# Supplementary material for: MicroRNA Profile of MA-104 Cell Line Associated With the Pathogenesis of Bovine Rotavirus Strain Circulated in Chinese Calves
Source: Front Microbiol. 2022 Apr 11;13:854348. doi: 10.3389/fmicb.2022.854348 (PMC9062783; doi:10.3389/fmicb.2022.854348)
Supplement: Supplementary file 2 [file Data_Sheet_2.ZIP]

Archive with 81 entries (74 files):
- Supplementary tables/
- Supplementary tables/Table S1.xlsx
- __MACOSX/Supplementary tables/._Table S1.xlsx
- Supplementary tables/.DS_Store
- __MACOSX/Supplementary tables/._.DS_Store
- Supplementary tables/Table S9a-S9f/
- Supplementary tables/Table S4-Mapped.xlsx
- __MACOSX/Supplementary tables/._Table S4-Mapped.xlsx
- Supplementary tables/Table S3a-S3b/
- Supplementary tables/Table S8a-S8f/
- Supplementary tables/Table S6a-S6b/
- Supplementary tables/Table S5a-S5f/
- Supplementary tables/Table S11.xlsx
- __MACOSX/Supplementary tables/._Table S11.xlsx
- Supplementary tables/Table S7a-S7f/
- Supplementary tables/Table S2.xlsx
- __MACOSX/Supplementary tables/._Table S2.xlsx
- Supplementary tables/Table S10.xlsx
- __MACOSX/Supplementary tables/._Table S10.xlsx
- Supplementary tables/Table S9a-S9f/Table S9d.DEG_enriched_KEGG_pathway_top20.xls
- __MACOSX/Supplementary tables/Table S9a-S9f/._Table S9d.DEG_enriched_KEGG_pathway_top20.xls
- Supplementary tables/Table S9a-S9f/Table S9b.DEG_enriched_KEGG_pathway_top20.xls
- __MACOSX/Supplementary tables/Table S9a-S9f/._Table S9b.DEG_enriched_KEGG_pathway_top20.xls
- Supplementary tables/Table S9a-S9f/Table S9a.DEG_enriched_KEGG_pathway_top20.xls
- __MACOSX/Supplementary tables/Table S9a-S9f/._Table S9a.DEG_enriched_KEGG_pathway_top20.xls
- Supplementary tables/Table S9a-S9f/Table S9e.DEG_enriched_KEGG_pathway_top20.xls
- __MACOSX/Supplementary tables/Table S9a-S9f/._Table S9e.DEG_enriched_KEGG_pathway_top20.xls
- Supplementary tables/Table S9a-S9f/Table S9f.DEG_enriched_KEGG_pathway_top20.xls
- __MACOSX/Supplementary tables/Table S9a-S9f/._Table S9f.DEG_enriched_KEGG_pathway_top20.xls
- Supplementary tables/Table S9a-S9f/Table S9c.DEG_enriched_KEGG_pathway_top20.xls
- __MACOSX/Supplementary tables/Table S9a-S9f/._Table S9c.DEG_enriched_KEGG_pathway_top20.xls
- Supplementary tables/Table S3a-S3b/Table_S3b_Summary-Clen reads.xlsx
- __MACOSX/Supplementary tables/Table S3a-S3b/._Table_S3b_Summary-Clen reads.xlsx
- Supplementary tables/Table S3a-S3b/Table S3a_clean_process_overview.xls
- __MACOSX/Supplementary tables/Table S3a-S3b/._Table S3a_clean_process_overview.xls
- Supplementary tables/Table S8a-S8f/.DS_Store
- __MACOSX/Supplementary tables/Table S8a-S8f/._.DS_Store
- Supplementary tables/Table S8a-S8f/Table S8b.DEG_KEGG_pathway_enrichment_result.xls
- __MACOSX/Supplementary tables/Table S8a-S8f/._Table S8b.DEG_KEGG_pathway_enrichment_result.xls
- Supplementary tables/Table S8a-S8f/Table S8a.DEG_KEGG_pathway_enrichment_result.xls
- __MACOSX/Supplementary tables/Table S8a-S8f/._Table S8a.DEG_KEGG_pathway_enrichment_result.xls
- Supplementary tables/Table S8a-S8f/Table S8d.DEG_KEGG_pathway_enrichment_result.xls
- __MACOSX/Supplementary tables/Table S8a-S8f/._Table S8d.DEG_KEGG_pathway_enrichment_result.xls
- Supplementary tables/Table S8a-S8f/Table S8e.DEG_KEGG_pathway_enrichment_result.xls
- __MACOSX/Supplementary tables/Table S8a-S8f/._Table S8e.DEG_KEGG_pathway_enrichment_result.xls
- Supplementary tables/Table S8a-S8f/Table S8f.DEG_KEGG_pathway_enrichment_result.xls
- __MACOSX/Supplementary tables/Table S8a-S8f/._Table S8f.DEG_KEGG_pathway_enrichment_result.xls
- Supplementary tables/Table S8a-S8f/Table S8c.DEG_KEGG_pathway_enrichment_result.xls
- __MACOSX/Supplementary tables/Table S8a-S8f/._Table S8c.DEG_KEGG_pathway_enrichment_result.xls
- Supplementary tables/Table S6a-S6b/Table S6a_all_target_gene.xls
- __MACOSX/Supplementary tables/Table S6a-S6b/._Table S6a_all_target_gene.xls
- Supplementary tables/Table S6a-S6b/Table S6b_all_target_gene.xls.annotate.xls
- __MACOSX/Supplementary tables/Table S6a-S6b/._Table S6b_all_target_gene.xls.annotate.xls
- Supplementary tables/Table S5a-S5f/.DS_Store
- __MACOSX/Supplementary tables/Table S5a-S5f/._.DS_Store
- Supplementary tables/Table S5a-S5f/Table S5f.DEmiRNAs_48 hpi.xls
- __MACOSX/Supplementary tables/Table S5a-S5f/._Table S5f.DEmiRNAs_48 hpi.xls
- Supplementary tables/Table S5a-S5f/Table S5e.DEmiRNAs_36 hpi.xls
- __MACOSX/Supplementary tables/Table S5a-S5f/._Table S5e.DEmiRNAs_36 hpi.xls
- Supplementary tables/Table S5a-S5f/Table S5c.DEmiRNAs_12 hpi.xls
- __MACOSX/Supplementary tables/Table S5a-S5f/._Table S5c.DEmiRNAs_12 hpi.xls
- Supplementary tables/Table S5a-S5f/Table S5d.DEmiRNAs_24 hpi.xls
- __MACOSX/Supplementary tables/Table S5a-S5f/._Table S5d.DEmiRNAs_24 hpi.xls
- Supplementary tables/Table S5a-S5f/Table S5a.DE miRANs 0hpi.xls
- __MACOSX/Supplementary tables/Table S5a-S5f/._Table S5a.DE miRANs 0hpi.xls
- Supplementary tables/Table S5a-S5f/Table S5b.DEmiRNAs_6 hpi.xls
- __MACOSX/Supplementary tables/Table S5a-S5f/._Table S5b.DEmiRNAs_6 hpi.xls
- Supplementary tables/Table S7a-S7f/Table S7e.DEG_GO_enrichment_result.xls
- __MACOSX/Supplementary tables/Table S7a-S7f/._Table S7e.DEG_GO_enrichment_result.xls
- Supplementary tables/Table S7a-S7f/Table S7f.DEG_GO_enrichment_result.xls
- __MACOSX/Supplementary tables/Table S7a-S7f/._Table S7f.DEG_GO_enrichment_result.xls
- Supplementary tables/Table S7a-S7f/.DS_Store
- __MACOSX/Supplementary tables/Table S7a-S7f/._.DS_Store
- Supplementary tables/Table S7a-S7f/Table S7c.DEG_GO_enrichment_result.xls
- __MACOSX/Supplementary tables/Table S7a-S7f/._Table S7c.DEG_GO_enrichment_result.xls
- Supplementary tables/Table S7a-S7f/Table S7b.DEG_GO_enrichment_result.xls
- __MACOSX/Supplementary tables/Table S7a-S7f/._Table S7b.DEG_GO_enrichment_result.xls
- Supplementary tables/Table S7a-S7f/Table S7a.DEG_GO_enrichment_result.xls
- __MACOSX/Supplementary tables/Table S7a-S7f/._Table S7a.DEG_GO_enrichment_result.xls
- Supplementary tables/Table S7a-S7f/Table S7d.DEG_GO_enrichment_result.xls
- __MACOSX/Supplementary tables/Table S7a-S7f/._Table S7d.DEG_GO_enrichment_result.xls
