# Supplementary material for: MicroRNA Profile of MA-104 Cell Line Associated With the Pathogenesis of Bovine Rotavirus Strain Circulated in Chinese Calves
Source: Front Microbiol. 2022 Apr 11;13:854348. doi: 10.3389/fmicb.2022.854348 (PMC9062783; doi:10.3389/fmicb.2022.854348)
Supplement: Supplementary file 2 [file Data_Sheet_2.ZIP › Supplementary tables/Table S1.xlsx]

## Sheet: Sheet1
	Supplementary Table S1. The protein segments of (RVA/Cow-tc/CHN/10927/2019/G8P[7])
	(ProteomeXchange, identifier PXD017047)
Protein segments	protein Accession	The aa residues of the identified protein fragments in our study				The aa residues of complete protein length
VP7	B6URC1	aa1- aa 329 (complete CDS)				aa1- aa 329
VP4	B6E4N6	aa 2- aa 288 (VP8 chain)				aa1- aa 776 ,VP8 chain (aa1-aa 231), VP5 chain (aa 248-aa776)
VP6	B6UR80	aa243- aa368 (Fragment)				aa1- aa397
VP1	B6UR74	aa785-aa 904 (Fragment)				aa1- aa1088
VP2	B6UR39	aa2- aa198 (Fragment)				aa1- aa459
VP3	B6E4K9	aa120- aa313 (Fragment)				aa1- aa835
NSP1	A0MD49	aa 1- aa 486 (complete CDS)				aa1- aa 486
NSP2	A0MD55	aa1- aa 317 (complete CDS)				aa1- aa 317
NSP3	B2CQB0	aa1- aa 313 (complete CDS)				aa1- aa 313
NSP4	B2CQB5	aa1- aa 175 (complete CDS)				aa1- aa175
NSP5	A0MD53	aa1- aa197 (complete CDS)				aa1- aa197
The 11 protein amino acid (aa) sequences of RVA/Cow-tc/CHN/10927/2019/G8P[7] strain, according to their specific accession for each segment in the bovine rotavirus UniProt database.
The obtained protein length of each protein segment was obtained by MS/MS analysis and compared with the complete coding sequence (CDS) which published in the Uniprot and GenBank.
