# Supplementary material for: MicroRNA Profile of MA-104 Cell Line Associated With the Pathogenesis of Bovine Rotavirus Strain Circulated in Chinese Calves
Source: Front Microbiol. 2022 Apr 11;13:854348. doi: 10.3389/fmicb.2022.854348 (PMC9062783; doi:10.3389/fmicb.2022.854348)
Supplement: Supplementary file 2 [file Data_Sheet_2.ZIP › Supplementary tables/Table S4-Mapped.xlsx]

## Sheet: Sheet1
Supplementary Table. S4. Number of mapped mature and hairpin known miRNAs
Types	Total	A1	A2	A3	B1	B2	B3	C1	C2	C3	D1	D2	D3	E1	E2	E3	F1	F2	F3	G1	G2	G3	H1	H2	H3	I1	I2	I3	J1	J2	J3	K1	K2	K3	L1	L2	L3
Mapped mature	579	422	433	411	458	442	447	386	440	400	391	401	406	387	394	379	378	360	375	435	351	318	445	350	313	365	336	375	360	357	453	366	386	368	336	345	358
Mapped hairpin	452	335	335	326	360	343	348	302	345	319	323	313	327	312	317	311	312	299	305	338	296	272	345	300	279	307	283	313	296	300	357	297	310	301	278	290	302
Number of mapped mature and hairpin novel miRNAs
Types	Total	A1	A2	A3	B1	B2	B3	C1	C2	C3	D1	D2	D3	E1	E2	E3	F1	F2	F3	G1	G2	G3	H1	H2	H3	I1	I2	I3	J1	J2	J3	K1	K2	K3	L1	L2	L3
Mapped mature	144	59	66	65	68	67	71	43	79	72	66	75	80	79	77	86	63	57	84	59	63	63	59	41	44	87	81	81	76	72	45	84	86	85	69	86	81
Mapped hairpin	144	60	66	66	68	68	72	43	79	73	67	75	80	79	79	87	63	58	84	60	64	63	59	42	44	88	81	82	76	73	46	85	87	85	69	87	82
