# Supplementary material for: MicroRNA Profile of MA-104 Cell Line Associated With the Pathogenesis of Bovine Rotavirus Strain Circulated in Chinese Calves
Source: Front Microbiol. 2022 Apr 11;13:854348. doi: 10.3389/fmicb.2022.854348 (PMC9062783; doi:10.3389/fmicb.2022.854348)
Supplement: Supplementary file 2 [file Data_Sheet_2.ZIP › Supplementary tables/Table S11.xlsx]

## Sheet: Sheet1
Supplementary Table. S11.The relative normalized expression of the validated DE miRNAs (linked between different times of BRV infection ) and their target mRNAs by real-time PCR
miRNA	log2FoldChange	Adjusted p-value (FDR)	Expression SD	Regulation	Target_ Gene ID	Target_ Gene name	Target_mRNA ID	log2FoldChange	Adjusted P-value (FDR)	Expression SD	Regulation	signaling pathway
mml-miR-99a-5p (N) (0hpi)	1		0.12254
mml-miR-99a-5p (T) (0hpi)	6.11	0.011099	0.26374	Upregulated
mml-miR-99a-5p (N) (6hpi)	1		0.07634
mml-miR-99a-5p (T) (6hpi)	7.79	0.001	0.10807	Upregulated
novel_458 (N) (12hpi)	1		0.01207
novel_458 (T) (12hpi)	23.7	0.000111	0.08289	Upregulated
novel_458 (N) (36hpi)	1		0.10503
novel_458 (T) (36hpi)	3.1	0.001	0.28364	Upregulated
mml-miR-411-3p (N) (12hpi)	1		0.10795
mml-miR-411-3p (T) (12hpi)	2.03	0.04	0.13698	Upregulated
mml-miR-411-3p (N) (48hpi)	1		0.09355
mml-miR-411-3p (T) (48hpi)	2.4	0.002	0.10192	Upregulated
mml-miR-342-5p (N) (12hpi)	1		0.36832		ENSMMUG00000001187	MAPK15	ENSMMUT00000001684 (N)	1		0.00523
mml-miR-342-5p (T) (12hpi)	-1.4	0.2	0.04891	Downregulated (non-significant)			ENSMMUT00000001684 (T)	61.5	0.009	0.2873	Upregulated	MAPK signaling pathway
mml-miR-342-5p (N) (24hpi)	1		0.13764		ENSMMUG00000001187	MAPK15	ENSMMUT00000001684 (N)	1		0.02103
mml-miR-342-5p (T) (24hpi)	-16.2	2e-06	0.01265	Downregulated			ENSMMUT00000001684 (T)	14.7	0.000222	0.35381	Upregulated
novel_356 (N) (24hpi)	1		0.0311
novel_356 (T) (24hpi)	3.5	N/A	0.26166	Upregulated
novel_356 (N) (36hpi)	1		0.16488
novel_356 (T) (36hpi)	1.4	N/A	0.07421	Upregulated (non-significant)
novel_66 (N) (24hpi)	1		0.02543
novel_66 (T) (24hpi)	13.4	0.0009	0.11503	Upregulated
novel_66 (N) (36hpi)	1		0.26492
novel_66 (T) (36hpi)	1	N/A	0.26492	NO change
mml-miR-411-5p (N) (36hpi)	1		0.06418
mml-miR-411-5p (T) (36hpi)	3.5	0.003	0.15764	Upregulated
mml-miR-411-5p (N) (48hpi)	1		0.01679
mml-miR-411-5p (T) (48hpi)	3.3	0.01	0.23193	Upregulated
