# Supplementary material for: MicroRNA Profile of MA-104 Cell Line Associated With the Pathogenesis of Bovine Rotavirus Strain Circulated in Chinese Calves
Source: Front Microbiol. 2022 Apr 11;13:854348. doi: 10.3389/fmicb.2022.854348 (PMC9062783; doi:10.3389/fmicb.2022.854348)
Supplement: Supplementary file 2 [file Data_Sheet_2.ZIP › Supplementary tables/Table S2.xlsx]

## Sheet: Sheet1
Supplementary Table. S2. The primer sequences of the DE miRNAs and their corresponding target mRNAs used for validation by real-time qPCR
Primers	Sequences (5'-3')	Methods
mml-let-7f-5p (RT)	GTCGTATCCAGTGCAGGGTCCGAGGTATTCGCACTGGATACGACAACTATA	real-time relative stem-loop qRT-PCR
mml-let-7f-5p (R)	GTCGTATCCAGTGCAGGGTCC	real-time relative stem-loop qRT-PCR
mml-let-7f-5p (F)	GGCGACGGTGAGGTAGTAGAT	real-time relative stem-loop qRT-PCR
mml-miR-99a-5p (RT)	GTCGTATCCAGTGCAGGGTCCGAGGTATTCGCACTGGATACGACCACAAGA	real-time relative stem-loop qRT-PCR
mml-miR-99a-5p (R)	GTCGTATCCAGTGCAGGGTCC	real-time relative stem-loop qRT-PCR
mml-miR-99a-5p (F)	TCGACGTGAACCCGTAGATCC	real-time relative stem-loop qRT-PCR
mml-miR-486-3p (RT)	GTCGTATCCAGTGCAGGGTCCGAGGTATTCGCACTGGATACGACATCCTG	real-time relative stem-loop qRT-PCR
mml-miR-486-3p (R)	CAGTGCAGGGTCCGAGGT	real-time relative stem-loop qRT-PCR
mml-miR-486-3p (F)	AGTATAATCGGGGCAGCTCAG	real-time relative stem-loop qRT-PCR
mml-miR-486-5p (RT)	GTCGTATCCAGTGCAGGGTCCGAGGTATTCGCACTGGATACGACCTCGGGG	real-time relative stem-loop qRT-PCR
mml-miR-486-5p (R)	GTCGTATCCAGTGCAGGGTCC	real-time relative stem-loop qRT-PCR
mml-miR-486-5p (F)	AAGCGACCTCCTGTACTGAGC	real-time relative stem-loop qRT-PCR
mml-miR-127-3p (RT)	GTCGTATCCAGTGCAGGGTCCGAGGTATTCGCACTGGATACGACAGCCAA	real-time relative stem-loop qRT-PCR
mml-miR-127-3p (R)	CAGTGCAGGGTCCGAGGT	real-time relative stem-loop qRT-PCR
mml-miR-127-3p (F)	GACGATCTCGGATCCGTCTG	real-time relative stem-loop qRT-PCR
mml-miR-132-3p (RT)	GTCGTATCCAGTGCAGGGTCCGAGGTATTCGCACTGGATACGACCGACCAT	real-time relative stem-loop qRT-PCR
mml-miR-132-3p (R)	GTCGTATCCAGTGCAGGGTCC	real-time relative stem-loop qRT-PCR
mml-miR-132-3p (F)	CGGCGGCTAACAGTCTACAG	real-time relative stem-loop qRT-PCR
mml-miR-369-5p (RT)	GTCGTATCCAGTGCAGGGTCCGAGGTATTCGCACTGGATACGACGCGAATA	real-time relative stem-loop qRT-PCR
mml-miR-369-5p (R)	GTCGTATCCAGTGCAGGGTCC	real-time relative stem-loop qRT-PCR
mml-miR-369-5p (F)	ACTCGCAAAGATCGACCGTGT	real-time relative stem-loop qRT-PCR
mml-miR-342-5p (RT)	GTCGTATCCAGTGCAGGGTCCGAGGTATTCGCACTGGATACGACTCAATC	real-time relative stem-loop qRT-PCR
mml-miR-342-5p (R)	CAGTGCAGGGTCCGAGGT	real-time relative stem-loop qRT-PCR
mml-miR-342-5p (F)	GAACAGAAAGGGGTGCTATCTG	real-time relative stem-loop qRT-PCR
novel_458 (RT)	GTCGTATCCAGTGCAGGGTCCGAGGTATTCGCACTGGATACGACTCTTAC	real-time relative stem-loop qRT-PCR
novel_458 (R)	CAGTGCAGGGTCCGAGGT	real-time relative stem-loop qRT-PCR
novel_458 (F)	CCGGCATAGAGCACATCCAT	real-time relative stem-loop qRT-PCR
novel_356 (RT)	GTCGTATCCAGTGCAGGGTCCGAGGTATTCGCACTGGATACGACCCTCAA	real-time relative stem-loop qRT-PCR
novel_356 (R)	CAGTGCAGGGTCCGAGGT	real-time relative stem-loop qRT-PCR
novel_356 (F)	GCCGCGGAAATGTAGCAATT	real-time relative stem-loop qRT-PCR
novel_66 (RT)	GTCGTATCCAGTGCAGGGTCCGAGGTATTCGCACTGGATACGACAGTTTC	real-time relative stem-loop qRT-PCR
novel_66 (R)	CAGTGCAGGGTCCGAGGT	real-time relative stem-loop qRT-PCR
novel_66 (F)	TCGCTAAAGGATTTGAA	real-time relative stem-loop qRT-PCR
novel_352 (RT)	GTCGTATCCAGTGCAGGGTCCGAGGTATTCGCACTGGATACGACTGAGTT	real-time relative stem-loop qRT-PCR
novel_352 (R)	CAGTGCAGGGTCCGAGGT	real-time relative stem-loop qRT-PCR
novel_352 (F)	TCGCGCATAAGACTTGCAGA	real-time relative stem-loop qRT-PCR
mml-miR-451 (RT)	GTCGTATCCAGTGCAGGGTCCGAGGTATTCGCACTGGATACGACAACTCAG	real-time relative stem-loop qRT-PCR
mml-miR-451 (R)	GTCGTATCCAGTGCAGGGTCC	real-time relative stem-loop qRT-PCR
mml-miR-451 (F)	GCGGCTTCAAACCGTTACCAT	real-time relative stem-loop qRT-PCR
mml-miR-197-3p (RT)	GTCGTATCCAGTGCAGGGTCCGAGGTATTCGCACTGGATACGACGCTGGGT	real-time relative stem-loop qRT-PCR
mml-miR-197-3p (R)	GTCGTATCCAGTGCAGGGTCC	real-time relative stem-loop qRT-PCR
mml-miR-197-3p (F)	ACGAGCACTTCACCACCTTCT	real-time relative stem-loop qRT-PCR
mml-miR-204-3p (RT)	GTCGTATCCAGTGCAGGGTCCGAGGTATTCGCACTGGATACGACACGTCCC	real-time relative stem-loop qRT-PCR
mml-miR-204-3p (R)	GTCGTATCCAGTGCAGGGTCC	real-time relative stem-loop qRT-PCR
mml-miR-204-3p (F)	AATTGTACGGCTGGGAAGGCA	real-time relative stem-loop qRT-PCR
mml-miR-504-5p (RT)	GTCGTATCCAGTGCAGGGTCCGAGGTATTCGCACTGGATACGACGATAGA	real-time relative stem-loop qRT-PCR
mml-miR-504-5p (R)	CAGTGCAGGGTCCGAGGT	real-time relative stem-loop qRT-PCR
mml-miR-504-5p (F)	CAGTCGAAGACCCTGGTCTG	real-time relative stem-loop qRT-PCR
mml-miR-365-1-5p (RT)	GTCGTATCCAGTGCAGGGTCCGAGGTATTCGCACTGGATACGACACATCT	real-time relative stem-loop qRT-PCR
mml-miR-365-1-5p (R)	CAGTGCAGGGTCCGAGGT	real-time relative stem-loop qRT-PCR
mml-miR-365-1-5p (F)	AACGGCGAGGGACTTTTGG	real-time relative stem-loop qRT-PCR
mml-miR-411-5p (RT)	GTCGTATCCAGTGCAGGGTCCGAGGTATTCGCACTGGATACGACCGTACG	real-time relative stem-loop qRT-PCR
mml-miR-411-5p (R)	CAGTGCAGGGTCCGAGGT	real-time relative stem-loop qRT-PCR
mml-miR-411-5p (F)	CGACGCGATAGTAGACCGTAT	real-time relative stem-loop qRT-PCR
mml-miR-21-3p (RT)	GTCGTATCCAGTGCAGGGTCCGAGGTATTCGCACTGGATACGACGACAGCC	real-time relative stem-loop qRT-PCR
mml-miR-21-3p (R)	GTCGTATCCAGTGCAGGGTCC	real-time relative stem-loop qRT-PCR
mml-miR-21-3p (F)	AAGAGCGTCAACACCAGTCGA	real-time relative stem-loop qRT-PCR
mml-miR-106b-3p (RT)	GTCGTATCCAGTGCAGGGTCCGAGGTATTCGCACTGGATACGACCAGCAA	real-time relative stem-loop qRT-PCR
mml-miR-106b-3p (R)	CAGTGCAGGGTCCGAGGT	real-time relative stem-loop qRT-PCR
mml-miR-106b-3p (F)	AATCCAACCGCACTGTGGG	real-time relative stem-loop qRT-PCR
mml-miR-299-3p (RT)	GTCGTATCCAGTGCAGGGTCCGAGGTATTCGCACTGGATACGACAAGCGGT	real-time relative stem-loop qRT-PCR
mml-miR-299-3p (R)	GTCGTATCCAGTGCAGGGTCC	real-time relative stem-loop qRT-PCR
mml-miR-299-3p (F)	ACCTGCATTATGTGGGACGGT	real-time relative stem-loop qRT-PCR
mml-miR-411-3p (RT)	GTCGTATCCAGTGCAGGGTCCGAGGTATTCGCACTGGATACGACGTTAGT	real-time relative stem-loop qRT-PCR
mml-miR-411-3p (R)	CAGTGCAGGGTCCGAGGT	real-time relative stem-loop qRT-PCR
mml-miR-411-3p (F)	GCGTCGTTTATGTAACACGGT	real-time relative stem-loop qRT-PCR
novel_366 (RT)	GTCGTATCCAGTGCAGGGTCCGAGGTATTCGCACTGGATACGACCAGACA	real-time relative stem-loop qRT-PCR
novel_366 (R)	CAGTGCAGGGTCCGAGGT	real-time relative stem-loop qRT-PCR
novel_366 (F)	CAGTAGGCACGTGAAACCCT	real-time relative stem-loop qRT-PCR
U6 (F)	GGAACGATACAGAGAAGATTAGC	real-time relative stem-loop qRT-PCR
U6 (R)	TGGAACGCTTCACGAATTTGCG	real-time relative stem-loop qRT-PCR
β-actin (F)	GGAGAAGATCTGGCATCACA	real-time relative qRT-PCR
β-actin (R)	TGTCATCTTCTCGCGGTTAG	real-time relative qRT-PCR
ENSMMUT00000006357 (F)	AAGCATGTAGACAGCCTGAG	real-time relative qRT-PCR
ENSMMUT00000006357 (R)	ACAACCCTTTCTCTGGCAGA	real-time relative qRT-PCR
ENSMMUT00000006483 (F)	GGTGGTGAGAGTCCTGTAGG	real-time relative qRT-PCR
ENSMMUT00000006483 (R)	CAGAAAACAGGCCCAGTGAC	real-time relative qRT-PCR
ENSMMUT00000006544 (F)	GTCCTGATCTGGGTCCTGTC	real-time relative qRT-PCR
ENSMMUT00000006544 (R)	GCGTTAGGTGCCCATGTTG	real-time relative qRT-PCR
ENSMMUT00000054266 (F)	CCTCTTAGGGGATGGATGGC	real-time relative qRT-PCR
ENSMMUT00000054266 (R)	ACAGCTGGAGGGGAGTAAAC	real-time relative qRT-PCR
ENSMMUT00000059008 (F)	CCCCTCAGCCCTAGTGAAAA	real-time relative qRT-PCR
ENSMMUT00000059008 (R)	CCCGAGTTCCTCAGGTACAG	real-time relative qRT-PCR
ENSMMUT00000031648 (F)	CATGGTTCCTGGGCACTTTG	real-time relative qRT-PCR
ENSMMUT00000031648 (R)	TATGGGGAAACTGAGGCACA	real-time relative qRT-PCR
ENSMMUT00000018518 (F)	AGCCTCACAGTTGGGAAAGT	real-time relative qRT-PCR
ENSMMUT00000018518 (R)	CATTGCATGATCGACCCAGC	real-time relative qRT-PCR
ENSMMUT00000069670 (F)	CCCACCTCAAGAGCCTAACA	real-time relative qRT-PCR
ENSMMUT00000069670 (R)	ATGCCCTGGTTTGTTCTGTG	real-time relative qRT-PCR
ENSMMUT00000007474 (F)	GGGGAAAATGGGAAAGGCTG	real-time relative qRT-PCR
ENSMMUT00000007474 (R)	AGTACGCTGACTCCGGAATT	real-time relative qRT-PCR
ENSMMUT00000044103 (F)	TCTCTCTGTGTAGCTGGCTG	real-time relative qRT-PCR
ENSMMUT00000044103 (R)	AGGCATGGGAATGGGAATCA	real-time relative qRT-PCR
ENSMMUT00000055549 (F)	TGACCAACCCAAGAAACCCA	real-time relative qRT-PCR
ENSMMUT00000055549 (R)	CAAAGGAACCAGCCACCATC	real-time relative qRT-PCR
ENSMMUT00000009252 (F)	GAGACTGATCCCCTGACCAA	real-time relative qRT-PCR
ENSMMUT00000009252 (R)	ATTGCCTTGTTGCTTGCTGA	real-time relative qRT-PCR
ENSMMUT00000065082 (F)	TCTTATGCTGGGGAAGTGGG	real-time relative qRT-PCR
ENSMMUT00000065082 (R)	TGCCACCCCAGGAAATAACA	real-time relative qRT-PCR
ENSMMUT00000012862 (F)	CGTGGGTGGCCATTTAAACA	real-time relative qRT-PCR
ENSMMUT00000012862 (R)	CACATCCTCATCACCCTGGT	real-time relative qRT-PCR
ENSMMUT00000070130 (F)	TCCAGCAGCCATGTCAGAG	real-time relative qRT-PCR
ENSMMUT00000070130 (R)	TGCTTTAGTTAGGGTCTGGGG	real-time relative qRT-PCR
ENSMMUT00000039043 (F)	GGTTGTCCTCTTTTCGGCAA	real-time relative qRT-PCR
ENSMMUT00000039043 (R)	CCAGGGGTCAGCAGATATCC	real-time relative qRT-PCR
ENSMMUT00000039437 (F)	GGCCTCAGTTCAACCTTGTG	real-time relative qRT-PCR
ENSMMUT00000039437 (R)	CTTCTCCTCTGTCCCACTGG	real-time relative qRT-PCR
ENSMMUT00000001167 (F)	GCACCCATTCCTCTCCCATA	real-time relative qRT-PCR
ENSMMUT00000001167 (R)	CACCACTGCACTCTAGCCTA	real-time relative qRT-PCR
ENSMMUT00000076502 (F)	GGAGGAGTCAGGAGGGAGAT	real-time relative qRT-PCR
ENSMMUT00000076502 (R)	AGATGGAGGATGGGCAGGAT	real-time relative qRT-PCR
ENSMMUT00000003396 (F)	AGTCCCTTTGTCTTGACCCC	real-time relative qRT-PCR
ENSMMUT00000003396 (R)	AAGAGTAAGGGAGTGGTGGC	real-time relative qRT-PCR
ENSMMUT00000003939 (F)	TTCACCGTGTTAGCCAGGAT	real-time relative qRT-PCR
ENSMMUT00000003939 (R)	CCAGCCTAGGAGAGATGACG	real-time relative qRT-PCR
ENSMMUT00000013072 (F)	ACATGAACAGGCTTCCAGGA	real-time relative qRT-PCR
ENSMMUT00000013072 (R)	TCCGATTCTTGCTCCACTGT	real-time relative qRT-PCR
ENSMMUT00000001684 (F)	TTGGAGGAAATCACTGGGGC	real-time relative qRT-PCR
ENSMMUT00000001684 (R)	GCCCTACTCCCTTCACCTG	real-time relative qRT-PCR
ENSMMUT00000009891 (F)	AGGACGTAAAGTGGAGGTGG	real-time relative qRT-PCR
ENSMMUT00000009891 (R)	GTTTCTGAGAGTGGGACCCA	real-time relative qRT-PCR
ENSMMUT00000058708 (F)	GGCGGAAACCTTGTAGCATTT	real-time relative qRT-PCR
ENSMMUT00000058708 (R)	CTCTGCGTTCCCCTTGTGAT	real-time relative qRT-PCR
ENSMMUT00000067376 (F)	ACTCCGAGGGCAATTTCTGA	real-time relative qRT-PCR
ENSMMUT00000067376 (R)	ACTGCCAGGGACCATTCTAG	real-time relative qRT-PCR
ENSMMUT00000012071 (F)	ATTGTGTGGTCAGTGGCTCT	real-time relative qRT-PCR
ENSMMUT00000012071 (R)	AGAGAACAAGGCCACAGACA	real-time relative qRT-PCR
ENSMMUT00000074631 (F)	ACCGCCCCACATGCATAT	real-time relative qRT-PCR
ENSMMUT00000074631 (R)	TCAGAGTCCAGACAACACAGT	real-time relative qRT-PCR
ENSMMUT00000004754 (F)	CCCAGAAGTCCTCCATGTCA	real-time relative qRT-PCR
ENSMMUT00000004754 (R)	ATCAACCCCAAATGGCAAGC
