# Supplementary material for: MicroRNA Profile of MA-104 Cell Line Associated With the Pathogenesis of Bovine Rotavirus Strain Circulated in Chinese Calves
Source: Front Microbiol. 2022 Apr 11;13:854348. doi: 10.3389/fmicb.2022.854348 (PMC9062783; doi:10.3389/fmicb.2022.854348)
Supplement: Supplementary file 2 [file Data_Sheet_2.ZIP › Supplementary tables/Table S10.xlsx]

## Sheet: Sheet1
Supplementary Table. S10.The relative normalized expression of the validated DE miRNAs and their target mRNAs by real-time PCR
miRNA	log2FoldChange	Adjusted p-value (FDR)	Expression SD	Regulation	Target_ Gene ID	Target_ Gene name	Target_mRNA ID	log2FoldChange	Adjusted P-value (FDR)	Expression SD	Regulation	signaling pathway
mml-let-7f-5p (N) (0hpi)	1		0.03387		ENSMMUG00000022770	SERINC4	ENSMMUT00000069670 (N)	1		0.48579
mml-let-7f-5p (T) (0hpi)	2.7	4e-05	0.04973	Upregulated			ENSMMUT00000069670 (T)	45	0.001871	1.69505	Upregulated
mml-miR-486-3p (N) (6hpi)	1		0.03717		ENSMMUG00000011459	PDPK1	ENSMMUT00000058708 (N)	1		0.00919
mml-miR-486-3p (T) (6hpi)	11.5	1.1e-05	0.36009	Upregulated			ENSMMUT00000058708 (T)	42	0.02	0.3463	Upregulated	mTOR signaling pathway
mml-miR-486-5p (N) (6hpi)	1		0.03726
mml-miR-486-5p (T) (6hpi)	18.8	0.001	0.42411	Upregulated
mml-miR-127-3p (N) (6hpi)	1		0.00231		ENSMMUG00000039029	PARD6G	ENSMMUT00000067376 (N)	1		0.07317
mml-miR-127-3p (T) (6hpi)	242.5	2e-06	0.34952	Upregulated			ENSMMUT00000067376 (T)	-2.3	0.02	0.11621	Downregulated	Rap1 signaling pathway
mml-miR-132-3p (N) (12hpi)	1		0.20641		ENSMMUG00000022504	AZGP1	ENSMMUT00000031648 (N)	1		0.03404
mml-miR-132-3p (T) (12hpi)	4.8	0.03666	1.18252	Upregulated			ENSMMUT00000031648 (T)	19.34	0.0068	0.30128	Upregulated
mml-miR-369-5p (N) (12hpi)	1		0.08509		ENSMMUG00000013202	CD4	ENSMMUT00000018518 (N)	1		1.70033
mml-miR-369-5p (T) (12hpi)	4.2	0.003	0.56573	Upregulated			ENSMMUT00000018518 (T)	-15.36	0.000719	0.8777	Downregulated	T cell receptor signaling pathway,Primary immunodeficiency
mml-miR-451 (N) (24hpi)	1		0.09553		ENSMMUG00000002776	ERAL1	ENSMMUT00000003939 (N)	1		0.07816
mml-miR-451 (T) (24hpi)	2.5	0.040658	0.16015	Upregulated			ENSMMUT00000003939 (T)	3.9	0.01	0.3137	Upregulated
mml-miR-197-3p (N) (24hpi)	1		0.22962		ENSMMUG00000004586	ORMDL3	ENSMMUT00000006483 (N)	1		0.10927
mml-miR-197-3p (T) (24hpi)	-2.5	0.005337	0.10534	Downregulated			ENSMMUT00000006483 (T)	5.7	0.003546	0.20947	Upregulated
					ENSMMUG00000047699	TRBV16	ENSMMUT00000054266 (N)	1		0.48057
							ENSMMUT00000054266 (T)	-2.39	0.05	0.38393	Downregulated
					ENSMMUG00000002808	TSC2	ENSMMUT00000059008 (N)	1		0.77085
							ENSMMUT00000059008 (T)	-2.05	0.04	0.13739	Downregulated	mTOR signaling pathway
mml-miR-204-3p (N) (24hpi)	1		0.29164		ENSMMUG00000004626	IFITM5	ENSMMUT00000006544 (N)	1		0.18295
mml-miR-204-3p (T) (24hpi)	-2.5	0.012433	0.0657	Downregulated			ENSMMUT00000006544 (T)	6.9	0.027985	0.45699	Upregulated
					ENSMMUG00000005307	TRIM17	ENSMMUT00000007474 (N)	1		1.50461
							ENSMMUT00000007474 (T)	11.7	0.000946	1.52052	Upregulated
					ENSMMUG00000005553	mTORC1 sensor	ENSMMUT00000044103 (N)	1		1.17158
							ENSMMUT00000044103 (T)	15.5	0.002	1.96545	Upregulated
					ENSMMUG00000006441	OASL	ENSMMUT00000055549 (N)	1		1.96937
							ENSMMUT00000055549 (T)	8.9	3.5e-05	1.34408	Upregulated
					ENSMMUG00000006613	MAP3K12	ENSMMUT00000009252 (N)	1		0.02247
							ENSMMUT00000009252 (T)	5.5	0.000283	0.08651	Upregulated	MAPK signaling pathway
					ENSMMUG00000007669	ISG20	ENSMMUT00000065082 (N)	1		0.0129
							ENSMMUT00000065082 (T)	9.8	0.003473	0.16904	Upregulated
					ENSMMUG00000009198	BCL6	ENSMMUT00000012862 (N)	1		0.25571
							ENSMMUT00000012862 (T)	-2.5	0.02	0.03211	Downregulated
					ENSMMUG00000005047	PHPT1	ENSMMUT00000070130 (N)	1		0.01482
							ENSMMUT00000070130 (T)	31	4.3e-05	0.07477	Upregulated
					ENSMMUG00000008351	IKBKB	ENSMMUT00000039043 (N)	1		0.07613
							ENSMMUT00000039043 (T)	2.12	7e-06	0.06893	Upregulated	NF-kappa B signaling pathway
					ENSMMUG00000001044	AKT1	ENSMMUT00000039437 (N)	1		1.6234
							ENSMMUT00000039437 (T)	7.2	2.8e-05	0.74769	Upregulated	PI3K-Akt signaling pathway
mml-miR-504-5p (N) (24hpi)	1		0.07464		ENSMMUG00000000803	STAT2	ENSMMUT00000001167 (N)	1		0.46969
mml-miR-504-5p (T) (24hpi)	-6.2	7e-06	0.0167	Downregulated			ENSMMUT00000001167 (T)	32.9	5e-06	1.06569	Upregulated	Jak-STAT signaling pathway
					ENSMMUG00000001819	ISG15	ENSMMUT00000076502 (N)	1		0.64686
							ENSMMUT00000076502 (T)	4.8	0.006	0.39911	Upregulated	RIG-I-like receptor signaling pathway
novel_352 (N) (24hpi)	1		0.10601
novel_352 (T) (24hpi)	2	0.05	0.12411	Upregulated
mml-miR-365-1-5p (N) (36hpi)	1		0.23746		ENSMMUG00000002389	HSPB6	ENSMMUT00000003396 (N)	1		0.76867
mml-miR-365-1-5p (T) (36hpi)	-3	0.004	0.06029	Downregulated			ENSMMUT00000003396 (T)	-2.3	0.0002	0.15911	Downregulated
					ENSMMUG00000009349	ACACA	ENSMMUT00000013072 (N)	1		0.15389
							ENSMMUT00000013072 (T)	-2.08	0.000263	0.02243	Downregulated	AMPK signaling pathway
mml-miR-21-3P (N) (36hpi)	1		0.192602		ENSMMUG00000004486	COG6	ENSMMUT00000006357 (N)	1		0.04979
mml-miR-21-3P (T) (36hpi)	2.56133	0.000476	0.0706458	Upregulated			ENSMMUT00000006357 (T)	6.29	0.001113	0.316	Upregulated
mml-miR-106b-3p (N) (36hpi)	1		0.14796		ENSMMUG00000008634	BDNF	ENSMMUT00000012071 (N)	1		3.59264
mml-miR-106b-3p (T) (36hpi)	2.7	0.0008	0.22772	Upregulated			ENSMMUT00000012071 (T)	-13	0.007	0.1533	Downregulated	cAMP signaling pathway
mml-miR-299-3p (N) (48hpi)	1		0.0865		ENSMMUG00000002952	LAMB2	ENSMMUT00000074631	1		0.43095
mml-miR-299-3p (T) (48hpi)	14	0.0003	0.2298	Upregulated				65.7	9.7e-05	2.86661	Upregulated	PI3K-Akt signaling pathway
novel_366 (N) (48hpi)	1		0.04774		ENSMMUG00000003364	BCL2A1	ENSMMUT00000004754	1		1.04968
novel_366 (T) (48hpi)	8.3	0.02	0.2434	Upregulated				27.5	0.003	3.53397	Upregulated	NF-kappa B signaling pathway
