# Supplementary material for: MicroRNA Profile of MA-104 Cell Line Associated With the Pathogenesis of Bovine Rotavirus Strain Circulated in Chinese Calves
Source: Front Microbiol. 2022 Apr 11;13:854348. doi: 10.3389/fmicb.2022.854348 (PMC9062783; doi:10.3389/fmicb.2022.854348)
Supplement: Supplementary file 2 [file Data_Sheet_2.ZIP › Supplementary tables/Table S9a-S9f/Table S9d.DEG_enriched_KEGG_pathway_top20.xls]

## Sheet: G24vsH24.DEG_enriched_KEGG_path
			Supplementary Table. S9d.		The top 20 significantly enriched pathways represented by predicted target mRNAs (Infected vs control_ 24hpi)
pathway_term	rich_factor	qvalue	gene_number
cAMP signaling pathway	0.0984456	0.952236	19
Pancreatic cancer	0.136364	0.952236	9
Renin-angiotensin system	0.235294	0.952236	4
Glioma	0.125	0.952236	8
Adipocytokine signaling pathway	0.123077	0.952236	8
Fc gamma R-mediated phagocytosis	0.107143	0.952236	9
Fructose and mannose metabolism	0.147059	0.952236	5
Axon guidance	0.0952381	0.952236	12
Prostate cancer	0.105882	0.952236	9
Amino sugar and nucleotide sugar metabolism	0.12766	0.952236	6
Cocaine addiction	0.125	0.952236	6
Bladder cancer	0.131579	0.952236	5
TNF signaling pathway	0.0943396	0.952236	10
B cell receptor signaling pathway	0.102941	0.952236	7
Cholinergic synapse	0.0892857	0.952236	10
Non-small cell lung cancer	0.107143	0.952236	6
Chronic myeloid leukemia	0.1	0.952236	7
Melanogenesis	0.09	0.952236	9
NF-kappa B signaling pathway	0.091954	0.952236	8
Homologous recombination	0.125	0.952236	4
