# Supplementary material for: MicroRNA Profile of MA-104 Cell Line Associated With the Pathogenesis of Bovine Rotavirus Strain Circulated in Chinese Calves
Source: Front Microbiol. 2022 Apr 11;13:854348. doi: 10.3389/fmicb.2022.854348 (PMC9062783; doi:10.3389/fmicb.2022.854348)
Supplement: Supplementary file 2 [file Data_Sheet_2.ZIP › Supplementary tables/Table S9a-S9f/Table S9b.DEG_enriched_KEGG_pathway_top20.xls]

## Sheet: C6vsD6.DEG_enriched_KEGG_pathwa
			Supplementary Table. S9b.		The top 20 significantly enriched pathways represented by predicted target mRNAs (Infected vs control_ 6hpi)
pathway_term	rich_factor	qvalue	gene_number
Leukocyte transendothelial migration	0.0789474	0.937351	9
Aldosterone-regulated sodium reabsorption	0.111111	0.937351	4
Salmonella infection	0.0689655	0.937351	6
Glycine, serine and threonine metabolism	0.0816327	0.937351	4
Lysine degradation	0.0784314	0.937351	4
Fructose and mannose metabolism	0.0882353	0.937351	3
Bacterial invasion of epithelial cells	0.0632911	0.937351	5
Biosynthesis of amino acids	0.0625	0.937351	5
mTOR signaling pathway	0.0701754	0.937351	4
Galactose metabolism	0.0833333	0.937351	3
Focal adhesion	0.0478469	0.937351	10
Fc gamma R-mediated phagocytosis	0.0595238	0.937351	5
Glycerophospholipid metabolism	0.0595238	0.937351	5
Wnt signaling pathway	0.0518519	0.937351	7
Rap1 signaling pathway	0.0465116	0.937351	10
Amyotrophic lateral sclerosis (ALS)	0.0655738	0.937351	4
Pathways in cancer	0.0422961	0.937351	14
Glioma	0.0625	0.937351	4
Arginine and proline metabolism	0.0625	0.937351	4
Lysosome	0.0526316	0.937351	6
