# Supplementary material for: MicroRNA Profile of MA-104 Cell Line Associated With the Pathogenesis of Bovine Rotavirus Strain Circulated in Chinese Calves
Source: Front Microbiol. 2022 Apr 11;13:854348. doi: 10.3389/fmicb.2022.854348 (PMC9062783; doi:10.3389/fmicb.2022.854348)
Supplement: Supplementary file 2 [file Data_Sheet_2.ZIP › Supplementary tables/Table S9a-S9f/Table S9a.DEG_enriched_KEGG_pathway_top20.xls]

## Sheet: A0vsB0.DEG_enriched_KEGG_pathwa
		Supplementary Table. S9a		The top 20 significantly enriched pathways represented by predicted target mRNAs (Infected vs control_ 0hpi)
pathway_term	rich_factor	qvalue	gene_number
Axon guidance	0.214286	0.642242	27
Morphine addiction	0.222222	0.642242	20
Fc gamma R-mediated phagocytosis	0.22619	0.642242	19
Cholinergic synapse	0.205357	0.642242	23
Circadian entrainment	0.207921	0.642242	21
Dopaminergic synapse	0.192308	0.653177	25
Acute myeloid leukemia	0.240741	0.654032	13
Phototransduction	0.28125	0.665839	9
GnRH signaling pathway	0.202247	0.665839	18
Chronic myeloid leukemia	0.214286	0.665839	15
Fructose and mannose metabolism	0.264706	0.674543	9
Insulin signaling pathway	0.175182	0.789278	24
Butirosin and neomycin biosynthesis	0.6	0.789278	3
Gastric acid secretion	0.197368	0.789278	15
Chemokine signaling pathway	0.162304	0.789278	31
Glycerophospholipid metabolism	0.190476	0.789278	16
Endometrial cancer	0.211538	0.832948	11
Dilated cardiomyopathy	0.183908	0.832948	16
GABAergic synapse	0.183908	0.832948	16
B cell receptor signaling pathway	0.191176	0.869886	13
