# Supplementary material for: MicroRNA Profile of MA-104 Cell Line Associated With the Pathogenesis of Bovine Rotavirus Strain Circulated in Chinese Calves
Source: Front Microbiol. 2022 Apr 11;13:854348. doi: 10.3389/fmicb.2022.854348 (PMC9062783; doi:10.3389/fmicb.2022.854348)
Supplement: Supplementary file 2 [file Data_Sheet_2.ZIP › Supplementary tables/Table S9a-S9f/Table S9e.DEG_enriched_KEGG_pathway_top20.xls]

## Sheet: I36vsJ36.DEG_enriched_KEGG_path
			Supplementary Table. S9e.		The top 20 significantly enriched pathways represented by predicted target mRNAs (Infected vs control_ 36hpi)
pathway_term	rich_factor	qvalue	gene_number
Adrenergic signaling in cardiomyocytes	0.22069	0.736937	32
Endocrine and other factor-regulated calcium reabsorption	0.288889	0.828864	13
Oxytocin signaling pathway	0.196203	0.828864	31
GnRH signaling pathway	0.224719	0.828864	20
Calcium signaling pathway	0.188889	0.828864	34
Salivary secretion	0.222222	0.841208	18
Gastric acid secretion	0.223684	0.841208	17
Bladder cancer	0.263158	0.845106	10
Cholinergic synapse	0.196429	0.845106	22
cAMP signaling pathway	0.176166	0.845106	34
MAPK signaling pathway	0.168675	0.845106	42
Fc gamma R-mediated phagocytosis	0.202381	0.845106	17
Axon guidance	0.18254	0.845106	23
Ras signaling pathway	0.164502	0.845106	38
Long-term potentiation	0.205882	0.845106	14
B cell receptor signaling pathway	0.205882	0.845106	14
Bile secretion	0.205882	0.845106	14
Chemokine signaling pathway	0.167539	0.845106	32
2-Oxocarboxylic acid metabolism	0.3125	0.845106	5
Vasopressin-regulated water reabsorption	0.222222	0.845106	10
