# Supplementary material for: MicroRNA Profile of MA-104 Cell Line Associated With the Pathogenesis of Bovine Rotavirus Strain Circulated in Chinese Calves
Source: Front Microbiol. 2022 Apr 11;13:854348. doi: 10.3389/fmicb.2022.854348 (PMC9062783; doi:10.3389/fmicb.2022.854348)
Supplement: Supplementary file 2 [file Data_Sheet_2.ZIP › Supplementary tables/Table S9a-S9f/Table S9f.DEG_enriched_KEGG_pathway_top20.xls]

## Sheet: K48vsL48.DEG_enriched_KEGG_path
			Supplementary Table. S9f.		The top 20 significantly enriched pathways represented by predicted target mRNAs (Infected vs control_ 48hpi)
pathway_term	rich_factor	qvalue	gene_number
Glycerophospholipid metabolism	0.119048	0.34505	10
Endocytosis	0.0675676	0.895533	15
Axon guidance	0.0793651	0.895533	10
Tight junction	0.0787402	0.895533	10
VEGF signaling pathway	0.101695	0.895533	6
Arachidonic acid metabolism	0.101695	0.895533	6
AMPK signaling pathway	0.0756303	0.895533	9
Adipocytokine signaling pathway	0.0923077	0.895533	6
Fructose and mannose metabolism	0.117647	0.895533	4
MAPK signaling pathway	0.060241	0.895533	15
alpha-Linolenic acid metabolism	0.142857	0.895533	3
Chemokine signaling pathway	0.0628272	0.895533	12
Acute myeloid leukemia	0.0925926	0.895533	5
Glutamatergic synapse	0.0701754	0.895533	8
Pathways in cancer	0.0543807	0.895533	18
Linoleic acid metabolism	0.125	0.895533	3
Estrogen signaling pathway	0.0721649	0.902451	7
NF-kappa B signaling pathway	0.0689655	0.948003	6
B cell receptor signaling pathway	0.0735294	0.948003	5
Cholinergic synapse	0.0625	0.948003	7
