# Supplementary material for: MicroRNA Profile of MA-104 Cell Line Associated With the Pathogenesis of Bovine Rotavirus Strain Circulated in Chinese Calves
Source: Front Microbiol. 2022 Apr 11;13:854348. doi: 10.3389/fmicb.2022.854348 (PMC9062783; doi:10.3389/fmicb.2022.854348)
Supplement: Supplementary file 2 [file Data_Sheet_2.ZIP › Supplementary tables/Table S9a-S9f/Table S9c.DEG_enriched_KEGG_pathway_top20.xls]

## Sheet: E12vsF12.DEG_enriched_KEGG_path
			Supplementary Table. S9c.		The top 20 significantly enriched pathways represented by predicted target mRNAs (Infected vs control_ 12hpi)
pathway_term	rich_factor	qvalue	gene_number
Chronic myeloid leukemia	0.214286	0.162865	15
Endometrial cancer	0.192308	0.533475	10
Inositol phosphate metabolism	0.180328	0.533475	11
AMPK signaling pathway	0.142857	0.533475	17
Bladder cancer	0.210526	0.533475	8
Pancreatic cancer	0.166667	0.533475	11
Prostate cancer	0.152941	0.533475	13
Fructose and mannose metabolism	0.205882	0.533475	7
Primary immunodeficiency	0.205882	0.533475	7
Phosphatidylinositol signaling system	0.146341	0.533475	12
Acute myeloid leukemia	0.166667	0.533475	9
Glioma	0.15625	0.533475	10
Thyroid cancer	0.206897	0.533475	6
Pathways in cancer	0.10574	0.533475	35
Adrenergic signaling in cardiomyocytes	0.124138	0.533475	18
Cell adhesion molecules (CAMs)	0.123288	0.533475	18
Long-term potentiation	0.147059	0.608997	10
Oocyte meiosis	0.122807	0.807274	14
Fc gamma R-mediated phagocytosis	0.130952	0.817607	11
Tight junction	0.11811	0.817607	15
