# Supplementary material for: MicroRNA Profile of MA-104 Cell Line Associated With the Pathogenesis of Bovine Rotavirus Strain Circulated in Chinese Calves
Source: Front Microbiol. 2022 Apr 11;13:854348. doi: 10.3389/fmicb.2022.854348 (PMC9062783; doi:10.3389/fmicb.2022.854348)
Supplement: Supplementary file 2 [file Data_Sheet_2.ZIP › Supplementary tables/Table S3a-S3b/Table_S3b_Summary-Clen reads.xlsx]

## Sheet: Sheet1
Supplementary Table S3b. The summary of the total Clean reads of Infected vs Control groups during different time points post BRV infection (0hpi-48 hpi).
Infected	Clean reads	VS		Control	Clean reads
A (0 hpi)	12129299	VS		B (0 hpi)	1.42388e+07
C (6 hpi)	12268133	VS		D (6 hpi)	11549947
E (12 hpi)	1.42869e+07	VS		F (12 hpi)	12388456
G (24 hpi)	1.13029e+07	VS		H (24 hpi)	1.16022e+07
I (36 hpi)	13196670	VS		J (36 hpi)	1.28439e+07
K (48 hpi)	11517110	VS		L (48 hpi)	11560818
Total	7.4701e+07	VS		Total	7.41841e+07
