# Supplementary material for: MicroRNA Profile of MA-104 Cell Line Associated With the Pathogenesis of Bovine Rotavirus Strain Circulated in Chinese Calves
Source: Front Microbiol. 2022 Apr 11;13:854348. doi: 10.3389/fmicb.2022.854348 (PMC9062783; doi:10.3389/fmicb.2022.854348)
Supplement: Supplementary file 2 [file Data_Sheet_2.ZIP › Supplementary tables/Table S3a-S3b/Table S3a_clean_process_overview.xls]

## Sheet: clean_process_overview
Supplementary Table. S3a. List of data filtering conditions of small RNA sequencing
Library	Sample	total_reads	N% > 10%	low quality	5_adapter_contamine	3_adapter_null or insert_null	with ployA/T/G/C	clean reads
FRRN210205166-2a	A1	13534384 (100.00%)	18 (0.00%)	45171 (0.33%)	2929 (0.02%)	246401 (1.82%)	30585 (0.23%)	13209280 (97.60%)
FRRN210205167-1a	A2	12324966 (100.00%)	19 (0.00%)	28486 (0.23%)	2807 (0.02%)	220770 (1.79%)	23231 (0.19%)	12049653 (97.77%)
FRRN210205168-1a	A3	11212020 (100.00%)	177 (0.00%)	17521 (0.16%)	2887 (0.03%)	30319 (0.27%)	32152 (0.29%)	11128964 (99.26%)
FRRN210205169-1a	B1	15492094 (100.00%)	11 (0.00%)	43400 (0.28%)	4524 (0.03%)	270267 (1.74%)	23399 (0.15%)	15150493 (97.79%)
FRRN210205170-1a	B2	15412010 (100.00%)	14 (0.00%)	34028 (0.22%)	3265 (0.02%)	74723 (0.48%)	34509 (0.22%)	15265471 (99.05%)
FRRN210205171-1a	B3	12407969 (100.00%)	0 (0.00%)	17363 (0.14%)	6079 (0.05%)	65056 (0.52%)	19013 (0.15%)	12300458 (99.13%)
FRRN210205172-1a	C1	10408953 (100.00%)	18 (0.00%)	24200 (0.23%)	6614 (0.06%)	327642 (3.15%)	77193 (0.74%)	9973286 (95.81%)
FRRN210205173-1a	C2	15377261 (100.00%)	15 (0.00%)	49851 (0.32%)	5294 (0.03%)	268973 (1.75%)	58855 (0.38%)	14994273 (97.51%)
FRRN210205174-2a	C3	12121625 (100.00%)	22 (0.00%)	29785 (0.25%)	5540 (0.05%)	228635 (1.89%)	20803 (0.17%)	11836840 (97.65%)
FRRN210205175-1a	D1	11662044 (100.00%)	0 (0.00%)	151886 (1.30%)	5725 (0.05%)	65321 (0.56%)	30657 (0.26%)	11408455 (97.83%)
FRRN210205176-1a	D2	12442346 (100.00%)	0 (0.00%)	140632 (1.13%)	2690 (0.02%)	890637 (7.16%)	30150 (0.24%)	11378237 (91.45%)
FRRN210205177-1a	D3	12881808 (100.00%)	0 (0.00%)	152341 (1.18%)	5632 (0.04%)	843314 (6.55%)	17372 (0.13%)	11863149 (92.09%)
FRRN210205178-1a	E1	14440107 (100.00%)	0 (0.00%)	22371 (0.15%)	5593 (0.04%)	113036 (0.78%)	48679 (0.34%)	14250428 (98.69%)
FRRN210205179-2a	E2	13805904 (100.00%)	0 (0.00%)	23477 (0.17%)	6620 (0.05%)	69876 (0.51%)	39634 (0.29%)	13666297 (98.99%)
FRRN210205180-1a	E3	15112209 (100.00%)	0 (0.00%)	19727 (0.13%)	7652 (0.05%)	108878 (0.72%)	31880 (0.21%)	14944072 (98.89%)
FRRN210205181-1a	F1	13006491 (100.00%)	0 (0.00%)	18671 (0.14%)	7709 (0.06%)	200035 (1.54%)	79583 (0.61%)	12700493 (97.65%)
FRRN210205182-2a	F2	11169807 (100.00%)	0 (0.00%)	23996 (0.21%)	12965 (0.12%)	106744 (0.96%)	35655 (0.32%)	10990447 (98.39%)
FRRN210205183-1a	F3	13633684 (100.00%)	0 (0.00%)	17772 (0.13%)	4300 (0.03%)	97141 (0.71%)	40043 (0.29%)	13474428 (98.83%)
FRRN210220549-1a	G1	13329997 (100.00%)	23 (0.00%)	74535 (0.56%)	4066 (0.03%)	620073 (4.65%)	26589 (0.20%)	12604711 (94.56%)
FRRN210205185-1a	G2	12348835 (100.00%)	0 (0.00%)	15106 (0.12%)	4824 (0.04%)	294629 (2.39%)	71483 (0.58%)	11962793 (96.87%)
FRRN210205186-1a	G3	10162497 (100.00%)	32 (0.00%)	85688 (0.84%)	6881 (0.07%)	701670 (6.90%)	27038 (0.27%)	9341188 (91.92%)
FRRN210220551-1a	H1	14500520 (100.00%)	0 (0.00%)	25378 (0.18%)	5272 (0.04%)	75462 (0.52%)	38383 (0.26%)	14356025 (99.00%)
FRRN210205188-1a	H2	11478411 (100.00%)	0 (0.00%)	18258 (0.16%)	5609 (0.05%)	97522 (0.85%)	98343 (0.86%)	11258679 (98.09%)
FRRN210205189-1a	H3	10045984 (100.00%)	28 (0.00%)	84174 (0.84%)	6682 (0.07%)	708318 (7.05%)	54825 (0.55%)	9191957 (91.50%)
FRRN210205190-1a	I1	13999498 (100.00%)	0 (0.00%)	17598 (0.13%)	5949 (0.04%)	119521 (0.85%)	49213 (0.35%)	13807217 (98.63%)
FRRN210205191-1a	I2	12558245 (100.00%)	0 (0.00%)	139572 (1.11%)	4002 (0.03%)	881559 (7.02%)	36005 (0.29%)	11497107 (91.55%)
FRRN210205192-1a	I3	14435655 (100.00%)	0 (0.00%)	18519 (0.13%)	6273 (0.04%)	83371 (0.58%)	41806 (0.29%)	14285686 (98.96%)
FRRN210205193-1a	J1	12949463 (100.00%)	0 (0.00%)	154535 (1.19%)	4227 (0.03%)	45753 (0.35%)	46680 (0.36%)	12698268 (98.06%)
FRRN210205194-1a	J2	12829387 (100.00%)	0 (0.00%)	15731 (0.12%)	6393 (0.05%)	125598 (0.98%)	99862 (0.78%)	12581803 (98.07%)
FRRN210220554-1a	J3	13596621 (100.00%)	30 (0.00%)	35728 (0.26%)	3777 (0.03%)	274766 (2.02%)	30765 (0.23%)	13251555 (97.46%)
FRRN210205196-1a	K1	11186806 (100.00%)	0 (0.00%)	144950 (1.30%)	5011 (0.04%)	847835 (7.58%)	30451 (0.27%)	10158559 (90.81%)
FRRN210205197-1a	K2	13915645 (100.00%)	0 (0.00%)	165735 (1.19%)	6693 (0.05%)	66661 (0.48%)	32680 (0.23%)	13643876 (98.05%)
FRRN210205198-1a	K3	11800002 (100.00%)	0 (0.00%)	132907 (1.13%)	5669 (0.05%)	883741 (7.49%)	28790 (0.24%)	10748895 (91.09%)
FRRN210205199-1a	L1	11656329 (100.00%)	0 (0.00%)	134894 (1.16%)	7014 (0.06%)	978917 (8.40%)	71449 (0.61%)	10464055 (89.77%)
FRRN210205200-1a	L2	12270071 (100.00%)	0 (0.00%)	164769 (1.34%)	4877 (0.04%)	964237 (7.86%)	63112 (0.51%)	11073076 (90.24%)
FRRN210205201-1a	L3	13339151 (100.00%)	0 (0.00%)	17823 (0.13%)	6033 (0.05%)	98133 (0.74%)	71839 (0.54%)	13145323 (98.55%)
