# Supplementary material for: MicroRNA Profile of MA-104 Cell Line Associated With the Pathogenesis of Bovine Rotavirus Strain Circulated in Chinese Calves
Source: Front Microbiol. 2022 Apr 11;13:854348. doi: 10.3389/fmicb.2022.854348 (PMC9062783; doi:10.3389/fmicb.2022.854348)
Supplement: Supplementary file 2 [file Data_Sheet_2.ZIP › Supplementary tables/Table S8a-S8f/Table S8b.DEG_KEGG_pathway_enrichment_result.xls]

## Sheet: C6vsD6.DEG_KEGG_pathway_enrichm
Supplementary Table. S8b.##Databases: KEGG PATHWAY (KEGG pathway analysis of the target mRNAs of the DE miRNAs in Infected vs Control group) (6hpi)
##Statistical test method: hypergeometric test / Fisher's exact test
##FDR correction method: Benjamini and Hochberg
#Term	Database	ID	Input number	Background number	P-Value	Corrected P-Value	Input	Hyperlink
Leukocyte transendothelial migration	KEGG PATHWAY	mcc04670	9	114	0.00925852	0.937351	ENSMMUG00000001037|ENSMMUG00000011332|ENSMMUG00000002347|ENSMMUG00000000951|ENSMMUG00000013220|ENSMMUG00000004475|ENSMMUG00000003094|ENSMMUG00000007972|ENSMMUG00000017214	http://www.genome.jp/kegg-bin/show_pathway?mcc04670/mcc:718412%09red/mcc:574312%09red/mcc:696542%09red/mcc:713227%09red/mcc:716936%09red/mcc:711937%09red/mcc:699854%09red/mcc:698478%09red/mcc:700499%09red
Aldosterone-regulated sodium reabsorption	KEGG PATHWAY	mcc04960	4	36	0.0274092	0.937351	ENSMMUG00000011459|ENSMMUG00000002806|ENSMMUG00000007972|ENSMMUG00000017427	http://www.genome.jp/kegg-bin/show_pathway?mcc04960/mcc:718412%09red/mcc:720191%09red/mcc:694658%09red/mcc:697523%09red
Salmonella infection	KEGG PATHWAY	mcc05132	6	87	0.0518505	0.937351	ENSMMUG00000002377|ENSMMUG00000005727|ENSMMUG00000003957|ENSMMUG00000022520|ENSMMUG00000006803|ENSMMUG00000016281	http://www.genome.jp/kegg-bin/show_pathway?mcc05132/mcc:714643%09red/mcc:718113%09red/mcc:701382%09red/mcc:701798%09red/mcc:718834%09red
Glycine, serine and threonine metabolism	KEGG PATHWAY	mcc00260	4	49	0.0658664	0.937351	ENSMMUG00000005596|ENSMMUG00000020665|ENSMMUG00000019266|ENSMMUG00000015258	http://www.genome.jp/kegg-bin/show_pathway?mcc00260/mcc:698811%09red/mcc:714721%09red/mcc:698093%09red/mcc:693805%09red
Lysine degradation	KEGG PATHWAY	mcc00310	4	51	0.073424	0.937351	ENSMMUG00000009041|ENSMMUG00000010107|ENSMMUG00000002651|ENSMMUG00000001328	http://www.genome.jp/kegg-bin/show_pathway?mcc00310/mcc:703661%09red/mcc:698854%09red/mcc:710033%09red/mcc:706131%09red
Fructose and mannose metabolism	KEGG PATHWAY	mcc00051	3	34	0.0897587	0.937351	ENSMMUG00000014664|ENSMMUG00000000983|ENSMMUG00000016047	http://www.genome.jp/kegg-bin/show_pathway?mcc00051/mcc:698328%09red/mcc:708406%09red/mcc:698005%09red
Bacterial invasion of epithelial cells	KEGG PATHWAY	mcc05100	5	79	0.0947727	0.937351	ENSMMUG00000003957|ENSMMUG00000021842|ENSMMUG00000005432|ENSMMUG00000006581|ENSMMUG00000000951	http://www.genome.jp/kegg-bin/show_pathway?mcc05100/mcc:718113%09red/mcc:719087%09red/mcc:710226%09red/mcc:574312%09red/mcc:718982%09red
Biosynthesis of amino acids	KEGG PATHWAY	mcc01230	5	80	0.0984516	0.937351	ENSMMUG00000000983|ENSMMUG00000020665|ENSMMUG00000001454|ENSMMUG00000023143|ENSMMUG00000001522	http://www.genome.jp/kegg-bin/show_pathway?mcc01230/mcc:702037%09red/mcc:714721%09red/mcc:707441%09red/mcc:708406%09red/mcc:697742%09red
mTOR signaling pathway	KEGG PATHWAY	mcc04150	4	57	0.0985675	0.937351	ENSMMUG00000011459|ENSMMUG00000007972|ENSMMUG00000002808|ENSMMUG00000022198	http://www.genome.jp/kegg-bin/show_pathway?mcc04150/mcc:718412%09red/mcc:705686%09red/mcc:694965%09red/mcc:697523%09red
Galactose metabolism	KEGG PATHWAY	mcc00052	3	36	0.101322	0.937351	ENSMMUG00000015155|ENSMMUG00000000283|ENSMMUG00000021765	http://www.genome.jp/kegg-bin/show_pathway?mcc00052/mcc:703873%09red/mcc:704038%09red/mcc:707442%09red
Focal adhesion	KEGG PATHWAY	mcc04510	10	209	0.102244	0.937351	ENSMMUG00000006581|ENSMMUG00000011332|ENSMMUG00000011459|ENSMMUG00000004419|ENSMMUG00000000951|ENSMMUG00000003902|ENSMMUG00000002347|ENSMMUG00000013140|ENSMMUG00000007972|ENSMMUG00000017214	http://www.genome.jp/kegg-bin/show_pathway?mcc04510/mcc:718412%09red/mcc:713227%09red/mcc:696676%09red/mcc:717572%09red/mcc:716936%09red/mcc:711937%09red/mcc:574312%09red/mcc:695215%09red/mcc:718982%09red/mcc:697523%09red
Fc gamma R-mediated phagocytosis	KEGG PATHWAY	mcc04666	5	84	0.113868	0.937351	ENSMMUG00000009951|ENSMMUG00000007972|ENSMMUG00000017214|ENSMMUG00000019206|ENSMMUG00000023716	http://www.genome.jp/kegg-bin/show_pathway?mcc04666/mcc:718412%09red/mcc:721004%09red/mcc:713227%09red/mcc:100428619%09red/mcc:715723%09red
Glycerophospholipid metabolism	KEGG PATHWAY	mcc00564	5	84	0.113868	0.937351	ENSMMUG00000011392|ENSMMUG00000006495|ENSMMUG00000002701|ENSMMUG00000019551|ENSMMUG00000023716	http://www.genome.jp/kegg-bin/show_pathway?mcc00564/mcc:721004%09red/mcc:699083%09red/mcc:100426338%09red/mcc:700184%09red/mcc:719074%09red
Wnt signaling pathway	KEGG PATHWAY	mcc04310	7	135	0.116234	0.937351	ENSMMUG00000000605|ENSMMUG00000004419|ENSMMUG00000008338|ENSMMUG00000010122|ENSMMUG00000008323|ENSMMUG00000007972|ENSMMUG00000018329	http://www.genome.jp/kegg-bin/show_pathway?mcc04310/mcc:718412%09red/mcc:710775%09red/mcc:100424087%09red/mcc:694507%09red/mcc:695215%09red/mcc:696326%09red
Rap1 signaling pathway	KEGG PATHWAY	mcc04015	10	215	0.11637	0.937351	ENSMMUG00000002218|ENSMMUG00000001661|ENSMMUG00000000951|ENSMMUG00000002680|ENSMMUG00000000261|ENSMMUG00000039029|ENSMMUG00000045352|ENSMMUG00000014603|ENSMMUG00000007972|ENSMMUG00000012392	http://www.genome.jp/kegg-bin/show_pathway?mcc04015/mcc:718412%09red/mcc:717830%09red/mcc:574380%09red/mcc:707865%09red/mcc:703514%09red/mcc:706659%09red/mcc:699479%09red/mcc:574312%09red/mcc:702532%09red/mcc:574304%09red
Amyotrophic lateral sclerosis (ALS)	KEGG PATHWAY	mcc05014	4	61	0.117264	0.937351	ENSMMUG00000003907|ENSMMUG00000021447|ENSMMUG00000001661|ENSMMUG00000005985	http://www.genome.jp/kegg-bin/show_pathway?mcc05014/mcc:718948%09red/mcc:713035%09red/mcc:574380%09red/mcc:715454%09red
Pathways in cancer	KEGG PATHWAY	mcc05200	14	331	0.125633	0.937351	ENSMMUG00000012486|ENSMMUG00000000605|ENSMMUG00000005985|ENSMMUG00000001197|ENSMMUG00000000951|ENSMMUG00000023550|ENSMMUG00000008338|ENSMMUG00000003907|ENSMMUG00000004475|ENSMMUG00000045352|ENSMMUG00000009229|ENSMMUG00000008323|ENSMMUG00000007972|ENSMMUG00000011527	http://www.genome.jp/kegg-bin/show_pathway?mcc05200/mcc:718412%09red/mcc:708391%09red/mcc:706659%09red/mcc:574312%09red/mcc:697671%09red/mcc:100424087%09red/mcc:714126%09red/mcc:718948%09red/mcc:713035%09red/mcc:700206%09red/mcc:703083%09red/mcc:698478%09red/mcc:694507%09red/mcc:696326%09red
Glioma	KEGG PATHWAY	mcc05214	4	64	0.132217	0.937351	ENSMMUG00000023550|ENSMMUG00000007972|ENSMMUG00000012392|ENSMMUG00000006581	http://www.genome.jp/kegg-bin/show_pathway?mcc05214/mcc:718412%09red/mcc:714126%09red/mcc:718982%09red/mcc:703514%09red
Arginine and proline metabolism	KEGG PATHWAY	mcc00330	4	64	0.132217	0.937351	ENSMMUG00000001328|ENSMMUG00000001522|ENSMMUG00000006285|ENSMMUG00000020912	http://www.genome.jp/kegg-bin/show_pathway?mcc00330/mcc:703661%09red/mcc:702037%09red/mcc:695625%09red/mcc:693984%09red
Lysosome	KEGG PATHWAY	mcc04142	6	114	0.132856	0.937351	ENSMMUG00000023190|ENSMMUG00000000537|ENSMMUG00000021380|ENSMMUG00000015663|ENSMMUG00000005432|ENSMMUG00000022869	http://www.genome.jp/kegg-bin/show_pathway?mcc04142/mcc:710650%09red/mcc:100430853%09red/mcc:713375%09red/mcc:574112%09red/mcc:719087%09red/mcc:714638%09red
Phagosome	KEGG PATHWAY	mcc04145	8	169	0.139571	0.937351	ENSMMUG00000023190|ENSMMUG00000012164|ENSMMUG00000003902|ENSMMUG00000045600|ENSMMUG00000002377|ENSMMUG00000000951|ENSMMUG00000013220|ENSMMUG00000014216	http://www.genome.jp/kegg-bin/show_pathway?mcc04145/mcc:710650%09red/mcc:701798%09red/mcc:100425863%09red/mcc:696542%09red/mcc:717572%09red/mcc:714964%09red/mcc:574312%09red
Glycosaminoglycan biosynthesis - chondroitin sulfate / dermatan sulfate	KEGG PATHWAY	mcc00532	2	21	0.140888	0.937351	ENSMMUG00000017226|ENSMMUG00000019663	http://www.genome.jp/kegg-bin/show_pathway?mcc00532/mcc:705139%09red/mcc:704906%09red
Cell adhesion molecules (CAMs)	KEGG PATHWAY	mcc04514	7	146	0.15321	0.937351	ENSMMUG00000014656|ENSMMUG00000045600|ENSMMUG00000000951|ENSMMUG00000001297|ENSMMUG00000022595|ENSMMUG00000017617|ENSMMUG00000003094	http://www.genome.jp/kegg-bin/show_pathway?mcc04514/mcc:574158%09red/mcc:718575%09red/mcc:719985%09red/mcc:714964%09red/mcc:699854%09red/mcc:574312%09red/mcc:574175%09red
B cell receptor signaling pathway	KEGG PATHWAY	mcc04662	4	68	0.153289	0.937351	ENSMMUG00000002043|ENSMMUG00000021650|ENSMMUG00000017214|ENSMMUG00000047772	http://www.genome.jp/kegg-bin/show_pathway?mcc04662/mcc:714728%09red/mcc:722190%09red/mcc:713227%09red/mcc:704961%09red
Ras signaling pathway	KEGG PATHWAY	mcc04014	10	231	0.159002	0.937351	ENSMMUG00000002701|ENSMMUG00000006581|ENSMMUG00000001661|ENSMMUG00000005985|ENSMMUG00000002680|ENSMMUG00000045352|ENSMMUG00000014603|ENSMMUG00000013140|ENSMMUG00000007972|ENSMMUG00000012392	http://www.genome.jp/kegg-bin/show_pathway?mcc04014/mcc:718412%09red/mcc:713035%09red/mcc:574380%09red/mcc:703514%09red/mcc:700184%09red/mcc:706659%09red/mcc:574304%09red/mcc:702532%09red/mcc:696676%09red/mcc:718982%09red
Endocrine and other factor-regulated calcium reabsorption	KEGG PATHWAY	mcc04961	3	45	0.159668	0.937351	ENSMMUG00000007972|ENSMMUG00000005432|ENSMMUG00000017427	http://www.genome.jp/kegg-bin/show_pathway?mcc04961/mcc:718412%09red/mcc:720191%09red/mcc:719087%09red
Proximal tubule bicarbonate reclamation	KEGG PATHWAY	mcc04964	2	23	0.161066	0.937351	ENSMMUG00000010342|ENSMMUG00000017427	http://www.genome.jp/kegg-bin/show_pathway?mcc04964/mcc:720191%09red/mcc:703671%09red
Small cell lung cancer	KEGG PATHWAY	mcc05222	5	95	0.161614	0.937351	ENSMMUG00000023550|ENSMMUG00000011527|ENSMMUG00000005985|ENSMMUG00000009229|ENSMMUG00000000951	http://www.genome.jp/kegg-bin/show_pathway?mcc05222/mcc:713035%09red/mcc:708391%09red/mcc:574312%09red/mcc:714126%09red/mcc:697671%09red
Chronic myeloid leukemia	KEGG PATHWAY	mcc05220	4	70	0.164271	0.937351	ENSMMUG00000023550|ENSMMUG00000008323|ENSMMUG00000006581|ENSMMUG00000005985	http://www.genome.jp/kegg-bin/show_pathway?mcc05220/mcc:713035%09red/mcc:714126%09red/mcc:694507%09red/mcc:718982%09red
N-Glycan biosynthesis	KEGG PATHWAY	mcc00510	3	46	0.166687	0.937351	ENSMMUG00000015155|ENSMMUG00000012374|ENSMMUG00000014905	http://www.genome.jp/kegg-bin/show_pathway?mcc00510/mcc:705006%09red/mcc:704038%09red/mcc:708113%09red
Malaria	KEGG PATHWAY	mcc05144	3	46	0.166687	0.937351	ENSMMUG00000002043|ENSMMUG00000003902|ENSMMUG00000002923	http://www.genome.jp/kegg-bin/show_pathway?mcc05144/mcc:717572%09red/mcc:698961%09red/mcc:704961%09red
Neurotrophin signaling pathway	KEGG PATHWAY	mcc04722	6	123	0.168478	0.937351	ENSMMUG00000003907|ENSMMUG00000006581|ENSMMUG00000011459|ENSMMUG00000001187|ENSMMUG00000014603|ENSMMUG00000012392	http://www.genome.jp/kegg-bin/show_pathway?mcc04722/mcc:703514%09red/mcc:702837%09red/mcc:574304%09red/mcc:718948%09red/mcc:718982%09red/mcc:697523%09red
Amino sugar and nucleotide sugar metabolism	KEGG PATHWAY	mcc00520	3	47	0.173795	0.937351	ENSMMUG00000014664|ENSMMUG00000008709|ENSMMUG00000021765	http://www.genome.jp/kegg-bin/show_pathway?mcc00520/mcc:703873%09red/mcc:703286%09red/mcc:698005%09red
Hedgehog signaling pathway	KEGG PATHWAY	mcc04340	3	48	0.180986	0.937351	ENSMMUG00000008338|ENSMMUG00000010122|ENSMMUG00000018329	http://www.genome.jp/kegg-bin/show_pathway?mcc04340/mcc:710775%09red/mcc:696326%09red
Glycosylphosphatidylinositol(GPI)-anchor biosynthesis	KEGG PATHWAY	mcc00563	2	25	0.181723	0.937351	ENSMMUG00000003410|ENSMMUG00000015737	http://www.genome.jp/kegg-bin/show_pathway?mcc00563/mcc:710556%09red/mcc:712514%09red
T cell receptor signaling pathway	KEGG PATHWAY	mcc04660	5	101	0.190545	0.937351	ENSMMUG00000011459|ENSMMUG00000013140|ENSMMUG00000021650|ENSMMUG00000017214|ENSMMUG00000017593	http://www.genome.jp/kegg-bin/show_pathway?mcc04660/mcc:714728%09red/mcc:713227%09red/mcc:699467%09red/mcc:696676%09red/mcc:697523%09red
Pyruvate metabolism	KEGG PATHWAY	mcc00620	3	50	0.195599	0.937351	ENSMMUG00000000737|ENSMMUG00000001328|ENSMMUG00000023143	http://www.genome.jp/kegg-bin/show_pathway?mcc00620/mcc:703661%09red/mcc:703206%09red/mcc:697742%09red
p53 signaling pathway	KEGG PATHWAY	mcc04115	4	76	0.198778	0.937351	ENSMMUG00000003907|ENSMMUG00000002808|ENSMMUG00000004419|ENSMMUG00000019993	http://www.genome.jp/kegg-bin/show_pathway?mcc04115/mcc:718948%09red/mcc:694965%09red/mcc:695215%09red/mcc:716904%09red
Endocytosis	KEGG PATHWAY	mcc04144	9	222	0.223044	0.937351	ENSMMUG00000001623|ENSMMUG00000015911|ENSMMUG00000002993|ENSMMUG00000045600|ENSMMUG00000039447|ENSMMUG00000004811|ENSMMUG00000011759|ENSMMUG00000039029|ENSMMUG00000005432	http://www.genome.jp/kegg-bin/show_pathway?mcc04144/mcc:719734%09red/mcc:720111%09red/mcc:703415%09red/mcc:716994%09red/mcc:702956%09red/mcc:699479%09red/mcc:714737%09red/mcc:719087%09red/mcc:714964%09red
Circadian rhythm	KEGG PATHWAY	mcc04710	2	30	0.234703	0.937351	ENSMMUG00000049018|ENSMMUG00000002453	http://www.genome.jp/kegg-bin/show_pathway?mcc04710/mcc:715000%09red/mcc:707083%09red
Other types of O-glycan biosynthesis	KEGG PATHWAY	mcc00514	2	30	0.234703	0.937351	ENSMMUG00000015155|ENSMMUG00000014905	http://www.genome.jp/kegg-bin/show_pathway?mcc00514/mcc:704038%09red/mcc:708113%09red
Non-small cell lung cancer	KEGG PATHWAY	mcc05223	3	56	0.240939	0.937351	ENSMMUG00000011459|ENSMMUG00000023550|ENSMMUG00000007972	http://www.genome.jp/kegg-bin/show_pathway?mcc05223/mcc:718412%09red/mcc:714126%09red/mcc:697523%09red
Natural killer cell mediated cytotoxicity	KEGG PATHWAY	mcc04650	5	111	0.242325	0.937351	ENSMMUG00000014656|ENSMMUG00000007972|ENSMMUG00000017214|ENSMMUG00000006581|ENSMMUG00000014381	http://www.genome.jp/kegg-bin/show_pathway?mcc04650/mcc:718412%09red/mcc:574158%09red/mcc:713227%09red/mcc:716518%09red/mcc:718982%09red
Thyroid hormone signaling pathway	KEGG PATHWAY	mcc04919	5	113	0.253111	0.937351	ENSMMUG00000011459|ENSMMUG00000019208|ENSMMUG00000007972|ENSMMUG00000017427|ENSMMUG00000002808	http://www.genome.jp/kegg-bin/show_pathway?mcc04919/mcc:718412%09red/mcc:720191%09red/mcc:696775%09red/mcc:694965%09red/mcc:697523%09red
Sulfur relay system	KEGG PATHWAY	mcc04122	1	9	0.253281	0.937351	ENSMMUG00000000807	http://www.genome.jp/kegg-bin/show_pathway?mcc04122/mcc:714268%09red
beta-Alanine metabolism	KEGG PATHWAY	mcc00410	2	33	0.266922	0.937351	ENSMMUG00000001328|ENSMMUG00000020912	http://www.genome.jp/kegg-bin/show_pathway?mcc00410/mcc:703661%09red/mcc:693984%09red
Gap junction	KEGG PATHWAY	mcc04540	4	88	0.273095	0.937351	ENSMMUG00000001187|ENSMMUG00000007972|ENSMMUG00000012164|ENSMMUG00000014216	http://www.genome.jp/kegg-bin/show_pathway?mcc04540/mcc:718412%09red/mcc:100425863%09red/mcc:702837%09red
Prion diseases	KEGG PATHWAY	mcc05020	2	34	0.27767	0.937351	ENSMMUG00000003907|ENSMMUG00000032142	http://www.genome.jp/kegg-bin/show_pathway?mcc05020/mcc:721647%09red/mcc:718948%09red
Primary immunodeficiency	KEGG PATHWAY	mcc05340	2	34	0.27767	0.937351	ENSMMUG00000017593|ENSMMUG00000047772	http://www.genome.jp/kegg-bin/show_pathway?mcc05340/mcc:722190%09red/mcc:699467%09red
Transcriptional misregulation in cancer	KEGG PATHWAY	mcc05202	7	177	0.280119	0.937351	ENSMMUG00000012486|ENSMMUG00000010887|ENSMMUG00000005985|ENSMMUG00000014603|ENSMMUG00000005697|ENSMMUG00000014381|ENSMMUG00000010107	http://www.genome.jp/kegg-bin/show_pathway?mcc05202/mcc:713035%09red/mcc:716518%09red/mcc:710033%09red/mcc:702105%09red/mcc:700206%09red/mcc:715326%09red/mcc:574304%09red
Hippo signaling pathway	KEGG PATHWAY	mcc04390	6	148	0.283743	0.937351	ENSMMUG00000000605|ENSMMUG00000004419|ENSMMUG00000001228|ENSMMUG00000044736|ENSMMUG00000008338|ENSMMUG00000039029	http://www.genome.jp/kegg-bin/show_pathway?mcc04390/mcc:706973%09red/mcc:100424087%09red/mcc:699479%09red/mcc:717999%09red/mcc:695215%09red/mcc:696326%09red
Carbon metabolism	KEGG PATHWAY	mcc01200	5	119	0.286119	0.937351	ENSMMUG00000002651|ENSMMUG00000000983|ENSMMUG00000020665|ENSMMUG00000001454|ENSMMUG00000023143	http://www.genome.jp/kegg-bin/show_pathway?mcc01200/mcc:698854%09red/mcc:707441%09red/mcc:708406%09red/mcc:697742%09red/mcc:714721%09red
Base excision repair	KEGG PATHWAY	mcc03410	2	35	0.288408	0.937351	ENSMMUG00000008428|ENSMMUG00000004467	http://www.genome.jp/kegg-bin/show_pathway?mcc03410/mcc:711457%09red/mcc:702084%09red
Apoptosis	KEGG PATHWAY	mcc04210	4	92	0.298887	0.937351	ENSMMUG00000011527|ENSMMUG00000003907|ENSMMUG00000009229|ENSMMUG00000005985	http://www.genome.jp/kegg-bin/show_pathway?mcc04210/mcc:718948%09red/mcc:708391%09red/mcc:713035%09red/mcc:697671%09red
Fc epsilon RI signaling pathway	KEGG PATHWAY	mcc04664	3	64	0.303553	0.937351	ENSMMUG00000011459|ENSMMUG00000013528|ENSMMUG00000017214	http://www.genome.jp/kegg-bin/show_pathway?mcc04664/mcc:713227%09red/mcc:697830%09red/mcc:697523%09red
Cardiac muscle contraction	KEGG PATHWAY	mcc04260	4	93	0.305382	0.937351	ENSMMUG00000002958|ENSMMUG00000017427|ENSMMUG00000002347|ENSMMUG00000018600	http://www.genome.jp/kegg-bin/show_pathway?mcc04260/mcc:717354%09red/mcc:720191%09red/mcc:718573%09red/mcc:711937%09red
Adipocytokine signaling pathway	KEGG PATHWAY	mcc04920	3	65	0.311461	0.937351	ENSMMUG00000011527|ENSMMUG00000022198|ENSMMUG00000021447	http://www.genome.jp/kegg-bin/show_pathway?mcc04920/mcc:708391%09red/mcc:715454%09red/mcc:705686%09red
RIG-I-like receptor signaling pathway	KEGG PATHWAY	mcc04622	3	65	0.311461	0.937351	ENSMMUG00000011527|ENSMMUG00000008245|ENSMMUG00000017150	http://www.genome.jp/kegg-bin/show_pathway?mcc04622/mcc:711095%09red/mcc:708391%09red/mcc:717616%09red
Glycosphingolipid biosynthesis - globo series	KEGG PATHWAY	mcc00603	1	12	0.31594	0.937351	ENSMMUG00000010194	http://www.genome.jp/kegg-bin/show_pathway?mcc00603/mcc:710998%09red
Bladder cancer	KEGG PATHWAY	mcc05219	2	38	0.320477	0.937351	ENSMMUG00000023550|ENSMMUG00000004475	http://www.genome.jp/kegg-bin/show_pathway?mcc05219/mcc:714126%09red/mcc:698478%09red
Ether lipid metabolism	KEGG PATHWAY	mcc00565	2	38	0.320477	0.937351	ENSMMUG00000002701|ENSMMUG00000023716	http://www.genome.jp/kegg-bin/show_pathway?mcc00565/mcc:721004%09red/mcc:700184%09red
Citrate cycle (TCA cycle)	KEGG PATHWAY	mcc00020	2	38	0.320477	0.937351	ENSMMUG00000002651|ENSMMUG00000001454	http://www.genome.jp/kegg-bin/show_pathway?mcc00020/mcc:698854%09red/mcc:707441%09red
Complement and coagulation cascades	KEGG PATHWAY	mcc04610	3	67	0.32729	0.937351	ENSMMUG00000000729|ENSMMUG00000032142|ENSMMUG00000028948	http://www.genome.jp/kegg-bin/show_pathway?mcc04610/mcc:721647%09red/mcc:721138%09red/mcc:716809%09red
Amphetamine addiction	KEGG PATHWAY	mcc05031	3	67	0.32729	0.937351	ENSMMUG00000007972|ENSMMUG00000012392|ENSMMUG00000001661	http://www.genome.jp/kegg-bin/show_pathway?mcc05031/mcc:718412%09red/mcc:574380%09red/mcc:703514%09red
Cell cycle	KEGG PATHWAY	mcc04110	5	127	0.331217	0.937351	ENSMMUG00000023550|ENSMMUG00000020258|ENSMMUG00000004419|ENSMMUG00000011659|ENSMMUG00000019870	http://www.genome.jp/kegg-bin/show_pathway?mcc04110/mcc:721711%09red/mcc:714126%09red/mcc:712947%09red/mcc:696864%09red/mcc:695215%09red
Tight junction	KEGG PATHWAY	mcc04530	5	127	0.331217	0.937351	ENSMMUG00000039029|ENSMMUG00000003094|ENSMMUG00000007972|ENSMMUG00000002347|ENSMMUG00000001228	http://www.genome.jp/kegg-bin/show_pathway?mcc04530/mcc:718412%09red/mcc:711937%09red/mcc:699854%09red/mcc:699479%09red/mcc:706973%09red
Estrogen signaling pathway	KEGG PATHWAY	mcc04915	4	97	0.33149	0.937351	ENSMMUG00000007405|ENSMMUG00000004475|ENSMMUG00000012392|ENSMMUG00000006581	http://www.genome.jp/kegg-bin/show_pathway?mcc04915/mcc:708481%09red/mcc:698478%09red/mcc:718982%09red/mcc:703514%09red
Long-term potentiation	KEGG PATHWAY	mcc04720	3	68	0.335204	0.937351	ENSMMUG00000007972|ENSMMUG00000012392|ENSMMUG00000001661	http://www.genome.jp/kegg-bin/show_pathway?mcc04720/mcc:718412%09red/mcc:574380%09red/mcc:703514%09red
Inflammatory mediator regulation of TRP channels	KEGG PATHWAY	mcc04750	4	98	0.338039	0.937351	ENSMMUG00000002701|ENSMMUG00000003942|ENSMMUG00000007972|ENSMMUG00000012392	http://www.genome.jp/kegg-bin/show_pathway?mcc04750/mcc:718412%09red/mcc:709605%09red/mcc:700184%09red/mcc:703514%09red
Hepatitis C	KEGG PATHWAY	mcc05160	5	129	0.342611	0.937351	ENSMMUG00000011459|ENSMMUG00000002043|ENSMMUG00000003094|ENSMMUG00000011527|ENSMMUG00000017150	http://www.genome.jp/kegg-bin/show_pathway?mcc05160/mcc:708391%09red/mcc:699854%09red/mcc:697523%09red/mcc:704961%09red/mcc:717616%09red
PI3K-Akt signaling pathway	KEGG PATHWAY	mcc04151	12	348	0.343171	0.937351	ENSMMUG00000003902|ENSMMUG00000011459|ENSMMUG00000005727|ENSMMUG00000004419|ENSMMUG00000000951|ENSMMUG00000002680|ENSMMUG00000022198|ENSMMUG00000002923|ENSMMUG00000014603|ENSMMUG00000005985|ENSMMUG00000002808|ENSMMUG00000045352	http://www.genome.jp/kegg-bin/show_pathway?mcc04151/mcc:713035%09red/mcc:706659%09red/mcc:705686%09red/mcc:717572%09red/mcc:698961%09red/mcc:694965%09red/mcc:718834%09red/mcc:574312%09red/mcc:702532%09red/mcc:695215%09red/mcc:574304%09red/mcc:697523%09red
HIF-1 signaling pathway	KEGG PATHWAY	mcc04066	4	99	0.344592	0.937351	ENSMMUG00000013220|ENSMMUG00000001197|ENSMMUG00000007972|ENSMMUG00000011265	http://www.genome.jp/kegg-bin/show_pathway?mcc04066/mcc:718412%09red/mcc:703083%09red/mcc:696542%09red/mcc:721436%09red
Sphingolipid metabolism	KEGG PATHWAY	mcc00600	2	43	0.37303	0.937351	ENSMMUG00000023716|ENSMMUG00000011178	http://www.genome.jp/kegg-bin/show_pathway?mcc00600/mcc:721004%09red/mcc:706728%09red
Tryptophan metabolism	KEGG PATHWAY	mcc00380	2	43	0.37303	0.937351	ENSMMUG00000002651|ENSMMUG00000001328	http://www.genome.jp/kegg-bin/show_pathway?mcc00380/mcc:703661%09red/mcc:698854%09red
Graft-versus-host disease	KEGG PATHWAY	mcc05332	2	43	0.37303	0.937351	ENSMMUG00000045600|ENSMMUG00000014381	http://www.genome.jp/kegg-bin/show_pathway?mcc05332/mcc:716518%09red/mcc:714964%09red
Glycosaminoglycan biosynthesis - keratan sulfate	KEGG PATHWAY	mcc00533	1	15	0.373348	0.937351	ENSMMUG00000015155	http://www.genome.jp/kegg-bin/show_pathway?mcc00533/mcc:704038%09red
Insulin signaling pathway	KEGG PATHWAY	mcc04910	5	137	0.388348	0.937351	ENSMMUG00000011459|ENSMMUG00000002808|ENSMMUG00000012392|ENSMMUG00000006581|ENSMMUG00000011265	http://www.genome.jp/kegg-bin/show_pathway?mcc04910/mcc:721436%09red/mcc:697523%09red/mcc:694965%09red/mcc:718982%09red/mcc:703514%09red
TNF signaling pathway	KEGG PATHWAY	mcc04668	4	106	0.390433	0.937351	ENSMMUG00000002680|ENSMMUG00000011527|ENSMMUG00000048630|ENSMMUG00000021447	http://www.genome.jp/kegg-bin/show_pathway?mcc04668/mcc:708391%09red/mcc:702532%09red/mcc:715454%09red/mcc:715456%09red
2-Oxocarboxylic acid metabolism	KEGG PATHWAY	mcc01210	1	16	0.391395	0.937351	ENSMMUG00000001454	http://www.genome.jp/kegg-bin/show_pathway?mcc01210/mcc:707441%09red
Vasopressin-regulated water reabsorption	KEGG PATHWAY	mcc04962	2	45	0.393603	0.937351	ENSMMUG00000048207|ENSMMUG00000003314	http://www.genome.jp/kegg-bin/show_pathway?mcc04962/mcc:704880%09red/mcc:702721%09red
Gastric acid secretion	KEGG PATHWAY	mcc04971	3	76	0.398093	0.937351	ENSMMUG00000007972|ENSMMUG00000017427|ENSMMUG00000012392	http://www.genome.jp/kegg-bin/show_pathway?mcc04971/mcc:718412%09red/mcc:720191%09red/mcc:703514%09red
Ascorbate and aldarate metabolism	KEGG PATHWAY	mcc00053	1	17	0.408922	0.937351	ENSMMUG00000001328	http://www.genome.jp/kegg-bin/show_pathway?mcc00053/mcc:703661%09red
Ubiquitin mediated proteolysis	KEGG PATHWAY	mcc04120	5	141	0.411175	0.937351	ENSMMUG00000043281|ENSMMUG00000018781|ENSMMUG00000010030|ENSMMUG00000009229|ENSMMUG00000019870	http://www.genome.jp/kegg-bin/show_pathway?mcc04120/mcc:721711%09red/mcc:697671%09red/mcc:700798%09red/mcc:717166%09red/mcc:716698%09red
Hematopoietic cell lineage	KEGG PATHWAY	mcc04640	3	78	0.413594	0.937351	ENSMMUG00000002680|ENSMMUG00000017593|ENSMMUG00000002923	http://www.genome.jp/kegg-bin/show_pathway?mcc04640/mcc:698961%09red/mcc:702532%09red/mcc:699467%09red
Cocaine addiction	KEGG PATHWAY	mcc05030	2	48	0.423866	0.937351	ENSMMUG00000012005|ENSMMUG00000001661	http://www.genome.jp/kegg-bin/show_pathway?mcc05030/mcc:700214%09red/mcc:574380%09red
Allograft rejection	KEGG PATHWAY	mcc05330	2	48	0.423866	0.937351	ENSMMUG00000045600|ENSMMUG00000014381	http://www.genome.jp/kegg-bin/show_pathway?mcc05330/mcc:716518%09red/mcc:714964%09red
Mineral absorption	KEGG PATHWAY	mcc04978	2	48	0.423866	0.937351	ENSMMUG00000010935|ENSMMUG00000017427	http://www.genome.jp/kegg-bin/show_pathway?mcc04978/mcc:720191%09red/mcc:100424683%09red
Biosynthesis of unsaturated fatty acids	KEGG PATHWAY	mcc01040	1	18	0.425945	0.937351	ENSMMUG00000021611	http://www.genome.jp/kegg-bin/show_pathway?mcc01040/mcc:718928%09red
Hypertrophic cardiomyopathy (HCM)	KEGG PATHWAY	mcc05410	3	80	0.428966	0.937351	ENSMMUG00000002958|ENSMMUG00000002347|ENSMMUG00000000951	http://www.genome.jp/kegg-bin/show_pathway?mcc05410/mcc:711937%09red/mcc:718573%09red/mcc:574312%09red
Adrenergic signaling in cardiomyocytes	KEGG PATHWAY	mcc04261	5	145	0.433876	0.937351	ENSMMUG00000018600|ENSMMUG00000002958|ENSMMUG00000017427|ENSMMUG00000002347|ENSMMUG00000012392	http://www.genome.jp/kegg-bin/show_pathway?mcc04261/mcc:711937%09red/mcc:720191%09red/mcc:718573%09red/mcc:717354%09red/mcc:703514%09red
Salivary secretion	KEGG PATHWAY	mcc04970	3	81	0.436599	0.937351	ENSMMUG00000007972|ENSMMUG00000017427|ENSMMUG00000012392	http://www.genome.jp/kegg-bin/show_pathway?mcc04970/mcc:718412%09red/mcc:720191%09red/mcc:703514%09red
Jak-STAT signaling pathway	KEGG PATHWAY	mcc04630	5	146	0.439524	0.937351	ENSMMUG00000020780|ENSMMUG00000048630|ENSMMUG00000004419|ENSMMUG00000002923|ENSMMUG00000005985	http://www.genome.jp/kegg-bin/show_pathway?mcc04630/mcc:713035%09red/mcc:700959%09red/mcc:698961%09red/mcc:695215%09red/mcc:715456%09red
Glutamatergic synapse	KEGG PATHWAY	mcc04724	4	114	0.442207	0.937351	ENSMMUG00000007972|ENSMMUG00000010342|ENSMMUG00000012005|ENSMMUG00000001661	http://www.genome.jp/kegg-bin/show_pathway?mcc04724/mcc:718412%09red/mcc:700214%09red/mcc:574380%09red/mcc:703671%09red
Glutathione metabolism	KEGG PATHWAY	mcc00480	2	50	0.4436	0.937351	ENSMMUG00000006285|ENSMMUG00000017940	http://www.genome.jp/kegg-bin/show_pathway?mcc00480/mcc:706600%09red/mcc:695625%09red
Phosphatidylinositol signaling system	KEGG PATHWAY	mcc04070	3	82	0.444192	0.937351	ENSMMUG00000007972|ENSMMUG00000013170|ENSMMUG00000012392	http://www.genome.jp/kegg-bin/show_pathway?mcc04070/mcc:710104%09red/mcc:718412%09red/mcc:703514%09red
ErbB signaling pathway	KEGG PATHWAY	mcc04012	3	82	0.444192	0.937351	ENSMMUG00000013140|ENSMMUG00000007972|ENSMMUG00000006581	http://www.genome.jp/kegg-bin/show_pathway?mcc04012/mcc:718412%09red/mcc:696676%09red/mcc:718982%09red
Staphylococcus aureus infection	KEGG PATHWAY	mcc05150	2	51	0.453326	0.937351	ENSMMUG00000000729|ENSMMUG00000028948	http://www.genome.jp/kegg-bin/show_pathway?mcc05150/mcc:721138%09red/mcc:716809%09red
Glycolysis / Gluconeogenesis	KEGG PATHWAY	mcc00010	3	84	0.459256	0.937351	ENSMMUG00000000983|ENSMMUG00000023143|ENSMMUG00000001328	http://www.genome.jp/kegg-bin/show_pathway?mcc00010/mcc:703661%09red/mcc:708406%09red/mcc:697742%09red
MAPK signaling pathway	KEGG PATHWAY	mcc04010	8	249	0.461245	0.937351	ENSMMUG00000002958|ENSMMUG00000000217|ENSMMUG00000001187|ENSMMUG00000011527|ENSMMUG00000011265|ENSMMUG00000045352|ENSMMUG00000007972|ENSMMUG00000017496	http://www.genome.jp/kegg-bin/show_pathway?mcc04010/mcc:718412%09red/mcc:708391%09red/mcc:706659%09red/mcc:702837%09red/mcc:702388%09red/mcc:721436%09red/mcc:718573%09red/mcc:716214%09red
Vascular smooth muscle contraction	KEGG PATHWAY	mcc04270	4	117	0.4613	0.937351	ENSMMUG00000002701|ENSMMUG00000000261|ENSMMUG00000007972|ENSMMUG00000012392	http://www.genome.jp/kegg-bin/show_pathway?mcc04270/mcc:718412%09red/mcc:700184%09red/mcc:707865%09red/mcc:703514%09red
Endometrial cancer	KEGG PATHWAY	mcc05213	2	52	0.462953	0.937351	ENSMMUG00000011459|ENSMMUG00000000605	http://www.genome.jp/kegg-bin/show_pathway?mcc05213/mcc:100424087%09red/mcc:697523%09red
Type I diabetes mellitus	KEGG PATHWAY	mcc04940	2	52	0.462953	0.937351	ENSMMUG00000045600|ENSMMUG00000014381	http://www.genome.jp/kegg-bin/show_pathway?mcc04940/mcc:716518%09red/mcc:714964%09red
Protein digestion and absorption	KEGG PATHWAY	mcc04974	3	85	0.466722	0.937351	ENSMMUG00000010935|ENSMMUG00000017427|ENSMMUG00000037611	http://www.genome.jp/kegg-bin/show_pathway?mcc04974/mcc:720191%09red/mcc:100424683%09red/mcc:694562%09red
Basal cell carcinoma	KEGG PATHWAY	mcc05217	2	53	0.47248	0.937351	ENSMMUG00000008338|ENSMMUG00000000605	http://www.genome.jp/kegg-bin/show_pathway?mcc05217/mcc:100424087%09red/mcc:696326%09red
Glycosaminoglycan degradation	KEGG PATHWAY	mcc00531	1	21	0.474132	0.937351	ENSMMUG00000043306	http://www.genome.jp/kegg-bin/show_pathway?mcc00531/mcc:696805%09red
alpha-Linolenic acid metabolism	KEGG PATHWAY	mcc00592	1	21	0.474132	0.937351	ENSMMUG00000002701	http://www.genome.jp/kegg-bin/show_pathway?mcc00592/mcc:700184%09red
Fatty acid elongation	KEGG PATHWAY	mcc00062	1	21	0.474132	0.937351	ENSMMUG00000021611	http://www.genome.jp/kegg-bin/show_pathway?mcc00062/mcc:718928%09red
NF-kappa B signaling pathway	KEGG PATHWAY	mcc04064	3	87	0.481515	0.937351	ENSMMUG00000011527|ENSMMUG00000021650|ENSMMUG00000005985	http://www.genome.jp/kegg-bin/show_pathway?mcc04064/mcc:714728%09red/mcc:708391%09red/mcc:713035%09red
Dilated cardiomyopathy	KEGG PATHWAY	mcc05414	3	87	0.481515	0.937351	ENSMMUG00000002958|ENSMMUG00000002347|ENSMMUG00000000951	http://www.genome.jp/kegg-bin/show_pathway?mcc05414/mcc:711937%09red/mcc:718573%09red/mcc:574312%09red
Toxoplasmosis	KEGG PATHWAY	mcc05145	4	122	0.492591	0.937351	ENSMMUG00000011459|ENSMMUG00000005985|ENSMMUG00000009229|ENSMMUG00000000951	http://www.genome.jp/kegg-bin/show_pathway?mcc05145/mcc:713035%09red/mcc:697671%09red/mcc:574312%09red/mcc:697523%09red
GnRH signaling pathway	KEGG PATHWAY	mcc04912	3	89	0.49611	0.937351	ENSMMUG00000001187|ENSMMUG00000004475|ENSMMUG00000012392	http://www.genome.jp/kegg-bin/show_pathway?mcc04912/mcc:698478%09red/mcc:702837%09red/mcc:703514%09red
Glycerolipid metabolism	KEGG PATHWAY	mcc00561	2	56	0.500438	0.937351	ENSMMUG00000001328|ENSMMUG00000023716	http://www.genome.jp/kegg-bin/show_pathway?mcc00561/mcc:703661%09red/mcc:721004%09red
cAMP signaling pathway	KEGG PATHWAY	mcc04024	6	193	0.511798	0.937351	ENSMMUG00000017427|ENSMMUG00000001661|ENSMMUG00000012392|ENSMMUG00000000261|ENSMMUG00000017214|ENSMMUG00000021187	http://www.genome.jp/kegg-bin/show_pathway?mcc04024/mcc:704486%09red/mcc:707865%09red/mcc:703514%09red/mcc:713227%09red/mcc:574380%09red/mcc:720191%09red
Osteoclast differentiation	KEGG PATHWAY	mcc04380	4	126	0.517066	0.937351	ENSMMUG00000013220|ENSMMUG00000002680|ENSMMUG00000011527|ENSMMUG00000000537	http://www.genome.jp/kegg-bin/show_pathway?mcc04380/mcc:708391%09red/mcc:696542%09red/mcc:702532%09red/mcc:574112%09red
Rheumatoid arthritis	KEGG PATHWAY	mcc05323	3	92	0.517608	0.937351	ENSMMUG00000002680|ENSMMUG00000023190|ENSMMUG00000000537	http://www.genome.jp/kegg-bin/show_pathway?mcc05323/mcc:710650%09red/mcc:702532%09red/mcc:574112%09red
Glycosaminoglycan biosynthesis - heparan sulfate / heparin	KEGG PATHWAY	mcc00534	1	24	0.51828	0.937351	ENSMMUG00000017226	http://www.genome.jp/kegg-bin/show_pathway?mcc00534/mcc:705139%09red
Protein export	KEGG PATHWAY	mcc03060	1	24	0.51828	0.937351	ENSMMUG00000011486	http://www.genome.jp/kegg-bin/show_pathway?mcc03060/mcc:695951%09red
Linoleic acid metabolism	KEGG PATHWAY	mcc00591	1	24	0.51828	0.937351	ENSMMUG00000002701	http://www.genome.jp/kegg-bin/show_pathway?mcc00591/mcc:700184%09red
Pancreatic secretion	KEGG PATHWAY	mcc04972	3	94	0.531662	0.937351	ENSMMUG00000007972|ENSMMUG00000017427|ENSMMUG00000011317	http://www.genome.jp/kegg-bin/show_pathway?mcc04972/mcc:718412%09red/mcc:720191%09red/mcc:714222%09red
Glyoxylate and dicarboxylate metabolism	KEGG PATHWAY	mcc00630	1	25	0.532158	0.937351	ENSMMUG00000001454	http://www.genome.jp/kegg-bin/show_pathway?mcc00630/mcc:707441%09red
Histidine metabolism	KEGG PATHWAY	mcc00340	1	25	0.532158	0.937351	ENSMMUG00000001328	http://www.genome.jp/kegg-bin/show_pathway?mcc00340/mcc:703661%09red
Glycosphingolipid biosynthesis - lacto and neolacto series	KEGG PATHWAY	mcc00601	1	25	0.532158	0.937351	ENSMMUG00000015155	http://www.genome.jp/kegg-bin/show_pathway?mcc00601/mcc:704038%09red
Pentose phosphate pathway	KEGG PATHWAY	mcc00030	1	25	0.532158	0.937351	ENSMMUG00000000983	http://www.genome.jp/kegg-bin/show_pathway?mcc00030/mcc:708406%09red
Inositol phosphate metabolism	KEGG PATHWAY	mcc00562	2	61	0.544857	0.937351	ENSMMUG00000021183|ENSMMUG00000013170	http://www.genome.jp/kegg-bin/show_pathway?mcc00562/mcc:710104%09red/mcc:719487%09red
Protein processing in endoplasmic reticulum	KEGG PATHWAY	mcc04141	5	166	0.548537	0.937351	ENSMMUG00000006398|ENSMMUG00000003907|ENSMMUG00000010030|ENSMMUG00000011527|ENSMMUG00000018781	http://www.genome.jp/kegg-bin/show_pathway?mcc04141/mcc:718948%09red/mcc:708391%09red/mcc:700798%09red/mcc:716698%09red/mcc:711269%09red
Autoimmune thyroid disease	KEGG PATHWAY	mcc05320	2	63	0.561837	0.937351	ENSMMUG00000045600|ENSMMUG00000014381	http://www.genome.jp/kegg-bin/show_pathway?mcc05320/mcc:716518%09red/mcc:714964%09red
PPAR signaling pathway	KEGG PATHWAY	mcc03320	2	64	0.570156	0.937351	ENSMMUG00000011459|ENSMMUG00000016126	http://www.genome.jp/kegg-bin/show_pathway?mcc03320/mcc:696726%09red/mcc:697523%09red
Synaptic vesicle cycle	KEGG PATHWAY	mcc04721	2	64	0.570156	0.937351	ENSMMUG00000023190|ENSMMUG00000005432	http://www.genome.jp/kegg-bin/show_pathway?mcc04721/mcc:710650%09red/mcc:719087%09red
Pentose and glucuronate interconversions	KEGG PATHWAY	mcc00040	1	28	0.57144	0.937351	ENSMMUG00000001328	http://www.genome.jp/kegg-bin/show_pathway?mcc00040/mcc:703661%09red
Collecting duct acid secretion	KEGG PATHWAY	mcc04966	1	28	0.57144	0.937351	ENSMMUG00000023190	http://www.genome.jp/kegg-bin/show_pathway?mcc04966/mcc:710650%09red
Melanogenesis	KEGG PATHWAY	mcc04916	3	100	0.572396	0.937351	ENSMMUG00000008338|ENSMMUG00000007972|ENSMMUG00000012392	http://www.genome.jp/kegg-bin/show_pathway?mcc04916/mcc:718412%09red/mcc:696326%09red/mcc:703514%09red
Circadian entrainment	KEGG PATHWAY	mcc04713	3	101	0.578967	0.937351	ENSMMUG00000007972|ENSMMUG00000012392|ENSMMUG00000001661	http://www.genome.jp/kegg-bin/show_pathway?mcc04713/mcc:718412%09red/mcc:574380%09red/mcc:703514%09red
Renal cell carcinoma	KEGG PATHWAY	mcc05211	2	66	0.586447	0.937351	ENSMMUG00000013140|ENSMMUG00000001197	http://www.genome.jp/kegg-bin/show_pathway?mcc05211/mcc:703083%09red/mcc:696676%09red
Pancreatic cancer	KEGG PATHWAY	mcc05212	2	66	0.586447	0.937351	ENSMMUG00000023550|ENSMMUG00000005985	http://www.genome.jp/kegg-bin/show_pathway?mcc05212/mcc:713035%09red/mcc:714126%09red
Regulation of actin cytoskeleton	KEGG PATHWAY	mcc04810	6	209	0.587445	0.937351	ENSMMUG00000011332|ENSMMUG00000002347|ENSMMUG00000000951|ENSMMUG00000045352|ENSMMUG00000013140|ENSMMUG00000017214	http://www.genome.jp/kegg-bin/show_pathway?mcc04810/mcc:706659%09red/mcc:713227%09red/mcc:716936%09red/mcc:711937%09red/mcc:574312%09red/mcc:696676%09red
Nicotinate and nicotinamide metabolism	KEGG PATHWAY	mcc00760	1	30	0.595781	0.937351	ENSMMUG00000038569	http://www.genome.jp/kegg-bin/show_pathway?mcc00760/mcc:700964%09red
Viral carcinogenesis	KEGG PATHWAY	mcc05203	6	212	0.600945	0.937351	ENSMMUG00000003907|ENSMMUG00000023143|ENSMMUG00000011659|ENSMMUG00000045600|ENSMMUG00000011527|ENSMMUG00000004419	http://www.genome.jp/kegg-bin/show_pathway?mcc05203/mcc:708391%09red/mcc:712947%09red/mcc:714964%09red/mcc:718948%09red/mcc:695215%09red/mcc:697742%09red
Bile secretion	KEGG PATHWAY	mcc04976	2	68	0.602276	0.937351	ENSMMUG00000017427|ENSMMUG00000005782	http://www.genome.jp/kegg-bin/show_pathway?mcc04976/mcc:720191%09red/mcc:700180%09red
Pyrimidine metabolism	KEGG PATHWAY	mcc00240	3	105	0.604609	0.937351	ENSMMUG00000021867|ENSMMUG00000038569|ENSMMUG00000003857	http://www.genome.jp/kegg-bin/show_pathway?mcc00240/mcc:722479%09red/mcc:709403%09red/mcc:700964%09red
Leishmaniasis	KEGG PATHWAY	mcc05140	2	69	0.610017	0.937351	ENSMMUG00000009951|ENSMMUG00000000951	http://www.genome.jp/kegg-bin/show_pathway?mcc05140/mcc:574312%09red/mcc:100428619%09red
Colorectal cancer	KEGG PATHWAY	mcc05210	2	70	0.617643	0.937351	ENSMMUG00000003907|ENSMMUG00000000605	http://www.genome.jp/kegg-bin/show_pathway?mcc05210/mcc:718948%09red/mcc:100424087%09red
Thyroid hormone synthesis	KEGG PATHWAY	mcc04918	2	70	0.617643	0.937351	ENSMMUG00000007972|ENSMMUG00000017427	http://www.genome.jp/kegg-bin/show_pathway?mcc04918/mcc:718412%09red/mcc:720191%09red
Asthma	KEGG PATHWAY	mcc05310	1	32	0.618741	0.937351	ENSMMUG00000013528	http://www.genome.jp/kegg-bin/show_pathway?mcc05310/mcc:697830%09red
Phototransduction	KEGG PATHWAY	mcc04744	1	32	0.618741	0.937351	ENSMMUG00000012392	http://www.genome.jp/kegg-bin/show_pathway?mcc04744/mcc:703514%09red
African trypanosomiasis	KEGG PATHWAY	mcc05143	1	32	0.618741	0.937351	ENSMMUG00000007972	http://www.genome.jp/kegg-bin/show_pathway?mcc05143/mcc:718412%09red
Arrhythmogenic right ventricular cardiomyopathy (ARVC)	KEGG PATHWAY	mcc05412	2	71	0.625153	0.937351	ENSMMUG00000002958|ENSMMUG00000000951	http://www.genome.jp/kegg-bin/show_pathway?mcc05412/mcc:718573%09red/mcc:574312%09red
Melanoma	KEGG PATHWAY	mcc05218	2	71	0.625153	0.937351	ENSMMUG00000023550|ENSMMUG00000045352	http://www.genome.jp/kegg-bin/show_pathway?mcc05218/mcc:714126%09red/mcc:706659%09red
Porphyrin and chlorophyll metabolism	KEGG PATHWAY	mcc00860	1	33	0.629728	0.937351	ENSMMUG00000005596	http://www.genome.jp/kegg-bin/show_pathway?mcc00860/mcc:698093%09red
SNARE interactions in vesicular transport	KEGG PATHWAY	mcc04130	1	34	0.640399	0.937351	ENSMMUG00000048207	http://www.genome.jp/kegg-bin/show_pathway?mcc04130/mcc:704880%09red
Cytokine-cytokine receptor interaction	KEGG PATHWAY	mcc04060	6	222	0.644159	0.937351	ENSMMUG00000048630|ENSMMUG00000020780|ENSMMUG00000021447|ENSMMUG00000002680|ENSMMUG00000002923|ENSMMUG00000014603	http://www.genome.jp/kegg-bin/show_pathway?mcc04060/mcc:715454%09red/mcc:715456%09red/mcc:700959%09red/mcc:698961%09red/mcc:702532%09red/mcc:574304%09red
Alanine, aspartate and glutamate metabolism	KEGG PATHWAY	mcc00250	1	35	0.650763	0.937351	ENSMMUG00000001522	http://www.genome.jp/kegg-bin/show_pathway?mcc00250/mcc:702037%09red
Pertussis	KEGG PATHWAY	mcc05133	2	75	0.654051	0.937351	ENSMMUG00000012392|ENSMMUG00000000951	http://www.genome.jp/kegg-bin/show_pathway?mcc05133/mcc:574312%09red/mcc:703514%09red
Hepatitis B	KEGG PATHWAY	mcc05161	4	151	0.655469	0.937351	ENSMMUG00000003907|ENSMMUG00000007972|ENSMMUG00000017150|ENSMMUG00000023550	http://www.genome.jp/kegg-bin/show_pathway?mcc05161/mcc:718412%09red/mcc:718948%09red/mcc:714126%09red/mcc:717616%09red
HTLV-I infection	KEGG PATHWAY	mcc05166	7	263	0.662373	0.937351	ENSMMUG00000003907|ENSMMUG00000045600|ENSMMUG00000004419|ENSMMUG00000005985|ENSMMUG00000023550|ENSMMUG00000008338|ENSMMUG00000017593	http://www.genome.jp/kegg-bin/show_pathway?mcc05166/mcc:713035%09red/mcc:714126%09red/mcc:714964%09red/mcc:718948%09red/mcc:699467%09red/mcc:695215%09red/mcc:696326%09red
Chemokine signaling pathway	KEGG PATHWAY	mcc04062	5	191	0.668546	0.937351	ENSMMUG00000015072|ENSMMUG00000009786|ENSMMUG00000017214|ENSMMUG00000019206|ENSMMUG00000006581	http://www.genome.jp/kegg-bin/show_pathway?mcc04062/mcc:714351%09red/mcc:713227%09red/mcc:715723%09red/mcc:574177%09red/mcc:718982%09red
Metabolic pathways	KEGG PATHWAY	mcc01100	35	1257	0.669782	0.937351	ENSMMUG00000002651|ENSMMUG00000010194|ENSMMUG00000023143|ENSMMUG00000015155|ENSMMUG00000015737|ENSMMUG00000000283|ENSMMUG00000005596|ENSMMUG00000019266|ENSMMUG00000023716|ENSMMUG00000006495|ENSMMUG00000000983|ENSMMUG00000013170|ENSMMUG00000017226|ENSMMUG00000038569|ENSMMUG00000043306|ENSMMUG00000016047|ENSMMUG00000002701|ENSMMUG00000003410|ENSMMUG00000001454|ENSMMUG00000014664|ENSMMUG00000001328|…	http://www.genome.jp/kegg-bin/show_pathway?mcc01100/mcc:695625%09red/mcc:698093%09red/mcc:708113%09red/mcc:709403%09red/mcc:708406%09red/mcc:706728%09red/mcc:706600%09red/mcc:705006%09red/mcc:699083%09red/mcc:719487%09red/mcc:700184%09red/mcc:721004%09red/mcc:711412%09red/mcc:707441%09red/mcc:698005%09red/mcc:703661%09red/mcc:710650%09red/mcc:722479%09red/mcc:718928%09red/mcc:707442%09red/mcc:712…
Fat digestion and absorption	KEGG PATHWAY	mcc04975	1	37	0.670604	0.937351	ENSMMUG00000023716	http://www.genome.jp/kegg-bin/show_pathway?mcc04975/mcc:721004%09red
Drug metabolism - other enzymes	KEGG PATHWAY	mcc00983	1	37	0.670604	0.937351	ENSMMUG00000021867	http://www.genome.jp/kegg-bin/show_pathway?mcc00983/mcc:709403%09red
Nicotine addiction	KEGG PATHWAY	mcc05033	1	38	0.680098	0.937351	ENSMMUG00000001661	http://www.genome.jp/kegg-bin/show_pathway?mcc05033/mcc:574380%09red
AMPK signaling pathway	KEGG PATHWAY	mcc04152	3	119	0.685935	0.937351	ENSMMUG00000011459|ENSMMUG00000002808|ENSMMUG00000022198	http://www.genome.jp/kegg-bin/show_pathway?mcc04152/mcc:705686%09red/mcc:694965%09red/mcc:697523%09red
Viral myocarditis	KEGG PATHWAY	mcc05416	2	80	0.68764	0.937351	ENSMMUG00000010934|ENSMMUG00000045600	http://www.genome.jp/kegg-bin/show_pathway?mcc05416/mcc:704923%09red/mcc:714964%09red
Oxytocin signaling pathway	KEGG PATHWAY	mcc04921	4	158	0.689069	0.937351	ENSMMUG00000001187|ENSMMUG00000007972|ENSMMUG00000002958|ENSMMUG00000012392	http://www.genome.jp/kegg-bin/show_pathway?mcc04921/mcc:718412%09red/mcc:718573%09red/mcc:702837%09red/mcc:703514%09red
Carbohydrate digestion and absorption	KEGG PATHWAY	mcc04973	1	40	0.698275	0.937351	ENSMMUG00000017427	http://www.genome.jp/kegg-bin/show_pathway?mcc04973/mcc:720191%09red
Basal transcription factors	KEGG PATHWAY	mcc03022	1	40	0.698275	0.937351	ENSMMUG00000013101	http://www.genome.jp/kegg-bin/show_pathway?mcc03022/mcc:722623%09red
Progesterone-mediated oocyte maturation	KEGG PATHWAY	mcc04914	2	83	0.706477	0.937351	ENSMMUG00000011659|ENSMMUG00000019870	http://www.genome.jp/kegg-bin/show_pathway?mcc04914/mcc:721711%09red/mcc:712947%09red
Insulin secretion	KEGG PATHWAY	mcc04911	2	83	0.706477	0.937351	ENSMMUG00000007972|ENSMMUG00000017427	http://www.genome.jp/kegg-bin/show_pathway?mcc04911/mcc:718412%09red/mcc:720191%09red
Fatty acid metabolism	KEGG PATHWAY	mcc01212	1	41	0.706973	0.937351	ENSMMUG00000021611	http://www.genome.jp/kegg-bin/show_pathway?mcc01212/mcc:718928%09red
Fatty acid degradation	KEGG PATHWAY	mcc00071	1	41	0.706973	0.937351	ENSMMUG00000001328	http://www.genome.jp/kegg-bin/show_pathway?mcc00071/mcc:703661%09red
cGMP-PKG signaling pathway	KEGG PATHWAY	mcc04022	4	162	0.707198	0.937351	ENSMMUG00000019208|ENSMMUG00000016696|ENSMMUG00000017427|ENSMMUG00000012392	http://www.genome.jp/kegg-bin/show_pathway?mcc04022/mcc:720191%09red/mcc:696775%09red/mcc:718449%09red/mcc:703514%09red
Cysteine and methionine metabolism	KEGG PATHWAY	mcc00270	1	42	0.71542	0.937697	ENSMMUG00000020665	http://www.genome.jp/kegg-bin/show_pathway?mcc00270/mcc:714721%09red
Prostate cancer	KEGG PATHWAY	mcc05215	2	85	0.718502	0.937697	ENSMMUG00000011459|ENSMMUG00000023550	http://www.genome.jp/kegg-bin/show_pathway?mcc05215/mcc:714126%09red/mcc:697523%09red
Type II diabetes mellitus	KEGG PATHWAY	mcc04930	1	43	0.723624	0.937697	ENSMMUG00000023143	http://www.genome.jp/kegg-bin/show_pathway?mcc04930/mcc:697742%09red
Proteoglycans in cancer	KEGG PATHWAY	mcc05205	5	205	0.72582	0.937697	ENSMMUG00000011459|ENSMMUG00000008338|ENSMMUG00000007972|ENSMMUG00000004475|ENSMMUG00000000951	http://www.genome.jp/kegg-bin/show_pathway?mcc05205/mcc:718412%09red/mcc:574312%09red/mcc:698478%09red/mcc:696326%09red/mcc:697523%09red
GABAergic synapse	KEGG PATHWAY	mcc04727	2	87	0.730109	0.937697	ENSMMUG00000007972|ENSMMUG00000010342	http://www.genome.jp/kegg-bin/show_pathway?mcc04727/mcc:718412%09red/mcc:703671%09red
Notch signaling pathway	KEGG PATHWAY	mcc04330	1	45	0.739331	0.937697	ENSMMUG00000008323	http://www.genome.jp/kegg-bin/show_pathway?mcc04330/mcc:694507%09red
Dopaminergic synapse	KEGG PATHWAY	mcc04728	3	130	0.740563	0.937697	ENSMMUG00000023038|ENSMMUG00000007972|ENSMMUG00000012392	http://www.genome.jp/kegg-bin/show_pathway?mcc04728/mcc:718412%09red/mcc:702415%09red/mcc:703514%09red
ECM-receptor interaction	KEGG PATHWAY	mcc04512	2	89	0.741308	0.937697	ENSMMUG00000003902|ENSMMUG00000000951	http://www.genome.jp/kegg-bin/show_pathway?mcc04512/mcc:717572%09red/mcc:574312%09red
Measles	KEGG PATHWAY	mcc05162	3	131	0.745134	0.937697	ENSMMUG00000004419|ENSMMUG00000017593|ENSMMUG00000017150	http://www.genome.jp/kegg-bin/show_pathway?mcc05162/mcc:699467%09red/mcc:695215%09red/mcc:717616%09red
Valine, leucine and isoleucine degradation	KEGG PATHWAY	mcc00280	1	47	0.754146	0.943736	ENSMMUG00000001328	http://www.genome.jp/kegg-bin/show_pathway?mcc00280/mcc:703661%09red
Signaling pathways regulating pluripotency of stem cells	KEGG PATHWAY	mcc04550	3	135	0.762776	0.949233	ENSMMUG00000008338|ENSMMUG00000000605|ENSMMUG00000048630	http://www.genome.jp/kegg-bin/show_pathway?mcc04550/mcc:696326%09red/mcc:100424087%09red/mcc:715456%09red
Calcium signaling pathway	KEGG PATHWAY	mcc04020	4	180	0.779223	0.964342	ENSMMUG00000000261|ENSMMUG00000007972|ENSMMUG00000012392|ENSMMUG00000001661	http://www.genome.jp/kegg-bin/show_pathway?mcc04020/mcc:718412%09red/mcc:574380%09red/mcc:707865%09red/mcc:703514%09red
Acute myeloid leukemia	KEGG PATHWAY	mcc05221	1	54	0.799684	0.975262	ENSMMUG00000012486	http://www.genome.jp/kegg-bin/show_pathway?mcc05221/mcc:700206%09red
Toll-like receptor signaling pathway	KEGG PATHWAY	mcc04620	2	101	0.800435	0.975262	ENSMMUG00000003104|ENSMMUG00000000537	http://www.genome.jp/kegg-bin/show_pathway?mcc04620/mcc:702587%09red/mcc:574112%09red
Retinol metabolism	KEGG PATHWAY	mcc00830	1	55	0.805462	0.975262	ENSMMUG00000013228	http://www.genome.jp/kegg-bin/show_pathway?mcc00830/mcc:709644%09red
Fanconi anemia pathway	KEGG PATHWAY	mcc03460	1	55	0.805462	0.975262	ENSMMUG00000015906	http://www.genome.jp/kegg-bin/show_pathway?mcc03460/mcc:718889%09red
VEGF signaling pathway	KEGG PATHWAY	mcc04370	1	59	0.826956	0.975425	ENSMMUG00000007972	http://www.genome.jp/kegg-bin/show_pathway?mcc04370/mcc:718412%09red
Arachidonic acid metabolism	KEGG PATHWAY	mcc00590	1	59	0.826956	0.975425	ENSMMUG00000002701	http://www.genome.jp/kegg-bin/show_pathway?mcc00590/mcc:700184%09red
Long-term depression	KEGG PATHWAY	mcc04730	1	59	0.826956	0.975425	ENSMMUG00000007972	http://www.genome.jp/kegg-bin/show_pathway?mcc04730/mcc:718412%09red
Amoebiasis	KEGG PATHWAY	mcc05146	2	108	0.829108	0.975425	ENSMMUG00000007972|ENSMMUG00000032142	http://www.genome.jp/kegg-bin/show_pathway?mcc05146/mcc:721647%09red/mcc:718412%09red
Alcoholism	KEGG PATHWAY	mcc05034	4	196	0.830787	0.975425	ENSMMUG00000001661|ENSMMUG00000000261|ENSMMUG00000012392|ENSMMUG00000006581	http://www.genome.jp/kegg-bin/show_pathway?mcc05034/mcc:574380%09red/mcc:707865%09red/mcc:718982%09red/mcc:703514%09red
Huntington's disease	KEGG PATHWAY	mcc05016	5	238	0.831724	0.975425	ENSMMUG00000018526|ENSMMUG00000020974|ENSMMUG00000003907|ENSMMUG00000005432|ENSMMUG00000001661	http://www.genome.jp/kegg-bin/show_pathway?mcc05016/mcc:718948%09red/mcc:719087%09red/mcc:574380%09red/mcc:711412%09red/mcc:696977%09red
Metabolism of xenobiotics by cytochrome P450	KEGG PATHWAY	mcc00980	1	61	0.836796	0.976262	ENSMMUG00000005782	http://www.genome.jp/kegg-bin/show_pathway?mcc00980/mcc:700180%09red
Cytosolic DNA-sensing pathway	KEGG PATHWAY	mcc04623	1	62	0.841505	0.976669	ENSMMUG00000017150	http://www.genome.jp/kegg-bin/show_pathway?mcc04623/mcc:717616%09red
Herpes simplex infection	KEGG PATHWAY	mcc05168	4	204	0.852566	0.978558	ENSMMUG00000045600|ENSMMUG00000011527|ENSMMUG00000013101|ENSMMUG00000017150	http://www.genome.jp/kegg-bin/show_pathway?mcc05168/mcc:708391%09red/mcc:722623%09red/mcc:714964%09red/mcc:717616%09red
Parkinson's disease	KEGG PATHWAY	mcc05012	4	205	0.855114	0.978558	ENSMMUG00000017134|ENSMMUG00000000261|ENSMMUG00000018526|ENSMMUG00000010030	http://www.genome.jp/kegg-bin/show_pathway?mcc05012/mcc:712041%09red/mcc:711412%09red/mcc:700798%09red/mcc:707865%09red
RNA transport	KEGG PATHWAY	mcc03013	3	167	0.870642	0.978558	ENSMMUG00000014166|ENSMMUG00000010934|ENSMMUG00000003950	http://www.genome.jp/kegg-bin/show_pathway?mcc03013/mcc:704923%09red/mcc:717608%09red/mcc:710698%09red
Legionellosis	KEGG PATHWAY	mcc05134	1	69	0.870878	0.978558	ENSMMUG00000006398	http://www.genome.jp/kegg-bin/show_pathway?mcc05134/mcc:711269%09red
Chemical carcinogenesis	KEGG PATHWAY	mcc05204	1	69	0.870878	0.978558	ENSMMUG00000005782	http://www.genome.jp/kegg-bin/show_pathway?mcc05204/mcc:700180%09red
Prolactin signaling pathway	KEGG PATHWAY	mcc04917	1	69	0.870878	0.978558	ENSMMUG00000006581	http://www.genome.jp/kegg-bin/show_pathway?mcc04917/mcc:718982%09red
MicroRNAs in cancer	KEGG PATHWAY	mcc05206	5	258	0.877867	0.978558	ENSMMUG00000001187|ENSMMUG00000023550|ENSMMUG00000007972|ENSMMUG00000006581|ENSMMUG00000013140	http://www.genome.jp/kegg-bin/show_pathway?mcc05206/mcc:718412%09red/mcc:714126%09red/mcc:702837%09red/mcc:696676%09red/mcc:718982%09red
Axon guidance	KEGG PATHWAY	mcc04360	2	126	0.886531	0.978558	ENSMMUG00000013140|ENSMMUG00000000951	http://www.genome.jp/kegg-bin/show_pathway?mcc04360/mcc:574312%09red/mcc:696676%09red
FoxO signaling pathway	KEGG PATHWAY	mcc04068	2	128	0.89167	0.978558	ENSMMUG00000011459|ENSMMUG00000022198	http://www.genome.jp/kegg-bin/show_pathway?mcc04068/mcc:705686%09red/mcc:697523%09red
Antigen processing and presentation	KEGG PATHWAY	mcc04612	1	75	0.891687	0.978558	ENSMMUG00000045600	http://www.genome.jp/kegg-bin/show_pathway?mcc04612/mcc:714964%09red
TGF-beta signaling pathway	KEGG PATHWAY	mcc04350	1	76	0.894814	0.978558	ENSMMUG00000020258	http://www.genome.jp/kegg-bin/show_pathway?mcc04350/mcc:696864%09red
Purine metabolism	KEGG PATHWAY	mcc00230	3	178	0.896189	0.978558	ENSMMUG00000003857|ENSMMUG00000023143|ENSMMUG00000038569	http://www.genome.jp/kegg-bin/show_pathway?mcc00230/mcc:722479%09red/mcc:697742%09red/mcc:700964%09red
Platelet activation	KEGG PATHWAY	mcc04611	2	132	0.901305	0.978558	ENSMMUG00000011332|ENSMMUG00000000951	http://www.genome.jp/kegg-bin/show_pathway?mcc04611/mcc:574312%09red/mcc:716936%09red
Tuberculosis	KEGG PATHWAY	mcc05152	3	182	0.904292	0.978558	ENSMMUG00000023190|ENSMMUG00000003907|ENSMMUG00000012392	http://www.genome.jp/kegg-bin/show_pathway?mcc05152/mcc:718948%09red/mcc:710650%09red/mcc:703514%09red
Ribosome biogenesis in eukaryotes	KEGG PATHWAY	mcc03008	1	83	0.914318	0.98465	ENSMMUG00000020700	http://www.genome.jp/kegg-bin/show_pathway?mcc03008/mcc:709657%09red
Systemic lupus erythematosus	KEGG PATHWAY	mcc05322	2	145	0.927369	0.987521	ENSMMUG00000004974|ENSMMUG00000032142	http://www.genome.jp/kegg-bin/show_pathway?mcc05322/mcc:721647%09red/mcc:717826%09red
Non-alcoholic fatty liver disease (NAFLD)	KEGG PATHWAY	mcc04932	3	196	0.928342	0.987521	ENSMMUG00000011527|ENSMMUG00000003907|ENSMMUG00000018526	http://www.genome.jp/kegg-bin/show_pathway?mcc04932/mcc:718948%09red/mcc:708391%09red/mcc:711412%09red
Morphine addiction	KEGG PATHWAY	mcc05032	1	90	0.930209	0.987521	ENSMMUG00000007972	http://www.genome.jp/kegg-bin/show_pathway?mcc05032/mcc:718412%09red
Retrograde endocannabinoid signaling	KEGG PATHWAY	mcc04723	1	100	0.947943	0.987801	ENSMMUG00000007972	http://www.genome.jp/kegg-bin/show_pathway?mcc04723/mcc:718412%09red
Chagas disease (American trypanosomiasis)	KEGG PATHWAY	mcc05142	1	101	0.949447	0.987801	ENSMMUG00000017593	http://www.genome.jp/kegg-bin/show_pathway?mcc05142/mcc:699467%09red
Neuroactive ligand-receptor interaction	KEGG PATHWAY	mcc04080	4	262	0.949855	0.987801	ENSMMUG00000000261|ENSMMUG00000001661|ENSMMUG00000014704|ENSMMUG00000012005	http://www.genome.jp/kegg-bin/show_pathway?mcc04080/mcc:700214%09red/mcc:574380%09red/mcc:713940%09red/mcc:707865%09red
Cholinergic synapse	KEGG PATHWAY	mcc04725	1	112	0.963388	0.987801	ENSMMUG00000007972	http://www.genome.jp/kegg-bin/show_pathway?mcc04725/mcc:718412%09red
Serotonergic synapse	KEGG PATHWAY	mcc04726	1	113	0.964446	0.987801	ENSMMUG00000007972	http://www.genome.jp/kegg-bin/show_pathway?mcc04726/mcc:718412%09red
Oocyte meiosis	KEGG PATHWAY	mcc04114	1	114	0.965474	0.987801	ENSMMUG00000012392	http://www.genome.jp/kegg-bin/show_pathway?mcc04114/mcc:703514%09red
Alzheimer's disease	KEGG PATHWAY	mcc05010	3	230	0.965495	0.987801	ENSMMUG00000018526|ENSMMUG00000012392|ENSMMUG00000001661	http://www.genome.jp/kegg-bin/show_pathway?mcc05010/mcc:574380%09red/mcc:711412%09red/mcc:703514%09red
Influenza A	KEGG PATHWAY	mcc05164	2	176	0.965752	0.987801	ENSMMUG00000017150|ENSMMUG00000003950	http://www.genome.jp/kegg-bin/show_pathway?mcc05164/mcc:717608%09red/mcc:717616%09red
Oxidative phosphorylation	KEGG PATHWAY	mcc00190	2	191	0.976399	0.994151	ENSMMUG00000023190|ENSMMUG00000018526	http://www.genome.jp/kegg-bin/show_pathway?mcc00190/mcc:710650%09red/mcc:711412%09red
Epstein-Barr virus infection	KEGG PATHWAY	mcc05169	2	201	0.981635	0.99457	ENSMMUG00000045600|ENSMMUG00000011527	http://www.genome.jp/kegg-bin/show_pathway?mcc05169/mcc:708391%09red/mcc:714964%09red
Spliceosome	KEGG PATHWAY	mcc03040	1	144	0.98569	0.99457	ENSMMUG00000019810	http://www.genome.jp/kegg-bin/show_pathway?mcc03040/mcc:712061%09red
Ribosome	KEGG PATHWAY	mcc03010	3	325	0.996161	0.999963	ENSMMUG00000007937|ENSMMUG00000028844|ENSMMUG00000000609	http://www.genome.jp/kegg-bin/show_pathway?mcc03010/mcc:719242%09red/mcc:707176%09red/mcc:695310%09red
Olfactory transduction	KEGG PATHWAY	mcc04740	1	346	0.999963	0.999963	ENSMMUG00000012392	http://www.genome.jp/kegg-bin/show_pathway?mcc04740/mcc:703514%09red
--------------------
#Term	Database	ID	Input number	Background number	P-Value	Corrected P-Value	Input	Hyperlink
--------------------
#Term	Database	ID	Input number	Background number	P-Value	Corrected P-Value	Input	Hyperlink
--------------------
