# Supplementary material for: MicroRNA Profile of MA-104 Cell Line Associated With the Pathogenesis of Bovine Rotavirus Strain Circulated in Chinese Calves
Source: Front Microbiol. 2022 Apr 11;13:854348. doi: 10.3389/fmicb.2022.854348 (PMC9062783; doi:10.3389/fmicb.2022.854348)
Supplement: Supplementary file 2 [file Data_Sheet_2.ZIP › Supplementary tables/Table S8a-S8f/Table S8a.DEG_KEGG_pathway_enrichment_result.xls]

## Sheet: A0vsB0.DEG_KEGG_pathway_enrichm
Supplementary Table. S8a.##Databases: KEGG PATHWAY (KEGG pathway analysis of the target mRNAs of the DE miRNAs in Infected vs Control group) (0hpi)
##Statistical test method: hypergeometric test / Fisher's exact test
##FDR correction method: Benjamini and Hochberg
#Term	Database	ID	Input number	Background number	P-Value	Corrected P-Value	Input	Hyperlink
Axon guidance	KEGG PATHWAY	mcc04360	27	126	0.00340866	0.642242	ENSMMUG00000003074|ENSMMUG00000048864|ENSMMUG00000018872|ENSMMUG00000020117|ENSMMUG00000010337|ENSMMUG00000018237|ENSMMUG00000008331|ENSMMUG00000018245|ENSMMUG00000021659|ENSMMUG00000001980|ENSMMUG00000001776|ENSMMUG00000022363|ENSMMUG00000023382|ENSMMUG00000020965|ENSMMUG00000003128|ENSMMUG00000023350|ENSMMUG00000012216|ENSMMUG00000007181|ENSMMUG00000048204|ENSMMUG00000003304|ENSMMUG00000002336|…	http://www.genome.jp/kegg-bin/show_pathway?mcc04360/mcc:692343%09red/mcc:694149%09red/mcc:707024%09red/mcc:716805%09red/mcc:711320%09red/mcc:701811%09red/mcc:709612%09red/mcc:699310%09red/mcc:716257%09red/mcc:703995%09red/mcc:703553%09red/mcc:712368%09red/mcc:717315%09red/mcc:700399%09red/mcc:697162%09red/mcc:709802%09red/mcc:720646%09red/mcc:714445%09red/mcc:698830%09red/mcc:700634%09red/mcc:710…
Morphine addiction	KEGG PATHWAY	mcc05032	20	90	0.0076992	0.642242	ENSMMUG00000005190|ENSMMUG00000016122|ENSMMUG00000014132|ENSMMUG00000008714|ENSMMUG00000003555|ENSMMUG00000007490|ENSMMUG00000001776|ENSMMUG00000015051|ENSMMUG00000002230|ENSMMUG00000000846|ENSMMUG00000017374|ENSMMUG00000001896|ENSMMUG00000015925|ENSMMUG00000009832|ENSMMUG00000021358|ENSMMUG00000006253|ENSMMUG00000006421|ENSMMUG00000007972|ENSMMUG00000004080|ENSMMUG00000000759	http://www.genome.jp/kegg-bin/show_pathway?mcc05032/mcc:718412%09red/mcc:721754%09red/mcc:709728%09red/mcc:712674%09red/mcc:709489%09red/mcc:703399%09red/mcc:718291%09red/mcc:698954%09red/mcc:707978%09red/mcc:715897%09red/mcc:718019%09red/mcc:695441%09red/mcc:699310%09red/mcc:722398%09red/mcc:703638%09red/mcc:697230%09red/mcc:718479%09red/mcc:699309%09red
Fc gamma R-mediated phagocytosis	KEGG PATHWAY	mcc04666	19	84	0.00790676	0.642242	ENSMMUG00000003128|ENSMMUG00000007972|ENSMMUG00000019206|ENSMMUG00000001044|ENSMMUG00000000376|ENSMMUG00000010451|ENSMMUG00000022159|ENSMMUG00000001748|ENSMMUG00000017214|ENSMMUG00000000117|ENSMMUG00000022938|ENSMMUG00000009951|ENSMMUG00000008137|ENSMMUG00000023716|ENSMMUG00000018854|ENSMMUG00000012145|ENSMMUG00000007586|ENSMMUG00000019314|ENSMMUG00000005666	http://www.genome.jp/kegg-bin/show_pathway?mcc04666/mcc:718412%09red/mcc:721744%09red/mcc:100428619%09red/mcc:718088%09red/mcc:721573%09red/mcc:713227%09red/mcc:699494%09red/mcc:694207%09red/mcc:716022%09red/mcc:721004%09red/mcc:695681%09red/mcc:704102%09red/mcc:704559%09red/mcc:694685%09red/mcc:718421%09red/mcc:697747%09red/mcc:715723%09red/mcc:696709%09red
Cholinergic synapse	KEGG PATHWAY	mcc04725	23	112	0.00995372	0.642242	ENSMMUG00000002433|ENSMMUG00000014051|ENSMMUG00000014132|ENSMMUG00000006253|ENSMMUG00000017374|ENSMMUG00000021659|ENSMMUG00000001776|ENSMMUG00000002961|ENSMMUG00000021393|ENSMMUG00000010903|ENSMMUG00000006421|ENSMMUG00000011563|ENSMMUG00000003555|ENSMMUG00000001044|ENSMMUG00000002230|ENSMMUG00000000846|ENSMMUG00000005190|ENSMMUG00000021257|ENSMMUG00000040628|ENSMMUG00000001896|ENSMMUG00000047845|…	http://www.genome.jp/kegg-bin/show_pathway?mcc04725/mcc:718412%09red/mcc:698830%09red/mcc:695441%09red/mcc:713370%09red/mcc:709489%09red/mcc:703399%09red/mcc:705680%09red/mcc:707978%09red/mcc:715897%09red/mcc:721015%09red/mcc:699310%09red/mcc:702504%09red/mcc:722398%09red/mcc:709728%09red/mcc:721649%09red/mcc:718291%09red/mcc:697230%09red/mcc:574189%09red/mcc:697747%09red/mcc:705326%09red
Circadian entrainment	KEGG PATHWAY	mcc04713	21	101	0.0119376	0.642242	ENSMMUG00000002433|ENSMMUG00000005190|ENSMMUG00000017374|ENSMMUG00000048425|ENSMMUG00000018930|ENSMMUG00000001776|ENSMMUG00000020437|ENSMMUG00000002230|ENSMMUG00000021393|ENSMMUG00000011563|ENSMMUG00000001896|ENSMMUG00000039236|ENSMMUG00000014132|ENSMMUG00000047845|ENSMMUG00000001661|ENSMMUG00000006253|ENSMMUG00000006421|ENSMMUG00000004789|ENSMMUG00000007972|ENSMMUG00000004080|ENSMMUG00000000846	http://www.genome.jp/kegg-bin/show_pathway?mcc04713/mcc:718412%09red/mcc:574380%09red/mcc:696476%09red/mcc:695441%09red/mcc:709489%09red/mcc:695629%09red/mcc:705680%09red/mcc:707978%09red/mcc:715897%09red/mcc:693781%09red/mcc:699310%09red/mcc:702504%09red/mcc:722398%09red/mcc:709728%09red/mcc:703399%09red/mcc:697230%09red/mcc:720378%09red/mcc:716584%09red
Dopaminergic synapse	KEGG PATHWAY	mcc04728	25	130	0.014569	0.653177	ENSMMUG00000002433|ENSMMUG00000014132|ENSMMUG00000017374|ENSMMUG00000001980|ENSMMUG00000001776|ENSMMUG00000021393|ENSMMUG00000047154|ENSMMUG00000008342|ENSMMUG00000011297|ENSMMUG00000011563|ENSMMUG00000003555|ENSMMUG00000001044|ENSMMUG00000002230|ENSMMUG00000000846|ENSMMUG00000041101|ENSMMUG00000004873|ENSMMUG00000022443|ENSMMUG00000014334|ENSMMUG00000005190|ENSMMUG00000048425|ENSMMUG00000001896|…	http://www.genome.jp/kegg-bin/show_pathway?mcc04728/mcc:703399%09red/mcc:712548%09red/mcc:718412%09red/mcc:709489%09red/mcc:718291%09red/mcc:711023%09red/mcc:699310%09red/mcc:722398%09red/mcc:702415%09red/mcc:695441%09red/mcc:705680%09red/mcc:715897%09red/mcc:708583%09red/mcc:716584%09red/mcc:697747%09red/mcc:709728%09red/mcc:694181%09red/mcc:699736%09red/mcc:699163%09red/mcc:702504%09red/mcc:713…
Acute myeloid leukemia	KEGG PATHWAY	mcc05221	13	54	0.0170194	0.654032	ENSMMUG00000013048|ENSMMUG00000012486|ENSMMUG00000021659|ENSMMUG00000015606|ENSMMUG00000001044|ENSMMUG00000004756|ENSMMUG00000010705|ENSMMUG00000001649|ENSMMUG00000002569|ENSMMUG00000012952|ENSMMUG00000020134|ENSMMUG00000002368|ENSMMUG00000011418	http://www.genome.jp/kegg-bin/show_pathway?mcc05221/mcc:712010%09red/mcc:700379%09red/mcc:707769%09red/mcc:702041%09red/mcc:717740%09red/mcc:696749%09red/mcc:698830%09red/mcc:707169%09red/mcc:700206%09red/mcc:697747%09red/mcc:574320%09red/mcc:694560%09red/mcc:574129%09red
Phototransduction	KEGG PATHWAY	mcc04744	9	32	0.0206011	0.665839	ENSMMUG00000005190|ENSMMUG00000048425|ENSMMUG00000013199|ENSMMUG00000000872|ENSMMUG00000022059|ENSMMUG00000041092|ENSMMUG00000004080|ENSMMUG00000017723|ENSMMUG00000014521	http://www.genome.jp/kegg-bin/show_pathway?mcc04744/mcc:704485%09red/mcc:717807%09red/mcc:716734%09red/mcc:703399%09red/mcc:718549%09red/mcc:713970%09red/mcc:695552%09red/mcc:716584%09red
GnRH signaling pathway	KEGG PATHWAY	mcc04912	18	89	0.02347	0.665839	ENSMMUG00000002433|ENSMMUG00000002230|ENSMMUG00000048425|ENSMMUG00000021659|ENSMMUG00000004756|ENSMMUG00000002961|ENSMMUG00000001187|ENSMMUG00000021393|ENSMMUG00000008342|ENSMMUG00000011563|ENSMMUG00000019420|ENSMMUG00000014132|ENSMMUG00000047845|ENSMMUG00000005666|ENSMMUG00000019159|ENSMMUG00000006253|ENSMMUG00000006421|ENSMMUG00000023755	http://www.genome.jp/kegg-bin/show_pathway?mcc04912/mcc:709728%09red/mcc:710077%09red/mcc:712787%09red/mcc:705680%09red/mcc:721573%09red/mcc:702837%09red/mcc:707978%09red/mcc:715897%09red/mcc:712610%09red/mcc:698830%09red/mcc:721649%09red/mcc:702041%09red/mcc:697230%09red/mcc:716584%09red/mcc:702504%09red/mcc:699736%09red
Chronic myeloid leukemia	KEGG PATHWAY	mcc05220	15	70	0.0247524	0.665839	ENSMMUG00000017649|ENSMMUG00000021659|ENSMMUG00000004756|ENSMMUG00000001044|ENSMMUG00000004071|ENSMMUG00000010705|ENSMMUG00000001649|ENSMMUG00000023550|ENSMMUG00000012952|ENSMMUG00000008130|ENSMMUG00000008323|ENSMMUG00000002368|ENSMMUG00000020374|ENSMMUG00000023622|ENSMMUG00000011418	http://www.genome.jp/kegg-bin/show_pathway?mcc05220/mcc:694507%09red/mcc:702041%09red/mcc:713904%09red/mcc:717740%09red/mcc:714126%09red/mcc:696749%09red/mcc:698830%09red/mcc:707540%09red/mcc:709258%09red/mcc:707169%09red/mcc:695335%09red/mcc:697747%09red/mcc:574320%09red/mcc:574129%09red
Fructose and mannose metabolism	KEGG PATHWAY	mcc00051	9	34	0.0275835	0.674543	ENSMMUG00000002653|ENSMMUG00000017938|ENSMMUG00000004173|ENSMMUG00000002045|ENSMMUG00000015302|ENSMMUG00000015971|ENSMMUG00000000591|ENSMMUG00000002427|ENSMMUG00000005227	http://www.genome.jp/kegg-bin/show_pathway?mcc00051/mcc:701969%09red/mcc:707806%09red/mcc:712784%09red/mcc:710479%09red/mcc:703756%09red/mcc:698120%09red/mcc:709811%09red/mcc:711922%09red
Insulin signaling pathway	KEGG PATHWAY	mcc04910	24	137	0.0383361	0.789278	ENSMMUG00000002653|ENSMMUG00000014132|ENSMMUG00000011418|ENSMMUG00000015302|ENSMMUG00000012811|ENSMMUG00000021659|ENSMMUG00000001980|ENSMMUG00000008342|ENSMMUG00000008885|ENSMMUG00000042153|ENSMMUG00000002808|ENSMMUG00000001044|ENSMMUG00000012477|ENSMMUG00000011265|ENSMMUG00000022604|ENSMMUG00000010451|ENSMMUG00000048425|ENSMMUG00000004756|ENSMMUG00000012952|ENSMMUG00000006761|ENSMMUG00000010956|…	http://www.genome.jp/kegg-bin/show_pathway?mcc04910/mcc:711180%09red/mcc:715708%09red/mcc:705777%09red/mcc:694965%09red/mcc:707169%09red/mcc:716584%09red/mcc:705801%09red/mcc:710479%09red/mcc:721436%09red/mcc:698120%09red/mcc:712610%09red/mcc:711922%09red/mcc:698954%09red/mcc:717740%09red/mcc:698830%09red/mcc:718421%09red/mcc:697747%09red/mcc:702041%09red/mcc:701160%09red/mcc:709728%09red/mcc:699…
Butirosin and neomycin biosynthesis	KEGG PATHWAY	mcc00524	3	5	0.040329	0.789278	ENSMMUG00000002653|ENSMMUG00000002427|ENSMMUG00000015302	http://www.genome.jp/kegg-bin/show_pathway?mcc00524/mcc:698120%09red/mcc:710479%09red/mcc:711922%09red
Gastric acid secretion	KEGG PATHWAY	mcc04971	15	76	0.0425365	0.789278	ENSMMUG00000002433|ENSMMUG00000011563|ENSMMUG00000014051|ENSMMUG00000001776|ENSMMUG00000002230|ENSMMUG00000021393|ENSMMUG00000020456|ENSMMUG00000017100|ENSMMUG00000048425|ENSMMUG00000047845|ENSMMUG00000014132|ENSMMUG00000006253|ENSMMUG00000006421|ENSMMUG00000007972|ENSMMUG00000017833	http://www.genome.jp/kegg-bin/show_pathway?mcc04971/mcc:718412%09red/mcc:709728%09red/mcc:705680%09red/mcc:706513%09red/mcc:707978%09red/mcc:715897%09red/mcc:699310%09red/mcc:702504%09red/mcc:713966%09red/mcc:697230%09red/mcc:574189%09red/mcc:716584%09red
Chemokine signaling pathway	KEGG PATHWAY	mcc04062	31	191	0.0458561	0.789278	ENSMMUG00000014132|ENSMMUG00000015735|ENSMMUG00000041569|ENSMMUG00000006253|ENSMMUG00000017374|ENSMMUG00000021659|ENSMMUG00000001980|ENSMMUG00000001776|ENSMMUG00000019159|ENSMMUG00000019314|ENSMMUG00000000288|ENSMMUG00000006421|ENSMMUG00000007586|ENSMMUG00000001044|ENSMMUG00000002230|ENSMMUG00000000846|ENSMMUG00000007506|ENSMMUG00000015925|ENSMMUG00000018202|ENSMMUG00000017214|ENSMMUG00000002336|…	http://www.genome.jp/kegg-bin/show_pathway?mcc04062/mcc:716099%09red/mcc:703399%09red/mcc:702041%09red/mcc:574225%09red/mcc:709489%09red/mcc:701792%09red/mcc:699310%09red/mcc:722398%09red/mcc:697230%09red/mcc:721754%09red/mcc:695441%09red/mcc:713227%09red/mcc:707978%09red/mcc:715897%09red/mcc:694685%09red/mcc:698830%09red/mcc:700634%09red/mcc:697747%09red/mcc:574138%09red/mcc:709728%09red/mcc:712…
Glycerophospholipid metabolism	KEGG PATHWAY	mcc00564	16	84	0.0469459	0.789278	ENSMMUG00000012889|ENSMMUG00000002436|ENSMMUG00000021446|ENSMMUG00000020560|ENSMMUG00000010147|ENSMMUG00000010578|ENSMMUG00000005646|ENSMMUG00000005666|ENSMMUG00000006495|ENSMMUG00000020939|ENSMMUG00000014721|ENSMMUG00000011392|ENSMMUG00000021257|ENSMMUG00000045179|ENSMMUG00000014892|ENSMMUG00000023716	http://www.genome.jp/kegg-bin/show_pathway?mcc00564/mcc:698959%09red/mcc:713301%09red/mcc:100426338%09red/mcc:713370%09red/mcc:714210%09red/mcc:702619%09red/mcc:713198%09red/mcc:699083%09red/mcc:721004%09red/mcc:696388%09red/mcc:707527%09red/mcc:715006%09red/mcc:721573%09red/mcc:711398%09red/mcc:710363%09red
Endometrial cancer	KEGG PATHWAY	mcc05213	11	52	0.0532018	0.832948	ENSMMUG00000000605|ENSMMUG00000021659|ENSMMUG00000001980|ENSMMUG00000012952|ENSMMUG00000003053|ENSMMUG00000001044|ENSMMUG00000004756|ENSMMUG00000020134|ENSMMUG00000019420|ENSMMUG00000002368|ENSMMUG00000011418	http://www.genome.jp/kegg-bin/show_pathway?mcc05213/mcc:702041%09red/mcc:100424087%09red/mcc:717740%09red/mcc:712610%09red/mcc:698830%09red/mcc:713114%09red/mcc:707169%09red/mcc:697747%09red/mcc:574320%09red/mcc:694560%09red/mcc:707345%09red
Dilated cardiomyopathy	KEGG PATHWAY	mcc05414	16	87	0.0588328	0.832948	ENSMMUG00000003755|ENSMMUG00000023096|ENSMMUG00000014132|ENSMMUG00000004683|ENSMMUG00000002230|ENSMMUG00000008430|ENSMMUG00000013560|ENSMMUG00000004071|ENSMMUG00000019893|ENSMMUG00000007022|ENSMMUG00000000289|ENSMMUG00000001291|ENSMMUG00000006253|ENSMMUG00000006421|ENSMMUG00000007975|ENSMMUG00000016096	http://www.genome.jp/kegg-bin/show_pathway?mcc05414/mcc:706179%09red/mcc:708091%09red/mcc:711937%09red/mcc:701324%09red/mcc:703527%09red/mcc:707978%09red/mcc:715897%09red/mcc:720271%09red/mcc:721411%09red/mcc:707540%09red/mcc:709728%09red/mcc:695864%09red/mcc:697230%09red/mcc:702429%09red/mcc:574315%09red/mcc:719414%09red
GABAergic synapse	KEGG PATHWAY	mcc04727	16	87	0.0588328	0.832948	ENSMMUG00000005190|ENSMMUG00000017374|ENSMMUG00000014132|ENSMMUG00000003555|ENSMMUG00000001776|ENSMMUG00000002230|ENSMMUG00000000846|ENSMMUG00000001896|ENSMMUG00000012233|ENSMMUG00000009832|ENSMMUG00000006253|ENSMMUG00000006421|ENSMMUG00000007972|ENSMMUG00000004080|ENSMMUG00000046237|ENSMMUG00000002197	http://www.genome.jp/kegg-bin/show_pathway?mcc04727/mcc:718412%09red/mcc:709728%09red/mcc:695441%09red/mcc:714017%09red/mcc:709489%09red/mcc:703399%09red/mcc:718291%09red/mcc:707978%09red/mcc:715897%09red/mcc:718019%09red/mcc:613029%09red/mcc:699310%09red/mcc:722398%09red/mcc:717640%09red/mcc:697230%09red
B cell receptor signaling pathway	KEGG PATHWAY	mcc04662	13	68	0.0670939	0.869886	ENSMMUG00000021659|ENSMMUG00000001980|ENSMMUG00000001044|ENSMMUG00000021650|ENSMMUG00000001748|ENSMMUG00000004756|ENSMMUG00000019314|ENSMMUG00000017214|ENSMMUG00000041327|ENSMMUG00000018854|ENSMMUG00000010451|ENSMMUG00000020374|ENSMMUG00000047772	http://www.genome.jp/kegg-bin/show_pathway?mcc04662/mcc:698830%09red/mcc:713227%09red/mcc:694685%09red/mcc:714728%09red/mcc:722190%09red/mcc:704102%09red/mcc:713114%09red/mcc:702041%09red/mcc:718218%09red/mcc:695335%09red/mcc:697747%09red/mcc:718421%09red/mcc:696709%09red
ErbB signaling pathway	KEGG PATHWAY	mcc04012	15	82	0.0679093	0.869886	ENSMMUG00000002433|ENSMMUG00000011563|ENSMMUG00000021659|ENSMMUG00000001980|ENSMMUG00000012952|ENSMMUG00000004756|ENSMMUG00000021393|ENSMMUG00000010705|ENSMMUG00000008342|ENSMMUG00000019420|ENSMMUG00000001044|ENSMMUG00000007972|ENSMMUG00000023755|ENSMMUG00000002336|ENSMMUG00000011418	http://www.genome.jp/kegg-bin/show_pathway?mcc04012/mcc:718412%09red/mcc:698830%09red/mcc:710077%09red/mcc:699736%09red/mcc:700634%09red/mcc:717740%09red/mcc:712610%09red/mcc:702504%09red/mcc:713114%09red/mcc:707169%09red/mcc:697747%09red/mcc:702041%09red/mcc:574129%09red
MAPK signaling pathway	KEGG PATHWAY	mcc04010	37	249	0.08048	0.887351	ENSMMUG00000008342|ENSMMUG00000014132|ENSMMUG00000004071|ENSMMUG00000011265|ENSMMUG00000012424|ENSMMUG00000020274|ENSMMUG00000017496|ENSMMUG00000023755|ENSMMUG00000022922|ENSMMUG00000021659|ENSMMUG00000006613|ENSMMUG00000008430|ENSMMUG00000006460|ENSMMUG00000018580|ENSMMUG00000022111|ENSMMUG00000012103|ENSMMUG00000000289|ENSMMUG00000005217|ENSMMUG00000007863|ENSMMUG00000003555|ENSMMUG00000001044|…	http://www.genome.jp/kegg-bin/show_pathway?mcc04010/mcc:708391%09red/mcc:712829%09red/mcc:702041%09red/mcc:703409%09red/mcc:702388%09red/mcc:695864%09red/mcc:574327%09red/mcc:718412%09red/mcc:708091%09red/mcc:710077%09red/mcc:718291%09red/mcc:712610%09red/mcc:721436%09red/mcc:720271%09red/mcc:695044%09red/mcc:716214%09red/mcc:699857%09red/mcc:707777%09red/mcc:696797%09red/mcc:714794%09red/mcc:698…
Oxytocin signaling pathway	KEGG PATHWAY	mcc04921	25	158	0.082143	0.887351	ENSMMUG00000002433|ENSMMUG00000014051|ENSMMUG00000014132|ENSMMUG00000006253|ENSMMUG00000020251|ENSMMUG00000002368|ENSMMUG00000021659|ENSMMUG00000001776|ENSMMUG00000008430|ENSMMUG00000021393|ENSMMUG00000010903|ENSMMUG00000006421|ENSMMUG00000021965|ENSMMUG00000011563|ENSMMUG00000002230|ENSMMUG00000013560|ENSMMUG00000000289|ENSMMUG00000048425|ENSMMUG00000001187|ENSMMUG00000040628|ENSMMUG00000007022|…	http://www.genome.jp/kegg-bin/show_pathway?mcc04921/mcc:695864%09red/mcc:574320%09red/mcc:718412%09red/mcc:708091%09red/mcc:699310%09red/mcc:712610%09red/mcc:702504%09red/mcc:720271%09red/mcc:697230%09red/mcc:698538%09red/mcc:705680%09red/mcc:707978%09red/mcc:715897%09red/mcc:698830%09red/mcc:574189%09red/mcc:716584%09red/mcc:709728%09red/mcc:701324%09red/mcc:702837%09red/mcc:707562%09red/mcc:721…
Glutamatergic synapse	KEGG PATHWAY	mcc04724	19	114	0.0842577	0.887351	ENSMMUG00000005190|ENSMMUG00000017374|ENSMMUG00000014132|ENSMMUG00000003555|ENSMMUG00000001776|ENSMMUG00000023046|ENSMMUG00000000846|ENSMMUG00000001896|ENSMMUG00000015925|ENSMMUG00000047845|ENSMMUG00000001661|ENSMMUG00000002230|ENSMMUG00000006253|ENSMMUG00000006421|ENSMMUG00000007605|ENSMMUG00000007972|ENSMMUG00000004080|ENSMMUG00000010536|ENSMMUG00000005666	http://www.genome.jp/kegg-bin/show_pathway?mcc04724/mcc:718412%09red/mcc:721754%09red/mcc:574380%09red/mcc:695441%09red/mcc:709728%09red/mcc:709489%09red/mcc:703399%09red/mcc:705680%09red/mcc:721573%09red/mcc:707978%09red/mcc:715897%09red/mcc:697465%09red/mcc:699310%09red/mcc:722398%09red/mcc:714273%09red/mcc:718291%09red/mcc:697230%09red/mcc:714080%09red
Glioma	KEGG PATHWAY	mcc05214	12	64	0.0842855	0.887351	ENSMMUG00000002433|ENSMMUG00000011563|ENSMMUG00000002368|ENSMMUG00000021659|ENSMMUG00000004756|ENSMMUG00000001044|ENSMMUG00000021393|ENSMMUG00000023550|ENSMMUG00000048425|ENSMMUG00000017649|ENSMMUG00000007972|ENSMMUG00000011418	http://www.genome.jp/kegg-bin/show_pathway?mcc05214/mcc:718412%09red/mcc:698830%09red/mcc:702041%09red/mcc:713904%09red/mcc:714126%09red/mcc:702504%09red/mcc:707169%09red/mcc:716584%09red/mcc:697747%09red/mcc:574320%09red
Lysine degradation	KEGG PATHWAY	mcc00310	10	51	0.0894175	0.887351	ENSMMUG00000023146|ENSMMUG00000002651|ENSMMUG00000019613|ENSMMUG00000004260|ENSMMUG00000000198|ENSMMUG00000011679|ENSMMUG00000032249|ENSMMUG00000000275|ENSMMUG00000009937|ENSMMUG00000003233	http://www.genome.jp/kegg-bin/show_pathway?mcc00310/mcc:721470%09red/mcc:709776%09red/mcc:717508%09red/mcc:712416%09red/mcc:701006%09red/mcc:698854%09red/mcc:715820%09red/mcc:712618%09red/mcc:711090%09red
Bladder cancer	KEGG PATHWAY	mcc05219	8	38	0.0926105	0.887351	ENSMMUG00000002368|ENSMMUG00000021659|ENSMMUG00000018177|ENSMMUG00000023550|ENSMMUG00000002909|ENSMMUG00000017649|ENSMMUG00000004919|ENSMMUG00000011418	http://www.genome.jp/kegg-bin/show_pathway?mcc05219/mcc:712829%09red/mcc:713904%09red/mcc:714126%09red/mcc:698830%09red/mcc:706421%09red/mcc:707169%09red/mcc:574209%09red/mcc:574320%09red
Endocytosis	KEGG PATHWAY	mcc04144	33	222	0.0938814	0.887351	ENSMMUG00000000871|ENSMMUG00000045600|ENSMMUG00000039447|ENSMMUG00000001793|ENSMMUG00000015054|ENSMMUG00000012424|ENSMMUG00000013313|ENSMMUG00000017249|ENSMMUG00000008127|ENSMMUG00000044865|ENSMMUG00000021659|ENSMMUG00000015019|ENSMMUG00000004071|ENSMMUG00000005217|ENSMMUG00000012145|ENSMMUG00000005432|ENSMMUG00000001623|ENSMMUG00000044002|ENSMMUG00000000613|ENSMMUG00000002569|ENSMMUG00000005158|…	http://www.genome.jp/kegg-bin/show_pathway?mcc04144/mcc:721744%09red/mcc:100423350%09red/mcc:714385%09red/mcc:695681%09red/mcc:721824%09red/mcc:699351%09red/mcc:714737%09red/mcc:719087%09red/mcc:713558%09red/mcc:714964%09red/mcc:702356%09red/mcc:721754%09red/mcc:703415%09red/mcc:721573%09red/mcc:700379%09red/mcc:698830%09red/mcc:717629%09red/mcc:718682%09red/mcc:722300%09red/mcc:719734%09red/mcc:…
Endocrine and other factor-regulated calcium reabsorption	KEGG PATHWAY	mcc04961	9	45	0.0956623	0.887351	ENSMMUG00000014132|ENSMMUG00000014742|ENSMMUG00000006727|ENSMMUG00000047845|ENSMMUG00000006253|ENSMMUG00000014677|ENSMMUG00000007972|ENSMMUG00000005432|ENSMMUG00000017833	http://www.genome.jp/kegg-bin/show_pathway?mcc04961/mcc:718412%09red/mcc:709728%09red/mcc:706964%09red/mcc:705680%09red/mcc:707978%09red/mcc:719087%09red/mcc:713558%09red/mcc:712147%09red/mcc:706513%09red
cAMP signaling pathway	KEGG PATHWAY	mcc04024	29	193	0.101201	0.907439	ENSMMUG00000002433|ENSMMUG00000014132|ENSMMUG00000014172|ENSMMUG00000009832|ENSMMUG00000006253|ENSMMUG00000008714|ENSMMUG00000001776|ENSMMUG00000021393|ENSMMUG00000008342|ENSMMUG00000019314|ENSMMUG00000000261|ENSMMUG00000001306|ENSMMUG00000006421|ENSMMUG00000017833|ENSMMUG00000011563|ENSMMUG00000007490|ENSMMUG00000001044|ENSMMUG00000002230|ENSMMUG00000001661|ENSMMUG00000005666|ENSMMUG00000014334|…	http://www.genome.jp/kegg-bin/show_pathway?mcc04024/mcc:574380%09red/mcc:707865%09red/mcc:705197%09red/mcc:707978%09red/mcc:716776%09red/mcc:699310%09red/mcc:697230%09red/mcc:721573%09red/mcc:713227%09red/mcc:698954%09red/mcc:694685%09red/mcc:715897%09red/mcc:717740%09red/mcc:716584%09red/mcc:697747%09red/mcc:709728%09red/mcc:694181%09red/mcc:699736%09red/mcc:700190%09red/mcc:718019%09red/mcc:702…
Estrogen signaling pathway	KEGG PATHWAY	mcc04915	16	97	0.112641	0.927093	ENSMMUG00000048425|ENSMMUG00000021659|ENSMMUG00000004756|ENSMMUG00000001776|ENSMMUG00000007405|ENSMMUG00000002230|ENSMMUG00000047845|ENSMMUG00000001044|ENSMMUG00000022686|ENSMMUG00000004696|ENSMMUG00000007209|ENSMMUG00000014132|ENSMMUG00000009832|ENSMMUG00000005217|ENSMMUG00000006253|ENSMMUG00000006421	http://www.genome.jp/kegg-bin/show_pathway?mcc04915/mcc:709728%09red/mcc:705680%09red/mcc:702041%09red/mcc:707978%09red/mcc:715897%09red/mcc:718019%09red/mcc:699310%09red/mcc:698830%09red/mcc:702293%09red/mcc:696625%09red/mcc:708481%09red/mcc:697230%09red/mcc:716584%09red/mcc:697747%09red/mcc:707989%09red
Long-term potentiation	KEGG PATHWAY	mcc04720	12	68	0.113141	0.927093	ENSMMUG00000002433|ENSMMUG00000011563|ENSMMUG00000048425|ENSMMUG00000021659|ENSMMUG00000021393|ENSMMUG00000001661|ENSMMUG00000022111|ENSMMUG00000014132|ENSMMUG00000047845|ENSMMUG00000006421|ENSMMUG00000007972|ENSMMUG00000011418	http://www.genome.jp/kegg-bin/show_pathway?mcc04720/mcc:718412%09red/mcc:574380%09red/mcc:705680%09red/mcc:709728%09red/mcc:714794%09red/mcc:702504%09red/mcc:698830%09red/mcc:707169%09red/mcc:697230%09red/mcc:716584%09red
Pathways in cancer	KEGG PATHWAY	mcc05200	46	331	0.118428	0.927093	ENSMMUG00000012486|ENSMMUG00000000605|ENSMMUG00000020134|ENSMMUG00000003053|ENSMMUG00000011578|ENSMMUG00000010705|ENSMMUG00000011437|ENSMMUG00000012424|ENSMMUG00000008338|ENSMMUG00000018177|ENSMMUG00000002368|ENSMMUG00000011418|ENSMMUG00000013048|ENSMMUG00000000180|ENSMMUG00000012944|ENSMMUG00000003907|ENSMMUG00000021659|ENSMMUG00000001980|ENSMMUG00000001197|ENSMMUG00000011566|ENSMMUG00000004071|…	http://www.genome.jp/kegg-bin/show_pathway?mcc05200/mcc:708391%09red/mcc:694807%09red/mcc:702041%09red/mcc:100424087%09red/mcc:714126%09red/mcc:702225%09red/mcc:707169%09red/mcc:574209%09red/mcc:574320%09red/mcc:574129%09red/mcc:712010%09red/mcc:713904%09red/mcc:702293%09red/mcc:706421%09red/mcc:718948%09red/mcc:713576%09red/mcc:696326%09red/mcc:694507%09red/mcc:694560%09red/mcc:707345%09red/mcc:…
Colorectal cancer	KEGG PATHWAY	mcc05210	12	70	0.129469	0.927093	ENSMMUG00000003907|ENSMMUG00000011418|ENSMMUG00000001980|ENSMMUG00000012952|ENSMMUG00000003053|ENSMMUG00000001044|ENSMMUG00000004071|ENSMMUG00000008342|ENSMMUG00000000605|ENSMMUG00000020134|ENSMMUG00000018854|ENSMMUG00000002368	http://www.genome.jp/kegg-bin/show_pathway?mcc05210/mcc:699736%09red/mcc:100424087%09red/mcc:717740%09red/mcc:707540%09red/mcc:713114%09red/mcc:707169%09red/mcc:718948%09red/mcc:697747%09red/mcc:574320%09red/mcc:694560%09red/mcc:696709%09red/mcc:707345%09red
Adrenergic signaling in cardiomyocytes	KEGG PATHWAY	mcc04261	22	145	0.129869	0.927093	ENSMMUG00000002433|ENSMMUG00000014132|ENSMMUG00000013560|ENSMMUG00000006253|ENSMMUG00000004843|ENSMMUG00000001776|ENSMMUG00000008430|ENSMMUG00000021393|ENSMMUG00000000289|ENSMMUG00000006421|ENSMMUG00000017833|ENSMMUG00000011563|ENSMMUG00000001044|ENSMMUG00000002230|ENSMMUG00000041101|ENSMMUG00000004873|ENSMMUG00000022443|ENSMMUG00000019893|ENSMMUG00000048425|ENSMMUG00000007022|ENSMMUG00000047845|…	http://www.genome.jp/kegg-bin/show_pathway?mcc04261/mcc:706513%09red/mcc:708091%09red/mcc:707134%09red/mcc:699163%09red/mcc:705680%09red/mcc:701324%09red/mcc:711023%09red/mcc:707978%09red/mcc:715897%09red/mcc:711937%09red/mcc:699310%09red/mcc:708583%09red/mcc:702504%09red/mcc:720271%09red/mcc:709728%09red/mcc:695864%09red/mcc:697230%09red/mcc:702429%09red/mcc:716584%09red/mcc:697747%09red
Non-small cell lung cancer	KEGG PATHWAY	mcc05223	10	56	0.133019	0.927093	ENSMMUG00000002368|ENSMMUG00000011418|ENSMMUG00000004756|ENSMMUG00000012952|ENSMMUG00000002892|ENSMMUG00000001044|ENSMMUG00000023550|ENSMMUG00000017649|ENSMMUG00000007972|ENSMMUG00000021659	http://www.genome.jp/kegg-bin/show_pathway?mcc05223/mcc:718412%09red/mcc:694807%09red/mcc:702041%09red/mcc:713904%09red/mcc:717740%09red/mcc:714126%09red/mcc:698830%09red/mcc:707169%09red/mcc:697747%09red/mcc:574320%09red
Melanogenesis	KEGG PATHWAY	mcc04916	16	100	0.133178	0.927093	ENSMMUG00000002433|ENSMMUG00000000180|ENSMMUG00000011563|ENSMMUG00000048425|ENSMMUG00000021659|ENSMMUG00000001980|ENSMMUG00000001776|ENSMMUG00000002230|ENSMMUG00000021393|ENSMMUG00000008338|ENSMMUG00000014132|ENSMMUG00000047845|ENSMMUG00000020134|ENSMMUG00000006253|ENSMMUG00000006421|ENSMMUG00000007972	http://www.genome.jp/kegg-bin/show_pathway?mcc04916/mcc:718412%09red/mcc:709728%09red/mcc:713864%09red/mcc:705680%09red/mcc:707978%09red/mcc:715897%09red/mcc:699310%09red/mcc:698830%09red/mcc:713114%09red/mcc:697230%09red/mcc:716584%09red/mcc:702504%09red/mcc:694560%09red/mcc:696326%09red
Retrograde endocannabinoid signaling	KEGG PATHWAY	mcc04723	16	100	0.133178	0.927093	ENSMMUG00000005190|ENSMMUG00000017374|ENSMMUG00000014132|ENSMMUG00000003555|ENSMMUG00000000168|ENSMMUG00000002230|ENSMMUG00000000846|ENSMMUG00000001776|ENSMMUG00000008342|ENSMMUG00000001896|ENSMMUG00000047845|ENSMMUG00000004236|ENSMMUG00000006253|ENSMMUG00000006421|ENSMMUG00000007972|ENSMMUG00000004080	http://www.genome.jp/kegg-bin/show_pathway?mcc04723/mcc:718412%09red/mcc:709728%09red/mcc:695441%09red/mcc:709489%09red/mcc:699736%09red/mcc:703399%09red/mcc:705680%09red/mcc:706494%09red/mcc:715897%09red/mcc:707978%09red/mcc:699310%09red/mcc:722398%09red/mcc:718291%09red/mcc:697230%09red/mcc:695318%09red
Neurotrophin signaling pathway	KEGG PATHWAY	mcc04722	19	123	0.135546	0.927093	ENSMMUG00000002433|ENSMMUG00000016569|ENSMMUG00000008342|ENSMMUG00000003907|ENSMMUG00000021659|ENSMMUG00000001980|ENSMMUG00000001044|ENSMMUG00000001187|ENSMMUG00000021393|ENSMMUG00000012952|ENSMMUG00000004756|ENSMMUG00000022111|ENSMMUG00000011563|ENSMMUG00000012424|ENSMMUG00000023567|ENSMMUG00000009949|ENSMMUG00000048425|ENSMMUG00000023755|ENSMMUG00000020374	http://www.genome.jp/kegg-bin/show_pathway?mcc04722/mcc:698830%09red/mcc:710077%09red/mcc:699736%09red/mcc:695164%09red/mcc:702837%09red/mcc:717740%09red/mcc:714794%09red/mcc:702504%09red/mcc:695044%09red/mcc:713114%09red/mcc:702041%09red/mcc:718948%09red/mcc:719670%09red/mcc:695335%09red/mcc:697747%09red/mcc:716584%09red/mcc:714752%09red
Arrhythmogenic right ventricular cardiomyopathy (ARVC)	KEGG PATHWAY	mcc05412	12	71	0.138098	0.927093	ENSMMUG00000003755|ENSMMUG00000013048|ENSMMUG00000012314|ENSMMUG00000004683|ENSMMUG00000008430|ENSMMUG00000013560|ENSMMUG00000007022|ENSMMUG00000000289|ENSMMUG00000020134|ENSMMUG00000001291|ENSMMUG00000007975|ENSMMUG00000016096	http://www.genome.jp/kegg-bin/show_pathway?mcc05412/mcc:706179%09red/mcc:708091%09red/mcc:707769%09red/mcc:701324%09red/mcc:695864%09red/mcc:719414%09red/mcc:721411%09red/mcc:720271%09red/mcc:711526%09red/mcc:702429%09red/mcc:574315%09red/mcc:694560%09red
Thyroid cancer	KEGG PATHWAY	mcc05216	6	29	0.141995	0.927093	ENSMMUG00000021659|ENSMMUG00000011578|ENSMMUG00000012424|ENSMMUG00000020134|ENSMMUG00000002368|ENSMMUG00000002892	http://www.genome.jp/kegg-bin/show_pathway?mcc05216/mcc:574320%09red/mcc:698830%09red/mcc:694807%09red/mcc:719670%09red/mcc:701906%09red/mcc:694560%09red
Galactose metabolism	KEGG PATHWAY	mcc00052	7	36	0.144751	0.927093	ENSMMUG00000002653|ENSMMUG00000004173|ENSMMUG00000015155|ENSMMUG00000015302|ENSMMUG00000002045|ENSMMUG00000002427|ENSMMUG00000021765	http://www.genome.jp/kegg-bin/show_pathway?mcc00052/mcc:710479%09red/mcc:707806%09red/mcc:703873%09red/mcc:704038%09red/mcc:698120%09red/mcc:711922%09red
Hypertrophic cardiomyopathy (HCM)	KEGG PATHWAY	mcc05410	13	80	0.152319	0.943976	ENSMMUG00000003755|ENSMMUG00000023096|ENSMMUG00000012608|ENSMMUG00000008430|ENSMMUG00000013560|ENSMMUG00000004071|ENSMMUG00000019893|ENSMMUG00000007022|ENSMMUG00000000289|ENSMMUG00000004683|ENSMMUG00000001291|ENSMMUG00000007975|ENSMMUG00000016096	http://www.genome.jp/kegg-bin/show_pathway?mcc05410/mcc:706179%09red/mcc:708091%09red/mcc:711937%09red/mcc:701324%09red/mcc:703527%09red/mcc:720271%09red/mcc:100428661%09red/mcc:721411%09red/mcc:707540%09red/mcc:695864%09red/mcc:702429%09red/mcc:574315%09red/mcc:719414%09red
Other types of O-glycan biosynthesis	KEGG PATHWAY	mcc00514	6	30	0.156581	0.943976	ENSMMUG00000015555|ENSMMUG00000015155|ENSMMUG00000000198|ENSMMUG00000003005|ENSMMUG00000015078|ENSMMUG00000002250	http://www.genome.jp/kegg-bin/show_pathway?mcc00514/mcc:699530%09red/mcc:703599%09red/mcc:695293%09red/mcc:717508%09red/mcc:707205%09red/mcc:704038%09red
Drug metabolism - other enzymes	KEGG PATHWAY	mcc00983	7	37	0.157914	0.943976	ENSMMUG00000021867|ENSMMUG00000000029|ENSMMUG00000000262|ENSMMUG00000021216|ENSMMUG00000009976|ENSMMUG00000043488|ENSMMUG00000031203	http://www.genome.jp/kegg-bin/show_pathway?mcc00983/mcc:717257%09red/mcc:705913%09red/mcc:693544%09red/mcc:707752%09red/mcc:709403%09red/mcc:715417%09red/mcc:574210%09red
Long-term depression	KEGG PATHWAY	mcc04730	10	59	0.163744	0.952048	ENSMMUG00000011418|ENSMMUG00000003555|ENSMMUG00000001776|ENSMMUG00000002961|ENSMMUG00000006460|ENSMMUG00000004108|ENSMMUG00000047845|ENSMMUG00000020437|ENSMMUG00000007972|ENSMMUG00000021659	http://www.genome.jp/kegg-bin/show_pathway?mcc04730/mcc:718412%09red/mcc:705680%09red/mcc:693781%09red/mcc:699310%09red/mcc:698830%09red/mcc:721649%09red/mcc:707169%09red/mcc:699857%09red/mcc:718291%09red/mcc:574095%09red
Phosphatidylinositol signaling system	KEGG PATHWAY	mcc04070	13	82	0.170438	0.952048	ENSMMUG00000048425|ENSMMUG00000017706|ENSMMUG00000010451|ENSMMUG00000022395|ENSMMUG00000021446|ENSMMUG00000013170|ENSMMUG00000005646|ENSMMUG00000008169|ENSMMUG00000002373|ENSMMUG00000008642|ENSMMUG00000008137|ENSMMUG00000007972|ENSMMUG00000004642	http://www.genome.jp/kegg-bin/show_pathway?mcc04070/mcc:718412%09red/mcc:710104%09red/mcc:721744%09red/mcc:698185%09red/mcc:713198%09red/mcc:721222%09red/mcc:703722%09red/mcc:710541%09red/mcc:718308%09red/mcc:705937%09red/mcc:718421%09red/mcc:714210%09red/mcc:716584%09red
Progesterone-mediated oocyte maturation	KEGG PATHWAY	mcc04914	13	83	0.179883	0.952048	ENSMMUG00000011328|ENSMMUG00000011418|ENSMMUG00000011659|ENSMMUG00000001776|ENSMMUG00000002230|ENSMMUG00000001044|ENSMMUG00000022686|ENSMMUG00000008342|ENSMMUG00000022111|ENSMMUG00000014132|ENSMMUG00000000759|ENSMMUG00000006253|ENSMMUG00000006421	http://www.genome.jp/kegg-bin/show_pathway?mcc04914/mcc:709728%09red/mcc:699310%09red/mcc:699736%09red/mcc:698954%09red/mcc:712947%09red/mcc:715897%09red/mcc:707978%09red/mcc:714794%09red/mcc:702293%09red/mcc:694357%09red/mcc:707169%09red/mcc:697230%09red/mcc:697747%09red
Insulin secretion	KEGG PATHWAY	mcc04911	13	83	0.179883	0.952048	ENSMMUG00000002433|ENSMMUG00000017622|ENSMMUG00000014132|ENSMMUG00000002961|ENSMMUG00000002230|ENSMMUG00000021393|ENSMMUG00000011563|ENSMMUG00000006253|ENSMMUG00000047845|ENSMMUG00000003236|ENSMMUG00000006421|ENSMMUG00000007972|ENSMMUG00000017833	http://www.genome.jp/kegg-bin/show_pathway?mcc04911/mcc:718412%09red/mcc:709728%09red/mcc:708620%09red/mcc:574205%09red/mcc:705680%09red/mcc:707978%09red/mcc:715897%09red/mcc:702504%09red/mcc:721649%09red/mcc:706513%09red/mcc:697230%09red
Inositol phosphate metabolism	KEGG PATHWAY	mcc00562	10	61	0.18597	0.952048	ENSMMUG00000017706|ENSMMUG00000021183|ENSMMUG00000022395|ENSMMUG00000013170|ENSMMUG00000008169|ENSMMUG00000002373|ENSMMUG00000008642|ENSMMUG00000008137|ENSMMUG00000010451|ENSMMUG00000004642	http://www.genome.jp/kegg-bin/show_pathway?mcc00562/mcc:710104%09red/mcc:721744%09red/mcc:719487%09red/mcc:698185%09red/mcc:721222%09red/mcc:703722%09red/mcc:710541%09red/mcc:718308%09red/mcc:705937%09red/mcc:718421%09red
Butanoate metabolism	KEGG PATHWAY	mcc00650	5	25	0.187025	0.952048	ENSMMUG00000020648|ENSMMUG00000019548|ENSMMUG00000019368|ENSMMUG00000046237|ENSMMUG00000012233	http://www.genome.jp/kegg-bin/show_pathway?mcc00650/mcc:613029%09red/mcc:698196%09red/mcc:710833%09red/mcc:714017%09red/mcc:707902%09red
Glycosphingolipid biosynthesis - lacto and neolacto series	KEGG PATHWAY	mcc00601	5	25	0.187025	0.952048	ENSMMUG00000006929|ENSMMUG00000015155|ENSMMUG00000004020|ENSMMUG00000018037|ENSMMUG00000015555	http://www.genome.jp/kegg-bin/show_pathway?mcc00601/mcc:703599%09red/mcc:718252%09red/mcc:704038%09red/mcc:717792%09red/mcc:702023%09red
Homologous recombination	KEGG PATHWAY	mcc03440	6	32	0.187578	0.952048	ENSMMUG00000029181|ENSMMUG00000013533|ENSMMUG00000003130|ENSMMUG00000021525|ENSMMUG00000011568|ENSMMUG00000002878	http://www.genome.jp/kegg-bin/show_pathway?mcc03440/mcc:700830%09red/mcc:719262%09red/mcc:717006%09red/mcc:707740%09red/mcc:695788%09red/mcc:710718%09red
Taste transduction	KEGG PATHWAY	mcc04742	8	47	0.195995	0.96039	ENSMMUG00000005190|ENSMMUG00000014132|ENSMMUG00000020212|ENSMMUG00000003555|ENSMMUG00000006442|ENSMMUG00000000846|ENSMMUG00000006253|ENSMMUG00000004080	http://www.genome.jp/kegg-bin/show_pathway?mcc04742/mcc:712476%09red/mcc:709728%09red/mcc:703399%09red/mcc:718291%09red/mcc:703520%09red/mcc:707978%09red/mcc:722398%09red
Prostate cancer	KEGG PATHWAY	mcc05215	13	85	0.199505	0.96039	ENSMMUG00000017649|ENSMMUG00000021659|ENSMMUG00000001980|ENSMMUG00000012952|ENSMMUG00000004756|ENSMMUG00000001044|ENSMMUG00000022686|ENSMMUG00000011437|ENSMMUG00000023550|ENSMMUG00000020134|ENSMMUG00000002368|ENSMMUG00000020374|ENSMMUG00000011418	http://www.genome.jp/kegg-bin/show_pathway?mcc05215/mcc:574293%09red/mcc:702041%09red/mcc:713904%09red/mcc:717740%09red/mcc:714126%09red/mcc:698830%09red/mcc:702293%09red/mcc:713114%09red/mcc:707169%09red/mcc:695335%09red/mcc:697747%09red/mcc:574320%09red/mcc:694560%09red
Calcium signaling pathway	KEGG PATHWAY	mcc04020	25	180	0.203365	0.96039	ENSMMUG00000002433|ENSMMUG00000014132|ENSMMUG00000008642|ENSMMUG00000017706|ENSMMUG00000022663|ENSMMUG00000002961|ENSMMUG00000019159|ENSMMUG00000021393|ENSMMUG00000022159|ENSMMUG00000000261|ENSMMUG00000001306|ENSMMUG00000012024|ENSMMUG00000006421|ENSMMUG00000011563|ENSMMUG00000003555|ENSMMUG00000016854|ENSMMUG00000001661|ENSMMUG00000048344|ENSMMUG00000048425|ENSMMUG00000017433|ENSMMUG00000008169|…	http://www.genome.jp/kegg-bin/show_pathway?mcc04020/mcc:574380%09red/mcc:718088%09red/mcc:707865%09red/mcc:717963%09red/mcc:716776%09red/mcc:718412%09red/mcc:718291%09red/mcc:703722%09red/mcc:710541%09red/mcc:697230%09red/mcc:693502%09red/mcc:698185%09red/mcc:705680%09red/mcc:713061%09red/mcc:693781%09red/mcc:716584%09red/mcc:698936%09red/mcc:714917%09red/mcc:709728%09red/mcc:712787%09red/mcc:700…
Steroid biosynthesis	KEGG PATHWAY	mcc00100	4	19	0.203503	0.96039	ENSMMUG00000011976|ENSMMUG00000018773|ENSMMUG00000013176|ENSMMUG00000001272	http://www.genome.jp/kegg-bin/show_pathway?mcc00100/mcc:722291%09red/mcc:721985%09red/mcc:693333%09red
Cocaine addiction	KEGG PATHWAY	mcc05030	8	48	0.209679	0.96954	ENSMMUG00000014521|ENSMMUG00000014132|ENSMMUG00000001776|ENSMMUG00000020451|ENSMMUG00000002230|ENSMMUG00000001661|ENSMMUG00000014334|ENSMMUG00000010536	http://www.genome.jp/kegg-bin/show_pathway?mcc05030/mcc:574380%09red/mcc:694181%09red/mcc:714445%09red/mcc:709728%09red/mcc:715897%09red/mcc:699310%09red/mcc:714273%09red/mcc:718549%09red
Glycerolipid metabolism	KEGG PATHWAY	mcc00561	9	56	0.216523	0.96954	ENSMMUG00000021446|ENSMMUG00000000685|ENSMMUG00000005646|ENSMMUG00000000168|ENSMMUG00000023716|ENSMMUG00000001272|ENSMMUG00000045179|ENSMMUG00000014892|ENSMMUG00000014721	http://www.genome.jp/kegg-bin/show_pathway?mcc00561/mcc:713301%09red/mcc:712340%09red/mcc:713198%09red/mcc:706494%09red/mcc:721004%09red/mcc:722291%09red/mcc:714210%09red/mcc:710363%09red
AMPK signaling pathway	KEGG PATHWAY	mcc04152	17	119	0.225506	0.96954	ENSMMUG00000004173|ENSMMUG00000041101|ENSMMUG00000016757|ENSMMUG00000022443|ENSMMUG00000001044|ENSMMUG00000017262|ENSMMUG00000000591|ENSMMUG00000022198|ENSMMUG00000012811|ENSMMUG00000042153|ENSMMUG00000018141|ENSMMUG00000004873|ENSMMUG00000002045|ENSMMUG00000020251|ENSMMUG00000002368|ENSMMUG00000006761|ENSMMUG00000002808	http://www.genome.jp/kegg-bin/show_pathway?mcc04152/mcc:701969%09red/mcc:707806%09red/mcc:641449%09red/mcc:712848%09red/mcc:711023%09red/mcc:715708%09red/mcc:717927%09red/mcc:699163%09red/mcc:708583%09red/mcc:707547%09red/mcc:694965%09red/mcc:714645%09red/mcc:707562%09red/mcc:697747%09red/mcc:574320%09red/mcc:705686%09red
mTOR signaling pathway	KEGG PATHWAY	mcc04150	9	57	0.229708	0.96954	ENSMMUG00000016757|ENSMMUG00000001044|ENSMMUG00000006761|ENSMMUG00000022198|ENSMMUG00000022111|ENSMMUG00000042153|ENSMMUG00000002909|ENSMMUG00000007972|ENSMMUG00000002808	http://www.genome.jp/kegg-bin/show_pathway?mcc04150/mcc:718412%09red/mcc:712848%09red/mcc:705686%09red/mcc:717927%09red/mcc:714794%09red/mcc:694965%09red/mcc:574209%09red/mcc:697747%09red/mcc:714645%09red
Gap junction	KEGG PATHWAY	mcc04540	13	88	0.230638	0.96954	ENSMMUG00000014334|ENSMMUG00000021659|ENSMMUG00000004756|ENSMMUG00000001776|ENSMMUG00000002961|ENSMMUG00000001187|ENSMMUG00000021159|ENSMMUG00000014132|ENSMMUG00000047845|ENSMMUG00000002230|ENSMMUG00000006253|ENSMMUG00000006421|ENSMMUG00000007972	http://www.genome.jp/kegg-bin/show_pathway?mcc04540/mcc:718412%09red/mcc:709728%09red/mcc:694181%09red/mcc:705680%09red/mcc:702837%09red/mcc:707978%09red/mcc:715897%09red/mcc:699310%09red/mcc:698830%09red/mcc:721649%09red/mcc:702041%09red/mcc:697230%09red/mcc:718034%09red
Alanine, aspartate and glutamate metabolism	KEGG PATHWAY	mcc00250	6	35	0.237961	0.96954	ENSMMUG00000004751|ENSMMUG00000012233|ENSMMUG00000015585|ENSMMUG00000019368|ENSMMUG00000010269|ENSMMUG00000046237	http://www.genome.jp/kegg-bin/show_pathway?mcc00250/mcc:714017%09red/mcc:714870%09red/mcc:707902%09red/mcc:613029%09red/mcc:703122%09red/mcc:699460%09red
Salivary secretion	KEGG PATHWAY	mcc04970	12	81	0.239728	0.96954	ENSMMUG00000020437|ENSMMUG00000048425|ENSMMUG00000047845|ENSMMUG00000002230|ENSMMUG00000020456|ENSMMUG00000017100|ENSMMUG00000014132|ENSMMUG00000041186|ENSMMUG00000006253|ENSMMUG00000006421|ENSMMUG00000007972|ENSMMUG00000017833	http://www.genome.jp/kegg-bin/show_pathway?mcc04970/mcc:718412%09red/mcc:709728%09red/mcc:705680%09red/mcc:707978%09red/mcc:715897%09red/mcc:693781%09red/mcc:706513%09red/mcc:697230%09red/mcc:713966%09red/mcc:711804%09red/mcc:716584%09red
Serotonergic synapse	KEGG PATHWAY	mcc04726	16	113	0.243783	0.96954	ENSMMUG00000005190|ENSMMUG00000017374|ENSMMUG00000014132|ENSMMUG00000021659|ENSMMUG00000003555|ENSMMUG00000001776|ENSMMUG00000002230|ENSMMUG00000000846|ENSMMUG00000007079|ENSMMUG00000001896|ENSMMUG00000004080|ENSMMUG00000047845|ENSMMUG00000014384|ENSMMUG00000007972|ENSMMUG00000011418|ENSMMUG00000048344	http://www.genome.jp/kegg-bin/show_pathway?mcc04726/mcc:718412%09red/mcc:709728%09red/mcc:100427716%09red/mcc:709489%09red/mcc:694830%09red/mcc:703399%09red/mcc:705680%09red/mcc:715897%09red/mcc:699310%09red/mcc:698830%09red/mcc:722398%09red/mcc:707169%09red/mcc:695441%09red/mcc:716776%09red/mcc:718291%09red
Sphingolipid metabolism	KEGG PATHWAY	mcc00600	7	43	0.246758	0.96954	ENSMMUG00000016274|ENSMMUG00000010686|ENSMMUG00000022159|ENSMMUG00000005397|ENSMMUG00000023716|ENSMMUG00000005698|ENSMMUG00000011178	http://www.genome.jp/kegg-bin/show_pathway?mcc00600/mcc:699093%09red/mcc:718088%09red/mcc:718018%09red/mcc:721004%09red/mcc:694310%09red/mcc:716500%09red/mcc:706728%09red
Type II diabetes mellitus	KEGG PATHWAY	mcc04930	7	43	0.246758	0.96954	ENSMMUG00000002653|ENSMMUG00000008342|ENSMMUG00000003555|ENSMMUG00000010956|ENSMMUG00000015302|ENSMMUG00000023454|ENSMMUG00000002427	http://www.genome.jp/kegg-bin/show_pathway?mcc04930/mcc:710479%09red/mcc:699736%09red/mcc:718291%09red/mcc:698120%09red/mcc:711180%09red/mcc:697742%09red/mcc:711922%09red
Pancreatic cancer	KEGG PATHWAY	mcc05212	10	66	0.246821	0.96954	ENSMMUG00000017649|ENSMMUG00000011418|ENSMMUG00000012952|ENSMMUG00000001044|ENSMMUG00000004071|ENSMMUG00000008342|ENSMMUG00000023550|ENSMMUG00000002909|ENSMMUG00000018854|ENSMMUG00000002368	http://www.genome.jp/kegg-bin/show_pathway?mcc05212/mcc:699736%09red/mcc:713904%09red/mcc:717740%09red/mcc:714126%09red/mcc:707540%09red/mcc:707169%09red/mcc:574209%09red/mcc:697747%09red/mcc:574320%09red/mcc:696709%09red
Non-homologous end-joining	KEGG PATHWAY	mcc03450	3	14	0.248692	0.96954	ENSMMUG00000006657|ENSMMUG00000003130|ENSMMUG00000006747	http://www.genome.jp/kegg-bin/show_pathway?mcc03450/mcc:710718%09red/mcc:722348%09red/mcc:711924%09red
VEGF signaling pathway	KEGG PATHWAY	mcc04370	9	59	0.256913	0.984181	ENSMMUG00000021659|ENSMMUG00000001044|ENSMMUG00000022159|ENSMMUG00000023567|ENSMMUG00000012952|ENSMMUG00000002909|ENSMMUG00000018854|ENSMMUG00000007972|ENSMMUG00000002336	http://www.genome.jp/kegg-bin/show_pathway?mcc04370/mcc:718412%09red/mcc:718088%09red/mcc:717740%09red/mcc:698830%09red/mcc:695044%09red/mcc:700634%09red/mcc:574209%09red/mcc:697747%09red/mcc:696709%09red
Amphetamine addiction	KEGG PATHWAY	mcc05031	10	67	0.259765	0.984181	ENSMMUG00000002433|ENSMMUG00000018519|ENSMMUG00000048425|ENSMMUG00000002230|ENSMMUG00000021393|ENSMMUG00000011563|ENSMMUG00000001661|ENSMMUG00000014132|ENSMMUG00000003236|ENSMMUG00000007972	http://www.genome.jp/kegg-bin/show_pathway?mcc05031/mcc:718412%09red/mcc:574380%09red/mcc:702690%09red/mcc:709728%09red/mcc:715897%09red/mcc:702504%09red/mcc:574205%09red/mcc:716584%09red
Bile secretion	KEGG PATHWAY	mcc04976	10	68	0.272925	1	ENSMMUG00000014132|ENSMMUG00000022941|ENSMMUG00000002230|ENSMMUG00000003789|ENSMMUG00000020456|ENSMMUG00000017100|ENSMMUG00000006253|ENSMMUG00000006421|ENSMMUG00000003611|ENSMMUG00000017833	http://www.genome.jp/kegg-bin/show_pathway?mcc04976/mcc:709728%09red/mcc:707978%09red/mcc:715897%09red/mcc:699496%09red/mcc:697230%09red/mcc:706513%09red/mcc:574283%09red/mcc:713966%09red/mcc:708641%09red
Glycosaminoglycan biosynthesis - keratan sulfate	KEGG PATHWAY	mcc00533	3	15	0.277528	1	ENSMMUG00000015155|ENSMMUG00000001563|ENSMMUG00000015555	http://www.genome.jp/kegg-bin/show_pathway?mcc00533/mcc:703599%09red/mcc:704038%09red/mcc:711570%09red
Vasopressin-regulated water reabsorption	KEGG PATHWAY	mcc04962	7	45	0.279316	1	ENSMMUG00000009949|ENSMMUG00000017305|ENSMMUG00000021688|ENSMMUG00000041847|ENSMMUG00000014132|ENSMMUG00000045962|ENSMMUG00000006253	http://www.genome.jp/kegg-bin/show_pathway?mcc04962/mcc:709728%09red/mcc:714752%09red/mcc:717101%09red/mcc:707978%09red/mcc:711719%09red/mcc:698277%09red/mcc:697763%09red
Osteoclast differentiation	KEGG PATHWAY	mcc04380	17	126	0.292399	1	ENSMMUG00000018474|ENSMMUG00000007863|ENSMMUG00000004756|ENSMMUG00000015606|ENSMMUG00000001044|ENSMMUG00000004071|ENSMMUG00000011527|ENSMMUG00000001748|ENSMMUG00000010956|ENSMMUG00000008342|ENSMMUG00000012103|ENSMMUG00000037684|ENSMMUG00000040817|ENSMMUG00000007586|ENSMMUG00000020374|ENSMMUG00000014325|ENSMMUG00000023755	http://www.genome.jp/kegg-bin/show_pathway?mcc04380/mcc:712010%09red/mcc:708391%09red/mcc:710077%09red/mcc:715954%09red/mcc:704102%09red/mcc:699736%09red/mcc:702041%09red/mcc:703409%09red/mcc:694207%09red/mcc:696748%09red/mcc:707540%09red/mcc:715912%09red/mcc:711180%09red/mcc:695335%09red/mcc:697747%09red/mcc:715335%09red/mcc:716258%09red
Thyroid hormone synthesis	KEGG PATHWAY	mcc04918	10	70	0.299815	1	ENSMMUG00000014132|ENSMMUG00000042048|ENSMMUG00000002230|ENSMMUG00000011578|ENSMMUG00000012963|ENSMMUG00000047845|ENSMMUG00000006253|ENSMMUG00000006421|ENSMMUG00000007972|ENSMMUG00000017833	http://www.genome.jp/kegg-bin/show_pathway?mcc04918/mcc:718412%09red/mcc:709728%09red/mcc:709716%09red/mcc:705680%09red/mcc:707978%09red/mcc:715897%09red/mcc:706513%09red/mcc:697230%09red/mcc:701906%09red/mcc:706732%09red
Wnt signaling pathway	KEGG PATHWAY	mcc04310	18	135	0.300448	1	ENSMMUG00000002433|ENSMMUG00000000180|ENSMMUG00000020794|ENSMMUG00000007972|ENSMMUG00000001980|ENSMMUG00000003053|ENSMMUG00000021393|ENSMMUG00000008342|ENSMMUG00000005294|ENSMMUG00000018329|ENSMMUG00000011563|ENSMMUG00000008338|ENSMMUG00000000605|ENSMMUG00000020134|ENSMMUG00000014132|ENSMMUG00000018854|ENSMMUG00000002368|ENSMMUG00000008323	http://www.genome.jp/kegg-bin/show_pathway?mcc04310/mcc:718412%09red/mcc:705011%09red/mcc:710775%09red/mcc:713864%09red/mcc:694507%09red/mcc:100424087%09red/mcc:709728%09red/mcc:702504%09red/mcc:715807%09red/mcc:713114%09red/mcc:699736%09red/mcc:696326%09red/mcc:574320%09red/mcc:694560%09red/mcc:696709%09red/mcc:707345%09red
2-Oxocarboxylic acid metabolism	KEGG PATHWAY	mcc01210	3	16	0.306653	1	ENSMMUG00000003646|ENSMMUG00000016077|ENSMMUG00000015585	http://www.genome.jp/kegg-bin/show_pathway?mcc01210/mcc:703122%09red/mcc:698851%09red/mcc:710019%09red
Folate biosynthesis	KEGG PATHWAY	mcc00790	2	9	0.312206	1	ENSMMUG00000018506|ENSMMUG00000009485	http://www.genome.jp/kegg-bin/show_pathway?mcc00790/mcc:699587%09red/mcc:705317%09red
Sulfur relay system	KEGG PATHWAY	mcc04122	2	9	0.312206	1	ENSMMUG00000007251|ENSMMUG00000012350	http://www.genome.jp/kegg-bin/show_pathway?mcc04122/mcc:695842%09red/mcc:100424255%09red
Amino sugar and nucleotide sugar metabolism	KEGG PATHWAY	mcc00520	7	47	0.312853	1	ENSMMUG00000002653|ENSMMUG00000017938|ENSMMUG00000021765|ENSMMUG00000008709|ENSMMUG00000015302|ENSMMUG00000002427|ENSMMUG00000005227	http://www.genome.jp/kegg-bin/show_pathway?mcc00520/mcc:710479%09red/mcc:703756%09red/mcc:703873%09red/mcc:698120%09red/mcc:709811%09red/mcc:703286%09red/mcc:711922%09red
Ovarian steroidogenesis	KEGG PATHWAY	mcc04913	7	47	0.312853	1	ENSMMUG00000017358|ENSMMUG00000014132|ENSMMUG00000002230|ENSMMUG00000037580|ENSMMUG00000006253|ENSMMUG00000006421|ENSMMUG00000003611	http://www.genome.jp/kegg-bin/show_pathway?mcc04913/mcc:695457%09red/mcc:709728%09red/mcc:707978%09red/mcc:715897%09red/mcc:697230%09red/mcc:574283%09red/mcc:714282%09red
Purine metabolism	KEGG PATHWAY	mcc00230	23	178	0.315799	1	ENSMMUG00000047346|ENSMMUG00000038569|ENSMMUG00000013199|ENSMMUG00000015051|ENSMMUG00000003749|ENSMMUG00000005820|ENSMMUG00000010603|ENSMMUG00000006253|ENSMMUG00000019604|ENSMMUG00000021525|ENSMMUG00000023454|ENSMMUG00000006421|ENSMMUG00000017830|ENSMMUG00000000759|ENSMMUG00000014008|ENSMMUG00000007490|ENSMMUG00000002230|ENSMMUG00000021358|ENSMMUG00000020386|ENSMMUG00000017723|ENSMMUG00000016122|…	http://www.genome.jp/kegg-bin/show_pathway?mcc00230/mcc:717257%09red/mcc:702711%09red/mcc:699566%09red/mcc:706338%09red/mcc:718479%09red/mcc:704485%09red/mcc:712674%09red/mcc:716734%09red/mcc:707554%09red/mcc:703186%09red/mcc:697230%09red/mcc:704424%09red/mcc:714292%09red/mcc:698954%09red/mcc:707978%09red/mcc:715897%09red/mcc:697742%09red/mcc:700964%09red/mcc:718341%09red/mcc:719262%09red/mcc:717…
Fc epsilon RI signaling pathway	KEGG PATHWAY	mcc04664	9	64	0.32873	1	ENSMMUG00000021659|ENSMMUG00000004756|ENSMMUG00000001044|ENSMMUG00000001748|ENSMMUG00000008342|ENSMMUG00000019314|ENSMMUG00000018854|ENSMMUG00000017214|ENSMMUG00000023755	http://www.genome.jp/kegg-bin/show_pathway?mcc04664/mcc:698830%09red/mcc:710077%09red/mcc:699736%09red/mcc:713227%09red/mcc:694685%09red/mcc:704102%09red/mcc:702041%09red/mcc:697747%09red/mcc:696709%09red
Synaptic vesicle cycle	KEGG PATHWAY	mcc04721	9	64	0.32873	1	ENSMMUG00000003555|ENSMMUG00000004064|ENSMMUG00000014727|ENSMMUG00000015038|ENSMMUG00000003236|ENSMMUG00000014677|ENSMMUG00000005016|ENSMMUG00000005432|ENSMMUG00000022644	http://www.genome.jp/kegg-bin/show_pathway?mcc04721/mcc:717355%09red/mcc:718291%09red/mcc:703519%09red/mcc:677865%09red/mcc:719087%09red/mcc:713558%09red/mcc:697368%09red/mcc:574205%09red/mcc:693323%09red
Carbohydrate digestion and absorption	KEGG PATHWAY	mcc04973	6	40	0.329018	1	ENSMMUG00000002653|ENSMMUG00000001044|ENSMMUG00000016307|ENSMMUG00000015302|ENSMMUG00000002427|ENSMMUG00000017833	http://www.genome.jp/kegg-bin/show_pathway?mcc04973/mcc:710479%09red/mcc:722154%09red/mcc:698120%09red/mcc:706513%09red/mcc:697747%09red/mcc:711922%09red
Mineral absorption	KEGG PATHWAY	mcc04978	7	48	0.329895	1	ENSMMUG00000007507|ENSMMUG00000010935|ENSMMUG00000003789|ENSMMUG00000006727|ENSMMUG00000002805|ENSMMUG00000009901|ENSMMUG00000017833	http://www.genome.jp/kegg-bin/show_pathway?mcc04978/mcc:705461%09red/mcc:706964%09red/mcc:709879%09red/mcc:704709%09red/mcc:706513%09red/mcc:100424683%09red/mcc:708641%09red
Pyrimidine metabolism	KEGG PATHWAY	mcc00240	14	105	0.330935	1	ENSMMUG00000019604|ENSMMUG00000021867|ENSMMUG00000014008|ENSMMUG00000000029|ENSMMUG00000021525|ENSMMUG00000006987|ENSMMUG00000003749|ENSMMUG00000000262|ENSMMUG00000031203|ENSMMUG00000009976|ENSMMUG00000020386|ENSMMUG00000010269|ENSMMUG00000043488|ENSMMUG00000038569	http://www.genome.jp/kegg-bin/show_pathway?mcc00240/mcc:718341%09red/mcc:719262%09red/mcc:705913%09red/mcc:714292%09red/mcc:702711%09red/mcc:693544%09red/mcc:707752%09red/mcc:709403%09red/mcc:717257%09red/mcc:699566%09red/mcc:715417%09red/mcc:699460%09red/mcc:704424%09red/mcc:700964%09red
Renin-angiotensin system	KEGG PATHWAY	mcc04614	3	17	0.335878	1	ENSMMUG00000004413|ENSMMUG00000012608|ENSMMUG00000014983	http://www.genome.jp/kegg-bin/show_pathway?mcc04614/mcc:100428661%09red/mcc:716440%09red/mcc:701117%09red
Leukocyte transendothelial migration	KEGG PATHWAY	mcc04670	15	114	0.339351	1	ENSMMUG00000018687|ENSMMUG00000019893|ENSMMUG00000001776|ENSMMUG00000019159|ENSMMUG00000016610|ENSMMUG00000019314|ENSMMUG00000017214|ENSMMUG00000022938|ENSMMUG00000008486|ENSMMUG00000007586|ENSMMUG00000041652|ENSMMUG00000018854|ENSMMUG00000007972|ENSMMUG00000014325|ENSMMUG00000002336	http://www.genome.jp/kegg-bin/show_pathway?mcc04670/mcc:718412%09red/mcc:695077%09red/mcc:720563%09red/mcc:712787%09red/mcc:713227%09red/mcc:694685%09red/mcc:694207%09red/mcc:699310%09red/mcc:716022%09red/mcc:696748%09red/mcc:712200%09red/mcc:700634%09red/mcc:708996%09red/mcc:711937%09red/mcc:696709%09red
Inflammatory mediator regulation of TRP channels	KEGG PATHWAY	mcc04750	13	98	0.345686	1	ENSMMUG00000002433|ENSMMUG00000011563|ENSMMUG00000048425|ENSMMUG00000002230|ENSMMUG00000021393|ENSMMUG00000008342|ENSMMUG00000012424|ENSMMUG00000014132|ENSMMUG00000047845|ENSMMUG00000006253|ENSMMUG00000006421|ENSMMUG00000007972|ENSMMUG00000006529	http://www.genome.jp/kegg-bin/show_pathway?mcc04750/mcc:718412%09red/mcc:709728%09red/mcc:699736%09red/mcc:713320%09red/mcc:707978%09red/mcc:715897%09red/mcc:702504%09red/mcc:705680%09red/mcc:697230%09red/mcc:719670%09red/mcc:716584%09red
Fatty acid metabolism	KEGG PATHWAY	mcc01212	6	41	0.347838	1	ENSMMUG00000014798|ENSMMUG00000000327|ENSMMUG00000014172|ENSMMUG00000020648|ENSMMUG00000013798|ENSMMUG00000012811	http://www.genome.jp/kegg-bin/show_pathway?mcc01212/mcc:719037%09red/mcc:703382%09red/mcc:705197%09red/mcc:698196%09red/mcc:715708%09red
Biosynthesis of unsaturated fatty acids	KEGG PATHWAY	mcc01040	3	18	0.365031	1	ENSMMUG00000013798|ENSMMUG00000000327|ENSMMUG00000014172	http://www.genome.jp/kegg-bin/show_pathway?mcc01040/mcc:719037%09red/mcc:705197%09red
Fatty acid biosynthesis	KEGG PATHWAY	mcc00061	2	11	0.389631	1	ENSMMUG00000014798|ENSMMUG00000012811	http://www.genome.jp/kegg-bin/show_pathway?mcc00061/mcc:703382%09red/mcc:715708%09red
Tight junction	KEGG PATHWAY	mcc04530	16	127	0.390753	1	ENSMMUG00000017510|ENSMMUG00000019893|ENSMMUG00000017586|ENSMMUG00000021659|ENSMMUG00000001776|ENSMMUG00000014434|ENSMMUG00000021259|ENSMMUG00000001044|ENSMMUG00000003780|ENSMMUG00000005294|ENSMMUG00000001228|ENSMMUG00000001801|ENSMMUG00000022443|ENSMMUG00000041652|ENSMMUG00000007972|ENSMMUG00000044865	http://www.genome.jp/kegg-bin/show_pathway?mcc04530/mcc:718412%09red/mcc:706973%09red/mcc:698092%09red/mcc:695077%09red/mcc:697099%09red/mcc:716156%09red/mcc:699351%09red/mcc:711023%09red/mcc:699310%09red/mcc:693359%09red/mcc:698830%09red/mcc:715807%09red/mcc:710830%09red/mcc:711937%09red/mcc:699586%09red/mcc:697747%09red
Carbon metabolism	KEGG PATHWAY	mcc01200	15	119	0.395901	1	ENSMMUG00000002653|ENSMMUG00000002651|ENSMMUG00000004173|ENSMMUG00000004260|ENSMMUG00000020665|ENSMMUG00000009256|ENSMMUG00000015302|ENSMMUG00000023454|ENSMMUG00000000275|ENSMMUG00000007828|ENSMMUG00000016077|ENSMMUG00000015585|ENSMMUG00000002045|ENSMMUG00000020648|ENSMMUG00000002427	http://www.genome.jp/kegg-bin/show_pathway?mcc01200/mcc:710479%09red/mcc:707806%09red/mcc:698120%09red/mcc:698196%09red/mcc:701006%09red/mcc:714721%09red/mcc:709776%09red/mcc:699694%09red/mcc:714840%09red/mcc:710019%09red/mcc:703122%09red/mcc:698854%09red/mcc:697742%09red/mcc:711922%09red
cGMP-PKG signaling pathway	KEGG PATHWAY	mcc04022	20	162	0.401532	1	ENSMMUG00000048425|ENSMMUG00000022663|ENSMMUG00000008714|ENSMMUG00000043739|ENSMMUG00000001044|ENSMMUG00000015051|ENSMMUG00000002230|ENSMMUG00000017433|ENSMMUG00000001776|ENSMMUG00000006460|ENSMMUG00000022938|ENSMMUG00000002961|ENSMMUG00000012952|ENSMMUG00000047845|ENSMMUG00000000759|ENSMMUG00000016696|ENSMMUG00000006253|ENSMMUG00000006421|ENSMMUG00000017833|ENSMMUG00000006823	http://www.genome.jp/kegg-bin/show_pathway?mcc04022/mcc:706513%09red/mcc:693502%09red/mcc:721649%09red/mcc:717256%09red/mcc:705680%09red/mcc:713061%09red/mcc:698954%09red/mcc:707978%09red/mcc:715897%09red/mcc:717740%09red/mcc:699310%09red/mcc:716022%09red/mcc:718449%09red/mcc:703638%09red/mcc:699857%09red/mcc:697230%09red/mcc:718479%09red/mcc:716584%09red/mcc:697747%09red/mcc:574269%09red
Basal cell carcinoma	KEGG PATHWAY	mcc05217	7	53	0.41636	1	ENSMMUG00000000180|ENSMMUG00000000605|ENSMMUG00000001980|ENSMMUG00000004396|ENSMMUG00000003053|ENSMMUG00000008338|ENSMMUG00000020134	http://www.genome.jp/kegg-bin/show_pathway?mcc05217/mcc:713864%09red/mcc:100424087%09red/mcc:713114%09red/mcc:713576%09red/mcc:707345%09red/mcc:694560%09red/mcc:696326%09red
Mucin type O-Glycan biosynthesis	KEGG PATHWAY	mcc00512	4	28	0.416583	1	ENSMMUG00000020406|ENSMMUG00000002285|ENSMMUG00000022555|ENSMMUG00000002124	http://www.genome.jp/kegg-bin/show_pathway?mcc00512/mcc:695207%09red/mcc:714574%09red/mcc:704639%09red/mcc:713891%09red
Notch signaling pathway	KEGG PATHWAY	mcc04330	6	45	0.42354	1	ENSMMUG00000023006|ENSMMUG00000001180|ENSMMUG00000003005|ENSMMUG00000008323|ENSMMUG00000014756|ENSMMUG00000000460	http://www.genome.jp/kegg-bin/show_pathway?mcc04330/mcc:699530%09red/mcc:698068%09red/mcc:715175%09red/mcc:697470%09red/mcc:698283%09red/mcc:694507%09red
Riboflavin metabolism	KEGG PATHWAY	mcc00740	2	12	0.426892	1	ENSMMUG00000015597|ENSMMUG00000006584	http://www.genome.jp/kegg-bin/show_pathway?mcc00740/mcc:717133%09red/mcc:713744%09red
Glycosphingolipid biosynthesis - globo series	KEGG PATHWAY	mcc00603	2	12	0.426892	1	ENSMMUG00000004020|ENSMMUG00000010194	http://www.genome.jp/kegg-bin/show_pathway?mcc00603/mcc:710998%09red/mcc:718252%09red
Oocyte meiosis	KEGG PATHWAY	mcc04114	14	114	0.436962	1	ENSMMUG00000002433|ENSMMUG00000011563|ENSMMUG00000011328|ENSMMUG00000002230|ENSMMUG00000021393|ENSMMUG00000041101|ENSMMUG00000022111|ENSMMUG00000011437|ENSMMUG00000003149|ENSMMUG00000048425|ENSMMUG00000004873|ENSMMUG00000006253|ENSMMUG00000006421|ENSMMUG00000014132	http://www.genome.jp/kegg-bin/show_pathway?mcc04114/mcc:709728%09red/mcc:702317%09red/mcc:714794%09red/mcc:574293%09red/mcc:707978%09red/mcc:715897%09red/mcc:699163%09red/mcc:708583%09red/mcc:702504%09red/mcc:694357%09red/mcc:697230%09red/mcc:716584%09red
Focal adhesion	KEGG PATHWAY	mcc04510	25	209	0.439432	1	ENSMMUG00000008342|ENSMMUG00000002368|ENSMMUG00000012944|ENSMMUG00000021659|ENSMMUG00000001980|ENSMMUG00000021289|ENSMMUG00000019314|ENSMMUG00000002909|ENSMMUG00000021965|ENSMMUG00000003755|ENSMMUG00000001044|ENSMMUG00000022938|ENSMMUG00000041652|ENSMMUG00000017214|ENSMMUG00000002336|ENSMMUG00000019893|ENSMMUG00000003902|ENSMMUG00000004756|ENSMMUG00000012952|ENSMMUG00000000758|ENSMMUG00000019420|…	http://www.genome.jp/kegg-bin/show_pathway?mcc04510/mcc:716022%09red/mcc:702225%09red/mcc:702041%09red/mcc:574209%09red/mcc:574320%09red/mcc:718412%09red/mcc:712610%09red/mcc:695077%09red/mcc:698538%09red/mcc:716998%09red/mcc:713227%09red/mcc:694685%09red/mcc:717740%09red/mcc:698830%09red/mcc:700634%09red/mcc:697747%09red/mcc:574315%09red/mcc:699736%09red/mcc:709493%09red/mcc:722115%09red/mcc:717…
N-Glycan biosynthesis	KEGG PATHWAY	mcc00510	6	46	0.442352	1	ENSMMUG00000008036|ENSMMUG00000015155|ENSMMUG00000018321|ENSMMUG00000047880|ENSMMUG00000004495|ENSMMUG00000012374	http://www.genome.jp/kegg-bin/show_pathway?mcc00510/mcc:705006%09red/mcc:705437%09red/mcc:704038%09red/mcc:706918%09red/mcc:707375%09red/mcc:703643%09red
Epstein-Barr virus infection	KEGG PATHWAY	mcc05169	24	201	0.445157	1	ENSMMUG00000014132|ENSMMUG00000045600|ENSMMUG00000005294|ENSMMUG00000011511|ENSMMUG00000023755|ENSMMUG00000019604|ENSMMUG00000001980|ENSMMUG00000008342|ENSMMUG00000006987|ENSMMUG00000012103|ENSMMUG00000005217|ENSMMUG00000015432|ENSMMUG00000044002|ENSMMUG00000007863|ENSMMUG00000014008|ENSMMUG00000015606|ENSMMUG00000001044|ENSMMUG00000011527|ENSMMUG00000020382|ENSMMUG00000020386|ENSMMUG00000006077|…	http://www.genome.jp/kegg-bin/show_pathway?mcc05169/mcc:708391%09red/mcc:702711%09red/mcc:703409%09red/mcc:704424%09red/mcc:699542%09red/mcc:699566%09red/mcc:698712%09red/mcc:712010%09red/mcc:710077%09red/mcc:711456%09red/mcc:714964%09red/mcc:716258%09red/mcc:715807%09red/mcc:697747%09red/mcc:709728%09red/mcc:718341%09red/mcc:696966%09red/mcc:704102%09red/mcc:711832%09red/mcc:713114%09red/mcc:699…
Glycosaminoglycan degradation	KEGG PATHWAY	mcc00531	3	21	0.450619	1	ENSMMUG00000020121|ENSMMUG00000043306|ENSMMUG00000044500	http://www.genome.jp/kegg-bin/show_pathway?mcc00531/mcc:702484%09red/mcc:702850%09red/mcc:696805%09red
alpha-Linolenic acid metabolism	KEGG PATHWAY	mcc00592	3	21	0.450619	1	ENSMMUG00000013798|ENSMMUG00000000327|ENSMMUG00000014172	http://www.genome.jp/kegg-bin/show_pathway?mcc00592/mcc:719037%09red/mcc:705197%09red
HTLV-I infection	KEGG PATHWAY	mcc05166	31	263	0.456133	1	ENSMMUG00000014132|ENSMMUG00000003053|ENSMMUG00000010705|ENSMMUG00000012185|ENSMMUG00000008338|ENSMMUG00000006058|ENSMMUG00000006253|ENSMMUG00000002368|ENSMMUG00000000180|ENSMMUG00000003907|ENSMMUG00000021659|ENSMMUG00000001980|ENSMMUG00000021525|ENSMMUG00000004071|ENSMMUG00000023550|ENSMMUG00000045600|ENSMMUG00000006421|ENSMMUG00000044002|ENSMMUG00000007863|ENSMMUG00000015606|ENSMMUG00000001044|…	http://www.genome.jp/kegg-bin/show_pathway?mcc05166/mcc:721816%09red/mcc:715880%09red/mcc:714126%09red/mcc:574320%09red/mcc:574129%09red/mcc:712010%09red/mcc:713904%09red/mcc:712610%09red/mcc:714964%09red/mcc:718948%09red/mcc:717992%09red/mcc:696326%09red/mcc:716258%09red/mcc:707345%09red/mcc:693502%09red/mcc:702317%09red/mcc:707978%09red/mcc:715897%09red/mcc:697230%09red/mcc:698830%09red/mcc:697…
Transcriptional misregulation in cancer	KEGG PATHWAY	mcc05202	21	177	0.46376	1	ENSMMUG00000013048|ENSMMUG00000012486|ENSMMUG00000014432|ENSMMUG00000009463|ENSMMUG00000015606|ENSMMUG00000011566|ENSMMUG00000002569|ENSMMUG00000021766|ENSMMUG00000031160|ENSMMUG00000001649|ENSMMUG00000018384|ENSMMUG00000023146|ENSMMUG00000003364|ENSMMUG00000012424|ENSMMUG00000043098|ENSMMUG00000002336|ENSMMUG00000005697|ENSMMUG00000010918|ENSMMUG00000011578|ENSMMUG00000000460|ENSMMUG00000002892	http://www.genome.jp/kegg-bin/show_pathway?mcc05202/mcc:712010%09red/mcc:704475%09red/mcc:697470%09red/mcc:722041%09red/mcc:712786%09red/mcc:704845%09red/mcc:707769%09red/mcc:700379%09red/mcc:694807%09red/mcc:702105%09red/mcc:677694%09red/mcc:696749%09red/mcc:704104%09red/mcc:574340%09red/mcc:700634%09red/mcc:700206%09red/mcc:719670%09red/mcc:712618%09red/mcc:701906%09red/mcc:712571%09red/mcc:718…
Circadian rhythm	KEGG PATHWAY	mcc04710	4	30	0.463813	1	ENSMMUG00000021808|ENSMMUG00000049018|ENSMMUG00000018930|ENSMMUG00000002453	http://www.genome.jp/kegg-bin/show_pathway?mcc04710/mcc:715000%09red/mcc:703752%09red/mcc:696476%09red/mcc:707083%09red
Nicotinate and nicotinamide metabolism	KEGG PATHWAY	mcc00760	4	30	0.463813	1	ENSMMUG00000042891|ENSMMUG00000010879|ENSMMUG00000038569|ENSMMUG00000003749	http://www.genome.jp/kegg-bin/show_pathway?mcc00760/mcc:708784%09red/mcc:708852%09red/mcc:714292%09red/mcc:700964%09red
HIF-1 signaling pathway	KEGG PATHWAY	mcc04066	12	99	0.464575	1	ENSMMUG00000002433|ENSMMUG00000002653|ENSMMUG00000011563|ENSMMUG00000002427|ENSMMUG00000001044|ENSMMUG00000021393|ENSMMUG00000015302|ENSMMUG00000011265|ENSMMUG00000002909|ENSMMUG00000000591|ENSMMUG00000007972|ENSMMUG00000001197	http://www.genome.jp/kegg-bin/show_pathway?mcc04066/mcc:718412%09red/mcc:701969%09red/mcc:710479%09red/mcc:698120%09red/mcc:721436%09red/mcc:702504%09red/mcc:574209%09red/mcc:697747%09red/mcc:703083%09red/mcc:711922%09red
Adipocytokine signaling pathway	KEGG PATHWAY	mcc04920	8	65	0.473763	1	ENSMMUG00000001044|ENSMMUG00000017262|ENSMMUG00000008342|ENSMMUG00000022198|ENSMMUG00000020251|ENSMMUG00000020374|ENSMMUG00000011527|ENSMMUG00000002892	http://www.genome.jp/kegg-bin/show_pathway?mcc04920/mcc:708391%09red/mcc:694807%09red/mcc:705686%09red/mcc:707562%09red/mcc:707547%09red/mcc:699736%09red/mcc:695335%09red/mcc:697747%09red
Hedgehog signaling pathway	KEGG PATHWAY	mcc04340	6	48	0.479561	1	ENSMMUG00000000180|ENSMMUG00000014132|ENSMMUG00000001980|ENSMMUG00000004396|ENSMMUG00000008338|ENSMMUG00000018329	http://www.genome.jp/kegg-bin/show_pathway?mcc04340/mcc:709728%09red/mcc:713864%09red/mcc:710775%09red/mcc:713114%09red/mcc:713576%09red/mcc:696326%09red
Renal cell carcinoma	KEGG PATHWAY	mcc05211	8	66	0.489546	1	ENSMMUG00000011418|ENSMMUG00000004756|ENSMMUG00000011566|ENSMMUG00000001197|ENSMMUG00000001044|ENSMMUG00000004071|ENSMMUG00000002909|ENSMMUG00000021659	http://www.genome.jp/kegg-bin/show_pathway?mcc05211/mcc:712786%09red/mcc:702041%09red/mcc:698830%09red/mcc:707540%09red/mcc:707169%09red/mcc:574209%09red/mcc:697747%09red/mcc:703083%09red
Rap1 signaling pathway	KEGG PATHWAY	mcc04015	25	215	0.492109	1	ENSMMUG00000006253|ENSMMUG00000044865|ENSMMUG00000013049|ENSMMUG00000018245|ENSMMUG00000021659|ENSMMUG00000001776|ENSMMUG00000000261|ENSMMUG00000002909|ENSMMUG00000006421|ENSMMUG00000023350|ENSMMUG00000001044|ENSMMUG00000002230|ENSMMUG00000012944|ENSMMUG00000001661|ENSMMUG00000022938|ENSMMUG00000001801|ENSMMUG00000014334|ENSMMUG00000004919|ENSMMUG00000048425|ENSMMUG00000047845|ENSMMUG00000017510|…	http://www.genome.jp/kegg-bin/show_pathway?mcc04015/mcc:574380%09red/mcc:707865%09red/mcc:692343%09red/mcc:698092%09red/mcc:574209%09red/mcc:719844%09red/mcc:718412%09red/mcc:699351%09red/mcc:701179%09red/mcc:699310%09red/mcc:693359%09red/mcc:716022%09red/mcc:697230%09red/mcc:719782%09red/mcc:705680%09red/mcc:707978%09red/mcc:715897%09red/mcc:698830%09red/mcc:716584%09red/mcc:697747%09red/mcc:694…
Proximal tubule bicarbonate reclamation	KEGG PATHWAY	mcc04964	3	23	0.504978	1	ENSMMUG00000042295|ENSMMUG00000003789|ENSMMUG00000017833	http://www.genome.jp/kegg-bin/show_pathway?mcc04964/mcc:716919%09red/mcc:706513%09red/mcc:708641%09red
Protein digestion and absorption	KEGG PATHWAY	mcc04974	10	85	0.5108	1	ENSMMUG00000009494|ENSMMUG00000010935|ENSMMUG00000017433|ENSMMUG00000003789|ENSMMUG00000011474|ENSMMUG00000008993|ENSMMUG00000020354|ENSMMUG00000005450|ENSMMUG00000017833|ENSMMUG00000022317	http://www.genome.jp/kegg-bin/show_pathway?mcc04974/mcc:709493%09red/mcc:718902%09red/mcc:722218%09red/mcc:713061%09red/mcc:701972%09red/mcc:719563%09red/mcc:706513%09red/mcc:703095%09red/mcc:100424683%09red/mcc:708641%09red
Pancreatic secretion	KEGG PATHWAY	mcc04972	11	94	0.513206	1	ENSMMUG00000009494|ENSMMUG00000010784|ENSMMUG00000002230|ENSMMUG00000020456|ENSMMUG00000017100|ENSMMUG00000047845|ENSMMUG00000001272|ENSMMUG00000006253|ENSMMUG00000006421|ENSMMUG00000007972|ENSMMUG00000017833	http://www.genome.jp/kegg-bin/show_pathway?mcc04972/mcc:718412%09red/mcc:705680%09red/mcc:707978%09red/mcc:715897%09red/mcc:722291%09red/mcc:709391%09red/mcc:706513%09red/mcc:697230%09red/mcc:713966%09red/mcc:703095%09red
Dorso-ventral axis formation	KEGG PATHWAY	mcc04320	3	24	0.531089	1	ENSMMUG00000011328|ENSMMUG00000014438|ENSMMUG00000004756	http://www.genome.jp/kegg-bin/show_pathway?mcc04320/mcc:708028%09red/mcc:694357%09red/mcc:702041%09red
Porphyrin and chlorophyll metabolism	KEGG PATHWAY	mcc00860	4	33	0.531833	1	ENSMMUG00000002805|ENSMMUG00000021216|ENSMMUG00000011665|ENSMMUG00000009901	http://www.genome.jp/kegg-bin/show_pathway?mcc00860/mcc:705461%09red/mcc:709879%09red/mcc:574210%09red/mcc:708973%09red
beta-Alanine metabolism	KEGG PATHWAY	mcc00410	4	33	0.531833	1	ENSMMUG00000014130|ENSMMUG00000000262|ENSMMUG00000046237|ENSMMUG00000012233	http://www.genome.jp/kegg-bin/show_pathway?mcc00410/mcc:613029%09red/mcc:703870%09red/mcc:714017%09red/mcc:707752%09red
Staphylococcus aureus infection	KEGG PATHWAY	mcc05150	6	51	0.533827	1	ENSMMUG00000006151|ENSMMUG00000013049|ENSMMUG00000000729|ENSMMUG00000037639|ENSMMUG00000019371|ENSMMUG00000028948	http://www.genome.jp/kegg-bin/show_pathway?mcc05150/mcc:100426968%09red/mcc:721138%09red/mcc:717992%09red/mcc:716809%09red/mcc:719782%09red/mcc:700467%09red
Leishmaniasis	KEGG PATHWAY	mcc05140	8	69	0.536015	1	ENSMMUG00000009951|ENSMMUG00000004071|ENSMMUG00000012103|ENSMMUG00000019420|ENSMMUG00000019371|ENSMMUG00000007586|ENSMMUG00000020374|ENSMMUG00000014325	http://www.genome.jp/kegg-bin/show_pathway?mcc05140/mcc:100428619%09red/mcc:703409%09red/mcc:694207%09red/mcc:712610%09red/mcc:696748%09red/mcc:707540%09red/mcc:717992%09red/mcc:695335%09red
Prolactin signaling pathway	KEGG PATHWAY	mcc04917	8	69	0.536015	1	ENSMMUG00000021659|ENSMMUG00000001980|ENSMMUG00000001044|ENSMMUG00000004756|ENSMMUG00000010705|ENSMMUG00000010956|ENSMMUG00000008342|ENSMMUG00000002368	http://www.genome.jp/kegg-bin/show_pathway?mcc04917/mcc:699736%09red/mcc:702041%09red/mcc:698830%09red/mcc:713114%09red/mcc:711180%09red/mcc:697747%09red/mcc:574320%09red/mcc:574129%09red
NF-kappa B signaling pathway	KEGG PATHWAY	mcc04064	10	87	0.538204	1	ENSMMUG00000044277|ENSMMUG00000007863|ENSMMUG00000021650|ENSMMUG00000011527|ENSMMUG00000001748|ENSMMUG00000005294|ENSMMUG00000003364|ENSMMUG00000012103|ENSMMUG00000021545|ENSMMUG00000020374	http://www.genome.jp/kegg-bin/show_pathway?mcc04064/mcc:708391%09red/mcc:716258%09red/mcc:703409%09red/mcc:707555%09red/mcc:704102%09red/mcc:715807%09red/mcc:714728%09red/mcc:695335%09red/mcc:712571%09red/mcc:722434%09red
Lysosome	KEGG PATHWAY	mcc04142	13	114	0.541377	1	ENSMMUG00000003874|ENSMMUG00000004413|ENSMMUG00000004144|ENSMMUG00000008133|ENSMMUG00000016274|ENSMMUG00000004064|ENSMMUG00000010147|ENSMMUG00000014026|ENSMMUG00000010162|ENSMMUG00000009790|ENSMMUG00000013402|ENSMMUG00000005432|ENSMMUG00000022644	http://www.genome.jp/kegg-bin/show_pathway?mcc04142/mcc:713244%09red/mcc:716500%09red/mcc:697331%09red/mcc:702619%09red/mcc:703534%09red/mcc:677865%09red/mcc:693323%09red/mcc:719087%09red/mcc:716100%09red/mcc:716440%09red/mcc:718605%09red/mcc:719243%09red/mcc:714237%09red
Platelet activation	KEGG PATHWAY	mcc04611	15	132	0.543402	1	ENSMMUG00000014132|ENSMMUG00000041652|ENSMMUG00000001776|ENSMMUG00000002230|ENSMMUG00000012939|ENSMMUG00000001044|ENSMMUG00000001748|ENSMMUG00000019799|ENSMMUG00000022938|ENSMMUG00000030785|ENSMMUG00000001306|ENSMMUG00000047845|ENSMMUG00000006253|ENSMMUG00000006421|ENSMMUG00000003958	http://www.genome.jp/kegg-bin/show_pathway?mcc04611/mcc:722120%09red/mcc:709728%09red/mcc:695851%09red/mcc:695077%09red/mcc:704202%09red/mcc:705680%09red/mcc:717963%09red/mcc:707978%09red/mcc:700190%09red/mcc:699310%09red/mcc:716022%09red/mcc:704102%09red/mcc:715897%09red/mcc:697230%09red/mcc:697747%09red
Prion diseases	KEGG PATHWAY	mcc05020	4	34	0.553543	1	ENSMMUG00000019420|ENSMMUG00000003907|ENSMMUG00000037639|ENSMMUG00000014132	http://www.genome.jp/kegg-bin/show_pathway?mcc05020/mcc:718948%09red/mcc:712610%09red/mcc:700467%09red/mcc:709728%09red
Primary immunodeficiency	KEGG PATHWAY	mcc05340	4	34	0.553543	1	ENSMMUG00000001306|ENSMMUG00000010603|ENSMMUG00000021545|ENSMMUG00000047772	http://www.genome.jp/kegg-bin/show_pathway?mcc05340/mcc:722190%09red/mcc:717897%09red/mcc:700190%09red/mcc:707555%09red
SNARE interactions in vesicular transport	KEGG PATHWAY	mcc04130	4	34	0.553543	1	ENSMMUG00000003236|ENSMMUG00000005280|ENSMMUG00000011505|ENSMMUG00000030785	http://www.genome.jp/kegg-bin/show_pathway?mcc04130/mcc:718435%09red/mcc:695851%09red/mcc:574205%09red/mcc:696599%09red
Hepatitis B	KEGG PATHWAY	mcc05161	17	151	0.555652	1	ENSMMUG00000007972|ENSMMUG00000021659|ENSMMUG00000004756|ENSMMUG00000001044|ENSMMUG00000019159|ENSMMUG00000017527|ENSMMUG00000010705|ENSMMUG00000004071|ENSMMUG00000008342|ENSMMUG00000023550|ENSMMUG00000012952|ENSMMUG00000019420|ENSMMUG00000003907|ENSMMUG00000017649|ENSMMUG00000002368|ENSMMUG00000020374|ENSMMUG00000002526	http://www.genome.jp/kegg-bin/show_pathway?mcc05161/mcc:718412%09red/mcc:712787%09red/mcc:695607%09red/mcc:713904%09red/mcc:699736%09red/mcc:717740%09red/mcc:714126%09red/mcc:712610%09red/mcc:698830%09red/mcc:707540%09red/mcc:702041%09red/mcc:718948%09red/mcc:695335%09red/mcc:697747%09red/mcc:574320%09red/mcc:714159%09red/mcc:574129%09red
Pentose phosphate pathway	KEGG PATHWAY	mcc00030	3	25	0.556406	1	ENSMMUG00000004173|ENSMMUG00000009256|ENSMMUG00000002045	http://www.genome.jp/kegg-bin/show_pathway?mcc00030/mcc:707806%09red/mcc:699694%09red
Biosynthesis of amino acids	KEGG PATHWAY	mcc01230	9	80	0.565425	1	ENSMMUG00000012895|ENSMMUG00000004173|ENSMMUG00000003646|ENSMMUG00000020665|ENSMMUG00000009256|ENSMMUG00000023454|ENSMMUG00000016077|ENSMMUG00000015585|ENSMMUG00000002045	http://www.genome.jp/kegg-bin/show_pathway?mcc01230/mcc:707806%09red/mcc:698851%09red/mcc:703122%09red/mcc:714721%09red/mcc:699694%09red/mcc:710019%09red/mcc:715182%09red/mcc:697742%09red
Base excision repair	KEGG PATHWAY	mcc03410	4	35	0.574705	1	ENSMMUG00000006657|ENSMMUG00000002807|ENSMMUG00000006747|ENSMMUG00000021525	http://www.genome.jp/kegg-bin/show_pathway?mcc03410/mcc:711924%09red/mcc:694848%09red/mcc:719262%09red/mcc:722348%09red
Spliceosome	KEGG PATHWAY	mcc03040	16	144	0.575984	1	ENSMMUG00000002968|ENSMMUG00000009539|ENSMMUG00000004405|ENSMMUG00000009463|ENSMMUG00000015558|ENSMMUG00000004820|ENSMMUG00000008432|ENSMMUG00000043063|ENSMMUG00000004696|ENSMMUG00000018737|ENSMMUG00000005217|ENSMMUG00000017224|ENSMMUG00000012979|ENSMMUG00000022297|ENSMMUG00000014530|ENSMMUG00000040965	http://www.genome.jp/kegg-bin/show_pathway?mcc03040/mcc:677694%09red/mcc:720567%09red/mcc:695561%09red/mcc:708543%09red/mcc:721238%09red/mcc:719351%09red/mcc:713310%09red/mcc:711026%09red/mcc:696170%09red/mcc:700310%09red/mcc:719564%09red/mcc:695503%09red/mcc:704109%09red/mcc:720192%09red/mcc:707989%09red
Pantothenate and CoA biosynthesis	KEGG PATHWAY	mcc00770	2	17	0.592492	1	ENSMMUG00000018801|ENSMMUG00000000262	http://www.genome.jp/kegg-bin/show_pathway?mcc00770/mcc:704015%09red/mcc:707752%09red
Tuberculosis	KEGG PATHWAY	mcc05152	20	182	0.594865	1	ENSMMUG00000002433|ENSMMUG00000003874|ENSMMUG00000003335|ENSMMUG00000003907|ENSMMUG00000006582|ENSMMUG00000001044|ENSMMUG00000004071|ENSMMUG00000021393|ENSMMUG00000022159|ENSMMUG00000001748|ENSMMUG00000008342|ENSMMUG00000011563|ENSMMUG00000006727|ENSMMUG00000012952|ENSMMUG00000014970|ENSMMUG00000009790|ENSMMUG00000019371|ENSMMUG00000022644|ENSMMUG00000048425|ENSMMUG00000004064	http://www.genome.jp/kegg-bin/show_pathway?mcc05152/mcc:696290%09red/mcc:697747%09red/mcc:718088%09red/mcc:704071%09red/mcc:699736%09red/mcc:703534%09red/mcc:677865%09red/mcc:717740%09red/mcc:721048%09red/mcc:704102%09red/mcc:697331%09red/mcc:717992%09red/mcc:718948%09red/mcc:707540%09red/mcc:716584%09red/mcc:702504%09red/mcc:693323%09red/mcc:706964%09red
Chagas disease (American trypanosomiasis)	KEGG PATHWAY	mcc05142	11	101	0.602079	1	ENSMMUG00000012608|ENSMMUG00000001776|ENSMMUG00000002961|ENSMMUG00000001044|ENSMMUG00000004071|ENSMMUG00000008342|ENSMMUG00000000288|ENSMMUG00000047845|ENSMMUG00000022443|ENSMMUG00000006421|ENSMMUG00000020374	http://www.genome.jp/kegg-bin/show_pathway?mcc05142/mcc:705680%09red/mcc:711023%09red/mcc:699310%09red/mcc:100428661%09red/mcc:707540%09red/mcc:721649%09red/mcc:699736%09red/mcc:697230%09red/mcc:695335%09red/mcc:697747%09red/mcc:574138%09red
T cell receptor signaling pathway	KEGG PATHWAY	mcc04660	11	101	0.602079	1	ENSMMUG00000007863|ENSMMUG00000021659|ENSMMUG00000001980|ENSMMUG00000001044|ENSMMUG00000004756|ENSMMUG00000021650|ENSMMUG00000019314|ENSMMUG00000021545|ENSMMUG00000023755|ENSMMUG00000020374|ENSMMUG00000017214	http://www.genome.jp/kegg-bin/show_pathway?mcc04660/mcc:710077%09red/mcc:713227%09red/mcc:694685%09red/mcc:707555%09red/mcc:698830%09red/mcc:713114%09red/mcc:702041%09red/mcc:714728%09red/mcc:695335%09red/mcc:697747%09red/mcc:716258%09red
Malaria	KEGG PATHWAY	mcc05144	5	46	0.607517	1	ENSMMUG00000004071|ENSMMUG00000000288|ENSMMUG00000001300|ENSMMUG00000002923|ENSMMUG00000003902	http://www.genome.jp/kegg-bin/show_pathway?mcc05144/mcc:719284%09red/mcc:698961%09red/mcc:717572%09red/mcc:707540%09red/mcc:574138%09red
Natural killer cell mediated cytotoxicity	KEGG PATHWAY	mcc04650	12	111	0.612095	1	ENSMMUG00000021659|ENSMMUG00000014656|ENSMMUG00000019159|ENSMMUG00000001748|ENSMMUG00000004756|ENSMMUG00000019314|ENSMMUG00000017214|ENSMMUG00000021545|ENSMMUG00000018854|ENSMMUG00000007972|ENSMMUG00000014335|ENSMMUG00000011418	http://www.genome.jp/kegg-bin/show_pathway?mcc04650/mcc:718412%09red/mcc:713227%09red/mcc:704102%09red/mcc:712787%09red/mcc:694685%09red/mcc:707555%09red/mcc:700932%09red/mcc:698830%09red/mcc:707169%09red/mcc:574158%09red/mcc:702041%09red/mcc:696709%09red
Aminoacyl-tRNA biosynthesis	KEGG PATHWAY	mcc00970	7	65	0.613301	1	ENSMMUG00000011277|ENSMMUG00000002943|ENSMMUG00000018020|ENSMMUG00000004481|ENSMMUG00000004483|ENSMMUG00000021837|ENSMMUG00000000278	http://www.genome.jp/kegg-bin/show_pathway?mcc00970/mcc:714744%09red/mcc:697810%09red/mcc:698423%09red/mcc:708111%09red/mcc:714224%09red/mcc:697009%09red
RIG-I-like receptor signaling pathway	KEGG PATHWAY	mcc04622	7	65	0.613301	1	ENSMMUG00000001680|ENSMMUG00000012189|ENSMMUG00000019762|ENSMMUG00000011527|ENSMMUG00000008342|ENSMMUG00000020374|ENSMMUG00000002526	http://www.genome.jp/kegg-bin/show_pathway?mcc04622/mcc:708391%09red/mcc:700942%09red/mcc:699736%09red/mcc:693913%09red/mcc:703981%09red/mcc:695335%09red/mcc:695607%09red
Protein processing in endoplasmic reticulum	KEGG PATHWAY	mcc04141	18	166	0.614584	1	ENSMMUG00000008342|ENSMMUG00000003907|ENSMMUG00000042048|ENSMMUG00000008036|ENSMMUG00000022686|ENSMMUG00000011527|ENSMMUG00000013475|ENSMMUG00000045077|ENSMMUG00000017906|ENSMMUG00000013787|ENSMMUG00000049219|ENSMMUG00000005217|ENSMMUG00000004696|ENSMMUG00000023755|ENSMMUG00000013414|ENSMMUG00000019936|ENSMMUG00000003375|ENSMMUG00000018321	http://www.genome.jp/kegg-bin/show_pathway?mcc04141/mcc:697339%09red/mcc:710862%09red/mcc:710077%09red/mcc:718890%09red/mcc:708391%09red/mcc:699736%09red/mcc:706918%09red/mcc:705437%09red/mcc:697266%09red/mcc:710948%09red/mcc:698019%09red/mcc:702293%09red/mcc:716618%09red/mcc:718948%09red/mcc:697105%09red/mcc:707989%09red/mcc:709716%09red
Hippo signaling pathway	KEGG PATHWAY	mcc04390	16	148	0.616717	1	ENSMMUG00000000180|ENSMMUG00000000605|ENSMMUG00000001980|ENSMMUG00000016569|ENSMMUG00000044865|ENSMMUG00000003053|ENSMMUG00000004071|ENSMMUG00000018384|ENSMMUG00000001228|ENSMMUG00000044736|ENSMMUG00000008338|ENSMMUG00000020134|ENSMMUG00000022443|ENSMMUG00000002368|ENSMMUG00000010536|ENSMMUG00000017450	http://www.genome.jp/kegg-bin/show_pathway?mcc04390/mcc:706973%09red/mcc:713114%09red/mcc:713864%09red/mcc:100424087%09red/mcc:695164%09red/mcc:711023%09red/mcc:699351%09red/mcc:707984%09red/mcc:717999%09red/mcc:707540%09red/mcc:714273%09red/mcc:574340%09red/mcc:696326%09red/mcc:574320%09red/mcc:694560%09red/mcc:707345%09red
PI3K-Akt signaling pathway	KEGG PATHWAY	mcc04151	38	348	0.62289	1	ENSMMUG00000007925|ENSMMUG00000022198|ENSMMUG00000010251|ENSMMUG00000002368|ENSMMUG00000022922|ENSMMUG00000018245|ENSMMUG00000021659|ENSMMUG00000001980|ENSMMUG00000022686|ENSMMUG00000042153|ENSMMUG00000002909|ENSMMUG00000002808|ENSMMUG00000003755|ENSMMUG00000023350|ENSMMUG00000002923|ENSMMUG00000001044|ENSMMUG00000000846|ENSMMUG00000041101|ENSMMUG00000012944|ENSMMUG00000005727|ENSMMUG00000004873|…	http://www.genome.jp/kegg-bin/show_pathway?mcc04151/mcc:709493%09red/mcc:692343%09red/mcc:695356%09red/mcc:702225%09red/mcc:694965%09red/mcc:702041%09red/mcc:574209%09red/mcc:574320%09red/mcc:719844%09red/mcc:697747%09red/mcc:709489%09red/mcc:711023%09red/mcc:703399%09red/mcc:702293%09red/mcc:722398%09red/mcc:705686%09red/mcc:695441%09red/mcc:703004%09red/mcc:716998%09red/mcc:717740%09red/mcc:708…
Antigen processing and presentation	KEGG PATHWAY	mcc04612	8	75	0.623399	1	ENSMMUG00000044002|ENSMMUG00000045600|ENSMMUG00000012462|ENSMMUG00000022686|ENSMMUG00000004696|ENSMMUG00000005217|ENSMMUG00000019371|ENSMMUG00000014970	http://www.genome.jp/kegg-bin/show_pathway?mcc04612/mcc:696290%09red/mcc:714364%09red/mcc:702293%09red/mcc:711832%09red/mcc:714964%09red/mcc:717992%09red/mcc:707989%09red
Starch and sucrose metabolism	KEGG PATHWAY	mcc00500	5	47	0.625088	1	ENSMMUG00000002653|ENSMMUG00000021216|ENSMMUG00000002427|ENSMMUG00000022604|ENSMMUG00000015302	http://www.genome.jp/kegg-bin/show_pathway?mcc00500/mcc:698120%09red/mcc:574210%09red/mcc:710479%09red/mcc:705777%09red/mcc:711922%09red
Ras signaling pathway	KEGG PATHWAY	mcc04014	25	231	0.626631	1	ENSMMUG00000014132|ENSMMUG00000018245|ENSMMUG00000021659|ENSMMUG00000008342|ENSMMUG00000021545|ENSMMUG00000002909|ENSMMUG00000023350|ENSMMUG00000001044|ENSMMUG00000000846|ENSMMUG00000012944|ENSMMUG00000001661|ENSMMUG00000005666|ENSMMUG00000004919|ENSMMUG00000005190|ENSMMUG00000048425|ENSMMUG00000004756|ENSMMUG00000012952|ENSMMUG00000017374|ENSMMUG00000001896|ENSMMUG00000007434|ENSMMUG00000019420|…	http://www.genome.jp/kegg-bin/show_pathway?mcc04014/mcc:574380%09red/mcc:692343%09red/mcc:698964%09red/mcc:702041%09red/mcc:574209%09red/mcc:718412%09red/mcc:709489%09red/mcc:707555%09red/mcc:703399%09red/mcc:712610%09red/mcc:722398%09red/mcc:695441%09red/mcc:721573%09red/mcc:717740%09red/mcc:698830%09red/mcc:716584%09red/mcc:697747%09red/mcc:709728%09red/mcc:698055%09red/mcc:699736%09red/mcc:712…
Pentose and glucuronate interconversions	KEGG PATHWAY	mcc00040	3	28	0.627188	1	ENSMMUG00000003905|ENSMMUG00000021216|ENSMMUG00000015971	http://www.genome.jp/kegg-bin/show_pathway?mcc00040/mcc:712784%09red/mcc:574210%09red/mcc:718930%09red
Toxoplasmosis	KEGG PATHWAY	mcc05145	13	122	0.632272	1	ENSMMUG00000008342|ENSMMUG00000001044|ENSMMUG00000001776|ENSMMUG00000004071|ENSMMUG00000010956|ENSMMUG00000004696|ENSMMUG00000012103|ENSMMUG00000012952|ENSMMUG00000005217|ENSMMUG00000019371|ENSMMUG00000021289|ENSMMUG00000020374|ENSMMUG00000003611	http://www.genome.jp/kegg-bin/show_pathway?mcc05145/mcc:699736%09red/mcc:703409%09red/mcc:717740%09red/mcc:699310%09red/mcc:702225%09red/mcc:707540%09red/mcc:711180%09red/mcc:574283%09red/mcc:717992%09red/mcc:695335%09red/mcc:697747%09red/mcc:707989%09red
Ether lipid metabolism	KEGG PATHWAY	mcc00565	4	38	0.634609	1	ENSMMUG00000005666|ENSMMUG00000020939|ENSMMUG00000023716|ENSMMUG00000010578	http://www.genome.jp/kegg-bin/show_pathway?mcc00565/mcc:721004%09red/mcc:721573%09red/mcc:696388%09red/mcc:707527%09red
Citrate cycle (TCA cycle)	KEGG PATHWAY	mcc00020	4	38	0.634609	1	ENSMMUG00000000275|ENSMMUG00000002651|ENSMMUG00000004260|ENSMMUG00000016077	http://www.genome.jp/kegg-bin/show_pathway?mcc00020/mcc:698854%09red/mcc:709776%09red/mcc:701006%09red/mcc:710019%09red
Thyroid hormone signaling pathway	KEGG PATHWAY	mcc04919	12	113	0.63479	1	ENSMMUG00000002368|ENSMMUG00000021659|ENSMMUG00000001980|ENSMMUG00000012952|ENSMMUG00000002892|ENSMMUG00000001044|ENSMMUG00000014756|ENSMMUG00000014132|ENSMMUG00000017833|ENSMMUG00000007972|ENSMMUG00000002808|ENSMMUG00000009132	http://www.genome.jp/kegg-bin/show_pathway?mcc04919/mcc:718412%09red/mcc:709728%09red/mcc:698283%09red/mcc:694807%09red/mcc:717740%09red/mcc:697781%09red/mcc:698830%09red/mcc:694965%09red/mcc:713114%09red/mcc:706513%09red/mcc:697747%09red/mcc:574320%09red
Proteoglycans in cancer	KEGG PATHWAY	mcc05205	22	205	0.637185	1	ENSMMUG00000002433|ENSMMUG00000014132|ENSMMUG00000011418|ENSMMUG00000008338|ENSMMUG00000002368|ENSMMUG00000000180|ENSMMUG00000021659|ENSMMUG00000021393|ENSMMUG00000004071|ENSMMUG00000019457|ENSMMUG00000014726|ENSMMUG00000002909|ENSMMUG00000021965|ENSMMUG00000003755|ENSMMUG00000011563|ENSMMUG00000001044|ENSMMUG00000002336|ENSMMUG00000004756|ENSMMUG00000009463|ENSMMUG00000019420|ENSMMUG00000006296|…	http://www.genome.jp/kegg-bin/show_pathway?mcc05205/mcc:718412%09red/mcc:698830%09red/mcc:713864%09red/mcc:700223%09red/mcc:710904%09red/mcc:574320%09red/mcc:702041%09red/mcc:700634%09red/mcc:709728%09red/mcc:677694%09red/mcc:712610%09red/mcc:702504%09red/mcc:709018%09red/mcc:707169%09red/mcc:707540%09red/mcc:574209%09red/mcc:697747%09red/mcc:574315%09red/mcc:698538%09red/mcc:696326%09red
Ubiquitin mediated proteolysis	KEGG PATHWAY	mcc04120	15	141	0.638297	1	ENSMMUG00000044277|ENSMMUG00000017475|ENSMMUG00000016733|ENSMMUG00000020980|ENSMMUG00000002569|ENSMMUG00000010956|ENSMMUG00000045077|ENSMMUG00000007540|ENSMMUG00000003149|ENSMMUG00000049219|ENSMMUG00000005758|ENSMMUG00000019297|ENSMMUG00000005218|ENSMMUG00000009506|ENSMMUG00000014530	http://www.genome.jp/kegg-bin/show_pathway?mcc04120/mcc:693388%09red/mcc:710862%09red/mcc:704875%09red/mcc:702317%09red/mcc:715590%09red/mcc:700379%09red/mcc:706775%09red/mcc:696170%09red/mcc:722434%09red/mcc:717918%09red/mcc:711180%09red/mcc:714302%09red/mcc:697994%09red/mcc:716607%09red/mcc:697105%09red
Complement and coagulation cascades	KEGG PATHWAY	mcc04610	7	67	0.642577	1	ENSMMUG00000000729|ENSMMUG00000037639|ENSMMUG00000012452|ENSMMUG00000014432|ENSMMUG00000002382|ENSMMUG00000020426|ENSMMUG00000028948	http://www.genome.jp/kegg-bin/show_pathway?mcc04610/mcc:100427699%09red/mcc:700467%09red/mcc:704475%09red/mcc:721138%09red/mcc:701361%09red/mcc:711264%09red/mcc:716809%09red
Phenylalanine metabolism	KEGG PATHWAY	mcc00360	2	19	0.64795	1	ENSMMUG00000014130|ENSMMUG00000016454	http://www.genome.jp/kegg-bin/show_pathway?mcc00360/mcc:703870%09red/mcc:700940%09red
Neuroactive ligand-receptor interaction	KEGG PATHWAY	mcc04080	28	262	0.654654	1	ENSMMUG00000003138|ENSMMUG00000020697|ENSMMUG00000023046|ENSMMUG00000039236|ENSMMUG00000018090|ENSMMUG00000017084|ENSMMUG00000006058|ENSMMUG00000045962|ENSMMUG00000013049|ENSMMUG00000008714|ENSMMUG00000039169|ENSMMUG00000004111|ENSMMUG00000000261|ENSMMUG00000014742|ENSMMUG00000043739|ENSMMUG00000016854|ENSMMUG00000001661|ENSMMUG00000014334|ENSMMUG00000048344|ENSMMUG00000006151|ENSMMUG00000004413|…	http://www.genome.jp/kegg-bin/show_pathway?mcc04080/mcc:574380%09red/mcc:720982%09red/mcc:707865%09red/mcc:717256%09red/mcc:695629%09red/mcc:697439%09red/mcc:716776%09red/mcc:717438%09red/mcc:719844%09red/mcc:696585%09red/mcc:100426968%09red/mcc:717783%09red/mcc:719782%09red/mcc:715509%09red/mcc:697465%09red/mcc:697763%09red/mcc:698936%09red/mcc:574095%09red/mcc:712868%09red/mcc:716055%09red/mcc:…
Salmonella infection	KEGG PATHWAY	mcc05132	9	87	0.657909	1	ENSMMUG00000005727|ENSMMUG00000011668|ENSMMUG00000008342|ENSMMUG00000003957|ENSMMUG00000022520|ENSMMUG00000040829|ENSMMUG00000006803|ENSMMUG00000006296|ENSMMUG00000016281	http://www.genome.jp/kegg-bin/show_pathway?mcc05132/mcc:718113%09red/mcc:699736%09red/mcc:698356%09red/mcc:700223%09red/mcc:718834%09red/mcc:697383%09red/mcc:714643%09red/mcc:701382%09red
Taurine and hypotaurine metabolism	KEGG PATHWAY	mcc00430	1	9	0.659983	1	ENSMMUG00000012233	http://www.genome.jp/kegg-bin/show_pathway?mcc00430/mcc:613029%09red
Synthesis and degradation of ketone bodies	KEGG PATHWAY	mcc00072	1	9	0.659983	1	ENSMMUG00000019548	http://www.genome.jp/kegg-bin/show_pathway?mcc00072/mcc:710833%09red
TNF signaling pathway	KEGG PATHWAY	mcc04668	11	106	0.660547	1	ENSMMUG00000048630|ENSMMUG00000007863|ENSMMUG00000001044|ENSMMUG00000011527|ENSMMUG00000008342|ENSMMUG00000012103|ENSMMUG00000000288|ENSMMUG00000000426|ENSMMUG00000001801|ENSMMUG00000023755|ENSMMUG00000020374	http://www.genome.jp/kegg-bin/show_pathway?mcc04668/mcc:708391%09red/mcc:710077%09red/mcc:715456%09red/mcc:699736%09red/mcc:703409%09red/mcc:693359%09red/mcc:695335%09red/mcc:697747%09red/mcc:574225%09red/mcc:574138%09red/mcc:716258%09red
Peroxisome	KEGG PATHWAY	mcc04146	8	78	0.663575	1	ENSMMUG00000013397|ENSMMUG00000014172|ENSMMUG00000042907|ENSMMUG00000016077|ENSMMUG00000012746|ENSMMUG00000009937|ENSMMUG00000008878|ENSMMUG00000019548	http://www.genome.jp/kegg-bin/show_pathway?mcc04146/mcc:705197%09red/mcc:714904%09red/mcc:717014%09red/mcc:696794%09red/mcc:719764%09red/mcc:710019%09red/mcc:710833%09red/mcc:711090%09red
mRNA surveillance pathway	KEGG PATHWAY	mcc03015	10	97	0.66495	1	ENSMMUG00000007497|ENSMMUG00000012979|ENSMMUG00000023161|ENSMMUG00000041101|ENSMMUG00000003047|ENSMMUG00000023286|ENSMMUG00000004873|ENSMMUG00000045187|ENSMMUG00000014747|ENSMMUG00000022443	http://www.genome.jp/kegg-bin/show_pathway?mcc03015/mcc:716083%09red/mcc:707132%09red/mcc:713310%09red/mcc:711023%09red/mcc:720288%09red/mcc:699163%09red/mcc:708583%09red/mcc:699712%09red/mcc:721291%09red/mcc:713572%09red
Signaling pathways regulating pluripotency of stem cells	KEGG PATHWAY	mcc04550	14	135	0.670663	1	ENSMMUG00000000180|ENSMMUG00000048630|ENSMMUG00000021659|ENSMMUG00000001980|ENSMMUG00000001044|ENSMMUG00000003053|ENSMMUG00000010621|ENSMMUG00000004756|ENSMMUG00000018384|ENSMMUG00000008338|ENSMMUG00000021668|ENSMMUG00000015362|ENSMMUG00000000605|ENSMMUG00000004919	http://www.genome.jp/kegg-bin/show_pathway?mcc04550/mcc:574340%09red/mcc:713864%09red/mcc:715456%09red/mcc:100424087%09red/mcc:714450%09red/mcc:712829%09red/mcc:698830%09red/mcc:713417%09red/mcc:713114%09red/mcc:702041%09red/mcc:696326%09red/mcc:697747%09red/mcc:702291%09red/mcc:707345%09red
Vascular smooth muscle contraction	KEGG PATHWAY	mcc04270	12	117	0.678023	1	ENSMMUG00000048425|ENSMMUG00000011418|ENSMMUG00000002961|ENSMMUG00000002230|ENSMMUG00000006460|ENSMMUG00000000261|ENSMMUG00000014132|ENSMMUG00000047845|ENSMMUG00000006253|ENSMMUG00000006421|ENSMMUG00000007972|ENSMMUG00000021965	http://www.genome.jp/kegg-bin/show_pathway?mcc04270/mcc:718412%09red/mcc:709728%09red/mcc:707865%09red/mcc:705680%09red/mcc:707978%09red/mcc:715897%09red/mcc:721649%09red/mcc:707169%09red/mcc:697230%09red/mcc:699857%09red/mcc:716584%09red/mcc:698538%09red
Viral myocarditis	KEGG PATHWAY	mcc05416	8	80	0.688884	1	ENSMMUG00000044002|ENSMMUG00000004683|ENSMMUG00000001291|ENSMMUG00000010934|ENSMMUG00000045600|ENSMMUG00000019371|ENSMMUG00000018854|ENSMMUG00000002368	http://www.genome.jp/kegg-bin/show_pathway?mcc05416/mcc:704923%09red/mcc:721411%09red/mcc:706179%09red/mcc:717992%09red/mcc:711832%09red/mcc:714964%09red/mcc:574320%09red/mcc:696709%09red
RNA polymerase	KEGG PATHWAY	mcc03020	3	31	0.689776	1	ENSMMUG00000006987|ENSMMUG00000014008|ENSMMUG00000020386	http://www.genome.jp/kegg-bin/show_pathway?mcc03020/mcc:699566%09red/mcc:718341%09red/mcc:702711%09red
Viral carcinogenesis	KEGG PATHWAY	mcc05203	22	212	0.693108	1	ENSMMUG00000014132|ENSMMUG00000045600|ENSMMUG00000010705|ENSMMUG00000002368|ENSMMUG00000004844|ENSMMUG00000003907|ENSMMUG00000021659|ENSMMUG00000023454|ENSMMUG00000001369|ENSMMUG00000015432|ENSMMUG00000044002|ENSMMUG00000011527|ENSMMUG00000003149|ENSMMUG00000006077|ENSMMUG00000040817|ENSMMUG00000004756|ENSMMUG00000011659|ENSMMUG00000012952|ENSMMUG00000001748|ENSMMUG00000023567|ENSMMUG00000014756|…	http://www.genome.jp/kegg-bin/show_pathway?mcc05203/mcc:708391%09red/mcc:715335%09red/mcc:699542%09red/mcc:702041%09red/mcc:574320%09red/mcc:574129%09red/mcc:711456%09red/mcc:707242%09red/mcc:695044%09red/mcc:714964%09red/mcc:718948%09red/mcc:698283%09red/mcc:702317%09red/mcc:717740%09red/mcc:698830%09red/mcc:697742%09red/mcc:709728%09red/mcc:712947%09red/mcc:704102%09red/mcc:711832%09red/mcc:693…
FoxO signaling pathway	KEGG PATHWAY	mcc04068	13	128	0.693967	1	ENSMMUG00000007925|ENSMMUG00000021659|ENSMMUG00000004756|ENSMMUG00000001044|ENSMMUG00000004071|ENSMMUG00000008342|ENSMMUG00000022198|ENSMMUG00000003029|ENSMMUG00000002197|ENSMMUG00000002368|ENSMMUG00000011418|ENSMMUG00000032429|ENSMMUG00000006582	http://www.genome.jp/kegg-bin/show_pathway?mcc04068/mcc:704071%09red/mcc:699736%09red/mcc:702041%09red/mcc:695356%09red/mcc:719419%09red/mcc:698055%09red/mcc:698830%09red/mcc:707540%09red/mcc:717640%09red/mcc:707169%09red/mcc:697747%09red/mcc:574320%09red/mcc:705686%09red
Melanoma	KEGG PATHWAY	mcc05218	7	71	0.697064	1	ENSMMUG00000002368|ENSMMUG00000011418|ENSMMUG00000012952|ENSMMUG00000001044|ENSMMUG00000023550|ENSMMUG00000017649|ENSMMUG00000021659	http://www.genome.jp/kegg-bin/show_pathway?mcc05218/mcc:713904%09red/mcc:717740%09red/mcc:714126%09red/mcc:698830%09red/mcc:707169%09red/mcc:697747%09red/mcc:574320%09red
Vitamin digestion and absorption	KEGG PATHWAY	mcc04977	2	21	0.697237	1	ENSMMUG00000013249|ENSMMUG00000004477	http://www.genome.jp/kegg-bin/show_pathway?mcc04977/mcc:721917%09red/mcc:709554%09red
RNA degradation	KEGG PATHWAY	mcc03018	8	81	0.701077	1	ENSMMUG00000000736|ENSMMUG00000007497|ENSMMUG00000009698|ENSMMUG00000004405|ENSMMUG00000002554|ENSMMUG00000011888|ENSMMUG00000016181|ENSMMUG00000038108	http://www.genome.jp/kegg-bin/show_pathway?mcc03018/mcc:716083%09red/mcc:715987%09red/mcc:708011%09red/mcc:707216%09red/mcc:693292%09red/mcc:714624%09red/mcc:720192%09red/mcc:701393%09red
Hepatitis C	KEGG PATHWAY	mcc05160	13	129	0.703623	1	ENSMMUG00000040817|ENSMMUG00000021659|ENSMMUG00000001980|ENSMMUG00000012952|ENSMMUG00000004756|ENSMMUG00000011527|ENSMMUG00000001044|ENSMMUG00000008342|ENSMMUG00000011418|ENSMMUG00000022443|ENSMMUG00000020374|ENSMMUG00000003611|ENSMMUG00000002526	http://www.genome.jp/kegg-bin/show_pathway?mcc05160/mcc:708391%09red/mcc:715335%09red/mcc:699736%09red/mcc:702041%09red/mcc:711023%09red/mcc:717740%09red/mcc:698830%09red/mcc:713114%09red/mcc:707169%09red/mcc:574283%09red/mcc:695335%09red/mcc:697747%09red/mcc:695607%09red
NOD-like receptor signaling pathway	KEGG PATHWAY	mcc04621	5	52	0.705492	1	ENSMMUG00000022686|ENSMMUG00000000288|ENSMMUG00000020374|ENSMMUG00000008342|ENSMMUG00000012103	http://www.genome.jp/kegg-bin/show_pathway?mcc04621/mcc:703409%09red/mcc:695335%09red/mcc:702293%09red/mcc:574138%09red/mcc:699736%09red
RNA transport	KEGG PATHWAY	mcc03013	17	167	0.706238	1	ENSMMUG00000044277|ENSMMUG00000007497|ENSMMUG00000013510|ENSMMUG00000015979|ENSMMUG00000012979|ENSMMUG00000014166|ENSMMUG00000022772|ENSMMUG00000004784|ENSMMUG00000007666|ENSMMUG00000015193|ENSMMUG00000004966|ENSMMUG00000010934|ENSMMUG00000018737|ENSMMUG00000045187|ENSMMUG00000023286|ENSMMUG00000019936|ENSMMUG00000017217	http://www.genome.jp/kegg-bin/show_pathway?mcc03013/mcc:697339%09red/mcc:716176%09red/mcc:693669%09red/mcc:695561%09red/mcc:710698%09red/mcc:710505%09red/mcc:716083%09red/mcc:720288%09red/mcc:721889%09red/mcc:713310%09red/mcc:712678%09red/mcc:722434%09red/mcc:714726%09red/mcc:699712%09red/mcc:704923%09red/mcc:700217%09red/mcc:700664%09red
Alcoholism	KEGG PATHWAY	mcc05034	20	196	0.713274	1	ENSMMUG00000006077|ENSMMUG00000005190|ENSMMUG00000004080|ENSMMUG00000048425|ENSMMUG00000044496|ENSMMUG00000004756|ENSMMUG00000001776|ENSMMUG00000002230|ENSMMUG00000021766|ENSMMUG00000017374|ENSMMUG00000001896|ENSMMUG00000000261|ENSMMUG00000043098|ENSMMUG00000001661|ENSMMUG00000001369|ENSMMUG00000020251|ENSMMUG00000014334|ENSMMUG00000011418|ENSMMUG00000000846|ENSMMUG00000021659	http://www.genome.jp/kegg-bin/show_pathway?mcc05034/mcc:704845%09red/mcc:574380%09red/mcc:695441%09red/mcc:694181%09red/mcc:709489%09red/mcc:703399%09red/mcc:711456%09red/mcc:715897%09red/mcc:707865%09red/mcc:707562%09red/mcc:699310%09red/mcc:703073%09red/mcc:698830%09red/mcc:704104%09red/mcc:707169%09red/mcc:693537%09red/mcc:722398%09red/mcc:716584%09red/mcc:702041%09red
Apoptosis	KEGG PATHWAY	mcc04210	9	92	0.716433	1	ENSMMUG00000003907|ENSMMUG00000007863|ENSMMUG00000012952|ENSMMUG00000011527|ENSMMUG00000001044|ENSMMUG00000013475|ENSMMUG00000012424|ENSMMUG00000014132|ENSMMUG00000020374	http://www.genome.jp/kegg-bin/show_pathway?mcc04210/mcc:708391%09red/mcc:709728%09red/mcc:717740%09red/mcc:716618%09red/mcc:718948%09red/mcc:719670%09red/mcc:695335%09red/mcc:697747%09red/mcc:716258%09red
Adherens junction	KEGG PATHWAY	mcc04520	7	73	0.722172	1	ENSMMUG00000015512|ENSMMUG00000014434|ENSMMUG00000012477|ENSMMUG00000005294|ENSMMUG00000020134|ENSMMUG00000001313|ENSMMUG00000018854	http://www.genome.jp/kegg-bin/show_pathway?mcc04520/mcc:701160%09red/mcc:697099%09red/mcc:100428388%09red/mcc:701179%09red/mcc:715807%09red/mcc:694560%09red/mcc:696709%09red
Ubiquinone and other terpenoid-quinone biosynthesis	KEGG PATHWAY	mcc00130	1	11	0.725982	1	ENSMMUG00000016454	http://www.genome.jp/kegg-bin/show_pathway?mcc00130/mcc:700940%09red
PPAR signaling pathway	KEGG PATHWAY	mcc03320	6	64	0.733436	1	ENSMMUG00000000327|ENSMMUG00000006758|ENSMMUG00000001545|ENSMMUG00000014172|ENSMMUG00000013798|ENSMMUG00000002892	http://www.genome.jp/kegg-bin/show_pathway?mcc03320/mcc:719037%09red/mcc:694807%09red/mcc:705197%09red/mcc:700192%09red/mcc:702836%09red
Glycolysis / Gluconeogenesis	KEGG PATHWAY	mcc00010	8	84	0.73577	1	ENSMMUG00000002653|ENSMMUG00000014130|ENSMMUG00000004173|ENSMMUG00000015302|ENSMMUG00000023454|ENSMMUG00000002045|ENSMMUG00000004598|ENSMMUG00000002427	http://www.genome.jp/kegg-bin/show_pathway?mcc00010/mcc:710479%09red/mcc:707806%09red/mcc:703870%09red/mcc:698120%09red/mcc:706741%09red/mcc:697742%09red/mcc:711922%09red
Fanconi anemia pathway	KEGG PATHWAY	mcc03460	5	55	0.747548	1	ENSMMUG00000010890|ENSMMUG00000001585|ENSMMUG00000013533|ENSMMUG00000020191|ENSMMUG00000017939	http://www.genome.jp/kegg-bin/show_pathway?mcc03460/mcc:716564%09red/mcc:700830%09red/mcc:719290%09red/mcc:698837%09red/mcc:713876%09red
Small cell lung cancer	KEGG PATHWAY	mcc05222	9	95	0.748222	1	ENSMMUG00000017649|ENSMMUG00000001044|ENSMMUG00000011527|ENSMMUG00000023550|ENSMMUG00000021289|ENSMMUG00000002368|ENSMMUG00000020374|ENSMMUG00000002336|ENSMMUG00000002892	http://www.genome.jp/kegg-bin/show_pathway?mcc05222/mcc:708391%09red/mcc:694807%09red/mcc:713904%09red/mcc:714126%09red/mcc:702225%09red/mcc:700634%09red/mcc:695335%09red/mcc:697747%09red/mcc:574320%09red
Glycosaminoglycan biosynthesis - heparan sulfate / heparin	KEGG PATHWAY	mcc00534	2	24	0.760299	1	ENSMMUG00000017226|ENSMMUG00000005414	http://www.genome.jp/kegg-bin/show_pathway?mcc00534/mcc:712425%09red/mcc:705139%09red
Cell adhesion molecules (CAMs)	KEGG PATHWAY	mcc04514	14	146	0.768244	1	ENSMMUG00000018687|ENSMMUG00000044002|ENSMMUG00000012314|ENSMMUG00000014656|ENSMMUG00000045600|ENSMMUG00000010647|ENSMMUG00000022070|ENSMMUG00000012477|ENSMMUG00000001216|ENSMMUG00000008486|ENSMMUG00000022595|ENSMMUG00000016610|ENSMMUG00000019371|ENSMMUG00000021059	http://www.genome.jp/kegg-bin/show_pathway?mcc04514/mcc:701160%09red/mcc:719338%09red/mcc:720563%09red/mcc:719969%09red/mcc:722191%09red/mcc:717992%09red/mcc:711832%09red/mcc:714964%09red/mcc:711526%09red/mcc:708996%09red/mcc:717470%09red/mcc:574158%09red/mcc:574175%09red/mcc:712200%09red
Aldosterone-regulated sodium reabsorption	KEGG PATHWAY	mcc04960	3	36	0.775926	1	ENSMMUG00000007972|ENSMMUG00000020212|ENSMMUG00000017833	http://www.genome.jp/kegg-bin/show_pathway?mcc04960/mcc:718412%09red/mcc:712476%09red/mcc:706513%09red
Amoebiasis	KEGG PATHWAY	mcc05146	10	108	0.777987	1	ENSMMUG00000014132|ENSMMUG00000004413|ENSMMUG00000002961|ENSMMUG00000004071|ENSMMUG00000040829|ENSMMUG00000047845|ENSMMUG00000006421|ENSMMUG00000021289|ENSMMUG00000007972|ENSMMUG00000002336	http://www.genome.jp/kegg-bin/show_pathway?mcc05146/mcc:718412%09red/mcc:709728%09red/mcc:705680%09red/mcc:697383%09red/mcc:702225%09red/mcc:707540%09red/mcc:721649%09red/mcc:700634%09red/mcc:697230%09red/mcc:716440%09red
Valine, leucine and isoleucine degradation	KEGG PATHWAY	mcc00280	4	47	0.779292	1	ENSMMUG00000020648|ENSMMUG00000019548|ENSMMUG00000014346|ENSMMUG00000046237	http://www.genome.jp/kegg-bin/show_pathway?mcc00280/mcc:704978%09red/mcc:698196%09red/mcc:710833%09red/mcc:714017%09red
Fat digestion and absorption	KEGG PATHWAY	mcc04975	3	37	0.790573	1	ENSMMUG00000015384|ENSMMUG00000023716|ENSMMUG00000001272	http://www.genome.jp/kegg-bin/show_pathway?mcc04975/mcc:722291%09red/mcc:721004%09red/mcc:719005%09red
Intestinal immune network for IgA production	KEGG PATHWAY	mcc04672	4	48	0.792142	1	ENSMMUG00000010647|ENSMMUG00000007863|ENSMMUG00000011220|ENSMMUG00000019371	http://www.genome.jp/kegg-bin/show_pathway?mcc04672/mcc:722191%09red/mcc:717992%09red/mcc:694638%09red/mcc:716258%09red
Measles	KEGG PATHWAY	mcc05162	12	131	0.803752	1	ENSMMUG00000016569|ENSMMUG00000040817|ENSMMUG00000001980|ENSMMUG00000001044|ENSMMUG00000010705|ENSMMUG00000005294|ENSMMUG00000004696|ENSMMUG00000016914|ENSMMUG00000005217|ENSMMUG00000002368|ENSMMUG00000020374|ENSMMUG00000002526	http://www.genome.jp/kegg-bin/show_pathway?mcc05162/mcc:715335%09red/mcc:695607%09red/mcc:695164%09red/mcc:710118%09red/mcc:715807%09red/mcc:713114%09red/mcc:695335%09red/mcc:697747%09red/mcc:574320%09red/mcc:707989%09red/mcc:574129%09red
Glycine, serine and threonine metabolism	KEGG PATHWAY	mcc00260	4	49	0.804384	1	ENSMMUG00000009937|ENSMMUG00000017210|ENSMMUG00000004598|ENSMMUG00000020665	http://www.genome.jp/kegg-bin/show_pathway?mcc00260/mcc:714721%09red/mcc:713289%09red/mcc:706741%09red/mcc:711090%09red
Metabolic pathways	KEGG PATHWAY	mcc01100	133	1257	0.808453	1	ENSMMUG00000002653|ENSMMUG00000002651|ENSMMUG00000047154|ENSMMUG00000005414|ENSMMUG00000038569|ENSMMUG00000012895|ENSMMUG00000014172|ENSMMUG00000009976|ENSMMUG00000047346|ENSMMUG00000013176|ENSMMUG00000013170|ENSMMUG00000017706|ENSMMUG00000000029|ENSMMUG00000010269|ENSMMUG00000006758|ENSMMUG00000010578|ENSMMUG00000002285|ENSMMUG00000020939|ENSMMUG00000002045|ENSMMUG00000005646|ENSMMUG00000020121|…	http://www.genome.jp/kegg-bin/show_pathway?mcc01100/mcc:714574%09red/mcc:717792%09red/mcc:712425%09red/mcc:712548%09red/mcc:709403%09red/mcc:702023%09red/mcc:705006%09red/mcc:699083%09red/mcc:717257%09red/mcc:718252%09red/mcc:714870%09red/mcc:707752%09red/mcc:706918%09red/mcc:715182%09red/mcc:716386%09red/mcc:713301%09red/mcc:721573%09red/mcc:703643%09red/mcc:703122%09red/mcc:705777%09red/mcc:705…
Glutathione metabolism	KEGG PATHWAY	mcc00480	4	50	0.816033	1	ENSMMUG00000041350|ENSMMUG00000012963|ENSMMUG00000016077|ENSMMUG00000014983	http://www.genome.jp/kegg-bin/show_pathway?mcc00480/mcc:715291%09red/mcc:701117%09red/mcc:706732%09red/mcc:710019%09red
Proteasome	KEGG PATHWAY	mcc03050	4	50	0.816033	1	ENSMMUG00000012462|ENSMMUG00000012999|ENSMMUG00000020382|ENSMMUG00000011511	http://www.genome.jp/kegg-bin/show_pathway?mcc03050/mcc:714364%09red/mcc:696966%09red/mcc:698712%09red/mcc:710028%09red
Tyrosine metabolism	KEGG PATHWAY	mcc00350	3	39	0.817475	1	ENSMMUG00000014130|ENSMMUG00000047154|ENSMMUG00000016454	http://www.genome.jp/kegg-bin/show_pathway?mcc00350/mcc:703870%09red/mcc:700940%09red/mcc:712548%09red
Amyotrophic lateral sclerosis (ALS)	KEGG PATHWAY	mcc05014	5	61	0.81795	1	ENSMMUG00000020437|ENSMMUG00000003907|ENSMMUG00000014303|ENSMMUG00000001661|ENSMMUG00000012952	http://www.genome.jp/kegg-bin/show_pathway?mcc05014/mcc:718948%09red/mcc:574380%09red/mcc:693781%09red/mcc:713297%09red/mcc:717740%09red
One carbon pool by folate	KEGG PATHWAY	mcc00670	1	15	0.822044	1	ENSMMUG00000007828	http://www.genome.jp/kegg-bin/show_pathway?mcc00670/mcc:714840%09red
Glycosphingolipid biosynthesis - ganglio series	KEGG PATHWAY	mcc00604	1	15	0.822044	1	ENSMMUG00000018686	http://www.genome.jp/kegg-bin/show_pathway?mcc00604/mcc:706120%09red
Cardiac muscle contraction	KEGG PATHWAY	mcc04260	8	93	0.82274	1	ENSMMUG00000019893|ENSMMUG00000008430|ENSMMUG00000013560|ENSMMUG00000007022|ENSMMUG00000000289|ENSMMUG00000014705|ENSMMUG00000007975|ENSMMUG00000017833	http://www.genome.jp/kegg-bin/show_pathway?mcc04260/mcc:708091%09red/mcc:711937%09red/mcc:701324%09red/mcc:706513%09red/mcc:677864%09red/mcc:720271%09red/mcc:695864%09red/mcc:702429%09red
Cytosolic DNA-sensing pathway	KEGG PATHWAY	mcc04623	5	62	0.827993	1	ENSMMUG00000006987|ENSMMUG00000020386|ENSMMUG00000020374|ENSMMUG00000014008|ENSMMUG00000002526	http://www.genome.jp/kegg-bin/show_pathway?mcc04623/mcc:699566%09red/mcc:695335%09red/mcc:718341%09red/mcc:695607%09red/mcc:702711%09red
Basal transcription factors	KEGG PATHWAY	mcc03022	3	40	0.829787	1	ENSMMUG00000005663|ENSMMUG00000013101|ENSMMUG00000006823	http://www.genome.jp/kegg-bin/show_pathway?mcc03022/mcc:704539%09red/mcc:722623%09red/mcc:574269%09red
Inflammatory bowel disease (IBD)	KEGG PATHWAY	mcc05321	5	63	0.837582	1	ENSMMUG00000017527|ENSMMUG00000019371|ENSMMUG00000007098|ENSMMUG00000004071|ENSMMUG00000008252	http://www.genome.jp/kegg-bin/show_pathway?mcc05321/mcc:717992%09red/mcc:705759%09red/mcc:707540%09red/mcc:714159%09red/mcc:694044%09red
Type I diabetes mellitus	KEGG PATHWAY	mcc04940	4	52	0.837619	1	ENSMMUG00000045600|ENSMMUG00000044002|ENSMMUG00000019371|ENSMMUG00000012233	http://www.genome.jp/kegg-bin/show_pathway?mcc04940/mcc:613029%09red/mcc:717992%09red/mcc:711832%09red/mcc:714964%09red
Jak-STAT signaling pathway	KEGG PATHWAY	mcc04630	13	146	0.838171	1	ENSMMUG00000017274|ENSMMUG00000040817|ENSMMUG00000020434|ENSMMUG00000016733|ENSMMUG00000001044|ENSMMUG00000004756|ENSMMUG00000010705|ENSMMUG00000010956|ENSMMUG00000048630|ENSMMUG00000002923|ENSMMUG00000008252|ENSMMUG00000017527|ENSMMUG00000002368	http://www.genome.jp/kegg-bin/show_pathway?mcc04630/mcc:712554%09red/mcc:713485%09red/mcc:715456%09red/mcc:705759%09red/mcc:702041%09red/mcc:706775%09red/mcc:698961%09red/mcc:711180%09red/mcc:715335%09red/mcc:714159%09red/mcc:697747%09red/mcc:574320%09red/mcc:574129%09red
Influenza A	KEGG PATHWAY	mcc05164	16	176	0.838448	1	ENSMMUG00000012189|ENSMMUG00000040817|ENSMMUG00000001980|ENSMMUG00000001044|ENSMMUG00000002569|ENSMMUG00000008342|ENSMMUG00000017906|ENSMMUG00000000288|ENSMMUG00000005217|ENSMMUG00000019371|ENSMMUG00000014747|ENSMMUG00000023755|ENSMMUG00000004696|ENSMMUG00000020374|ENSMMUG00000004657|ENSMMUG00000002526	http://www.genome.jp/kegg-bin/show_pathway?mcc05164/mcc:715335%09red/mcc:710077%09red/mcc:718890%09red/mcc:699736%09red/mcc:700379%09red/mcc:574138%09red/mcc:715813%09red/mcc:717992%09red/mcc:713114%09red/mcc:703981%09red/mcc:695335%09red/mcc:697747%09red/mcc:695607%09red/mcc:707989%09red/mcc:713572%09red
Other glycan degradation	KEGG PATHWAY	mcc00511	1	16	0.84025	1	ENSMMUG00000010686	http://www.genome.jp/kegg-bin/show_pathway?mcc00511/mcc:694310%09red
Primary bile acid biosynthesis	KEGG PATHWAY	mcc00120	1	16	0.84025	1	ENSMMUG00000006758	http://www.genome.jp/kegg-bin/show_pathway?mcc00120/mcc:700192%09red
Fatty acid degradation	KEGG PATHWAY	mcc00071	3	41	0.841379	1	ENSMMUG00000020648|ENSMMUG00000019237|ENSMMUG00000014172	http://www.genome.jp/kegg-bin/show_pathway?mcc00071/mcc:705197%09red/mcc:696243%09red/mcc:698196%09red
Pertussis	KEGG PATHWAY	mcc05133	6	75	0.847945	1	ENSMMUG00000003755|ENSMMUG00000048425|ENSMMUG00000001776|ENSMMUG00000037639|ENSMMUG00000008342|ENSMMUG00000041569	http://www.genome.jp/kegg-bin/show_pathway?mcc05133/mcc:699310%09red/mcc:699736%09red/mcc:701697%09red/mcc:716584%09red/mcc:574315%09red/mcc:700467%09red
Regulation of actin cytoskeleton	KEGG PATHWAY	mcc04810	19	209	0.855711	1	ENSMMUG00000003755|ENSMMUG00000003128|ENSMMUG00000021659|ENSMMUG00000000312|ENSMMUG00000003053|ENSMMUG00000006460|ENSMMUG00000019893|ENSMMUG00000019457|ENSMMUG00000000108|ENSMMUG00000008137|ENSMMUG00000019314|ENSMMUG00000015512|ENSMMUG00000041652|ENSMMUG00000018854|ENSMMUG00000004919|ENSMMUG00000011418|ENSMMUG00000017214|ENSMMUG00000002336|ENSMMUG00000021965	http://www.genome.jp/kegg-bin/show_pathway?mcc04810/mcc:704956%09red/mcc:705782%09red/mcc:713227%09red/mcc:100428388%09red/mcc:695077%09red/mcc:700634%09red/mcc:712829%09red/mcc:721744%09red/mcc:694685%09red/mcc:711937%09red/mcc:699494%09red/mcc:698830%09red/mcc:709018%09red/mcc:696709%09red/mcc:707169%09red/mcc:699857%09red/mcc:574315%09red/mcc:698538%09red/mcc:707345%09red
p53 signaling pathway	KEGG PATHWAY	mcc04115	6	76	0.856007	1	ENSMMUG00000016569|ENSMMUG00000003907|ENSMMUG00000019993|ENSMMUG00000019268|ENSMMUG00000002368|ENSMMUG00000002808	http://www.genome.jp/kegg-bin/show_pathway?mcc04115/mcc:695164%09red/mcc:694965%09red/mcc:718948%09red/mcc:574320%09red/mcc:715606%09red/mcc:716904%09red
Selenocompound metabolism	KEGG PATHWAY	mcc00450	1	17	0.856594	1	ENSMMUG00000011277	http://www.genome.jp/kegg-bin/show_pathway?mcc00450/mcc:714744%09red
Ascorbate and aldarate metabolism	KEGG PATHWAY	mcc00053	1	17	0.856594	1	ENSMMUG00000021216	http://www.genome.jp/kegg-bin/show_pathway?mcc00053/mcc:574210%09red
Steroid hormone biosynthesis	KEGG PATHWAY	mcc00140	3	43	0.862521	1	ENSMMUG00000021216|ENSMMUG00000037580|ENSMMUG00000047154	http://www.genome.jp/kegg-bin/show_pathway?mcc00140/mcc:714282%09red/mcc:574210%09red/mcc:712548%09red
Graft-versus-host disease	KEGG PATHWAY	mcc05332	3	43	0.862521	1	ENSMMUG00000045600|ENSMMUG00000044002|ENSMMUG00000019371	http://www.genome.jp/kegg-bin/show_pathway?mcc05332/mcc:717992%09red/mcc:711832%09red/mcc:714964%09red
Retinol metabolism	KEGG PATHWAY	mcc00830	4	55	0.865985	1	ENSMMUG00000040703|ENSMMUG00000021216|ENSMMUG00000040561|ENSMMUG00000012141	http://www.genome.jp/kegg-bin/show_pathway?mcc00830/mcc:713672%09red/mcc:699519%09red/mcc:704750%09red/mcc:574210%09red
Hematopoietic cell lineage	KEGG PATHWAY	mcc04640	6	78	0.871076	1	ENSMMUG00000003755|ENSMMUG00000019799|ENSMMUG00000002923|ENSMMUG00000014983|ENSMMUG00000006825|ENSMMUG00000020434	http://www.genome.jp/kegg-bin/show_pathway?mcc04640/mcc:719239%09red/mcc:713485%09red/mcc:704202%09red/mcc:698961%09red/mcc:701117%09red/mcc:574315%09red
ECM-receptor interaction	KEGG PATHWAY	mcc04512	7	89	0.871905	1	ENSMMUG00000003755|ENSMMUG00000003902|ENSMMUG00000004683|ENSMMUG00000019799|ENSMMUG00000000758|ENSMMUG00000021289|ENSMMUG00000022317	http://www.genome.jp/kegg-bin/show_pathway?mcc04512/mcc:704202%09red/mcc:716998%09red/mcc:709493%09red/mcc:702225%09red/mcc:717572%09red/mcc:706179%09red/mcc:574315%09red
African trypanosomiasis	KEGG PATHWAY	mcc05143	2	32	0.875679	1	ENSMMUG00000007972|ENSMMUG00000047845	http://www.genome.jp/kegg-bin/show_pathway?mcc05143/mcc:718412%09red/mcc:705680%09red
Bacterial invasion of epithelial cells	KEGG PATHWAY	mcc05100	6	79	0.878103	1	ENSMMUG00000003755|ENSMMUG00000003957|ENSMMUG00000001321|ENSMMUG00000014677|ENSMMUG00000005432|ENSMMUG00000002336	http://www.genome.jp/kegg-bin/show_pathway?mcc05100/mcc:718113%09red/mcc:719087%09red/mcc:713558%09red/mcc:700634%09red/mcc:574315%09red/mcc:712931%09red
Sulfur metabolism	KEGG PATHWAY	mcc00920	1	19	0.884438	1	ENSMMUG00000012350	http://www.genome.jp/kegg-bin/show_pathway?mcc00920/mcc:695842%09red
Terpenoid backbone biosynthesis	KEGG PATHWAY	mcc00900	1	19	0.884438	1	ENSMMUG00000042907	http://www.genome.jp/kegg-bin/show_pathway?mcc00900/mcc:717014%09red
Nitrogen metabolism	KEGG PATHWAY	mcc00910	1	19	0.884438	1	ENSMMUG00000042295	http://www.genome.jp/kegg-bin/show_pathway?mcc00910/mcc:716919%09red
Legionellosis	KEGG PATHWAY	mcc05134	5	69	0.886258	1	ENSMMUG00000006640|ENSMMUG00000021476|ENSMMUG00000020374|ENSMMUG00000005217|ENSMMUG00000004696	http://www.genome.jp/kegg-bin/show_pathway?mcc05134/mcc:695335%09red/mcc:709825%09red/mcc:707989%09red/mcc:700320%09red
Rheumatoid arthritis	KEGG PATHWAY	mcc05323	7	92	0.89082	1	ENSMMUG00000004064|ENSMMUG00000004071|ENSMMUG00000041569|ENSMMUG00000000288|ENSMMUG00000002909|ENSMMUG00000019371|ENSMMUG00000022644	http://www.genome.jp/kegg-bin/show_pathway?mcc05323/mcc:677865%09red/mcc:693323%09red/mcc:701697%09red/mcc:707540%09red/mcc:717992%09red/mcc:574209%09red/mcc:574138%09red
Phagosome	KEGG PATHWAY	mcc04145	14	169	0.903337	1	ENSMMUG00000003755|ENSMMUG00000044002|ENSMMUG00000003902|ENSMMUG00000045600|ENSMMUG00000004064|ENSMMUG00000020437|ENSMMUG00000021159|ENSMMUG00000040829|ENSMMUG00000009790|ENSMMUG00000007586|ENSMMUG00000019371|ENSMMUG00000022644|ENSMMUG00000014325|ENSMMUG00000008833	http://www.genome.jp/kegg-bin/show_pathway?mcc04145/mcc:714385%09red/mcc:697331%09red/mcc:718034%09red/mcc:693781%09red/mcc:677865%09red/mcc:694207%09red/mcc:717572%09red/mcc:696748%09red/mcc:717992%09red/mcc:711832%09red/mcc:714964%09red/mcc:697383%09red/mcc:574315%09red/mcc:693323%09red
Allograft rejection	KEGG PATHWAY	mcc05330	3	48	0.904873	1	ENSMMUG00000045600|ENSMMUG00000044002|ENSMMUG00000019371	http://www.genome.jp/kegg-bin/show_pathway?mcc05330/mcc:717992%09red/mcc:711832%09red/mcc:714964%09red
Glycosaminoglycan biosynthesis - chondroitin sulfate / dermatan sulfate	KEGG PATHWAY	mcc00532	1	21	0.906877	1	ENSMMUG00000017226	http://www.genome.jp/kegg-bin/show_pathway?mcc00532/mcc:705139%09red
Metabolism of xenobiotics by cytochrome P450	KEGG PATHWAY	mcc00980	4	61	0.910134	1	ENSMMUG00000014130|ENSMMUG00000021216|ENSMMUG00000041350|ENSMMUG00000003905	http://www.genome.jp/kegg-bin/show_pathway?mcc00980/mcc:703870%09red/mcc:718930%09red/mcc:574210%09red/mcc:715291%09red
Maturity onset diabetes of the young	KEGG PATHWAY	mcc04950	1	22	0.916406	1	ENSMMUG00000016188	http://www.genome.jp/kegg-bin/show_pathway?mcc04950/mcc:709735%09red
Herpes simplex infection	KEGG PATHWAY	mcc05168	17	204	0.917583	1	ENSMMUG00000001645|ENSMMUG00000044002|ENSMMUG00000040817|ENSMMUG00000018930|ENSMMUG00000045600|ENSMMUG00000011527|ENSMMUG00000037639|ENSMMUG00000008342|ENSMMUG00000005294|ENSMMUG00000002569|ENSMMUG00000012103|ENSMMUG00000000288|ENSMMUG00000019371|ENSMMUG00000013101|ENSMMUG00000002526|ENSMMUG00000020374|ENSMMUG00000006823	http://www.genome.jp/kegg-bin/show_pathway?mcc05168/mcc:708391%09red/mcc:696476%09red/mcc:715335%09red/mcc:695607%09red/mcc:700379%09red/mcc:703409%09red/mcc:700467%09red/mcc:705310%09red/mcc:717992%09red/mcc:711832%09red/mcc:714964%09red/mcc:699736%09red/mcc:695335%09red/mcc:722623%09red/mcc:574269%09red/mcc:574138%09red/mcc:715807%09red
Regulation of autophagy	KEGG PATHWAY	mcc04140	2	37	0.919073	1	ENSMMUG00000008047|ENSMMUG00000002197	http://www.genome.jp/kegg-bin/show_pathway?mcc04140/mcc:717813%09red/mcc:717640%09red
Nicotine addiction	KEGG PATHWAY	mcc05033	2	38	0.925836	1	ENSMMUG00000003555|ENSMMUG00000001661	http://www.genome.jp/kegg-bin/show_pathway?mcc05033/mcc:718291%09red/mcc:574380%09red
DNA replication	KEGG PATHWAY	mcc03030	2	38	0.925836	1	ENSMMUG00000006657|ENSMMUG00000021525	http://www.genome.jp/kegg-bin/show_pathway?mcc03030/mcc:719262%09red/mcc:722348%09red
Arginine and proline metabolism	KEGG PATHWAY	mcc00330	4	64	0.92693	1	ENSMMUG00000020437|ENSMMUG00000012895|ENSMMUG00000004751|ENSMMUG00000003646	http://www.genome.jp/kegg-bin/show_pathway?mcc00330/mcc:714870%09red/mcc:715182%09red/mcc:698851%09red/mcc:693781%09red
Toll-like receptor signaling pathway	KEGG PATHWAY	mcc04620	7	101	0.933998	1	ENSMMUG00000001044|ENSMMUG00000003104|ENSMMUG00000008342|ENSMMUG00000012103|ENSMMUG00000023755|ENSMMUG00000020374|ENSMMUG00000002526	http://www.genome.jp/kegg-bin/show_pathway?mcc04620/mcc:710077%09red/mcc:702587%09red/mcc:699736%09red/mcc:703409%09red/mcc:695335%09red/mcc:697747%09red/mcc:695607%09red
Mismatch repair	KEGG PATHWAY	mcc03430	1	25	0.939533	1	ENSMMUG00000021525	http://www.genome.jp/kegg-bin/show_pathway?mcc03430/mcc:719262%09red
Histidine metabolism	KEGG PATHWAY	mcc00340	1	25	0.939533	1	ENSMMUG00000014130	http://www.genome.jp/kegg-bin/show_pathway?mcc00340/mcc:703870%09red
Glycosylphosphatidylinositol(GPI)-anchor biosynthesis	KEGG PATHWAY	mcc00563	1	25	0.939533	1	ENSMMUG00000029296	http://www.genome.jp/kegg-bin/show_pathway?mcc00563/mcc:696123%09red
Cysteine and methionine metabolism	KEGG PATHWAY	mcc00270	2	42	0.947902	1	ENSMMUG00000020665|ENSMMUG00000012350	http://www.genome.jp/kegg-bin/show_pathway?mcc00270/mcc:714721%09red/mcc:695842%09red
ABC transporters	KEGG PATHWAY	mcc02010	2	42	0.947902	1	ENSMMUG00000013799|ENSMMUG00000012746	http://www.genome.jp/kegg-bin/show_pathway?mcc02010/mcc:100429212%09red/mcc:696794%09red
Tryptophan metabolism	KEGG PATHWAY	mcc00380	2	43	0.95235	1	ENSMMUG00000002651|ENSMMUG00000000275	http://www.genome.jp/kegg-bin/show_pathway?mcc00380/mcc:698854%09red/mcc:709776%09red
Ribosome biogenesis in eukaryotes	KEGG PATHWAY	mcc03008	5	83	0.953817	1	ENSMMUG00000010708|ENSMMUG00000022268|ENSMMUG00000021646|ENSMMUG00000005294|ENSMMUG00000004966	http://www.genome.jp/kegg-bin/show_pathway?mcc03008/mcc:717452%09red/mcc:708114%09red/mcc:704047%09red/mcc:715807%09red/mcc:710505%09red
Collecting duct acid secretion	KEGG PATHWAY	mcc04966	1	28	0.956264	1	ENSMMUG00000022644	http://www.genome.jp/kegg-bin/show_pathway?mcc04966/mcc:677865%09red
Nucleotide excision repair	KEGG PATHWAY	mcc03420	2	44	0.956433	1	ENSMMUG00000019297|ENSMMUG00000021525	http://www.genome.jp/kegg-bin/show_pathway?mcc03420/mcc:714302%09red/mcc:719262%09red
Drug metabolism - cytochrome P450	KEGG PATHWAY	mcc00982	3	60	0.96265	1	ENSMMUG00000014130|ENSMMUG00000021216|ENSMMUG00000041350	http://www.genome.jp/kegg-bin/show_pathway?mcc00982/mcc:703870%09red/mcc:574210%09red/mcc:715291%09red
Parkinson's disease	KEGG PATHWAY	mcc05012	15	205	0.968919	1	ENSMMUG00000016665|ENSMMUG00000020980|ENSMMUG00000018526|ENSMMUG00000001776|ENSMMUG00000002230|ENSMMUG00000038181|ENSMMUG00000045077|ENSMMUG00000014132|ENSMMUG00000017134|ENSMMUG00000000261|ENSMMUG00000022663|ENSMMUG00000014705|ENSMMUG00000021786|ENSMMUG00000004447|ENSMMUG00000014334	http://www.genome.jp/kegg-bin/show_pathway?mcc05012/mcc:710862%09red/mcc:709728%09red/mcc:704875%09red/mcc:707865%09red/mcc:694181%09red/mcc:712041%09red/mcc:708377%09red/mcc:714483%09red/mcc:677864%09red/mcc:693502%09red/mcc:699310%09red/mcc:711412%09red/mcc:715897%09red/mcc:711541%09red/mcc:709426%09red
Autoimmune thyroid disease	KEGG PATHWAY	mcc05320	3	63	0.970708	1	ENSMMUG00000045600|ENSMMUG00000044002|ENSMMUG00000019371	http://www.genome.jp/kegg-bin/show_pathway?mcc05320/mcc:717992%09red/mcc:711832%09red/mcc:714964%09red
Propanoate metabolism	KEGG PATHWAY	mcc00640	1	32	0.971605	1	ENSMMUG00000046237	http://www.genome.jp/kegg-bin/show_pathway?mcc00640/mcc:714017%09red
Asthma	KEGG PATHWAY	mcc05310	1	32	0.971605	1	ENSMMUG00000019371	http://www.genome.jp/kegg-bin/show_pathway?mcc05310/mcc:717992%09red
Cell cycle	KEGG PATHWAY	mcc04110	8	127	0.971628	1	ENSMMUG00000002368|ENSMMUG00000001980|ENSMMUG00000011659|ENSMMUG00000003149|ENSMMUG00000004071|ENSMMUG00000023550|ENSMMUG00000005456|ENSMMUG00000017649	http://www.genome.jp/kegg-bin/show_pathway?mcc04110/mcc:702317%09red/mcc:713904%09red/mcc:712947%09red/mcc:714126%09red/mcc:707540%09red/mcc:713114%09red/mcc:574320%09red/mcc:705468%09red
Pyruvate metabolism	KEGG PATHWAY	mcc00620	2	50	0.974718	1	ENSMMUG00000023454|ENSMMUG00000022037	http://www.genome.jp/kegg-bin/show_pathway?mcc00620/mcc:713589%09red/mcc:697742%09red
Chemical carcinogenesis	KEGG PATHWAY	mcc05204	3	69	0.982149	1	ENSMMUG00000014130|ENSMMUG00000021216|ENSMMUG00000041350	http://www.genome.jp/kegg-bin/show_pathway?mcc05204/mcc:703870%09red/mcc:574210%09red/mcc:715291%09red
Alzheimer's disease	KEGG PATHWAY	mcc05010	16	230	0.984191	1	ENSMMUG00000016665|ENSMMUG00000048425|ENSMMUG00000018526|ENSMMUG00000001980|ENSMMUG00000012952|ENSMMUG00000020451|ENSMMUG00000004447|ENSMMUG00000013475|ENSMMUG00000001661|ENSMMUG00000020437|ENSMMUG00000014305|ENSMMUG00000047845|ENSMMUG00000004122|ENSMMUG00000014705|ENSMMUG00000021786|ENSMMUG00000014384	http://www.genome.jp/kegg-bin/show_pathway?mcc05010/mcc:574380%09red/mcc:574327%09red/mcc:100427716%09red/mcc:713114%09red/mcc:711541%09red/mcc:705680%09red/mcc:714445%09red/mcc:693781%09red/mcc:714483%09red/mcc:717740%09red/mcc:711412%09red/mcc:716618%09red/mcc:709426%09red/mcc:677864%09red/mcc:716584%09red/mcc:714623%09red
Cytokine-cytokine receptor interaction	KEGG PATHWAY	mcc04060	15	222	0.986645	1	ENSMMUG00000012944|ENSMMUG00000048630|ENSMMUG00000002923|ENSMMUG00000011042|ENSMMUG00000008252|ENSMMUG00000017274|ENSMMUG00000004071|ENSMMUG00000007506|ENSMMUG00000000288|ENSMMUG00000000426|ENSMMUG00000009316|ENSMMUG00000002909|ENSMMUG00000003140|ENSMMUG00000006825|ENSMMUG00000020434	http://www.genome.jp/kegg-bin/show_pathway?mcc04060/mcc:719239%09red/mcc:712554%09red/mcc:713485%09red/mcc:715456%09red/mcc:705759%09red/mcc:722115%09red/mcc:701792%09red/mcc:701080%09red/mcc:707540%09red/mcc:574188%09red/mcc:698961%09red/mcc:574209%09red/mcc:718143%09red/mcc:574225%09red/mcc:574138%09red
MicroRNAs in cancer	KEGG PATHWAY	mcc05206	18	258	0.987965	1	ENSMMUG00000003755|ENSMMUG00000044277|ENSMMUG00000007972|ENSMMUG00000021659|ENSMMUG00000004756|ENSMMUG00000003053|ENSMMUG00000006761|ENSMMUG00000004071|ENSMMUG00000010956|ENSMMUG00000019457|ENSMMUG00000023550|ENSMMUG00000000758|ENSMMUG00000002909|ENSMMUG00000001187|ENSMMUG00000017649|ENSMMUG00000002368|ENSMMUG00000015453|ENSMMUG00000004919	http://www.genome.jp/kegg-bin/show_pathway?mcc05206/mcc:718412%09red/mcc:702041%09red/mcc:712829%09red/mcc:574315%09red/mcc:701157%09red/mcc:712848%09red/mcc:702837%09red/mcc:713904%09red/mcc:714126%09red/mcc:698830%09red/mcc:709018%09red/mcc:722434%09red/mcc:711180%09red/mcc:707540%09red/mcc:574209%09red/mcc:574320%09red/mcc:716998%09red/mcc:707345%09red
Arachidonic acid metabolism	KEGG PATHWAY	mcc00590	2	59	0.989024	1	ENSMMUG00000012380|ENSMMUG00000012963	http://www.genome.jp/kegg-bin/show_pathway?mcc00590/mcc:695160%09red/mcc:706732%09red
Huntington's disease	KEGG PATHWAY	mcc05016	16	238	0.989455	1	ENSMMUG00000020974|ENSMMUG00000020777|ENSMMUG00000018526|ENSMMUG00000041919|ENSMMUG00000006987|ENSMMUG00000016665|ENSMMUG00000001661|ENSMMUG00000003907|ENSMMUG00000047845|ENSMMUG00000022663|ENSMMUG00000014705|ENSMMUG00000021786|ENSMMUG00000004447|ENSMMUG00000005432|ENSMMUG00000004868|ENSMMUG00000010536	http://www.genome.jp/kegg-bin/show_pathway?mcc05016/mcc:701933%09red/mcc:574380%09red/mcc:699566%09red/mcc:693502%09red/mcc:711541%09red/mcc:701307%09red/mcc:705680%09red/mcc:709426%09red/mcc:714483%09red/mcc:677864%09red/mcc:702019%09red/mcc:719087%09red/mcc:711412%09red/mcc:714273%09red/mcc:718948%09red/mcc:696977%09red
Non-alcoholic fatty liver disease (NAFLD)	KEGG PATHWAY	mcc04932	11	196	0.996082	1	ENSMMUG00000016665|ENSMMUG00000003907|ENSMMUG00000018526|ENSMMUG00000001980|ENSMMUG00000001044|ENSMMUG00000017262|ENSMMUG00000008342|ENSMMUG00000004447|ENSMMUG00000014705|ENSMMUG00000021786|ENSMMUG00000011527	http://www.genome.jp/kegg-bin/show_pathway?mcc04932/mcc:708391%09red/mcc:709426%09red/mcc:711541%09red/mcc:699736%09red/mcc:714483%09red/mcc:677864%09red/mcc:707547%09red/mcc:713114%09red/mcc:718948%09red/mcc:697747%09red/mcc:711412%09red
TGF-beta signaling pathway	KEGG PATHWAY	mcc04350	2	76	0.997828	1	ENSMMUG00000004071|ENSMMUG00000018384	http://www.genome.jp/kegg-bin/show_pathway?mcc04350/mcc:707540%09red/mcc:574340%09red
Systemic lupus erythematosus	KEGG PATHWAY	mcc05322	6	145	0.99866	1	ENSMMUG00000004413|ENSMMUG00000044496|ENSMMUG00000021766|ENSMMUG00000037639|ENSMMUG00000019371|ENSMMUG00000043098	http://www.genome.jp/kegg-bin/show_pathway?mcc05322/mcc:704845%09red/mcc:703073%09red/mcc:717992%09red/mcc:704104%09red/mcc:716440%09red/mcc:700467%09red
Oxidative phosphorylation	KEGG PATHWAY	mcc00190	8	191	0.999641	1	ENSMMUG00000016665|ENSMMUG00000018526|ENSMMUG00000004064|ENSMMUG00000015215|ENSMMUG00000004447|ENSMMUG00000014705|ENSMMUG00000021786|ENSMMUG00000022644	http://www.genome.jp/kegg-bin/show_pathway?mcc00190/mcc:711541%09red/mcc:677865%09red/mcc:677864%09red/mcc:711412%09red/mcc:714483%09red/mcc:694105%09red/mcc:709426%09red/mcc:693323%09red
Ribosome	KEGG PATHWAY	mcc03010	6	325	1	1	ENSMMUG00000030562|ENSMMUG00000000609|ENSMMUG00000004544|ENSMMUG00000009157|ENSMMUG00000008876|ENSMMUG00000017928	http://www.genome.jp/kegg-bin/show_pathway?mcc03010/mcc:695310%09red/mcc:697086%09red/mcc:574363%09red/mcc:711145%09red/mcc:700603%09red/mcc:714094%09red
Olfactory transduction	KEGG PATHWAY	mcc04740	6	346	1	1	ENSMMUG00000002433|ENSMMUG00000011563|ENSMMUG00000014132|ENSMMUG00000021393|ENSMMUG00000000872|ENSMMUG00000048425	http://www.genome.jp/kegg-bin/show_pathway?mcc04740/mcc:695552%09red/mcc:716584%09red/mcc:702504%09red/mcc:709728%09red
--------------------
--------------------
--------------------
