# Supplementary material for: MicroRNA Profile of MA-104 Cell Line Associated With the Pathogenesis of Bovine Rotavirus Strain Circulated in Chinese Calves
Source: Front Microbiol. 2022 Apr 11;13:854348. doi: 10.3389/fmicb.2022.854348 (PMC9062783; doi:10.3389/fmicb.2022.854348)
Supplement: Supplementary file 2 [file Data_Sheet_2.ZIP › Supplementary tables/Table S8a-S8f/Table S8d.DEG_KEGG_pathway_enrichment_result.xls]

## Sheet: G24vsH24.DEG_KEGG_pathway_enric
Supplementary Table. S8d.##Databases: KEGG PATHWAY (KEGG pathway analysis of the target mRNAs of the DE miRNAs in Infected vs Control group) (24hpi)
##Statistical test method: hypergeometric test / Fisher's exact test
##FDR correction method: Benjamini and Hochberg
#Term	Database	ID	Input number	Background number	P-Value	Corrected P-Value	Input	Hyperlink
cAMP signaling pathway	KEGG PATHWAY	mcc04024	19	193	0.0107949	0.952236	ENSMMUG00000002433|ENSMMUG00000017292|ENSMMUG00000001776|ENSMMUG00000010895|ENSMMUG00000001661|ENSMMUG00000009703|ENSMMUG00000018571|ENSMMUG00000019564|ENSMMUG00000001405|ENSMMUG00000016893|ENSMMUG00000009832|ENSMMUG00000005666|ENSMMUG00000006421|ENSMMUG00000001044|ENSMMUG00000014334|ENSMMUG00000006936|ENSMMUG00000017214|ENSMMUG00000018340|ENSMMUG00000048344	http://www.genome.jp/kegg-bin/show_pathway?mcc04024/mcc:706073%09red/mcc:574380%09red/mcc:697747%09red/mcc:716192%09red/mcc:694181%09red/mcc:721821%09red/mcc:720142%09red/mcc:574362%09red/mcc:713227%09red/mcc:702048%09red/mcc:718019%09red/mcc:574203%09red/mcc:699310%09red/mcc:702504%09red/mcc:713391%09red/mcc:697230%09red/mcc:716776%09red/mcc:721573%09red/mcc:696709%09red
Pancreatic cancer	KEGG PATHWAY	mcc05212	9	66	0.012677	0.952236	ENSMMUG00000001044|ENSMMUG00000001348|ENSMMUG00000008351|ENSMMUG00000010895|ENSMMUG00000008639|ENSMMUG00000004579|ENSMMUG00000023550|ENSMMUG00000012069|ENSMMUG00000002909	http://www.genome.jp/kegg-bin/show_pathway?mcc05212/mcc:704683%09red/mcc:716170%09red/mcc:697573%09red/mcc:714126%09red/mcc:708579%09red/mcc:703239%09red/mcc:574209%09red/mcc:697747%09red/mcc:696709%09red
Renin-angiotensin system	KEGG PATHWAY	mcc04614	4	17	0.0191476	0.952236	ENSMMUG00000019294|ENSMMUG00000009960|ENSMMUG00000016522|ENSMMUG00000014983	http://www.genome.jp/kegg-bin/show_pathway?mcc04614/mcc:708592%09red/mcc:716395%09red/mcc:696884%09red/mcc:701117%09red
Glioma	KEGG PATHWAY	mcc05214	8	64	0.027679	0.952236	ENSMMUG00000002433|ENSMMUG00000011557|ENSMMUG00000012305|ENSMMUG00000006581|ENSMMUG00000001044|ENSMMUG00000019564|ENSMMUG00000008639|ENSMMUG00000023550	http://www.genome.jp/kegg-bin/show_pathway?mcc05214/mcc:711353%09red/mcc:721821%09red/mcc:716170%09red/mcc:714126%09red/mcc:702504%09red/mcc:697747%09red/mcc:718982%09red/mcc:708227%09red
Adipocytokine signaling pathway	KEGG PATHWAY	mcc04920	8	65	0.029768	0.952236	ENSMMUG00000016463|ENSMMUG00000021447|ENSMMUG00000021877|ENSMMUG00000008351|ENSMMUG00000011527|ENSMMUG00000001044|ENSMMUG00000022198|ENSMMUG00000003858	http://www.genome.jp/kegg-bin/show_pathway?mcc04920/mcc:708391%09red/mcc:697747%09red/mcc:715454%09red/mcc:717368%09red/mcc:702782%09red/mcc:694430%09red/mcc:705686%09red/mcc:704683%09red
Fc gamma R-mediated phagocytosis	KEGG PATHWAY	mcc04666	9	84	0.0440604	0.952236	ENSMMUG00000049120|ENSMMUG00000048684|ENSMMUG00000010895|ENSMMUG00000009951|ENSMMUG00000001044|ENSMMUG00000022938|ENSMMUG00000005666|ENSMMUG00000019016|ENSMMUG00000017214	http://www.genome.jp/kegg-bin/show_pathway?mcc04666/mcc:100428619%09red/mcc:721882%09red/mcc:721573%09red/mcc:713227%09red/mcc:716022%09red/mcc:721122%09red/mcc:697747%09red/mcc:696709%09red
Fructose and mannose metabolism	KEGG PATHWAY	mcc00051	5	34	0.0444246	0.952236	ENSMMUG00000022714|ENSMMUG00000005227|ENSMMUG00000022536|ENSMMUG00000017938|ENSMMUG00000001853	http://www.genome.jp/kegg-bin/show_pathway?mcc00051/mcc:709022%09red/mcc:709811%09red/mcc:707866%09red/mcc:709122%09red/mcc:703756%09red
Axon guidance	KEGG PATHWAY	mcc04360	12	126	0.045492	0.952236	ENSMMUG00000020965|ENSMMUG00000007375|ENSMMUG00000001776|ENSMMUG00000000521|ENSMMUG00000010895|ENSMMUG00000048864|ENSMMUG00000021576|ENSMMUG00000003379|ENSMMUG00000031214|ENSMMUG00000020534|ENSMMUG00000019016|ENSMMUG00000006923	http://www.genome.jp/kegg-bin/show_pathway?mcc04360/mcc:712628%09red/mcc:712969%09red/mcc:721882%09red/mcc:694149%09red/mcc:716274%09red/mcc:699310%09red/mcc:697504%09red/mcc:715127%09red/mcc:701589%09red/mcc:710161%09red/mcc:696709%09red/mcc:719320%09red
Prostate cancer	KEGG PATHWAY	mcc05215	9	85	0.0466498	0.952236	ENSMMUG00000011557|ENSMMUG00000012305|ENSMMUG00000001044|ENSMMUG00000001348|ENSMMUG00000008351|ENSMMUG00000018571|ENSMMUG00000019564|ENSMMUG00000008639|ENSMMUG00000023550	http://www.genome.jp/kegg-bin/show_pathway?mcc05215/mcc:711353%09red/mcc:704683%09red/mcc:721821%09red/mcc:716170%09red/mcc:697573%09red/mcc:714126%09red/mcc:713391%09red/mcc:697747%09red/mcc:708227%09red
Amino sugar and nucleotide sugar metabolism	KEGG PATHWAY	mcc00520	6	47	0.0489744	0.952236	ENSMMUG00000017938|ENSMMUG00000001853|ENSMMUG00000021765|ENSMMUG00000008709|ENSMMUG00000022714|ENSMMUG00000005227	http://www.genome.jp/kegg-bin/show_pathway?mcc00520/mcc:707866%09red/mcc:703756%09red/mcc:703873%09red/mcc:709811%09red/mcc:703286%09red/mcc:709122%09red
Cocaine addiction	KEGG PATHWAY	mcc05030	6	48	0.052856	0.952236	ENSMMUG00000001776|ENSMMUG00000018571|ENSMMUG00000001661|ENSMMUG00000001405|ENSMMUG00000014334|ENSMMUG00000012005	http://www.genome.jp/kegg-bin/show_pathway?mcc05030/mcc:574380%09red/mcc:694181%09red/mcc:574203%09red/mcc:699310%09red/mcc:713391%09red/mcc:700214%09red
Bladder cancer	KEGG PATHWAY	mcc05219	5	38	0.0631813	0.952236	ENSMMUG00000001348|ENSMMUG00000023550|ENSMMUG00000019564|ENSMMUG00000002909|ENSMMUG00000008639	http://www.genome.jp/kegg-bin/show_pathway?mcc05219/mcc:714126%09red/mcc:574209%09red/mcc:697573%09red/mcc:721821%09red/mcc:716170%09red
TNF signaling pathway	KEGG PATHWAY	mcc04668	10	106	0.0670887	0.952236	ENSMMUG00000021447|ENSMMUG00000012310|ENSMMUG00000008351|ENSMMUG00000011527|ENSMMUG00000001044|ENSMMUG00000018571|ENSMMUG00000002680|ENSMMUG00000012103|ENSMMUG00000000426|ENSMMUG00000013665	http://www.genome.jp/kegg-bin/show_pathway?mcc04668/mcc:712429%09red/mcc:708391%09red/mcc:704683%09red/mcc:702532%09red/mcc:703409%09red/mcc:713391%09red/mcc:697747%09red/mcc:574225%09red/mcc:574234%09red/mcc:715454%09red
B cell receptor signaling pathway	KEGG PATHWAY	mcc04662	7	68	0.0823995	0.952236	ENSMMUG00000049120|ENSMMUG00000048684|ENSMMUG00000010895|ENSMMUG00000008351|ENSMMUG00000001044|ENSMMUG00000019564|ENSMMUG00000017214	http://www.genome.jp/kegg-bin/show_pathway?mcc04662/mcc:704683%09red/mcc:721821%09red/mcc:713227%09red/mcc:721122%09red/mcc:697747%09red/mcc:696709%09red
Cholinergic synapse	KEGG PATHWAY	mcc04725	10	112	0.0872778	0.952236	ENSMMUG00000002433|ENSMMUG00000021442|ENSMMUG00000017292|ENSMMUG00000001044|ENSMMUG00000001776|ENSMMUG00000018571|ENSMMUG00000012948|ENSMMUG00000010903|ENSMMUG00000006421|ENSMMUG00000004080	http://www.genome.jp/kegg-bin/show_pathway?mcc04725/mcc:699310%09red/mcc:703399%09red/mcc:574362%09red/mcc:717764%09red/mcc:702504%09red/mcc:708901%09red/mcc:713391%09red/mcc:697230%09red/mcc:697747%09red/mcc:705326%09red
Non-small cell lung cancer	KEGG PATHWAY	mcc05223	6	56	0.0904563	0.952236	ENSMMUG00000001044|ENSMMUG00000001348|ENSMMUG00000003858|ENSMMUG00000019564|ENSMMUG00000008639|ENSMMUG00000023550	http://www.genome.jp/kegg-bin/show_pathway?mcc05223/mcc:721821%09red/mcc:716170%09red/mcc:717368%09red/mcc:697573%09red/mcc:714126%09red/mcc:697747%09red
Chronic myeloid leukemia	KEGG PATHWAY	mcc05220	7	70	0.0918214	0.952236	ENSMMUG00000006581|ENSMMUG00000001044|ENSMMUG00000008351|ENSMMUG00000019564|ENSMMUG00000008639|ENSMMUG00000023550|ENSMMUG00000012069	http://www.genome.jp/kegg-bin/show_pathway?mcc05220/mcc:704683%09red/mcc:721821%09red/mcc:716170%09red/mcc:714126%09red/mcc:703239%09red/mcc:697747%09red/mcc:718982%09red
Melanogenesis	KEGG PATHWAY	mcc04916	9	100	0.0977936	0.952236	ENSMMUG00000002433|ENSMMUG00000016463|ENSMMUG00000001776|ENSMMUG00000011115|ENSMMUG00000018571|ENSMMUG00000019564|ENSMMUG00000012948|ENSMMUG00000008338|ENSMMUG00000006421	http://www.genome.jp/kegg-bin/show_pathway?mcc04916/mcc:705792%09red/mcc:721821%09red/mcc:699310%09red/mcc:717764%09red/mcc:702504%09red/mcc:713391%09red/mcc:697230%09red/mcc:694430%09red/mcc:696326%09red
NF-kappa B signaling pathway	KEGG PATHWAY	mcc04064	8	87	0.104977	0.952236	ENSMMUG00000049120|ENSMMUG00000048684|ENSMMUG00000012310|ENSMMUG00000008351|ENSMMUG00000011527|ENSMMUG00000005294|ENSMMUG00000012103|ENSMMUG00000008692	http://www.genome.jp/kegg-bin/show_pathway?mcc04064/mcc:708391%09red/mcc:704683%09red/mcc:703409%09red/mcc:715807%09red/mcc:721122%09red/mcc:701451%09red/mcc:574234%09red
Homologous recombination	KEGG PATHWAY	mcc03440	4	32	0.10498	0.952236	ENSMMUG00000011604|ENSMMUG00000003130|ENSMMUG00000004579|ENSMMUG00000021525	http://www.genome.jp/kegg-bin/show_pathway?mcc03440/mcc:721272%09red/mcc:710718%09red/mcc:719262%09red/mcc:708579%09red
Gap junction	KEGG PATHWAY	mcc04540	8	88	0.109781	0.952236	ENSMMUG00000011557|ENSMMUG00000001776|ENSMMUG00000001187|ENSMMUG00000019564|ENSMMUG00000012948|ENSMMUG00000021159|ENSMMUG00000006421|ENSMMUG00000014334	http://www.genome.jp/kegg-bin/show_pathway?mcc04540/mcc:711353%09red/mcc:694181%09red/mcc:721821%09red/mcc:699310%09red/mcc:702837%09red/mcc:717764%09red/mcc:697230%09red/mcc:718034%09red
Calcium signaling pathway	KEGG PATHWAY	mcc04020	14	180	0.111412	0.952236	ENSMMUG00000002433|ENSMMUG00000011557|ENSMMUG00000049120|ENSMMUG00000048684|ENSMMUG00000001348|ENSMMUG00000021442|ENSMMUG00000010046|ENSMMUG00000011403|ENSMMUG00000012948|ENSMMUG00000017292|ENSMMUG00000001661|ENSMMUG00000009703|ENSMMUG00000006421|ENSMMUG00000048344	http://www.genome.jp/kegg-bin/show_pathway?mcc04020/mcc:711353%09red/mcc:574380%09red/mcc:721732%09red/mcc:574362%09red/mcc:697573%09red/mcc:721122%09red/mcc:702504%09red/mcc:708901%09red/mcc:716012%09red/mcc:697230%09red/mcc:717764%09red/mcc:716776%09red/mcc:702048%09red
SNARE interactions in vesicular transport	KEGG PATHWAY	mcc04130	4	34	0.121865	0.952236	ENSMMUG00000003236|ENSMMUG00000048207|ENSMMUG00000011505|ENSMMUG00000023203	http://www.genome.jp/kegg-bin/show_pathway?mcc04130/mcc:704880%09red/mcc:704733%09red/mcc:574205%09red/mcc:696599%09red
Rap1 signaling pathway	KEGG PATHWAY	mcc04015	16	215	0.121898	0.952236	ENSMMUG00000002680|ENSMMUG00000002772|ENSMMUG00000011557|ENSMMUG00000012305|ENSMMUG00000001776|ENSMMUG00000010895|ENSMMUG00000001044|ENSMMUG00000019564|ENSMMUG00000012948|ENSMMUG00000022938|ENSMMUG00000001661|ENSMMUG00000002909|ENSMMUG00000014603|ENSMMUG00000006421|ENSMMUG00000014334|ENSMMUG00000000654	http://www.genome.jp/kegg-bin/show_pathway?mcc04015/mcc:711353%09red/mcc:574380%09red/mcc:694181%09red/mcc:721821%09red/mcc:717764%09red/mcc:710753%09red/mcc:696709%09red/mcc:716022%09red/mcc:699310%09red/mcc:719844%09red/mcc:697230%09red/mcc:574209%09red/mcc:697747%09red/mcc:702532%09red/mcc:574304%09red/mcc:708227%09red
Gastric acid secretion	KEGG PATHWAY	mcc04971	7	76	0.123503	0.952236	ENSMMUG00000002433|ENSMMUG00000016893|ENSMMUG00000001776|ENSMMUG00000012948|ENSMMUG00000017100|ENSMMUG00000021442|ENSMMUG00000006421	http://www.genome.jp/kegg-bin/show_pathway?mcc04971/mcc:699310%09red/mcc:720142%09red/mcc:717764%09red/mcc:702504%09red/mcc:708901%09red/mcc:697230%09red/mcc:713966%09red
Fc epsilon RI signaling pathway	KEGG PATHWAY	mcc04664	6	64	0.13928	0.952236	ENSMMUG00000049120|ENSMMUG00000048684|ENSMMUG00000001044|ENSMMUG00000010895|ENSMMUG00000019564|ENSMMUG00000017214	http://www.genome.jp/kegg-bin/show_pathway?mcc04664/mcc:721122%09red/mcc:697747%09red/mcc:713227%09red/mcc:721821%09red/mcc:696709%09red
Staphylococcus aureus infection	KEGG PATHWAY	mcc05150	5	51	0.149434	0.952236	ENSMMUG00000009674|ENSMMUG00000043492|ENSMMUG00000009278|ENSMMUG00000048684|ENSMMUG00000049120	http://www.genome.jp/kegg-bin/show_pathway?mcc05150/mcc:721122%09red/mcc:721138%09red/mcc:718056%09red/mcc:722133%09red
Renal cell carcinoma	KEGG PATHWAY	mcc05211	6	66	0.153085	0.952236	ENSMMUG00000001044|ENSMMUG00000001197|ENSMMUG00000019564|ENSMMUG00000020534|ENSMMUG00000012069|ENSMMUG00000002909	http://www.genome.jp/kegg-bin/show_pathway?mcc05211/mcc:721821%09red/mcc:703239%09red/mcc:701589%09red/mcc:574209%09red/mcc:697747%09red/mcc:703083%09red
Riboflavin metabolism	KEGG PATHWAY	mcc00740	2	12	0.154192	0.952236	ENSMMUG00000011115|ENSMMUG00000014151	http://www.genome.jp/kegg-bin/show_pathway?mcc00740/mcc:710140%09red/mcc:705792%09red
Endometrial cancer	KEGG PATHWAY	mcc05213	5	52	0.157496	0.952236	ENSMMUG00000001348|ENSMMUG00000003053|ENSMMUG00000019564|ENSMMUG00000008639|ENSMMUG00000001044	http://www.genome.jp/kegg-bin/show_pathway?mcc05213/mcc:716170%09red/mcc:697747%09red/mcc:697573%09red/mcc:721821%09red/mcc:707345%09red
Estrogen signaling pathway	KEGG PATHWAY	mcc04915	8	97	0.158167	0.952236	ENSMMUG00000006581|ENSMMUG00000001044|ENSMMUG00000001776|ENSMMUG00000018571|ENSMMUG00000019564|ENSMMUG00000012948|ENSMMUG00000009832|ENSMMUG00000006421	http://www.genome.jp/kegg-bin/show_pathway?mcc04915/mcc:721821%09red/mcc:699310%09red/mcc:718019%09red/mcc:717764%09red/mcc:713391%09red/mcc:697230%09red/mcc:697747%09red/mcc:718982%09red
Regulation of actin cytoskeleton	KEGG PATHWAY	mcc04810	15	209	0.158738	0.952236	ENSMMUG00000014408|ENSMMUG00000002772|ENSMMUG00000011557|ENSMMUG00000011332|ENSMMUG00000017292|ENSMMUG00000010895|ENSMMUG00000003053|ENSMMUG00000010767|ENSMMUG00000019564|ENSMMUG00000016893|ENSMMUG00000020534|ENSMMUG00000021442|ENSMMUG00000019016|ENSMMUG00000003285|ENSMMUG00000017214	http://www.genome.jp/kegg-bin/show_pathway?mcc04810/mcc:711353%09red/mcc:721821%09red/mcc:721882%09red/mcc:720142%09red/mcc:574362%09red/mcc:713227%09red/mcc:693666%09red/mcc:710753%09red/mcc:716944%09red/mcc:708901%09red/mcc:716936%09red/mcc:701589%09red/mcc:697765%09red/mcc:696709%09red/mcc:707345%09red
Focal adhesion	KEGG PATHWAY	mcc04510	15	209	0.158738	0.952236	ENSMMUG00000011557|ENSMMUG00000011332|ENSMMUG00000006581|ENSMMUG00000010895|ENSMMUG00000001348|ENSMMUG00000001044|ENSMMUG00000010767|ENSMMUG00000022938|ENSMMUG00000020534|ENSMMUG00000003902|ENSMMUG00000012635|ENSMMUG00000002909|ENSMMUG00000003285|ENSMMUG00000017214|ENSMMUG00000012305	http://www.genome.jp/kegg-bin/show_pathway?mcc04510/mcc:711353%09red/mcc:697747%09red/mcc:713227%09red/mcc:697573%09red/mcc:693666%09red/mcc:706407%09red/mcc:696709%09red/mcc:717572%09red/mcc:716022%09red/mcc:716936%09red/mcc:701589%09red/mcc:574209%09red/mcc:697765%09red/mcc:718982%09red/mcc:708227%09red
Amphetamine addiction	KEGG PATHWAY	mcc05031	6	67	0.160206	0.952236	ENSMMUG00000002433|ENSMMUG00000018519|ENSMMUG00000018571|ENSMMUG00000001661|ENSMMUG00000001405|ENSMMUG00000003236	http://www.genome.jp/kegg-bin/show_pathway?mcc05031/mcc:574380%09red/mcc:702690%09red/mcc:574203%09red/mcc:702504%09red/mcc:713391%09red/mcc:574205%09red
Glycosphingolipid biosynthesis - lacto and neolacto series	KEGG PATHWAY	mcc00601	3	25	0.164298	0.952236	ENSMMUG00000015155|ENSMMUG00000004020|ENSMMUG00000018037	http://www.genome.jp/kegg-bin/show_pathway?mcc00601/mcc:704038%09red/mcc:718252%09red/mcc:702023%09red
Basal cell carcinoma	KEGG PATHWAY	mcc05217	5	53	0.165731	0.952236	ENSMMUG00000003053|ENSMMUG00000008338|ENSMMUG00000012972|ENSMMUG00000004396|ENSMMUG00000008639	http://www.genome.jp/kegg-bin/show_pathway?mcc05217/mcc:713576%09red/mcc:696326%09red/mcc:699940%09red/mcc:716170%09red/mcc:707345%09red
Bile secretion	KEGG PATHWAY	mcc04976	6	68	0.167468	0.952236	ENSMMUG00000011128|ENSMMUG00000016893|ENSMMUG00000022941|ENSMMUG00000003789|ENSMMUG00000017100|ENSMMUG00000006421	http://www.genome.jp/kegg-bin/show_pathway?mcc04976/mcc:720142%09red/mcc:695182%09red/mcc:699496%09red/mcc:697230%09red/mcc:713966%09red/mcc:708641%09red
Neuroactive ligand-receptor interaction	KEGG PATHWAY	mcc04080	18	262	0.171141	0.952236	ENSMMUG00000011128|ENSMMUG00000006936|ENSMMUG00000021442|ENSMMUG00000009278|ENSMMUG00000013445|ENSMMUG00000010046|ENSMMUG00000011403|ENSMMUG00000001661|ENSMMUG00000021514|ENSMMUG00000017292|ENSMMUG00000009832|ENSMMUG00000018050|ENSMMUG00000009703|ENSMMUG00000014334|ENSMMUG00000014742|ENSMMUG00000000654|ENSMMUG00000012005|ENSMMUG00000048344	http://www.genome.jp/kegg-bin/show_pathway?mcc04080/mcc:721732%09red/mcc:574380%09red/mcc:716776%09red/mcc:702048%09red/mcc:694181%09red/mcc:712868%09red/mcc:574362%09red/mcc:716192%09red/mcc:718056%09red/mcc:695182%09red/mcc:718019%09red/mcc:702686%09red/mcc:708901%09red/mcc:712147%09red/mcc:716012%09red/mcc:700214%09red/mcc:694492%09red/mcc:719844%09red
Melanoma	KEGG PATHWAY	mcc05218	6	71	0.190047	0.952236	ENSMMUG00000011557|ENSMMUG00000012305|ENSMMUG00000001044|ENSMMUG00000019564|ENSMMUG00000008639|ENSMMUG00000023550	http://www.genome.jp/kegg-bin/show_pathway?mcc05218/mcc:711353%09red/mcc:721821%09red/mcc:716170%09red/mcc:714126%09red/mcc:697747%09red/mcc:708227%09red
AMPK signaling pathway	KEGG PATHWAY	mcc04152	9	119	0.195156	0.952236	ENSMMUG00000012305|ENSMMUG00000005005|ENSMMUG00000021877|ENSMMUG00000022536|ENSMMUG00000041101|ENSMMUG00000018571|ENSMMUG00000022198|ENSMMUG00000001044|ENSMMUG00000002808	http://www.genome.jp/kegg-bin/show_pathway?mcc04152/mcc:715908%09red/mcc:697747%09red/mcc:702782%09red/mcc:708583%09red/mcc:694965%09red/mcc:713391%09red/mcc:709022%09red/mcc:705686%09red/mcc:708227%09red
mTOR signaling pathway	KEGG PATHWAY	mcc04150	5	57	0.20026	0.952236	ENSMMUG00000008351|ENSMMUG00000002808|ENSMMUG00000022198|ENSMMUG00000002909|ENSMMUG00000001044	http://www.genome.jp/kegg-bin/show_pathway?mcc04150/mcc:574209%09red/mcc:697747%09red/mcc:694965%09red/mcc:704683%09red/mcc:705686%09red
GnRH signaling pathway	KEGG PATHWAY	mcc04912	7	89	0.207909	0.952236	ENSMMUG00000002433|ENSMMUG00000001187|ENSMMUG00000019564|ENSMMUG00000012948|ENSMMUG00000005666|ENSMMUG00000006421|ENSMMUG00000013665	http://www.genome.jp/kegg-bin/show_pathway?mcc04912/mcc:712429%09red/mcc:721821%09red/mcc:721573%09red/mcc:702837%09red/mcc:717764%09red/mcc:702504%09red/mcc:697230%09red
Glycosaminoglycan biosynthesis - keratan sulfate	KEGG PATHWAY	mcc00533	2	15	0.209336	0.952236	ENSMMUG00000015155|ENSMMUG00000001563	http://www.genome.jp/kegg-bin/show_pathway?mcc00533/mcc:704038%09red/mcc:711570%09red
Thyroid cancer	KEGG PATHWAY	mcc05216	3	29	0.215932	0.952236	ENSMMUG00000003858|ENSMMUG00000019564|ENSMMUG00000008639	http://www.genome.jp/kegg-bin/show_pathway?mcc05216/mcc:717368%09red/mcc:721821%09red/mcc:716170%09red
Neurotrophin signaling pathway	KEGG PATHWAY	mcc04722	9	123	0.21965	0.952236	ENSMMUG00000002433|ENSMMUG00000009949|ENSMMUG00000006581|ENSMMUG00000001044|ENSMMUG00000008351|ENSMMUG00000019564|ENSMMUG00000008639|ENSMMUG00000001187|ENSMMUG00000014603	http://www.genome.jp/kegg-bin/show_pathway?mcc04722/mcc:714752%09red/mcc:704683%09red/mcc:721821%09red/mcc:716170%09red/mcc:702837%09red/mcc:702504%09red/mcc:574304%09red/mcc:697747%09red/mcc:718982%09red
Nucleotide excision repair	KEGG PATHWAY	mcc03420	4	44	0.220406	0.952236	ENSMMUG00000011604|ENSMMUG00000004393|ENSMMUG00000015463|ENSMMUG00000021525	http://www.genome.jp/kegg-bin/show_pathway?mcc03420/mcc:721272%09red/mcc:719262%09red/mcc:717979%09red/mcc:698023%09red
Chemokine signaling pathway	KEGG PATHWAY	mcc04062	13	191	0.227568	0.952236	ENSMMUG00000001776|ENSMMUG00000006581|ENSMMUG00000010895|ENSMMUG00000008351|ENSMMUG00000001044|ENSMMUG00000012948|ENSMMUG00000015925|ENSMMUG00000000426|ENSMMUG00000013400|ENSMMUG00000006421|ENSMMUG00000000803|ENSMMUG00000004080|ENSMMUG00000017214	http://www.genome.jp/kegg-bin/show_pathway?mcc04062/mcc:721754%09red/mcc:704683%09red/mcc:699310%09red/mcc:703399%09red/mcc:713227%09red/mcc:712694%09red/mcc:700407%09red/mcc:717764%09red/mcc:718982%09red/mcc:697230%09red/mcc:697747%09red/mcc:574225%09red/mcc:696709%09red
Nicotinate and nicotinamide metabolism	KEGG PATHWAY	mcc00760	3	30	0.229341	0.952236	ENSMMUG00000038569|ENSMMUG00000014151|ENSMMUG00000003749	http://www.genome.jp/kegg-bin/show_pathway?mcc00760/mcc:710140%09red/mcc:714292%09red/mcc:700964%09red
Other types of O-glycan biosynthesis	KEGG PATHWAY	mcc00514	3	30	0.229341	0.952236	ENSMMUG00000003005|ENSMMUG00000015155|ENSMMUG00000016300	http://www.genome.jp/kegg-bin/show_pathway?mcc00514/mcc:699530%09red/mcc:708299%09red/mcc:704038%09red
Vasopressin-regulated water reabsorption	KEGG PATHWAY	mcc04962	4	45	0.23125	0.952236	ENSMMUG00000048207|ENSMMUG00000041799|ENSMMUG00000009949|ENSMMUG00000018571	http://www.genome.jp/kegg-bin/show_pathway?mcc04962/mcc:704880%09red/mcc:714752%09red/mcc:713391%09red/mcc:702360%09red
Endocrine and other factor-regulated calcium reabsorption	KEGG PATHWAY	mcc04961	4	45	0.23125	0.952236	ENSMMUG00000003620|ENSMMUG00000005432|ENSMMUG00000014742|ENSMMUG00000012948	http://www.genome.jp/kegg-bin/show_pathway?mcc04961/mcc:717764%09red/mcc:712147%09red/mcc:720875%09red/mcc:719087%09red
Osteoclast differentiation	KEGG PATHWAY	mcc04380	9	126	0.238757	0.952236	ENSMMUG00000018473|ENSMMUG00000008351|ENSMMUG00000011527|ENSMMUG00000001044|ENSMMUG00000002680|ENSMMUG00000012103|ENSMMUG00000021055|ENSMMUG00000037684|ENSMMUG00000000803	http://www.genome.jp/kegg-bin/show_pathway?mcc04380/mcc:708391%09red/mcc:704683%09red/mcc:705481%09red/mcc:703409%09red/mcc:712694%09red/mcc:716034%09red/mcc:715912%09red/mcc:697747%09red/mcc:702532%09red
Pathways in cancer	KEGG PATHWAY	mcc05200	21	331	0.238945	0.952236	ENSMMUG00000012486|ENSMMUG00000011557|ENSMMUG00000012305|ENSMMUG00000004396|ENSMMUG00000010895|ENSMMUG00000001348|ENSMMUG00000008351|ENSMMUG00000001197|ENSMMUG00000001044|ENSMMUG00000019564|ENSMMUG00000003858|ENSMMUG00000012972|ENSMMUG00000023550|ENSMMUG00000004341|ENSMMUG00000012069|ENSMMUG00000008639|ENSMMUG00000002909|ENSMMUG00000003053|ENSMMUG00000004579|ENSMMUG00000008338|ENSMMUG00000011527	http://www.genome.jp/kegg-bin/show_pathway?mcc05200/mcc:711353%09red/mcc:697747%09red/mcc:703083%09red/mcc:704683%09red/mcc:721821%09red/mcc:708391%09red/mcc:717368%09red/mcc:716170%09red/mcc:697573%09red/mcc:708228%09red/mcc:708579%09red/mcc:703239%09red/mcc:714126%09red/mcc:700206%09red/mcc:696326%09red/mcc:713576%09red/mcc:707345%09red/mcc:699940%09red/mcc:574209%09red/mcc:696709%09red/mcc:708…
N-Glycan biosynthesis	KEGG PATHWAY	mcc00510	4	46	0.242221	0.952236	ENSMMUG00000015155|ENSMMUG00000008036|ENSMMUG00000016300|ENSMMUG00000012374	http://www.genome.jp/kegg-bin/show_pathway?mcc00510/mcc:706918%09red/mcc:705006%09red/mcc:708299%09red/mcc:704038%09red
HTLV-I infection	KEGG PATHWAY	mcc05166	17	263	0.244823	0.952236	ENSMMUG00000011557|ENSMMUG00000005005|ENSMMUG00000021525|ENSMMUG00000003053|ENSMMUG00000008351|ENSMMUG00000001044|ENSMMUG00000012887|ENSMMUG00000000033|ENSMMUG00000014756|ENSMMUG00000023550|ENSMMUG00000008338|ENSMMUG00000015463|ENSMMUG00000012069|ENSMMUG00000008639|ENSMMUG00000006421|ENSMMUG00000020421|ENSMMUG00000011964	http://www.genome.jp/kegg-bin/show_pathway?mcc05166/mcc:711353%09red/mcc:715908%09red/mcc:719262%09red/mcc:704683%09red/mcc:716170%09red/mcc:698861%09red/mcc:697747%09red/mcc:698023%09red/mcc:714126%09red/mcc:714909%09red/mcc:703239%09red/mcc:708741%09red/mcc:701147%09red/mcc:697230%09red/mcc:698283%09red/mcc:696326%09red/mcc:707345%09red
Tight junction	KEGG PATHWAY	mcc04530	9	127	0.245254	0.952236	ENSMMUG00000010767|ENSMMUG00000001427|ENSMMUG00000001044|ENSMMUG00000021259|ENSMMUG00000001776|ENSMMUG00000005294|ENSMMUG00000003285|ENSMMUG00000003094|ENSMMUG00000006101	http://www.genome.jp/kegg-bin/show_pathway?mcc04530/mcc:697747%09red/mcc:721979%09red/mcc:693666%09red/mcc:699310%09red/mcc:715807%09red/mcc:710830%09red/mcc:699854%09red/mcc:697765%09red/mcc:719560%09red
Small cell lung cancer	KEGG PATHWAY	mcc05222	7	95	0.252682	0.952236	ENSMMUG00000001044|ENSMMUG00000008351|ENSMMUG00000011527|ENSMMUG00000008639|ENSMMUG00000023550|ENSMMUG00000004341|ENSMMUG00000003858	http://www.genome.jp/kegg-bin/show_pathway?mcc05222/mcc:708391%09red/mcc:704683%09red/mcc:716170%09red/mcc:717368%09red/mcc:708228%09red/mcc:697747%09red/mcc:714126%09red
Phototransduction	KEGG PATHWAY	mcc04744	3	32	0.256578	0.952236	ENSMMUG00000000872|ENSMMUG00000004080|ENSMMUG00000018340	http://www.genome.jp/kegg-bin/show_pathway?mcc04744/mcc:706073%09red/mcc:695552%09red/mcc:703399%09red
African trypanosomiasis	KEGG PATHWAY	mcc05143	3	32	0.256578	0.952236	ENSMMUG00000049120|ENSMMUG00000012948|ENSMMUG00000048684	http://www.genome.jp/kegg-bin/show_pathway?mcc05143/mcc:721122%09red/mcc:717764%09red
Ras signaling pathway	KEGG PATHWAY	mcc04014	15	231	0.256763	0.952236	ENSMMUG00000011557|ENSMMUG00000012305|ENSMMUG00000006581|ENSMMUG00000010895|ENSMMUG00000008351|ENSMMUG00000001044|ENSMMUG00000019564|ENSMMUG00000001661|ENSMMUG00000002680|ENSMMUG00000020534|ENSMMUG00000030384|ENSMMUG00000005666|ENSMMUG00000002909|ENSMMUG00000014603|ENSMMUG00000004080	http://www.genome.jp/kegg-bin/show_pathway?mcc04014/mcc:711353%09red/mcc:574380%09red/mcc:704683%09red/mcc:721821%09red/mcc:703399%09red/mcc:721573%09red/mcc:696709%09red/mcc:719871%09red/mcc:574304%09red/mcc:701589%09red/mcc:574209%09red/mcc:697747%09red/mcc:702532%09red/mcc:718982%09red/mcc:708227%09red
Thyroid hormone signaling pathway	KEGG PATHWAY	mcc04919	8	113	0.263463	0.952236	ENSMMUG00000016893|ENSMMUG00000001044|ENSMMUG00000003858|ENSMMUG00000019564|ENSMMUG00000008639|ENSMMUG00000012948|ENSMMUG00000014756|ENSMMUG00000002808	http://www.genome.jp/kegg-bin/show_pathway?mcc04919/mcc:698283%09red/mcc:721821%09red/mcc:716170%09red/mcc:717368%09red/mcc:717764%09red/mcc:694965%09red/mcc:720142%09red/mcc:697747%09red
Hedgehog signaling pathway	KEGG PATHWAY	mcc04340	4	48	0.264494	0.952236	ENSMMUG00000008338|ENSMMUG00000000785|ENSMMUG00000012972|ENSMMUG00000004396	http://www.genome.jp/kegg-bin/show_pathway?mcc04340/mcc:713576%09red/mcc:699940%09red/mcc:704046%09red/mcc:696326%09red
Dopaminergic synapse	KEGG PATHWAY	mcc04728	9	130	0.265092	0.952236	ENSMMUG00000002433|ENSMMUG00000001776|ENSMMUG00000001044|ENSMMUG00000041101|ENSMMUG00000018571|ENSMMUG00000012948|ENSMMUG00000001405|ENSMMUG00000014334|ENSMMUG00000004080	http://www.genome.jp/kegg-bin/show_pathway?mcc04728/mcc:694181%09red/mcc:699310%09red/mcc:703399%09red/mcc:574203%09red/mcc:717764%09red/mcc:708583%09red/mcc:702504%09red/mcc:713391%09red/mcc:697747%09red
Cyanoamino acid metabolism	KEGG PATHWAY	mcc00460	1	5	0.266101	0.952236	ENSMMUG00000017931	http://www.genome.jp/kegg-bin/show_pathway?mcc00460/mcc:706813%09red
Glutamatergic synapse	KEGG PATHWAY	mcc04724	8	114	0.270668	0.952236	ENSMMUG00000001776|ENSMMUG00000001661|ENSMMUG00000012948|ENSMMUG00000005666|ENSMMUG00000015925|ENSMMUG00000006421|ENSMMUG00000004080|ENSMMUG00000012005	http://www.genome.jp/kegg-bin/show_pathway?mcc04724/mcc:721754%09red/mcc:574380%09red/mcc:699310%09red/mcc:703399%09red/mcc:721573%09red/mcc:717764%09red/mcc:697230%09red/mcc:700214%09red
Leukocyte transendothelial migration	KEGG PATHWAY	mcc04670	8	114	0.270668	0.952236	ENSMMUG00000010767|ENSMMUG00000011332|ENSMMUG00000010895|ENSMMUG00000001776|ENSMMUG00000022938|ENSMMUG00000003285|ENSMMUG00000003094|ENSMMUG00000017214	http://www.genome.jp/kegg-bin/show_pathway?mcc04670/mcc:713227%09red/mcc:693666%09red/mcc:699310%09red/mcc:716022%09red/mcc:716936%09red/mcc:699854%09red/mcc:696709%09red/mcc:697765%09red
ErbB signaling pathway	KEGG PATHWAY	mcc04012	6	82	0.281052	0.952236	ENSMMUG00000002433|ENSMMUG00000006581|ENSMMUG00000001044|ENSMMUG00000001348|ENSMMUG00000019564|ENSMMUG00000020534	http://www.genome.jp/kegg-bin/show_pathway?mcc04012/mcc:721821%09red/mcc:697573%09red/mcc:702504%09red/mcc:701589%09red/mcc:697747%09red/mcc:718982%09red
HIF-1 signaling pathway	KEGG PATHWAY	mcc04066	7	99	0.28399	0.952236	ENSMMUG00000002433|ENSMMUG00000012305|ENSMMUG00000001044|ENSMMUG00000001348|ENSMMUG00000001197|ENSMMUG00000019564|ENSMMUG00000002909	http://www.genome.jp/kegg-bin/show_pathway?mcc04066/mcc:721821%09red/mcc:697573%09red/mcc:702504%09red/mcc:574209%09red/mcc:697747%09red/mcc:703083%09red/mcc:708227%09red
Primary immunodeficiency	KEGG PATHWAY	mcc05340	3	34	0.28422	0.952236	ENSMMUG00000013202|ENSMMUG00000049120|ENSMMUG00000048684	http://www.genome.jp/kegg-bin/show_pathway?mcc05340/mcc:721122%09red/mcc:713807%09red
Progesterone-mediated oocyte maturation	KEGG PATHWAY	mcc04914	6	83	0.289802	0.952236	ENSMMUG00000012305|ENSMMUG00000001044|ENSMMUG00000001776|ENSMMUG00000012887|ENSMMUG00000019870|ENSMMUG00000006421	http://www.genome.jp/kegg-bin/show_pathway?mcc04914/mcc:721711%09red/mcc:714909%09red/mcc:699310%09red/mcc:697230%09red/mcc:697747%09red/mcc:708227%09red
Insulin secretion	KEGG PATHWAY	mcc04911	6	83	0.289802	0.952236	ENSMMUG00000002433|ENSMMUG00000021442|ENSMMUG00000018571|ENSMMUG00000012948|ENSMMUG00000003236|ENSMMUG00000006421	http://www.genome.jp/kegg-bin/show_pathway?mcc04911/mcc:717764%09red/mcc:702504%09red/mcc:708901%09red/mcc:713391%09red/mcc:574205%09red/mcc:697230%09red
Complement and coagulation cascades	KEGG PATHWAY	mcc04610	5	67	0.294956	0.952236	ENSMMUG00000009278|ENSMMUG00000043492|ENSMMUG00000020064|ENSMMUG00000009674|ENSMMUG00000020426	http://www.genome.jp/kegg-bin/show_pathway?mcc04610/mcc:695578%09red/mcc:701361%09red/mcc:722133%09red/mcc:718056%09red/mcc:721138%09red
Base excision repair	KEGG PATHWAY	mcc03410	3	35	0.298136	0.952236	ENSMMUG00000019209|ENSMMUG00000015463|ENSMMUG00000021525	http://www.genome.jp/kegg-bin/show_pathway?mcc03410/mcc:719262%09red/mcc:696647%09red/mcc:698023%09red
Wnt signaling pathway	KEGG PATHWAY	mcc04310	9	135	0.299166	0.952236	ENSMMUG00000002433|ENSMMUG00000019633|ENSMMUG00000019072|ENSMMUG00000010895|ENSMMUG00000003053|ENSMMUG00000012948|ENSMMUG00000008639|ENSMMUG00000008338|ENSMMUG00000005294	http://www.genome.jp/kegg-bin/show_pathway?mcc04310/mcc:705730%09red/mcc:716170%09red/mcc:719553%09red/mcc:717764%09red/mcc:702504%09red/mcc:715807%09red/mcc:696326%09red/mcc:696709%09red/mcc:707345%09red
Chagas disease (American trypanosomiasis)	KEGG PATHWAY	mcc05142	7	101	0.299984	0.952236	ENSMMUG00000001776|ENSMMUG00000001044|ENSMMUG00000008351|ENSMMUG00000012310|ENSMMUG00000012948|ENSMMUG00000012069|ENSMMUG00000006421	http://www.genome.jp/kegg-bin/show_pathway?mcc05142/mcc:704683%09red/mcc:699310%09red/mcc:717764%09red/mcc:703239%09red/mcc:697230%09red/mcc:697747%09red/mcc:574234%09red
Circadian entrainment	KEGG PATHWAY	mcc04713	7	101	0.299984	0.952236	ENSMMUG00000002433|ENSMMUG00000001776|ENSMMUG00000001661|ENSMMUG00000012948|ENSMMUG00000018050|ENSMMUG00000006421|ENSMMUG00000004080	http://www.genome.jp/kegg-bin/show_pathway?mcc04713/mcc:574380%09red/mcc:699310%09red/mcc:703399%09red/mcc:717764%09red/mcc:702686%09red/mcc:702504%09red/mcc:697230%09red
Long-term potentiation	KEGG PATHWAY	mcc04720	5	68	0.304865	0.952236	ENSMMUG00000002433|ENSMMUG00000006421|ENSMMUG00000001661|ENSMMUG00000019564|ENSMMUG00000012948	http://www.genome.jp/kegg-bin/show_pathway?mcc04720/mcc:697230%09red/mcc:717764%09red/mcc:574380%09red/mcc:702504%09red/mcc:721821%09red
PI3K-Akt signaling pathway	KEGG PATHWAY	mcc04151	21	348	0.309642	0.952236	ENSMMUG00000011557|ENSMMUG00000049120|ENSMMUG00000012305|ENSMMUG00000005005|ENSMMUG00000003902|ENSMMUG00000008351|ENSMMUG00000041101|ENSMMUG00000018571|ENSMMUG00000048684|ENSMMUG00000022198|ENSMMUG00000019564|ENSMMUG00000002680|ENSMMUG00000004080|ENSMMUG00000017292|ENSMMUG00000008639|ENSMMUG00000002909|ENSMMUG00000014603|ENSMMUG00000001044|ENSMMUG00000014361|ENSMMUG00000000654|ENSMMUG00000002808	http://www.genome.jp/kegg-bin/show_pathway?mcc04151/mcc:711353%09red/mcc:715908%09red/mcc:711796%09red/mcc:704683%09red/mcc:719844%09red/mcc:716170%09red/mcc:703399%09red/mcc:574362%09red/mcc:717572%09red/mcc:705686%09red/mcc:721821%09red/mcc:708583%09red/mcc:694965%09red/mcc:713391%09red/mcc:721122%09red/mcc:574209%09red/mcc:697747%09red/mcc:702532%09red/mcc:574304%09red/mcc:708227%09red
NOD-like receptor signaling pathway	KEGG PATHWAY	mcc04621	4	52	0.310011	0.952236	ENSMMUG00000010171|ENSMMUG00000020393|ENSMMUG00000012103|ENSMMUG00000008351	http://www.genome.jp/kegg-bin/show_pathway?mcc04621/mcc:701278%09red/mcc:708327%09red/mcc:703409%09red/mcc:704683%09red
Insulin signaling pathway	KEGG PATHWAY	mcc04910	9	137	0.313088	0.952236	ENSMMUG00000006581|ENSMMUG00000021877|ENSMMUG00000008351|ENSMMUG00000022536|ENSMMUG00000001044|ENSMMUG00000019564|ENSMMUG00000012523|ENSMMUG00000008885|ENSMMUG00000002808	http://www.genome.jp/kegg-bin/show_pathway?mcc04910/mcc:716527%09red/mcc:704683%09red/mcc:721821%09red/mcc:697747%09red/mcc:702782%09red/mcc:694965%09red/mcc:705801%09red/mcc:709022%09red/mcc:718982%09red
Leishmaniasis	KEGG PATHWAY	mcc05140	5	69	0.314821	0.952236	ENSMMUG00000009951|ENSMMUG00000049120|ENSMMUG00000012069|ENSMMUG00000048684|ENSMMUG00000012103	http://www.genome.jp/kegg-bin/show_pathway?mcc05140/mcc:721122%09red/mcc:100428619%09red/mcc:703239%09red/mcc:703409%09red
Colorectal cancer	KEGG PATHWAY	mcc05210	5	70	0.324818	0.96	ENSMMUG00000003053|ENSMMUG00000001044|ENSMMUG00000012069|ENSMMUG00000008639|ENSMMUG00000010895	http://www.genome.jp/kegg-bin/show_pathway?mcc05210/mcc:697747%09red/mcc:703239%09red/mcc:716170%09red/mcc:696709%09red/mcc:707345%09red
Dilated cardiomyopathy	KEGG PATHWAY	mcc05414	6	87	0.325304	0.96	ENSMMUG00000023096|ENSMMUG00000049120|ENSMMUG00000048684|ENSMMUG00000012069|ENSMMUG00000001291|ENSMMUG00000006421	http://www.genome.jp/kegg-bin/show_pathway?mcc05414/mcc:697230%09red/mcc:721122%09red/mcc:703239%09red/mcc:721411%09red/mcc:703527%09red
Pyrimidine metabolism	KEGG PATHWAY	mcc00240	7	105	0.332487	0.96	ENSMMUG00000021867|ENSMMUG00000015463|ENSMMUG00000003078|ENSMMUG00000038569|ENSMMUG00000021525|ENSMMUG00000006987|ENSMMUG00000003749	http://www.genome.jp/kegg-bin/show_pathway?mcc00240/mcc:719262%09red/mcc:714292%09red/mcc:710664%09red/mcc:709403%09red/mcc:698023%09red/mcc:699566%09red/mcc:700964%09red
Acute myeloid leukemia	KEGG PATHWAY	mcc05221	4	54	0.333061	0.96	ENSMMUG00000012486|ENSMMUG00000001044|ENSMMUG00000019564|ENSMMUG00000008351	http://www.genome.jp/kegg-bin/show_pathway?mcc05221/mcc:700206%09red/mcc:697747%09red/mcc:704683%09red/mcc:721821%09red
DNA replication	KEGG PATHWAY	mcc03030	3	38	0.34002	0.96866	ENSMMUG00000011604|ENSMMUG00000015463|ENSMMUG00000021525	http://www.genome.jp/kegg-bin/show_pathway?mcc03030/mcc:721272%09red/mcc:719262%09red/mcc:698023%09red
Fanconi anemia pathway	KEGG PATHWAY	mcc03460	4	55	0.34462	0.97048	ENSMMUG00000011604|ENSMMUG00000008299|ENSMMUG00000010890|ENSMMUG00000004579	http://www.genome.jp/kegg-bin/show_pathway?mcc03460/mcc:721272%09red/mcc:708579%09red/mcc:719290%09red/mcc:709398%09red
Purine metabolism	KEGG PATHWAY	mcc00230	11	178	0.352467	0.977184	ENSMMUG00000001978|ENSMMUG00000003078|ENSMMUG00000038569|ENSMMUG00000021525|ENSMMUG00000006987|ENSMMUG00000015463|ENSMMUG00000003749|ENSMMUG00000005820|ENSMMUG00000009916|ENSMMUG00000014151|ENSMMUG00000006421	http://www.genome.jp/kegg-bin/show_pathway?mcc00230/mcc:714698%09red/mcc:719262%09red/mcc:714292%09red/mcc:710664%09red/mcc:710140%09red/mcc:699566%09red/mcc:703186%09red/mcc:698023%09red/mcc:697230%09red/mcc:700964%09red
Adherens junction	KEGG PATHWAY	mcc04520	5	73	0.354977	0.977184	ENSMMUG00000001348|ENSMMUG00000010767|ENSMMUG00000012305|ENSMMUG00000005294|ENSMMUG00000010895	http://www.genome.jp/kegg-bin/show_pathway?mcc04520/mcc:693666%09red/mcc:697573%09red/mcc:715807%09red/mcc:696709%09red/mcc:708227%09red
Apoptosis	KEGG PATHWAY	mcc04210	6	92	0.370401	0.982882	ENSMMUG00000001044|ENSMMUG00000008351|ENSMMUG00000011527|ENSMMUG00000012310|ENSMMUG00000013475|ENSMMUG00000008639	http://www.genome.jp/kegg-bin/show_pathway?mcc04210/mcc:708391%09red/mcc:704683%09red/mcc:716170%09red/mcc:716618%09red/mcc:697747%09red/mcc:574234%09red
Rheumatoid arthritis	KEGG PATHWAY	mcc05323	6	92	0.370401	0.982882	ENSMMUG00000049120|ENSMMUG00000002909|ENSMMUG00000048684|ENSMMUG00000002680|ENSMMUG00000012069|ENSMMUG00000002273	http://www.genome.jp/kegg-bin/show_pathway?mcc05323/mcc:721122%09red/mcc:712644%09red/mcc:574209%09red/mcc:703239%09red/mcc:702532%09red
FoxO signaling pathway	KEGG PATHWAY	mcc04068	8	128	0.375843	0.982882	ENSMMUG00000006582|ENSMMUG00000021877|ENSMMUG00000008351|ENSMMUG00000001044|ENSMMUG00000019564|ENSMMUG00000022198|ENSMMUG00000012069|ENSMMUG00000012305	http://www.genome.jp/kegg-bin/show_pathway?mcc04068/mcc:697747%09red/mcc:704683%09red/mcc:721821%09red/mcc:704071%09red/mcc:702782%09red/mcc:703239%09red/mcc:705686%09red/mcc:708227%09red
Pancreatic secretion	KEGG PATHWAY	mcc04972	6	94	0.38853	0.982882	ENSMMUG00000011128|ENSMMUG00000016893|ENSMMUG00000012948|ENSMMUG00000017100|ENSMMUG00000021442|ENSMMUG00000006421	http://www.genome.jp/kegg-bin/show_pathway?mcc04972/mcc:720142%09red/mcc:695182%09red/mcc:717764%09red/mcc:708901%09red/mcc:697230%09red/mcc:713966%09red
VEGF signaling pathway	KEGG PATHWAY	mcc04370	4	59	0.390829	0.982882	ENSMMUG00000001044|ENSMMUG00000019564|ENSMMUG00000002909|ENSMMUG00000010895	http://www.genome.jp/kegg-bin/show_pathway?mcc04370/mcc:574209%09red/mcc:697747%09red/mcc:721821%09red/mcc:696709%09red
Long-term depression	KEGG PATHWAY	mcc04730	4	59	0.390829	0.982882	ENSMMUG00000001776|ENSMMUG00000012305|ENSMMUG00000012948|ENSMMUG00000019564	http://www.genome.jp/kegg-bin/show_pathway?mcc04730/mcc:717764%09red/mcc:699310%09red/mcc:721821%09red/mcc:708227%09red
ABC transporters	KEGG PATHWAY	mcc02010	3	42	0.395501	0.982882	ENSMMUG00000015303|ENSMMUG00000002201|ENSMMUG00000019242	http://www.genome.jp/kegg-bin/show_pathway?mcc02010/mcc:704976%09red/mcc:696496%09red/mcc:716513%09red
Mismatch repair	KEGG PATHWAY	mcc03430	2	25	0.396415	0.982882	ENSMMUG00000011604|ENSMMUG00000021525	http://www.genome.jp/kegg-bin/show_pathway?mcc03430/mcc:721272%09red/mcc:719262%09red
Cytokine-cytokine receptor interaction	KEGG PATHWAY	mcc04060	13	222	0.4015	0.982882	ENSMMUG00000003140|ENSMMUG00000011557|ENSMMUG00000020780|ENSMMUG00000021447|ENSMMUG00000002680|ENSMMUG00000013400|ENSMMUG00000016329|ENSMMUG00000012069|ENSMMUG00000002909|ENSMMUG00000008692|ENSMMUG00000014603|ENSMMUG00000000426|ENSMMUG00000015031	http://www.genome.jp/kegg-bin/show_pathway?mcc04060/mcc:711353%09red/mcc:715454%09red/mcc:702532%09red/mcc:700959%09red/mcc:700407%09red/mcc:703239%09red/mcc:695042%09red/mcc:710244%09red/mcc:574209%09red/mcc:718143%09red/mcc:574225%09red/mcc:701451%09red/mcc:574304%09red
Taurine and hypotaurine metabolism	KEGG PATHWAY	mcc00430	1	9	0.402906	0.982882	ENSMMUG00000017931	http://www.genome.jp/kegg-bin/show_pathway?mcc00430/mcc:706813%09red
Sulfur relay system	KEGG PATHWAY	mcc04122	1	9	0.402906	0.982882	ENSMMUG00000000807	http://www.genome.jp/kegg-bin/show_pathway?mcc04122/mcc:714268%09red
Hematopoietic cell lineage	KEGG PATHWAY	mcc04640	5	78	0.405383	0.982882	ENSMMUG00000002680|ENSMMUG00000013202|ENSMMUG00000049120|ENSMMUG00000048684|ENSMMUG00000014983	http://www.genome.jp/kegg-bin/show_pathway?mcc04640/mcc:721122%09red/mcc:702532%09red/mcc:701117%09red/mcc:713807%09red
Sphingolipid metabolism	KEGG PATHWAY	mcc00600	3	43	0.4092	0.982882	ENSMMUG00000049130|ENSMMUG00000014405|ENSMMUG00000005698	http://www.genome.jp/kegg-bin/show_pathway?mcc00600/mcc:699093%09red/mcc:702264%09red/mcc:718018%09red
mRNA surveillance pathway	KEGG PATHWAY	mcc03015	6	97	0.415696	0.988791	ENSMMUG00000023161|ENSMMUG00000041101|ENSMMUG00000020724|ENSMMUG00000000188|ENSMMUG00000014747|ENSMMUG00000015280	http://www.genome.jp/kegg-bin/show_pathway?mcc03015/mcc:695351%09red/mcc:693730%09red/mcc:708583%09red/mcc:721291%09red/mcc:718420%09red/mcc:713572%09red
Salivary secretion	KEGG PATHWAY	mcc04970	5	81	0.435421	0.999999	ENSMMUG00000017100|ENSMMUG00000016893|ENSMMUG00000021442|ENSMMUG00000012948|ENSMMUG00000006421	http://www.genome.jp/kegg-bin/show_pathway?mcc04970/mcc:697230%09red/mcc:713966%09red/mcc:708901%09red/mcc:720142%09red/mcc:717764%09red
Notch signaling pathway	KEGG PATHWAY	mcc04330	3	45	0.436295	0.999999	ENSMMUG00000003005|ENSMMUG00000014756|ENSMMUG00000001180	http://www.genome.jp/kegg-bin/show_pathway?mcc04330/mcc:699530%09red/mcc:715175%09red/mcc:698283%09red
Synaptic vesicle cycle	KEGG PATHWAY	mcc04721	4	64	0.447829	0.999999	ENSMMUG00000003236|ENSMMUG00000003620|ENSMMUG00000005432|ENSMMUG00000002273	http://www.genome.jp/kegg-bin/show_pathway?mcc04721/mcc:712644%09red/mcc:574205%09red/mcc:720875%09red/mcc:719087%09red
Mucin type O-Glycan biosynthesis	KEGG PATHWAY	mcc00512	2	28	0.449156	0.999999	ENSMMUG00000002124|ENSMMUG00000023165	http://www.genome.jp/kegg-bin/show_pathway?mcc00512/mcc:713891%09red/mcc:695019%09red
T cell receptor signaling pathway	KEGG PATHWAY	mcc04660	6	101	0.451675	0.999999	ENSMMUG00000001044|ENSMMUG00000008351|ENSMMUG00000013202|ENSMMUG00000019564|ENSMMUG00000020534|ENSMMUG00000017214	http://www.genome.jp/kegg-bin/show_pathway?mcc04660/mcc:704683%09red/mcc:721821%09red/mcc:713227%09red/mcc:713807%09red/mcc:701589%09red/mcc:697747%09red
Ribosome biogenesis in eukaryotes	KEGG PATHWAY	mcc03008	5	83	0.455262	0.999999	ENSMMUG00000000188|ENSMMUG00000020724|ENSMMUG00000008581|ENSMMUG00000005294|ENSMMUG00000007943	http://www.genome.jp/kegg-bin/show_pathway?mcc03008/mcc:695351%09red/mcc:693864%09red/mcc:718420%09red/mcc:715807%09red/mcc:712859%09red
RIG-I-like receptor signaling pathway	KEGG PATHWAY	mcc04622	4	65	0.459043	0.999999	ENSMMUG00000008351|ENSMMUG00000011527|ENSMMUG00000008245|ENSMMUG00000001819	http://www.genome.jp/kegg-bin/show_pathway?mcc04622/mcc:711095%09red/mcc:708391%09red/mcc:704683%09red/mcc:700141%09red
Ovarian steroidogenesis	KEGG PATHWAY	mcc04913	3	47	0.462909	0.999999	ENSMMUG00000006421|ENSMMUG00000012305|ENSMMUG00000044819	http://www.genome.jp/kegg-bin/show_pathway?mcc04913/mcc:697230%09red/mcc:712792%09red/mcc:708227%09red
Oxytocin signaling pathway	KEGG PATHWAY	mcc04921	9	158	0.46356	0.999999	ENSMMUG00000002433|ENSMMUG00000001776|ENSMMUG00000021877|ENSMMUG00000001187|ENSMMUG00000009703|ENSMMUG00000019564|ENSMMUG00000012948|ENSMMUG00000010903|ENSMMUG00000006421	http://www.genome.jp/kegg-bin/show_pathway?mcc04921/mcc:721821%09red/mcc:699310%09red/mcc:702837%09red/mcc:702782%09red/mcc:717764%09red/mcc:702504%09red/mcc:697230%09red/mcc:705326%09red/mcc:702048%09red
Transcriptional misregulation in cancer	KEGG PATHWAY	mcc05202	10	177	0.466267	0.999999	ENSMMUG00000012486|ENSMMUG00000049120|ENSMMUG00000012305|ENSMMUG00000048684|ENSMMUG00000003858|ENSMMUG00000031160|ENSMMUG00000008639|ENSMMUG00000004341|ENSMMUG00000014603|ENSMMUG00000010107	http://www.genome.jp/kegg-bin/show_pathway?mcc05202/mcc:722041%09red/mcc:716170%09red/mcc:717368%09red/mcc:708228%09red/mcc:721122%09red/mcc:710033%09red/mcc:700206%09red/mcc:574304%09red/mcc:708227%09red
Glycosphingolipid biosynthesis - globo series	KEGG PATHWAY	mcc00603	1	12	0.48851	0.999999	ENSMMUG00000004020	http://www.genome.jp/kegg-bin/show_pathway?mcc00603/mcc:718252%09red
cGMP-PKG signaling pathway	KEGG PATHWAY	mcc04022	9	162	0.492007	0.999999	ENSMMUG00000001044|ENSMMUG00000001776|ENSMMUG00000018571|ENSMMUG00000019564|ENSMMUG00000000033|ENSMMUG00000022938|ENSMMUG00000012948|ENSMMUG00000006421|ENSMMUG00000018340	http://www.genome.jp/kegg-bin/show_pathway?mcc04022/mcc:721821%09red/mcc:699310%09red/mcc:698861%09red/mcc:706073%09red/mcc:717764%09red/mcc:716022%09red/mcc:713391%09red/mcc:697230%09red/mcc:697747%09red
Glutathione metabolism	KEGG PATHWAY	mcc00480	3	50	0.50175	0.999999	ENSMMUG00000019630|ENSMMUG00000017931|ENSMMUG00000014983	http://www.genome.jp/kegg-bin/show_pathway?mcc00480/mcc:701117%09red/mcc:706813%09red/mcc:699923%09red
Adrenergic signaling in cardiomyocytes	KEGG PATHWAY	mcc04261	8	145	0.505642	0.999999	ENSMMUG00000002433|ENSMMUG00000016893|ENSMMUG00000001776|ENSMMUG00000001044|ENSMMUG00000041101|ENSMMUG00000018571|ENSMMUG00000012948|ENSMMUG00000006421	http://www.genome.jp/kegg-bin/show_pathway?mcc04261/mcc:699310%09red/mcc:720142%09red/mcc:717764%09red/mcc:708583%09red/mcc:702504%09red/mcc:713391%09red/mcc:697230%09red/mcc:697747%09red
Cell adhesion molecules (CAMs)	KEGG PATHWAY	mcc04514	8	146	0.513078	0.999999	ENSMMUG00000006923|ENSMMUG00000013202|ENSMMUG00000021293|ENSMMUG00000003379|ENSMMUG00000005448|ENSMMUG00000017617|ENSMMUG00000003094|ENSMMUG00000021059	http://www.genome.jp/kegg-bin/show_pathway?mcc04514/mcc:713807%09red/mcc:719338%09red/mcc:574228%09red/mcc:697504%09red/mcc:699877%09red/mcc:699854%09red/mcc:718575%09red/mcc:715127%09red
Amoebiasis	KEGG PATHWAY	mcc05146	6	108	0.513235	0.999999	ENSMMUG00000010767|ENSMMUG00000049120|ENSMMUG00000048684|ENSMMUG00000012948|ENSMMUG00000012069|ENSMMUG00000006421	http://www.genome.jp/kegg-bin/show_pathway?mcc05146/mcc:697230%09red/mcc:721122%09red/mcc:703239%09red/mcc:693666%09red/mcc:717764%09red
Endocytosis	KEGG PATHWAY	mcc04144	12	222	0.513257	0.999999	ENSMMUG00000014408|ENSMMUG00000012305|ENSMMUG00000015911|ENSMMUG00000005432|ENSMMUG00000015925|ENSMMUG00000012069|ENSMMUG00000005666|ENSMMUG00000013400|ENSMMUG00000003620|ENSMMUG00000015019|ENSMMUG00000008833|ENSMMUG00000010455	http://www.genome.jp/kegg-bin/show_pathway?mcc04144/mcc:719734%09red/mcc:721754%09red/mcc:720875%09red/mcc:714385%09red/mcc:721573%09red/mcc:694898%09red/mcc:700407%09red/mcc:719087%09red/mcc:716944%09red/mcc:703239%09red/mcc:718388%09red/mcc:708227%09red
Asthma	KEGG PATHWAY	mcc05310	2	32	0.515207	0.999999	ENSMMUG00000049120|ENSMMUG00000048684	http://www.genome.jp/kegg-bin/show_pathway?mcc05310/mcc:721122%09red
Protein processing in endoplasmic reticulum	KEGG PATHWAY	mcc04141	9	166	0.520044	0.999999	ENSMMUG00000016709|ENSMMUG00000004393|ENSMMUG00000011527|ENSMMUG00000031106|ENSMMUG00000013475|ENSMMUG00000008036|ENSMMUG00000016192|ENSMMUG00000013414|ENSMMUG00000003375	http://www.genome.jp/kegg-bin/show_pathway?mcc04141/mcc:708391%09red/mcc:697266%09red/mcc:706346%09red/mcc:717979%09red/mcc:715070%09red/mcc:710948%09red/mcc:716618%09red/mcc:706918%09red/mcc:711716%09red
Morphine addiction	KEGG PATHWAY	mcc05032	5	90	0.522897	0.999999	ENSMMUG00000015925|ENSMMUG00000006421|ENSMMUG00000004080|ENSMMUG00000009832|ENSMMUG00000001776	http://www.genome.jp/kegg-bin/show_pathway?mcc05032/mcc:697230%09red/mcc:721754%09red/mcc:699310%09red/mcc:703399%09red/mcc:718019%09red
Hepatitis C	KEGG PATHWAY	mcc05160	7	129	0.52893	0.999999	ENSMMUG00000012685|ENSMMUG00000001044|ENSMMUG00000008351|ENSMMUG00000011527|ENSMMUG00000008639|ENSMMUG00000003094|ENSMMUG00000000803	http://www.genome.jp/kegg-bin/show_pathway?mcc05160/mcc:708391%09red/mcc:704683%09red/mcc:716170%09red/mcc:712694%09red/mcc:711900%09red/mcc:699854%09red/mcc:697747%09red
Non-homologous end-joining	KEGG PATHWAY	mcc03450	1	14	0.538651	0.999999	ENSMMUG00000003130	http://www.genome.jp/kegg-bin/show_pathway?mcc03450/mcc:710718%09red
Natural killer cell mediated cytotoxicity	KEGG PATHWAY	mcc04650	6	111	0.53882	0.999999	ENSMMUG00000049120|ENSMMUG00000006581|ENSMMUG00000048684|ENSMMUG00000010895|ENSMMUG00000019564|ENSMMUG00000017214	http://www.genome.jp/kegg-bin/show_pathway?mcc04650/mcc:721122%09red/mcc:713227%09red/mcc:721821%09red/mcc:696709%09red/mcc:718982%09red
Prion diseases	KEGG PATHWAY	mcc05020	2	34	0.546207	0.999999	ENSMMUG00000019564|ENSMMUG00000012953	http://www.genome.jp/kegg-bin/show_pathway?mcc05020/mcc:717926%09red/mcc:721821%09red
Hepatitis B	KEGG PATHWAY	mcc05161	8	151	0.549659	0.999999	ENSMMUG00000001044|ENSMMUG00000008351|ENSMMUG00000018571|ENSMMUG00000019564|ENSMMUG00000008639|ENSMMUG00000023550|ENSMMUG00000012069|ENSMMUG00000000803	http://www.genome.jp/kegg-bin/show_pathway?mcc05161/mcc:704683%09red/mcc:721821%09red/mcc:716170%09red/mcc:712694%09red/mcc:714126%09red/mcc:703239%09red/mcc:713391%09red/mcc:697747%09red
Platelet activation	KEGG PATHWAY	mcc04611	7	132	0.552257	0.999999	ENSMMUG00000011332|ENSMMUG00000001044|ENSMMUG00000001776|ENSMMUG00000011403|ENSMMUG00000012948|ENSMMUG00000022938|ENSMMUG00000006421	http://www.genome.jp/kegg-bin/show_pathway?mcc04611/mcc:721732%09red/mcc:699310%09red/mcc:717764%09red/mcc:716022%09red/mcc:716936%09red/mcc:697230%09red/mcc:697747%09red
MAPK signaling pathway	KEGG PATHWAY	mcc04010	13	249	0.558951	0.999999	ENSMMUG00000011557|ENSMMUG00000010895|ENSMMUG00000006613|ENSMMUG00000008351|ENSMMUG00000011527|ENSMMUG00000001044|ENSMMUG00000019564|ENSMMUG00000000033|ENSMMUG00000012103|ENSMMUG00000004341|ENSMMUG00000012069|ENSMMUG00000008639|ENSMMUG00000001187	http://www.genome.jp/kegg-bin/show_pathway?mcc04010/mcc:711353%09red/mcc:697747%09red/mcc:704683%09red/mcc:721821%09red/mcc:708391%09red/mcc:698861%09red/mcc:716170%09red/mcc:703409%09red/mcc:708228%09red/mcc:703239%09red/mcc:703059%09red/mcc:702837%09red/mcc:696709%09red
Glycosphingolipid biosynthesis - ganglio series	KEGG PATHWAY	mcc00604	1	15	0.561848	0.999999	ENSMMUG00000018686	http://www.genome.jp/kegg-bin/show_pathway?mcc00604/mcc:706120%09red
Lysosome	KEGG PATHWAY	mcc04142	6	114	0.563807	0.999999	ENSMMUG00000000617|ENSMMUG00000009960|ENSMMUG00000016593|ENSMMUG00000014026|ENSMMUG00000012430|ENSMMUG00000005432	http://www.genome.jp/kegg-bin/show_pathway?mcc04142/mcc:708592%09red/mcc:694091%09red/mcc:697850%09red/mcc:718605%09red/mcc:719087%09red
Pertussis	KEGG PATHWAY	mcc05133	4	75	0.565853	0.999999	ENSMMUG00000020393|ENSMMUG00000001776|ENSMMUG00000043492|ENSMMUG00000019016	http://www.genome.jp/kegg-bin/show_pathway?mcc05133/mcc:701278%09red/mcc:699310%09red/mcc:722133%09red/mcc:721882%09red
Signaling pathways regulating pluripotency of stem cells	KEGG PATHWAY	mcc04550	7	135	0.575069	0.999999	ENSMMUG00000012305|ENSMMUG00000001044|ENSMMUG00000003053|ENSMMUG00000019564|ENSMMUG00000008338|ENSMMUG00000015362|ENSMMUG00000002127	http://www.genome.jp/kegg-bin/show_pathway?mcc04550/mcc:721821%09red/mcc:708227%09red/mcc:702291%09red/mcc:696326%09red/mcc:697747%09red/mcc:715341%09red/mcc:707345%09red
Galactose metabolism	KEGG PATHWAY	mcc00052	2	36	0.575791	0.999999	ENSMMUG00000015155|ENSMMUG00000021765	http://www.genome.jp/kegg-bin/show_pathway?mcc00052/mcc:703873%09red/mcc:704038%09red
Other glycan degradation	KEGG PATHWAY	mcc00511	1	16	0.583881	0.999999	ENSMMUG00000014405	http://www.genome.jp/kegg-bin/show_pathway?mcc00511/mcc:702264%09red
2-Oxocarboxylic acid metabolism	KEGG PATHWAY	mcc01210	1	16	0.583881	0.999999	ENSMMUG00000021328	http://www.genome.jp/kegg-bin/show_pathway?mcc01210/mcc:716726%09red
Drug metabolism - other enzymes	KEGG PATHWAY	mcc00983	2	37	0.590045	0.999999	ENSMMUG00000021867|ENSMMUG00000005920	http://www.genome.jp/kegg-bin/show_pathway?mcc00983/mcc:709403%09red/mcc:704019%09red
Ether lipid metabolism	KEGG PATHWAY	mcc00565	2	38	0.603939	0.999999	ENSMMUG00000000655|ENSMMUG00000005666	http://www.genome.jp/kegg-bin/show_pathway?mcc00565/mcc:721573%09red/mcc:719750%09red
Pantothenate and CoA biosynthesis	KEGG PATHWAY	mcc00770	1	17	0.604805	0.999999	ENSMMUG00000014151	http://www.genome.jp/kegg-bin/show_pathway?mcc00770/mcc:710140%09red
Retrograde endocannabinoid signaling	KEGG PATHWAY	mcc04723	5	100	0.612488	0.999999	ENSMMUG00000006421|ENSMMUG00000004080|ENSMMUG00000002714|ENSMMUG00000012948|ENSMMUG00000001776	http://www.genome.jp/kegg-bin/show_pathway?mcc04723/mcc:697230%09red/mcc:717764%09red/mcc:708660%09red/mcc:703399%09red/mcc:699310%09red
Viral myocarditis	KEGG PATHWAY	mcc05416	4	80	0.61468	0.999999	ENSMMUG00000001291|ENSMMUG00000049120|ENSMMUG00000048684|ENSMMUG00000010895	http://www.genome.jp/kegg-bin/show_pathway?mcc05416/mcc:721122%09red/mcc:721411%09red/mcc:696709%09red
Hypertrophic cardiomyopathy (HCM)	KEGG PATHWAY	mcc05410	4	80	0.61468	0.999999	ENSMMUG00000023096|ENSMMUG00000001291|ENSMMUG00000012069|ENSMMUG00000021877	http://www.genome.jp/kegg-bin/show_pathway?mcc05410/mcc:721411%09red/mcc:703239%09red/mcc:703527%09red/mcc:702782%09red
Epstein-Barr virus infection	KEGG PATHWAY	mcc05169	10	201	0.620513	0.999999	ENSMMUG00000017188|ENSMMUG00000049120|ENSMMUG00000048684|ENSMMUG00000001044|ENSMMUG00000008351|ENSMMUG00000011527|ENSMMUG00000006987|ENSMMUG00000005294|ENSMMUG00000012103|ENSMMUG00000008639	http://www.genome.jp/kegg-bin/show_pathway?mcc05169/mcc:708391%09red/mcc:704683%09red/mcc:716170%09red/mcc:703409%09red/mcc:699566%09red/mcc:715807%09red/mcc:721122%09red/mcc:699847%09red/mcc:697747%09red
Biosynthesis of unsaturated fatty acids	KEGG PATHWAY	mcc01040	1	18	0.624679	0.999999	ENSMMUG00000000327	http://www.genome.jp/kegg-bin/show_pathway?mcc01040/mcc:719037%09red
Amyotrophic lateral sclerosis (ALS)	KEGG PATHWAY	mcc05014	3	61	0.630277	0.999999	ENSMMUG00000021447|ENSMMUG00000001661|ENSMMUG00000008639	http://www.genome.jp/kegg-bin/show_pathway?mcc05014/mcc:574380%09red/mcc:715454%09red/mcc:716170%09red
Inositol phosphate metabolism	KEGG PATHWAY	mcc00562	3	61	0.630277	0.999999	ENSMMUG00000021183|ENSMMUG00000004642|ENSMMUG00000012948	http://www.genome.jp/kegg-bin/show_pathway?mcc00562/mcc:705937%09red/mcc:717764%09red/mcc:719487%09red
Herpes simplex infection	KEGG PATHWAY	mcc05168	10	204	0.638185	0.999999	ENSMMUG00000016329|ENSMMUG00000008351|ENSMMUG00000011527|ENSMMUG00000008692|ENSMMUG00000005294|ENSMMUG00000012103|ENSMMUG00000020724|ENSMMUG00000008639|ENSMMUG00000000188|ENSMMUG00000000803	http://www.genome.jp/kegg-bin/show_pathway?mcc05168/mcc:708391%09red/mcc:704683%09red/mcc:716170%09red/mcc:695351%09red/mcc:703409%09red/mcc:712694%09red/mcc:695042%09red/mcc:715807%09red/mcc:718420%09red/mcc:701451%09red
Fatty acid metabolism	KEGG PATHWAY	mcc01212	2	41	0.643468	0.999999	ENSMMUG00000020648|ENSMMUG00000000327	http://www.genome.jp/kegg-bin/show_pathway?mcc01212/mcc:719037%09red/mcc:698196%09red
Steroid biosynthesis	KEGG PATHWAY	mcc00100	1	19	0.643554	0.999999	ENSMMUG00000011976	http://www.genome.jp/kegg-bin/show_pathway?mcc00100/mcc:721985%09red
Terpenoid backbone biosynthesis	KEGG PATHWAY	mcc00900	1	19	0.643554	0.999999	ENSMMUG00000011663	http://www.genome.jp/kegg-bin/show_pathway?mcc00900/mcc:707645%09red
Proteoglycans in cancer	KEGG PATHWAY	mcc05205	10	205	0.643976	0.999999	ENSMMUG00000002433|ENSMMUG00000016893|ENSMMUG00000012305|ENSMMUG00000001044|ENSMMUG00000001890|ENSMMUG00000019564|ENSMMUG00000008639|ENSMMUG00000001348|ENSMMUG00000008338|ENSMMUG00000002909	http://www.genome.jp/kegg-bin/show_pathway?mcc05205/mcc:721821%09red/mcc:716170%09red/mcc:720142%09red/mcc:697573%09red/mcc:706072%09red/mcc:702504%09red/mcc:696326%09red/mcc:574209%09red/mcc:697747%09red/mcc:708227%09red
Cysteine and methionine metabolism	KEGG PATHWAY	mcc00270	2	42	0.655932	0.999999	ENSMMUG00000016306|ENSMMUG00000020665	http://www.genome.jp/kegg-bin/show_pathway?mcc00270/mcc:698344%09red/mcc:714721%09red
Protein digestion and absorption	KEGG PATHWAY	mcc04974	4	85	0.659941	0.999999	ENSMMUG00000022163|ENSMMUG00000003789|ENSMMUG00000018664|ENSMMUG00000011474	http://www.genome.jp/kegg-bin/show_pathway?mcc04974/mcc:694248%09red/mcc:716843%09red/mcc:701972%09red/mcc:708641%09red
Phagosome	KEGG PATHWAY	mcc04145	8	169	0.670284	0.999999	ENSMMUG00000049120|ENSMMUG00000002167|ENSMMUG00000048684|ENSMMUG00000021159|ENSMMUG00000003902|ENSMMUG00000043492|ENSMMUG00000002273|ENSMMUG00000008833	http://www.genome.jp/kegg-bin/show_pathway?mcc04145/mcc:714385%09red/mcc:712644%09red/mcc:722133%09red/mcc:717572%09red/mcc:717576%09red/mcc:721122%09red/mcc:718034%09red
GABAergic synapse	KEGG PATHWAY	mcc04727	4	87	0.677003	0.999999	ENSMMUG00000006421|ENSMMUG00000004080|ENSMMUG00000009832|ENSMMUG00000001776	http://www.genome.jp/kegg-bin/show_pathway?mcc04727/mcc:697230%09red/mcc:703399%09red/mcc:699310%09red/mcc:718019%09red
Vitamin digestion and absorption	KEGG PATHWAY	mcc04977	1	21	0.678506	0.999999	ENSMMUG00000016069	http://www.genome.jp/kegg-bin/show_pathway?mcc04977/mcc:705162%09red
Glycosaminoglycan degradation	KEGG PATHWAY	mcc00531	1	21	0.678506	0.999999	ENSMMUG00000012430	http://www.genome.jp/kegg-bin/show_pathway?mcc00531/mcc:697850%09red
alpha-Linolenic acid metabolism	KEGG PATHWAY	mcc00592	1	21	0.678506	0.999999	ENSMMUG00000000327	http://www.genome.jp/kegg-bin/show_pathway?mcc00592/mcc:719037%09red
Glycosaminoglycan biosynthesis - chondroitin sulfate / dermatan sulfate	KEGG PATHWAY	mcc00532	1	21	0.678506	0.999999	ENSMMUG00000013242	http://www.genome.jp/kegg-bin/show_pathway?mcc00532/mcc:703860%09red
Fatty acid elongation	KEGG PATHWAY	mcc00062	1	21	0.678506	0.999999	ENSMMUG00000022752	http://www.genome.jp/kegg-bin/show_pathway?mcc00062/mcc:712927%09red
Measles	KEGG PATHWAY	mcc05162	6	131	0.691394	0.999999	ENSMMUG00000049120|ENSMMUG00000048684|ENSMMUG00000001044|ENSMMUG00000008639|ENSMMUG00000005294|ENSMMUG00000000803	http://www.genome.jp/kegg-bin/show_pathway?mcc05162/mcc:721122%09red/mcc:697747%09red/mcc:715807%09red/mcc:712694%09red/mcc:716170%09red
Malaria	KEGG PATHWAY	mcc05144	2	46	0.702317	0.999999	ENSMMUG00000012069|ENSMMUG00000003902	http://www.genome.jp/kegg-bin/show_pathway?mcc05144/mcc:717572%09red/mcc:703239%09red
Chemical carcinogenesis	KEGG PATHWAY	mcc05204	3	69	0.708171	0.999999	ENSMMUG00000018364|ENSMMUG00000005920|ENSMMUG00000019630	http://www.genome.jp/kegg-bin/show_pathway?mcc05204/mcc:678690%09red/mcc:699923%09red/mcc:704019%09red
Prolactin signaling pathway	KEGG PATHWAY	mcc04917	3	69	0.708171	0.999999	ENSMMUG00000019564|ENSMMUG00000006581|ENSMMUG00000001044	http://www.genome.jp/kegg-bin/show_pathway?mcc04917/mcc:697747%09red/mcc:721821%09red/mcc:718982%09red
Proximal tubule bicarbonate reclamation	KEGG PATHWAY	mcc04964	1	23	0.710033	0.999999	ENSMMUG00000003789	http://www.genome.jp/kegg-bin/show_pathway?mcc04964/mcc:708641%09red
Influenza A	KEGG PATHWAY	mcc05164	8	176	0.711481	0.999999	ENSMMUG00000001044|ENSMMUG00000000188|ENSMMUG00000019564|ENSMMUG00000020393|ENSMMUG00000020724|ENSMMUG00000008351|ENSMMUG00000014747|ENSMMUG00000000803	http://www.genome.jp/kegg-bin/show_pathway?mcc05164/mcc:701278%09red/mcc:697747%09red/mcc:704683%09red/mcc:721821%09red/mcc:695351%09red/mcc:712694%09red/mcc:718420%09red/mcc:713572%09red
Taste transduction	KEGG PATHWAY	mcc04742	2	47	0.713068	0.999999	ENSMMUG00000000524|ENSMMUG00000004080	http://www.genome.jp/kegg-bin/show_pathway?mcc04742/mcc:703399%09red/mcc:700093%09red
Thyroid hormone synthesis	KEGG PATHWAY	mcc04918	3	70	0.716962	0.999999	ENSMMUG00000006421|ENSMMUG00000018571|ENSMMUG00000012948	http://www.genome.jp/kegg-bin/show_pathway?mcc04918/mcc:697230%09red/mcc:717764%09red/mcc:713391%09red
Oocyte meiosis	KEGG PATHWAY	mcc04114	5	114	0.719761	0.999999	ENSMMUG00000002433|ENSMMUG00000006421|ENSMMUG00000041101|ENSMMUG00000012887|ENSMMUG00000012305	http://www.genome.jp/kegg-bin/show_pathway?mcc04114/mcc:697230%09red/mcc:714909%09red/mcc:708583%09red/mcc:702504%09red/mcc:708227%09red
Intestinal immune network for IgA production	KEGG PATHWAY	mcc04672	2	48	0.723492	0.999999	ENSMMUG00000049120|ENSMMUG00000048684	http://www.genome.jp/kegg-bin/show_pathway?mcc04672/mcc:721122%09red
Allograft rejection	KEGG PATHWAY	mcc05330	2	48	0.723492	0.999999	ENSMMUG00000049120|ENSMMUG00000048684	http://www.genome.jp/kegg-bin/show_pathway?mcc05330/mcc:721122%09red
Protein export	KEGG PATHWAY	mcc03060	1	24	0.724618	0.999999	ENSMMUG00000001795	http://www.genome.jp/kegg-bin/show_pathway?mcc03060/mcc:705568%09red
Butanoate metabolism	KEGG PATHWAY	mcc00650	1	25	0.73847	0.999999	ENSMMUG00000020648	http://www.genome.jp/kegg-bin/show_pathway?mcc00650/mcc:698196%09red
Pentose phosphate pathway	KEGG PATHWAY	mcc00030	1	25	0.73847	0.999999	ENSMMUG00000022536	http://www.genome.jp/kegg-bin/show_pathway?mcc00030/mcc:709022%09red
Proteasome	KEGG PATHWAY	mcc03050	2	50	0.743378	0.999999	ENSMMUG00000012685|ENSMMUG00000017188	http://www.genome.jp/kegg-bin/show_pathway?mcc03050/mcc:699847%09red/mcc:711900%09red
Pyruvate metabolism	KEGG PATHWAY	mcc00620	2	50	0.743378	0.999999	ENSMMUG00000000737|ENSMMUG00000003127	http://www.genome.jp/kegg-bin/show_pathway?mcc00620/mcc:711129%09red/mcc:703206%09red
Carbon metabolism	KEGG PATHWAY	mcc01200	5	119	0.752477	0.999999	ENSMMUG00000020648|ENSMMUG00000022536|ENSMMUG00000020665|ENSMMUG00000021328|ENSMMUG00000003127	http://www.genome.jp/kegg-bin/show_pathway?mcc01200/mcc:716726%09red/mcc:698196%09red/mcc:709022%09red/mcc:711129%09red/mcc:714721%09red
Lysine degradation	KEGG PATHWAY	mcc00310	2	51	0.752854	0.999999	ENSMMUG00000015718|ENSMMUG00000010107	http://www.genome.jp/kegg-bin/show_pathway?mcc00310/mcc:710033%09red/mcc:710795%09red
Ubiquitin mediated proteolysis	KEGG PATHWAY	mcc04120	6	141	0.753742	0.999999	ENSMMUG00000043281|ENSMMUG00000012887|ENSMMUG00000019870|ENSMMUG00000017475|ENSMMUG00000019650|ENSMMUG00000006362	http://www.genome.jp/kegg-bin/show_pathway?mcc04120/mcc:693388%09red/mcc:717166%09red/mcc:721711%09red/mcc:714909%09red/mcc:707324%09red/mcc:700136%09red
Toxoplasmosis	KEGG PATHWAY	mcc05145	5	122	0.770693	0.999999	ENSMMUG00000008351|ENSMMUG00000001044|ENSMMUG00000012069|ENSMMUG00000001776|ENSMMUG00000012103	http://www.genome.jp/kegg-bin/show_pathway?mcc05145/mcc:699310%09red/mcc:697747%09red/mcc:703239%09red/mcc:703409%09red/mcc:704683%09red
Collecting duct acid secretion	KEGG PATHWAY	mcc04966	1	28	0.775988	0.999999	ENSMMUG00000002273	http://www.genome.jp/kegg-bin/show_pathway?mcc04966/mcc:712644%09red
Pentose and glucuronate interconversions	KEGG PATHWAY	mcc00040	1	28	0.775988	0.999999	ENSMMUG00000004560	http://www.genome.jp/kegg-bin/show_pathway?mcc00040/mcc:703988%09red
RNA transport	KEGG PATHWAY	mcc03013	7	167	0.776804	0.999999	ENSMMUG00000014166|ENSMMUG00000000188|ENSMMUG00000044817|ENSMMUG00000023552|ENSMMUG00000011191|ENSMMUG00000020724|ENSMMUG00000008581	http://www.genome.jp/kegg-bin/show_pathway?mcc03013/mcc:710698%09red/mcc:712859%09red/mcc:100426308%09red/mcc:712898%09red/mcc:695351%09red/mcc:714842%09red/mcc:718420%09red
Toll-like receptor signaling pathway	KEGG PATHWAY	mcc04620	4	101	0.779563	0.999999	ENSMMUG00000008351|ENSMMUG00000001044|ENSMMUG00000019564|ENSMMUG00000012103	http://www.genome.jp/kegg-bin/show_pathway?mcc04620/mcc:697747%09red/mcc:703409%09red/mcc:704683%09red/mcc:721821%09red
Viral carcinogenesis	KEGG PATHWAY	mcc05203	9	212	0.785331	0.999999	ENSMMUG00000010767|ENSMMUG00000021655|ENSMMUG00000011527|ENSMMUG00000018571|ENSMMUG00000000033|ENSMMUG00000008639|ENSMMUG00000020421|ENSMMUG00000014756|ENSMMUG00000004844	http://www.genome.jp/kegg-bin/show_pathway?mcc05203/mcc:708391%09red/mcc:716170%09red/mcc:698861%09red/mcc:693666%09red/mcc:707242%09red/mcc:713391%09red/mcc:708741%09red/mcc:698283%09red/mcc:706667%09red
Biosynthesis of amino acids	KEGG PATHWAY	mcc01230	3	80	0.793831	0.999999	ENSMMUG00000012895|ENSMMUG00000020665|ENSMMUG00000021328	http://www.genome.jp/kegg-bin/show_pathway?mcc01230/mcc:715182%09red/mcc:716726%09red/mcc:714721%09red
Circadian rhythm	KEGG PATHWAY	mcc04710	1	30	0.797961	0.999999	ENSMMUG00000021877	http://www.genome.jp/kegg-bin/show_pathway?mcc04710/mcc:702782%09red
Cell cycle	KEGG PATHWAY	mcc04110	5	127	0.798752	0.999999	ENSMMUG00000012887|ENSMMUG00000012069|ENSMMUG00000008639|ENSMMUG00000023550|ENSMMUG00000019870	http://www.genome.jp/kegg-bin/show_pathway?mcc04110/mcc:721711%09red/mcc:714909%09red/mcc:703239%09red/mcc:714126%09red/mcc:716170%09red
RNA degradation	KEGG PATHWAY	mcc03018	3	81	0.800467	0.999999	ENSMMUG00000006832|ENSMMUG00000014625|ENSMMUG00000020395	http://www.genome.jp/kegg-bin/show_pathway?mcc03018/mcc:715592%09red/mcc:712880%09red/mcc:701978%09red
RNA polymerase	KEGG PATHWAY	mcc03020	1	31	0.808127	0.999999	ENSMMUG00000006987	http://www.genome.jp/kegg-bin/show_pathway?mcc03020/mcc:699566%09red
Alcoholism	KEGG PATHWAY	mcc05034	8	196	0.809631	0.999999	ENSMMUG00000006581|ENSMMUG00000001776|ENSMMUG00000021655|ENSMMUG00000018571|ENSMMUG00000001661|ENSMMUG00000001405|ENSMMUG00000014334|ENSMMUG00000004080	http://www.genome.jp/kegg-bin/show_pathway?mcc05034/mcc:574380%09red/mcc:694181%09red/mcc:703399%09red/mcc:574203%09red/mcc:699310%09red/mcc:713391%09red/mcc:718982%09red/mcc:706667%09red
Arachidonic acid metabolism	KEGG PATHWAY	mcc00590	2	59	0.818297	0.999999	ENSMMUG00000012380|ENSMMUG00000017931	http://www.genome.jp/kegg-bin/show_pathway?mcc00590/mcc:695160%09red/mcc:706813%09red
Glycerophospholipid metabolism	KEGG PATHWAY	mcc00564	3	84	0.819304	0.999999	ENSMMUG00000045179|ENSMMUG00000008462|ENSMMUG00000005666	http://www.genome.jp/kegg-bin/show_pathway?mcc00564/mcc:700683%09red/mcc:721573%09red/mcc:713301%09red
Metabolism of xenobiotics by cytochrome P450	KEGG PATHWAY	mcc00980	2	61	0.832028	0.999999	ENSMMUG00000019630|ENSMMUG00000018364	http://www.genome.jp/kegg-bin/show_pathway?mcc00980/mcc:678690%09red/mcc:699923%09red
Cytosolic DNA-sensing pathway	KEGG PATHWAY	mcc04623	2	62	0.838536	0.999999	ENSMMUG00000008351|ENSMMUG00000006987	http://www.genome.jp/kegg-bin/show_pathway?mcc04623/mcc:699566%09red/mcc:704683%09red
Tuberculosis	KEGG PATHWAY	mcc05152	7	182	0.842712	0.999999	ENSMMUG00000002433|ENSMMUG00000049120|ENSMMUG00000006582|ENSMMUG00000048684|ENSMMUG00000001044|ENSMMUG00000012069|ENSMMUG00000002167	http://www.genome.jp/kegg-bin/show_pathway?mcc05152/mcc:702504%09red/mcc:704071%09red/mcc:703239%09red/mcc:717576%09red/mcc:721122%09red/mcc:697747%09red
Autoimmune thyroid disease	KEGG PATHWAY	mcc05320	2	63	0.844815	0.999999	ENSMMUG00000049120|ENSMMUG00000048684	http://www.genome.jp/kegg-bin/show_pathway?mcc05320/mcc:721122%09red
Serotonergic synapse	KEGG PATHWAY	mcc04726	4	113	0.845306	0.999999	ENSMMUG00000001776|ENSMMUG00000004080|ENSMMUG00000012948|ENSMMUG00000048344	http://www.genome.jp/kegg-bin/show_pathway?mcc04726/mcc:703399%09red/mcc:717764%09red/mcc:716776%09red/mcc:699310%09red
PPAR signaling pathway	KEGG PATHWAY	mcc03320	2	64	0.850871	0.999999	ENSMMUG00000003858|ENSMMUG00000000327	http://www.genome.jp/kegg-bin/show_pathway?mcc03320/mcc:719037%09red/mcc:717368%09red
Arginine and proline metabolism	KEGG PATHWAY	mcc00330	2	64	0.850871	0.999999	ENSMMUG00000012895|ENSMMUG00000041787	http://www.genome.jp/kegg-bin/show_pathway?mcc00330/mcc:715182%09red/mcc:695506%09red
Aldosterone-regulated sodium reabsorption	KEGG PATHWAY	mcc04960	1	36	0.851782	0.999999	ENSMMUG00000000524	http://www.genome.jp/kegg-bin/show_pathway?mcc04960/mcc:700093%09red
Aminoacyl-tRNA biosynthesis	KEGG PATHWAY	mcc00970	2	65	0.856711	0.999999	ENSMMUG00000013865|ENSMMUG00000021837	http://www.genome.jp/kegg-bin/show_pathway?mcc00970/mcc:697810%09red/mcc:706855%09red
Nicotine addiction	KEGG PATHWAY	mcc05033	1	38	0.866325	0.999999	ENSMMUG00000001661	http://www.genome.jp/kegg-bin/show_pathway?mcc05033/mcc:574380%09red
Citrate cycle (TCA cycle)	KEGG PATHWAY	mcc00020	1	38	0.866325	0.999999	ENSMMUG00000021328	http://www.genome.jp/kegg-bin/show_pathway?mcc00020/mcc:716726%09red
MicroRNAs in cancer	KEGG PATHWAY	mcc05206	10	258	0.870726	0.999999	ENSMMUG00000011557|ENSMMUG00000006581|ENSMMUG00000003053|ENSMMUG00000008351|ENSMMUG00000019564|ENSMMUG00000008639|ENSMMUG00000023550|ENSMMUG00000002909|ENSMMUG00000001187|ENSMMUG00000001348	http://www.genome.jp/kegg-bin/show_pathway?mcc05206/mcc:711353%09red/mcc:704683%09red/mcc:721821%09red/mcc:716170%09red/mcc:697573%09red/mcc:702837%09red/mcc:714126%09red/mcc:574209%09red/mcc:718982%09red/mcc:707345%09red
Tyrosine metabolism	KEGG PATHWAY	mcc00350	1	39	0.873053	0.999999	ENSMMUG00000011115	http://www.genome.jp/kegg-bin/show_pathway?mcc00350/mcc:705792%09red
Carbohydrate digestion and absorption	KEGG PATHWAY	mcc04973	1	40	0.879443	0.999999	ENSMMUG00000001044	http://www.genome.jp/kegg-bin/show_pathway?mcc04973/mcc:697747%09red
Fatty acid degradation	KEGG PATHWAY	mcc00071	1	41	0.885511	0.999999	ENSMMUG00000020648	http://www.genome.jp/kegg-bin/show_pathway?mcc00071/mcc:698196%09red
Arrhythmogenic right ventricular cardiomyopathy (ARVC)	KEGG PATHWAY	mcc05412	2	71	0.887563	0.999999	ENSMMUG00000010767|ENSMMUG00000001291	http://www.genome.jp/kegg-bin/show_pathway?mcc05412/mcc:721411%09red/mcc:693666%09red
Inflammatory mediator regulation of TRP channels	KEGG PATHWAY	mcc04750	3	98	0.888331	0.999999	ENSMMUG00000002433|ENSMMUG00000006421|ENSMMUG00000012948	http://www.genome.jp/kegg-bin/show_pathway?mcc04750/mcc:697230%09red/mcc:717764%09red/mcc:702504%09red
Steroid hormone biosynthesis	KEGG PATHWAY	mcc00140	1	43	0.896747	0.999999	ENSMMUG00000000755	http://www.genome.jp/kegg-bin/show_pathway?mcc00140/mcc:717020%09red
Type II diabetes mellitus	KEGG PATHWAY	mcc04930	1	43	0.896747	0.999999	ENSMMUG00000008351	http://www.genome.jp/kegg-bin/show_pathway?mcc04930/mcc:704683%09red
Antigen processing and presentation	KEGG PATHWAY	mcc04612	2	75	0.904579	0.999999	ENSMMUG00000012685|ENSMMUG00000013202	http://www.genome.jp/kegg-bin/show_pathway?mcc04612/mcc:711900%09red/mcc:713807%09red
p53 signaling pathway	KEGG PATHWAY	mcc04115	2	76	0.908441	0.999999	ENSMMUG00000002808|ENSMMUG00000008639	http://www.genome.jp/kegg-bin/show_pathway?mcc04115/mcc:694965%09red/mcc:716170%09red
Peroxisome	KEGG PATHWAY	mcc04146	2	78	0.915728	0.999999	ENSMMUG00000008878|ENSMMUG00000011663	http://www.genome.jp/kegg-bin/show_pathway?mcc04146/mcc:707645%09red/mcc:714904%09red
Starch and sucrose metabolism	KEGG PATHWAY	mcc00500	1	47	0.916021	0.999999	ENSMMUG00000014151	http://www.genome.jp/kegg-bin/show_pathway?mcc00500/mcc:710140%09red
Valine, leucine and isoleucine degradation	KEGG PATHWAY	mcc00280	1	47	0.916021	0.999999	ENSMMUG00000020648	http://www.genome.jp/kegg-bin/show_pathway?mcc00280/mcc:698196%09red
Bacterial invasion of epithelial cells	KEGG PATHWAY	mcc05100	2	79	0.919164	0.999999	ENSMMUG00000005432|ENSMMUG00000006581	http://www.genome.jp/kegg-bin/show_pathway?mcc05100/mcc:719087%09red/mcc:718982%09red
Mineral absorption	KEGG PATHWAY	mcc04978	1	48	0.920249	0.999999	ENSMMUG00000003789	http://www.genome.jp/kegg-bin/show_pathway?mcc04978/mcc:708641%09red
Glycine, serine and threonine metabolism	KEGG PATHWAY	mcc00260	1	49	0.924265	0.999999	ENSMMUG00000020665	http://www.genome.jp/kegg-bin/show_pathway?mcc00260/mcc:714721%09red
Phosphatidylinositol signaling system	KEGG PATHWAY	mcc04070	2	82	0.928697	0.999999	ENSMMUG00000004642|ENSMMUG00000012948	http://www.genome.jp/kegg-bin/show_pathway?mcc04070/mcc:705937%09red/mcc:717764%09red
Huntington's disease	KEGG PATHWAY	mcc05016	8	238	0.931181	0.999999	ENSMMUG00000006987|ENSMMUG00000018571|ENSMMUG00000012948|ENSMMUG00000008639|ENSMMUG00000001661|ENSMMUG00000021786|ENSMMUG00000003620|ENSMMUG00000005432	http://www.genome.jp/kegg-bin/show_pathway?mcc05016/mcc:574380%09red/mcc:720875%09red/mcc:719087%09red/mcc:716170%09red/mcc:714483%09red/mcc:717764%09red/mcc:713391%09red/mcc:699566%09red
Metabolic pathways	KEGG PATHWAY	mcc01100	55	1257	0.934102	0.999999	ENSMMUG00000012895|ENSMMUG00000041787|ENSMMUG00000017938|ENSMMUG00000012430|ENSMMUG00000001853|ENSMMUG00000015155|ENSMMUG00000017931|ENSMMUG00000003749|ENSMMUG00000022714|ENSMMUG00000005820|ENSMMUG00000001978|ENSMMUG00000005920|ENSMMUG00000014151|ENSMMUG00000014983|ENSMMUG00000021786|ENSMMUG00000003078|ENSMMUG00000021328|ENSMMUG00000012380|ENSMMUG00000038569|ENSMMUG00000018686|ENSMMUG00000011663|…	http://www.genome.jp/kegg-bin/show_pathway?mcc01100/mcc:700683%09red/mcc:708299%09red/mcc:707866%09red/mcc:703756%09red/mcc:717020%09red/mcc:709403%09red/mcc:695160%09red/mcc:699566%09red/mcc:702023%09red/mcc:705006%09red/mcc:719487%09red/mcc:718252%09red/mcc:714721%09red/mcc:710664%09red/mcc:721985%09red/mcc:714483%09red/mcc:703860%09red/mcc:709122%09red/mcc:701117%09red/mcc:698023%09red/mcc:706…
Type I diabetes mellitus	KEGG PATHWAY	mcc04940	1	52	0.935139	0.999999	ENSMMUG00000012008	http://www.genome.jp/kegg-bin/show_pathway?mcc04940/mcc:702826%09red
Salmonella infection	KEGG PATHWAY	mcc05132	2	87	0.942264	0.999999	ENSMMUG00000002772|ENSMMUG00000016281	http://www.genome.jp/kegg-bin/show_pathway?mcc05132/mcc:701382%09red/mcc:710753%09red
Vascular smooth muscle contraction	KEGG PATHWAY	mcc04270	3	117	0.944198	0.999999	ENSMMUG00000006421|ENSMMUG00000019564|ENSMMUG00000012948	http://www.genome.jp/kegg-bin/show_pathway?mcc04270/mcc:697230%09red/mcc:717764%09red/mcc:721821%09red
Retinol metabolism	KEGG PATHWAY	mcc00830	1	55	0.944453	0.999999	ENSMMUG00000043411	http://www.genome.jp/kegg-bin/show_pathway?mcc00830/mcc:713672%09red
Systemic lupus erythematosus	KEGG PATHWAY	mcc05322	4	145	0.945287	0.999999	ENSMMUG00000043492|ENSMMUG00000010767|ENSMMUG00000049120|ENSMMUG00000048684	http://www.genome.jp/kegg-bin/show_pathway?mcc05322/mcc:721122%09red/mcc:693666%09red/mcc:722133%09red
Glycerolipid metabolism	KEGG PATHWAY	mcc00561	1	56	0.94725	0.999999	ENSMMUG00000045179	http://www.genome.jp/kegg-bin/show_pathway?mcc00561/mcc:713301%09red
Hippo signaling pathway	KEGG PATHWAY	mcc04390	4	148	0.950658	0.999999	ENSMMUG00000014791|ENSMMUG00000003053|ENSMMUG00000008338|ENSMMUG00000012069	http://www.genome.jp/kegg-bin/show_pathway?mcc04390/mcc:696326%09red/mcc:718703%09red/mcc:703239%09red/mcc:707345%09red
Drug metabolism - cytochrome P450	KEGG PATHWAY	mcc00982	1	60	0.957102	0.999999	ENSMMUG00000019630	http://www.genome.jp/kegg-bin/show_pathway?mcc00982/mcc:699923%09red
Inflammatory bowel disease (IBD)	KEGG PATHWAY	mcc05321	1	63	0.963264	0.999999	ENSMMUG00000012069	http://www.genome.jp/kegg-bin/show_pathway?mcc05321/mcc:703239%09red
Non-alcoholic fatty liver disease (NAFLD)	KEGG PATHWAY	mcc04932	5	196	0.975697	0.999999	ENSMMUG00000021786|ENSMMUG00000008351|ENSMMUG00000011527|ENSMMUG00000001044|ENSMMUG00000021877	http://www.genome.jp/kegg-bin/show_pathway?mcc04932/mcc:708391%09red/mcc:697747%09red/mcc:704683%09red/mcc:714483%09red/mcc:702782%09red
TGF-beta signaling pathway	KEGG PATHWAY	mcc04350	1	76	0.981243	0.999999	ENSMMUG00000012069	http://www.genome.jp/kegg-bin/show_pathway?mcc04350/mcc:703239%09red
Jak-STAT signaling pathway	KEGG PATHWAY	mcc04630	3	146	0.981914	0.999999	ENSMMUG00000000803|ENSMMUG00000020780|ENSMMUG00000001044	http://www.genome.jp/kegg-bin/show_pathway?mcc04630/mcc:697747%09red/mcc:700959%09red/mcc:712694%09red
Glycolysis / Gluconeogenesis	KEGG PATHWAY	mcc00010	1	84	0.987599	0.999999	ENSMMUG00000022536	http://www.genome.jp/kegg-bin/show_pathway?mcc00010/mcc:709022%09red
ECM-receptor interaction	KEGG PATHWAY	mcc04512	1	89	0.990426	0.999999	ENSMMUG00000003902	http://www.genome.jp/kegg-bin/show_pathway?mcc04512/mcc:717572%09red
Cardiac muscle contraction	KEGG PATHWAY	mcc04260	1	93	0.992216	0.999999	ENSMMUG00000016893	http://www.genome.jp/kegg-bin/show_pathway?mcc04260/mcc:720142%09red
Parkinson's disease	KEGG PATHWAY	mcc05012	4	205	0.993981	0.999999	ENSMMUG00000021786|ENSMMUG00000017134|ENSMMUG00000014334|ENSMMUG00000001776	http://www.genome.jp/kegg-bin/show_pathway?mcc05012/mcc:699310%09red/mcc:712041%09red/mcc:694181%09red/mcc:714483%09red
Spliceosome	KEGG PATHWAY	mcc03040	2	144	0.995384	0.999999	ENSMMUG00000006832|ENSMMUG00000022495	http://www.genome.jp/kegg-bin/show_pathway?mcc03040/mcc:712580%09red/mcc:715592%09red
Alzheimer's disease	KEGG PATHWAY	mcc05010	4	230	0.99776	0.999999	ENSMMUG00000021786|ENSMMUG00000013475|ENSMMUG00000001661|ENSMMUG00000012948	http://www.genome.jp/kegg-bin/show_pathway?mcc05010/mcc:717764%09red/mcc:574380%09red/mcc:714483%09red/mcc:716618%09red
Oxidative phosphorylation	KEGG PATHWAY	mcc00190	2	191	0.999482	0.999999	ENSMMUG00000021786|ENSMMUG00000002273	http://www.genome.jp/kegg-bin/show_pathway?mcc00190/mcc:712644%09red/mcc:714483%09red
Olfactory transduction	KEGG PATHWAY	mcc04740	3	346	0.999997	0.999999	ENSMMUG00000002433|ENSMMUG00000000872|ENSMMUG00000018340	http://www.genome.jp/kegg-bin/show_pathway?mcc04740/mcc:706073%09red/mcc:695552%09red/mcc:702504%09red
Ribosome	KEGG PATHWAY	mcc03010	2	325	0.999999	0.999999	ENSMMUG00000009079|ENSMMUG00000000039	http://www.genome.jp/kegg-bin/show_pathway?mcc03010/mcc:711043%09red/mcc:718640%09red
--------------------
#Term	Database	ID	Input number	Background number	P-Value	Corrected P-Value	Input	Hyperlink
--------------------
#Term	Database	ID	Input number	Background number	P-Value	Corrected P-Value	Input	Hyperlink
--------------------
