# Supplementary material for: MicroRNA Profile of MA-104 Cell Line Associated With the Pathogenesis of Bovine Rotavirus Strain Circulated in Chinese Calves
Source: Front Microbiol. 2022 Apr 11;13:854348. doi: 10.3389/fmicb.2022.854348 (PMC9062783; doi:10.3389/fmicb.2022.854348)
Supplement: Supplementary file 2 [file Data_Sheet_2.ZIP › Supplementary tables/Table S8a-S8f/Table S8e.DEG_KEGG_pathway_enrichment_result.xls]

## Sheet: I36vsJ36.DEG_KEGG_pathway_enric
Supplementary Table. S8e.##Databases: KEGG PATHWAY (KEGG pathway analysis of the target mRNAs of the DE miRNAs in Infected vs Control group) (36hpi)
##Statistical test method: hypergeometric test / Fisher's exact test
##FDR correction method: Benjamini and Hochberg
#Term	Database	ID	Input number	Background number	P-Value	Corrected P-Value	Input	Hyperlink
Adrenergic signaling in cardiomyocytes	KEGG PATHWAY	mcc04261	32	145	0.00278089	0.736937	ENSMMUG00000002433|ENSMMUG00000014762|ENSMMUG00000011478|ENSMMUG00000039621|ENSMMUG00000014132|ENSMMUG00000045046|ENSMMUG00000006253|ENSMMUG00000004843|ENSMMUG00000005618|ENSMMUG00000020379|ENSMMUG00000003118|ENSMMUG00000001776|ENSMMUG00000008430|ENSMMUG00000017427|ENSMMUG00000012948|ENSMMUG00000021986|ENSMMUG00000000477|ENSMMUG00000017833|ENSMMUG00000016893|ENSMMUG00000001044|ENSMMUG00000012988|…	http://www.genome.jp/kegg-bin/show_pathway?mcc04261/mcc:720191%09red/mcc:721721%09red/mcc:574202%09red/mcc:719929%09red/mcc:708706%09red/mcc:708091%09red/mcc:720142%09red/mcc:699310%09red/mcc:713471%09red/mcc:709102%09red/mcc:720271%09red/mcc:697047%09red/mcc:711920%09red/mcc:703514%09red/mcc:706513%09red/mcc:694730%09red/mcc:707978%09red/mcc:717764%09red/mcc:702429%09red/mcc:716584%09red/mcc:697…
Endocrine and other factor-regulated calcium reabsorption	KEGG PATHWAY	mcc04961	13	45	0.00843944	0.828864	ENSMMUG00000014132|ENSMMUG00000014742|ENSMMUG00000043275|ENSMMUG00000017427|ENSMMUG00000012948|ENSMMUG00000039621|ENSMMUG00000006727|ENSMMUG00000020379|ENSMMUG00000006253|ENSMMUG00000003620|ENSMMUG00000007972|ENSMMUG00000005432|ENSMMUG00000017833	http://www.genome.jp/kegg-bin/show_pathway?mcc04961/mcc:703698%09red/mcc:718412%09red/mcc:709728%09red/mcc:706964%09red/mcc:720875%09red/mcc:719087%09red/mcc:706513%09red/mcc:707978%09red/mcc:717764%09red/mcc:712147%09red/mcc:716682%09red/mcc:720191%09red
Oxytocin signaling pathway	KEGG PATHWAY	mcc04921	31	158	0.0132842	0.828864	ENSMMUG00000003210|ENSMMUG00000002433|ENSMMUG00000019900|ENSMMUG00000019860|ENSMMUG00000014132|ENSMMUG00000006253|ENSMMUG00000020251|ENSMMUG00000003118|ENSMMUG00000020379|ENSMMUG00000003842|ENSMMUG00000021659|ENSMMUG00000001776|ENSMMUG00000008430|ENSMMUG00000012948|ENSMMUG00000010903|ENSMMUG00000021965|ENSMMUG00000012988|ENSMMUG00000015449|ENSMMUG00000017921|ENSMMUG00000013560|ENSMMUG00000012392|…	http://www.genome.jp/kegg-bin/show_pathway?mcc04921/mcc:721721%09red/mcc:708706%09red/mcc:702048%09red/mcc:718412%09red/mcc:708091%09red/mcc:699310%09red/mcc:712610%09red/mcc:721015%09red/mcc:720271%09red/mcc:695737%09red/mcc:698538%09red/mcc:574394%09red/mcc:721821%09red/mcc:703514%09red/mcc:694730%09red/mcc:721806%09red/mcc:707690%09red/mcc:707978%09red/mcc:717764%09red/mcc:698830%09red/mcc:717…
GnRH signaling pathway	KEGG PATHWAY	mcc04912	20	89	0.0134316	0.828864	ENSMMUG00000002433|ENSMMUG00000003842|ENSMMUG00000021659|ENSMMUG00000001728|ENSMMUG00000002961|ENSMMUG00000019159|ENSMMUG00000012988|ENSMMUG00000017414|ENSMMUG00000019564|ENSMMUG00000012948|ENSMMUG00000012392|ENSMMUG00000020379|ENSMMUG00000017921|ENSMMUG00000014132|ENSMMUG00000015449|ENSMMUG00000006253|ENSMMUG00000019420|ENSMMUG00000023755|ENSMMUG00000003118|ENSMMUG00000013665	http://www.genome.jp/kegg-bin/show_pathway?mcc04912/mcc:712429%09red/mcc:709728%09red/mcc:710077%09red/mcc:721721%09red/mcc:721821%09red/mcc:712787%09red/mcc:694730%09red/mcc:699736%09red/mcc:703514%09red/mcc:707690%09red/mcc:707978%09red/mcc:708706%09red/mcc:717764%09red/mcc:712610%09red/mcc:698830%09red/mcc:721649%09red/mcc:716584%09red/mcc:702504%09red/mcc:100533113%09red
Calcium signaling pathway	KEGG PATHWAY	mcc04020	34	180	0.015639	0.828864	ENSMMUG00000002433|ENSMMUG00000011557|ENSMMUG00000001348|ENSMMUG00000043028|ENSMMUG00000016884|ENSMMUG00000003118|ENSMMUG00000005618|ENSMMUG00000008260|ENSMMUG00000019159|ENSMMUG00000022159|ENSMMUG00000012948|ENSMMUG00000001306|ENSMMUG00000015459|ENSMMUG00000012024|ENSMMUG00000009703|ENSMMUG00000014132|ENSMMUG00000010046|ENSMMUG00000017292|ENSMMUG00000016854|ENSMMUG00000012988|ENSMMUG00000011403|…	http://www.genome.jp/kegg-bin/show_pathway?mcc04020/mcc:703698%09red/mcc:574380%09red/mcc:718088%09red/mcc:574362%09red/mcc:697573%09red/mcc:721721%09red/mcc:712939%09red/mcc:716776%09red/mcc:708706%09red/mcc:702048%09red/mcc:718412%09red/mcc:707658%09red/mcc:710541%09red/mcc:721122%09red/mcc:697047%09red/mcc:721732%09red/mcc:721649%09red/mcc:703514%09red/mcc:694730%09red/mcc:693390%09red/mcc:717…
Salivary secretion	KEGG PATHWAY	mcc04970	18	81	0.020014	0.841208	ENSMMUG00000010655|ENSMMUG00000016893|ENSMMUG00000003118|ENSMMUG00000017100|ENSMMUG00000021801|ENSMMUG00000039621|ENSMMUG00000012948|ENSMMUG00000017427|ENSMMUG00000023713|ENSMMUG00000020379|ENSMMUG00000017921|ENSMMUG00000011478|ENSMMUG00000014132|ENSMMUG00000006253|ENSMMUG00000040355|ENSMMUG00000007972|ENSMMUG00000012392|ENSMMUG00000017833	http://www.genome.jp/kegg-bin/show_pathway?mcc04970/mcc:718412%09red/mcc:709728%09red/mcc:574134%09red/mcc:703514%09red/mcc:720142%09red/mcc:713966%09red/mcc:706513%09red/mcc:694730%09red/mcc:707978%09red/mcc:717764%09red/mcc:704408%09red/mcc:619186%09red/mcc:716682%09red/mcc:709102%09red/mcc:720191%09red/mcc:574313%09red/mcc:716584%09red
Gastric acid secretion	KEGG PATHWAY	mcc04971	17	76	0.0222206	0.841208	ENSMMUG00000002433|ENSMMUG00000016893|ENSMMUG00000003118|ENSMMUG00000001776|ENSMMUG00000017100|ENSMMUG00000017427|ENSMMUG00000012948|ENSMMUG00000039621|ENSMMUG00000020379|ENSMMUG00000017921|ENSMMUG00000016884|ENSMMUG00000014132|ENSMMUG00000006253|ENSMMUG00000000850|ENSMMUG00000007972|ENSMMUG00000012392|ENSMMUG00000017833	http://www.genome.jp/kegg-bin/show_pathway?mcc04971/mcc:718412%09red/mcc:709728%09red/mcc:706513%09red/mcc:699310%09red/mcc:720142%09red/mcc:703514%09red/mcc:694730%09red/mcc:707978%09red/mcc:708626%09red/mcc:717764%09red/mcc:702504%09red/mcc:713966%09red/mcc:712939%09red/mcc:716682%09red/mcc:720191%09red/mcc:716584%09red
Bladder cancer	KEGG PATHWAY	mcc05219	10	38	0.0316208	0.845106	ENSMMUG00000003210|ENSMMUG00000006996|ENSMMUG00000021659|ENSMMUG00000018177|ENSMMUG00000001348|ENSMMUG00000019564|ENSMMUG00000008639|ENSMMUG00000016549|ENSMMUG00000023550|ENSMMUG00000002909	http://www.genome.jp/kegg-bin/show_pathway?mcc05219/mcc:719199%09red/mcc:721821%09red/mcc:716170%09red/mcc:708084%09red/mcc:697573%09red/mcc:714126%09red/mcc:698830%09red/mcc:706421%09red/mcc:574209%09red/mcc:702385%09red
Cholinergic synapse	KEGG PATHWAY	mcc04725	22	112	0.0325811	0.845106	ENSMMUG00000002433|ENSMMUG00000019900|ENSMMUG00000014132|ENSMMUG00000006253|ENSMMUG00000003118|ENSMMUG00000021659|ENSMMUG00000001776|ENSMMUG00000002961|ENSMMUG00000012948|ENSMMUG00000010903|ENSMMUG00000012988|ENSMMUG00000017292|ENSMMUG00000001044|ENSMMUG00000000846|ENSMMUG00000017923|ENSMMUG00000039412|ENSMMUG00000021257|ENSMMUG00000040628|ENSMMUG00000020379|ENSMMUG00000016089|ENSMMUG00000017414|…	http://www.genome.jp/kegg-bin/show_pathway?mcc04725/mcc:718412%09red/mcc:698830%09red/mcc:716626%09red/mcc:574394%09red/mcc:713370%09red/mcc:699310%09red/mcc:574362%09red/mcc:694730%09red/mcc:707978%09red/mcc:721721%09red/mcc:717764%09red/mcc:574195%09red/mcc:702504%09red/mcc:722398%09red/mcc:709728%09red/mcc:721649%09red/mcc:721015%09red/mcc:716830%09red/mcc:697747%09red/mcc:705326%09red/mcc:708…
cAMP signaling pathway	KEGG PATHWAY	mcc04024	34	193	0.0342366	0.845106	ENSMMUG00000002433|ENSMMUG00000011478|ENSMMUG00000039621|ENSMMUG00000014172|ENSMMUG00000016893|ENSMMUG00000006253|ENSMMUG00000003118|ENSMMUG00000008634|ENSMMUG00000008714|ENSMMUG00000001776|ENSMMUG00000017427|ENSMMUG00000017214|ENSMMUG00000001306|ENSMMUG00000014132|ENSMMUG00000000477|ENSMMUG00000017833|ENSMMUG00000017292|ENSMMUG00000001044|ENSMMUG00000012988|ENSMMUG00000001661|ENSMMUG00000017921|…	http://www.genome.jp/kegg-bin/show_pathway?mcc04024/mcc:574380%09red/mcc:574362%09red/mcc:705197%09red/mcc:716776%09red/mcc:708706%09red/mcc:702048%09red/mcc:720142%09red/mcc:701245%09red/mcc:699310%09red/mcc:709102%09red/mcc:715919%09red/mcc:721821%09red/mcc:703514%09red/mcc:713227%09red/mcc:694730%09red/mcc:707978%09red/mcc:721721%09red/mcc:706513%09red/mcc:716584%09red/mcc:697747%09red/mcc:709…
MAPK signaling pathway	KEGG PATHWAY	mcc04010	42	249	0.0353463	0.845106	ENSMMUG00000011557|ENSMMUG00000000706|ENSMMUG00000011265|ENSMMUG00000014132|ENSMMUG00000017654|ENSMMUG00000023755|ENSMMUG00000022598|ENSMMUG00000018476|ENSMMUG00000008634|ENSMMUG00000021659|ENSMMUG00000020379|ENSMMUG00000008430|ENSMMUG00000006460|ENSMMUG00000039045|ENSMMUG00000008639|ENSMMUG00000022111|ENSMMUG00000012103|ENSMMUG00000017529|ENSMMUG00000017414|ENSMMUG00000012988|ENSMMUG00000001044|…	http://www.genome.jp/kegg-bin/show_pathway?mcc04010/mcc:708391%09red/mcc:698861%09red/mcc:703409%09red/mcc:721721%09red/mcc:708706%09red/mcc:722033%09red/mcc:718412%09red/mcc:708091%09red/mcc:710077%09red/mcc:712610%09red/mcc:701245%09red/mcc:721436%09red/mcc:720271%09red/mcc:715919%09red/mcc:707777%09red/mcc:721821%09red/mcc:695250%09red/mcc:707690%09red/mcc:711257%09red/mcc:714794%09red/mcc:718…
Fc gamma R-mediated phagocytosis	KEGG PATHWAY	mcc04666	17	84	0.0451927	0.845106	ENSMMUG00000043028|ENSMMUG00000001044|ENSMMUG00000001748|ENSMMUG00000010451|ENSMMUG00000022159|ENSMMUG00000019767|ENSMMUG00000017477|ENSMMUG00000017214|ENSMMUG00000009366|ENSMMUG00000007230|ENSMMUG00000010895|ENSMMUG00000014425|ENSMMUG00000013020|ENSMMUG00000018854|ENSMMUG00000007972|ENSMMUG00000005483|ENSMMUG00000007586	http://www.genome.jp/kegg-bin/show_pathway?mcc04666/mcc:718412%09red/mcc:721731%09red/mcc:713227%09red/mcc:718088%09red/mcc:714474%09red/mcc:700197%09red/mcc:714533%09red/mcc:704061%09red/mcc:699705%09red/mcc:694207%09red/mcc:704102%09red/mcc:721122%09red/mcc:718421%09red/mcc:697747%09red/mcc:694656%09red/mcc:696709%09red
Axon guidance	KEGG PATHWAY	mcc04360	23	126	0.0539589	0.845106	ENSMMUG00000003074|ENSMMUG00000048864|ENSMMUG00000020117|ENSMMUG00000010337|ENSMMUG00000018237|ENSMMUG00000018245|ENSMMUG00000021659|ENSMMUG00000016720|ENSMMUG00000001776|ENSMMUG00000022363|ENSMMUG00000023382|ENSMMUG00000023350|ENSMMUG00000018854|ENSMMUG00000012216|ENSMMUG00000007375|ENSMMUG00000017588|ENSMMUG00000007181|ENSMMUG00000013140|ENSMMUG00000003304|ENSMMUG00000010895|ENSMMUG00000020534|…	http://www.genome.jp/kegg-bin/show_pathway?mcc04360/mcc:697755%09red/mcc:692343%09red/mcc:711320%09red/mcc:716805%09red/mcc:701589%09red/mcc:701811%09red/mcc:709612%09red/mcc:699310%09red/mcc:703995%09red/mcc:710161%09red/mcc:703553%09red/mcc:696676%09red/mcc:712368%09red/mcc:700399%09red/mcc:709802%09red/mcc:698830%09red/mcc:715127%09red/mcc:719320%09red/mcc:713917%09red/mcc:717315%09red/mcc:717…
Ras signaling pathway	KEGG PATHWAY	mcc04014	38	231	0.0568848	0.845106	ENSMMUG00000011557|ENSMMUG00000045607|ENSMMUG00000018476|ENSMMUG00000014132|ENSMMUG00000022598|ENSMMUG00000018245|ENSMMUG00000003842|ENSMMUG00000021659|ENSMMUG00000006581|ENSMMUG00000039045|ENSMMUG00000021545|ENSMMUG00000002909|ENSMMUG00000014603|ENSMMUG00000023350|ENSMMUG00000017477|ENSMMUG00000001044|ENSMMUG00000000846|ENSMMUG00000000270|ENSMMUG00000006996|ENSMMUG00000001661|ENSMMUG00000017923|…	http://www.genome.jp/kegg-bin/show_pathway?mcc04014/mcc:713035%09red/mcc:574380%09red/mcc:692343%09red/mcc:715213%09red/mcc:698964%09red/mcc:701589%09red/mcc:574209%09red/mcc:702385%09red/mcc:574304%09red/mcc:718412%09red/mcc:695382%09red/mcc:707555%09red/mcc:712610%09red/mcc:722398%09red/mcc:702532%09red/mcc:715919%09red/mcc:721821%09red/mcc:703514%09red/mcc:707690%09red/mcc:716626%09red/mcc:698…
Long-term potentiation	KEGG PATHWAY	mcc04720	14	68	0.0586822	0.845106	ENSMMUG00000002433|ENSMMUG00000014132|ENSMMUG00000021659|ENSMMUG00000012988|ENSMMUG00000019564|ENSMMUG00000001661|ENSMMUG00000022111|ENSMMUG00000020379|ENSMMUG00000017921|ENSMMUG00000012948|ENSMMUG00000000113|ENSMMUG00000000477|ENSMMUG00000007972|ENSMMUG00000012392	http://www.genome.jp/kegg-bin/show_pathway?mcc04720/mcc:718412%09red/mcc:574380%09red/mcc:721821%09red/mcc:714794%09red/mcc:703514%09red/mcc:709728%09red/mcc:721721%09red/mcc:574202%09red/mcc:717764%09red/mcc:702504%09red/mcc:698830%09red/mcc:703967%09red/mcc:716584%09red
B cell receptor signaling pathway	KEGG PATHWAY	mcc04662	14	68	0.0586822	0.845106	ENSMMUG00000018476|ENSMMUG00000022689|ENSMMUG00000021659|ENSMMUG00000007418|ENSMMUG00000001044|ENSMMUG00000043028|ENSMMUG00000001748|ENSMMUG00000019564|ENSMMUG00000002043|ENSMMUG00000010895|ENSMMUG00000018854|ENSMMUG00000010451|ENSMMUG00000020374|ENSMMUG00000017214	http://www.genome.jp/kegg-bin/show_pathway?mcc04662/mcc:695335%09red/mcc:698830%09red/mcc:721821%09red/mcc:713227%09red/mcc:715919%09red/mcc:704102%09red/mcc:704961%09red/mcc:721122%09red/mcc:718421%09red/mcc:697747%09red/mcc:709511%09red/mcc:702498%09red/mcc:696709%09red
Bile secretion	KEGG PATHWAY	mcc04976	14	68	0.0586822	0.845106	ENSMMUG00000016893|ENSMMUG00000017100|ENSMMUG00000022941|ENSMMUG00000003789|ENSMMUG00000017427|ENSMMUG00000039621|ENSMMUG00000020379|ENSMMUG00000000047|ENSMMUG00000017833|ENSMMUG00000014132|ENSMMUG00000006253|ENSMMUG00000003118|ENSMMUG00000003611|ENSMMUG00000010472	http://www.genome.jp/kegg-bin/show_pathway?mcc04976/mcc:709728%09red/mcc:720142%09red/mcc:706513%09red/mcc:694730%09red/mcc:707978%09red/mcc:699496%09red/mcc:702167%09red/mcc:713966%09red/mcc:716682%09red/mcc:574283%09red/mcc:720191%09red/mcc:717600%09red/mcc:708641%09red
Chemokine signaling pathway	KEGG PATHWAY	mcc04062	32	191	0.0635221	0.845106	ENSMMUG00000014132|ENSMMUG00000015072|ENSMMUG00000017654|ENSMMUG00000009786|ENSMMUG00000006253|ENSMMUG00000022598|ENSMMUG00000003118|ENSMMUG00000018476|ENSMMUG00000023186|ENSMMUG00000021659|ENSMMUG00000006581|ENSMMUG00000001776|ENSMMUG00000019159|ENSMMUG00000019767|ENSMMUG00000012948|ENSMMUG00000009366|ENSMMUG00000000288|ENSMMUG00000017529|ENSMMUG00000007586|ENSMMUG00000001044|ENSMMUG00000000846|…	http://www.genome.jp/kegg-bin/show_pathway?mcc04062/mcc:714474%09red/mcc:704061%09red/mcc:695250%09red/mcc:574225%09red/mcc:574224%09red/mcc:716626%09red/mcc:699310%09red/mcc:722398%09red/mcc:718982%09red/mcc:574177%09red/mcc:715919%09red/mcc:713227%09red/mcc:694730%09red/mcc:707978%09red/mcc:712694%09red/mcc:717764%09red/mcc:698830%09red/mcc:714351%09red/mcc:697747%09red/mcc:709511%09red/mcc:574…
2-Oxocarboxylic acid metabolism	KEGG PATHWAY	mcc01210	5	16	0.0704453	0.845106	ENSMMUG00000010079|ENSMMUG00000014833|ENSMMUG00000021328|ENSMMUG00000015585|ENSMMUG00000003374	http://www.genome.jp/kegg-bin/show_pathway?mcc01210/mcc:703122%09red/mcc:698558%09red/mcc:718305%09red/mcc:716726%09red/mcc:701480%09red
Vasopressin-regulated water reabsorption	KEGG PATHWAY	mcc04962	10	45	0.07102	0.845106	ENSMMUG00000038256|ENSMMUG00000041799|ENSMMUG00000009949|ENSMMUG00000021801|ENSMMUG00000041847|ENSMMUG00000020379|ENSMMUG00000014132|ENSMMUG00000045962|ENSMMUG00000006253|ENSMMUG00000048207	http://www.genome.jp/kegg-bin/show_pathway?mcc04962/mcc:709728%09red/mcc:714752%09red/mcc:717101%09red/mcc:704880%09red/mcc:707978%09red/mcc:574134%09red/mcc:711719%09red/mcc:702360%09red/mcc:697763%09red
Vascular smooth muscle contraction	KEGG PATHWAY	mcc04270	21	117	0.0714971	0.845106	ENSMMUG00000003842|ENSMMUG00000003118|ENSMMUG00000017922|ENSMMUG00000002961|ENSMMUG00000012988|ENSMMUG00000017414|ENSMMUG00000006460|ENSMMUG00000017921|ENSMMUG00000012948|ENSMMUG00000019564|ENSMMUG00000012436|ENSMMUG00000020379|ENSMMUG00000007230|ENSMMUG00000014132|ENSMMUG00000007027|ENSMMUG00000014425|ENSMMUG00000015449|ENSMMUG00000006253|ENSMMUG00000007972|ENSMMUG00000012392|ENSMMUG00000021965	http://www.genome.jp/kegg-bin/show_pathway?mcc04270/mcc:100427024%09red/mcc:718412%09red/mcc:709728%09red/mcc:721721%09red/mcc:721821%09red/mcc:708706%09red/mcc:703514%09red/mcc:694730%09red/mcc:714533%09red/mcc:707690%09red/mcc:707978%09red/mcc:694656%09red/mcc:717764%09red/mcc:721649%09red/mcc:699857%09red/mcc:716584%09red/mcc:718727%09red/mcc:716546%09red/mcc:100533113%09red/mcc:698538%09red
Fc epsilon RI signaling pathway	KEGG PATHWAY	mcc04664	13	64	0.0717963	0.845106	ENSMMUG00000003842|ENSMMUG00000021659|ENSMMUG00000001728|ENSMMUG00000001044|ENSMMUG00000043028|ENSMMUG00000001748|ENSMMUG00000019564|ENSMMUG00000017214|ENSMMUG00000017477|ENSMMUG00000010895|ENSMMUG00000015449|ENSMMUG00000018854|ENSMMUG00000023755	http://www.genome.jp/kegg-bin/show_pathway?mcc04664/mcc:698830%09red/mcc:710077%09red/mcc:721821%09red/mcc:699736%09red/mcc:713227%09red/mcc:707690%09red/mcc:704102%09red/mcc:700197%09red/mcc:721122%09red/mcc:697747%09red/mcc:100533113%09red/mcc:696709%09red
Inflammatory mediator regulation of TRP channels	KEGG PATHWAY	mcc04750	18	98	0.077651	0.845106	ENSMMUG00000002433|ENSMMUG00000003842|ENSMMUG00000003118|ENSMMUG00000001728|ENSMMUG00000043275|ENSMMUG00000039045|ENSMMUG00000012948|ENSMMUG00000017921|ENSMMUG00000020379|ENSMMUG00000007230|ENSMMUG00000014132|ENSMMUG00000019186|ENSMMUG00000014425|ENSMMUG00000015449|ENSMMUG00000006253|ENSMMUG00000007972|ENSMMUG00000006529|ENSMMUG00000012392	http://www.genome.jp/kegg-bin/show_pathway?mcc04750/mcc:703698%09red/mcc:718412%09red/mcc:709728%09red/mcc:703514%09red/mcc:694730%09red/mcc:699736%09red/mcc:714533%09red/mcc:707690%09red/mcc:707978%09red/mcc:694656%09red/mcc:718603%09red/mcc:717764%09red/mcc:702504%09red/mcc:713320%09red/mcc:711681%09red/mcc:716584%09red/mcc:100533113%09red
Adipocytokine signaling pathway	KEGG PATHWAY	mcc04920	13	65	0.077967	0.845106	ENSMMUG00000018476|ENSMMUG00000022689|ENSMMUG00000005322|ENSMMUG00000007418|ENSMMUG00000001728|ENSMMUG00000001044|ENSMMUG00000019860|ENSMMUG00000000377|ENSMMUG00000011527|ENSMMUG00000022198|ENSMMUG00000020251|ENSMMUG00000020374|ENSMMUG00000003858	http://www.genome.jp/kegg-bin/show_pathway?mcc04920/mcc:708391%09red/mcc:699736%09red/mcc:715919%09red/mcc:707562%09red/mcc:709511%09red/mcc:705686%09red/mcc:717368%09red/mcc:695335%09red/mcc:697747%09red/mcc:695737%09red/mcc:702498%09red/mcc:722033%09red/mcc:698728%09red
Mucin type O-Glycan biosynthesis	KEGG PATHWAY	mcc00512	7	28	0.079727	0.845106	ENSMMUG00000003474|ENSMMUG00000019561|ENSMMUG00000023165|ENSMMUG00000020406|ENSMMUG00000018426|ENSMMUG00000022555|ENSMMUG00000004777	http://www.genome.jp/kegg-bin/show_pathway?mcc00512/mcc:695019%09red/mcc:704639%09red/mcc:715128%09red/mcc:701790%09red/mcc:702754%09red/mcc:695207%09red/mcc:705068%09red
Cardiac muscle contraction	KEGG PATHWAY	mcc04260	17	93	0.0870485	0.858541	ENSMMUG00000014762|ENSMMUG00000016893|ENSMMUG00000016589|ENSMMUG00000008430|ENSMMUG00000012988|ENSMMUG00000017414|ENSMMUG00000007383|ENSMMUG00000039621|ENSMMUG00000017427|ENSMMUG00000007022|ENSMMUG00000019893|ENSMMUG00000017833|ENSMMUG00000048059|ENSMMUG00000013560|ENSMMUG00000007975|ENSMMUG00000005618|ENSMMUG00000016765	http://www.genome.jp/kegg-bin/show_pathway?mcc04260/mcc:709882%09red/mcc:708091%09red/mcc:713471%09red/mcc:721721%09red/mcc:706513%09red/mcc:702429%09red/mcc:720142%09red/mcc:701324%09red/mcc:692061%09red/mcc:693811%09red/mcc:720271%09red/mcc:711937%09red/mcc:692062%09red/mcc:716682%09red/mcc:720191%09red/mcc:697047%09red/mcc:708706%09red
Dilated cardiomyopathy	KEGG PATHWAY	mcc05414	16	87	0.0914477	0.858541	ENSMMUG00000019893|ENSMMUG00000012659|ENSMMUG00000016589|ENSMMUG00000020379|ENSMMUG00000008430|ENSMMUG00000013560|ENSMMUG00000043028|ENSMMUG00000007022|ENSMMUG00000014132|ENSMMUG00000005618|ENSMMUG00000017414|ENSMMUG00000006253|ENSMMUG00000003118|ENSMMUG00000007975|ENSMMUG00000012988|ENSMMUG00000016096	http://www.genome.jp/kegg-bin/show_pathway?mcc05414/mcc:709882%09red/mcc:709728%09red/mcc:721721%09red/mcc:701324%09red/mcc:694730%09red/mcc:707978%09red/mcc:714955%09red/mcc:719414%09red/mcc:720271%09red/mcc:711937%09red/mcc:721122%09red/mcc:702429%09red/mcc:697047%09red/mcc:708706%09red/mcc:708091%09red
Chagas disease (American trypanosomiasis)	KEGG PATHWAY	mcc05142	18	101	0.0939535	0.858541	ENSMMUG00000018476|ENSMMUG00000019900|ENSMMUG00000007418|ENSMMUG00000012608|ENSMMUG00000001728|ENSMMUG00000001776|ENSMMUG00000002961|ENSMMUG00000000377|ENSMMUG00000001044|ENSMMUG00000020374|ENSMMUG00000048164|ENSMMUG00000012948|ENSMMUG00000000288|ENSMMUG00000040142|ENSMMUG00000021986|ENSMMUG00000043275|ENSMMUG00000041905|ENSMMUG00000009926	http://www.genome.jp/kegg-bin/show_pathway?mcc05142/mcc:703698%09red/mcc:574394%09red/mcc:717764%09red/mcc:699736%09red/mcc:713883%09red/mcc:715919%09red/mcc:699310%09red/mcc:100428661%09red/mcc:709511%09red/mcc:699582%09red/mcc:721649%09red/mcc:716910%09red/mcc:695335%09red/mcc:697747%09red/mcc:719929%09red/mcc:574138%09red/mcc:722033%09red/mcc:711920%09red
Circadian entrainment	KEGG PATHWAY	mcc04713	18	101	0.0939535	0.858541	ENSMMUG00000002433|ENSMMUG00000019900|ENSMMUG00000003118|ENSMMUG00000018930|ENSMMUG00000001776|ENSMMUG00000000846|ENSMMUG00000001661|ENSMMUG00000017923|ENSMMUG00000039236|ENSMMUG00000017921|ENSMMUG00000014132|ENSMMUG00000012948|ENSMMUG00000006253|ENSMMUG00000012988|ENSMMUG00000007972|ENSMMUG00000006491|ENSMMUG00000012392|ENSMMUG00000020379	http://www.genome.jp/kegg-bin/show_pathway?mcc04713/mcc:718412%09red/mcc:574380%09red/mcc:716626%09red/mcc:696476%09red/mcc:574394%09red/mcc:699310%09red/mcc:695629%09red/mcc:703514%09red/mcc:694730%09red/mcc:707978%09red/mcc:721721%09red/mcc:717764%09red/mcc:702504%09red/mcc:722398%09red/mcc:709728%09red/mcc:698839%09red/mcc:716584%09red
Neurotrophin signaling pathway	KEGG PATHWAY	mcc04722	21	123	0.10107	0.879844	ENSMMUG00000002433|ENSMMUG00000022689|ENSMMUG00000007418|ENSMMUG00000021659|ENSMMUG00000001728|ENSMMUG00000001044|ENSMMUG00000006581|ENSMMUG00000009949|ENSMMUG00000018525|ENSMMUG00000039045|ENSMMUG00000008639|ENSMMUG00000022111|ENSMMUG00000017921|ENSMMUG00000007230|ENSMMUG00000008634|ENSMMUG00000019564|ENSMMUG00000014603|ENSMMUG00000023755|ENSMMUG00000020374|ENSMMUG00000012392|ENSMMUG00000021120	http://www.genome.jp/kegg-bin/show_pathway?mcc04722/mcc:695335%09red/mcc:698830%09red/mcc:710077%09red/mcc:698770%09red/mcc:721821%09red/mcc:703514%09red/mcc:699736%09red/mcc:716170%09red/mcc:715919%09red/mcc:694656%09red/mcc:701245%09red/mcc:714794%09red/mcc:702504%09red/mcc:718982%09red/mcc:696658%09red/mcc:711681%09red/mcc:716584%09red/mcc:697747%09red/mcc:714752%09red/mcc:702498%09red/mcc:574…
Sphingolipid metabolism	KEGG PATHWAY	mcc00600	9	43	0.107134	0.879844	ENSMMUG00000022159|ENSMMUG00000016274|ENSMMUG00000010686|ENSMMUG00000049130|ENSMMUG00000021707|ENSMMUG00000045740|ENSMMUG00000005698|ENSMMUG00000019496|ENSMMUG00000011178	http://www.genome.jp/kegg-bin/show_pathway?mcc00600/mcc:699093%09red/mcc:718088%09red/mcc:703384%09red/mcc:718018%09red/mcc:716740%09red/mcc:694310%09red/mcc:716500%09red/mcc:706728%09red
Insulin secretion	KEGG PATHWAY	mcc04911	15	83	0.109774	0.879844	ENSMMUG00000002433|ENSMMUG00000003118|ENSMMUG00000002961|ENSMMUG00000012988|ENSMMUG00000017427|ENSMMUG00000012948|ENSMMUG00000039621|ENSMMUG00000021801|ENSMMUG00000020379|ENSMMUG00000014132|ENSMMUG00000017833|ENSMMUG00000017414|ENSMMUG00000006253|ENSMMUG00000007972|ENSMMUG00000005027	http://www.genome.jp/kegg-bin/show_pathway?mcc04911/mcc:718412%09red/mcc:709728%09red/mcc:574134%09red/mcc:706513%09red/mcc:694730%09red/mcc:707978%09red/mcc:721721%09red/mcc:717764%09red/mcc:702504%09red/mcc:721649%09red/mcc:716682%09red/mcc:720191%09red/mcc:719400%09red/mcc:708706%09red
Estrogen signaling pathway	KEGG PATHWAY	mcc04915	17	97	0.111775	0.879844	ENSMMUG00000019900|ENSMMUG00000019564|ENSMMUG00000021659|ENSMMUG00000006581|ENSMMUG00000001776|ENSMMUG00000001044|ENSMMUG00000011520|ENSMMUG00000012948|ENSMMUG00000016549|ENSMMUG00000017921|ENSMMUG00000020379|ENSMMUG00000007230|ENSMMUG00000014132|ENSMMUG00000007209|ENSMMUG00000006253|ENSMMUG00000003118|ENSMMUG00000012392	http://www.genome.jp/kegg-bin/show_pathway?mcc04915/mcc:709728%09red/mcc:574394%09red/mcc:721821%09red/mcc:699310%09red/mcc:708084%09red/mcc:708481%09red/mcc:703514%09red/mcc:694730%09red/mcc:707978%09red/mcc:717764%09red/mcc:698830%09red/mcc:696625%09red/mcc:716584%09red/mcc:697747%09red/mcc:694656%09red/mcc:718982%09red
Chronic myeloid leukemia	KEGG PATHWAY	mcc05220	13	70	0.11378	0.879844	ENSMMUG00000003210|ENSMMUG00000018476|ENSMMUG00000021659|ENSMMUG00000007418|ENSMMUG00000001044|ENSMMUG00000019564|ENSMMUG00000008639|ENSMMUG00000005985|ENSMMUG00000023550|ENSMMUG00000017477|ENSMMUG00000006581|ENSMMUG00000020374|ENSMMUG00000023622	http://www.genome.jp/kegg-bin/show_pathway?mcc05220/mcc:713035%09red/mcc:719199%09red/mcc:721821%09red/mcc:716170%09red/mcc:700197%09red/mcc:714126%09red/mcc:698830%09red/mcc:709258%09red/mcc:695335%09red/mcc:697747%09red/mcc:709511%09red/mcc:715919%09red/mcc:718982%09red
Glioma	KEGG PATHWAY	mcc05214	12	64	0.119704	0.879844	ENSMMUG00000003210|ENSMMUG00000002433|ENSMMUG00000011557|ENSMMUG00000021659|ENSMMUG00000006581|ENSMMUG00000001044|ENSMMUG00000019564|ENSMMUG00000008639|ENSMMUG00000023550|ENSMMUG00000017921|ENSMMUG00000007972|ENSMMUG00000012392	http://www.genome.jp/kegg-bin/show_pathway?mcc05214/mcc:718412%09red/mcc:711353%09red/mcc:698830%09red/mcc:721821%09red/mcc:719199%09red/mcc:703514%09red/mcc:714126%09red/mcc:702504%09red/mcc:716584%09red/mcc:697747%09red/mcc:718982%09red/mcc:716170%09red
Lysosome	KEGG PATHWAY	mcc04142	19	114	0.132227	0.879844	ENSMMUG00000003874|ENSMMUG00000000617|ENSMMUG00000004413|ENSMMUG00000015663|ENSMMUG00000016274|ENSMMUG00000021380|ENSMMUG00000009589|ENSMMUG00000009960|ENSMMUG00000018432|ENSMMUG00000011389|ENSMMUG00000021707|ENSMMUG00000001618|ENSMMUG00000006547|ENSMMUG00000008926|ENSMMUG00000008133|ENSMMUG00000010093|ENSMMUG00000013402|ENSMMUG00000005432|ENSMMUG00000013232	http://www.genome.jp/kegg-bin/show_pathway?mcc04142/mcc:712054%09red/mcc:693838%09red/mcc:714638%09red/mcc:694091%09red/mcc:701298%09red/mcc:711437%09red/mcc:703534%09red/mcc:708592%09red/mcc:719087%09red/mcc:716100%09red/mcc:716440%09red/mcc:716500%09red/mcc:715492%09red/mcc:709828%09red/mcc:100430853%09red/mcc:719243%09red/mcc:716740%09red/mcc:703775%09red/mcc:717212%09red
NOD-like receptor signaling pathway	KEGG PATHWAY	mcc04621	10	52	0.132366	0.879844	ENSMMUG00000018476|ENSMMUG00000001728|ENSMMUG00000007418|ENSMMUG00000012103|ENSMMUG00000010171|ENSMMUG00000020393|ENSMMUG00000000288|ENSMMUG00000042157|ENSMMUG00000003084|ENSMMUG00000020374	http://www.genome.jp/kegg-bin/show_pathway?mcc04621/mcc:701278%09red/mcc:708327%09red/mcc:710485%09red/mcc:699736%09red/mcc:703409%09red/mcc:574138%09red/mcc:718594%09red/mcc:695335%09red/mcc:709511%09red/mcc:715919%09red
Folate biosynthesis	KEGG PATHWAY	mcc00790	3	9	0.134464	0.879844	ENSMMUG00000018506|ENSMMUG00000016871|ENSMMUG00000002217	http://www.genome.jp/kegg-bin/show_pathway?mcc00790/mcc:699587%09red/mcc:717809%09red
VEGF signaling pathway	KEGG PATHWAY	mcc04370	11	59	0.13554	0.879844	ENSMMUG00000010495|ENSMMUG00000021659|ENSMMUG00000001044|ENSMMUG00000022159|ENSMMUG00000019564|ENSMMUG00000003842|ENSMMUG00000002909|ENSMMUG00000015449|ENSMMUG00000018854|ENSMMUG00000007972|ENSMMUG00000010895	http://www.genome.jp/kegg-bin/show_pathway?mcc04370/mcc:718412%09red/mcc:718088%09red/mcc:721821%09red/mcc:707690%09red/mcc:701320%09red/mcc:698830%09red/mcc:574209%09red/mcc:697747%09red/mcc:100533113%09red/mcc:696709%09red
Long-term depression	KEGG PATHWAY	mcc04730	11	59	0.13554	0.879844	ENSMMUG00000019900|ENSMMUG00000021659|ENSMMUG00000001776|ENSMMUG00000002961|ENSMMUG00000006460|ENSMMUG00000019564|ENSMMUG00000012948|ENSMMUG00000003842|ENSMMUG00000021986|ENSMMUG00000015449|ENSMMUG00000007972	http://www.genome.jp/kegg-bin/show_pathway?mcc04730/mcc:718412%09red/mcc:574394%09red/mcc:721821%09red/mcc:717764%09red/mcc:707690%09red/mcc:699310%09red/mcc:698830%09red/mcc:721649%09red/mcc:699857%09red/mcc:719929%09red/mcc:100533113%09red
Gap junction	KEGG PATHWAY	mcc04540	15	88	0.148883	0.879844	ENSMMUG00000014334|ENSMMUG00000003118|ENSMMUG00000021659|ENSMMUG00000006668|ENSMMUG00000001776|ENSMMUG00000002961|ENSMMUG00000019628|ENSMMUG00000019564|ENSMMUG00000012948|ENSMMUG00000014132|ENSMMUG00000020379|ENSMMUG00000021159|ENSMMUG00000011557|ENSMMUG00000006253|ENSMMUG00000007972	http://www.genome.jp/kegg-bin/show_pathway?mcc04540/mcc:718412%09red/mcc:711353%09red/mcc:709728%09red/mcc:721821%09red/mcc:694181%09red/mcc:717764%09red/mcc:694730%09red/mcc:702583%09red/mcc:707978%09red/mcc:699310%09red/mcc:698830%09red/mcc:721649%09red/mcc:718034%09red
Fructose and mannose metabolism	KEGG PATHWAY	mcc00051	7	34	0.152555	0.879844	ENSMMUG00000017938|ENSMMUG00000004173|ENSMMUG00000005227|ENSMMUG00000011845|ENSMMUG00000001853|ENSMMUG00000000591|ENSMMUG00000014584	http://www.genome.jp/kegg-bin/show_pathway?mcc00051/mcc:701969%09red/mcc:707806%09red/mcc:707866%09red/mcc:710479%09red/mcc:703756%09red/mcc:709811%09red/mcc:705454%09red
Acute myeloid leukemia	KEGG PATHWAY	mcc05221	10	54	0.153872	0.879844	ENSMMUG00000012486|ENSMMUG00000018476|ENSMMUG00000021659|ENSMMUG00000007418|ENSMMUG00000001044|ENSMMUG00000002569|ENSMMUG00000019564|ENSMMUG00000007085|ENSMMUG00000020134|ENSMMUG00000005483	http://www.genome.jp/kegg-bin/show_pathway?mcc05221/mcc:721731%09red/mcc:721821%09red/mcc:715919%09red/mcc:700379%09red/mcc:695064%09red/mcc:698830%09red/mcc:700206%09red/mcc:697747%09red/mcc:709511%09red/mcc:694560%09red
Inositol phosphate metabolism	KEGG PATHWAY	mcc00562	11	61	0.155948	0.879844	ENSMMUG00000021183|ENSMMUG00000012365|ENSMMUG00000022395|ENSMMUG00000001179|ENSMMUG00000016563|ENSMMUG00000008169|ENSMMUG00000002373|ENSMMUG00000012948|ENSMMUG00000009088|ENSMMUG00000010451|ENSMMUG00000013170	http://www.genome.jp/kegg-bin/show_pathway?mcc00562/mcc:710104%09red/mcc:720668%09red/mcc:719487%09red/mcc:695366%09red/mcc:701974%09red/mcc:721222%09red/mcc:717764%09red/mcc:710541%09red/mcc:718308%09red/mcc:715120%09red/mcc:718421%09red
ErbB signaling pathway	KEGG PATHWAY	mcc04012	14	82	0.157821	0.879844	ENSMMUG00000003210|ENSMMUG00000002433|ENSMMUG00000021659|ENSMMUG00000001728|ENSMMUG00000001044|ENSMMUG00000001348|ENSMMUG00000019564|ENSMMUG00000006581|ENSMMUG00000020534|ENSMMUG00000019420|ENSMMUG00000013140|ENSMMUG00000023755|ENSMMUG00000007972|ENSMMUG00000005483	http://www.genome.jp/kegg-bin/show_pathway?mcc04012/mcc:718412%09red/mcc:719199%09red/mcc:698830%09red/mcc:710077%09red/mcc:721821%09red/mcc:699736%09red/mcc:697573%09red/mcc:721731%09red/mcc:712610%09red/mcc:702504%09red/mcc:701589%09red/mcc:697747%09red/mcc:696676%09red/mcc:718982%09red
Morphine addiction	KEGG PATHWAY	mcc05032	15	90	0.166396	0.879844	ENSMMUG00000019900|ENSMMUG00000008714|ENSMMUG00000001776|ENSMMUG00000015051|ENSMMUG00000000846|ENSMMUG00000019838|ENSMMUG00000017923|ENSMMUG00000020379|ENSMMUG00000014132|ENSMMUG00000017654|ENSMMUG00000017529|ENSMMUG00000006253|ENSMMUG00000007972|ENSMMUG00000002832|ENSMMUG00000003118	http://www.genome.jp/kegg-bin/show_pathway?mcc05032/mcc:718412%09red/mcc:709728%09red/mcc:574394%09red/mcc:694750%09red/mcc:716626%09red/mcc:694730%09red/mcc:695250%09red/mcc:707978%09red/mcc:697010%09red/mcc:699310%09red/mcc:722398%09red/mcc:703638%09red/mcc:718479%09red/mcc:709399%09red
Base excision repair	KEGG PATHWAY	mcc03410	7	35	0.166979	0.879844	ENSMMUG00000015463|ENSMMUG00000019209|ENSMMUG00000013079|ENSMMUG00000006657|ENSMMUG00000002807|ENSMMUG00000022203|ENSMMUG00000004467	http://www.genome.jp/kegg-bin/show_pathway?mcc03410/mcc:696647%09red/mcc:699294%09red/mcc:711457%09red/mcc:705484%09red/mcc:698023%09red/mcc:694848%09red/mcc:722348%09red
Rap1 signaling pathway	KEGG PATHWAY	mcc04015	32	215	0.171114	0.879844	ENSMMUG00000011557|ENSMMUG00000012659|ENSMMUG00000045607|ENSMMUG00000019900|ENSMMUG00000006253|ENSMMUG00000022598|ENSMMUG00000003118|ENSMMUG00000013049|ENSMMUG00000018245|ENSMMUG00000002218|ENSMMUG00000021659|ENSMMUG00000001776|ENSMMUG00000039045|ENSMMUG00000012948|ENSMMUG00000002909|ENSMMUG00000014603|ENSMMUG00000000477|ENSMMUG00000019807|ENSMMUG00000023350|ENSMMUG00000001044|ENSMMUG00000001661|…	http://www.genome.jp/kegg-bin/show_pathway?mcc04015/mcc:574380%09red/mcc:692343%09red/mcc:715213%09red/mcc:717830%09red/mcc:574209%09red/mcc:574304%09red/mcc:718412%09red/mcc:695382%09red/mcc:701179%09red/mcc:705008%09red/mcc:699625%09red/mcc:699310%09red/mcc:719782%09red/mcc:702532%09red/mcc:703967%09red/mcc:574394%09red/mcc:721821%09red/mcc:703514%09red/mcc:694730%09red/mcc:707978%09red/mcc:717…
Glycerophospholipid metabolism	KEGG PATHWAY	mcc00564	14	84	0.17666	0.879844	ENSMMUG00000012889|ENSMMUG00000003842|ENSMMUG00000010578|ENSMMUG00000006071|ENSMMUG00000021257|ENSMMUG00000004251|ENSMMUG00000019551|ENSMMUG00000005646|ENSMMUG00000005199|ENSMMUG00000020939|ENSMMUG00000008462|ENSMMUG00000015449|ENSMMUG00000006495|ENSMMUG00000018434	http://www.genome.jp/kegg-bin/show_pathway?mcc00564/mcc:701083%09red/mcc:700683%09red/mcc:699083%09red/mcc:713370%09red/mcc:717174%09red/mcc:714210%09red/mcc:707690%09red/mcc:696329%09red/mcc:696388%09red/mcc:710144%09red/mcc:707527%09red/mcc:715006%09red/mcc:100533113%09red/mcc:719074%09red
Non-small cell lung cancer	KEGG PATHWAY	mcc05223	10	56	0.177003	0.879844	ENSMMUG00000006996|ENSMMUG00000021659|ENSMMUG00000001044|ENSMMUG00000001348|ENSMMUG00000003858|ENSMMUG00000019564|ENSMMUG00000045607|ENSMMUG00000023550|ENSMMUG00000008639|ENSMMUG00000007972	http://www.genome.jp/kegg-bin/show_pathway?mcc05223/mcc:718412%09red/mcc:721821%09red/mcc:716170%09red/mcc:717368%09red/mcc:695382%09red/mcc:714126%09red/mcc:698830%09red/mcc:697573%09red/mcc:697747%09red/mcc:702385%09red
Aldosterone-regulated sodium reabsorption	KEGG PATHWAY	mcc04960	7	36	0.181977	0.879844	ENSMMUG00000000524|ENSMMUG00000020212|ENSMMUG00000017427|ENSMMUG00000039621|ENSMMUG00000002806|ENSMMUG00000007972|ENSMMUG00000017833	http://www.genome.jp/kegg-bin/show_pathway?mcc04960/mcc:718412%09red/mcc:712476%09red/mcc:700093%09red/mcc:716682%09red/mcc:694658%09red/mcc:706513%09red/mcc:720191%09red
Proximal tubule bicarbonate reclamation	KEGG PATHWAY	mcc04964	5	23	0.182973	0.879844	ENSMMUG00000003789|ENSMMUG00000010342|ENSMMUG00000017427|ENSMMUG00000017833|ENSMMUG00000039621	http://www.genome.jp/kegg-bin/show_pathway?mcc04964/mcc:708641%09red/mcc:720191%09red/mcc:706513%09red/mcc:703671%09red/mcc:716682%09red
HIF-1 signaling pathway	KEGG PATHWAY	mcc04066	16	99	0.183165	0.879844	ENSMMUG00000003210|ENSMMUG00000002433|ENSMMUG00000000270|ENSMMUG00000007418|ENSMMUG00000001044|ENSMMUG00000001348|ENSMMUG00000001197|ENSMMUG00000011845|ENSMMUG00000047625|ENSMMUG00000019564|ENSMMUG00000011265|ENSMMUG00000002909|ENSMMUG00000000591|ENSMMUG00000007972|ENSMMUG00000005483|ENSMMUG00000009926	http://www.genome.jp/kegg-bin/show_pathway?mcc04066/mcc:718412%09red/mcc:719199%09red/mcc:721731%09red/mcc:721821%09red/mcc:701969%09red/mcc:715213%09red/mcc:713883%09red/mcc:697573%09red/mcc:710479%09red/mcc:715919%09red/mcc:721436%09red/mcc:702504%09red/mcc:703083%09red/mcc:697747%09red/mcc:574209%09red/mcc:710252%09red
Apoptosis	KEGG PATHWAY	mcc04210	15	92	0.184918	0.879844	ENSMMUG00000038865|ENSMMUG00000018476|ENSMMUG00000014132|ENSMMUG00000007418|ENSMMUG00000001044|ENSMMUG00000000377|ENSMMUG00000011527|ENSMMUG00000013475|ENSMMUG00000039045|ENSMMUG00000008639|ENSMMUG00000005985|ENSMMUG00000020379|ENSMMUG00000007542|ENSMMUG00000048076|ENSMMUG00000020374	http://www.genome.jp/kegg-bin/show_pathway?mcc04210/mcc:713035%09red/mcc:708391%09red/mcc:716650%09red/mcc:716170%09red/mcc:709728%09red/mcc:716618%09red/mcc:695770%09red/mcc:711681%09red/mcc:695335%09red/mcc:697747%09red/mcc:709511%09red/mcc:715919%09red/mcc:722033%09red/mcc:716826%09red
Glutamatergic synapse	KEGG PATHWAY	mcc04724	18	114	0.187754	0.879844	ENSMMUG00000019900|ENSMMUG00000003118|ENSMMUG00000001776|ENSMMUG00000023046|ENSMMUG00000000846|ENSMMUG00000001661|ENSMMUG00000014132|ENSMMUG00000017923|ENSMMUG00000006253|ENSMMUG00000003842|ENSMMUG00000010342|ENSMMUG00000012948|ENSMMUG00000015449|ENSMMUG00000009357|ENSMMUG00000007605|ENSMMUG00000007972|ENSMMUG00000012988|ENSMMUG00000020379	http://www.genome.jp/kegg-bin/show_pathway?mcc04724/mcc:718412%09red/mcc:574380%09red/mcc:703671%09red/mcc:574394%09red/mcc:699310%09red/mcc:694730%09red/mcc:707690%09red/mcc:707978%09red/mcc:721721%09red/mcc:697465%09red/mcc:717764%09red/mcc:722398%09red/mcc:709728%09red/mcc:716626%09red/mcc:714080%09red/mcc:719673%09red/mcc:100533113%09red
Renin-angiotensin system	KEGG PATHWAY	mcc04614	4	17	0.188937	0.879844	ENSMMUG00000004413|ENSMMUG00000008464|ENSMMUG00000009960|ENSMMUG00000012608	http://www.genome.jp/kegg-bin/show_pathway?mcc04614/mcc:708592%09red/mcc:100428661%09red/mcc:716440%09red/mcc:574299%09red
Insulin signaling pathway	KEGG PATHWAY	mcc04910	21	137	0.196172	0.879844	ENSMMUG00000038865|ENSMMUG00000012392|ENSMMUG00000014132|ENSMMUG00000019564|ENSMMUG00000021659|ENSMMUG00000001728|ENSMMUG00000001044|ENSMMUG00000019860|ENSMMUG00000023375|ENSMMUG00000011845|ENSMMUG00000012477|ENSMMUG00000011265|ENSMMUG00000006581|ENSMMUG00000009349|ENSMMUG00000017921|ENSMMUG00000019420|ENSMMUG00000010451|ENSMMUG00000005483|ENSMMUG00000008885|ENSMMUG00000002808|ENSMMUG00000020379	http://www.genome.jp/kegg-bin/show_pathway?mcc04910/mcc:701160%09red/mcc:706972%09red/mcc:721731%09red/mcc:721821%09red/mcc:703514%09red/mcc:699736%09red/mcc:695770%09red/mcc:709728%09red/mcc:721436%09red/mcc:698830%09red/mcc:714218%09red/mcc:718982%09red/mcc:710479%09red/mcc:694965%09red/mcc:718421%09red/mcc:697747%09red/mcc:695737%09red/mcc:716584%09red/mcc:705801%09red/mcc:712610%09red
Lysine degradation	KEGG PATHWAY	mcc00310	9	51	0.201503	0.879844	ENSMMUG00000002651|ENSMMUG00000006949|ENSMMUG00000013514|ENSMMUG00000019613|ENSMMUG00000004260|ENSMMUG00000015718|ENSMMUG00000009041|ENSMMUG00000001328|ENSMMUG00000010107	http://www.genome.jp/kegg-bin/show_pathway?mcc00310/mcc:721470%09red/mcc:703661%09red/mcc:710795%09red/mcc:701006%09red/mcc:698854%09red/mcc:710033%09red/mcc:715820%09red/mcc:706131%09red/mcc:709345%09red
Pancreatic secretion	KEGG PATHWAY	mcc04972	15	94	0.204394	0.879844	ENSMMUG00000009494|ENSMMUG00000010784|ENSMMUG00000016893|ENSMMUG00000003118|ENSMMUG00000011317|ENSMMUG00000017100|ENSMMUG00000008263|ENSMMUG00000039621|ENSMMUG00000012948|ENSMMUG00000017427|ENSMMUG00000048104|ENSMMUG00000011478|ENSMMUG00000006253|ENSMMUG00000007972|ENSMMUG00000017833	http://www.genome.jp/kegg-bin/show_pathway?mcc04972/mcc:718412%09red/mcc:707768%09red/mcc:720142%09red/mcc:713966%09red/mcc:706513%09red/mcc:694730%09red/mcc:707978%09red/mcc:717764%09red/mcc:698352%09red/mcc:709391%09red/mcc:716682%09red/mcc:709102%09red/mcc:720191%09red/mcc:714222%09red/mcc:703095%09red
GABAergic synapse	KEGG PATHWAY	mcc04727	14	87	0.206872	0.879844	ENSMMUG00000012988|ENSMMUG00000019900|ENSMMUG00000003118|ENSMMUG00000001776|ENSMMUG00000000846|ENSMMUG00000017923|ENSMMUG00000020379|ENSMMUG00000014132|ENSMMUG00000010342|ENSMMUG00000016975|ENSMMUG00000017414|ENSMMUG00000006253|ENSMMUG00000007972|ENSMMUG00000002832	http://www.genome.jp/kegg-bin/show_pathway?mcc04727/mcc:718412%09red/mcc:709728%09red/mcc:703671%09red/mcc:574394%09red/mcc:716626%09red/mcc:694730%09red/mcc:707978%09red/mcc:710156%09red/mcc:721721%09red/mcc:697010%09red/mcc:699310%09red/mcc:722398%09red/mcc:708706%09red
Hypertrophic cardiomyopathy (HCM)	KEGG PATHWAY	mcc05410	13	80	0.209196	0.879844	ENSMMUG00000019893|ENSMMUG00000016589|ENSMMUG00000012608|ENSMMUG00000019860|ENSMMUG00000008430|ENSMMUG00000013560|ENSMMUG00000012659|ENSMMUG00000007022|ENSMMUG00000005618|ENSMMUG00000017414|ENSMMUG00000007975|ENSMMUG00000012988|ENSMMUG00000016096	http://www.genome.jp/kegg-bin/show_pathway?mcc05410/mcc:709882%09red/mcc:708091%09red/mcc:697047%09red/mcc:701324%09red/mcc:721721%09red/mcc:714955%09red/mcc:719414%09red/mcc:100428661%09red/mcc:720271%09red/mcc:711937%09red/mcc:702429%09red/mcc:695737%09red/mcc:708706%09red
Pancreatic cancer	KEGG PATHWAY	mcc05212	11	66	0.213104	0.879844	ENSMMUG00000018476|ENSMMUG00000007418|ENSMMUG00000001728|ENSMMUG00000001044|ENSMMUG00000001348|ENSMMUG00000010895|ENSMMUG00000008639|ENSMMUG00000005985|ENSMMUG00000023550|ENSMMUG00000002909|ENSMMUG00000018854	http://www.genome.jp/kegg-bin/show_pathway?mcc05212/mcc:713035%09red/mcc:716170%09red/mcc:699736%09red/mcc:697573%09red/mcc:714126%09red/mcc:574209%09red/mcc:697747%09red/mcc:709511%09red/mcc:715919%09red/mcc:696709%09red
Citrate cycle (TCA cycle)	KEGG PATHWAY	mcc00020	7	38	0.213542	0.879844	ENSMMUG00000002651|ENSMMUG00000004260|ENSMMUG00000004533|ENSMMUG00000014833|ENSMMUG00000021328|ENSMMUG00000001614|ENSMMUG00000003374	http://www.genome.jp/kegg-bin/show_pathway?mcc00020/mcc:699810%09red/mcc:716726%09red/mcc:701006%09red/mcc:698854%09red/mcc:713103%09red/mcc:698558%09red/mcc:701480%09red
Endometrial cancer	KEGG PATHWAY	mcc05213	9	52	0.215219	0.879844	ENSMMUG00000000605|ENSMMUG00000021659|ENSMMUG00000001044|ENSMMUG00000001348|ENSMMUG00000019564|ENSMMUG00000008639|ENSMMUG00000017985|ENSMMUG00000020134|ENSMMUG00000019420	http://www.genome.jp/kegg-bin/show_pathway?mcc05213/mcc:721821%09red/mcc:574385%09red/mcc:100424087%09red/mcc:716170%09red/mcc:697573%09red/mcc:712610%09red/mcc:698830%09red/mcc:697747%09red/mcc:694560%09red
cGMP-PKG signaling pathway	KEGG PATHWAY	mcc04022	24	162	0.217452	0.879844	ENSMMUG00000011478|ENSMMUG00000015051|ENSMMUG00000016696|ENSMMUG00000039621|ENSMMUG00000014425|ENSMMUG00000006253|ENSMMUG00000003118|ENSMMUG00000008714|ENSMMUG00000001776|ENSMMUG00000002961|ENSMMUG00000008263|ENSMMUG00000006460|ENSMMUG00000017427|ENSMMUG00000012948|ENSMMUG00000017833|ENSMMUG00000043739|ENSMMUG00000001044|ENSMMUG00000012988|ENSMMUG00000017921|ENSMMUG00000012392|ENSMMUG00000043275|…	http://www.genome.jp/kegg-bin/show_pathway?mcc04022/mcc:703698%09red/mcc:717256%09red/mcc:698861%09red/mcc:714533%09red/mcc:721721%09red/mcc:718479%09red/mcc:708706%09red/mcc:699310%09red/mcc:709102%09red/mcc:703638%09red/mcc:721821%09red/mcc:703514%09red/mcc:716682%09red/mcc:694730%09red/mcc:707978%09red/mcc:717764%09red/mcc:718449%09red/mcc:699857%09red/mcc:716584%09red/mcc:697747%09red/mcc:707…
Glycosphingolipid biosynthesis - globo series	KEGG PATHWAY	mcc00603	3	12	0.219131	0.879844	ENSMMUG00000019738|ENSMMUG00000004020|ENSMMUG00000010194	http://www.genome.jp/kegg-bin/show_pathway?mcc00603/mcc:710998%09red/mcc:718252%09red
Neuroactive ligand-receptor interaction	KEGG PATHWAY	mcc04080	37	262	0.227097	0.895054	ENSMMUG00000003138|ENSMMUG00000000256|ENSMMUG00000020697|ENSMMUG00000023046|ENSMMUG00000010046|ENSMMUG00000039236|ENSMMUG00000016884|ENSMMUG00000017084|ENSMMUG00000045962|ENSMMUG00000043275|ENSMMUG00000005322|ENSMMUG00000021514|ENSMMUG00000006586|ENSMMUG00000008714|ENSMMUG00000008260|ENSMMUG00000004111|ENSMMUG00000048104|ENSMMUG00000015459|ENSMMUG00000014742|ENSMMUG00000017292|ENSMMUG00000043739|…	http://www.genome.jp/kegg-bin/show_pathway?mcc04080/mcc:703698%09red/mcc:574380%09red/mcc:717256%09red/mcc:695629%09red/mcc:574362%09red/mcc:697439%09red/mcc:574149%09red/mcc:712939%09red/mcc:716776%09red/mcc:717438%09red/mcc:702048%09red/mcc:697010%09red/mcc:707658%09red/mcc:574195%09red/mcc:698352%09red/mcc:714542%09red/mcc:719782%09red/mcc:721732%09red/mcc:703638%09red/mcc:693390%09red/mcc:697…
Phosphatidylinositol signaling system	KEGG PATHWAY	mcc04070	13	82	0.231618	0.895054	ENSMMUG00000010451|ENSMMUG00000012365|ENSMMUG00000022395|ENSMMUG00000001179|ENSMMUG00000016563|ENSMMUG00000008169|ENSMMUG00000002373|ENSMMUG00000017921|ENSMMUG00000012948|ENSMMUG00000005646|ENSMMUG00000007972|ENSMMUG00000013170|ENSMMUG00000012392	http://www.genome.jp/kegg-bin/show_pathway?mcc04070/mcc:718412%09red/mcc:710104%09red/mcc:703514%09red/mcc:695366%09red/mcc:701974%09red/mcc:721222%09red/mcc:717764%09red/mcc:710541%09red/mcc:718308%09red/mcc:715120%09red/mcc:718421%09red/mcc:714210%09red/mcc:716584%09red
Carbon metabolism	KEGG PATHWAY	mcc01200	18	119	0.233052	0.895054	ENSMMUG00000002651|ENSMMUG00000011845|ENSMMUG00000004533|ENSMMUG00000004260|ENSMMUG00000000195|ENSMMUG00000004493|ENSMMUG00000004173|ENSMMUG00000009256|ENSMMUG00000003127|ENSMMUG00000014433|ENSMMUG00000023454|ENSMMUG00000020027|ENSMMUG00000015585|ENSMMUG00000020648|ENSMMUG00000014833|ENSMMUG00000021328|ENSMMUG00000001614|ENSMMUG00000003374	http://www.genome.jp/kegg-bin/show_pathway?mcc01200/mcc:699694%09red/mcc:710479%09red/mcc:699810%09red/mcc:707806%09red/mcc:716726%09red/mcc:706986%09red/mcc:698196%09red/mcc:713103%09red/mcc:701006%09red/mcc:703122%09red/mcc:698854%09red/mcc:719149%09red/mcc:698558%09red/mcc:701480%09red/mcc:699844%09red/mcc:706211%09red/mcc:711129%09red/mcc:697742%09red
Steroid biosynthesis	KEGG PATHWAY	mcc00100	4	19	0.236618	0.89577	ENSMMUG00000018773|ENSMMUG00000021577|ENSMMUG00000044056|ENSMMUG00000009413	http://www.genome.jp/kegg-bin/show_pathway?mcc00100/mcc:717022%09red/mcc:721985%09red/mcc:714315%09red/mcc:714763%09red
Pyrimidine metabolism	KEGG PATHWAY	mcc00240	16	105	0.241557	0.901588	ENSMMUG00000022031|ENSMMUG00000019604|ENSMMUG00000013927|ENSMMUG00000015463|ENSMMUG00000014368|ENSMMUG00000038569|ENSMMUG00000021867|ENSMMUG00000006987|ENSMMUG00000041420|ENSMMUG00000003749|ENSMMUG00000017375|ENSMMUG00000011874|ENSMMUG00000016735|ENSMMUG00000020386|ENSMMUG00000010269|ENSMMUG00000031203	http://www.genome.jp/kegg-bin/show_pathway?mcc00240/mcc:710500%09red/mcc:716541%09red/mcc:705663%09red/mcc:717257%09red/mcc:714292%09red/mcc:718341%09red/mcc:718548%09red/mcc:710196%09red/mcc:696943%09red/mcc:698023%09red/mcc:699566%09red/mcc:709403%09red/mcc:699460%09red/mcc:721178%09red/mcc:704424%09red/mcc:700964%09red
Serotonergic synapse	KEGG PATHWAY	mcc04726	17	113	0.247233	0.909956	ENSMMUG00000012988|ENSMMUG00000019900|ENSMMUG00000021659|ENSMMUG00000001776|ENSMMUG00000000846|ENSMMUG00000017414|ENSMMUG00000012948|ENSMMUG00000017923|ENSMMUG00000020379|ENSMMUG00000003842|ENSMMUG00000016913|ENSMMUG00000015449|ENSMMUG00000014132|ENSMMUG00000000477|ENSMMUG00000007972|ENSMMUG00000017962|ENSMMUG00000048344	http://www.genome.jp/kegg-bin/show_pathway?mcc04726/mcc:718412%09red/mcc:709728%09red/mcc:716626%09red/mcc:574394%09red/mcc:699310%09red/mcc:710046%09red/mcc:707690%09red/mcc:721721%09red/mcc:708706%09red/mcc:678691%09red/mcc:717764%09red/mcc:698830%09red/mcc:722398%09red/mcc:703967%09red/mcc:716776%09red/mcc:100533113%09red
Thyroid hormone synthesis	KEGG PATHWAY	mcc04918	11	70	0.264175	0.934	ENSMMUG00000003118|ENSMMUG00000012963|ENSMMUG00000039621|ENSMMUG00000012948|ENSMMUG00000017427|ENSMMUG00000020379|ENSMMUG00000014132|ENSMMUG00000006253|ENSMMUG00000007972|ENSMMUG00000003247|ENSMMUG00000017833	http://www.genome.jp/kegg-bin/show_pathway?mcc04918/mcc:718412%09red/mcc:709728%09red/mcc:706513%09red/mcc:694730%09red/mcc:707978%09red/mcc:699291%09red/mcc:717764%09red/mcc:716682%09red/mcc:720191%09red/mcc:706732%09red
Fatty acid metabolism	KEGG PATHWAY	mcc01212	7	41	0.264181	0.934	ENSMMUG00000000327|ENSMMUG00000018432|ENSMMUG00000014172|ENSMMUG00000009349|ENSMMUG00000015659|ENSMMUG00000020648|ENSMMUG00000021611	http://www.genome.jp/kegg-bin/show_pathway?mcc01212/mcc:705197%09red/mcc:718928%09red/mcc:719037%09red/mcc:717425%09red/mcc:714218%09red/mcc:698196%09red/mcc:717212%09red
Dopaminergic synapse	KEGG PATHWAY	mcc04728	19	130	0.2667	0.934	ENSMMUG00000002433|ENSMMUG00000019900|ENSMMUG00000012988|ENSMMUG00000021986|ENSMMUG00000001728|ENSMMUG00000001044|ENSMMUG00000041905|ENSMMUG00000000846|ENSMMUG00000001776|ENSMMUG00000047154|ENSMMUG00000012948|ENSMMUG00000017923|ENSMMUG00000020379|ENSMMUG00000017921|ENSMMUG00000014132|ENSMMUG00000004873|ENSMMUG00000007972|ENSMMUG00000014334|ENSMMUG00000012392	http://www.genome.jp/kegg-bin/show_pathway?mcc04728/mcc:718412%09red/mcc:709728%09red/mcc:716626%09red/mcc:699310%09red/mcc:694181%09red/mcc:717764%09red/mcc:699736%09red/mcc:703514%09red/mcc:721721%09red/mcc:712548%09red/mcc:699163%09red/mcc:702504%09red/mcc:722398%09red/mcc:716584%09red/mcc:697747%09red/mcc:719929%09red/mcc:711920%09red/mcc:574394%09red
Melanogenesis	KEGG PATHWAY	mcc04916	15	100	0.267864	0.934	ENSMMUG00000002433|ENSMMUG00000019900|ENSMMUG00000003118|ENSMMUG00000021659|ENSMMUG00000001776|ENSMMUG00000019564|ENSMMUG00000012948|ENSMMUG00000020379|ENSMMUG00000017921|ENSMMUG00000014132|ENSMMUG00000020134|ENSMMUG00000006253|ENSMMUG00000007972|ENSMMUG00000012392|ENSMMUG00000047811	http://www.genome.jp/kegg-bin/show_pathway?mcc04916/mcc:718412%09red/mcc:709728%09red/mcc:574394%09red/mcc:721821%09red/mcc:699310%09red/mcc:694730%09red/mcc:703514%09red/mcc:704991%09red/mcc:707978%09red/mcc:717764%09red/mcc:698830%09red/mcc:716584%09red/mcc:702504%09red/mcc:694560%09red
Platelet activation	KEGG PATHWAY	mcc04611	19	132	0.286404	0.961758	ENSMMUG00000003842|ENSMMUG00000001776|ENSMMUG00000008260|ENSMMUG00000012939|ENSMMUG00000012659|ENSMMUG00000001748|ENSMMUG00000011403|ENSMMUG00000012948|ENSMMUG00000030785|ENSMMUG00000001306|ENSMMUG00000014132|ENSMMUG00000011503|ENSMMUG00000017922|ENSMMUG00000015449|ENSMMUG00000006253|ENSMMUG00000001044|ENSMMUG00000003118|ENSMMUG00000022598|ENSMMUG00000020379	http://www.genome.jp/kegg-bin/show_pathway?mcc04611/mcc:722044%09red/mcc:721732%09red/mcc:709728%09red/mcc:695851%09red/mcc:699310%09red/mcc:707658%09red/mcc:722120%09red/mcc:694730%09red/mcc:707690%09red/mcc:707978%09red/mcc:714955%09red/mcc:705008%09red/mcc:717764%09red/mcc:704102%09red/mcc:700190%09red/mcc:697747%09red/mcc:716546%09red/mcc:100533113%09red
Vitamin digestion and absorption	KEGG PATHWAY	mcc04977	4	21	0.286713	0.961758	ENSMMUG00000021670|ENSMMUG00000013249|ENSMMUG00000004477|ENSMMUG00000010257	http://www.genome.jp/kegg-bin/show_pathway?mcc04977/mcc:699074%09red/mcc:715057%09red/mcc:721917%09red/mcc:709554%09red
alpha-Linolenic acid metabolism	KEGG PATHWAY	mcc00592	4	21	0.286713	0.961758	ENSMMUG00000014172|ENSMMUG00000003842|ENSMMUG00000000327|ENSMMUG00000015449	http://www.genome.jp/kegg-bin/show_pathway?mcc00592/mcc:719037%09red/mcc:705197%09red/mcc:707690%09red/mcc:100533113%09red
Glutathione metabolism	KEGG PATHWAY	mcc00480	8	50	0.294131	0.968122	ENSMMUG00000018530|ENSMMUG00000041584|ENSMMUG00000019630|ENSMMUG00000012963|ENSMMUG00000017931|ENSMMUG00000017940|ENSMMUG00000014899|ENSMMUG00000014833	http://www.genome.jp/kegg-bin/show_pathway?mcc00480/mcc:706600%09red/mcc:709498%09red/mcc:709666%09red/mcc:700185%09red/mcc:706813%09red/mcc:701480%09red/mcc:706732%09red/mcc:699923%09red
Biosynthesis of amino acids	KEGG PATHWAY	mcc01230	12	80	0.297985	0.968122	ENSMMUG00000011871|ENSMMUG00000004173|ENSMMUG00000004533|ENSMMUG00000009256|ENSMMUG00000014433|ENSMMUG00000023454|ENSMMUG00000020027|ENSMMUG00000015585|ENSMMUG00000010079|ENSMMUG00000014833|ENSMMUG00000021328|ENSMMUG00000003374	http://www.genome.jp/kegg-bin/show_pathway?mcc01230/mcc:707806%09red/mcc:716726%09red/mcc:706986%09red/mcc:697109%09red/mcc:703122%09red/mcc:713103%09red/mcc:699694%09red/mcc:701480%09red/mcc:698558%09red/mcc:706211%09red/mcc:718305%09red/mcc:697742%09red
Natural killer cell mediated cytotoxicity	KEGG PATHWAY	mcc04650	16	111	0.306303	0.968122	ENSMMUG00000021659|ENSMMUG00000014656|ENSMMUG00000010895|ENSMMUG00000019159|ENSMMUG00000043028|ENSMMUG00000001748|ENSMMUG00000019564|ENSMMUG00000006581|ENSMMUG00000007542|ENSMMUG00000048076|ENSMMUG00000021545|ENSMMUG00000004323|ENSMMUG00000018854|ENSMMUG00000007972|ENSMMUG00000017214|ENSMMUG00000014381	http://www.genome.jp/kegg-bin/show_pathway?mcc04650/mcc:718412%09red/mcc:716650%09red/mcc:713227%09red/mcc:721821%09red/mcc:704102%09red/mcc:712787%09red/mcc:574242%09red/mcc:707555%09red/mcc:698830%09red/mcc:718982%09red/mcc:721122%09red/mcc:574158%09red/mcc:716518%09red/mcc:696709%09red/mcc:716826%09red
Thyroid cancer	KEGG PATHWAY	mcc05216	5	29	0.309341	0.968122	ENSMMUG00000003858|ENSMMUG00000019564|ENSMMUG00000021659|ENSMMUG00000020134|ENSMMUG00000008639	http://www.genome.jp/kegg-bin/show_pathway?mcc05216/mcc:717368%09red/mcc:698830%09red/mcc:694560%09red/mcc:721821%09red/mcc:716170%09red
Tight junction	KEGG PATHWAY	mcc04530	18	127	0.313679	0.968122	ENSMMUG00000014762|ENSMMUG00000020690|ENSMMUG00000021659|ENSMMUG00000014425|ENSMMUG00000001044|ENSMMUG00000041905|ENSMMUG00000001776|ENSMMUG00000019893|ENSMMUG00000007230|ENSMMUG00000017985|ENSMMUG00000021986|ENSMMUG00000011377|ENSMMUG00000006101|ENSMMUG00000007972|ENSMMUG00000015428|ENSMMUG00000003787|ENSMMUG00000018353|ENSMMUG00000010367	http://www.genome.jp/kegg-bin/show_pathway?mcc04530/mcc:718412%09red/mcc:720360%09red/mcc:721979%09red/mcc:574385%09red/mcc:714889%09red/mcc:719929%09red/mcc:713882%09red/mcc:714533%09red/mcc:699310%09red/mcc:698830%09red/mcc:713471%09red/mcc:722436%09red/mcc:711937%09red/mcc:697747%09red/mcc:707405%09red/mcc:694656%09red/mcc:708422%09red/mcc:711920%09red
Thyroid hormone signaling pathway	KEGG PATHWAY	mcc04919	16	113	0.328938	0.968122	ENSMMUG00000016893|ENSMMUG00000021659|ENSMMUG00000001044|ENSMMUG00000003858|ENSMMUG00000019564|ENSMMUG00000017427|ENSMMUG00000012948|ENSMMUG00000039621|ENSMMUG00000020379|ENSMMUG00000002926|ENSMMUG00000014132|ENSMMUG00000008639|ENSMMUG00000014756|ENSMMUG00000017833|ENSMMUG00000007972|ENSMMUG00000002808	http://www.genome.jp/kegg-bin/show_pathway?mcc04919/mcc:718412%09red/mcc:709728%09red/mcc:698283%09red/mcc:706513%09red/mcc:721821%09red/mcc:699536%09red/mcc:720142%09red/mcc:717368%09red/mcc:716170%09red/mcc:717764%09red/mcc:698830%09red/mcc:694965%09red/mcc:716682%09red/mcc:720191%09red/mcc:697747%09red
Circadian rhythm	KEGG PATHWAY	mcc04710	5	30	0.331691	0.968122	ENSMMUG00000019860|ENSMMUG00000021808|ENSMMUG00000049018|ENSMMUG00000047625|ENSMMUG00000018930	http://www.genome.jp/kegg-bin/show_pathway?mcc04710/mcc:696476%09red/mcc:703752%09red/mcc:695737%09red/mcc:707083%09red/mcc:710252%09red
Other types of O-glycan biosynthesis	KEGG PATHWAY	mcc00514	5	30	0.331691	0.968122	ENSMMUG00000015078|ENSMMUG00000016300|ENSMMUG00000001095|ENSMMUG00000016074|ENSMMUG00000002250	http://www.genome.jp/kegg-bin/show_pathway?mcc00514/mcc:707205%09red/mcc:695293%09red/mcc:708299%09red/mcc:705604%09red/mcc:100428736%09red
Synthesis and degradation of ketone bodies	KEGG PATHWAY	mcc00072	2	9	0.340373	0.968122	ENSMMUG00000002021|ENSMMUG00000019548	http://www.genome.jp/kegg-bin/show_pathway?mcc00072/mcc:709490%09red/mcc:710833%09red
Basal cell carcinoma	KEGG PATHWAY	mcc05217	8	53	0.344518	0.968122	ENSMMUG00000000605|ENSMMUG00000006744|ENSMMUG00000004396|ENSMMUG00000008639|ENSMMUG00000012110|ENSMMUG00000020134|ENSMMUG00000007356|ENSMMUG00000047811	http://www.genome.jp/kegg-bin/show_pathway?mcc05217/mcc:716170%09red/mcc:701334%09red/mcc:100424087%09red/mcc:704991%09red/mcc:713576%09red/mcc:716553%09red/mcc:699940%09red/mcc:694560%09red
Ether lipid metabolism	KEGG PATHWAY	mcc00565	6	38	0.344823	0.968122	ENSMMUG00000003842|ENSMMUG00000006071|ENSMMUG00000005199|ENSMMUG00000010578|ENSMMUG00000020939|ENSMMUG00000015449	http://www.genome.jp/kegg-bin/show_pathway?mcc00565/mcc:701083%09red/mcc:707527%09red/mcc:707690%09red/mcc:696388%09red/mcc:710144%09red/mcc:100533113%09red
RNA polymerase	KEGG PATHWAY	mcc03020	5	31	0.354179	0.968122	ENSMMUG00000016735|ENSMMUG00000014368|ENSMMUG00000013927|ENSMMUG00000006987|ENSMMUG00000020386	http://www.genome.jp/kegg-bin/show_pathway?mcc03020/mcc:699566%09red/mcc:718341%09red/mcc:718548%09red/mcc:721178%09red/mcc:696943%09red
Retrograde endocannabinoid signaling	KEGG PATHWAY	mcc04723	14	100	0.358354	0.968122	ENSMMUG00000012988|ENSMMUG00000019900|ENSMMUG00000003118|ENSMMUG00000001728|ENSMMUG00000001776|ENSMMUG00000000846|ENSMMUG00000012948|ENSMMUG00000017923|ENSMMUG00000020379|ENSMMUG00000014132|ENSMMUG00000017414|ENSMMUG00000006253|ENSMMUG00000007972|ENSMMUG00000002832	http://www.genome.jp/kegg-bin/show_pathway?mcc04723/mcc:718412%09red/mcc:709728%09red/mcc:716626%09red/mcc:574394%09red/mcc:717764%09red/mcc:699736%09red/mcc:694730%09red/mcc:707978%09red/mcc:721721%09red/mcc:697010%09red/mcc:699310%09red/mcc:722398%09red/mcc:708706%09red
Protein digestion and absorption	KEGG PATHWAY	mcc04974	12	85	0.364992	0.968122	ENSMMUG00000009494|ENSMMUG00000048104|ENSMMUG00000018664|ENSMMUG00000003789|ENSMMUG00000017427|ENSMMUG00000039621|ENSMMUG00000008993|ENSMMUG00000020354|ENSMMUG00000019653|ENSMMUG00000017833|ENSMMUG00000011474|ENSMMUG00000022280	http://www.genome.jp/kegg-bin/show_pathway?mcc04974/mcc:713511%09red/mcc:706513%09red/mcc:694248%09red/mcc:722218%09red/mcc:700281%09red/mcc:701972%09red/mcc:698352%09red/mcc:719563%09red/mcc:716682%09red/mcc:720191%09red/mcc:703095%09red/mcc:708641%09red
Prostate cancer	KEGG PATHWAY	mcc05215	12	85	0.364992	0.968122	ENSMMUG00000003210|ENSMMUG00000018476|ENSMMUG00000011557|ENSMMUG00000021659|ENSMMUG00000007418|ENSMMUG00000001044|ENSMMUG00000001348|ENSMMUG00000019564|ENSMMUG00000008639|ENSMMUG00000023550|ENSMMUG00000020134|ENSMMUG00000020374	http://www.genome.jp/kegg-bin/show_pathway?mcc05215/mcc:711353%09red/mcc:721821%09red/mcc:719199%09red/mcc:716170%09red/mcc:697573%09red/mcc:715919%09red/mcc:714126%09red/mcc:698830%09red/mcc:695335%09red/mcc:697747%09red/mcc:709511%09red/mcc:694560%09red
T cell receptor signaling pathway	KEGG PATHWAY	mcc04660	14	101	0.370897	0.968122	ENSMMUG00000018476|ENSMMUG00000022689|ENSMMUG00000021659|ENSMMUG00000007418|ENSMMUG00000001044|ENSMMUG00000019564|ENSMMUG00000020534|ENSMMUG00000004880|ENSMMUG00000021545|ENSMMUG00000048164|ENSMMUG00000013140|ENSMMUG00000023755|ENSMMUG00000020374|ENSMMUG00000017214	http://www.genome.jp/kegg-bin/show_pathway?mcc04660/mcc:698830%09red/mcc:710077%09red/mcc:721821%09red/mcc:713227%09red/mcc:707555%09red/mcc:715919%09red/mcc:704410%09red/mcc:696676%09red/mcc:701589%09red/mcc:695335%09red/mcc:697747%09red/mcc:709511%09red/mcc:702498%09red/mcc:699582%09red
Amino sugar and nucleotide sugar metabolism	KEGG PATHWAY	mcc00520	7	47	0.372839	0.968122	ENSMMUG00000017938|ENSMMUG00000001853|ENSMMUG00000021765|ENSMMUG00000011845|ENSMMUG00000008709|ENSMMUG00000014584|ENSMMUG00000005227	http://www.genome.jp/kegg-bin/show_pathway?mcc00520/mcc:710479%09red/mcc:707866%09red/mcc:703756%09red/mcc:703873%09red/mcc:709811%09red/mcc:705454%09red/mcc:703286%09red
Taste transduction	KEGG PATHWAY	mcc04742	7	47	0.372839	0.968122	ENSMMUG00000014132|ENSMMUG00000020212|ENSMMUG00000006442|ENSMMUG00000000846|ENSMMUG00000020379|ENSMMUG00000000524|ENSMMUG00000006253	http://www.genome.jp/kegg-bin/show_pathway?mcc04742/mcc:712476%09red/mcc:709728%09red/mcc:700093%09red/mcc:703520%09red/mcc:707978%09red/mcc:722398%09red
Ovarian steroidogenesis	KEGG PATHWAY	mcc04913	7	47	0.372839	0.968122	ENSMMUG00000003842|ENSMMUG00000020379|ENSMMUG00000014132|ENSMMUG00000015449|ENSMMUG00000006253|ENSMMUG00000003118|ENSMMUG00000003611	http://www.genome.jp/kegg-bin/show_pathway?mcc04913/mcc:709728%09red/mcc:707690%09red/mcc:694730%09red/mcc:707978%09red/mcc:574283%09red/mcc:100533113%09red
Peroxisome	KEGG PATHWAY	mcc04146	11	78	0.37557	0.968122	ENSMMUG00000014833|ENSMMUG00000011767|ENSMMUG00000011663|ENSMMUG00000011795|ENSMMUG00000014172|ENSMMUG00000019979|ENSMMUG00000019548|ENSMMUG00000008878|ENSMMUG00000013397|ENSMMUG00000008522|ENSMMUG00000008409	http://www.genome.jp/kegg-bin/show_pathway?mcc04146/mcc:715443%09red/mcc:707645%09red/mcc:714904%09red/mcc:722675%09red/mcc:705197%09red/mcc:716908%09red/mcc:719764%09red/mcc:701480%09red/mcc:695540%09red/mcc:710833%09red/mcc:703198%09red
Phototransduction	KEGG PATHWAY	mcc04744	5	32	0.376725	0.968122	ENSMMUG00000017921|ENSMMUG00000000872|ENSMMUG00000017654|ENSMMUG00000017529|ENSMMUG00000012392	http://www.genome.jp/kegg-bin/show_pathway?mcc04744/mcc:695552%09red/mcc:716584%09red/mcc:695250%09red/mcc:709399%09red/mcc:703514%09red
Ubiquitin mediated proteolysis	KEGG PATHWAY	mcc04120	19	141	0.379971	0.968122	ENSMMUG00000017475|ENSMMUG00000017428|ENSMMUG00000000616|ENSMMUG00000047625|ENSMMUG00000020980|ENSMMUG00000012887|ENSMMUG00000003339|ENSMMUG00000018967|ENSMMUG00000007540|ENSMMUG00000016507|ENSMMUG00000049219|ENSMMUG00000002691|ENSMMUG00000012538|ENSMMUG00000019297|ENSMMUG00000005218|ENSMMUG00000009506|ENSMMUG00000014530|ENSMMUG00000002569|ENSMMUG00000043293	http://www.genome.jp/kegg-bin/show_pathway?mcc04120/mcc:693388%09red/mcc:705464%09red/mcc:694253%09red/mcc:710772%09red/mcc:710529%09red/mcc:715590%09red/mcc:714909%09red/mcc:700379%09red/mcc:702595%09red/mcc:696170%09red/mcc:700592%09red/mcc:697545%09red/mcc:706324%09red/mcc:717918%09red/mcc:714302%09red/mcc:704875%09red/mcc:716607%09red/mcc:697105%09red/mcc:710252%09red
Arrhythmogenic right ventricular cardiomyopathy (ARVC)	KEGG PATHWAY	mcc05412	10	71	0.386995	0.968122	ENSMMUG00000008430|ENSMMUG00000013560|ENSMMUG00000012659|ENSMMUG00000007022|ENSMMUG00000017985|ENSMMUG00000020134|ENSMMUG00000017414|ENSMMUG00000007975|ENSMMUG00000012988|ENSMMUG00000016096	http://www.genome.jp/kegg-bin/show_pathway?mcc05412/mcc:708091%09red/mcc:574385%09red/mcc:701324%09red/mcc:719414%09red/mcc:721721%09red/mcc:714955%09red/mcc:694560%09red/mcc:720271%09red/mcc:702429%09red/mcc:708706%09red
Glycosphingolipid biosynthesis - lacto and neolacto series	KEGG PATHWAY	mcc00601	4	25	0.389758	0.968122	ENSMMUG00000006929|ENSMMUG00000012280|ENSMMUG00000004020|ENSMMUG00000019738	http://www.genome.jp/kegg-bin/show_pathway?mcc00601/mcc:719221%09red/mcc:718252%09red/mcc:717792%09red
Butanoate metabolism	KEGG PATHWAY	mcc00650	4	25	0.389758	0.968122	ENSMMUG00000020648|ENSMMUG00000002021|ENSMMUG00000019548|ENSMMUG00000004226	http://www.genome.jp/kegg-bin/show_pathway?mcc00650/mcc:709490%09red/mcc:710833%09red/mcc:698196%09red/mcc:696498%09red
Pentose phosphate pathway	KEGG PATHWAY	mcc00030	4	25	0.389758	0.968122	ENSMMUG00000004173|ENSMMUG00000000195|ENSMMUG00000009256|ENSMMUG00000014433	http://www.genome.jp/kegg-bin/show_pathway?mcc00030/mcc:706986%09red/mcc:719149%09red/mcc:707806%09red/mcc:699694%09red
Cocaine addiction	KEGG PATHWAY	mcc05030	7	48	0.391375	0.968122	ENSMMUG00000008634|ENSMMUG00000007418|ENSMMUG00000001776|ENSMMUG00000001661|ENSMMUG00000020379|ENSMMUG00000014132|ENSMMUG00000014334	http://www.genome.jp/kegg-bin/show_pathway?mcc05030/mcc:574380%09red/mcc:694181%09red/mcc:709728%09red/mcc:701245%09red/mcc:699310%09red/mcc:715919%09red
Hedgehog signaling pathway	KEGG PATHWAY	mcc04340	7	48	0.391375	0.968122	ENSMMUG00000014132|ENSMMUG00000006744|ENSMMUG00000004396|ENSMMUG00000020379|ENSMMUG00000012110|ENSMMUG00000007356|ENSMMUG00000047811	http://www.genome.jp/kegg-bin/show_pathway?mcc04340/mcc:709728%09red/mcc:701334%09red/mcc:704991%09red/mcc:716553%09red/mcc:699940%09red/mcc:713576%09red
AMPK signaling pathway	KEGG PATHWAY	mcc04152	16	119	0.398803	0.968122	ENSMMUG00000005322|ENSMMUG00000004873|ENSMMUG00000005005|ENSMMUG00000001044|ENSMMUG00000019860|ENSMMUG00000023375|ENSMMUG00000004173|ENSMMUG00000022198|ENSMMUG00000009349|ENSMMUG00000041905|ENSMMUG00000013118|ENSMMUG00000021986|ENSMMUG00000000591|ENSMMUG00000020251|ENSMMUG00000005483|ENSMMUG00000002808	http://www.genome.jp/kegg-bin/show_pathway?mcc04152/mcc:706972%09red/mcc:701969%09red/mcc:721731%09red/mcc:715908%09red/mcc:695737%09red/mcc:721806%09red/mcc:705686%09red/mcc:707562%09red/mcc:699163%09red/mcc:707806%09red/mcc:714218%09red/mcc:694965%09red/mcc:697747%09red/mcc:719929%09red/mcc:711920%09red/mcc:698728%09red
Synaptic vesicle cycle	KEGG PATHWAY	mcc04721	9	64	0.399439	0.968122	ENSMMUG00000021477|ENSMMUG00000021801|ENSMMUG00000001618|ENSMMUG00000014727|ENSMMUG00000006547|ENSMMUG00000016421|ENSMMUG00000003620|ENSMMUG00000005432|ENSMMUG00000005027	http://www.genome.jp/kegg-bin/show_pathway?mcc04721/mcc:709739%09red/mcc:717355%09red/mcc:693838%09red/mcc:720875%09red/mcc:574134%09red/mcc:719087%09red/mcc:715492%09red/mcc:707185%09red/mcc:719400%09red
Biosynthesis of unsaturated fatty acids	KEGG PATHWAY	mcc01040	3	18	0.404547	0.968122	ENSMMUG00000021611|ENSMMUG00000000327|ENSMMUG00000014172	http://www.genome.jp/kegg-bin/show_pathway?mcc01040/mcc:719037%09red/mcc:705197%09red/mcc:718928%09red
Fatty acid degradation	KEGG PATHWAY	mcc00071	6	41	0.405515	0.968122	ENSMMUG00000014172|ENSMMUG00000011253|ENSMMUG00000047850|ENSMMUG00000020648|ENSMMUG00000001328|ENSMMUG00000019237	http://www.genome.jp/kegg-bin/show_pathway?mcc00071/mcc:703661%09red/mcc:705197%09red/mcc:707908%09red/mcc:696243%09red/mcc:698196%09red
mTOR signaling pathway	KEGG PATHWAY	mcc04150	8	57	0.413137	0.971722	ENSMMUG00000001044|ENSMMUG00000022198|ENSMMUG00000022111|ENSMMUG00000002909|ENSMMUG00000007972|ENSMMUG00000005483|ENSMMUG00000002808|ENSMMUG00000019232	http://www.genome.jp/kegg-bin/show_pathway?mcc04150/mcc:718412%09red/mcc:721731%09red/mcc:705686%09red/mcc:695650%09red/mcc:714794%09red/mcc:694965%09red/mcc:574209%09red/mcc:697747%09red
Aminoacyl-tRNA biosynthesis	KEGG PATHWAY	mcc00970	9	65	0.415559	0.971722	ENSMMUG00000013865|ENSMMUG00000028765|ENSMMUG00000018020|ENSMMUG00000006828|ENSMMUG00000018609|ENSMMUG00000004481|ENSMMUG00000004483|ENSMMUG00000021837|ENSMMUG00000000278	http://www.genome.jp/kegg-bin/show_pathway?mcc00970/mcc:695081%09red/mcc:697810%09red/mcc:698423%09red/mcc:715537%09red/mcc:706855%09red/mcc:714224%09red/mcc:697009%09red
mRNA surveillance pathway	KEGG PATHWAY	mcc03015	13	97	0.420851	0.971722	ENSMMUG00000022386|ENSMMUG00000021986|ENSMMUG00000012979|ENSMMUG00000041905|ENSMMUG00000011002|ENSMMUG00000023161|ENSMMUG00000001551|ENSMMUG00000019191|ENSMMUG00000023286|ENSMMUG00000004873|ENSMMUG00000005723|ENSMMUG00000014747|ENSMMUG00000015428	http://www.genome.jp/kegg-bin/show_pathway?mcc03015/mcc:711846%09red/mcc:721291%09red/mcc:708119%09red/mcc:713310%09red/mcc:720288%09red/mcc:699163%09red/mcc:702348%09red/mcc:715233%09red/mcc:722436%09red/mcc:708148%09red/mcc:719929%09red/mcc:711920%09red/mcc:713572%09red
Primary immunodeficiency	KEGG PATHWAY	mcc05340	5	34	0.421691	0.971722	ENSMMUG00000001306|ENSMMUG00000043028|ENSMMUG00000010603|ENSMMUG00000021545|ENSMMUG00000048164	http://www.genome.jp/kegg-bin/show_pathway?mcc05340/mcc:721122%09red/mcc:717897%09red/mcc:700190%09red/mcc:707555%09red/mcc:699582%09red
TNF signaling pathway	KEGG PATHWAY	mcc04668	14	106	0.434239	0.98369	ENSMMUG00000018476|ENSMMUG00000007418|ENSMMUG00000001728|ENSMMUG00000001044|ENSMMUG00000000377|ENSMMUG00000011527|ENSMMUG00000016549|ENSMMUG00000002680|ENSMMUG00000012103|ENSMMUG00000000288|ENSMMUG00000000426|ENSMMUG00000023755|ENSMMUG00000020374|ENSMMUG00000013665	http://www.genome.jp/kegg-bin/show_pathway?mcc04668/mcc:712429%09red/mcc:708391%09red/mcc:710077%09red/mcc:708084%09red/mcc:699736%09red/mcc:703409%09red/mcc:715919%09red/mcc:702532%09red/mcc:709511%09red/mcc:695335%09red/mcc:697747%09red/mcc:574225%09red/mcc:574138%09red/mcc:722033%09red
Leukocyte transendothelial migration	KEGG PATHWAY	mcc04670	15	114	0.434308	0.98369	ENSMMUG00000001037|ENSMMUG00000019893|ENSMMUG00000001776|ENSMMUG00000019159|ENSMMUG00000000477|ENSMMUG00000008160|ENSMMUG00000045607|ENSMMUG00000016549|ENSMMUG00000017214|ENSMMUG00000008486|ENSMMUG00000010895|ENSMMUG00000017985|ENSMMUG00000018854|ENSMMUG00000007972|ENSMMUG00000007586	http://www.genome.jp/kegg-bin/show_pathway?mcc04670/mcc:718412%09red/mcc:713227%09red/mcc:695612%09red/mcc:574385%09red/mcc:708084%09red/mcc:712787%09red/mcc:695382%09red/mcc:699310%09red/mcc:694207%09red/mcc:712200%09red/mcc:711937%09red/mcc:700499%09red/mcc:696709%09red/mcc:703967%09red
Type II diabetes mellitus	KEGG PATHWAY	mcc04930	6	43	0.445791	0.988742	ENSMMUG00000001728|ENSMMUG00000012988|ENSMMUG00000011845|ENSMMUG00000023454|ENSMMUG00000007230|ENSMMUG00000014425	http://www.genome.jp/kegg-bin/show_pathway?mcc04930/mcc:710479%09red/mcc:699736%09red/mcc:714533%09red/mcc:721721%09red/mcc:694656%09red/mcc:697742%09red
Arachidonic acid metabolism	KEGG PATHWAY	mcc00590	8	59	0.447448	0.988742	ENSMMUG00000003842|ENSMMUG00000011822|ENSMMUG00000018258|ENSMMUG00000012963|ENSMMUG00000017931|ENSMMUG00000021215|ENSMMUG00000042900|ENSMMUG00000015449	http://www.genome.jp/kegg-bin/show_pathway?mcc00590/mcc:716657%09red/mcc:718349%09red/mcc:707690%09red/mcc:697949%09red/mcc:706813%09red/mcc:100533113%09red/mcc:706732%09red
Progesterone-mediated oocyte maturation	KEGG PATHWAY	mcc04914	11	83	0.447732	0.988742	ENSMMUG00000014132|ENSMMUG00000001728|ENSMMUG00000001776|ENSMMUG00000012887|ENSMMUG00000001044|ENSMMUG00000020954|ENSMMUG00000022111|ENSMMUG00000020379|ENSMMUG00000004214|ENSMMUG00000006253|ENSMMUG00000003118	http://www.genome.jp/kegg-bin/show_pathway?mcc04914/mcc:710858%09red/mcc:699310%09red/mcc:699736%09red/mcc:694730%09red/mcc:707978%09red/mcc:699350%09red/mcc:714794%09red/mcc:709728%09red/mcc:714909%09red/mcc:697747%09red
Metabolism of xenobiotics by cytochrome P450	KEGG PATHWAY	mcc00980	8	61	0.481428	1	ENSMMUG00000018530|ENSMMUG00000041584|ENSMMUG00000000047|ENSMMUG00000019630|ENSMMUG00000011253|ENSMMUG00000047850|ENSMMUG00000014899|ENSMMUG00000017962	http://www.genome.jp/kegg-bin/show_pathway?mcc00980/mcc:709498%09red/mcc:707908%09red/mcc:709666%09red/mcc:700185%09red/mcc:678691%09red/mcc:699923%09red/mcc:717600%09red
Notch signaling pathway	KEGG PATHWAY	mcc04330	6	45	0.485462	1	ENSMMUG00000018525|ENSMMUG00000001180|ENSMMUG00000021144|ENSMMUG00000014541|ENSMMUG00000016074|ENSMMUG00000014756	http://www.genome.jp/kegg-bin/show_pathway?mcc04330/mcc:715175%09red/mcc:698770%09red/mcc:698283%09red/mcc:100428736%09red/mcc:704898%09red
Pathways in cancer	KEGG PATHWAY	mcc05200	41	331	0.491324	1	ENSMMUG00000003210|ENSMMUG00000012486|ENSMMUG00000011557|ENSMMUG00000020134|ENSMMUG00000001348|ENSMMUG00000039887|ENSMMUG00000045607|ENSMMUG00000000605|ENSMMUG00000007085|ENSMMUG00000018177|ENSMMUG00000006996|ENSMMUG00000021659|ENSMMUG00000001197|ENSMMUG00000008639|ENSMMUG00000016549|ENSMMUG00000023550|ENSMMUG00000002909|ENSMMUG00000013782|ENSMMUG00000047811|ENSMMUG00000004396|ENSMMUG00000012659|…	http://www.genome.jp/kegg-bin/show_pathway?mcc05200/mcc:713035%09red/mcc:708391%09red/mcc:574385%09red/mcc:100424087%09red/mcc:714126%09red/mcc:696685%09red/mcc:700281%09red/mcc:574209%09red/mcc:702385%09red/mcc:718412%09red/mcc:701334%09red/mcc:695382%09red/mcc:695064%09red/mcc:706421%09red/mcc:697573%09red/mcc:716553%09red/mcc:694560%09red/mcc:710252%09red/mcc:721821%09red/mcc:719199%09red/mcc:…
Glycosaminoglycan biosynthesis - chondroitin sulfate / dermatan sulfate	KEGG PATHWAY	mcc00532	3	21	0.493653	1	ENSMMUG00000013242|ENSMMUG00000017226|ENSMMUG00000006475	http://www.genome.jp/kegg-bin/show_pathway?mcc00532/mcc:713591%09red/mcc:705139%09red/mcc:703860%09red
Fatty acid elongation	KEGG PATHWAY	mcc00062	3	21	0.493653	1	ENSMMUG00000021611|ENSMMUG00000015659|ENSMMUG00000018432	http://www.genome.jp/kegg-bin/show_pathway?mcc00062/mcc:718928%09red/mcc:717425%09red/mcc:717212%09red
Epstein-Barr virus infection	KEGG PATHWAY	mcc05169	25	201	0.497806	1	ENSMMUG00000003210|ENSMMUG00000013927|ENSMMUG00000014132|ENSMMUG00000014368|ENSMMUG00000006987|ENSMMUG00000043028|ENSMMUG00000038221|ENSMMUG00000023755|ENSMMUG00000019604|ENSMMUG00000018476|ENSMMUG00000022689|ENSMMUG00000008639|ENSMMUG00000012103|ENSMMUG00000015432|ENSMMUG00000001044|ENSMMUG00000011527|ENSMMUG00000020382|ENSMMUG00000020386|ENSMMUG00000000800|ENSMMUG00000016735|ENSMMUG00000001728|…	http://www.genome.jp/kegg-bin/show_pathway?mcc05169/mcc:708391%09red/mcc:703409%09red/mcc:699542%09red/mcc:699566%09red/mcc:698712%09red/mcc:721897%09red/mcc:710077%09red/mcc:721122%09red/mcc:715919%09red/mcc:704424%09red/mcc:697747%09red/mcc:709511%09red/mcc:702498%09red/mcc:719199%09red/mcc:709728%09red/mcc:718341%09red/mcc:716170%09red/mcc:699736%09red/mcc:705035%09red/mcc:704102%09red/mcc:718…
Cytosolic DNA-sensing pathway	KEGG PATHWAY	mcc04623	8	62	0.498222	1	ENSMMUG00000016735|ENSMMUG00000013927|ENSMMUG00000018476|ENSMMUG00000007418|ENSMMUG00000006987|ENSMMUG00000020386|ENSMMUG00000016093|ENSMMUG00000020374	http://www.genome.jp/kegg-bin/show_pathway?mcc04623/mcc:718341%09red/mcc:718759%09red/mcc:721178%09red/mcc:696943%09red/mcc:699566%09red/mcc:695335%09red/mcc:709511%09red/mcc:715919%09red
Butirosin and neomycin biosynthesis	KEGG PATHWAY	mcc00524	1	5	0.499235	1	ENSMMUG00000011845	http://www.genome.jp/kegg-bin/show_pathway?mcc00524/mcc:710479%09red
Cyanoamino acid metabolism	KEGG PATHWAY	mcc00460	1	5	0.499235	1	ENSMMUG00000017931	http://www.genome.jp/kegg-bin/show_pathway?mcc00460/mcc:706813%09red
Small cell lung cancer	KEGG PATHWAY	mcc05222	12	95	0.502181	1	ENSMMUG00000018476|ENSMMUG00000007418|ENSMMUG00000001044|ENSMMUG00000011527|ENSMMUG00000012659|ENSMMUG00000008639|ENSMMUG00000005985|ENSMMUG00000023550|ENSMMUG00000013782|ENSMMUG00000020374|ENSMMUG00000003858|ENSMMUG00000022280	http://www.genome.jp/kegg-bin/show_pathway?mcc05222/mcc:713035%09red/mcc:708391%09red/mcc:716170%09red/mcc:717368%09red/mcc:714955%09red/mcc:714126%09red/mcc:696685%09red/mcc:700281%09red/mcc:695335%09red/mcc:697747%09red/mcc:709511%09red/mcc:715919%09red
Salmonella infection	KEGG PATHWAY	mcc05132	11	87	0.504874	1	ENSMMUG00000007418|ENSMMUG00000001728|ENSMMUG00000000706|ENSMMUG00000002377|ENSMMUG00000019767|ENSMMUG00000005727|ENSMMUG00000011668|ENSMMUG00000040829|ENSMMUG00000022520|ENSMMUG00000006296|ENSMMUG00000016281	http://www.genome.jp/kegg-bin/show_pathway?mcc05132/mcc:714474%09red/mcc:699736%09red/mcc:698356%09red/mcc:700223%09red/mcc:718834%09red/mcc:702732%09red/mcc:697383%09red/mcc:714643%09red/mcc:701382%09red/mcc:701798%09red/mcc:715919%09red
NF-kappa B signaling pathway	KEGG PATHWAY	mcc04064	11	87	0.504874	1	ENSMMUG00000018476|ENSMMUG00000007418|ENSMMUG00000000377|ENSMMUG00000011527|ENSMMUG00000043028|ENSMMUG00000001748|ENSMMUG00000005985|ENSMMUG00000012103|ENSMMUG00000021545|ENSMMUG00000020374|ENSMMUG00000016715	http://www.genome.jp/kegg-bin/show_pathway?mcc04064/mcc:713035%09red/mcc:708391%09red/mcc:703409%09red/mcc:707555%09red/mcc:704102%09red/mcc:721122%09red/mcc:700580%09red/mcc:695335%09red/mcc:709511%09red/mcc:715919%09red/mcc:722033%09red
Purine metabolism	KEGG PATHWAY	mcc00230	22	178	0.513065	1	ENSMMUG00000013927|ENSMMUG00000014368|ENSMMUG00000038569|ENSMMUG00000015051|ENSMMUG00000003749|ENSMMUG00000009916|ENSMMUG00000010603|ENSMMUG00000006253|ENSMMUG00000047346|ENSMMUG00000003118|ENSMMUG00000022031|ENSMMUG00000023454|ENSMMUG00000011874|ENSMMUG00000019604|ENSMMUG00000015463|ENSMMUG00000012455|ENSMMUG00000019838|ENSMMUG00000020386|ENSMMUG00000016735|ENSMMUG00000006987|ENSMMUG00000014713|…	http://www.genome.jp/kegg-bin/show_pathway?mcc00230/mcc:700261%09red/mcc:717257%09red/mcc:699566%09red/mcc:706338%09red/mcc:718479%09red/mcc:705663%09red/mcc:714292%09red/mcc:698023%09red/mcc:718548%09red/mcc:704424%09red/mcc:714698%09red/mcc:694750%09red/mcc:694730%09red/mcc:707978%09red/mcc:715719%09red/mcc:697742%09red/mcc:700964%09red/mcc:718341%09red/mcc:717897%09red/mcc:696943%09red/mcc:716…
Hepatitis C	KEGG PATHWAY	mcc05160	16	129	0.516578	1	ENSMMUG00000003210|ENSMMUG00000018476|ENSMMUG00000008100|ENSMMUG00000021659|ENSMMUG00000001728|ENSMMUG00000001044|ENSMMUG00000000377|ENSMMUG00000011527|ENSMMUG00000041905|ENSMMUG00000008639|ENSMMUG00000002043|ENSMMUG00000021986|ENSMMUG00000007418|ENSMMUG00000000803|ENSMMUG00000020374|ENSMMUG00000003611	http://www.genome.jp/kegg-bin/show_pathway?mcc05160/mcc:719199%09red/mcc:707788%09red/mcc:708391%09red/mcc:699736%09red/mcc:716170%09red/mcc:712694%09red/mcc:711920%09red/mcc:698830%09red/mcc:709511%09red/mcc:722033%09red/mcc:574283%09red/mcc:695335%09red/mcc:697747%09red/mcc:719929%09red/mcc:715919%09red/mcc:704961%09red
Valine, leucine and isoleucine degradation	KEGG PATHWAY	mcc00280	6	47	0.52419	1	ENSMMUG00000014346|ENSMMUG00000020648|ENSMMUG00000010079|ENSMMUG00000001328|ENSMMUG00000019548|ENSMMUG00000004493	http://www.genome.jp/kegg-bin/show_pathway?mcc00280/mcc:703661%09red/mcc:710833%09red/mcc:698196%09red/mcc:704978%09red/mcc:699844%09red/mcc:718305%09red
Non-homologous end-joining	KEGG PATHWAY	mcc03450	2	14	0.532753	1	ENSMMUG00000006657|ENSMMUG00000003130	http://www.genome.jp/kegg-bin/show_pathway?mcc03450/mcc:710718%09red/mcc:722348%09red
Adherens junction	KEGG PATHWAY	mcc04520	9	73	0.54199	1	ENSMMUG00000015512|ENSMMUG00000010895|ENSMMUG00000001348|ENSMMUG00000019767|ENSMMUG00000012477|ENSMMUG00000017985|ENSMMUG00000020134|ENSMMUG00000001313|ENSMMUG00000018854	http://www.genome.jp/kegg-bin/show_pathway?mcc04520/mcc:701160%09red/mcc:100428388%09red/mcc:574385%09red/mcc:714474%09red/mcc:697573%09red/mcc:701179%09red/mcc:694560%09red/mcc:696709%09red
Mineral absorption	KEGG PATHWAY	mcc04978	6	48	0.543109	1	ENSMMUG00000004798|ENSMMUG00000003789|ENSMMUG00000017427|ENSMMUG00000039621|ENSMMUG00000006727|ENSMMUG00000017833	http://www.genome.jp/kegg-bin/show_pathway?mcc04978/mcc:713702%09red/mcc:716682%09red/mcc:706964%09red/mcc:706513%09red/mcc:720191%09red/mcc:708641%09red
Carbohydrate digestion and absorption	KEGG PATHWAY	mcc04973	5	40	0.55103	1	ENSMMUG00000039621|ENSMMUG00000011845|ENSMMUG00000017427|ENSMMUG00000017833|ENSMMUG00000001044	http://www.genome.jp/kegg-bin/show_pathway?mcc04973/mcc:720191%09red/mcc:706513%09red/mcc:697747%09red/mcc:710479%09red/mcc:716682%09red
Protein processing in endoplasmic reticulum	KEGG PATHWAY	mcc04141	20	166	0.558438	1	ENSMMUG00000016709|ENSMMUG00000008036|ENSMMUG00000001728|ENSMMUG00000003375|ENSMMUG00000009223|ENSMMUG00000011527|ENSMMUG00000013475|ENSMMUG00000049219|ENSMMUG00000017906|ENSMMUG00000047625|ENSMMUG00000013787|ENSMMUG00000040142|ENSMMUG00000018321|ENSMMUG00000006599|ENSMMUG00000006398|ENSMMUG00000001939|ENSMMUG00000001586|ENSMMUG00000023755|ENSMMUG00000002390|ENSMMUG00000043293	http://www.genome.jp/kegg-bin/show_pathway?mcc04141/mcc:700408%09red/mcc:718350%09red/mcc:718890%09red/mcc:710077%09red/mcc:713927%09red/mcc:710772%09red/mcc:714762%09red/mcc:708391%09red/mcc:699736%09red/mcc:705437%09red/mcc:715070%09red/mcc:706918%09red/mcc:712051%09red/mcc:716618%09red/mcc:711269%09red/mcc:698019%09red/mcc:716910%09red/mcc:697105%09red/mcc:710252%09red/mcc:697266%09red
African trypanosomiasis	KEGG PATHWAY	mcc05143	4	32	0.561286	1	ENSMMUG00000013782|ENSMMUG00000043028|ENSMMUG00000012948|ENSMMUG00000007972	http://www.genome.jp/kegg-bin/show_pathway?mcc05143/mcc:721122%09red/mcc:717764%09red/mcc:696685%09red/mcc:718412%09red
Renal cell carcinoma	KEGG PATHWAY	mcc05211	8	66	0.563514	1	ENSMMUG00000021659|ENSMMUG00000001044|ENSMMUG00000001197|ENSMMUG00000047625|ENSMMUG00000019564|ENSMMUG00000020534|ENSMMUG00000002909|ENSMMUG00000013140	http://www.genome.jp/kegg-bin/show_pathway?mcc05211/mcc:721821%09red/mcc:696676%09red/mcc:698830%09red/mcc:701589%09red/mcc:703083%09red/mcc:697747%09red/mcc:574209%09red/mcc:710252%09red
Glycosaminoglycan biosynthesis - keratan sulfate	KEGG PATHWAY	mcc00533	2	15	0.566419	1	ENSMMUG00000001563|ENSMMUG00000000874	http://www.genome.jp/kegg-bin/show_pathway?mcc00533/mcc:715176%09red/mcc:711570%09red
Glycosphingolipid biosynthesis - ganglio series	KEGG PATHWAY	mcc00604	2	15	0.566419	1	ENSMMUG00000018686|ENSMMUG00000015917	http://www.genome.jp/kegg-bin/show_pathway?mcc00604/mcc:705879%09red/mcc:706120%09red
Focal adhesion	KEGG PATHWAY	mcc04510	25	209	0.571087	1	ENSMMUG00000011557|ENSMMUG00000001348|ENSMMUG00000000706|ENSMMUG00000012659|ENSMMUG00000012635|ENSMMUG00000014203|ENSMMUG00000021659|ENSMMUG00000006581|ENSMMUG00000002909|ENSMMUG00000013782|ENSMMUG00000021965|ENSMMUG00000001044|ENSMMUG00000011503|ENSMMUG00000013140|ENSMMUG00000017214|ENSMMUG00000022280|ENSMMUG00000019893|ENSMMUG00000003902|ENSMMUG00000001728|ENSMMUG00000010895|ENSMMUG00000020534|…	http://www.genome.jp/kegg-bin/show_pathway?mcc04510/mcc:700281%09red/mcc:697573%09red/mcc:696685%09red/mcc:701589%09red/mcc:574209%09red/mcc:718412%09red/mcc:705008%09red/mcc:712610%09red/mcc:706407%09red/mcc:696676%09red/mcc:698538%09red/mcc:713227%09red/mcc:698830%09red/mcc:697747%09red/mcc:718982%09red/mcc:711353%09red/mcc:699736%09red/mcc:714955%09red/mcc:712624%09red/mcc:717572%09red/mcc:700…
Influenza A	KEGG PATHWAY	mcc05164	21	176	0.574831	1	ENSMMUG00000022386|ENSMMUG00000000803|ENSMMUG00000007418|ENSMMUG00000018256|ENSMMUG00000001728|ENSMMUG00000001044|ENSMMUG00000005723|ENSMMUG00000019564|ENSMMUG00000002569|ENSMMUG00000019191|ENSMMUG00000017906|ENSMMUG00000020393|ENSMMUG00000000288|ENSMMUG00000048076|ENSMMUG00000048104|ENSMMUG00000000377|ENSMMUG00000014747|ENSMMUG00000023755|ENSMMUG00000016093|ENSMMUG00000020374|ENSMMUG00000007542	http://www.genome.jp/kegg-bin/show_pathway?mcc05164/mcc:701278%09red/mcc:716650%09red/mcc:710077%09red/mcc:711846%09red/mcc:715233%09red/mcc:721821%09red/mcc:708119%09red/mcc:699736%09red/mcc:100430009%09red/mcc:700379%09red/mcc:712694%09red/mcc:715919%09red/mcc:698352%09red/mcc:722033%09red/mcc:718890%09red/mcc:695335%09red/mcc:697747%09red/mcc:718759%09red/mcc:574138%09red/mcc:713572%09red/mcc:…
Glycosaminoglycan biosynthesis - heparan sulfate / heparin	KEGG PATHWAY	mcc00534	3	24	0.575595	1	ENSMMUG00000001341|ENSMMUG00000017226|ENSMMUG00000005414	http://www.genome.jp/kegg-bin/show_pathway?mcc00534/mcc:713374%09red/mcc:712425%09red/mcc:705139%09red
Osteoclast differentiation	KEGG PATHWAY	mcc04380	15	126	0.577916	1	ENSMMUG00000018476|ENSMMUG00000007418|ENSMMUG00000001728|ENSMMUG00000008160|ENSMMUG00000000377|ENSMMUG00000011527|ENSMMUG00000001044|ENSMMUG00000001748|ENSMMUG00000002680|ENSMMUG00000012103|ENSMMUG00000017477|ENSMMUG00000007586|ENSMMUG00000000803|ENSMMUG00000020374|ENSMMUG00000023755	http://www.genome.jp/kegg-bin/show_pathway?mcc04380/mcc:708391%09red/mcc:710077%09red/mcc:695612%09red/mcc:699736%09red/mcc:703409%09red/mcc:712694%09red/mcc:694207%09red/mcc:704102%09red/mcc:709511%09red/mcc:700197%09red/mcc:695335%09red/mcc:697747%09red/mcc:702532%09red/mcc:715919%09red/mcc:722033%09red
Amphetamine addiction	KEGG PATHWAY	mcc05031	8	67	0.579257	1	ENSMMUG00000002433|ENSMMUG00000014132|ENSMMUG00000012988|ENSMMUG00000001661|ENSMMUG00000020379|ENSMMUG00000017921|ENSMMUG00000007972|ENSMMUG00000012392	http://www.genome.jp/kegg-bin/show_pathway?mcc05031/mcc:718412%09red/mcc:574380%09red/mcc:703514%09red/mcc:709728%09red/mcc:721721%09red/mcc:702504%09red/mcc:716584%09red
Pyruvate metabolism	KEGG PATHWAY	mcc00620	6	50	0.579902	1	ENSMMUG00000006453|ENSMMUG00000003127|ENSMMUG00000004533|ENSMMUG00000023454|ENSMMUG00000009349|ENSMMUG00000001328	http://www.genome.jp/kegg-bin/show_pathway?mcc00620/mcc:703661%09red/mcc:713103%09red/mcc:714218%09red/mcc:697846%09red/mcc:711129%09red/mcc:697742%09red
beta-Alanine metabolism	KEGG PATHWAY	mcc00410	4	33	0.583656	1	ENSMMUG00000001328|ENSMMUG00000001870|ENSMMUG00000020912|ENSMMUG00000005480	http://www.genome.jp/kegg-bin/show_pathway?mcc00410/mcc:703661%09red/mcc:100431015%09red/mcc:693984%09red/mcc:712485%09red
Cysteine and methionine metabolism	KEGG PATHWAY	mcc00270	5	42	0.590975	1	ENSMMUG00000022715|ENSMMUG00000013565|ENSMMUG00000018068|ENSMMUG00000014604|ENSMMUG00000019474	http://www.genome.jp/kegg-bin/show_pathway?mcc00270/mcc:700681%09red/mcc:718413%09red/mcc:694822%09red/mcc:711553%09red/mcc:574321%09red
Other glycan degradation	KEGG PATHWAY	mcc00511	2	16	0.598295	1	ENSMMUG00000010686|ENSMMUG00000021707	http://www.genome.jp/kegg-bin/show_pathway?mcc00511/mcc:716740%09red/mcc:694310%09red
Glycosylphosphatidylinositol(GPI)-anchor biosynthesis	KEGG PATHWAY	mcc00563	3	25	0.600992	1	ENSMMUG00000031409|ENSMMUG00000029296|ENSMMUG00000012240	http://www.genome.jp/kegg-bin/show_pathway?mcc00563/mcc:696123%09red/mcc:708159%09red/mcc:709115%09red
Vitamin B6 metabolism	KEGG PATHWAY	mcc00750	1	7	0.602354	1	ENSMMUG00000003325	http://www.genome.jp/kegg-bin/show_pathway?mcc00750/mcc:694949%09red
Drug metabolism - cytochrome P450	KEGG PATHWAY	mcc00982	7	60	0.604011	1	ENSMMUG00000018530|ENSMMUG00000041584|ENSMMUG00000019630|ENSMMUG00000011253|ENSMMUG00000047850|ENSMMUG00000014899|ENSMMUG00000017962	http://www.genome.jp/kegg-bin/show_pathway?mcc00982/mcc:709498%09red/mcc:707908%09red/mcc:709666%09red/mcc:700185%09red/mcc:678691%09red/mcc:699923%09red
Prion diseases	KEGG PATHWAY	mcc05020	4	34	0.605351	1	ENSMMUG00000019420|ENSMMUG00000020379|ENSMMUG00000014132|ENSMMUG00000019564	http://www.genome.jp/kegg-bin/show_pathway?mcc05020/mcc:709728%09red/mcc:712610%09red/mcc:721821%09red
SNARE interactions in vesicular transport	KEGG PATHWAY	mcc04130	4	34	0.605351	1	ENSMMUG00000021801|ENSMMUG00000048207|ENSMMUG00000030785|ENSMMUG00000005280	http://www.genome.jp/kegg-bin/show_pathway?mcc04130/mcc:704880%09red/mcc:718435%09red/mcc:695851%09red/mcc:574134%09red
Chemical carcinogenesis	KEGG PATHWAY	mcc05204	8	69	0.609918	1	ENSMMUG00000018530|ENSMMUG00000041584|ENSMMUG00000000047|ENSMMUG00000019630|ENSMMUG00000011253|ENSMMUG00000047850|ENSMMUG00000005920|ENSMMUG00000014899	http://www.genome.jp/kegg-bin/show_pathway?mcc05204/mcc:709498%09red/mcc:707908%09red/mcc:709666%09red/mcc:700185%09red/mcc:699923%09red/mcc:704019%09red/mcc:717600%09red
Prolactin signaling pathway	KEGG PATHWAY	mcc04917	8	69	0.609918	1	ENSMMUG00000021659|ENSMMUG00000007418|ENSMMUG00000001044|ENSMMUG00000010497|ENSMMUG00000019564|ENSMMUG00000006581|ENSMMUG00000008100|ENSMMUG00000001728	http://www.genome.jp/kegg-bin/show_pathway?mcc04917/mcc:707788%09red/mcc:721821%09red/mcc:699736%09red/mcc:698830%09red/mcc:701456%09red/mcc:697747%09red/mcc:715919%09red/mcc:718982%09red
Ascorbate and aldarate metabolism	KEGG PATHWAY	mcc00053	2	17	0.628373	1	ENSMMUG00000001328|ENSMMUG00000009088	http://www.genome.jp/kegg-bin/show_pathway?mcc00053/mcc:703661%09red/mcc:720668%09red
Pantothenate and CoA biosynthesis	KEGG PATHWAY	mcc00770	2	17	0.628373	1	ENSMMUG00000018801|ENSMMUG00000010079	http://www.genome.jp/kegg-bin/show_pathway?mcc00770/mcc:704015%09red/mcc:718305%09red
Nucleotide excision repair	KEGG PATHWAY	mcc03420	5	44	0.628874	1	ENSMMUG00000019297|ENSMMUG00000018605|ENSMMUG00000015463|ENSMMUG00000047625|ENSMMUG00000002691	http://www.genome.jp/kegg-bin/show_pathway?mcc03420/mcc:714302%09red/mcc:694253%09red/mcc:710252%09red/mcc:714285%09red/mcc:698023%09red
Oocyte meiosis	KEGG PATHWAY	mcc04114	13	114	0.635342	1	ENSMMUG00000002433|ENSMMUG00000014132|ENSMMUG00000004873|ENSMMUG00000004214|ENSMMUG00000047625|ENSMMUG00000012887|ENSMMUG00000022111|ENSMMUG00000020379|ENSMMUG00000017921|ENSMMUG00000021986|ENSMMUG00000006253|ENSMMUG00000003118|ENSMMUG00000012392	http://www.genome.jp/kegg-bin/show_pathway?mcc04114/mcc:709728%09red/mcc:714794%09red/mcc:714909%09red/mcc:703514%09red/mcc:694730%09red/mcc:707978%09red/mcc:699350%09red/mcc:699163%09red/mcc:702504%09red/mcc:716584%09red/mcc:719929%09red/mcc:710252%09red
Galactose metabolism	KEGG PATHWAY	mcc00052	4	36	0.646604	1	ENSMMUG00000021765|ENSMMUG00000009589|ENSMMUG00000011845|ENSMMUG00000004173	http://www.genome.jp/kegg-bin/show_pathway?mcc00052/mcc:712054%09red/mcc:710479%09red/mcc:707806%09red/mcc:703873%09red
Inflammatory bowel disease (IBD)	KEGG PATHWAY	mcc05321	7	63	0.650941	1	ENSMMUG00000008624|ENSMMUG00000007418|ENSMMUG00000008252|ENSMMUG00000031831|ENSMMUG00000007403|ENSMMUG00000009246|ENSMMUG00000007098	http://www.genome.jp/kegg-bin/show_pathway?mcc05321/mcc:708123%09red/mcc:705759%09red/mcc:712627%09red/mcc:712046%09red/mcc:694044%09red/mcc:574303%09red/mcc:715919%09red
Metabolic pathways	KEGG PATHWAY	mcc01100	149	1257	0.652717	1	ENSMMUG00000002651|ENSMMUG00000014368|ENSMMUG00000006929|ENSMMUG00000009589|ENSMMUG00000014172|ENSMMUG00000005920|ENSMMUG00000005414|ENSMMUG00000021328|ENSMMUG00000029268|ENSMMUG00000038569|ENSMMUG00000018801|ENSMMUG00000010578|ENSMMUG00000009349|ENSMMUG00000001618|ENSMMUG00000020939|ENSMMUG00000018068|ENSMMUG00000004226|ENSMMUG00000014604|ENSMMUG00000049130|ENSMMUG00000005646|ENSMMUG00000011253|…	http://www.genome.jp/kegg-bin/show_pathway?mcc01100/mcc:700683%09red/mcc:699810%09red/mcc:700681%09red/mcc:717792%09red/mcc:714763%09red/mcc:706986%09red/mcc:701974%09red/mcc:712425%09red/mcc:712548%09red/mcc:696329%09red/mcc:719149%09red/mcc:709403%09red/mcc:718413%09red/mcc:699083%09red/mcc:693482%09red/mcc:718252%09red/mcc:705480%09red/mcc:693811%09red/mcc:697949%09red/mcc:698023%09red/mcc:706…
N-Glycan biosynthesis	KEGG PATHWAY	mcc00510	5	46	0.66456	1	ENSMMUG00000005103|ENSMMUG00000004495|ENSMMUG00000008036|ENSMMUG00000016300|ENSMMUG00000018321	http://www.genome.jp/kegg-bin/show_pathway?mcc00510/mcc:703643%09red/mcc:706918%09red/mcc:705480%09red/mcc:708299%09red/mcc:705437%09red
Malaria	KEGG PATHWAY	mcc05144	5	46	0.66456	1	ENSMMUG00000002043|ENSMMUG00000000288|ENSMMUG00000002923|ENSMMUG00000030922|ENSMMUG00000003902	http://www.genome.jp/kegg-bin/show_pathway?mcc05144/mcc:717572%09red/mcc:701544%09red/mcc:698961%09red/mcc:574138%09red/mcc:704961%09red
Retinol metabolism	KEGG PATHWAY	mcc00830	6	55	0.664703	1	ENSMMUG00000011253|ENSMMUG00000047850|ENSMMUG00000000825|ENSMMUG00000005681|ENSMMUG00000011205|ENSMMUG00000043411	http://www.genome.jp/kegg-bin/show_pathway?mcc00830/mcc:713672%09red/mcc:715548%09red/mcc:707908%09red/mcc:701489%09red/mcc:711496%09red
Amoebiasis	KEGG PATHWAY	mcc05146	12	108	0.665798	1	ENSMMUG00000014132|ENSMMUG00000004413|ENSMMUG00000007418|ENSMMUG00000002961|ENSMMUG00000043028|ENSMMUG00000037816|ENSMMUG00000012948|ENSMMUG00000020379|ENSMMUG00000040829|ENSMMUG00000013782|ENSMMUG00000007972|ENSMMUG00000022280	http://www.genome.jp/kegg-bin/show_pathway?mcc05146/mcc:718412%09red/mcc:709728%09red/mcc:716411%09red/mcc:700281%09red/mcc:717764%09red/mcc:696685%09red/mcc:721649%09red/mcc:697383%09red/mcc:721122%09red/mcc:716440%09red/mcc:715919%09red
HTLV-I infection	KEGG PATHWAY	mcc05166	30	263	0.667352	1	ENSMMUG00000003210|ENSMMUG00000011557|ENSMMUG00000005005|ENSMMUG00000014132|ENSMMUG00000006253|ENSMMUG00000018137|ENSMMUG00000003118|ENSMMUG00000008886|ENSMMUG00000018476|ENSMMUG00000021659|ENSMMUG00000008639|ENSMMUG00000023550|ENSMMUG00000040142|ENSMMUG00000048164|ENSMMUG00000047811|ENSMMUG00000015463|ENSMMUG00000038702|ENSMMUG00000001044|ENSMMUG00000019839|ENSMMUG00000012887|ENSMMUG00000011503|…	http://www.genome.jp/kegg-bin/show_pathway?mcc05166/mcc:713035%09red/mcc:698861%09red/mcc:715880%09red/mcc:694693%09red/mcc:714126%09red/mcc:704991%09red/mcc:697755%09red/mcc:722033%09red/mcc:714909%09red/mcc:705008%09red/mcc:712610%09red/mcc:698023%09red/mcc:698283%09red/mcc:715919%09red/mcc:699582%09red/mcc:719199%09red/mcc:694730%09red/mcc:707978%09red/mcc:722000%09red/mcc:698830%09red/mcc:716…
Collecting duct acid secretion	KEGG PATHWAY	mcc04966	3	28	0.670967	1	ENSMMUG00000001618|ENSMMUG00000021477|ENSMMUG00000006547	http://www.genome.jp/kegg-bin/show_pathway?mcc04966/mcc:709739%09red/mcc:693838%09red/mcc:715492%09red
Wnt signaling pathway	KEGG PATHWAY	mcc04310	15	135	0.675137	1	ENSMMUG00000002433|ENSMMUG00000000605|ENSMMUG00000019072|ENSMMUG00000001728|ENSMMUG00000010895|ENSMMUG00000047625|ENSMMUG00000012948|ENSMMUG00000020379|ENSMMUG00000014132|ENSMMUG00000015002|ENSMMUG00000008639|ENSMMUG00000020134|ENSMMUG00000018854|ENSMMUG00000007972|ENSMMUG00000047811	http://www.genome.jp/kegg-bin/show_pathway?mcc04310/mcc:718412%09red/mcc:709728%09red/mcc:716170%09red/mcc:699736%09red/mcc:719553%09red/mcc:100424087%09red/mcc:708169%09red/mcc:717764%09red/mcc:702504%09red/mcc:710252%09red/mcc:704991%09red/mcc:694560%09red/mcc:696709%09red
Glycerolipid metabolism	KEGG PATHWAY	mcc00561	6	56	0.6803	1	ENSMMUG00000004251|ENSMMUG00000005646|ENSMMUG00000000825|ENSMMUG00000018434|ENSMMUG00000019054|ENSMMUG00000001328	http://www.genome.jp/kegg-bin/show_pathway?mcc00561/mcc:703661%09red/mcc:699477%09red/mcc:717174%09red/mcc:696329%09red/mcc:714210%09red/mcc:701489%09red
Proteoglycans in cancer	KEGG PATHWAY	mcc05205	23	205	0.682434	1	ENSMMUG00000003210|ENSMMUG00000002433|ENSMMUG00000014132|ENSMMUG00000001348|ENSMMUG00000000706|ENSMMUG00000013232|ENSMMUG00000021659|ENSMMUG00000020379|ENSMMUG00000008639|ENSMMUG00000016549|ENSMMUG00000002909|ENSMMUG00000047811|ENSMMUG00000016893|ENSMMUG00000001044|ENSMMUG00000021965|ENSMMUG00000030922|ENSMMUG00000005483|ENSMMUG00000001890|ENSMMUG00000019564|ENSMMUG00000012110|ENSMMUG00000019420|…	http://www.genome.jp/kegg-bin/show_pathway?mcc05205/mcc:697573%09red/mcc:704991%09red/mcc:574209%09red/mcc:718412%09red/mcc:720142%09red/mcc:706072%09red/mcc:712610%09red/mcc:700223%09red/mcc:701544%09red/mcc:721731%09red/mcc:721821%09red/mcc:698830%09red/mcc:709828%09red/mcc:697747%09red/mcc:719199%09red/mcc:709728%09red/mcc:716170%09red/mcc:708084%09red/mcc:702504%09red/mcc:698538%09red/mcc:701…
Terpenoid backbone biosynthesis	KEGG PATHWAY	mcc00900	2	19	0.683203	1	ENSMMUG00000022426|ENSMMUG00000011663	http://www.genome.jp/kegg-bin/show_pathway?mcc00900/mcc:707645%09red/mcc:714635%09red
Rheumatoid arthritis	KEGG PATHWAY	mcc05323	10	92	0.684117	1	ENSMMUG00000021477|ENSMMUG00000031831|ENSMMUG00000043028|ENSMMUG00000001618|ENSMMUG00000007403|ENSMMUG00000002680|ENSMMUG00000000288|ENSMMUG00000006547|ENSMMUG00000002909|ENSMMUG00000006327	http://www.genome.jp/kegg-bin/show_pathway?mcc05323/mcc:709739%09red/mcc:693838%09red/mcc:708123%09red/mcc:712627%09red/mcc:100551507%09red/mcc:715492%09red/mcc:721122%09red/mcc:574209%09red/mcc:702532%09red/mcc:574138%09red
Taurine and hypotaurine metabolism	KEGG PATHWAY	mcc00430	1	9	0.684245	1	ENSMMUG00000017931	http://www.genome.jp/kegg-bin/show_pathway?mcc00430/mcc:706813%09red
DNA replication	KEGG PATHWAY	mcc03030	4	38	0.684894	1	ENSMMUG00000022031|ENSMMUG00000006657|ENSMMUG00000015463|ENSMMUG00000014475	http://www.genome.jp/kegg-bin/show_pathway?mcc03030/mcc:707122%09red/mcc:698023%09red/mcc:716541%09red/mcc:722348%09red
Pertussis	KEGG PATHWAY	mcc05133	8	75	0.694343	1	ENSMMUG00000007418|ENSMMUG00000001728|ENSMMUG00000008100|ENSMMUG00000031831|ENSMMUG00000001776|ENSMMUG00000020393|ENSMMUG00000017921|ENSMMUG00000012392	http://www.genome.jp/kegg-bin/show_pathway?mcc05133/mcc:701278%09red/mcc:707788%09red/mcc:703514%09red/mcc:699736%09red/mcc:712627%09red/mcc:699310%09red/mcc:716584%09red/mcc:715919%09red
Tyrosine metabolism	KEGG PATHWAY	mcc00350	4	39	0.702906	1	ENSMMUG00000011253|ENSMMUG00000047850|ENSMMUG00000047154|ENSMMUG00000001870	http://www.genome.jp/kegg-bin/show_pathway?mcc00350/mcc:100431015%09red/mcc:707908%09red/mcc:712548%09red
Tuberculosis	KEGG PATHWAY	mcc05152	20	182	0.706928	1	ENSMMUG00000002433|ENSMMUG00000003874|ENSMMUG00000003335|ENSMMUG00000043028|ENSMMUG00000007418|ENSMMUG00000001728|ENSMMUG00000001044|ENSMMUG00000031831|ENSMMUG00000000377|ENSMMUG00000022159|ENSMMUG00000001748|ENSMMUG00000017921|ENSMMUG00000012392|ENSMMUG00000006727|ENSMMUG00000001618|ENSMMUG00000006547|ENSMMUG00000010655|ENSMMUG00000002167|ENSMMUG00000003084|ENSMMUG00000007329	http://www.genome.jp/kegg-bin/show_pathway?mcc05152/mcc:717576%09red/mcc:693838%09red/mcc:697747%09red/mcc:710485%09red/mcc:718088%09red/mcc:703514%09red/mcc:710813%09red/mcc:699736%09red/mcc:712627%09red/mcc:703534%09red/mcc:721048%09red/mcc:704102%09red/mcc:619186%09red/mcc:715492%09red/mcc:721122%09red/mcc:716584%09red/mcc:702504%09red/mcc:715919%09red/mcc:722033%09red/mcc:706964%09red
p53 signaling pathway	KEGG PATHWAY	mcc04115	8	76	0.707212	1	ENSMMUG00000003210|ENSMMUG00000010009|ENSMMUG00000016715|ENSMMUG00000008639|ENSMMUG00000003468|ENSMMUG00000002808|ENSMMUG00000019268|ENSMMUG00000009926	http://www.genome.jp/kegg-bin/show_pathway?mcc04115/mcc:719199%09red/mcc:716170%09red/mcc:713226%09red/mcc:713883%09red/mcc:711257%09red/mcc:694965%09red/mcc:700580%09red/mcc:715606%09red
Nicotinate and nicotinamide metabolism	KEGG PATHWAY	mcc00760	3	30	0.712352	1	ENSMMUG00000038569|ENSMMUG00000015273|ENSMMUG00000003749	http://www.genome.jp/kegg-bin/show_pathway?mcc00760/mcc:721792%09red/mcc:714292%09red/mcc:700964%09red
Regulation of actin cytoskeleton	KEGG PATHWAY	mcc04810	23	209	0.714062	1	ENSMMUG00000014408|ENSMMUG00000011557|ENSMMUG00000019767|ENSMMUG00000001179|ENSMMUG00000012659|ENSMMUG00000020795|ENSMMUG00000021659|ENSMMUG00000006460|ENSMMUG00000039412|ENSMMUG00000015512|ENSMMUG00000012365|ENSMMUG00000021965|ENSMMUG00000016893|ENSMMUG00000017292|ENSMMUG00000013140|ENSMMUG00000013020|ENSMMUG00000017214|ENSMMUG00000019893|ENSMMUG00000010895|ENSMMUG00000043275|ENSMMUG00000019564|…	http://www.genome.jp/kegg-bin/show_pathway?mcc04810/mcc:703698%09red/mcc:100428388%09red/mcc:714474%09red/mcc:574362%09red/mcc:716944%09red/mcc:701589%09red/mcc:720142%09red/mcc:574195%09red/mcc:699705%09red/mcc:696676%09red/mcc:698538%09red/mcc:721821%09red/mcc:695366%09red/mcc:713227%09red/mcc:698830%09red/mcc:699857%09red/mcc:715120%09red/mcc:711353%09red/mcc:714955%09red/mcc:706720%09red/mcc:…
Proteasome	KEGG PATHWAY	mcc03050	5	50	0.728931	1	ENSMMUG00000000800|ENSMMUG00000012462|ENSMMUG00000004709|ENSMMUG00000020382|ENSMMUG00000038221	http://www.genome.jp/kegg-bin/show_pathway?mcc03050/mcc:721897%09red/mcc:705035%09red/mcc:698712%09red/mcc:714364%09red/mcc:715314%09red
Leishmaniasis	KEGG PATHWAY	mcc05140	7	69	0.734177	1	ENSMMUG00000007418|ENSMMUG00000008160|ENSMMUG00000043028|ENSMMUG00000012103|ENSMMUG00000019420|ENSMMUG00000007586|ENSMMUG00000020374	http://www.genome.jp/kegg-bin/show_pathway?mcc05140/mcc:695612%09red/mcc:703409%09red/mcc:712610%09red/mcc:694207%09red/mcc:721122%09red/mcc:695335%09red/mcc:715919%09red
Hepatitis B	KEGG PATHWAY	mcc05161	16	151	0.7421	1	ENSMMUG00000003210|ENSMMUG00000018476|ENSMMUG00000000803|ENSMMUG00000007418|ENSMMUG00000021659|ENSMMUG00000001728|ENSMMUG00000001044|ENSMMUG00000019159|ENSMMUG00000019564|ENSMMUG00000008639|ENSMMUG00000016549|ENSMMUG00000023550|ENSMMUG00000002691|ENSMMUG00000019420|ENSMMUG00000007972|ENSMMUG00000020374	http://www.genome.jp/kegg-bin/show_pathway?mcc05161/mcc:718412%09red/mcc:719199%09red/mcc:694253%09red/mcc:721821%09red/mcc:712787%09red/mcc:708084%09red/mcc:699736%09red/mcc:716170%09red/mcc:712694%09red/mcc:714126%09red/mcc:712610%09red/mcc:698830%09red/mcc:695335%09red/mcc:697747%09red/mcc:709511%09red/mcc:715919%09red
Bacterial invasion of epithelial cells	KEGG PATHWAY	mcc05100	8	79	0.743656	1	ENSMMUG00000006581|ENSMMUG00000019767|ENSMMUG00000001321|ENSMMUG00000017985|ENSMMUG00000009036|ENSMMUG00000021842|ENSMMUG00000005432|ENSMMUG00000015139	http://www.genome.jp/kegg-bin/show_pathway?mcc05100/mcc:708205%09red/mcc:574385%09red/mcc:714474%09red/mcc:719087%09red/mcc:710226%09red/mcc:718982%09red/mcc:712931%09red
Colorectal cancer	KEGG PATHWAY	mcc05210	7	70	0.746603	1	ENSMMUG00000000605|ENSMMUG00000001728|ENSMMUG00000001044|ENSMMUG00000010895|ENSMMUG00000008639|ENSMMUG00000020134|ENSMMUG00000018854	http://www.genome.jp/kegg-bin/show_pathway?mcc05210/mcc:716170%09red/mcc:699736%09red/mcc:100424087%09red/mcc:697747%09red/mcc:694560%09red/mcc:696709%09red
Fatty acid biosynthesis	KEGG PATHWAY	mcc00061	1	11	0.749275	1	ENSMMUG00000009349	http://www.genome.jp/kegg-bin/show_pathway?mcc00061/mcc:714218%09red
ABC transporters	KEGG PATHWAY	mcc02010	4	42	0.752415	1	ENSMMUG00000041962|ENSMMUG00000002201|ENSMMUG00000015303|ENSMMUG00000013799	http://www.genome.jp/kegg-bin/show_pathway?mcc02010/mcc:717875%09red/mcc:100429212%09red/mcc:716513%09red/mcc:704976%09red
Melanoma	KEGG PATHWAY	mcc05218	7	71	0.758612	1	ENSMMUG00000003210|ENSMMUG00000011557|ENSMMUG00000021659|ENSMMUG00000001044|ENSMMUG00000019564|ENSMMUG00000008639|ENSMMUG00000023550	http://www.genome.jp/kegg-bin/show_pathway?mcc05218/mcc:711353%09red/mcc:721821%09red/mcc:716170%09red/mcc:719199%09red/mcc:714126%09red/mcc:698830%09red/mcc:697747%09red
Ribosome biogenesis in eukaryotes	KEGG PATHWAY	mcc03008	8	83	0.787153	1	ENSMMUG00000005271|ENSMMUG00000013888|ENSMMUG00000022386|ENSMMUG00000031830|ENSMMUG00000008513|ENSMMUG00000006506|ENSMMUG00000008581|ENSMMUG00000008887	http://www.genome.jp/kegg-bin/show_pathway?mcc03008/mcc:711960%09red/mcc:711846%09red/mcc:712859%09red/mcc:722216%09red/mcc:700829%09red/mcc:705344%09red/mcc:718202%09red/mcc:700044%09red
Arginine and proline metabolism	KEGG PATHWAY	mcc00330	6	64	0.787594	1	ENSMMUG00000013511|ENSMMUG00000028791|ENSMMUG00000011871|ENSMMUG00000001328|ENSMMUG00000020912|ENSMMUG00000005480	http://www.genome.jp/kegg-bin/show_pathway?mcc00330/mcc:703661%09red/mcc:716044%09red/mcc:712485%09red/mcc:693984%09red/mcc:697109%09red/mcc:718914%09red
PPAR signaling pathway	KEGG PATHWAY	mcc03320	6	64	0.787594	1	ENSMMUG00000000698|ENSMMUG00000000327|ENSMMUG00000003858|ENSMMUG00000001545|ENSMMUG00000009963|ENSMMUG00000014172	http://www.genome.jp/kegg-bin/show_pathway?mcc03320/mcc:705197%09red/mcc:708711%09red/mcc:717368%09red/mcc:702836%09red/mcc:719037%09red/mcc:711693%09red
Linoleic acid metabolism	KEGG PATHWAY	mcc00591	2	24	0.791536	1	ENSMMUG00000003842|ENSMMUG00000015449	http://www.genome.jp/kegg-bin/show_pathway?mcc00591/mcc:707690%09red/mcc:100533113%09red
Glycolysis / Gluconeogenesis	KEGG PATHWAY	mcc00010	8	84	0.797126	1	ENSMMUG00000023454|ENSMMUG00000004173|ENSMMUG00000011845|ENSMMUG00000011253|ENSMMUG00000047850|ENSMMUG00000020027|ENSMMUG00000004598|ENSMMUG00000001328	http://www.genome.jp/kegg-bin/show_pathway?mcc00010/mcc:703661%09red/mcc:710479%09red/mcc:707806%09red/mcc:707908%09red/mcc:706741%09red/mcc:706211%09red/mcc:697742%09red
Alanine, aspartate and glutamate metabolism	KEGG PATHWAY	mcc00250	3	35	0.798083	1	ENSMMUG00000010269|ENSMMUG00000011871|ENSMMUG00000015585	http://www.genome.jp/kegg-bin/show_pathway?mcc00250/mcc:699460%09red/mcc:703122%09red/mcc:697109%09red
RIG-I-like receptor signaling pathway	KEGG PATHWAY	mcc04622	6	65	0.798834	1	ENSMMUG00000018476|ENSMMUG00000001728|ENSMMUG00000007418|ENSMMUG00000019762|ENSMMUG00000011527|ENSMMUG00000020374	http://www.genome.jp/kegg-bin/show_pathway?mcc04622/mcc:708391%09red/mcc:699736%09red/mcc:693913%09red/mcc:695335%09red/mcc:709511%09red/mcc:715919%09red
Toxoplasmosis	KEGG PATHWAY	mcc05145	12	122	0.802237	1	ENSMMUG00000018476|ENSMMUG00000019900|ENSMMUG00000007418|ENSMMUG00000001728|ENSMMUG00000001044|ENSMMUG00000000377|ENSMMUG00000001776|ENSMMUG00000005985|ENSMMUG00000012103|ENSMMUG00000013782|ENSMMUG00000020374|ENSMMUG00000003611	http://www.genome.jp/kegg-bin/show_pathway?mcc05145/mcc:713035%09red/mcc:574394%09red/mcc:699736%09red/mcc:703409%09red/mcc:699310%09red/mcc:696685%09red/mcc:574283%09red/mcc:695335%09red/mcc:697747%09red/mcc:709511%09red/mcc:715919%09red/mcc:722033%09red
Cytokine-cytokine receptor interaction	KEGG PATHWAY	mcc04060	23	222	0.803188	1	ENSMMUG00000011557|ENSMMUG00000005322|ENSMMUG00000031831|ENSMMUG00000039887|ENSMMUG00000011042|ENSMMUG00000046877|ENSMMUG00000015031|ENSMMUG00000007506|ENSMMUG00000023186|ENSMMUG00000017274|ENSMMUG00000007403|ENSMMUG00000009246|ENSMMUG00000000288|ENSMMUG00000006327|ENSMMUG00000002923|ENSMMUG00000014603|ENSMMUG00000002909|ENSMMUG00000003140|ENSMMUG00000041301|ENSMMUG00000008252|ENSMMUG00000000377|…	http://www.genome.jp/kegg-bin/show_pathway?mcc04060/mcc:701080%09red/mcc:705759%09red/mcc:698961%09red/mcc:574209%09red/mcc:718143%09red/mcc:574225%09red/mcc:574224%09red/mcc:574304%09red/mcc:702944%09red/mcc:696587%09red/mcc:100551507%09red/mcc:722033%09red/mcc:702532%09red/mcc:712554%09red/mcc:708123%09red/mcc:574138%09red/mcc:698728%09red/mcc:711353%09red/mcc:712627%09red/mcc:712046%09red/mcc:…
Endocytosis	KEGG PATHWAY	mcc04144	23	222	0.803188	1	ENSMMUG00000014408|ENSMMUG00000000140|ENSMMUG00000001793|ENSMMUG00000015054|ENSMMUG00000013669|ENSMMUG00000011759|ENSMMUG00000017654|ENSMMUG00000004744|ENSMMUG00000021659|ENSMMUG00000017529|ENSMMUG00000003620|ENSMMUG00000005432|ENSMMUG00000001623|ENSMMUG00000000613|ENSMMUG00000002569|ENSMMUG00000005830|ENSMMUG00000016637|ENSMMUG00000014909|ENSMMUG00000006211|ENSMMUG00000004811|ENSMMUG00000006357|…	http://www.genome.jp/kegg-bin/show_pathway?mcc04144/mcc:714385%09red/mcc:695250%09red/mcc:716944%09red/mcc:100425079%09red/mcc:713871%09red/mcc:719087%09red/mcc:705277%09red/mcc:721824%09red/mcc:716994%09red/mcc:700379%09red/mcc:702600%09red/mcc:698830%09red/mcc:718682%09red/mcc:722300%09red/mcc:709399%09red/mcc:720111%09red/mcc:702956%09red/mcc:720875%09red/mcc:716261%09red/mcc:718488%09red/mcc:…
Histidine metabolism	KEGG PATHWAY	mcc00340	2	25	0.808811	1	ENSMMUG00000001328|ENSMMUG00000005480	http://www.genome.jp/kegg-bin/show_pathway?mcc00340/mcc:703661%09red/mcc:712485%09red
Phagosome	KEGG PATHWAY	mcc04145	17	169	0.810455	1	ENSMMUG00000002377|ENSMMUG00000002167|ENSMMUG00000003902|ENSMMUG00000006668|ENSMMUG00000008160|ENSMMUG00000019628|ENSMMUG00000043028|ENSMMUG00000021159|ENSMMUG00000001618|ENSMMUG00000040142|ENSMMUG00000006547|ENSMMUG00000040829|ENSMMUG00000008531|ENSMMUG00000007586|ENSMMUG00000021477|ENSMMUG00000007329|ENSMMUG00000008833	http://www.genome.jp/kegg-bin/show_pathway?mcc04145/mcc:709739%09red/mcc:693838%09red/mcc:664734%09red/mcc:710813%09red/mcc:695612%09red/mcc:714385%09red/mcc:715492%09red/mcc:702583%09red/mcc:717572%09red/mcc:694207%09red/mcc:717576%09red/mcc:697383%09red/mcc:721122%09red/mcc:716910%09red/mcc:701798%09red/mcc:718034%09red
PI3K-Akt signaling pathway	KEGG PATHWAY	mcc04151	37	348	0.812761	1	ENSMMUG00000003210|ENSMMUG00000011557|ENSMMUG00000005005|ENSMMUG00000043028|ENSMMUG00000022198|ENSMMUG00000018476|ENSMMUG00000003111|ENSMMUG00000017292|ENSMMUG00000010251|ENSMMUG00000018245|ENSMMUG00000021659|ENSMMUG00000003902|ENSMMUG00000041905|ENSMMUG00000039045|ENSMMUG00000008639|ENSMMUG00000002909|ENSMMUG00000014603|ENSMMUG00000013782|ENSMMUG00000002808|ENSMMUG00000023350|ENSMMUG00000012659|…	http://www.genome.jp/kegg-bin/show_pathway?mcc04151/mcc:713035%09red/mcc:692343%09red/mcc:574362%09red/mcc:715213%09red/mcc:696685%09red/mcc:694965%09red/mcc:700281%09red/mcc:574209%09red/mcc:719929%09red/mcc:715390%09red/mcc:574304%09red/mcc:695650%09red/mcc:722398%09red/mcc:721122%09red/mcc:702532%09red/mcc:715919%09red/mcc:721731%09red/mcc:703004%09red/mcc:721821%09red/mcc:719199%09red/mcc:705…
Complement and coagulation cascades	KEGG PATHWAY	mcc04610	6	67	0.819925	1	ENSMMUG00000043275|ENSMMUG00000000729|ENSMMUG00000012452|ENSMMUG00000009926|ENSMMUG00000020426|ENSMMUG00000002382	http://www.genome.jp/kegg-bin/show_pathway?mcc04610/mcc:703698%09red/mcc:713883%09red/mcc:100427699%09red/mcc:701361%09red/mcc:711264%09red/mcc:716809%09red
Fat digestion and absorption	KEGG PATHWAY	mcc04975	3	37	0.825838	1	ENSMMUG00000018434|ENSMMUG00000000825|ENSMMUG00000000506	http://www.genome.jp/kegg-bin/show_pathway?mcc04975/mcc:696347%09red/mcc:717174%09red/mcc:701489%09red
Drug metabolism - other enzymes	KEGG PATHWAY	mcc00983	3	37	0.825838	1	ENSMMUG00000021867|ENSMMUG00000005920|ENSMMUG00000031203	http://www.genome.jp/kegg-bin/show_pathway?mcc00983/mcc:709403%09red/mcc:717257%09red/mcc:704019%09red
Nicotine addiction	KEGG PATHWAY	mcc05033	3	38	0.838446	1	ENSMMUG00000016089|ENSMMUG00000002832|ENSMMUG00000001661	http://www.genome.jp/kegg-bin/show_pathway?mcc05033/mcc:697010%09red/mcc:574380%09red/mcc:716830%09red
One carbon pool by folate	KEGG PATHWAY	mcc00670	1	15	0.841924	1	ENSMMUG00000012488	http://www.genome.jp/kegg-bin/show_pathway?mcc00670/mcc:716977%09red
Glycine, serine and threonine metabolism	KEGG PATHWAY	mcc00260	4	49	0.842957	1	ENSMMUG00000008429|ENSMMUG00000004598|ENSMMUG00000020027|ENSMMUG00000001870	http://www.genome.jp/kegg-bin/show_pathway?mcc00260/mcc:706211%09red/mcc:100431015%09red/mcc:706741%09red/mcc:704727%09red
RNA transport	KEGG PATHWAY	mcc03013	16	167	0.85504	1	ENSMMUG00000022386|ENSMMUG00000013510|ENSMMUG00000014166|ENSMMUG00000012979|ENSMMUG00000011002|ENSMMUG00000005723|ENSMMUG00000018018|ENSMMUG00000023286|ENSMMUG00000031830|ENSMMUG00000005630|ENSMMUG00000012754|ENSMMUG00000010934|ENSMMUG00000015529|ENSMMUG00000003546|ENSMMUG00000015979|ENSMMUG00000008581	http://www.genome.jp/kegg-bin/show_pathway?mcc03013/mcc:704923%09red/mcc:693669%09red/mcc:705628%09red/mcc:711846%09red/mcc:712859%09red/mcc:721889%09red/mcc:700829%09red/mcc:720288%09red/mcc:713310%09red/mcc:710698%09red/mcc:695051%09red/mcc:715233%09red/mcc:708148%09red/mcc:697538%09red/mcc:716474%09red/mcc:698481%09red
RNA degradation	KEGG PATHWAY	mcc03018	7	81	0.856536	1	ENSMMUG00000009698|ENSMMUG00000004405|ENSMMUG00000006596|ENSMMUG00000016181|ENSMMUG00000002554|ENSMMUG00000018849|ENSMMUG00000020395	http://www.genome.jp/kegg-bin/show_pathway?mcc03018/mcc:701978%09red/mcc:712984%09red/mcc:707216%09red/mcc:693292%09red/mcc:704986%09red/mcc:720192%09red/mcc:708011%09red
Amyotrophic lateral sclerosis (ALS)	KEGG PATHWAY	mcc05014	5	61	0.85868	1	ENSMMUG00000008639|ENSMMUG00000000377|ENSMMUG00000005513|ENSMMUG00000001661|ENSMMUG00000005985	http://www.genome.jp/kegg-bin/show_pathway?mcc05014/mcc:713035%09red/mcc:574380%09red/mcc:716170%09red/mcc:722033%09red/mcc:721802%09red
Toll-like receptor signaling pathway	KEGG PATHWAY	mcc04620	9	101	0.858738	1	ENSMMUG00000018476|ENSMMUG00000001728|ENSMMUG00000007418|ENSMMUG00000001044|ENSMMUG00000003104|ENSMMUG00000019564|ENSMMUG00000012103|ENSMMUG00000023755|ENSMMUG00000020374	http://www.genome.jp/kegg-bin/show_pathway?mcc04620/mcc:710077%09red/mcc:721821%09red/mcc:702587%09red/mcc:699736%09red/mcc:703409%09red/mcc:695335%09red/mcc:697747%09red/mcc:709511%09red/mcc:715919%09red
Staphylococcus aureus infection	KEGG PATHWAY	mcc05150	4	51	0.863049	1	ENSMMUG00000008531|ENSMMUG00000043028|ENSMMUG00000000729|ENSMMUG00000013049	http://www.genome.jp/kegg-bin/show_pathway?mcc05150/mcc:721122%09red/mcc:719782%09red/mcc:716809%09red/mcc:664734%09red
Measles	KEGG PATHWAY	mcc05162	12	131	0.86538	1	ENSMMUG00000018476|ENSMMUG00000000803|ENSMMUG00000007418|ENSMMUG00000001044|ENSMMUG00000043028|ENSMMUG00000008639|ENSMMUG00000016914|ENSMMUG00000007542|ENSMMUG00000048076|ENSMMUG00000048164|ENSMMUG00000016093|ENSMMUG00000020374	http://www.genome.jp/kegg-bin/show_pathway?mcc05162/mcc:716650%09red/mcc:716170%09red/mcc:709511%09red/mcc:712694%09red/mcc:710118%09red/mcc:721122%09red/mcc:695335%09red/mcc:697747%09red/mcc:718759%09red/mcc:715919%09red/mcc:699582%09red/mcc:716826%09red
Propanoate metabolism	KEGG PATHWAY	mcc00640	2	32	0.897771	1	ENSMMUG00000009349|ENSMMUG00000004493	http://www.genome.jp/kegg-bin/show_pathway?mcc00640/mcc:699844%09red/mcc:714218%09red
Homologous recombination	KEGG PATHWAY	mcc03440	2	32	0.897771	1	ENSMMUG00000003130|ENSMMUG00000029181	http://www.genome.jp/kegg-bin/show_pathway?mcc03440/mcc:710718%09red/mcc:695788%09red
Phenylalanine metabolism	KEGG PATHWAY	mcc00360	1	19	0.900344	1	ENSMMUG00000001870	http://www.genome.jp/kegg-bin/show_pathway?mcc00360/mcc:100431015%09red
FoxO signaling pathway	KEGG PATHWAY	mcc04068	11	128	0.901773	1	ENSMMUG00000003210|ENSMMUG00000018476|ENSMMUG00000021659|ENSMMUG00000001728|ENSMMUG00000001044|ENSMMUG00000019860|ENSMMUG00000019564|ENSMMUG00000022198|ENSMMUG00000003468|ENSMMUG00000003029|ENSMMUG00000032429	http://www.genome.jp/kegg-bin/show_pathway?mcc04068/mcc:711257%09red/mcc:721821%09red/mcc:719199%09red/mcc:698055%09red/mcc:699736%09red/mcc:705686%09red/mcc:719419%09red/mcc:698830%09red/mcc:709511%09red/mcc:697747%09red/mcc:695737%09red
Hippo signaling pathway	KEGG PATHWAY	mcc04390	13	148	0.903475	1	ENSMMUG00000006996|ENSMMUG00000000605|ENSMMUG00000007457|ENSMMUG00000021986|ENSMMUG00000041905|ENSMMUG00000014791|ENSMMUG00000003396|ENSMMUG00000017985|ENSMMUG00000018353|ENSMMUG00000020134|ENSMMUG00000047811|ENSMMUG00000009926|ENSMMUG00000017450	http://www.genome.jp/kegg-bin/show_pathway?mcc04390/mcc:574385%09red/mcc:704382%09red/mcc:698875%09red/mcc:713883%09red/mcc:100424087%09red/mcc:711920%09red/mcc:707984%09red/mcc:704991%09red/mcc:718703%09red/mcc:719929%09red/mcc:707405%09red/mcc:694560%09red/mcc:702385%09red
Hematopoietic cell lineage	KEGG PATHWAY	mcc04640	6	78	0.906307	1	ENSMMUG00000043028|ENSMMUG00000012659|ENSMMUG00000039887|ENSMMUG00000002680|ENSMMUG00000002923|ENSMMUG00000048164	http://www.genome.jp/kegg-bin/show_pathway?mcc04640/mcc:714955%09red/mcc:698961%09red/mcc:699050%09red/mcc:721122%09red/mcc:702532%09red/mcc:699582%09red
Glycosaminoglycan degradation	KEGG PATHWAY	mcc00531	1	21	0.920876	1	ENSMMUG00000020121	http://www.genome.jp/kegg-bin/show_pathway?mcc00531/mcc:702850%09red
Viral carcinogenesis	KEGG PATHWAY	mcc05203	19	212	0.925429	1	ENSMMUG00000003210|ENSMMUG00000014132|ENSMMUG00000021659|ENSMMUG00000007418|ENSMMUG00000021655|ENSMMUG00000011527|ENSMMUG00000001748|ENSMMUG00000000033|ENSMMUG00000023454|ENSMMUG00000020379|ENSMMUG00000001618|ENSMMUG00000008639|ENSMMUG00000002691|ENSMMUG00000001369|ENSMMUG00000015432|ENSMMUG00000018605|ENSMMUG00000014756|ENSMMUG00000020374|ENSMMUG00000013020	http://www.genome.jp/kegg-bin/show_pathway?mcc05203/mcc:719199%09red/mcc:698830%09red/mcc:697742%09red/mcc:709728%09red/mcc:708391%09red/mcc:698861%09red/mcc:699705%09red/mcc:716170%09red/mcc:693838%09red/mcc:699542%09red/mcc:704102%09red/mcc:706667%09red/mcc:693537%09red/mcc:694253%09red/mcc:695335%09red/mcc:698283%09red/mcc:715919%09red/mcc:714285%09red
Spliceosome	KEGG PATHWAY	mcc03040	12	144	0.927158	1	ENSMMUG00000023261|ENSMMUG00000013558|ENSMMUG00000005723|ENSMMUG00000004820|ENSMMUG00000008432|ENSMMUG00000006937|ENSMMUG00000031809|ENSMMUG00000000264|ENSMMUG00000001282|ENSMMUG00000012979|ENSMMUG00000014530|ENSMMUG00000004405	http://www.genome.jp/kegg-bin/show_pathway?mcc03040/mcc:705184%09red/mcc:715233%09red/mcc:721238%09red/mcc:704090%09red/mcc:713310%09red/mcc:711026%09red/mcc:696170%09red/mcc:699008%09red/mcc:701306%09red/mcc:708594%09red/mcc:715183%09red/mcc:720192%09red
Regulation of autophagy	KEGG PATHWAY	mcc04140	2	37	0.93578	1	ENSMMUG00000008047|ENSMMUG00000019672	http://www.genome.jp/kegg-bin/show_pathway?mcc04140/mcc:717813%09red/mcc:714322%09red
Transcriptional misregulation in cancer	KEGG PATHWAY	mcc05202	15	177	0.937379	1	ENSMMUG00000003210|ENSMMUG00000012486|ENSMMUG00000007418|ENSMMUG00000003858|ENSMMUG00000043028|ENSMMUG00000002569|ENSMMUG00000014381|ENSMMUG00000008639|ENSMMUG00000016549|ENSMMUG00000014633|ENSMMUG00000018059|ENSMMUG00000007085|ENSMMUG00000014603|ENSMMUG00000005985|ENSMMUG00000010107	http://www.genome.jp/kegg-bin/show_pathway?mcc05202/mcc:713035%09red/mcc:719199%09red/mcc:709897%09red/mcc:716170%09red/mcc:708084%09red/mcc:717368%09red/mcc:700379%09red/mcc:715919%09red/mcc:695064%09red/mcc:700206%09red/mcc:710033%09red/mcc:709349%09red/mcc:721122%09red/mcc:716518%09red/mcc:574304%09red
Cell cycle	KEGG PATHWAY	mcc04110	10	127	0.938705	1	ENSMMUG00000003210|ENSMMUG00000023550|ENSMMUG00000012887|ENSMMUG00000047625|ENSMMUG00000020954|ENSMMUG00000008639|ENSMMUG00000003468|ENSMMUG00000004214|ENSMMUG00000005456|ENSMMUG00000020258	http://www.genome.jp/kegg-bin/show_pathway?mcc04110/mcc:719199%09red/mcc:710858%09red/mcc:716170%09red/mcc:714909%09red/mcc:699350%09red/mcc:705468%09red/mcc:711257%09red/mcc:696864%09red/mcc:714126%09red/mcc:710252%09red
Protein export	KEGG PATHWAY	mcc03060	1	24	0.944023	1	ENSMMUG00000011486	http://www.genome.jp/kegg-bin/show_pathway?mcc03060/mcc:695951%09red
Alzheimer's disease	KEGG PATHWAY	mcc05010	20	230	0.947405	1	ENSMMUG00000006752|ENSMMUG00000018526|ENSMMUG00000018525|ENSMMUG00000000377|ENSMMUG00000012988|ENSMMUG00000008263|ENSMMUG00000013475|ENSMMUG00000001661|ENSMMUG00000012392|ENSMMUG00000007383|ENSMMUG00000017921|ENSMMUG00000004520|ENSMMUG00000014305|ENSMMUG00000012948|ENSMMUG00000048059|ENSMMUG00000017414|ENSMMUG00000004447|ENSMMUG00000029268|ENSMMUG00000001614|ENSMMUG00000016765	http://www.genome.jp/kegg-bin/show_pathway?mcc05010/mcc:574380%09red/mcc:696429%09red/mcc:698770%09red/mcc:693482%09red/mcc:721721%09red/mcc:703514%09red/mcc:707768%09red/mcc:699810%09red/mcc:693811%09red/mcc:717764%09red/mcc:711412%09red/mcc:692062%09red/mcc:714623%09red/mcc:716618%09red/mcc:692061%09red/mcc:716584%09red/mcc:719935%09red/mcc:709426%09red/mcc:708706%09red/mcc:722033%09red
TGF-beta signaling pathway	KEGG PATHWAY	mcc04350	5	76	0.948621	1	ENSMMUG00000047625|ENSMMUG00000046877|ENSMMUG00000020258|ENSMMUG00000005483|ENSMMUG00000021986	http://www.genome.jp/kegg-bin/show_pathway?mcc04350/mcc:721731%09red/mcc:719929%09red/mcc:710252%09red/mcc:696864%09red/mcc:696587%09red
Glyoxylate and dicarboxylate metabolism	KEGG PATHWAY	mcc00630	1	25	0.950123	1	ENSMMUG00000004493	http://www.genome.jp/kegg-bin/show_pathway?mcc00630/mcc:699844%09red
Basal transcription factors	KEGG PATHWAY	mcc03022	2	40	0.951684	1	ENSMMUG00000018605|ENSMMUG00000007904	http://www.genome.jp/kegg-bin/show_pathway?mcc03022/mcc:699221%09red/mcc:714285%09red
Non-alcoholic fatty liver disease (NAFLD)	KEGG PATHWAY	mcc04932	16	196	0.95915	1	ENSMMUG00000018526|ENSMMUG00000007418|ENSMMUG00000001728|ENSMMUG00000001044|ENSMMUG00000019860|ENSMMUG00000000377|ENSMMUG00000011527|ENSMMUG00000004520|ENSMMUG00000048059|ENSMMUG00000007383|ENSMMUG00000005322|ENSMMUG00000004447|ENSMMUG00000023375|ENSMMUG00000029268|ENSMMUG00000001614|ENSMMUG00000016765	http://www.genome.jp/kegg-bin/show_pathway?mcc04932/mcc:706972%09red/mcc:708391%09red/mcc:699810%09red/mcc:709426%09red/mcc:693482%09red/mcc:699736%09red/mcc:693811%09red/mcc:711412%09red/mcc:692062%09red/mcc:692061%09red/mcc:719935%09red/mcc:697747%09red/mcc:695737%09red/mcc:715919%09red/mcc:722033%09red/mcc:698728%09red
Fanconi anemia pathway	KEGG PATHWAY	mcc03460	3	55	0.959224	1	ENSMMUG00000010890|ENSMMUG00000011155|ENSMMUG00000001585	http://www.genome.jp/kegg-bin/show_pathway?mcc03460/mcc:699878%09red/mcc:719290%09red/mcc:713876%09red
Viral myocarditis	KEGG PATHWAY	mcc05416	5	80	0.961523	1	ENSMMUG00000010934|ENSMMUG00000018854|ENSMMUG00000043028|ENSMMUG00000014762|ENSMMUG00000010895	http://www.genome.jp/kegg-bin/show_pathway?mcc05416/mcc:721122%09red/mcc:704923%09red/mcc:713471%09red/mcc:696709%09red
Huntington's disease	KEGG PATHWAY	mcc05016	20	238	0.962915	1	ENSMMUG00000020777|ENSMMUG00000013927|ENSMMUG00000008634|ENSMMUG00000014368|ENSMMUG00000004520|ENSMMUG00000007383|ENSMMUG00000004868|ENSMMUG00000006987|ENSMMUG00000001661|ENSMMUG00000008639|ENSMMUG00000018925|ENSMMUG00000012948|ENSMMUG00000048059|ENSMMUG00000003620|ENSMMUG00000018526|ENSMMUG00000004447|ENSMMUG00000005432|ENSMMUG00000029268|ENSMMUG00000001614|ENSMMUG00000016765	http://www.genome.jp/kegg-bin/show_pathway?mcc05016/mcc:719087%09red/mcc:574380%09red/mcc:693482%09red/mcc:720875%09red/mcc:701307%09red/mcc:693811%09red/mcc:716170%09red/mcc:699810%09red/mcc:706777%09red/mcc:701245%09red/mcc:717764%09red/mcc:711412%09red/mcc:692062%09red/mcc:702019%09red/mcc:692061%09red/mcc:699566%09red/mcc:718548%09red/mcc:719935%09red/mcc:709426%09red/mcc:721178%09red
Steroid hormone biosynthesis	KEGG PATHWAY	mcc00140	2	43	0.963781	1	ENSMMUG00000000755|ENSMMUG00000047154	http://www.genome.jp/kegg-bin/show_pathway?mcc00140/mcc:717020%09red/mcc:712548%09red
Tryptophan metabolism	KEGG PATHWAY	mcc00380	2	43	0.963781	1	ENSMMUG00000001328|ENSMMUG00000002651	http://www.genome.jp/kegg-bin/show_pathway?mcc00380/mcc:703661%09red/mcc:698854%09red
Legionellosis	KEGG PATHWAY	mcc05134	4	69	0.964133	1	ENSMMUG00000006398|ENSMMUG00000020374|ENSMMUG00000021476|ENSMMUG00000007418	http://www.genome.jp/kegg-bin/show_pathway?mcc05134/mcc:695335%09red/mcc:709825%09red/mcc:715919%09red/mcc:711269%09red
Pentose and glucuronate interconversions	KEGG PATHWAY	mcc00040	1	28	0.964716	1	ENSMMUG00000001328	http://www.genome.jp/kegg-bin/show_pathway?mcc00040/mcc:703661%09red
Starch and sucrose metabolism	KEGG PATHWAY	mcc00500	2	47	0.975458	1	ENSMMUG00000009589|ENSMMUG00000011845	http://www.genome.jp/kegg-bin/show_pathway?mcc00500/mcc:712054%09red/mcc:710479%09red
Alcoholism	KEGG PATHWAY	mcc05034	15	196	0.975534	1	ENSMMUG00000008634|ENSMMUG00000044496|ENSMMUG00000006581|ENSMMUG00000001776|ENSMMUG00000021655|ENSMMUG00000000846|ENSMMUG00000001661|ENSMMUG00000017923|ENSMMUG00000017921|ENSMMUG00000019900|ENSMMUG00000001369|ENSMMUG00000020251|ENSMMUG00000014334|ENSMMUG00000012392|ENSMMUG00000021659	http://www.genome.jp/kegg-bin/show_pathway?mcc05034/mcc:707562%09red/mcc:574380%09red/mcc:716626%09red/mcc:574394%09red/mcc:694181%09red/mcc:703514%09red/mcc:701245%09red/mcc:699310%09red/mcc:703073%09red/mcc:698830%09red/mcc:706667%09red/mcc:693537%09red/mcc:722398%09red/mcc:716584%09red/mcc:718982%09red
Intestinal immune network for IgA production	KEGG PATHWAY	mcc04672	2	48	0.977752	1	ENSMMUG00000043028|ENSMMUG00000006327	http://www.genome.jp/kegg-bin/show_pathway?mcc04672/mcc:721122%09red/mcc:100551507%09red
Allograft rejection	KEGG PATHWAY	mcc05330	2	48	0.977752	1	ENSMMUG00000043028|ENSMMUG00000014381	http://www.genome.jp/kegg-bin/show_pathway?mcc05330/mcc:721122%09red/mcc:716518%09red
Asthma	KEGG PATHWAY	mcc05310	1	32	0.977761	1	ENSMMUG00000043028	http://www.genome.jp/kegg-bin/show_pathway?mcc05310/mcc:721122%09red
Jak-STAT signaling pathway	KEGG PATHWAY	mcc04630	10	146	0.979666	1	ENSMMUG00000017274|ENSMMUG00000005322|ENSMMUG00000001044|ENSMMUG00000031831|ENSMMUG00000010497|ENSMMUG00000039887|ENSMMUG00000005985|ENSMMUG00000008252|ENSMMUG00000002923|ENSMMUG00000000803	http://www.genome.jp/kegg-bin/show_pathway?mcc04630/mcc:713035%09red/mcc:712554%09red/mcc:705759%09red/mcc:712627%09red/mcc:712694%09red/mcc:698961%09red/mcc:699050%09red/mcc:701456%09red/mcc:697747%09red/mcc:698728%09red
Signaling pathways regulating pluripotency of stem cells	KEGG PATHWAY	mcc04550	9	135	0.979758	1	ENSMMUG00000021668|ENSMMUG00000000605|ENSMMUG00000046877|ENSMMUG00000021659|ENSMMUG00000001044|ENSMMUG00000015362|ENSMMUG00000019564|ENSMMUG00000002127|ENSMMUG00000047811	http://www.genome.jp/kegg-bin/show_pathway?mcc04550/mcc:721821%09red/mcc:704991%09red/mcc:696587%09red/mcc:100424087%09red/mcc:698830%09red/mcc:713417%09red/mcc:702291%09red/mcc:697747%09red/mcc:715341%09red
Porphyrin and chlorophyll metabolism	KEGG PATHWAY	mcc00860	1	33	0.980185	1	ENSMMUG00000008429	http://www.genome.jp/kegg-bin/show_pathway?mcc00860/mcc:704727%09red
ECM-receptor interaction	KEGG PATHWAY	mcc04512	5	89	0.980417	1	ENSMMUG00000022280|ENSMMUG00000013782|ENSMMUG00000012659|ENSMMUG00000030922|ENSMMUG00000003902	http://www.genome.jp/kegg-bin/show_pathway?mcc04512/mcc:717572%09red/mcc:696685%09red/mcc:701544%09red/mcc:714955%09red/mcc:700281%09red
Cell adhesion molecules (CAMs)	KEGG PATHWAY	mcc04514	9	146	0.990127	1	ENSMMUG00000017621|ENSMMUG00000000226|ENSMMUG00000014656|ENSMMUG00000012477|ENSMMUG00000001297|ENSMMUG00000008486|ENSMMUG00000030922|ENSMMUG00000006923|ENSMMUG00000021059	http://www.genome.jp/kegg-bin/show_pathway?mcc04514/mcc:701160%09red/mcc:719338%09red/mcc:719985%09red/mcc:701544%09red/mcc:712200%09red/mcc:710037%09red/mcc:717470%09red/mcc:574158%09red/mcc:715127%09red
MicroRNAs in cancer	KEGG PATHWAY	mcc05206	19	258	0.991495	1	ENSMMUG00000003210|ENSMMUG00000006996|ENSMMUG00000011557|ENSMMUG00000021659|ENSMMUG00000014425|ENSMMUG00000023550|ENSMMUG00000001348|ENSMMUG00000020954|ENSMMUG00000019564|ENSMMUG00000008639|ENSMMUG00000016549|ENSMMUG00000014372|ENSMMUG00000013565|ENSMMUG00000002909|ENSMMUG00000019474|ENSMMUG00000006581|ENSMMUG00000013140|ENSMMUG00000007972|ENSMMUG00000014604	http://www.genome.jp/kegg-bin/show_pathway?mcc05206/mcc:718412%09red/mcc:711353%09red/mcc:710858%09red/mcc:711553%09red/mcc:721821%09red/mcc:719199%09red/mcc:706239%09red/mcc:714533%09red/mcc:716170%09red/mcc:697573%09red/mcc:694822%09red/mcc:696676%09red/mcc:714126%09red/mcc:708084%09red/mcc:698830%09red/mcc:574209%09red/mcc:702385%09red/mcc:574321%09red/mcc:718982%09red
Parkinson's disease	KEGG PATHWAY	mcc05012	14	205	0.991776	1	ENSMMUG00000017428|ENSMMUG00000014132|ENSMMUG00000018526|ENSMMUG00000001776|ENSMMUG00000007383|ENSMMUG00000020980|ENSMMUG00000020379|ENSMMUG00000004520|ENSMMUG00000048059|ENSMMUG00000004447|ENSMMUG00000014334|ENSMMUG00000029268|ENSMMUG00000001614|ENSMMUG00000016765	http://www.genome.jp/kegg-bin/show_pathway?mcc05012/mcc:699810%09red/mcc:704875%09red/mcc:693482%09red/mcc:694181%09red/mcc:709728%09red/mcc:693811%09red/mcc:699310%09red/mcc:706324%09red/mcc:692062%09red/mcc:692061%09red/mcc:719935%09red/mcc:709426%09red/mcc:711412%09red
Graft-versus-host disease	KEGG PATHWAY	mcc05332	1	43	0.993753	1	ENSMMUG00000014381	http://www.genome.jp/kegg-bin/show_pathway?mcc05332/mcc:716518%09red
Autoimmune thyroid disease	KEGG PATHWAY	mcc05320	2	63	0.99505	1	ENSMMUG00000043028|ENSMMUG00000014381	http://www.genome.jp/kegg-bin/show_pathway?mcc05320/mcc:721122%09red/mcc:716518%09red
Herpes simplex infection	KEGG PATHWAY	mcc05168	13	204	0.995546	1	ENSMMUG00000001645|ENSMMUG00000018476|ENSMMUG00000007418|ENSMMUG00000001728|ENSMMUG00000000377|ENSMMUG00000011527|ENSMMUG00000002569|ENSMMUG00000008639|ENSMMUG00000012103|ENSMMUG00000000288|ENSMMUG00000000803|ENSMMUG00000020374|ENSMMUG00000018930	http://www.genome.jp/kegg-bin/show_pathway?mcc05168/mcc:708391%09red/mcc:696476%09red/mcc:716170%09red/mcc:699736%09red/mcc:700379%09red/mcc:703409%09red/mcc:712694%09red/mcc:715919%09red/mcc:705310%09red/mcc:695335%09red/mcc:709511%09red/mcc:574138%09red/mcc:722033%09red
Oxidative phosphorylation	KEGG PATHWAY	mcc00190	11	191	0.997703	1	ENSMMUG00000021477|ENSMMUG00000018526|ENSMMUG00000007383|ENSMMUG00000001618|ENSMMUG00000004520|ENSMMUG00000006547|ENSMMUG00000048059|ENSMMUG00000004447|ENSMMUG00000029268|ENSMMUG00000001614|ENSMMUG00000016765	http://www.genome.jp/kegg-bin/show_pathway?mcc00190/mcc:709739%09red/mcc:693838%09red/mcc:693482%09red/mcc:692061%09red/mcc:699810%09red/mcc:693811%09red/mcc:711412%09red/mcc:692062%09red/mcc:715492%09red/mcc:719935%09red/mcc:709426%09red
Type I diabetes mellitus	KEGG PATHWAY	mcc04940	1	52	0.99779	1	ENSMMUG00000014381	http://www.genome.jp/kegg-bin/show_pathway?mcc04940/mcc:716518%09red
Antigen processing and presentation	KEGG PATHWAY	mcc04612	2	75	0.99856	1	ENSMMUG00000012462|ENSMMUG00000040142	http://www.genome.jp/kegg-bin/show_pathway?mcc04612/mcc:716910%09red/mcc:714364%09red
Systemic lupus erythematosus	KEGG PATHWAY	mcc05322	4	145	0.999961	1	ENSMMUG00000004413|ENSMMUG00000043028|ENSMMUG00000000264|ENSMMUG00000044496	http://www.genome.jp/kegg-bin/show_pathway?mcc05322/mcc:721122%09red/mcc:703073%09red/mcc:716440%09red/mcc:708594%09red
Ribosome	KEGG PATHWAY	mcc03010	6	325	1	1	ENSMMUG00000038877|ENSMMUG00000009079|ENSMMUG00000004544|ENSMMUG00000022552|ENSMMUG00000009157|ENSMMUG00000038088	http://www.genome.jp/kegg-bin/show_pathway?mcc03010/mcc:713711%09red/mcc:697086%09red/mcc:694053%09red/mcc:574363%09red/mcc:701533%09red/mcc:711043%09red
Olfactory transduction	KEGG PATHWAY	mcc04740	6	346	1	1	ENSMMUG00000002433|ENSMMUG00000014132|ENSMMUG00000000872|ENSMMUG00000020379|ENSMMUG00000017921|ENSMMUG00000012392	http://www.genome.jp/kegg-bin/show_pathway?mcc04740/mcc:695552%09red/mcc:709728%09red/mcc:702504%09red/mcc:716584%09red/mcc:703514%09red
--------------------
#Term	Database	ID	Input number	Background number	P-Value	Corrected P-Value	Input	Hyperlink
--------------------
#Term	Database	ID	Input number	Background number	P-Value	Corrected P-Value	Input	Hyperlink
--------------------
