# Supplementary material for: MicroRNA Profile of MA-104 Cell Line Associated With the Pathogenesis of Bovine Rotavirus Strain Circulated in Chinese Calves
Source: Front Microbiol. 2022 Apr 11;13:854348. doi: 10.3389/fmicb.2022.854348 (PMC9062783; doi:10.3389/fmicb.2022.854348)
Supplement: Supplementary file 2 [file Data_Sheet_2.ZIP › Supplementary tables/Table S8a-S8f/Table S8f.DEG_KEGG_pathway_enrichment_result.xls]

## Sheet: K48vsL48.DEG_KEGG_pathway_enric
Supplementary Table. S8f.##Databases: KEGG PATHWAY (KEGG pathway analysis of the target mRNAs of the DE miRNAs in Infected vs Control group) (48hpi)
##Statistical test method: hypergeometric test / Fisher's exact test
##FDR correction method: Benjamini and Hochberg
#Term	Database	ID	Input number	Background number	P-Value	Corrected P-Value	Input	Hyperlink
Glycerophospholipid metabolism	KEGG PATHWAY	mcc00564	10	84	0.00159009	0.34505	ENSMMUG00000012889|ENSMMUG00000010782|ENSMMUG00000021257|ENSMMUG00000018985|ENSMMUG00000023716|ENSMMUG00000015449|ENSMMUG00000006495|ENSMMUG00000045179|ENSMMUG00000014892|ENSMMUG00000018314	http://www.genome.jp/kegg-bin/show_pathway?mcc00564/mcc:713301%09red/mcc:713370%09red/mcc:721004%09red/mcc:707690%09red/mcc:699083%09red/mcc:722178%09red/mcc:707141%09red/mcc:698582%09red/mcc:715006%09red
Endocytosis	KEGG PATHWAY	mcc04144	15	222	0.0191974	0.895533	ENSMMUG00000021659|ENSMMUG00000040121|ENSMMUG00000012472|ENSMMUG00000015019|ENSMMUG00000001793|ENSMMUG00000015054|ENSMMUG00000004696|ENSMMUG00000007427|ENSMMUG00000015925|ENSMMUG00000013400|ENSMMUG00000010453|ENSMMUG00000017249|ENSMMUG00000008127|ENSMMUG00000008833|ENSMMUG00000044865	http://www.genome.jp/kegg-bin/show_pathway?mcc04144/mcc:721754%09red/mcc:718405%09red/mcc:702956%09red/mcc:714385%09red/mcc:699351%09red/mcc:700538%09red/mcc:694898%09red/mcc:700407%09red/mcc:718488%09red/mcc:715484%09red/mcc:698830%09red/mcc:717629%09red/mcc:718682%09red/mcc:722036%09red/mcc:707989%09red
Axon guidance	KEGG PATHWAY	mcc04360	10	126	0.0205858	0.895533	ENSMMUG00000040289|ENSMMUG00000021659|ENSMMUG00000016720|ENSMMUG00000031214|ENSMMUG00000010895|ENSMMUG00000013984|ENSMMUG00000023382|ENSMMUG00000018237|ENSMMUG00000004599|ENSMMUG00000015436	http://www.genome.jp/kegg-bin/show_pathway?mcc04360/mcc:698830%09red/mcc:712969%09red/mcc:709773%09red/mcc:722653%09red/mcc:707024%09red/mcc:716805%09red/mcc:711320%09red/mcc:698610%09red/mcc:717211%09red/mcc:696709%09red
Tight junction	KEGG PATHWAY	mcc04530	10	127	0.0215415	0.895533	ENSMMUG00000014762|ENSMMUG00000020690|ENSMMUG00000021659|ENSMMUG00000001044|ENSMMUG00000001228|ENSMMUG00000017985|ENSMMUG00000014035|ENSMMUG00000002260|ENSMMUG00000003094|ENSMMUG00000044865	http://www.genome.jp/kegg-bin/show_pathway?mcc04530/mcc:706973%09red/mcc:574385%09red/mcc:714889%09red/mcc:712683%09red/mcc:699351%09red/mcc:698830%09red/mcc:713471%09red/mcc:699854%09red/mcc:697747%09red/mcc:704356%09red
VEGF signaling pathway	KEGG PATHWAY	mcc04370	6	59	0.0252593	0.895533	ENSMMUG00000021659|ENSMMUG00000001044|ENSMMUG00000010495|ENSMMUG00000010895|ENSMMUG00000015449|ENSMMUG00000004599	http://www.genome.jp/kegg-bin/show_pathway?mcc04370/mcc:709773%09red/mcc:707690%09red/mcc:701320%09red/mcc:698830%09red/mcc:697747%09red/mcc:696709%09red
Arachidonic acid metabolism	KEGG PATHWAY	mcc00590	6	59	0.0252593	0.895533	ENSMMUG00000007535|ENSMMUG00000018258|ENSMMUG00000017931|ENSMMUG00000018314|ENSMMUG00000015449|ENSMMUG00000012380	http://www.genome.jp/kegg-bin/show_pathway?mcc00590/mcc:709212%09red/mcc:707690%09red/mcc:695160%09red/mcc:722178%09red/mcc:697949%09red/mcc:706813%09red
AMPK signaling pathway	KEGG PATHWAY	mcc04152	9	119	0.0348691	0.895533	ENSMMUG00000005322|ENSMMUG00000005005|ENSMMUG00000021877|ENSMMUG00000006761|ENSMMUG00000004173|ENSMMUG00000016757|ENSMMUG00000001044|ENSMMUG00000005483|ENSMMUG00000017262	http://www.genome.jp/kegg-bin/show_pathway?mcc04152/mcc:721731%09red/mcc:715908%09red/mcc:712848%09red/mcc:702782%09red/mcc:717927%09red/mcc:707547%09red/mcc:707806%09red/mcc:697747%09red/mcc:698728%09red
Adipocytokine signaling pathway	KEGG PATHWAY	mcc04920	6	65	0.0368704	0.895533	ENSMMUG00000005322|ENSMMUG00000001044|ENSMMUG00000017277|ENSMMUG00000017262|ENSMMUG00000021877|ENSMMUG00000011527	http://www.genome.jp/kegg-bin/show_pathway?mcc04920/mcc:708391%09red/mcc:697747%09red/mcc:702782%09red/mcc:707547%09red/mcc:701237%09red/mcc:698728%09red
Fructose and mannose metabolism	KEGG PATHWAY	mcc00051	4	34	0.0420799	0.895533	ENSMMUG00000014664|ENSMMUG00000004173|ENSMMUG00000016047|ENSMMUG00000015302	http://www.genome.jp/kegg-bin/show_pathway?mcc00051/mcc:707806%09red/mcc:698005%09red/mcc:698328%09red/mcc:711922%09red
MAPK signaling pathway	KEGG PATHWAY	mcc04010	15	249	0.0436953	0.895533	ENSMMUG00000004696|ENSMMUG00000000292|ENSMMUG00000021659|ENSMMUG00000010895|ENSMMUG00000017277|ENSMMUG00000011527|ENSMMUG00000010495|ENSMMUG00000022598|ENSMMUG00000022922|ENSMMUG00000004341|ENSMMUG00000020274|ENSMMUG00000015449|ENSMMUG00000001044|ENSMMUG00000004599|ENSMMUG00000017496	http://www.genome.jp/kegg-bin/show_pathway?mcc04010/mcc:707777%09red/mcc:708391%09red/mcc:697747%09red/mcc:709773%09red/mcc:707690%09red/mcc:722044%09red/mcc:701320%09red/mcc:696797%09red/mcc:708228%09red/mcc:702388%09red/mcc:698830%09red/mcc:720548%09red/mcc:701237%09red/mcc:707989%09red/mcc:696709%09red
alpha-Linolenic acid metabolism	KEGG PATHWAY	mcc00592	3	21	0.0492854	0.895533	ENSMMUG00000015449|ENSMMUG00000018314|ENSMMUG00000014172	http://www.genome.jp/kegg-bin/show_pathway?mcc00592/mcc:722178%09red/mcc:705197%09red/mcc:707690%09red
Chemokine signaling pathway	KEGG PATHWAY	mcc04062	12	191	0.0520884	0.895533	ENSMMUG00000007427|ENSMMUG00000021659|ENSMMUG00000010895|ENSMMUG00000017277|ENSMMUG00000001044|ENSMMUG00000017923|ENSMMUG00000015925|ENSMMUG00000005190|ENSMMUG00000009316|ENSMMUG00000013400|ENSMMUG00000022598|ENSMMUG00000000803	http://www.genome.jp/kegg-bin/show_pathway?mcc04062/mcc:722044%09red/mcc:721754%09red/mcc:697747%09red/mcc:716626%09red/mcc:703399%09red/mcc:712694%09red/mcc:700407%09red/mcc:701792%09red/mcc:715484%09red/mcc:698830%09red/mcc:701237%09red/mcc:696709%09red
Acute myeloid leukemia	KEGG PATHWAY	mcc05221	5	54	0.053941	0.895533	ENSMMUG00000017277|ENSMMUG00000005483|ENSMMUG00000007085|ENSMMUG00000021659|ENSMMUG00000001044	http://www.genome.jp/kegg-bin/show_pathway?mcc05221/mcc:697747%09red/mcc:721731%09red/mcc:701237%09red/mcc:698830%09red/mcc:695064%09red
Glutamatergic synapse	KEGG PATHWAY	mcc04724	8	114	0.0629819	0.895533	ENSMMUG00000005190|ENSMMUG00000008297|ENSMMUG00000001661|ENSMMUG00000017923|ENSMMUG00000015449|ENSMMUG00000015925|ENSMMUG00000004599|ENSMMUG00000039036	http://www.genome.jp/kegg-bin/show_pathway?mcc04724/mcc:721754%09red/mcc:574380%09red/mcc:693493%09red/mcc:574394%09red/mcc:709773%09red/mcc:703399%09red/mcc:707690%09red/mcc:716626%09red
Pathways in cancer	KEGG PATHWAY	mcc05200	18	331	0.0634888	0.895533	ENSMMUG00000000605|ENSMMUG00000000040|ENSMMUG00000006744|ENSMMUG00000010895|ENSMMUG00000017277|ENSMMUG00000011832|ENSMMUG00000001197|ENSMMUG00000001044|ENSMMUG00000022686|ENSMMUG00000002952|ENSMMUG00000012110|ENSMMUG00000004341|ENSMMUG00000003907|ENSMMUG00000017985|ENSMMUG00000004475|ENSMMUG00000007085|ENSMMUG00000011527|ENSMMUG00000021659	http://www.genome.jp/kegg-bin/show_pathway?mcc05200/mcc:708391%09red/mcc:710200%09red/mcc:698478%09red/mcc:574385%09red/mcc:707892%09red/mcc:697747%09red/mcc:100424087%09red/mcc:695064%09red/mcc:708228%09red/mcc:698830%09red/mcc:702293%09red/mcc:701334%09red/mcc:718948%09red/mcc:717342%09red/mcc:703083%09red/mcc:701237%09red/mcc:699940%09red/mcc:696709%09red
Linoleic acid metabolism	KEGG PATHWAY	mcc00591	3	24	0.0660301	0.895533	ENSMMUG00000007535|ENSMMUG00000018314|ENSMMUG00000015449	http://www.genome.jp/kegg-bin/show_pathway?mcc00591/mcc:722178%09red/mcc:709212%09red/mcc:707690%09red
Estrogen signaling pathway	KEGG PATHWAY	mcc04915	7	97	0.070699	0.902451	ENSMMUG00000021659|ENSMMUG00000001044|ENSMMUG00000022686|ENSMMUG00000004696|ENSMMUG00000007209|ENSMMUG00000004475|ENSMMUG00000039036	http://www.genome.jp/kegg-bin/show_pathway?mcc04915/mcc:698478%09red/mcc:574394%09red/mcc:698830%09red/mcc:702293%09red/mcc:696625%09red/mcc:697747%09red/mcc:707989%09red
NF-kappa B signaling pathway	KEGG PATHWAY	mcc04064	6	87	0.105268	0.948003	ENSMMUG00000017277|ENSMMUG00000011527|ENSMMUG00000007563|ENSMMUG00000003364|ENSMMUG00000021545|ENSMMUG00000008692	http://www.genome.jp/kegg-bin/show_pathway?mcc04064/mcc:708391%09red/mcc:706109%09red/mcc:707555%09red/mcc:701237%09red/mcc:701451%09red/mcc:712571%09red
B cell receptor signaling pathway	KEGG PATHWAY	mcc04662	5	68	0.110153	0.948003	ENSMMUG00000017277|ENSMMUG00000001044|ENSMMUG00000004599|ENSMMUG00000021659|ENSMMUG00000010895	http://www.genome.jp/kegg-bin/show_pathway?mcc04662/mcc:697747%09red/mcc:701237%09red/mcc:698830%09red/mcc:709773%09red/mcc:696709%09red
Cholinergic synapse	KEGG PATHWAY	mcc04725	7	112	0.12135	0.948003	ENSMMUG00000002433|ENSMMUG00000005190|ENSMMUG00000021659|ENSMMUG00000001044|ENSMMUG00000021257|ENSMMUG00000017923|ENSMMUG00000039036	http://www.genome.jp/kegg-bin/show_pathway?mcc04725/mcc:698830%09red/mcc:574394%09red/mcc:713370%09red/mcc:703399%09red/mcc:716626%09red/mcc:702504%09red/mcc:697747%09red
Endometrial cancer	KEGG PATHWAY	mcc05213	4	52	0.129965	0.948003	ENSMMUG00000000605|ENSMMUG00000017985|ENSMMUG00000021659|ENSMMUG00000001044	http://www.genome.jp/kegg-bin/show_pathway?mcc05213/mcc:698830%09red/mcc:697747%09red/mcc:100424087%09red/mcc:574385%09red
NOD-like receptor signaling pathway	KEGG PATHWAY	mcc04621	4	52	0.129965	0.948003	ENSMMUG00000017277|ENSMMUG00000010171|ENSMMUG00000022686|ENSMMUG00000003084	http://www.genome.jp/kegg-bin/show_pathway?mcc04621/mcc:710485%09red/mcc:708327%09red/mcc:701237%09red/mcc:702293%09red
Small cell lung cancer	KEGG PATHWAY	mcc05222	6	95	0.140047	0.948003	ENSMMUG00000001044|ENSMMUG00000017277|ENSMMUG00000011832|ENSMMUG00000011527|ENSMMUG00000002952|ENSMMUG00000004341	http://www.genome.jp/kegg-bin/show_pathway?mcc05222/mcc:708391%09red/mcc:701237%09red/mcc:707892%09red/mcc:710200%09red/mcc:708228%09red/mcc:697747%09red
Protein processing in endoplasmic reticulum	KEGG PATHWAY	mcc04141	9	166	0.157339	0.948003	ENSMMUG00000003907|ENSMMUG00000011527|ENSMMUG00000022686|ENSMMUG00000004696|ENSMMUG00000049219|ENSMMUG00000006398|ENSMMUG00000014944|ENSMMUG00000020053|ENSMMUG00000009101	http://www.genome.jp/kegg-bin/show_pathway?mcc04141/mcc:708391%09red/mcc:699316%09red/mcc:718948%09red/mcc:702293%09red/mcc:711269%09red/mcc:714706%09red/mcc:697105%09red/mcc:707989%09red/mcc:711328%09red
HIF-1 signaling pathway	KEGG PATHWAY	mcc04066	6	99	0.1592	0.948003	ENSMMUG00000002433|ENSMMUG00000000040|ENSMMUG00000001044|ENSMMUG00000001197|ENSMMUG00000015302|ENSMMUG00000005483	http://www.genome.jp/kegg-bin/show_pathway?mcc04066/mcc:721731%09red/mcc:702504%09red/mcc:717342%09red/mcc:703083%09red/mcc:697747%09red/mcc:711922%09red
mTOR signaling pathway	KEGG PATHWAY	mcc04150	4	57	0.162149	0.948003	ENSMMUG00000005483|ENSMMUG00000006761|ENSMMUG00000016757|ENSMMUG00000001044	http://www.genome.jp/kegg-bin/show_pathway?mcc04150/mcc:717927%09red/mcc:697747%09red/mcc:721731%09red/mcc:712848%09red
Jak-STAT signaling pathway	KEGG PATHWAY	mcc04630	8	146	0.16889	0.948003	ENSMMUG00000023570|ENSMMUG00000005322|ENSMMUG00000001044|ENSMMUG00000017274|ENSMMUG00000048630|ENSMMUG00000003346|ENSMMUG00000002923|ENSMMUG00000000803	http://www.genome.jp/kegg-bin/show_pathway?mcc04630/mcc:712554%09red/mcc:708125%09red/mcc:715456%09red/mcc:694806%09red/mcc:712694%09red/mcc:698961%09red/mcc:697747%09red/mcc:698728%09red
T cell receptor signaling pathway	KEGG PATHWAY	mcc04660	6	101	0.169181	0.948003	ENSMMUG00000021659|ENSMMUG00000001044|ENSMMUG00000017277|ENSMMUG00000021545|ENSMMUG00000004599|ENSMMUG00000008592	http://www.genome.jp/kegg-bin/show_pathway?mcc04660/mcc:100135775%09red/mcc:701237%09red/mcc:709773%09red/mcc:707555%09red/mcc:698830%09red/mcc:697747%09red
Bladder cancer	KEGG PATHWAY	mcc05219	3	38	0.170088	0.948003	ENSMMUG00000011832|ENSMMUG00000004475|ENSMMUG00000021659	http://www.genome.jp/kegg-bin/show_pathway?mcc05219/mcc:698830%09red/mcc:698478%09red/mcc:710200%09red
Ether lipid metabolism	KEGG PATHWAY	mcc00565	3	38	0.170088	0.948003	ENSMMUG00000015449|ENSMMUG00000018314|ENSMMUG00000023716	http://www.genome.jp/kegg-bin/show_pathway?mcc00565/mcc:722178%09red/mcc:721004%09red/mcc:707690%09red
RNA degradation	KEGG PATHWAY	mcc03018	5	81	0.179804	0.948003	ENSMMUG00000008665|ENSMMUG00000007003|ENSMMUG00000007950|ENSMMUG00000011888|ENSMMUG00000004405	http://www.genome.jp/kegg-bin/show_pathway?mcc03018/mcc:720192%09red/mcc:716347%09red/mcc:701393%09red/mcc:718973%09red/mcc:717749%09red
Inositol phosphate metabolism	KEGG PATHWAY	mcc00562	4	61	0.189745	0.948003	ENSMMUG00000012472|ENSMMUG00000022395|ENSMMUG00000018985|ENSMMUG00000012365	http://www.genome.jp/kegg-bin/show_pathway?mcc00562/mcc:707141%09red/mcc:695366%09red/mcc:700538%09red/mcc:718308%09red
Butirosin and neomycin biosynthesis	KEGG PATHWAY	mcc00524	1	5	0.19134	0.948003	ENSMMUG00000015302	http://www.genome.jp/kegg-bin/show_pathway?mcc00524/mcc:711922%09red
Cyanoamino acid metabolism	KEGG PATHWAY	mcc00460	1	5	0.19134	0.948003	ENSMMUG00000017931	http://www.genome.jp/kegg-bin/show_pathway?mcc00460/mcc:706813%09red
Fc gamma R-mediated phagocytosis	KEGG PATHWAY	mcc04666	5	84	0.197805	0.948003	ENSMMUG00000012472|ENSMMUG00000001044|ENSMMUG00000005483|ENSMMUG00000023716|ENSMMUG00000010895	http://www.genome.jp/kegg-bin/show_pathway?mcc04666/mcc:721004%09red/mcc:721731%09red/mcc:697747%09red/mcc:700538%09red/mcc:696709%09red
Dopaminergic synapse	KEGG PATHWAY	mcc04728	7	130	0.20062	0.948003	ENSMMUG00000002433|ENSMMUG00000005190|ENSMMUG00000014334|ENSMMUG00000001044|ENSMMUG00000017923|ENSMMUG00000004599|ENSMMUG00000039036	http://www.genome.jp/kegg-bin/show_pathway?mcc04728/mcc:574394%09red/mcc:709773%09red/mcc:703399%09red/mcc:694181%09red/mcc:716626%09red/mcc:702504%09red/mcc:697747%09red
Prostate cancer	KEGG PATHWAY	mcc05215	5	85	0.203939	0.948003	ENSMMUG00000017277|ENSMMUG00000011832|ENSMMUG00000022686|ENSMMUG00000021659|ENSMMUG00000001044	http://www.genome.jp/kegg-bin/show_pathway?mcc05215/mcc:698830%09red/mcc:697747%09red/mcc:701237%09red/mcc:702293%09red/mcc:710200%09red
Glioma	KEGG PATHWAY	mcc05214	4	64	0.211343	0.948003	ENSMMUG00000002433|ENSMMUG00000011832|ENSMMUG00000021659|ENSMMUG00000001044	http://www.genome.jp/kegg-bin/show_pathway?mcc05214/mcc:697747%09red/mcc:702504%09red/mcc:698830%09red/mcc:710200%09red
Fc epsilon RI signaling pathway	KEGG PATHWAY	mcc04664	4	64	0.211343	0.948003	ENSMMUG00000001044|ENSMMUG00000015449|ENSMMUG00000021659|ENSMMUG00000010895	http://www.genome.jp/kegg-bin/show_pathway?mcc04664/mcc:698830%09red/mcc:697747%09red/mcc:707690%09red/mcc:696709%09red
Ras signaling pathway	KEGG PATHWAY	mcc04014	11	231	0.22339	0.948003	ENSMMUG00000005190|ENSMMUG00000021659|ENSMMUG00000010895|ENSMMUG00000017277|ENSMMUG00000001044|ENSMMUG00000001661|ENSMMUG00000017923|ENSMMUG00000018314|ENSMMUG00000015449|ENSMMUG00000022598|ENSMMUG00000021545	http://www.genome.jp/kegg-bin/show_pathway?mcc04014/mcc:722044%09red/mcc:574380%09red/mcc:697747%09red/mcc:703399%09red/mcc:707690%09red/mcc:707555%09red/mcc:722178%09red/mcc:716626%09red/mcc:698830%09red/mcc:701237%09red/mcc:696709%09red
Renal cell carcinoma	KEGG PATHWAY	mcc05211	4	66	0.226107	0.948003	ENSMMUG00000001197|ENSMMUG00000000040|ENSMMUG00000021659|ENSMMUG00000001044	http://www.genome.jp/kegg-bin/show_pathway?mcc05211/mcc:717342%09red/mcc:703083%09red/mcc:697747%09red/mcc:698830%09red
Pancreatic cancer	KEGG PATHWAY	mcc05212	4	66	0.226107	0.948003	ENSMMUG00000017277|ENSMMUG00000011832|ENSMMUG00000001044|ENSMMUG00000010895	http://www.genome.jp/kegg-bin/show_pathway?mcc05212/mcc:697747%09red/mcc:701237%09red/mcc:696709%09red/mcc:710200%09red
Notch signaling pathway	KEGG PATHWAY	mcc04330	3	45	0.232973	0.948003	ENSMMUG00000021144|ENSMMUG00000016074|ENSMMUG00000018525	http://www.genome.jp/kegg-bin/show_pathway?mcc04330/mcc:100428736%09red/mcc:698770%09red/mcc:704898%09red
Amphetamine addiction	KEGG PATHWAY	mcc05031	4	67	0.233586	0.948003	ENSMMUG00000002433|ENSMMUG00000003236|ENSMMUG00000004599|ENSMMUG00000001661	http://www.genome.jp/kegg-bin/show_pathway?mcc05031/mcc:574380%09red/mcc:702504%09red/mcc:574205%09red/mcc:709773%09red
Serotonergic synapse	KEGG PATHWAY	mcc04726	6	113	0.233947	0.948003	ENSMMUG00000005190|ENSMMUG00000007535|ENSMMUG00000021659|ENSMMUG00000017923|ENSMMUG00000015449|ENSMMUG00000039036	http://www.genome.jp/kegg-bin/show_pathway?mcc04726/mcc:709212%09red/mcc:574394%09red/mcc:703399%09red/mcc:707690%09red/mcc:716626%09red/mcc:698830%09red
Morphine addiction	KEGG PATHWAY	mcc05032	5	90	0.235495	0.948003	ENSMMUG00000017923|ENSMMUG00000015925|ENSMMUG00000005190|ENSMMUG00000008714|ENSMMUG00000039036	http://www.genome.jp/kegg-bin/show_pathway?mcc05032/mcc:703399%09red/mcc:716626%09red/mcc:574394%09red/mcc:703638%09red/mcc:721754%09red
Long-term potentiation	KEGG PATHWAY	mcc04720	4	68	0.241124	0.948003	ENSMMUG00000002433|ENSMMUG00000004599|ENSMMUG00000021659|ENSMMUG00000001661	http://www.genome.jp/kegg-bin/show_pathway?mcc04720/mcc:574380%09red/mcc:702504%09red/mcc:698830%09red/mcc:709773%09red
Glycosylphosphatidylinositol(GPI)-anchor biosynthesis	KEGG PATHWAY	mcc00563	2	25	0.241311	0.948003	ENSMMUG00000029296|ENSMMUG00000014374	http://www.genome.jp/kegg-bin/show_pathway?mcc00563/mcc:696123%09red/mcc:698709%09red
N-Glycan biosynthesis	KEGG PATHWAY	mcc00510	3	46	0.24229	0.948003	ENSMMUG00000011273|ENSMMUG00000001214|ENSMMUG00000014374	http://www.genome.jp/kegg-bin/show_pathway?mcc00510/mcc:715172%09red/mcc:698709%09red/mcc:696470%09red
Apoptosis	KEGG PATHWAY	mcc04210	5	92	0.248483	0.948003	ENSMMUG00000017277|ENSMMUG00000003907|ENSMMUG00000011527|ENSMMUG00000004599|ENSMMUG00000001044	http://www.genome.jp/kegg-bin/show_pathway?mcc04210/mcc:718948%09red/mcc:708391%09red/mcc:697747%09red/mcc:701237%09red/mcc:709773%09red
Amino sugar and nucleotide sugar metabolism	KEGG PATHWAY	mcc00520	3	47	0.251667	0.948003	ENSMMUG00000014664|ENSMMUG00000047506|ENSMMUG00000015302	http://www.genome.jp/kegg-bin/show_pathway?mcc00520/mcc:100427106%09red/mcc:698005%09red/mcc:711922%09red
Chronic myeloid leukemia	KEGG PATHWAY	mcc05220	4	70	0.256359	0.948003	ENSMMUG00000017277|ENSMMUG00000011832|ENSMMUG00000021659|ENSMMUG00000001044	http://www.genome.jp/kegg-bin/show_pathway?mcc05220/mcc:697747%09red/mcc:701237%09red/mcc:698830%09red/mcc:710200%09red
Colorectal cancer	KEGG PATHWAY	mcc05210	4	70	0.256359	0.948003	ENSMMUG00000003907|ENSMMUG00000001044|ENSMMUG00000000605|ENSMMUG00000010895	http://www.genome.jp/kegg-bin/show_pathway?mcc05210/mcc:718948%09red/mcc:697747%09red/mcc:100424087%09red/mcc:696709%09red
Ubiquitin mediated proteolysis	KEGG PATHWAY	mcc04120	7	141	0.256822	0.948003	ENSMMUG00000017428|ENSMMUG00000003149|ENSMMUG00000049219|ENSMMUG00000007439|ENSMMUG00000005218|ENSMMUG00000009506|ENSMMUG00000016507	http://www.genome.jp/kegg-bin/show_pathway?mcc04120/mcc:702317%09red/mcc:699089%09red/mcc:715590%09red/mcc:706324%09red/mcc:717918%09red/mcc:700592%09red/mcc:697105%09red
Hedgehog signaling pathway	KEGG PATHWAY	mcc04340	3	48	0.261095	0.948003	ENSMMUG00000012110|ENSMMUG00000012776|ENSMMUG00000006744	http://www.genome.jp/kegg-bin/show_pathway?mcc04340/mcc:701334%09red/mcc:711048%09red/mcc:699940%09red
Proteasome	KEGG PATHWAY	mcc03050	3	50	0.280077	0.948003	ENSMMUG00000012462|ENSMMUG00000004709|ENSMMUG00000020382	http://www.genome.jp/kegg-bin/show_pathway?mcc03050/mcc:714364%09red/mcc:698712%09red/mcc:715314%09red
Alcoholism	KEGG PATHWAY	mcc05034	9	196	0.285233	0.948003	ENSMMUG00000006077|ENSMMUG00000005190|ENSMMUG00000021659|ENSMMUG00000021655|ENSMMUG00000001661|ENSMMUG00000017923|ENSMMUG00000014334|ENSMMUG00000044496|ENSMMUG00000039036	http://www.genome.jp/kegg-bin/show_pathway?mcc05034/mcc:574380%09red/mcc:574394%09red/mcc:694181%09red/mcc:703399%09red/mcc:711456%09red/mcc:716626%09red/mcc:698830%09red/mcc:706667%09red/mcc:703073%09red
Cytokine-cytokine receptor interaction	KEGG PATHWAY	mcc04060	10	222	0.289104	0.948003	ENSMMUG00000048630|ENSMMUG00000005322|ENSMMUG00000017274|ENSMMUG00000011905|ENSMMUG00000001985|ENSMMUG00000003346|ENSMMUG00000009316|ENSMMUG00000002923|ENSMMUG00000008692|ENSMMUG00000013400	http://www.genome.jp/kegg-bin/show_pathway?mcc04060/mcc:712554%09red/mcc:708125%09red/mcc:715456%09red/mcc:700407%09red/mcc:701792%09red/mcc:698961%09red/mcc:700588%09red/mcc:705101%09red/mcc:701451%09red/mcc:698728%09red
Antigen processing and presentation	KEGG PATHWAY	mcc04612	4	75	0.29519	0.948003	ENSMMUG00000001519|ENSMMUG00000012462|ENSMMUG00000022686|ENSMMUG00000004696	http://www.genome.jp/kegg-bin/show_pathway?mcc04612/mcc:714364%09red/mcc:702293%09red/mcc:707989%09red/mcc:722782%09red
Taurine and hypotaurine metabolism	KEGG PATHWAY	mcc00430	1	9	0.298118	0.948003	ENSMMUG00000017931	http://www.genome.jp/kegg-bin/show_pathway?mcc00430/mcc:706813%09red
Circadian rhythm	KEGG PATHWAY	mcc04710	2	30	0.306357	0.948003	ENSMMUG00000021808|ENSMMUG00000021877	http://www.genome.jp/kegg-bin/show_pathway?mcc04710/mcc:703752%09red/mcc:702782%09red
Basal cell carcinoma	KEGG PATHWAY	mcc05217	3	53	0.308756	0.948003	ENSMMUG00000012110|ENSMMUG00000000605|ENSMMUG00000006744	http://www.genome.jp/kegg-bin/show_pathway?mcc05217/mcc:699940%09red/mcc:100424087%09red/mcc:701334%09red
Circadian entrainment	KEGG PATHWAY	mcc04713	5	101	0.308827	0.948003	ENSMMUG00000002433|ENSMMUG00000017923|ENSMMUG00000005190|ENSMMUG00000001661|ENSMMUG00000039036	http://www.genome.jp/kegg-bin/show_pathway?mcc04713/mcc:703399%09red/mcc:716626%09red/mcc:574380%09red/mcc:702504%09red/mcc:574394%09red
RNA polymerase	KEGG PATHWAY	mcc03020	2	31	0.319283	0.948003	ENSMMUG00000006987|ENSMMUG00000014008	http://www.genome.jp/kegg-bin/show_pathway?mcc03020/mcc:699566%09red/mcc:702711%09red
FoxO signaling pathway	KEGG PATHWAY	mcc04068	6	128	0.323304	0.948003	ENSMMUG00000021659|ENSMMUG00000008297|ENSMMUG00000001044|ENSMMUG00000021877|ENSMMUG00000021153|ENSMMUG00000002197	http://www.genome.jp/kegg-bin/show_pathway?mcc04068/mcc:693493%09red/mcc:702782%09red/mcc:698830%09red/mcc:717640%09red/mcc:697747%09red/mcc:703700%09red
Hepatitis C	KEGG PATHWAY	mcc05160	6	129	0.32946	0.948003	ENSMMUG00000021659|ENSMMUG00000001044|ENSMMUG00000017277|ENSMMUG00000011527|ENSMMUG00000003094|ENSMMUG00000000803	http://www.genome.jp/kegg-bin/show_pathway?mcc05160/mcc:708391%09red/mcc:697747%09red/mcc:712694%09red/mcc:698830%09red/mcc:699854%09red/mcc:701237%09red
Phototransduction	KEGG PATHWAY	mcc04744	2	32	0.33215	0.948003	ENSMMUG00000007427|ENSMMUG00000005190	http://www.genome.jp/kegg-bin/show_pathway?mcc04744/mcc:703399%09red/mcc:715484%09red
Non-small cell lung cancer	KEGG PATHWAY	mcc05223	3	56	0.337524	0.948003	ENSMMUG00000011832|ENSMMUG00000021659|ENSMMUG00000001044	http://www.genome.jp/kegg-bin/show_pathway?mcc05223/mcc:698830%09red/mcc:697747%09red/mcc:710200%09red
Glycerolipid metabolism	KEGG PATHWAY	mcc00561	3	56	0.337524	0.948003	ENSMMUG00000045179|ENSMMUG00000014892|ENSMMUG00000023716	http://www.genome.jp/kegg-bin/show_pathway?mcc00561/mcc:721004%09red/mcc:713301%09red
Ubiquinone and other terpenoid-quinone biosynthesis	KEGG PATHWAY	mcc00130	1	11	0.346103	0.948003	ENSMMUG00000016454	http://www.genome.jp/kegg-bin/show_pathway?mcc00130/mcc:700940%09red
Phosphatidylinositol signaling system	KEGG PATHWAY	mcc04070	4	82	0.350565	0.948003	ENSMMUG00000012472|ENSMMUG00000022395|ENSMMUG00000018985|ENSMMUG00000012365	http://www.genome.jp/kegg-bin/show_pathway?mcc04070/mcc:707141%09red/mcc:695366%09red/mcc:700538%09red/mcc:718308%09red
ErbB signaling pathway	KEGG PATHWAY	mcc04012	4	82	0.350565	0.948003	ENSMMUG00000002433|ENSMMUG00000005483|ENSMMUG00000021659|ENSMMUG00000001044	http://www.genome.jp/kegg-bin/show_pathway?mcc04012/mcc:697747%09red/mcc:721731%09red/mcc:702504%09red/mcc:698830%09red
Oxytocin signaling pathway	KEGG PATHWAY	mcc04921	7	158	0.350709	0.948003	ENSMMUG00000002433|ENSMMUG00000000292|ENSMMUG00000021659|ENSMMUG00000021877|ENSMMUG00000015449|ENSMMUG00000004599|ENSMMUG00000039036	http://www.genome.jp/kegg-bin/show_pathway?mcc04921/mcc:698830%09red/mcc:574394%09red/mcc:709773%09red/mcc:707690%09red/mcc:702782%09red/mcc:702504%09red/mcc:720548%09red
Primary immunodeficiency	KEGG PATHWAY	mcc05340	2	34	0.357661	0.948003	ENSMMUG00000017277|ENSMMUG00000021545	http://www.genome.jp/kegg-bin/show_pathway?mcc05340/mcc:701237%09red/mcc:707555%09red
SNARE interactions in vesicular transport	KEGG PATHWAY	mcc04130	2	34	0.357661	0.948003	ENSMMUG00000003236|ENSMMUG00000005280	http://www.genome.jp/kegg-bin/show_pathway?mcc04130/mcc:718435%09red/mcc:574205%09red
Long-term depression	KEGG PATHWAY	mcc04730	3	59	0.366219	0.948003	ENSMMUG00000015449|ENSMMUG00000021659|ENSMMUG00000039036	http://www.genome.jp/kegg-bin/show_pathway?mcc04730/mcc:698830%09red/mcc:707690%09red/mcc:574394%09red
Signaling pathways regulating pluripotency of stem cells	KEGG PATHWAY	mcc04550	6	135	0.366646	0.948003	ENSMMUG00000000605|ENSMMUG00000021659|ENSMMUG00000001044|ENSMMUG00000010621|ENSMMUG00000048630|ENSMMUG00000002127	http://www.genome.jp/kegg-bin/show_pathway?mcc04550/mcc:715456%09red/mcc:714450%09red/mcc:100424087%09red/mcc:698830%09red/mcc:697747%09red/mcc:715341%09red
Natural killer cell mediated cytotoxicity	KEGG PATHWAY	mcc04650	5	111	0.377848	0.948003	ENSMMUG00000001519|ENSMMUG00000021545|ENSMMUG00000004599|ENSMMUG00000021659|ENSMMUG00000010895	http://www.genome.jp/kegg-bin/show_pathway?mcc04650/mcc:707555%09red/mcc:698830%09red/mcc:709773%09red/mcc:696709%09red/mcc:722782%09red
Insulin signaling pathway	KEGG PATHWAY	mcc04910	6	137	0.379096	0.948003	ENSMMUG00000021659|ENSMMUG00000001044|ENSMMUG00000006761|ENSMMUG00000021877|ENSMMUG00000015302|ENSMMUG00000005483	http://www.genome.jp/kegg-bin/show_pathway?mcc04910/mcc:721731%09red/mcc:712848%09red/mcc:702782%09red/mcc:698830%09red/mcc:697747%09red/mcc:711922%09red
Galactose metabolism	KEGG PATHWAY	mcc00052	2	36	0.382808	0.948003	ENSMMUG00000004173|ENSMMUG00000015302	http://www.genome.jp/kegg-bin/show_pathway?mcc00052/mcc:707806%09red/mcc:711922%09red
Amyotrophic lateral sclerosis (ALS)	KEGG PATHWAY	mcc05014	3	61	0.385235	0.948003	ENSMMUG00000003907|ENSMMUG00000004599|ENSMMUG00000001661	http://www.genome.jp/kegg-bin/show_pathway?mcc05014/mcc:718948%09red/mcc:574380%09red/mcc:709773%09red
GABAergic synapse	KEGG PATHWAY	mcc04727	4	87	0.39023	0.948003	ENSMMUG00000017923|ENSMMUG00000005190|ENSMMUG00000002197|ENSMMUG00000039036	http://www.genome.jp/kegg-bin/show_pathway?mcc04727/mcc:703399%09red/mcc:716626%09red/mcc:574394%09red/mcc:717640%09red
Cytosolic DNA-sensing pathway	KEGG PATHWAY	mcc04623	3	62	0.394694	0.948003	ENSMMUG00000017277|ENSMMUG00000006987|ENSMMUG00000014008	http://www.genome.jp/kegg-bin/show_pathway?mcc04623/mcc:699566%09red/mcc:701237%09red/mcc:702711%09red
GnRH signaling pathway	KEGG PATHWAY	mcc04912	4	89	0.406017	0.948003	ENSMMUG00000002433|ENSMMUG00000004475|ENSMMUG00000021659|ENSMMUG00000015449	http://www.genome.jp/kegg-bin/show_pathway?mcc04912/mcc:698830%09red/mcc:698478%09red/mcc:707690%09red/mcc:702504%09red
Arginine and proline metabolism	KEGG PATHWAY	mcc00330	3	64	0.413492	0.948003	ENSMMUG00000003646|ENSMMUG00000020441|ENSMMUG00000018977	http://www.genome.jp/kegg-bin/show_pathway?mcc00330/mcc:709823%09red/mcc:698851%09red/mcc:711167%09red
Non-alcoholic fatty liver disease (NAFLD)	KEGG PATHWAY	mcc04932	8	196	0.415529	0.948003	ENSMMUG00000003907|ENSMMUG00000005322|ENSMMUG00000021877|ENSMMUG00000017262|ENSMMUG00000001044|ENSMMUG00000010382|ENSMMUG00000003068|ENSMMUG00000011527	http://www.genome.jp/kegg-bin/show_pathway?mcc04932/mcc:708391%09red/mcc:702782%09red/mcc:697681%09red/mcc:707547%09red/mcc:100425382%09red/mcc:718948%09red/mcc:697747%09red/mcc:698728%09red
Spliceosome	KEGG PATHWAY	mcc03040	6	144	0.42264	0.948003	ENSMMUG00000040965|ENSMMUG00000012979|ENSMMUG00000004696|ENSMMUG00000000264|ENSMMUG00000023261|ENSMMUG00000004405	http://www.genome.jp/kegg-bin/show_pathway?mcc03040/mcc:705184%09red/mcc:708543%09red/mcc:713310%09red/mcc:708594%09red/mcc:720192%09red/mcc:707989%09red
RIG-I-like receptor signaling pathway	KEGG PATHWAY	mcc04622	3	65	0.422822	0.948003	ENSMMUG00000017277|ENSMMUG00000014755|ENSMMUG00000011527	http://www.genome.jp/kegg-bin/show_pathway?mcc04622/mcc:708391%09red/mcc:701237%09red/mcc:709116%09red
Carbohydrate digestion and absorption	KEGG PATHWAY	mcc04973	2	40	0.431745	0.948003	ENSMMUG00000001044|ENSMMUG00000015302	http://www.genome.jp/kegg-bin/show_pathway?mcc04973/mcc:697747%09red/mcc:711922%09red
Glycosphingolipid biosynthesis - ganglio series	KEGG PATHWAY	mcc00604	1	15	0.432466	0.948003	ENSMMUG00000018686	http://www.genome.jp/kegg-bin/show_pathway?mcc00604/mcc:706120%09red
Carbon metabolism	KEGG PATHWAY	mcc01200	5	119	0.433056	0.948003	ENSMMUG00000020648|ENSMMUG00000004173|ENSMMUG00000015302|ENSMMUG00000022001|ENSMMUG00000023143	http://www.genome.jp/kegg-bin/show_pathway?mcc01200/mcc:698196%09red/mcc:707806%09red/mcc:711129%09red/mcc:697742%09red/mcc:711922%09red
Cell adhesion molecules (CAMs)	KEGG PATHWAY	mcc04514	6	146	0.435022	0.948003	ENSMMUG00000017621|ENSMMUG00000012314|ENSMMUG00000003094|ENSMMUG00000008592|ENSMMUG00000015436|ENSMMUG00000021059	http://www.genome.jp/kegg-bin/show_pathway?mcc04514/mcc:100135775%09red/mcc:719338%09red/mcc:711526%09red/mcc:717470%09red/mcc:699854%09red/mcc:698610%09red
Epstein-Barr virus infection	KEGG PATHWAY	mcc05169	8	201	0.441943	0.948003	ENSMMUG00000006077|ENSMMUG00000014008|ENSMMUG00000001044|ENSMMUG00000017277|ENSMMUG00000011527|ENSMMUG00000006987|ENSMMUG00000004696|ENSMMUG00000020382	http://www.genome.jp/kegg-bin/show_pathway?mcc05169/mcc:708391%09red/mcc:697747%09red/mcc:702711%09red/mcc:711456%09red/mcc:699566%09red/mcc:701237%09red/mcc:698712%09red/mcc:707989%09red
Fatty acid metabolism	KEGG PATHWAY	mcc01212	2	41	0.443657	0.948003	ENSMMUG00000020648|ENSMMUG00000014172	http://www.genome.jp/kegg-bin/show_pathway?mcc01212/mcc:705197%09red/mcc:698196%09red
Fatty acid degradation	KEGG PATHWAY	mcc00071	2	41	0.443657	0.948003	ENSMMUG00000020648|ENSMMUG00000014172	http://www.genome.jp/kegg-bin/show_pathway?mcc00071/mcc:705197%09red/mcc:698196%09red
2-Oxocarboxylic acid metabolism	KEGG PATHWAY	mcc01210	1	16	0.452214	0.948003	ENSMMUG00000003646	http://www.genome.jp/kegg-bin/show_pathway?mcc01210/mcc:698851%09red
Toxoplasmosis	KEGG PATHWAY	mcc05145	5	122	0.453521	0.948003	ENSMMUG00000017277|ENSMMUG00000004696|ENSMMUG00000001044|ENSMMUG00000002952|ENSMMUG00000039036	http://www.genome.jp/kegg-bin/show_pathway?mcc05145/mcc:697747%09red/mcc:701237%09red/mcc:707892%09red/mcc:574394%09red/mcc:707989%09red
Neurotrophin signaling pathway	KEGG PATHWAY	mcc04722	5	123	0.460299	0.948003	ENSMMUG00000002433|ENSMMUG00000001044|ENSMMUG00000003907|ENSMMUG00000021659|ENSMMUG00000018525	http://www.genome.jp/kegg-bin/show_pathway?mcc04722/mcc:718948%09red/mcc:697747%09red/mcc:702504%09red/mcc:698770%09red/mcc:698830%09red
Proteoglycans in cancer	KEGG PATHWAY	mcc05205	8	205	0.462958	0.948003	ENSMMUG00000002433|ENSMMUG00000021659|ENSMMUG00000001044|ENSMMUG00000012193|ENSMMUG00000019457|ENSMMUG00000012110|ENSMMUG00000004475|ENSMMUG00000005483	http://www.genome.jp/kegg-bin/show_pathway?mcc05205/mcc:721731%09red/mcc:697747%09red/mcc:692081%09red/mcc:701334%09red/mcc:702504%09red/mcc:709018%09red/mcc:698830%09red/mcc:698478%09red
Hepatitis B	KEGG PATHWAY	mcc05161	6	151	0.465746	0.948003	ENSMMUG00000003907|ENSMMUG00000021659|ENSMMUG00000001044|ENSMMUG00000017277|ENSMMUG00000011832|ENSMMUG00000000803	http://www.genome.jp/kegg-bin/show_pathway?mcc05161/mcc:701237%09red/mcc:712694%09red/mcc:710200%09red/mcc:698830%09red/mcc:718948%09red/mcc:697747%09red
Type II diabetes mellitus	KEGG PATHWAY	mcc04930	2	43	0.467056	0.948003	ENSMMUG00000023143|ENSMMUG00000015302	http://www.genome.jp/kegg-bin/show_pathway?mcc04930/mcc:697742%09red/mcc:711922%09red
Selenocompound metabolism	KEGG PATHWAY	mcc00450	1	17	0.471275	0.948003	ENSMMUG00000011277	http://www.genome.jp/kegg-bin/show_pathway?mcc00450/mcc:714744%09red
Pantothenate and CoA biosynthesis	KEGG PATHWAY	mcc00770	1	17	0.471275	0.948003	ENSMMUG00000018801	http://www.genome.jp/kegg-bin/show_pathway?mcc00770/mcc:704015%09red
Renin-angiotensin system	KEGG PATHWAY	mcc04614	1	17	0.471275	0.948003	ENSMMUG00000014983	http://www.genome.jp/kegg-bin/show_pathway?mcc04614/mcc:701117%09red
Arrhythmogenic right ventricular cardiomyopathy (ARVC)	KEGG PATHWAY	mcc05412	3	71	0.477599	0.948003	ENSMMUG00000012314|ENSMMUG00000017985|ENSMMUG00000000292	http://www.genome.jp/kegg-bin/show_pathway?mcc05412/mcc:720548%09red/mcc:711526%09red/mcc:574385%09red
Melanoma	KEGG PATHWAY	mcc05218	3	71	0.477599	0.948003	ENSMMUG00000011832|ENSMMUG00000021659|ENSMMUG00000001044	http://www.genome.jp/kegg-bin/show_pathway?mcc05218/mcc:698830%09red/mcc:697747%09red/mcc:710200%09red
Osteoclast differentiation	KEGG PATHWAY	mcc04380	5	126	0.48048	0.948003	ENSMMUG00000017277|ENSMMUG00000011527|ENSMMUG00000000803|ENSMMUG00000004599|ENSMMUG00000001044	http://www.genome.jp/kegg-bin/show_pathway?mcc04380/mcc:708391%09red/mcc:697747%09red/mcc:701237%09red/mcc:709773%09red/mcc:712694%09red
Tuberculosis	KEGG PATHWAY	mcc05152	7	182	0.486723	0.948003	ENSMMUG00000002433|ENSMMUG00000003907|ENSMMUG00000001044|ENSMMUG00000007563|ENSMMUG00000003084|ENSMMUG00000004599|ENSMMUG00000007329	http://www.genome.jp/kegg-bin/show_pathway?mcc05152/mcc:710485%09red/mcc:706109%09red/mcc:709773%09red/mcc:702504%09red/mcc:718948%09red/mcc:697747%09red/mcc:710813%09red
PI3K-Akt signaling pathway	KEGG PATHWAY	mcc04151	13	348	0.488586	0.948003	ENSMMUG00000005190|ENSMMUG00000021659|ENSMMUG00000005005|ENSMMUG00000001044|ENSMMUG00000017277|ENSMMUG00000006761|ENSMMUG00000022686|ENSMMUG00000002952|ENSMMUG00000017923|ENSMMUG00000002923|ENSMMUG00000021153|ENSMMUG00000005483|ENSMMUG00000022922	http://www.genome.jp/kegg-bin/show_pathway?mcc04151/mcc:721731%09red/mcc:715908%09red/mcc:703399%09red/mcc:697747%09red/mcc:712848%09red/mcc:707892%09red/mcc:696797%09red/mcc:716626%09red/mcc:698830%09red/mcc:702293%09red/mcc:698961%09red/mcc:701237%09red/mcc:703700%09red
Biosynthesis of unsaturated fatty acids	KEGG PATHWAY	mcc01040	1	18	0.489674	0.948003	ENSMMUG00000014172	http://www.genome.jp/kegg-bin/show_pathway?mcc01040/mcc:705197%09red
Vasopressin-regulated water reabsorption	KEGG PATHWAY	mcc04962	2	45	0.489858	0.948003	ENSMMUG00000041847|ENSMMUG00000021688	http://www.genome.jp/kegg-bin/show_pathway?mcc04962/mcc:711719%09red/mcc:717101%09red
Viral carcinogenesis	KEGG PATHWAY	mcc05203	8	212	0.499309	0.948003	ENSMMUG00000006077|ENSMMUG00000003907|ENSMMUG00000023143|ENSMMUG00000017277|ENSMMUG00000021655|ENSMMUG00000011527|ENSMMUG00000003149|ENSMMUG00000021659	http://www.genome.jp/kegg-bin/show_pathway?mcc05203/mcc:708391%09red/mcc:702317%09red/mcc:711456%09red/mcc:698830%09red/mcc:706667%09red/mcc:718948%09red/mcc:701237%09red/mcc:697742%09red
Malaria	KEGG PATHWAY	mcc05144	2	46	0.501027	0.948003	ENSMMUG00000001300|ENSMMUG00000002923	http://www.genome.jp/kegg-bin/show_pathway?mcc05144/mcc:719284%09red/mcc:698961%09red
Steroid biosynthesis	KEGG PATHWAY	mcc00100	1	19	0.507434	0.948003	ENSMMUG00000011976	http://www.genome.jp/kegg-bin/show_pathway?mcc00100/mcc:721985%09red
Phenylalanine metabolism	KEGG PATHWAY	mcc00360	1	19	0.507434	0.948003	ENSMMUG00000016454	http://www.genome.jp/kegg-bin/show_pathway?mcc00360/mcc:700940%09red
Taste transduction	KEGG PATHWAY	mcc04742	2	47	0.512037	0.948003	ENSMMUG00000005190|ENSMMUG00000020212	http://www.genome.jp/kegg-bin/show_pathway?mcc04742/mcc:712476%09red/mcc:703399%09red
Rap1 signaling pathway	KEGG PATHWAY	mcc04015	8	215	0.514669	0.948003	ENSMMUG00000014334|ENSMMUG00000021659|ENSMMUG00000001044|ENSMMUG00000010895|ENSMMUG00000001661|ENSMMUG00000022598|ENSMMUG00000039036|ENSMMUG00000044865	http://www.genome.jp/kegg-bin/show_pathway?mcc04015/mcc:722044%09red/mcc:574380%09red/mcc:574394%09red/mcc:694181%09red/mcc:699351%09red/mcc:698830%09red/mcc:697747%09red/mcc:696709%09red
Cocaine addiction	KEGG PATHWAY	mcc05030	2	48	0.522886	0.948003	ENSMMUG00000014334|ENSMMUG00000001661	http://www.genome.jp/kegg-bin/show_pathway?mcc05030/mcc:574380%09red/mcc:694181%09red
Pyrimidine metabolism	KEGG PATHWAY	mcc00240	4	105	0.527748	0.948003	ENSMMUG00000007003|ENSMMUG00000006987|ENSMMUG00000003857|ENSMMUG00000014008	http://www.genome.jp/kegg-bin/show_pathway?mcc00240/mcc:699566%09red/mcc:722479%09red/mcc:718973%09red/mcc:702711%09red
TNF signaling pathway	KEGG PATHWAY	mcc04668	4	106	0.534972	0.948003	ENSMMUG00000017277|ENSMMUG00000011527|ENSMMUG00000048630|ENSMMUG00000001044	http://www.genome.jp/kegg-bin/show_pathway?mcc04668/mcc:708391%09red/mcc:697747%09red/mcc:701237%09red/mcc:715456%09red
Glycosaminoglycan biosynthesis - chondroitin sulfate / dermatan sulfate	KEGG PATHWAY	mcc00532	1	21	0.541122	0.948003	ENSMMUG00000019663	http://www.genome.jp/kegg-bin/show_pathway?mcc00532/mcc:704906%09red
Fatty acid elongation	KEGG PATHWAY	mcc00062	1	21	0.541122	0.948003	ENSMMUG00000022752	http://www.genome.jp/kegg-bin/show_pathway?mcc00062/mcc:712927%09red
Glutathione metabolism	KEGG PATHWAY	mcc00480	2	50	0.544092	0.948003	ENSMMUG00000017931|ENSMMUG00000014983	http://www.genome.jp/kegg-bin/show_pathway?mcc00480/mcc:701117%09red/mcc:706813%09red
Pyruvate metabolism	KEGG PATHWAY	mcc00620	2	50	0.544092	0.948003	ENSMMUG00000022001|ENSMMUG00000023143	http://www.genome.jp/kegg-bin/show_pathway?mcc00620/mcc:711129%09red/mcc:697742%09red
cAMP signaling pathway	KEGG PATHWAY	mcc04024	7	193	0.546625	0.948003	ENSMMUG00000002433|ENSMMUG00000008714|ENSMMUG00000001044|ENSMMUG00000010895|ENSMMUG00000001661|ENSMMUG00000014172|ENSMMUG00000014334	http://www.genome.jp/kegg-bin/show_pathway?mcc04024/mcc:705197%09red/mcc:694181%09red/mcc:574380%09red/mcc:702504%09red/mcc:703638%09red/mcc:697747%09red/mcc:696709%09red
Lysine degradation	KEGG PATHWAY	mcc00310	2	51	0.554445	0.948003	ENSMMUG00000019613|ENSMMUG00000010107	http://www.genome.jp/kegg-bin/show_pathway?mcc00310/mcc:721470%09red/mcc:710033%09red
Biosynthesis of amino acids	KEGG PATHWAY	mcc01230	3	80	0.554822	0.948003	ENSMMUG00000003646|ENSMMUG00000023143|ENSMMUG00000004173	http://www.genome.jp/kegg-bin/show_pathway?mcc01230/mcc:707806%09red/mcc:698851%09red/mcc:697742%09red
Progesterone-mediated oocyte maturation	KEGG PATHWAY	mcc04914	3	83	0.579006	0.958793	ENSMMUG00000007439|ENSMMUG00000022686|ENSMMUG00000001044	http://www.genome.jp/kegg-bin/show_pathway?mcc04914/mcc:699089%09red/mcc:697747%09red/mcc:702293%09red
Glycolysis / Gluconeogenesis	KEGG PATHWAY	mcc00010	3	84	0.586881	0.958793	ENSMMUG00000004173|ENSMMUG00000023143|ENSMMUG00000015302	http://www.genome.jp/kegg-bin/show_pathway?mcc00010/mcc:707806%09red/mcc:697742%09red/mcc:711922%09red
Leukocyte transendothelial migration	KEGG PATHWAY	mcc04670	4	114	0.590654	0.958793	ENSMMUG00000017985|ENSMMUG00000003094|ENSMMUG00000004475|ENSMMUG00000010895	http://www.genome.jp/kegg-bin/show_pathway?mcc04670/mcc:699854%09red/mcc:698478%09red/mcc:696709%09red/mcc:574385%09red
Oocyte meiosis	KEGG PATHWAY	mcc04114	4	114	0.590654	0.958793	ENSMMUG00000002433|ENSMMUG00000007439|ENSMMUG00000004599|ENSMMUG00000003149	http://www.genome.jp/kegg-bin/show_pathway?mcc04114/mcc:699089%09red/mcc:702504%09red/mcc:702317%09red/mcc:709773%09red
Glycosphingolipid biosynthesis - lacto and neolacto series	KEGG PATHWAY	mcc00601	1	25	0.601751	0.958793	ENSMMUG00000018037	http://www.genome.jp/kegg-bin/show_pathway?mcc00601/mcc:702023%09red
Butanoate metabolism	KEGG PATHWAY	mcc00650	1	25	0.601751	0.958793	ENSMMUG00000020648	http://www.genome.jp/kegg-bin/show_pathway?mcc00650/mcc:698196%09red
Pentose phosphate pathway	KEGG PATHWAY	mcc00030	1	25	0.601751	0.958793	ENSMMUG00000004173	http://www.genome.jp/kegg-bin/show_pathway?mcc00030/mcc:707806%09red
HTLV-I infection	KEGG PATHWAY	mcc05166	9	263	0.607234	0.958793	ENSMMUG00000003907|ENSMMUG00000021659|ENSMMUG00000005005|ENSMMUG00000001044|ENSMMUG00000017277|ENSMMUG00000011832|ENSMMUG00000003149|ENSMMUG00000007439|ENSMMUG00000004599	http://www.genome.jp/kegg-bin/show_pathway?mcc05166/mcc:715908%09red/mcc:702317%09red/mcc:709773%09red/mcc:699089%09red/mcc:697747%09red/mcc:710200%09red/mcc:698830%09red/mcc:718948%09red/mcc:701237%09red
Salmonella infection	KEGG PATHWAY	mcc05132	3	87	0.609932	0.958793	ENSMMUG00000006803|ENSMMUG00000022520|ENSMMUG00000007563	http://www.genome.jp/kegg-bin/show_pathway?mcc05132/mcc:714643%09red/mcc:706109%09red
Transcriptional misregulation in cancer	KEGG PATHWAY	mcc05202	6	177	0.61519	0.958793	ENSMMUG00000031160|ENSMMUG00000003364|ENSMMUG00000004341|ENSMMUG00000007085|ENSMMUG00000005697|ENSMMUG00000010107	http://www.genome.jp/kegg-bin/show_pathway?mcc05202/mcc:722041%09red/mcc:695064%09red/mcc:708228%09red/mcc:710033%09red/mcc:702105%09red/mcc:712571%09red
Gap junction	KEGG PATHWAY	mcc04540	3	88	0.617422	0.958793	ENSMMUG00000019628|ENSMMUG00000014334|ENSMMUG00000021659	http://www.genome.jp/kegg-bin/show_pathway?mcc04540/mcc:698830%09red/mcc:702583%09red/mcc:694181%09red
Purine metabolism	KEGG PATHWAY	mcc00230	6	178	0.620463	0.958793	ENSMMUG00000023143|ENSMMUG00000014008|ENSMMUG00000007003|ENSMMUG00000006987|ENSMMUG00000005056|ENSMMUG00000003857	http://www.genome.jp/kegg-bin/show_pathway?mcc00230/mcc:722479%09red/mcc:702711%09red/mcc:721617%09red/mcc:697742%09red/mcc:699566%09red/mcc:718973%09red
Metabolism of xenobiotics by cytochrome P450	KEGG PATHWAY	mcc00980	2	61	0.648689	0.958793	ENSMMUG00000000047|ENSMMUG00000018364	http://www.genome.jp/kegg-bin/show_pathway?mcc00980/mcc:678690%09red/mcc:717600%09red
Cardiac muscle contraction	KEGG PATHWAY	mcc04260	3	93	0.653392	0.958793	ENSMMUG00000003068|ENSMMUG00000014762|ENSMMUG00000000292	http://www.genome.jp/kegg-bin/show_pathway?mcc04260/mcc:713471%09red/mcc:100425382%09red/mcc:720548%09red
Thyroid cancer	KEGG PATHWAY	mcc05216	1	29	0.654377	0.958793	ENSMMUG00000021659	http://www.genome.jp/kegg-bin/show_pathway?mcc05216/mcc:698830%09red
Metabolic pathways	KEGG PATHWAY	mcc01100	43	1257	0.656442	0.958793	ENSMMUG00000023143|ENSMMUG00000003646|ENSMMUG00000017931|ENSMMUG00000014172|ENSMMUG00000006495|ENSMMUG00000023716|ENSMMUG00000014983|ENSMMUG00000012380|ENSMMUG00000016047|ENSMMUG00000018686|ENSMMUG00000003068|ENSMMUG00000004173|ENSMMUG00000011976|ENSMMUG00000020441|ENSMMUG00000011647|ENSMMUG00000018801|ENSMMUG00000016454|ENSMMUG00000014664|ENSMMUG00000018977|ENSMMUG00000012141|ENSMMUG00000012889|…	http://www.genome.jp/kegg-bin/show_pathway?mcc01100/mcc:705197%09red/mcc:707806%09red/mcc:696470%09red/mcc:702711%09red/mcc:698196%09red/mcc:707141%09red/mcc:715172%09red/mcc:699566%09red/mcc:702023%09red/mcc:699083%09red/mcc:695160%09red/mcc:721004%09red/mcc:697949%09red/mcc:704750%09red/mcc:100425382%09red/mcc:701117%09red/mcc:698005%09red/mcc:704015%09red/mcc:711167%09red/mcc:711922%09red/mcc:…
Inflammatory bowel disease (IBD)	KEGG PATHWAY	mcc05321	2	63	0.665521	0.958793	ENSMMUG00000003346|ENSMMUG00000008624	http://www.genome.jp/kegg-bin/show_pathway?mcc05321/mcc:574303%09red/mcc:708125%09red
Other types of O-glycan biosynthesis	KEGG PATHWAY	mcc00514	1	30	0.66641	0.958793	ENSMMUG00000016074	http://www.genome.jp/kegg-bin/show_pathway?mcc00514/mcc:100428736%09red
Cell cycle	KEGG PATHWAY	mcc04110	4	127	0.67219	0.958793	ENSMMUG00000007439|ENSMMUG00000005456|ENSMMUG00000011832|ENSMMUG00000003149	http://www.genome.jp/kegg-bin/show_pathway?mcc04110/mcc:699089%09red/mcc:710200%09red/mcc:705468%09red/mcc:702317%09red
Aminoacyl-tRNA biosynthesis	KEGG PATHWAY	mcc00970	2	65	0.681696	0.958793	ENSMMUG00000032084|ENSMMUG00000011277	http://www.genome.jp/kegg-bin/show_pathway?mcc00970/mcc:715499%09red/mcc:714744%09red
Inflammatory mediator regulation of TRP channels	KEGG PATHWAY	mcc04750	3	98	0.686873	0.958793	ENSMMUG00000002433|ENSMMUG00000002260|ENSMMUG00000015449	http://www.genome.jp/kegg-bin/show_pathway?mcc04750/mcc:702504%09red/mcc:707690%09red/mcc:704356%09red
Asthma	KEGG PATHWAY	mcc05310	1	32	0.689235	0.958793	ENSMMUG00000002266	http://www.genome.jp/kegg-bin/show_pathway?mcc05310/mcc:709655%09red
Measles	KEGG PATHWAY	mcc05162	4	131	0.694891	0.958793	ENSMMUG00000004696|ENSMMUG00000016914|ENSMMUG00000000803|ENSMMUG00000001044	http://www.genome.jp/kegg-bin/show_pathway?mcc05162/mcc:697747%09red/mcc:710118%09red/mcc:707989%09red/mcc:712694%09red
Melanogenesis	KEGG PATHWAY	mcc04916	3	100	0.699569	0.958793	ENSMMUG00000002433|ENSMMUG00000021659|ENSMMUG00000039036	http://www.genome.jp/kegg-bin/show_pathway?mcc04916/mcc:698830%09red/mcc:702504%09red/mcc:574394%09red
Retrograde endocannabinoid signaling	KEGG PATHWAY	mcc04723	3	100	0.699569	0.958793	ENSMMUG00000017923|ENSMMUG00000005190|ENSMMUG00000039036	http://www.genome.jp/kegg-bin/show_pathway?mcc04723/mcc:703399%09red/mcc:716626%09red/mcc:574394%09red
Porphyrin and chlorophyll metabolism	KEGG PATHWAY	mcc00860	1	33	0.700056	0.958793	ENSMMUG00000009901	http://www.genome.jp/kegg-bin/show_pathway?mcc00860/mcc:705461%09red
Platelet activation	KEGG PATHWAY	mcc04611	4	132	0.700387	0.958793	ENSMMUG00000017922|ENSMMUG00000022598|ENSMMUG00000001044|ENSMMUG00000015449	http://www.genome.jp/kegg-bin/show_pathway?mcc04611/mcc:722044%09red/mcc:707690%09red/mcc:697747%09red/mcc:716546%09red
Chagas disease (American trypanosomiasis)	KEGG PATHWAY	mcc05142	3	101	0.705769	0.958793	ENSMMUG00000017277|ENSMMUG00000001044|ENSMMUG00000039036	http://www.genome.jp/kegg-bin/show_pathway?mcc05142/mcc:697747%09red/mcc:701237%09red/mcc:574394%09red
Toll-like receptor signaling pathway	KEGG PATHWAY	mcc04620	3	101	0.705769	0.958793	ENSMMUG00000017277|ENSMMUG00000007563|ENSMMUG00000001044	http://www.genome.jp/kegg-bin/show_pathway?mcc04620/mcc:697747%09red/mcc:701237%09red/mcc:706109%09red
Prion diseases	KEGG PATHWAY	mcc05020	1	34	0.710501	0.958793	ENSMMUG00000003907	http://www.genome.jp/kegg-bin/show_pathway?mcc05020/mcc:718948%09red
Legionellosis	KEGG PATHWAY	mcc05134	2	69	0.712122	0.958793	ENSMMUG00000006398|ENSMMUG00000004696	http://www.genome.jp/kegg-bin/show_pathway?mcc05134/mcc:707989%09red/mcc:711269%09red
Chemical carcinogenesis	KEGG PATHWAY	mcc05204	2	69	0.712122	0.958793	ENSMMUG00000000047|ENSMMUG00000018364	http://www.genome.jp/kegg-bin/show_pathway?mcc05204/mcc:678690%09red/mcc:717600%09red
Prolactin signaling pathway	KEGG PATHWAY	mcc04917	2	69	0.712122	0.958793	ENSMMUG00000021659|ENSMMUG00000001044	http://www.genome.jp/kegg-bin/show_pathway?mcc04917/mcc:698830%09red/mcc:697747%09red
Wnt signaling pathway	KEGG PATHWAY	mcc04310	4	135	0.716446	0.958793	ENSMMUG00000002433|ENSMMUG00000000605|ENSMMUG00000004599|ENSMMUG00000010895	http://www.genome.jp/kegg-bin/show_pathway?mcc04310/mcc:702504%09red/mcc:100424087%09red/mcc:709773%09red/mcc:696709%09red
Neuroactive ligand-receptor interaction	KEGG PATHWAY	mcc04080	8	262	0.725548	0.958793	ENSMMUG00000005322|ENSMMUG00000043739|ENSMMUG00000001661|ENSMMUG00000017922|ENSMMUG00000004217|ENSMMUG00000008714|ENSMMUG00000014334|ENSMMUG00000018853	http://www.genome.jp/kegg-bin/show_pathway?mcc04080/mcc:574380%09red/mcc:694181%09red/mcc:717256%09red/mcc:696585%09red/mcc:703638%09red/mcc:711155%09red/mcc:716546%09red/mcc:698728%09red
Aldosterone-regulated sodium reabsorption	KEGG PATHWAY	mcc04960	1	36	0.730312	0.958793	ENSMMUG00000020212	http://www.genome.jp/kegg-bin/show_pathway?mcc04960/mcc:712476%09red
Fat digestion and absorption	KEGG PATHWAY	mcc04975	1	37	0.739704	0.958793	ENSMMUG00000023716	http://www.genome.jp/kegg-bin/show_pathway?mcc04975/mcc:721004%09red
Regulation of autophagy	KEGG PATHWAY	mcc04140	1	37	0.739704	0.958793	ENSMMUG00000002197	http://www.genome.jp/kegg-bin/show_pathway?mcc04140/mcc:717640%09red
Adherens junction	KEGG PATHWAY	mcc04520	2	73	0.740072	0.958793	ENSMMUG00000017985|ENSMMUG00000010895	http://www.genome.jp/kegg-bin/show_pathway?mcc04520/mcc:696709%09red/mcc:574385%09red
DNA replication	KEGG PATHWAY	mcc03030	1	38	0.74877	0.958793	ENSMMUG00000014475	http://www.genome.jp/kegg-bin/show_pathway?mcc03030/mcc:707122%09red
Nicotine addiction	KEGG PATHWAY	mcc05033	1	38	0.74877	0.958793	ENSMMUG00000001661	http://www.genome.jp/kegg-bin/show_pathway?mcc05033/mcc:574380%09red
Huntington's disease	KEGG PATHWAY	mcc05016	7	238	0.751938	0.958793	ENSMMUG00000003907|ENSMMUG00000006987|ENSMMUG00000001661|ENSMMUG00000011647|ENSMMUG00000010382|ENSMMUG00000003068|ENSMMUG00000004868	http://www.genome.jp/kegg-bin/show_pathway?mcc05016/mcc:574380%09red/mcc:702019%09red/mcc:697681%09red/mcc:100425382%09red/mcc:700338%09red/mcc:699566%09red/mcc:718948%09red
Tyrosine metabolism	KEGG PATHWAY	mcc00350	1	39	0.757519	0.958793	ENSMMUG00000016454	http://www.genome.jp/kegg-bin/show_pathway?mcc00350/mcc:700940%09red
Regulation of actin cytoskeleton	KEGG PATHWAY	mcc04810	6	209	0.761969	0.958793	ENSMMUG00000014349|ENSMMUG00000021659|ENSMMUG00000010895|ENSMMUG00000012472|ENSMMUG00000019457|ENSMMUG00000012365	http://www.genome.jp/kegg-bin/show_pathway?mcc04810/mcc:714931%09red/mcc:695366%09red/mcc:700538%09red/mcc:698830%09red/mcc:709018%09red/mcc:696709%09red
Adrenergic signaling in cardiomyocytes	KEGG PATHWAY	mcc04261	4	145	0.76537	0.958793	ENSMMUG00000002433|ENSMMUG00000014762|ENSMMUG00000000292|ENSMMUG00000001044	http://www.genome.jp/kegg-bin/show_pathway?mcc04261/mcc:697747%09red/mcc:702504%09red/mcc:713471%09red/mcc:720548%09red
Basal transcription factors	KEGG PATHWAY	mcc03022	1	40	0.765965	0.958793	ENSMMUG00000042992	http://www.genome.jp/kegg-bin/show_pathway?mcc03022/mcc:717135%09red
Hematopoietic cell lineage	KEGG PATHWAY	mcc04640	2	78	0.771717	0.958793	ENSMMUG00000002923|ENSMMUG00000014983	http://www.genome.jp/kegg-bin/show_pathway?mcc04640/mcc:698961%09red/mcc:701117%09red
Hippo signaling pathway	KEGG PATHWAY	mcc04390	4	148	0.778694	0.958793	ENSMMUG00000044865|ENSMMUG00000000605|ENSMMUG00000017985|ENSMMUG00000001228	http://www.genome.jp/kegg-bin/show_pathway?mcc04390/mcc:706973%09red/mcc:100424087%09red/mcc:699351%09red/mcc:574385%09red
Viral myocarditis	KEGG PATHWAY	mcc05416	2	80	0.783404	0.958793	ENSMMUG00000014762|ENSMMUG00000010895	http://www.genome.jp/kegg-bin/show_pathway?mcc05416/mcc:713471%09red/mcc:696709%09red
Hypertrophic cardiomyopathy (HCM)	KEGG PATHWAY	mcc05410	2	80	0.783404	0.958793	ENSMMUG00000000292|ENSMMUG00000021877	http://www.genome.jp/kegg-bin/show_pathway?mcc05410/mcc:720548%09red/mcc:702782%09red
Sphingolipid metabolism	KEGG PATHWAY	mcc00600	1	43	0.789579	0.958793	ENSMMUG00000023716	http://www.genome.jp/kegg-bin/show_pathway?mcc00600/mcc:721004%09red
Vascular smooth muscle contraction	KEGG PATHWAY	mcc04270	3	117	0.791979	0.958793	ENSMMUG00000017922|ENSMMUG00000002260|ENSMMUG00000015449	http://www.genome.jp/kegg-bin/show_pathway?mcc04270/mcc:707690%09red/mcc:716546%09red/mcc:704356%09red
Nucleotide excision repair	KEGG PATHWAY	mcc03420	1	44	0.796909	0.958793	ENSMMUG00000014944	http://www.genome.jp/kegg-bin/show_pathway?mcc03420/mcc:711328%09red
Insulin secretion	KEGG PATHWAY	mcc04911	2	83	0.799948	0.958793	ENSMMUG00000002433|ENSMMUG00000003236	http://www.genome.jp/kegg-bin/show_pathway?mcc04911/mcc:702504%09red/mcc:574205%09red
Protein digestion and absorption	KEGG PATHWAY	mcc04974	2	85	0.810345	0.958793	ENSMMUG00000009494|ENSMMUG00000001402	http://www.genome.jp/kegg-bin/show_pathway?mcc04974/mcc:703095%09red/mcc:574257%09red
Valine, leucine and isoleucine degradation	KEGG PATHWAY	mcc00280	1	47	0.817404	0.958793	ENSMMUG00000020648	http://www.genome.jp/kegg-bin/show_pathway?mcc00280/mcc:698196%09red
Starch and sucrose metabolism	KEGG PATHWAY	mcc00500	1	47	0.817404	0.958793	ENSMMUG00000015302	http://www.genome.jp/kegg-bin/show_pathway?mcc00500/mcc:711922%09red
Ovarian steroidogenesis	KEGG PATHWAY	mcc04913	1	47	0.817404	0.958793	ENSMMUG00000015449	http://www.genome.jp/kegg-bin/show_pathway?mcc04913/mcc:707690%09red
Mineral absorption	KEGG PATHWAY	mcc04978	1	48	0.823766	0.96106	ENSMMUG00000009901	http://www.genome.jp/kegg-bin/show_pathway?mcc04978/mcc:705461%09red
Alzheimer's disease	KEGG PATHWAY	mcc05010	6	230	0.833026	0.961596	ENSMMUG00000004599|ENSMMUG00000018525|ENSMMUG00000001661|ENSMMUG00000011647|ENSMMUG00000010382|ENSMMUG00000003068	http://www.genome.jp/kegg-bin/show_pathway?mcc05010/mcc:574380%09red/mcc:698770%09red/mcc:709773%09red/mcc:100425382%09red/mcc:700338%09red/mcc:697681%09red
cGMP-PKG signaling pathway	KEGG PATHWAY	mcc04022	4	162	0.833088	0.961596	ENSMMUG00000004599|ENSMMUG00000008714|ENSMMUG00000043739|ENSMMUG00000001044	http://www.genome.jp/kegg-bin/show_pathway?mcc04022/mcc:697747%09red/mcc:703638%09red/mcc:709773%09red/mcc:717256%09red
Parkinson's disease	KEGG PATHWAY	mcc05012	5	205	0.858596	0.975552	ENSMMUG00000010382|ENSMMUG00000003068|ENSMMUG00000017428|ENSMMUG00000014334|ENSMMUG00000011647	http://www.genome.jp/kegg-bin/show_pathway?mcc05012/mcc:697681%09red/mcc:706324%09red/mcc:694181%09red/mcc:700338%09red/mcc:100425382%09red
Retinol metabolism	KEGG PATHWAY	mcc00830	1	55	0.862512	0.975552	ENSMMUG00000012141	http://www.genome.jp/kegg-bin/show_pathway?mcc00830/mcc:704750%09red
Fanconi anemia pathway	KEGG PATHWAY	mcc03460	1	55	0.862512	0.975552	ENSMMUG00000010890	http://www.genome.jp/kegg-bin/show_pathway?mcc03460/mcc:719290%09red
mRNA surveillance pathway	KEGG PATHWAY	mcc03015	2	97	0.863161	0.975552	ENSMMUG00000012979|ENSMMUG00000023286	http://www.genome.jp/kegg-bin/show_pathway?mcc03015/mcc:713310%09red/mcc:720288%09red
Calcium signaling pathway	KEGG PATHWAY	mcc04020	4	180	0.886191	0.989622	ENSMMUG00000002433|ENSMMUG00000004599|ENSMMUG00000009439|ENSMMUG00000001661	http://www.genome.jp/kegg-bin/show_pathway?mcc04020/mcc:574380%09red/mcc:702504%09red/mcc:709773%09red/mcc:694980%09red
Synaptic vesicle cycle	KEGG PATHWAY	mcc04721	1	64	0.900095	0.989622	ENSMMUG00000003236	http://www.genome.jp/kegg-bin/show_pathway?mcc04721/mcc:574205%09red
PPAR signaling pathway	KEGG PATHWAY	mcc03320	1	64	0.900095	0.989622	ENSMMUG00000014172	http://www.genome.jp/kegg-bin/show_pathway?mcc03320/mcc:705197%09red
Thyroid hormone signaling pathway	KEGG PATHWAY	mcc04919	2	113	0.912682	0.989622	ENSMMUG00000021659|ENSMMUG00000001044	http://www.genome.jp/kegg-bin/show_pathway?mcc04919/mcc:698830%09red/mcc:697747%09red
Bile secretion	KEGG PATHWAY	mcc04976	1	68	0.913317	0.989622	ENSMMUG00000000047	http://www.genome.jp/kegg-bin/show_pathway?mcc04976/mcc:717600%09red
Herpes simplex infection	KEGG PATHWAY	mcc05168	4	204	0.933746	0.989622	ENSMMUG00000017277|ENSMMUG00000011527|ENSMMUG00000000803|ENSMMUG00000008692	http://www.genome.jp/kegg-bin/show_pathway?mcc05168/mcc:708391%09red/mcc:701237%09red/mcc:701451%09red/mcc:712694%09red
Gastric acid secretion	KEGG PATHWAY	mcc04971	1	76	0.934747	0.989622	ENSMMUG00000002433	http://www.genome.jp/kegg-bin/show_pathway?mcc04971/mcc:702504%09red
p53 signaling pathway	KEGG PATHWAY	mcc04115	1	76	0.934747	0.989622	ENSMMUG00000003907	http://www.genome.jp/kegg-bin/show_pathway?mcc04115/mcc:718948%09red
TGF-beta signaling pathway	KEGG PATHWAY	mcc04350	1	76	0.934747	0.989622	ENSMMUG00000005483	http://www.genome.jp/kegg-bin/show_pathway?mcc04350/mcc:721731%09red
Peroxisome	KEGG PATHWAY	mcc04146	1	78	0.93922	0.989622	ENSMMUG00000014172	http://www.genome.jp/kegg-bin/show_pathway?mcc04146/mcc:705197%09red
Phagosome	KEGG PATHWAY	mcc04145	3	169	0.940917	0.989622	ENSMMUG00000019628|ENSMMUG00000007329|ENSMMUG00000008833	http://www.genome.jp/kegg-bin/show_pathway?mcc04145/mcc:702583%09red/mcc:710813%09red/mcc:714385%09red
Focal adhesion	KEGG PATHWAY	mcc04510	4	209	0.941036	0.989622	ENSMMUG00000001044|ENSMMUG00000021659|ENSMMUG00000002952|ENSMMUG00000010895	http://www.genome.jp/kegg-bin/show_pathway?mcc04510/mcc:698830%09red/mcc:697747%09red/mcc:707892%09red/mcc:696709%09red
Bacterial invasion of epithelial cells	KEGG PATHWAY	mcc05100	1	79	0.94134	0.989622	ENSMMUG00000017985	http://www.genome.jp/kegg-bin/show_pathway?mcc05100/mcc:574385%09red
Ribosome biogenesis in eukaryotes	KEGG PATHWAY	mcc03008	1	83	0.949108	0.989622	ENSMMUG00000012193	http://www.genome.jp/kegg-bin/show_pathway?mcc03008/mcc:692081%09red
Influenza A	KEGG PATHWAY	mcc05164	3	176	0.95071	0.989622	ENSMMUG00000004696|ENSMMUG00000000803|ENSMMUG00000001044	http://www.genome.jp/kegg-bin/show_pathway?mcc05164/mcc:697747%09red/mcc:707989%09red/mcc:712694%09red
Dilated cardiomyopathy	KEGG PATHWAY	mcc05414	1	87	0.955848	0.989622	ENSMMUG00000000292	http://www.genome.jp/kegg-bin/show_pathway?mcc05414/mcc:720548%09red
ECM-receptor interaction	KEGG PATHWAY	mcc04512	1	89	0.958876	0.989622	ENSMMUG00000002952	http://www.genome.jp/kegg-bin/show_pathway?mcc04512/mcc:707892%09red
Pancreatic secretion	KEGG PATHWAY	mcc04972	1	94	0.965569	0.989622	ENSMMUG00000009494	http://www.genome.jp/kegg-bin/show_pathway?mcc04972/mcc:703095%09red
Systemic lupus erythematosus	KEGG PATHWAY	mcc05322	2	145	0.965724	0.989622	ENSMMUG00000000264|ENSMMUG00000044496	http://www.genome.jp/kegg-bin/show_pathway?mcc05322/mcc:703073%09red/mcc:708594%09red
Oxidative phosphorylation	KEGG PATHWAY	mcc00190	3	191	0.966819	0.989622	ENSMMUG00000010382|ENSMMUG00000003068|ENSMMUG00000011647	http://www.genome.jp/kegg-bin/show_pathway?mcc00190/mcc:697681%09red/mcc:100425382%09red/mcc:700338%09red
Amoebiasis	KEGG PATHWAY	mcc05146	1	108	0.979066	0.991497	ENSMMUG00000002952	http://www.genome.jp/kegg-bin/show_pathway?mcc05146/mcc:707892%09red
MicroRNAs in cancer	KEGG PATHWAY	mcc05206	4	258	0.982261	0.991497	ENSMMUG00000011832|ENSMMUG00000006761|ENSMMUG00000021659|ENSMMUG00000019457	http://www.genome.jp/kegg-bin/show_pathway?mcc05206/mcc:698830%09red/mcc:712848%09red/mcc:709018%09red/mcc:710200%09red
RNA transport	KEGG PATHWAY	mcc03013	2	167	0.982359	0.991497	ENSMMUG00000012979|ENSMMUG00000023286	http://www.genome.jp/kegg-bin/show_pathway?mcc03013/mcc:713310%09red/mcc:720288%09red
Ribosome	KEGG PATHWAY	mcc03010	2	325	0.999887	0.999996	ENSMMUG00000021486|ENSMMUG00000017928	http://www.genome.jp/kegg-bin/show_pathway?mcc03010/mcc:700603%09red/mcc:695136%09red
Olfactory transduction	KEGG PATHWAY	mcc04740	1	346	0.999996	0.999996	ENSMMUG00000002433	http://www.genome.jp/kegg-bin/show_pathway?mcc04740/mcc:702504%09red
--------------------
#Term	Database	ID	Input number	Background number	P-Value	Corrected P-Value	Input	Hyperlink
--------------------
#Term	Database	ID	Input number	Background number	P-Value	Corrected P-Value	Input	Hyperlink
--------------------
