# Supplementary material for: MicroRNA Profile of MA-104 Cell Line Associated With the Pathogenesis of Bovine Rotavirus Strain Circulated in Chinese Calves
Source: Front Microbiol. 2022 Apr 11;13:854348. doi: 10.3389/fmicb.2022.854348 (PMC9062783; doi:10.3389/fmicb.2022.854348)
Supplement: Supplementary file 2 [file Data_Sheet_2.ZIP › Supplementary tables/Table S8a-S8f/Table S8c.DEG_KEGG_pathway_enrichment_result.xls]

## Sheet: E12vsF12.DEG_KEGG_pathway_enric
Supplementary Table. S8c.##Databases: KEGG PATHWAY (KEGG pathway analysis of the target mRNAs of the DE miRNAs in Infected vs Control group) (12hpi)
##Statistical test method: hypergeometric test / Fisher's exact test
##FDR correction method: Benjamini and Hochberg
#Term	Database	ID	Input number	Background number	P-Value	Corrected P-Value	Input	Hyperlink
Chronic myeloid leukemia	KEGG PATHWAY	mcc05220	15	70	0.000648866	0.162865	ENSMMUG00000002368|ENSMMUG00000003736|ENSMMUG00000006581|ENSMMUG00000008351|ENSMMUG00000001649|ENSMMUG00000019564|ENSMMUG00000008639|ENSMMUG00000005985|ENSMMUG00000023550|ENSMMUG00000017477|ENSMMUG00000008130|ENSMMUG00000008323|ENSMMUG00000017649|ENSMMUG00000017758|ENSMMUG00000023622	http://www.genome.jp/kegg-bin/show_pathway?mcc05220/mcc:713035%09red/mcc:708938%09red/mcc:704683%09red/mcc:721821%09red/mcc:716170%09red/mcc:574320%09red/mcc:710324%09red/mcc:713904%09red/mcc:714126%09red/mcc:696749%09red/mcc:709258%09red/mcc:700197%09red/mcc:694507%09red/mcc:718982%09red
Endometrial cancer	KEGG PATHWAY	mcc05213	10	52	0.00943632	0.533475	ENSMMUG00000000605|ENSMMUG00000011459|ENSMMUG00000019564|ENSMMUG00000008639|ENSMMUG00000018163|ENSMMUG00000010393|ENSMMUG00000017985|ENSMMUG00000016902|ENSMMUG00000002368|ENSMMUG00000017758	http://www.genome.jp/kegg-bin/show_pathway?mcc05213/mcc:708938%09red/mcc:712135%09red/mcc:721821%09red/mcc:574385%09red/mcc:100424087%09red/mcc:716170%09red/mcc:704387%09red/mcc:694544%09red/mcc:574320%09red/mcc:697523%09red
Inositol phosphate metabolism	KEGG PATHWAY	mcc00562	11	61	0.00997601	0.533475	ENSMMUG00000022175|ENSMMUG00000013170|ENSMMUG00000001179|ENSMMUG00000009974|ENSMMUG00000008169|ENSMMUG00000002373|ENSMMUG00000020535|ENSMMUG00000009088|ENSMMUG00000020033|ENSMMUG00000010451|ENSMMUG00000041670	http://www.genome.jp/kegg-bin/show_pathway?mcc00562/mcc:710104%09red/mcc:706960%09red/mcc:720668%09red/mcc:698756%09red/mcc:703293%09red/mcc:693561%09red/mcc:721222%09red/mcc:718387%09red/mcc:710541%09red/mcc:715120%09red/mcc:718421%09red
AMPK signaling pathway	KEGG PATHWAY	mcc04152	17	119	0.0123827	0.533475	ENSMMUG00000005008|ENSMMUG00000016757|ENSMMUG00000016969|ENSMMUG00000005005|ENSMMUG00000009349|ENSMMUG00000006464|ENSMMUG00000020465|ENSMMUG00000006761|ENSMMUG00000041101|ENSMMUG00000011459|ENSMMUG00000018141|ENSMMUG00000021986|ENSMMUG00000000591|ENSMMUG00000015713|ENSMMUG00000002368|ENSMMUG00000023375|ENSMMUG00000019771	http://www.genome.jp/kegg-bin/show_pathway?mcc04152/mcc:706972%09red/mcc:701969%09red/mcc:715908%09red/mcc:716313%09red/mcc:717972%09red/mcc:715951%09red/mcc:574320%09red/mcc:711023%09red/mcc:709298%09red/mcc:717927%09red/mcc:641449%09red/mcc:708583%09red/mcc:714218%09red/mcc:712848%09red/mcc:699685%09red/mcc:719929%09red/mcc:697523%09red
Bladder cancer	KEGG PATHWAY	mcc05219	8	38	0.012462	0.533475	ENSMMUG00000017649|ENSMMUG00000019564|ENSMMUG00000008639|ENSMMUG00000023550|ENSMMUG00000010393|ENSMMUG00000002368|ENSMMUG00000017758|ENSMMUG00000004919	http://www.genome.jp/kegg-bin/show_pathway?mcc05219/mcc:708938%09red/mcc:721821%09red/mcc:716170%09red/mcc:704387%09red/mcc:712829%09red/mcc:713904%09red/mcc:714126%09red/mcc:574320%09red
Pancreatic cancer	KEGG PATHWAY	mcc05212	11	66	0.016147	0.533475	ENSMMUG00000002368|ENSMMUG00000003736|ENSMMUG00000023550|ENSMMUG00000008351|ENSMMUG00000008639|ENSMMUG00000005985|ENSMMUG00000004579|ENSMMUG00000010707|ENSMMUG00000017649|ENSMMUG00000017758|ENSMMUG00000018163	http://www.genome.jp/kegg-bin/show_pathway?mcc05212/mcc:713035%09red/mcc:708938%09red/mcc:704683%09red/mcc:716170%09red/mcc:710324%09red/mcc:713904%09red/mcc:714126%09red/mcc:708579%09red/mcc:694544%09red/mcc:574320%09red/mcc:574128%09red
Prostate cancer	KEGG PATHWAY	mcc05215	13	85	0.0169587	0.533475	ENSMMUG00000011557|ENSMMUG00000003736|ENSMMUG00000018163|ENSMMUG00000011459|ENSMMUG00000008351|ENSMMUG00000005008|ENSMMUG00000022686|ENSMMUG00000019564|ENSMMUG00000008639|ENSMMUG00000023550|ENSMMUG00000002368|ENSMMUG00000017649|ENSMMUG00000017758	http://www.genome.jp/kegg-bin/show_pathway?mcc05215/mcc:708938%09red/mcc:711353%09red/mcc:704683%09red/mcc:721821%09red/mcc:715951%09red/mcc:716170%09red/mcc:710324%09red/mcc:713904%09red/mcc:714126%09red/mcc:694544%09red/mcc:702293%09red/mcc:574320%09red/mcc:697523%09red
Fructose and mannose metabolism	KEGG PATHWAY	mcc00051	7	34	0.02078	0.533475	ENSMMUG00000015302|ENSMMUG00000022714|ENSMMUG00000020322|ENSMMUG00000000591|ENSMMUG00000014664|ENSMMUG00000000983|ENSMMUG00000041670	http://www.genome.jp/kegg-bin/show_pathway?mcc00051/mcc:706960%09red/mcc:701969%09red/mcc:708406%09red/mcc:698005%09red/mcc:709122%09red/mcc:711922%09red
Primary immunodeficiency	KEGG PATHWAY	mcc05340	7	34	0.02078	0.533475	ENSMMUG00000006880|ENSMMUG00000003683|ENSMMUG00000013202|ENSMMUG00000010722|ENSMMUG00000010603|ENSMMUG00000021545|ENSMMUG00000047772	http://www.genome.jp/kegg-bin/show_pathway?mcc05340/mcc:719706%09red/mcc:707749%09red/mcc:707555%09red/mcc:722190%09red/mcc:717897%09red/mcc:713807%09red/mcc:705211%09red
Phosphatidylinositol signaling system	KEGG PATHWAY	mcc04070	12	82	0.0278413	0.533475	ENSMMUG00000022175|ENSMMUG00000010451|ENSMMUG00000021446|ENSMMUG00000001179|ENSMMUG00000008169|ENSMMUG00000005646|ENSMMUG00000020535|ENSMMUG00000009974|ENSMMUG00000020033|ENSMMUG00000002373|ENSMMUG00000013170|ENSMMUG00000012392	http://www.genome.jp/kegg-bin/show_pathway?mcc04070/mcc:710104%09red/mcc:713198%09red/mcc:698756%09red/mcc:703514%09red/mcc:703293%09red/mcc:693561%09red/mcc:721222%09red/mcc:718387%09red/mcc:710541%09red/mcc:715120%09red/mcc:718421%09red/mcc:714210%09red
Acute myeloid leukemia	KEGG PATHWAY	mcc05221	9	54	0.0280258	0.533475	ENSMMUG00000013048|ENSMMUG00000003736|ENSMMUG00000008351|ENSMMUG00000001649|ENSMMUG00000019564|ENSMMUG00000002569|ENSMMUG00000010707|ENSMMUG00000002368|ENSMMUG00000017758	http://www.genome.jp/kegg-bin/show_pathway?mcc05221/mcc:708938%09red/mcc:704683%09red/mcc:721821%09red/mcc:707769%09red/mcc:700379%09red/mcc:710324%09red/mcc:696749%09red/mcc:574320%09red/mcc:574128%09red
Glioma	KEGG PATHWAY	mcc05214	10	64	0.0300776	0.533475	ENSMMUG00000011563|ENSMMUG00000011557|ENSMMUG00000006581|ENSMMUG00000019564|ENSMMUG00000008639|ENSMMUG00000023550|ENSMMUG00000002368|ENSMMUG00000017649|ENSMMUG00000017758|ENSMMUG00000012392	http://www.genome.jp/kegg-bin/show_pathway?mcc05214/mcc:708938%09red/mcc:711353%09red/mcc:721821%09red/mcc:703514%09red/mcc:716170%09red/mcc:713904%09red/mcc:714126%09red/mcc:702504%09red/mcc:574320%09red/mcc:718982%09red
Thyroid cancer	KEGG PATHWAY	mcc05216	6	29	0.030768	0.533475	ENSMMUG00000011578|ENSMMUG00000019564|ENSMMUG00000008639|ENSMMUG00000010393|ENSMMUG00000002368|ENSMMUG00000017758	http://www.genome.jp/kegg-bin/show_pathway?mcc05216/mcc:708938%09red/mcc:721821%09red/mcc:716170%09red/mcc:574320%09red/mcc:704387%09red/mcc:701906%09red
Pathways in cancer	KEGG PATHWAY	mcc05200	35	331	0.0313307	0.533475	ENSMMUG00000011557|ENSMMUG00000010707|ENSMMUG00000011578|ENSMMUG00000019564|ENSMMUG00000000605|ENSMMUG00000016902|ENSMMUG00000002368|ENSMMUG00000017758|ENSMMUG00000013048|ENSMMUG00000000180|ENSMMUG00000007356|ENSMMUG00000001197|ENSMMUG00000022686|ENSMMUG00000010393|ENSMMUG00000008639|ENSMMUG00000023550|ENSMMUG00000004341|ENSMMUG00000003736|ENSMMUG00000002569|ENSMMUG00000011527|ENSMMUG00000001649|…	http://www.genome.jp/kegg-bin/show_pathway?mcc05200/mcc:713035%09red/mcc:708391%09red/mcc:704683%09red/mcc:574385%09red/mcc:704387%09red/mcc:100424087%09red/mcc:714126%09red/mcc:708579%09red/mcc:574320%09red/mcc:574128%09red/mcc:712135%09red/mcc:699940%09red/mcc:713904%09red/mcc:694544%09red/mcc:702293%09red/mcc:712829%09red/mcc:713576%09red/mcc:694507%09red/mcc:721821%09red/mcc:713485%09red/mcc:…
Adrenergic signaling in cardiomyocytes	KEGG PATHWAY	mcc04261	18	145	0.0322717	0.533475	ENSMMUG00000011563|ENSMMUG00000005008|ENSMMUG00000002958|ENSMMUG00000015825|ENSMMUG00000019771|ENSMMUG00000020465|ENSMMUG00000041101|ENSMMUG00000017758|ENSMMUG00000020535|ENSMMUG00000017833|ENSMMUG00000021986|ENSMMUG00000000113|ENSMMUG00000006421|ENSMMUG00000000477|ENSMMUG00000007975|ENSMMUG00000012392|ENSMMUG00000005618|ENSMMUG00000014741	http://www.genome.jp/kegg-bin/show_pathway?mcc04261/mcc:695085%09red/mcc:715951%09red/mcc:712209%09red/mcc:703514%09red/mcc:719929%09red/mcc:711023%09red/mcc:574202%09red/mcc:718387%09red/mcc:708583%09red/mcc:708938%09red/mcc:720271%09red/mcc:703967%09red/mcc:706513%09red/mcc:697230%09red/mcc:716313%09red/mcc:718573%09red/mcc:702504%09red/mcc:697047%09red
Cell adhesion molecules (CAMs)	KEGG PATHWAY	mcc04514	18	146	0.0340064	0.533475	ENSMMUG00000017621|ENSMMUG00000012314|ENSMMUG00000022626|ENSMMUG00000014656|ENSMMUG00000009584|ENSMMUG00000003683|ENSMMUG00000010647|ENSMMUG00000040436|ENSMMUG00000013202|ENSMMUG00000003101|ENSMMUG00000022070|ENSMMUG00000000768|ENSMMUG00000010393|ENSMMUG00000008156|ENSMMUG00000003094|ENSMMUG00000008592|ENSMMUG00000018797|ENSMMUG00000021059	http://www.genome.jp/kegg-bin/show_pathway?mcc04514/mcc:100135775%09red/mcc:100429857%09red/mcc:707749%09red/mcc:710732%09red/mcc:711526%09red/mcc:704387%09red/mcc:712851%09red/mcc:705160%09red/mcc:719338%09red/mcc:722191%09red/mcc:722426%09red/mcc:713807%09red/mcc:574365%09red/mcc:717470%09red/mcc:699854%09red/mcc:574158%09red/mcc:708792%09red
Long-term potentiation	KEGG PATHWAY	mcc04720	10	68	0.0412468	0.608997	ENSMMUG00000011563|ENSMMUG00000005670|ENSMMUG00000019564|ENSMMUG00000022111|ENSMMUG00000020535|ENSMMUG00000000113|ENSMMUG00000006421|ENSMMUG00000000477|ENSMMUG00000017758|ENSMMUG00000012392	http://www.genome.jp/kegg-bin/show_pathway?mcc04720/mcc:708938%09red/mcc:696825%09red/mcc:721821%09red/mcc:574202%09red/mcc:703514%09red/mcc:718387%09red/mcc:702504%09red/mcc:703967%09red/mcc:697230%09red/mcc:714794%09red
Oocyte meiosis	KEGG PATHWAY	mcc04114	14	114	0.0578921	0.807274	ENSMMUG00000006741|ENSMMUG00000022175|ENSMMUG00000011563|ENSMMUG00000011328|ENSMMUG00000019771|ENSMMUG00000005670|ENSMMUG00000041101|ENSMMUG00000012887|ENSMMUG00000022111|ENSMMUG00000003149|ENSMMUG00000021986|ENSMMUG00000006421|ENSMMUG00000017758|ENSMMUG00000012392	http://www.genome.jp/kegg-bin/show_pathway?mcc04114/mcc:708938%09red/mcc:696825%09red/mcc:716313%09red/mcc:702317%09red/mcc:703514%09red/mcc:714909%09red/mcc:703293%09red/mcc:714794%09red/mcc:708583%09red/mcc:702504%09red/mcc:694357%09red/mcc:697230%09red/mcc:719929%09red/mcc:708990%09red
Fc gamma R-mediated phagocytosis	KEGG PATHWAY	mcc04666	11	84	0.0621408	0.817607	ENSMMUG00000010451|ENSMMUG00000022159|ENSMMUG00000001748|ENSMMUG00000009366|ENSMMUG00000017477|ENSMMUG00000014425|ENSMMUG00000015001|ENSMMUG00000007586|ENSMMUG00000012145|ENSMMUG00000017758|ENSMMUG00000017214	http://www.genome.jp/kegg-bin/show_pathway?mcc04666/mcc:708938%09red/mcc:704061%09red/mcc:718088%09red/mcc:700197%09red/mcc:714533%09red/mcc:713227%09red/mcc:694207%09red/mcc:695681%09red/mcc:704102%09red/mcc:716614%09red/mcc:718421%09red
Tight junction	KEGG PATHWAY	mcc04530	15	127	0.065148	0.817607	ENSMMUG00000006101|ENSMMUG00000003787|ENSMMUG00000014425|ENSMMUG00000013545|ENSMMUG00000020465|ENSMMUG00000011377|ENSMMUG00000001801|ENSMMUG00000001228|ENSMMUG00000016902|ENSMMUG00000021986|ENSMMUG00000015892|ENSMMUG00000017985|ENSMMUG00000003094|ENSMMUG00000021847|ENSMMUG00000044865	http://www.genome.jp/kegg-bin/show_pathway?mcc04530/mcc:711778%09red/mcc:706973%09red/mcc:712135%09red/mcc:721979%09red/mcc:574385%09red/mcc:708422%09red/mcc:714533%09red/mcc:711023%09red/mcc:699351%09red/mcc:693359%09red/mcc:720360%09red/mcc:714044%09red/mcc:699854%09red/mcc:719929%09red/mcc:712455%09red
Non-small cell lung cancer	KEGG PATHWAY	mcc05223	8	56	0.0719198	0.859612	ENSMMUG00000002368|ENSMMUG00000018163|ENSMMUG00000011459|ENSMMUG00000019564|ENSMMUG00000008639|ENSMMUG00000023550|ENSMMUG00000017649|ENSMMUG00000017758	http://www.genome.jp/kegg-bin/show_pathway?mcc05223/mcc:708938%09red/mcc:721821%09red/mcc:716170%09red/mcc:713904%09red/mcc:714126%09red/mcc:694544%09red/mcc:574320%09red/mcc:697523%09red
mTOR signaling pathway	KEGG PATHWAY	mcc04150	8	57	0.0773084	0.861675	ENSMMUG00000016757|ENSMMUG00000011459|ENSMMUG00000008351|ENSMMUG00000006761|ENSMMUG00000005670|ENSMMUG00000022111|ENSMMUG00000017758|ENSMMUG00000019232	http://www.genome.jp/kegg-bin/show_pathway?mcc04150/mcc:708938%09red/mcc:717927%09red/mcc:696825%09red/mcc:704683%09red/mcc:712848%09red/mcc:695650%09red/mcc:714794%09red/mcc:697523%09red
B cell receptor signaling pathway	KEGG PATHWAY	mcc04662	9	68	0.0821861	0.861675	ENSMMUG00000006880|ENSMMUG00000003736|ENSMMUG00000008351|ENSMMUG00000001748|ENSMMUG00000019564|ENSMMUG00000047772|ENSMMUG00000010451|ENSMMUG00000017758|ENSMMUG00000017214	http://www.genome.jp/kegg-bin/show_pathway?mcc04662/mcc:708938%09red/mcc:704683%09red/mcc:721821%09red/mcc:713227%09red/mcc:710324%09red/mcc:722190%09red/mcc:704102%09red/mcc:705211%09red/mcc:718421%09red
Hedgehog signaling pathway	KEGG PATHWAY	mcc04340	7	48	0.0823912	0.861675	ENSMMUG00000006741|ENSMMUG00000000180|ENSMMUG00000018445|ENSMMUG00000004396|ENSMMUG00000012972|ENSMMUG00000007356|ENSMMUG00000018329	http://www.genome.jp/kegg-bin/show_pathway?mcc04340/mcc:710775%09red/mcc:713864%09red/mcc:693419%09red/mcc:713576%09red/mcc:699940%09red/mcc:716553%09red/mcc:708990%09red
T cell receptor signaling pathway	KEGG PATHWAY	mcc04660	12	101	0.0891071	0.894635	ENSMMUG00000003736|ENSMMUG00000011459|ENSMMUG00000008351|ENSMMUG00000010995|ENSMMUG00000040436|ENSMMUG00000013202|ENSMMUG00000019564|ENSMMUG00000017758|ENSMMUG00000020534|ENSMMUG00000021545|ENSMMUG00000008592|ENSMMUG00000017214	http://www.genome.jp/kegg-bin/show_pathway?mcc04660/mcc:708938%09red/mcc:100135775%09red/mcc:704683%09red/mcc:721821%09red/mcc:713227%09red/mcc:710324%09red/mcc:707555%09red/mcc:713807%09red/mcc:701589%09red/mcc:715471%09red/mcc:708792%09red/mcc:697523%09red
Hippo signaling pathway	KEGG PATHWAY	mcc04390	16	148	0.101083	0.948363	ENSMMUG00000006741|ENSMMUG00000000180|ENSMMUG00000000605|ENSMMUG00000018445|ENSMMUG00000010311|ENSMMUG00000020465|ENSMMUG00000001228|ENSMMUG00000044736|ENSMMUG00000010393|ENSMMUG00000016902|ENSMMUG00000021986|ENSMMUG00000013948|ENSMMUG00000002368|ENSMMUG00000017985|ENSMMUG00000017450|ENSMMUG00000044865	http://www.genome.jp/kegg-bin/show_pathway?mcc04390/mcc:706973%09red/mcc:712135%09red/mcc:713864%09red/mcc:574385%09red/mcc:704387%09red/mcc:711023%09red/mcc:100424087%09red/mcc:707984%09red/mcc:714945%09red/mcc:697179%09red/mcc:693419%09red/mcc:574320%09red/mcc:699351%09red/mcc:719929%09red/mcc:708990%09red/mcc:717999%09red
Axon guidance	KEGG PATHWAY	mcc04360	14	126	0.102852	0.948363	ENSMMUG00000016720|ENSMMUG00000019731|ENSMMUG00000003074|ENSMMUG00000020534|ENSMMUG00000013984|ENSMMUG00000023382|ENSMMUG00000020117|ENSMMUG00000004659|ENSMMUG00000015001|ENSMMUG00000048204|ENSMMUG00000005127|ENSMMUG00000017758|ENSMMUG00000003304|ENSMMUG00000016218	http://www.genome.jp/kegg-bin/show_pathway?mcc04360/mcc:708938%09red/mcc:715764%09red/mcc:703553%09red/mcc:722653%09red/mcc:704886%09red/mcc:713800%09red/mcc:716257%09red/mcc:716805%09red/mcc:701589%09red/mcc:709802%09red/mcc:716614%09red/mcc:699648%09red/mcc:717211%09red/mcc:701811%09red
Insulin secretion	KEGG PATHWAY	mcc04911	10	83	0.106852	0.948363	ENSMMUG00000017622|ENSMMUG00000005299|ENSMMUG00000002961|ENSMMUG00000005008|ENSMMUG00000011563|ENSMMUG00000020535|ENSMMUG00000005027|ENSMMUG00000003236|ENSMMUG00000006421|ENSMMUG00000017833	http://www.genome.jp/kegg-bin/show_pathway?mcc04911/mcc:715951%09red/mcc:708620%09red/mcc:721649%09red/mcc:718387%09red/mcc:695483%09red/mcc:702504%09red/mcc:574205%09red/mcc:706513%09red/mcc:697230%09red/mcc:719400%09red
Glycerophospholipid metabolism	KEGG PATHWAY	mcc00564	10	84	0.112619	0.948363	ENSMMUG00000012889|ENSMMUG00000010782|ENSMMUG00000019696|ENSMMUG00000021446|ENSMMUG00000010147|ENSMMUG00000005646|ENSMMUG00000002701|ENSMMUG00000006532|ENSMMUG00000014721|ENSMMUG00000018434	http://www.genome.jp/kegg-bin/show_pathway?mcc00564/mcc:713198%09red/mcc:717174%09red/mcc:715006%09red/mcc:702619%09red/mcc:713384%09red/mcc:698582%09red/mcc:707723%09red/mcc:700184%09red/mcc:714210%09red/mcc:710363%09red
Basal cell carcinoma	KEGG PATHWAY	mcc05217	7	53	0.117452	0.948363	ENSMMUG00000000180|ENSMMUG00000000605|ENSMMUG00000018445|ENSMMUG00000004396|ENSMMUG00000012972|ENSMMUG00000008639|ENSMMUG00000007356	http://www.genome.jp/kegg-bin/show_pathway?mcc05217/mcc:713864%09red/mcc:716170%09red/mcc:100424087%09red/mcc:693419%09red/mcc:713576%09red/mcc:699940%09red/mcc:716553%09red
Sphingolipid metabolism	KEGG PATHWAY	mcc00600	6	43	0.118985	0.948363	ENSMMUG00000022159|ENSMMUG00000005397|ENSMMUG00000007717|ENSMMUG00000045740|ENSMMUG00000019496|ENSMMUG00000011178	http://www.genome.jp/kegg-bin/show_pathway?mcc00600/mcc:699093%09red/mcc:718088%09red/mcc:703384%09red/mcc:718018%09red/mcc:711248%09red/mcc:706728%09red
One carbon pool by folate	KEGG PATHWAY	mcc00670	3	15	0.123076	0.948363	ENSMMUG00000007828|ENSMMUG00000005452|ENSMMUG00000012488	http://www.genome.jp/kegg-bin/show_pathway?mcc00670/mcc:716977%09red/mcc:706515%09red/mcc:714840%09red
Estrogen signaling pathway	KEGG PATHWAY	mcc04915	11	97	0.124685	0.948363	ENSMMUG00000019900|ENSMMUG00000006581|ENSMMUG00000005008|ENSMMUG00000022686|ENSMMUG00000019564|ENSMMUG00000007209|ENSMMUG00000020535|ENSMMUG00000009832|ENSMMUG00000006421|ENSMMUG00000017758|ENSMMUG00000012392	http://www.genome.jp/kegg-bin/show_pathway?mcc04915/mcc:708938%09red/mcc:715951%09red/mcc:574394%09red/mcc:721821%09red/mcc:703514%09red/mcc:718019%09red/mcc:718387%09red/mcc:702293%09red/mcc:696625%09red/mcc:697230%09red/mcc:718982%09red
Neurotrophin signaling pathway	KEGG PATHWAY	mcc04722	13	123	0.144667	1	ENSMMUG00000011563|ENSMMUG00000003736|ENSMMUG00000006581|ENSMMUG00000011459|ENSMMUG00000008351|ENSMMUG00000005670|ENSMMUG00000019564|ENSMMUG00000008639|ENSMMUG00000022111|ENSMMUG00000014482|ENSMMUG00000001187|ENSMMUG00000017758|ENSMMUG00000012392	http://www.genome.jp/kegg-bin/show_pathway?mcc04722/mcc:708938%09red/mcc:696825%09red/mcc:704683%09red/mcc:721821%09red/mcc:703514%09red/mcc:710324%09red/mcc:716170%09red/mcc:702837%09red/mcc:714794%09red/mcc:711672%09red/mcc:702504%09red/mcc:718982%09red/mcc:697523%09red
Oxytocin signaling pathway	KEGG PATHWAY	mcc04921	16	158	0.146365	1	ENSMMUG00000011563|ENSMMUG00000020535|ENSMMUG00000002958|ENSMMUG00000016969|ENSMMUG00000001187|ENSMMUG00000019564|ENSMMUG00000003369|ENSMMUG00000010903|ENSMMUG00000017758|ENSMMUG00000014482|ENSMMUG00000015713|ENSMMUG00000019900|ENSMMUG00000006421|ENSMMUG00000002368|ENSMMUG00000007975|ENSMMUG00000012392	http://www.genome.jp/kegg-bin/show_pathway?mcc04921/mcc:717624%09red/mcc:708938%09red/mcc:574394%09red/mcc:721821%09red/mcc:703514%09red/mcc:574320%09red/mcc:702837%09red/mcc:699685%09red/mcc:718387%09red/mcc:709298%09red/mcc:711672%09red/mcc:720271%09red/mcc:697230%09red/mcc:718573%09red/mcc:702504%09red/mcc:705326%09red
Aldosterone-regulated sodium reabsorption	KEGG PATHWAY	mcc04960	5	36	0.149396	1	ENSMMUG00000002806|ENSMMUG00000011459|ENSMMUG00000017758|ENSMMUG00000020212|ENSMMUG00000017833	http://www.genome.jp/kegg-bin/show_pathway?mcc04960/mcc:708938%09red/mcc:712476%09red/mcc:706513%09red/mcc:694658%09red/mcc:697523%09red
Long-term depression	KEGG PATHWAY	mcc04730	7	59	0.168055	1	ENSMMUG00000019900|ENSMMUG00000004108|ENSMMUG00000002961|ENSMMUG00000019564|ENSMMUG00000020535|ENSMMUG00000021986|ENSMMUG00000017758	http://www.genome.jp/kegg-bin/show_pathway?mcc04730/mcc:708938%09red/mcc:574394%09red/mcc:721821%09red/mcc:718387%09red/mcc:721649%09red/mcc:719929%09red/mcc:574095%09red
Folate biosynthesis	KEGG PATHWAY	mcc00790	2	9	0.172873	1	ENSMMUG00000018506|ENSMMUG00000009485	http://www.genome.jp/kegg-bin/show_pathway?mcc00790/mcc:699587%09red/mcc:705317%09red
Biosynthesis of unsaturated fatty acids	KEGG PATHWAY	mcc01040	3	18	0.172878	1	ENSMMUG00000029276|ENSMMUG00000000990|ENSMMUG00000014172	http://www.genome.jp/kegg-bin/show_pathway?mcc01040/mcc:696743%09red/mcc:697011%09red/mcc:705197%09red
Pyrimidine metabolism	KEGG PATHWAY	mcc00240	11	105	0.175851	1	ENSMMUG00000019604|ENSMMUG00000038569|ENSMMUG00000004797|ENSMMUG00000006987|ENSMMUG00000041420|ENSMMUG00000023312|ENSMMUG00000011874|ENSMMUG00000005208|ENSMMUG00000010269|ENSMMUG00000023226|ENSMMUG00000014008	http://www.genome.jp/kegg-bin/show_pathway?mcc00240/mcc:710500%09red/mcc:705663%09red/mcc:702711%09red/mcc:707923%09red/mcc:706936%09red/mcc:721014%09red/mcc:699566%09red/mcc:699460%09red/mcc:704424%09red/mcc:700964%09red
Arrhythmogenic right ventricular cardiomyopathy (ARVC)	KEGG PATHWAY	mcc05412	8	71	0.176496	1	ENSMMUG00000013048|ENSMMUG00000012314|ENSMMUG00000002958|ENSMMUG00000002678|ENSMMUG00000016902|ENSMMUG00000017985|ENSMMUG00000007975|ENSMMUG00000016096	http://www.genome.jp/kegg-bin/show_pathway?mcc05412/mcc:712135%09red/mcc:574385%09red/mcc:707769%09red/mcc:700454%09red/mcc:720271%09red/mcc:711526%09red/mcc:718573%09red/mcc:719414%09red
Melanoma	KEGG PATHWAY	mcc05218	8	71	0.176496	1	ENSMMUG00000017649|ENSMMUG00000019564|ENSMMUG00000008639|ENSMMUG00000023550|ENSMMUG00000010393|ENSMMUG00000011557|ENSMMUG00000002368|ENSMMUG00000017758	http://www.genome.jp/kegg-bin/show_pathway?mcc05218/mcc:708938%09red/mcc:711353%09red/mcc:721821%09red/mcc:716170%09red/mcc:704387%09red/mcc:713904%09red/mcc:714126%09red/mcc:574320%09red
Small cell lung cancer	KEGG PATHWAY	mcc05222	10	95	0.186894	1	ENSMMUG00000002368|ENSMMUG00000003736|ENSMMUG00000018163|ENSMMUG00000008351|ENSMMUG00000011527|ENSMMUG00000008639|ENSMMUG00000005985|ENSMMUG00000023550|ENSMMUG00000004341|ENSMMUG00000017649	http://www.genome.jp/kegg-bin/show_pathway?mcc05222/mcc:713035%09red/mcc:708391%09red/mcc:704683%09red/mcc:716170%09red/mcc:710324%09red/mcc:713904%09red/mcc:708228%09red/mcc:694544%09red/mcc:574320%09red/mcc:714126%09red
Rap1 signaling pathway	KEGG PATHWAY	mcc04015	20	215	0.193317	1	ENSMMUG00000040436|ENSMMUG00000002772|ENSMMUG00000011557|ENSMMUG00000009405|ENSMMUG00000020067|ENSMMUG00000018693|ENSMMUG00000019564|ENSMMUG00000019807|ENSMMUG00000010393|ENSMMUG00000020535|ENSMMUG00000017927|ENSMMUG00000001801|ENSMMUG00000000270|ENSMMUG00000019900|ENSMMUG00000006421|ENSMMUG00000000477|ENSMMUG00000004919|ENSMMUG00000017758|ENSMMUG00000012392|ENSMMUG00000044865	http://www.genome.jp/kegg-bin/show_pathway?mcc04015/mcc:708938%09red/mcc:711353%09red/mcc:574394%09red/mcc:721821%09red/mcc:703514%09red/mcc:699351%09red/mcc:716412%09red/mcc:704387%09red/mcc:710753%09red/mcc:699625%09red/mcc:718387%09red/mcc:693359%09red/mcc:716937%09red/mcc:704416%09red/mcc:697230%09red/mcc:712829%09red/mcc:715213%09red/mcc:694485%09red/mcc:708792%09red/mcc:703967%09red
Cytosolic DNA-sensing pathway	KEGG PATHWAY	mcc04623	7	62	0.19642	1	ENSMMUG00000003736|ENSMMUG00000008351|ENSMMUG00000006987|ENSMMUG00000005208|ENSMMUG00000002526|ENSMMUG00000023226|ENSMMUG00000014008	http://www.genome.jp/kegg-bin/show_pathway?mcc04623/mcc:704683%09red/mcc:702711%09red/mcc:707923%09red/mcc:710324%09red/mcc:699566%09red/mcc:695607%09red
Circadian rhythm	KEGG PATHWAY	mcc04710	4	30	0.204359	1	ENSMMUG00000006741|ENSMMUG00000021808|ENSMMUG00000049018|ENSMMUG00000015713	http://www.genome.jp/kegg-bin/show_pathway?mcc04710/mcc:709298%09red/mcc:703752%09red/mcc:708990%09red/mcc:707083%09red
NF-kappa B signaling pathway	KEGG PATHWAY	mcc04064	9	87	0.215873	1	ENSMMUG00000003736|ENSMMUG00000003683|ENSMMUG00000008351|ENSMMUG00000011527|ENSMMUG00000040436|ENSMMUG00000001748|ENSMMUG00000005985|ENSMMUG00000021545|ENSMMUG00000015892	http://www.genome.jp/kegg-bin/show_pathway?mcc04064/mcc:713035%09red/mcc:708391%09red/mcc:704683%09red/mcc:707749%09red/mcc:710324%09red/mcc:707555%09red/mcc:704102%09red/mcc:712455%09red/mcc:708792%09red
Synaptic vesicle cycle	KEGG PATHWAY	mcc04721	7	64	0.216304	1	ENSMMUG00000043994|ENSMMUG00000021477|ENSMMUG00000003236|ENSMMUG00000003620|ENSMMUG00000005016|ENSMMUG00000022644|ENSMMUG00000005027	http://www.genome.jp/kegg-bin/show_pathway?mcc04721/mcc:709739%09red/mcc:720875%09red/mcc:703519%09red/mcc:677865%09red/mcc:574205%09red/mcc:100424653%09red/mcc:719400%09red
HIF-1 signaling pathway	KEGG PATHWAY	mcc04066	10	99	0.218324	1	ENSMMUG00000011563|ENSMMUG00000003736|ENSMMUG00000010707|ENSMMUG00000001197|ENSMMUG00000000270|ENSMMUG00000019564|ENSMMUG00000015302|ENSMMUG00000007834|ENSMMUG00000000591|ENSMMUG00000017758	http://www.genome.jp/kegg-bin/show_pathway?mcc04066/mcc:708938%09red/mcc:701969%09red/mcc:721821%09red/mcc:715213%09red/mcc:710324%09red/mcc:702504%09red/mcc:703083%09red/mcc:714994%09red/mcc:574128%09red/mcc:711922%09red
RNA polymerase	KEGG PATHWAY	mcc03020	4	31	0.219118	1	ENSMMUG00000005208|ENSMMUG00000006987|ENSMMUG00000014008|ENSMMUG00000023226	http://www.genome.jp/kegg-bin/show_pathway?mcc03020/mcc:699566%09red/mcc:707923%09red/mcc:702711%09red
Wnt signaling pathway	KEGG PATHWAY	mcc04310	13	135	0.220724	1	ENSMMUG00000006741|ENSMMUG00000000180|ENSMMUG00000020794|ENSMMUG00000000605|ENSMMUG00000018445|ENSMMUG00000019633|ENSMMUG00000008639|ENSMMUG00000011563|ENSMMUG00000020535|ENSMMUG00000015892|ENSMMUG00000008323|ENSMMUG00000002368|ENSMMUG00000018329	http://www.genome.jp/kegg-bin/show_pathway?mcc04310/mcc:705011%09red/mcc:710775%09red/mcc:705730%09red/mcc:713864%09red/mcc:716170%09red/mcc:574320%09red/mcc:100424087%09red/mcc:718387%09red/mcc:702504%09red/mcc:693419%09red/mcc:694507%09red/mcc:712455%09red/mcc:708990%09red
Gap junction	KEGG PATHWAY	mcc04540	9	88	0.224559	1	ENSMMUG00000011557|ENSMMUG00000020535|ENSMMUG00000006668|ENSMMUG00000002961|ENSMMUG00000001187|ENSMMUG00000019564|ENSMMUG00000014482|ENSMMUG00000006421|ENSMMUG00000017758	http://www.genome.jp/kegg-bin/show_pathway?mcc04540/mcc:708938%09red/mcc:711353%09red/mcc:721821%09red/mcc:702837%09red/mcc:718387%09red/mcc:711672%09red/mcc:721649%09red/mcc:697230%09red/mcc:718034%09red
Melanogenesis	KEGG PATHWAY	mcc04916	10	100	0.226495	1	ENSMMUG00000000180|ENSMMUG00000011563|ENSMMUG00000019900|ENSMMUG00000018445|ENSMMUG00000005008|ENSMMUG00000019564|ENSMMUG00000020535|ENSMMUG00000006421|ENSMMUG00000017758|ENSMMUG00000012392	http://www.genome.jp/kegg-bin/show_pathway?mcc04916/mcc:708938%09red/mcc:715951%09red/mcc:574394%09red/mcc:721821%09red/mcc:703514%09red/mcc:713864%09red/mcc:693419%09red/mcc:718387%09red/mcc:702504%09red/mcc:697230%09red
Adipocytokine signaling pathway	KEGG PATHWAY	mcc04920	7	65	0.226509	1	ENSMMUG00000003736|ENSMMUG00000021447|ENSMMUG00000015713|ENSMMUG00000008351|ENSMMUG00000011527|ENSMMUG00000010707|ENSMMUG00000016969	http://www.genome.jp/kegg-bin/show_pathway?mcc04920/mcc:708391%09red/mcc:704683%09red/mcc:710324%09red/mcc:699685%09red/mcc:709298%09red/mcc:574128%09red/mcc:715454%09red
alpha-Linolenic acid metabolism	KEGG PATHWAY	mcc00592	3	21	0.227203	1	ENSMMUG00000002701|ENSMMUG00000000990|ENSMMUG00000014172	http://www.genome.jp/kegg-bin/show_pathway?mcc00592/mcc:696743%09red/mcc:700184%09red/mcc:705197%09red
Chagas disease (American trypanosomiasis)	KEGG PATHWAY	mcc05142	10	101	0.234782	1	ENSMMUG00000019900|ENSMMUG00000003736|ENSMMUG00000002961|ENSMMUG00000008351|ENSMMUG00000040436|ENSMMUG00000020535|ENSMMUG00000021986|ENSMMUG00000020465|ENSMMUG00000006421|ENSMMUG00000017758	http://www.genome.jp/kegg-bin/show_pathway?mcc05142/mcc:708938%09red/mcc:704683%09red/mcc:711023%09red/mcc:710324%09red/mcc:718387%09red/mcc:721649%09red/mcc:697230%09red/mcc:719929%09red/mcc:708792%09red/mcc:574394%09red
Insulin signaling pathway	KEGG PATHWAY	mcc04910	13	137	0.234815	1	ENSMMUG00000006581|ENSMMUG00000011459|ENSMMUG00000008351|ENSMMUG00000006761|ENSMMUG00000019564|ENSMMUG00000015302|ENSMMUG00000009349|ENSMMUG00000017758|ENSMMUG00000008885|ENSMMUG00000015713|ENSMMUG00000010451|ENSMMUG00000023375|ENSMMUG00000012392	http://www.genome.jp/kegg-bin/show_pathway?mcc04910/mcc:706972%09red/mcc:708938%09red/mcc:704683%09red/mcc:721821%09red/mcc:703514%09red/mcc:712848%09red/mcc:709298%09red/mcc:714218%09red/mcc:705801%09red/mcc:718421%09red/mcc:697523%09red/mcc:718982%09red/mcc:711922%09red
Thyroid hormone signaling pathway	KEGG PATHWAY	mcc04919	11	113	0.235353	1	ENSMMUG00000022175|ENSMMUG00000020535|ENSMMUG00000011459|ENSMMUG00000019564|ENSMMUG00000008639|ENSMMUG00000018163|ENSMMUG00000002926|ENSMMUG00000002368|ENSMMUG00000014756|ENSMMUG00000017758|ENSMMUG00000017833	http://www.genome.jp/kegg-bin/show_pathway?mcc04919/mcc:708938%09red/mcc:721821%09red/mcc:703293%09red/mcc:716170%09red/mcc:699536%09red/mcc:718387%09red/mcc:694544%09red/mcc:706513%09red/mcc:698283%09red/mcc:574320%09red/mcc:697523%09red
MAPK signaling pathway	KEGG PATHWAY	mcc04010	22	249	0.242235	1	ENSMMUG00000011557|ENSMMUG00000005670|ENSMMUG00000020274|ENSMMUG00000017758|ENSMMUG00000017496|ENSMMUG00000008639|ENSMMUG00000022111|ENSMMUG00000004341|ENSMMUG00000014482|ENSMMUG00000003736|ENSMMUG00000011527|ENSMMUG00000010495|ENSMMUG00000030597|ENSMMUG00000007133|ENSMMUG00000004919|ENSMMUG00000002958|ENSMMUG00000008351|ENSMMUG00000019564|ENSMMUG00000004124|ENSMMUG00000001187|ENSMMUG00000006296|…	http://www.genome.jp/kegg-bin/show_pathway?mcc04010/mcc:708391%09red/mcc:704683%09red/mcc:702837%09red/mcc:702388%09red/mcc:707777%09red/mcc:715615%09red/mcc:696825%09red/mcc:711672%09red/mcc:720271%09red/mcc:712829%09red/mcc:718573%09red/mcc:721821%09red/mcc:708228%09red/mcc:714794%09red/mcc:718582%09red/mcc:708938%09red/mcc:711353%09red/mcc:713952%09red/mcc:716170%09red/mcc:710324%09red/mcc:701…
Bacterial invasion of epithelial cells	KEGG PATHWAY	mcc05100	8	79	0.250089	1	ENSMMUG00000006581|ENSMMUG00000013545|ENSMMUG00000010393|ENSMMUG00000001321|ENSMMUG00000017985|ENSMMUG00000016902|ENSMMUG00000017669|ENSMMUG00000021842	http://www.genome.jp/kegg-bin/show_pathway?mcc05100/mcc:712135%09red/mcc:574385%09red/mcc:704387%09red/mcc:710226%09red/mcc:712931%09red/mcc:694021%09red/mcc:714044%09red/mcc:718982%09red
Epstein-Barr virus infection	KEGG PATHWAY	mcc05169	18	201	0.252325	1	ENSMMUG00000019604|ENSMMUG00000006077|ENSMMUG00000006880|ENSMMUG00000014008|ENSMMUG00000017188|ENSMMUG00000003683|ENSMMUG00000008351|ENSMMUG00000011527|ENSMMUG00000015892|ENSMMUG00000001748|ENSMMUG00000008639|ENSMMUG00000006987|ENSMMUG00000004124|ENSMMUG00000010707|ENSMMUG00000008156|ENSMMUG00000005208|ENSMMUG00000023226|ENSMMUG00000003736	http://www.genome.jp/kegg-bin/show_pathway?mcc05169/mcc:708391%09red/mcc:704683%09red/mcc:715615%09red/mcc:702711%09red/mcc:710732%09red/mcc:716170%09red/mcc:711456%09red/mcc:710324%09red/mcc:704102%09red/mcc:574128%09red/mcc:705211%09red/mcc:699566%09red/mcc:699847%09red/mcc:707923%09red/mcc:712455%09red/mcc:704424%09red/mcc:707749%09red
Vasopressin-regulated water reabsorption	KEGG PATHWAY	mcc04962	5	45	0.260382	1	ENSMMUG00000041847|ENSMMUG00000048207|ENSMMUG00000005008|ENSMMUG00000045962|ENSMMUG00000021688	http://www.genome.jp/kegg-bin/show_pathway?mcc04962/mcc:704880%09red/mcc:697763%09red/mcc:711719%09red/mcc:717101%09red/mcc:715951%09red
Purine metabolism	KEGG PATHWAY	mcc00230	16	178	0.26382	1	ENSMMUG00000019604|ENSMMUG00000004752|ENSMMUG00000014008|ENSMMUG00000015051|ENSMMUG00000012455|ENSMMUG00000006987|ENSMMUG00000005056|ENSMMUG00000005208|ENSMMUG00000005820|ENSMMUG00000011874|ENSMMUG00000010603|ENSMMUG00000006421|ENSMMUG00000046119|ENSMMUG00000023226|ENSMMUG00000017723|ENSMMUG00000038569	http://www.genome.jp/kegg-bin/show_pathway?mcc00230/mcc:677688%09red/mcc:705663%09red/mcc:716734%09red/mcc:702711%09red/mcc:707923%09red/mcc:715621%09red/mcc:715719%09red/mcc:699566%09red/mcc:717897%09red/mcc:703186%09red/mcc:697230%09red/mcc:718479%09red/mcc:721617%09red/mcc:704424%09red/mcc:700964%09red
Ubiquitin mediated proteolysis	KEGG PATHWAY	mcc04120	13	141	0.264005	1	ENSMMUG00000006741|ENSMMUG00000017428|ENSMMUG00000012887|ENSMMUG00000020980|ENSMMUG00000002569|ENSMMUG00000043281|ENSMMUG00000019870|ENSMMUG00000017475|ENSMMUG00000003149|ENSMMUG00000049219|ENSMMUG00000021085|ENSMMUG00000005218|ENSMMUG00000045077	http://www.genome.jp/kegg-bin/show_pathway?mcc04120/mcc:693388%09red/mcc:710862%09red/mcc:704875%09red/mcc:702317%09red/mcc:721711%09red/mcc:714909%09red/mcc:700379%09red/mcc:699906%09red/mcc:715590%09red/mcc:706324%09red/mcc:697105%09red/mcc:708990%09red/mcc:717166%09red
Proximal tubule bicarbonate reclamation	KEGG PATHWAY	mcc04964	3	23	0.264996	1	ENSMMUG00000042295|ENSMMUG00000003789|ENSMMUG00000017833	http://www.genome.jp/kegg-bin/show_pathway?mcc04964/mcc:716919%09red/mcc:706513%09red/mcc:708641%09red
RNA degradation	KEGG PATHWAY	mcc03018	8	81	0.269875	1	ENSMMUG00000000736|ENSMMUG00000007497|ENSMMUG00000009698|ENSMMUG00000013189|ENSMMUG00000004405|ENSMMUG00000008665|ENSMMUG00000011888|ENSMMUG00000018849	http://www.genome.jp/kegg-bin/show_pathway?mcc03018/mcc:716083%09red/mcc:715987%09red/mcc:712984%09red/mcc:693292%09red/mcc:716347%09red/mcc:713853%09red/mcc:720192%09red/mcc:701393%09red
Calcium signaling pathway	KEGG PATHWAY	mcc04020	16	180	0.277171	1	ENSMMUG00000022175|ENSMMUG00000011563|ENSMMUG00000011557|ENSMMUG00000040436|ENSMMUG00000017292|ENSMMUG00000002961|ENSMMUG00000022159|ENSMMUG00000008169|ENSMMUG00000008260|ENSMMUG00000020535|ENSMMUG00000015459|ENSMMUG00000006421|ENSMMUG00000002255|ENSMMUG00000012392|ENSMMUG00000005618|ENSMMUG00000048344	http://www.genome.jp/kegg-bin/show_pathway?mcc04020/mcc:711353%09red/mcc:718088%09red/mcc:703514%09red/mcc:707658%09red/mcc:574362%09red/mcc:703293%09red/mcc:693390%09red/mcc:718387%09red/mcc:702504%09red/mcc:710541%09red/mcc:721649%09red/mcc:697230%09red/mcc:716776%09red/mcc:697047%09red/mcc:708792%09red/mcc:695963%09red
Dorso-ventral axis formation	KEGG PATHWAY	mcc04320	3	24	0.284173	1	ENSMMUG00000011328|ENSMMUG00000017758|ENSMMUG00000029062	http://www.genome.jp/kegg-bin/show_pathway?mcc04320/mcc:708938%09red/mcc:694357%09red/mcc:715036%09red
Progesterone-mediated oocyte maturation	KEGG PATHWAY	mcc04914	8	83	0.290084	1	ENSMMUG00000005670|ENSMMUG00000011328|ENSMMUG00000022686|ENSMMUG00000012887|ENSMMUG00000019870|ENSMMUG00000006421|ENSMMUG00000022111|ENSMMUG00000017758	http://www.genome.jp/kegg-bin/show_pathway?mcc04914/mcc:708938%09red/mcc:721711%09red/mcc:714909%09red/mcc:696825%09red/mcc:714794%09red/mcc:702293%09red/mcc:694357%09red/mcc:697230%09red
VEGF signaling pathway	KEGG PATHWAY	mcc04370	6	59	0.290142	1	ENSMMUG00000010495|ENSMMUG00000022159|ENSMMUG00000019564|ENSMMUG00000018163|ENSMMUG00000004124|ENSMMUG00000017758	http://www.genome.jp/kegg-bin/show_pathway?mcc04370/mcc:708938%09red/mcc:721821%09red/mcc:715615%09red/mcc:701320%09red/mcc:694544%09red/mcc:718088%09red
PI3K-Akt signaling pathway	KEGG PATHWAY	mcc04151	29	348	0.295718	1	ENSMMUG00000011557|ENSMMUG00000005005|ENSMMUG00000011459|ENSMMUG00000005008|ENSMMUG00000003111|ENSMMUG00000002368|ENSMMUG00000017758|ENSMMUG00000020465|ENSMMUG00000022686|ENSMMUG00000008639|ENSMMUG00000002678|ENSMMUG00000021986|ENSMMUG00000004919|ENSMMUG00000017292|ENSMMUG00000003736|ENSMMUG00000041101|ENSMMUG00000038989|ENSMMUG00000018163|ENSMMUG00000019232|ENSMMUG00000006880|ENSMMUG00000018693|…	http://www.genome.jp/kegg-bin/show_pathway?mcc04151/mcc:713035%09red/mcc:704683%09red/mcc:712829%09red/mcc:574362%09red/mcc:715213%09red/mcc:715390%09red/mcc:719929%09red/mcc:715951%09red/mcc:574320%09red/mcc:716412%09red/mcc:711023%09red/mcc:695650%09red/mcc:694544%09red/mcc:702293%09red/mcc:705211%09red/mcc:714546%09red/mcc:721821%09red/mcc:713485%09red/mcc:708583%09red/mcc:700454%09red/mcc:697…
Intestinal immune network for IgA production	KEGG PATHWAY	mcc04672	5	48	0.301033	1	ENSMMUG00000003683|ENSMMUG00000022626|ENSMMUG00000040436|ENSMMUG00000010647|ENSMMUG00000011221	http://www.genome.jp/kegg-bin/show_pathway?mcc04672/mcc:722191%09red/mcc:100429857%09red/mcc:694638%09red/mcc:708792%09red/mcc:707749%09red
Glycosylphosphatidylinositol(GPI)-anchor biosynthesis	KEGG PATHWAY	mcc00563	3	25	0.303456	1	ENSMMUG00000031409|ENSMMUG00000029296|ENSMMUG00000012240	http://www.genome.jp/kegg-bin/show_pathway?mcc00563/mcc:696123%09red/mcc:708159%09red/mcc:709115%09red
Adherens junction	KEGG PATHWAY	mcc04520	7	73	0.313054	1	ENSMMUG00000000768|ENSMMUG00000010393|ENSMMUG00000016902|ENSMMUG00000015512|ENSMMUG00000015892|ENSMMUG00000017985|ENSMMUG00000017758	http://www.genome.jp/kegg-bin/show_pathway?mcc04520/mcc:708938%09red/mcc:712135%09red/mcc:100428388%09red/mcc:574385%09red/mcc:704387%09red/mcc:722426%09red/mcc:712455%09red
Salmonella infection	KEGG PATHWAY	mcc05132	8	87	0.331499	1	ENSMMUG00000002772|ENSMMUG00000003736|ENSMMUG00000009405|ENSMMUG00000017758|ENSMMUG00000022520|ENSMMUG00000006803|ENSMMUG00000006296|ENSMMUG00000016281	http://www.genome.jp/kegg-bin/show_pathway?mcc05132/mcc:708938%09red/mcc:710324%09red/mcc:710753%09red/mcc:700223%09red/mcc:704416%09red/mcc:714643%09red/mcc:701382%09red
Cholinergic synapse	KEGG PATHWAY	mcc04725	10	112	0.332032	1	ENSMMUG00000011563|ENSMMUG00000019900|ENSMMUG00000017292|ENSMMUG00000002961|ENSMMUG00000005008|ENSMMUG00000010903|ENSMMUG00000020535|ENSMMUG00000015320|ENSMMUG00000006421|ENSMMUG00000017758	http://www.genome.jp/kegg-bin/show_pathway?mcc04725/mcc:708938%09red/mcc:715951%09red/mcc:574394%09red/mcc:574362%09red/mcc:718387%09red/mcc:715426%09red/mcc:721649%09red/mcc:697230%09red/mcc:702504%09red/mcc:705326%09red
Antigen processing and presentation	KEGG PATHWAY	mcc04612	7	75	0.335653	1	ENSMMUG00000040436|ENSMMUG00000013202|ENSMMUG00000012462|ENSMMUG00000022686|ENSMMUG00000022626|ENSMMUG00000010722|ENSMMUG00000014970	http://www.genome.jp/kegg-bin/show_pathway?mcc04612/mcc:696290%09red/mcc:719706%09red/mcc:100429857%09red/mcc:714364%09red/mcc:702293%09red/mcc:713807%09red/mcc:708792%09red
Inflammatory bowel disease (IBD)	KEGG PATHWAY	mcc05321	6	63	0.339466	1	ENSMMUG00000003736|ENSMMUG00000010707|ENSMMUG00000040436|ENSMMUG00000012207|ENSMMUG00000022626|ENSMMUG00000003346	http://www.genome.jp/kegg-bin/show_pathway?mcc05321/mcc:708125%09red/mcc:695542%09red/mcc:710324%09red/mcc:100429857%09red/mcc:574128%09red/mcc:708792%09red
Gastric acid secretion	KEGG PATHWAY	mcc04971	7	76	0.347037	1	ENSMMUG00000011563|ENSMMUG00000020456|ENSMMUG00000017100|ENSMMUG00000020535|ENSMMUG00000006421|ENSMMUG00000012392|ENSMMUG00000017833	http://www.genome.jp/kegg-bin/show_pathway?mcc04971/mcc:703514%09red/mcc:718387%09red/mcc:702504%09red/mcc:706513%09red/mcc:697230%09red/mcc:713966%09red
Butirosin and neomycin biosynthesis	KEGG PATHWAY	mcc00524	1	5	0.348499	1	ENSMMUG00000015302	http://www.genome.jp/kegg-bin/show_pathway?mcc00524/mcc:711922%09red
Leukocyte transendothelial migration	KEGG PATHWAY	mcc04670	10	114	0.350572	1	ENSMMUG00000001037|ENSMMUG00000021847|ENSMMUG00000011332|ENSMMUG00000010995|ENSMMUG00000017214|ENSMMUG00000007586|ENSMMUG00000016902|ENSMMUG00000017985|ENSMMUG00000003094|ENSMMUG00000000477	http://www.genome.jp/kegg-bin/show_pathway?mcc04670/mcc:711778%09red/mcc:712135%09red/mcc:574385%09red/mcc:713227%09red/mcc:694207%09red/mcc:716936%09red/mcc:699854%09red/mcc:715471%09red/mcc:700499%09red/mcc:703967%09red
Fc epsilon RI signaling pathway	KEGG PATHWAY	mcc04664	6	64	0.351953	1	ENSMMUG00000011459|ENSMMUG00000001748|ENSMMUG00000019564|ENSMMUG00000017477|ENSMMUG00000017758|ENSMMUG00000017214	http://www.genome.jp/kegg-bin/show_pathway?mcc04664/mcc:708938%09red/mcc:721821%09red/mcc:700197%09red/mcc:713227%09red/mcc:704102%09red/mcc:697523%09red
GnRH signaling pathway	KEGG PATHWAY	mcc04912	8	89	0.352568	1	ENSMMUG00000011563|ENSMMUG00000002961|ENSMMUG00000001187|ENSMMUG00000019564|ENSMMUG00000020535|ENSMMUG00000006421|ENSMMUG00000017758|ENSMMUG00000012392	http://www.genome.jp/kegg-bin/show_pathway?mcc04912/mcc:708938%09red/mcc:721821%09red/mcc:703514%09red/mcc:702837%09red/mcc:718387%09red/mcc:702504%09red/mcc:721649%09red/mcc:697230%09red
Chemokine signaling pathway	KEGG PATHWAY	mcc04062	16	191	0.354073	1	ENSMMUG00000010707|ENSMMUG00000003736|ENSMMUG00000006581|ENSMMUG00000008351|ENSMMUG00000010995|ENSMMUG00000009366|ENSMMUG00000015072|ENSMMUG00000023584|ENSMMUG00000020535|ENSMMUG00000000426|ENSMMUG00000019351|ENSMMUG00000015925|ENSMMUG00000006421|ENSMMUG00000007586|ENSMMUG00000017758|ENSMMUG00000017214	http://www.genome.jp/kegg-bin/show_pathway?mcc04062/mcc:708938%09red/mcc:721754%09red/mcc:713622%09red/mcc:704061%09red/mcc:704683%09red/mcc:692074%09red/mcc:713227%09red/mcc:710324%09red/mcc:718387%09red/mcc:694207%09red/mcc:714351%09red/mcc:574128%09red/mcc:697230%09red/mcc:715471%09red/mcc:574225%09red/mcc:718982%09red
2-Oxocarboxylic acid metabolism	KEGG PATHWAY	mcc01210	2	16	0.354984	1	ENSMMUG00000015585|ENSMMUG00000003374	http://www.genome.jp/kegg-bin/show_pathway?mcc01210/mcc:698558%09red/mcc:703122%09red
NOD-like receptor signaling pathway	KEGG PATHWAY	mcc04621	5	52	0.356514	1	ENSMMUG00000008351|ENSMMUG00000017758|ENSMMUG00000022686|ENSMMUG00000003736|ENSMMUG00000012207	http://www.genome.jp/kegg-bin/show_pathway?mcc04621/mcc:708938%09red/mcc:710324%09red/mcc:702293%09red/mcc:704683%09red/mcc:695542%09red
Hepatitis C	KEGG PATHWAY	mcc05160	11	129	0.371249	1	ENSMMUG00000010707|ENSMMUG00000003736|ENSMMUG00000011459|ENSMMUG00000008351|ENSMMUG00000011527|ENSMMUG00000008639|ENSMMUG00000021986|ENSMMUG00000020465|ENSMMUG00000003094|ENSMMUG00000017758|ENSMMUG00000002526	http://www.genome.jp/kegg-bin/show_pathway?mcc05160/mcc:708938%09red/mcc:708391%09red/mcc:704683%09red/mcc:716170%09red/mcc:719929%09red/mcc:711023%09red/mcc:710324%09red/mcc:699854%09red/mcc:695607%09red/mcc:574128%09red/mcc:697523%09red
Fatty acid degradation	KEGG PATHWAY	mcc00071	4	41	0.376169	1	ENSMMUG00000011253|ENSMMUG00000019237|ENSMMUG00000000990|ENSMMUG00000014172	http://www.genome.jp/kegg-bin/show_pathway?mcc00071/mcc:696743%09red/mcc:705197%09red/mcc:707908%09red/mcc:696243%09red
Vascular smooth muscle contraction	KEGG PATHWAY	mcc04270	10	117	0.378649	1	ENSMMUG00000002961|ENSMMUG00000019564|ENSMMUG00000002701|ENSMMUG00000020535|ENSMMUG00000007027|ENSMMUG00000014425|ENSMMUG00000006421|ENSMMUG00000002255|ENSMMUG00000017758|ENSMMUG00000012392	http://www.genome.jp/kegg-bin/show_pathway?mcc04270/mcc:100427024%09red/mcc:708938%09red/mcc:721821%09red/mcc:703514%09red/mcc:700184%09red/mcc:714533%09red/mcc:718387%09red/mcc:695963%09red/mcc:721649%09red/mcc:697230%09red
Selenocompound metabolism	KEGG PATHWAY	mcc00450	2	17	0.380388	1	ENSMMUG00000018483|ENSMMUG00000011277	http://www.genome.jp/kegg-bin/show_pathway?mcc00450/mcc:695511%09red/mcc:714744%09red
Apoptosis	KEGG PATHWAY	mcc04210	8	92	0.384432	1	ENSMMUG00000003736|ENSMMUG00000008351|ENSMMUG00000011527|ENSMMUG00000008639|ENSMMUG00000005985|ENSMMUG00000018163|ENSMMUG00000007542|ENSMMUG00000012351	http://www.genome.jp/kegg-bin/show_pathway?mcc04210/mcc:713035%09red/mcc:708391%09red/mcc:704683%09red/mcc:716170%09red/mcc:710324%09red/mcc:697508%09red/mcc:694544%09red/mcc:716826%09red
Amphetamine addiction	KEGG PATHWAY	mcc05031	6	67	0.389567	1	ENSMMUG00000011563|ENSMMUG00000019991|ENSMMUG00000005008|ENSMMUG00000018519|ENSMMUG00000003236|ENSMMUG00000012392	http://www.genome.jp/kegg-bin/show_pathway?mcc05031/mcc:715951%09red/mcc:693677%09red/mcc:703514%09red/mcc:702690%09red/mcc:702504%09red/mcc:574205%09red
Hypertrophic cardiomyopathy (HCM)	KEGG PATHWAY	mcc05410	7	80	0.392889	1	ENSMMUG00000002958|ENSMMUG00000015713|ENSMMUG00000002678|ENSMMUG00000005618|ENSMMUG00000007975|ENSMMUG00000016096|ENSMMUG00000014741	http://www.genome.jp/kegg-bin/show_pathway?mcc05410/mcc:697047%09red/mcc:709298%09red/mcc:720271%09red/mcc:700454%09red/mcc:718573%09red/mcc:712209%09red/mcc:719414%09red
TNF signaling pathway	KEGG PATHWAY	mcc04668	9	106	0.396545	1	ENSMMUG00000003736|ENSMMUG00000021447|ENSMMUG00000008351|ENSMMUG00000011527|ENSMMUG00000005008|ENSMMUG00000012207|ENSMMUG00000000426|ENSMMUG00000001801|ENSMMUG00000017758	http://www.genome.jp/kegg-bin/show_pathway?mcc04668/mcc:708938%09red/mcc:708391%09red/mcc:704683%09red/mcc:695542%09red/mcc:715951%09red/mcc:710324%09red/mcc:693359%09red/mcc:574225%09red/mcc:715454%09red
Type II diabetes mellitus	KEGG PATHWAY	mcc04930	4	43	0.408038	1	ENSMMUG00000008351|ENSMMUG00000017758|ENSMMUG00000014425|ENSMMUG00000015302	http://www.genome.jp/kegg-bin/show_pathway?mcc04930/mcc:708938%09red/mcc:714533%09red/mcc:704683%09red/mcc:711922%09red
Prolactin signaling pathway	KEGG PATHWAY	mcc04917	6	69	0.414638	1	ENSMMUG00000003736|ENSMMUG00000006581|ENSMMUG00000010707|ENSMMUG00000019564|ENSMMUG00000002368|ENSMMUG00000017758	http://www.genome.jp/kegg-bin/show_pathway?mcc04917/mcc:708938%09red/mcc:721821%09red/mcc:710324%09red/mcc:718982%09red/mcc:574320%09red/mcc:574128%09red
Toxoplasmosis	KEGG PATHWAY	mcc05145	10	122	0.425774	1	ENSMMUG00000019900|ENSMMUG00000003736|ENSMMUG00000018163|ENSMMUG00000003683|ENSMMUG00000008351|ENSMMUG00000005985|ENSMMUG00000011459|ENSMMUG00000022626|ENSMMUG00000010707|ENSMMUG00000017758	http://www.genome.jp/kegg-bin/show_pathway?mcc05145/mcc:713035%09red/mcc:708938%09red/mcc:704683%09red/mcc:707749%09red/mcc:100429857%09red/mcc:710324%09red/mcc:694544%09red/mcc:574128%09red/mcc:574394%09red/mcc:697523%09red
Thyroid hormone synthesis	KEGG PATHWAY	mcc04918	6	70	0.427136	1	ENSMMUG00000019676|ENSMMUG00000011578|ENSMMUG00000005008|ENSMMUG00000020535|ENSMMUG00000006421|ENSMMUG00000017833	http://www.genome.jp/kegg-bin/show_pathway?mcc04918/mcc:715951%09red/mcc:718387%09red/mcc:706513%09red/mcc:697230%09red/mcc:701906%09red/mcc:715474%09red
Vitamin B6 metabolism	KEGG PATHWAY	mcc00750	1	7	0.435224	1	ENSMMUG00000012300	http://www.genome.jp/kegg-bin/show_pathway?mcc00750/mcc:713564%09red
Asthma	KEGG PATHWAY	mcc05310	3	32	0.437306	1	ENSMMUG00000003683|ENSMMUG00000022626|ENSMMUG00000040436	http://www.genome.jp/kegg-bin/show_pathway?mcc05310/mcc:100429857%09red/mcc:708792%09red/mcc:707749%09red
Phototransduction	KEGG PATHWAY	mcc04744	3	32	0.437306	1	ENSMMUG00000004752|ENSMMUG00000012392|ENSMMUG00000017723	http://www.genome.jp/kegg-bin/show_pathway?mcc04744/mcc:677688%09red/mcc:716734%09red/mcc:703514%09red
Notch signaling pathway	KEGG PATHWAY	mcc04330	4	45	0.439564	1	ENSMMUG00000008323|ENSMMUG00000014756|ENSMMUG00000000460|ENSMMUG00000001180	http://www.genome.jp/kegg-bin/show_pathway?mcc04330/mcc:715175%09red/mcc:694507%09red/mcc:698283%09red/mcc:697470%09red
Endocrine and other factor-regulated calcium reabsorption	KEGG PATHWAY	mcc04961	4	45	0.439564	1	ENSMMUG00000003620|ENSMMUG00000020535|ENSMMUG00000014742|ENSMMUG00000017833	http://www.genome.jp/kegg-bin/show_pathway?mcc04961/mcc:718387%09red/mcc:712147%09red/mcc:720875%09red/mcc:706513%09red
Natural killer cell mediated cytotoxicity	KEGG PATHWAY	mcc04650	9	111	0.446445	1	ENSMMUG00000014656|ENSMMUG00000006581|ENSMMUG00000001748|ENSMMUG00000019564|ENSMMUG00000007542|ENSMMUG00000021545|ENSMMUG00000014335|ENSMMUG00000017758|ENSMMUG00000017214	http://www.genome.jp/kegg-bin/show_pathway?mcc04650/mcc:708938%09red/mcc:721821%09red/mcc:713227%09red/mcc:707555%09red/mcc:700932%09red/mcc:704102%09red/mcc:574158%09red/mcc:718982%09red/mcc:716826%09red
Hepatitis B	KEGG PATHWAY	mcc05161	12	151	0.449584	1	ENSMMUG00000002368|ENSMMUG00000003736|ENSMMUG00000018163|ENSMMUG00000008351|ENSMMUG00000005008|ENSMMUG00000019564|ENSMMUG00000008639|ENSMMUG00000023550|ENSMMUG00000010707|ENSMMUG00000017649|ENSMMUG00000017758|ENSMMUG00000002526	http://www.genome.jp/kegg-bin/show_pathway?mcc05161/mcc:708938%09red/mcc:715951%09red/mcc:704683%09red/mcc:721821%09red/mcc:716170%09red/mcc:574320%09red/mcc:710324%09red/mcc:713904%09red/mcc:714126%09red/mcc:694544%09red/mcc:695607%09red/mcc:574128%09red
Arachidonic acid metabolism	KEGG PATHWAY	mcc00590	5	59	0.453717	1	ENSMMUG00000012380|ENSMMUG00000002701|ENSMMUG00000019676|ENSMMUG00000021429|ENSMMUG00000011822	http://www.genome.jp/kegg-bin/show_pathway?mcc00590/mcc:700184%09red/mcc:707990%09red/mcc:716657%09red/mcc:695160%09red/mcc:715474%09red
Osteoclast differentiation	KEGG PATHWAY	mcc04380	10	126	0.463381	1	ENSMMUG00000003736|ENSMMUG00000018473|ENSMMUG00000008351|ENSMMUG00000011527|ENSMMUG00000001748|ENSMMUG00000017477|ENSMMUG00000021055|ENSMMUG00000007586|ENSMMUG00000014464|ENSMMUG00000017758	http://www.genome.jp/kegg-bin/show_pathway?mcc04380/mcc:708938%09red/mcc:708391%09red/mcc:704683%09red/mcc:700197%09red/mcc:705481%09red/mcc:710324%09red/mcc:694207%09red/mcc:704102%09red/mcc:716034%09red/mcc:703068%09red
cAMP signaling pathway	KEGG PATHWAY	mcc04024	15	193	0.466327	1	ENSMMUG00000017214|ENSMMUG00000017292|ENSMMUG00000003736|ENSMMUG00000005008|ENSMMUG00000019564|ENSMMUG00000014172|ENSMMUG00000011563|ENSMMUG00000005299|ENSMMUG00000009832|ENSMMUG00000006421|ENSMMUG00000000477|ENSMMUG00000017758|ENSMMUG00000012392|ENSMMUG00000017833|ENSMMUG00000048344	http://www.genome.jp/kegg-bin/show_pathway?mcc04024/mcc:708938%09red/mcc:715951%09red/mcc:705197%09red/mcc:721821%09red/mcc:703514%09red/mcc:574362%09red/mcc:713227%09red/mcc:710324%09red/mcc:718019%09red/mcc:695483%09red/mcc:702504%09red/mcc:703967%09red/mcc:706513%09red/mcc:697230%09red/mcc:716776%09red
Amino sugar and nucleotide sugar metabolism	KEGG PATHWAY	mcc00520	4	47	0.470579	1	ENSMMUG00000022714|ENSMMUG00000014664|ENSMMUG00000001731|ENSMMUG00000015302	http://www.genome.jp/kegg-bin/show_pathway?mcc00520/mcc:715826%09red/mcc:698005%09red/mcc:709122%09red/mcc:711922%09red
Dilated cardiomyopathy	KEGG PATHWAY	mcc05414	7	87	0.472822	1	ENSMMUG00000002958|ENSMMUG00000002678|ENSMMUG00000005618|ENSMMUG00000006421|ENSMMUG00000007975|ENSMMUG00000016096|ENSMMUG00000014741	http://www.genome.jp/kegg-bin/show_pathway?mcc05414/mcc:697047%09red/mcc:720271%09red/mcc:700454%09red/mcc:697230%09red/mcc:718573%09red/mcc:712209%09red/mcc:719414%09red
Lysosome	KEGG PATHWAY	mcc04142	9	114	0.47615	1	ENSMMUG00000003874|ENSMMUG00000012969|ENSMMUG00000016593|ENSMMUG00000010147|ENSMMUG00000007717|ENSMMUG00000015663|ENSMMUG00000018021|ENSMMUG00000013402|ENSMMUG00000022644	http://www.genome.jp/kegg-bin/show_pathway?mcc04142/mcc:100430853%09red/mcc:702619%09red/mcc:705751%09red/mcc:677865%09red/mcc:703534%09red/mcc:718605%09red/mcc:711248%09red/mcc:719243%09red/mcc:709510%09red
Endocytosis	KEGG PATHWAY	mcc04144	17	222	0.482489	1	ENSMMUG00000015911|ENSMMUG00000037461|ENSMMUG00000043386|ENSMMUG00000002569|ENSMMUG00000017249|ENSMMUG00000000871|ENSMMUG00000001793|ENSMMUG00000013313|ENSMMUG00000004919|ENSMMUG00000019351|ENSMMUG00000015925|ENSMMUG00000003620|ENSMMUG00000016637|ENSMMUG00000012145|ENSMMUG00000008127|ENSMMUG00000008833|ENSMMUG00000044865	http://www.genome.jp/kegg-bin/show_pathway?mcc04144/mcc:719734%09red/mcc:721754%09red/mcc:720875%09red/mcc:100423350%09red/mcc:714385%09red/mcc:711969%09red/mcc:712829%09red/mcc:700379%09red/mcc:699351%09red/mcc:692074%09red/mcc:695681%09red/mcc:710305%09red/mcc:717629%09red/mcc:718682%09red/mcc:702956%09red/mcc:705277%09red
Regulation of actin cytoskeleton	KEGG PATHWAY	mcc04810	16	209	0.485634	1	ENSMMUG00000002772|ENSMMUG00000011557|ENSMMUG00000009405|ENSMMUG00000011332|ENSMMUG00000001179|ENSMMUG00000019564|ENSMMUG00000019457|ENSMMUG00000002678|ENSMMUG00000020534|ENSMMUG00000017292|ENSMMUG00000015512|ENSMMUG00000015001|ENSMMUG00000021847|ENSMMUG00000017758|ENSMMUG00000017214|ENSMMUG00000004919	http://www.genome.jp/kegg-bin/show_pathway?mcc04810/mcc:711778%09red/mcc:711353%09red/mcc:100428388%09red/mcc:721821%09red/mcc:574362%09red/mcc:713227%09red/mcc:712829%09red/mcc:710753%09red/mcc:708938%09red/mcc:709018%09red/mcc:716936%09red/mcc:700454%09red/mcc:701589%09red/mcc:715120%09red/mcc:716614%09red/mcc:704416%09red
Alanine, aspartate and glutamate metabolism	KEGG PATHWAY	mcc00250	3	35	0.491905	1	ENSMMUG00000001731|ENSMMUG00000010269|ENSMMUG00000015585	http://www.genome.jp/kegg-bin/show_pathway?mcc00250/mcc:715826%09red/mcc:699460%09red/mcc:703122%09red
Dopaminergic synapse	KEGG PATHWAY	mcc04728	10	130	0.500554	1	ENSMMUG00000011563|ENSMMUG00000019900|ENSMMUG00000019991|ENSMMUG00000005008|ENSMMUG00000020465|ENSMMUG00000041101|ENSMMUG00000020535|ENSMMUG00000021986|ENSMMUG00000012392|ENSMMUG00000019771	http://www.genome.jp/kegg-bin/show_pathway?mcc04728/mcc:715951%09red/mcc:716313%09red/mcc:574394%09red/mcc:703514%09red/mcc:711023%09red/mcc:718387%09red/mcc:708583%09red/mcc:693677%09red/mcc:702504%09red/mcc:719929%09red
p53 signaling pathway	KEGG PATHWAY	mcc04115	6	76	0.500872	1	ENSMMUG00000019993|ENSMMUG00000010009|ENSMMUG00000008639|ENSMMUG00000018163|ENSMMUG00000002368|ENSMMUG00000009394	http://www.genome.jp/kegg-bin/show_pathway?mcc04115/mcc:716170%09red/mcc:713226%09red/mcc:694544%09red/mcc:574320%09red/mcc:699329%09red/mcc:716904%09red
Sulfur relay system	KEGG PATHWAY	mcc04122	1	9	0.51041	1	ENSMMUG00000002758	http://www.genome.jp/kegg-bin/show_pathway?mcc04122/mcc:701166%09red
Pyruvate metabolism	KEGG PATHWAY	mcc00620	4	50	0.515824	1	ENSMMUG00000000737|ENSMMUG00000006453|ENSMMUG00000022037|ENSMMUG00000009349	http://www.genome.jp/kegg-bin/show_pathway?mcc00620/mcc:713589%09red/mcc:714218%09red/mcc:703206%09red/mcc:697846%09red
PPAR signaling pathway	KEGG PATHWAY	mcc03320	5	64	0.520683	1	ENSMMUG00000011459|ENSMMUG00000000990|ENSMMUG00000001545|ENSMMUG00000009963|ENSMMUG00000014172	http://www.genome.jp/kegg-bin/show_pathway?mcc03320/mcc:696743%09red/mcc:708711%09red/mcc:705197%09red/mcc:702836%09red/mcc:697523%09red
Carbon metabolism	KEGG PATHWAY	mcc01200	9	119	0.524778	1	ENSMMUG00000002651|ENSMMUG00000005452|ENSMMUG00000015302|ENSMMUG00000020322|ENSMMUG00000007828|ENSMMUG00000015585|ENSMMUG00000000983|ENSMMUG00000041670|ENSMMUG00000003374	http://www.genome.jp/kegg-bin/show_pathway?mcc01200/mcc:706960%09red/mcc:698854%09red/mcc:706515%09red/mcc:698558%09red/mcc:714840%09red/mcc:708406%09red/mcc:703122%09red/mcc:711922%09red
RIG-I-like receptor signaling pathway	KEGG PATHWAY	mcc04622	5	65	0.533663	1	ENSMMUG00000008351|ENSMMUG00000011527|ENSMMUG00000003736|ENSMMUG00000019762|ENSMMUG00000002526	http://www.genome.jp/kegg-bin/show_pathway?mcc04622/mcc:708391%09red/mcc:693913%09red/mcc:695607%09red/mcc:704683%09red/mcc:710324%09red
Cardiac muscle contraction	KEGG PATHWAY	mcc04260	7	93	0.539096	1	ENSMMUG00000011677|ENSMMUG00000002958|ENSMMUG00000007383|ENSMMUG00000005618|ENSMMUG00000007975|ENSMMUG00000017833|ENSMMUG00000014741	http://www.genome.jp/kegg-bin/show_pathway?mcc04260/mcc:697047%09red/mcc:692061%09red/mcc:693811%09red/mcc:720271%09red/mcc:706513%09red/mcc:718573%09red/mcc:712209%09red
Citrate cycle (TCA cycle)	KEGG PATHWAY	mcc00020	3	38	0.543749	1	ENSMMUG00000002651|ENSMMUG00000018931|ENSMMUG00000003374	http://www.genome.jp/kegg-bin/show_pathway?mcc00020/mcc:708501%09red/mcc:698854%09red/mcc:698558%09red
Ras signaling pathway	KEGG PATHWAY	mcc04014	17	231	0.545258	1	ENSMMUG00000011557|ENSMMUG00000003736|ENSMMUG00000006581|ENSMMUG00000008351|ENSMMUG00000040436|ENSMMUG00000019564|ENSMMUG00000005985|ENSMMUG00000002701|ENSMMUG00000020534|ENSMMUG00000018693|ENSMMUG00000007434|ENSMMUG00000021545|ENSMMUG00000000270|ENSMMUG00000017477|ENSMMUG00000017758|ENSMMUG00000012392|ENSMMUG00000004919	http://www.genome.jp/kegg-bin/show_pathway?mcc04014/mcc:713035%09red/mcc:711353%09red/mcc:700197%09red/mcc:704683%09red/mcc:721821%09red/mcc:703514%09red/mcc:712829%09red/mcc:716412%09red/mcc:710324%09red/mcc:707555%09red/mcc:698964%09red/mcc:708938%09red/mcc:701589%09red/mcc:700184%09red/mcc:715213%09red/mcc:708792%09red/mcc:718982%09red
Biosynthesis of amino acids	KEGG PATHWAY	mcc01230	6	80	0.548126	1	ENSMMUG00000020322|ENSMMUG00000018634|ENSMMUG00000015585|ENSMMUG00000000983|ENSMMUG00000041670|ENSMMUG00000003374	http://www.genome.jp/kegg-bin/show_pathway?mcc01230/mcc:698558%09red/mcc:700519%09red/mcc:703122%09red/mcc:708406%09red/mcc:706960%09red
Transcriptional misregulation in cancer	KEGG PATHWAY	mcc05202	13	177	0.55191	1	ENSMMUG00000013048|ENSMMUG00000040436|ENSMMUG00000003736|ENSMMUG00000003683|ENSMMUG00000002569|ENSMMUG00000011578|ENSMMUG00000021415|ENSMMUG00000001649|ENSMMUG00000008639|ENSMMUG00000005985|ENSMMUG00000004341|ENSMMUG00000005697|ENSMMUG00000000460	http://www.genome.jp/kegg-bin/show_pathway?mcc05202/mcc:713035%09red/mcc:697470%09red/mcc:702105%09red/mcc:707749%09red/mcc:707769%09red/mcc:700379%09red/mcc:710324%09red/mcc:708228%09red/mcc:696749%09red/mcc:722437%09red/mcc:701906%09red/mcc:708792%09red/mcc:716170%09red
Salivary secretion	KEGG PATHWAY	mcc04970	6	81	0.559626	1	ENSMMUG00000020456|ENSMMUG00000017100|ENSMMUG00000020535|ENSMMUG00000006421|ENSMMUG00000012392|ENSMMUG00000017833	http://www.genome.jp/kegg-bin/show_pathway?mcc04970/mcc:697230%09red/mcc:713966%09red/mcc:706513%09red/mcc:718387%09red/mcc:703514%09red
Histidine metabolism	KEGG PATHWAY	mcc00340	2	25	0.564013	1	ENSMMUG00000004197|ENSMMUG00000019991	http://www.genome.jp/kegg-bin/show_pathway?mcc00340/mcc:693677%09red/mcc:716511%09red
Pentose phosphate pathway	KEGG PATHWAY	mcc00030	2	25	0.564013	1	ENSMMUG00000020322|ENSMMUG00000000983	http://www.genome.jp/kegg-bin/show_pathway?mcc00030/mcc:708406%09red
Bile secretion	KEGG PATHWAY	mcc04976	5	68	0.571594	1	ENSMMUG00000017100|ENSMMUG00000003789|ENSMMUG00000020456|ENSMMUG00000017833|ENSMMUG00000006421	http://www.genome.jp/kegg-bin/show_pathway?mcc04976/mcc:697230%09red/mcc:713966%09red/mcc:706513%09red/mcc:708641%09red
HTLV-I infection	KEGG PATHWAY	mcc05166	19	263	0.574847	1	ENSMMUG00000000180|ENSMMUG00000011557|ENSMMUG00000018445|ENSMMUG00000003736|ENSMMUG00000005005|ENSMMUG00000005985|ENSMMUG00000003683|ENSMMUG00000008351|ENSMMUG00000019839|ENSMMUG00000040436|ENSMMUG00000012887|ENSMMUG00000008639|ENSMMUG00000014756|ENSMMUG00000003149|ENSMMUG00000022626|ENSMMUG00000023550|ENSMMUG00000002368|ENSMMUG00000006421|ENSMMUG00000017649	http://www.genome.jp/kegg-bin/show_pathway?mcc05166/mcc:713035%09red/mcc:711353%09red/mcc:715908%09red/mcc:704683%09red/mcc:713864%09red/mcc:707749%09red/mcc:714909%09red/mcc:715880%09red/mcc:716170%09red/mcc:710324%09red/mcc:713904%09red/mcc:714126%09red/mcc:693419%09red/mcc:697230%09red/mcc:698283%09red/mcc:574320%09red/mcc:100429857%09red/mcc:708792%09red/mcc:702317%09red
Fatty acid biosynthesis	KEGG PATHWAY	mcc00061	1	11	0.575591	1	ENSMMUG00000009349	http://www.genome.jp/kegg-bin/show_pathway?mcc00061/mcc:714218%09red
mRNA surveillance pathway	KEGG PATHWAY	mcc03015	7	97	0.581319	1	ENSMMUG00000007497|ENSMMUG00000019771|ENSMMUG00000011002|ENSMMUG00000020465|ENSMMUG00000041101|ENSMMUG00000020724|ENSMMUG00000021986	http://www.genome.jp/kegg-bin/show_pathway?mcc03015/mcc:716083%09red/mcc:716313%09red/mcc:695351%09red/mcc:711023%09red/mcc:708583%09red/mcc:708148%09red/mcc:719929%09red
Fanconi anemia pathway	KEGG PATHWAY	mcc03460	4	55	0.586886	1	ENSMMUG00000008299|ENSMMUG00000004579|ENSMMUG00000010890|ENSMMUG00000009426	http://www.genome.jp/kegg-bin/show_pathway?mcc03460/mcc:708579%09red/mcc:719290%09red/mcc:713125%09red/mcc:709398%09red
Tuberculosis	KEGG PATHWAY	mcc05152	13	182	0.590237	1	ENSMMUG00000003874|ENSMMUG00000011563|ENSMMUG00000003736|ENSMMUG00000022159|ENSMMUG00000001748|ENSMMUG00000022626|ENSMMUG00000012207|ENSMMUG00000018163|ENSMMUG00000010722|ENSMMUG00000014970|ENSMMUG00000022644|ENSMMUG00000017758|ENSMMUG00000012392	http://www.genome.jp/kegg-bin/show_pathway?mcc05152/mcc:708938%09red/mcc:696290%09red/mcc:718088%09red/mcc:695542%09red/mcc:719706%09red/mcc:100429857%09red/mcc:703514%09red/mcc:710324%09red/mcc:703534%09red/mcc:677865%09red/mcc:704102%09red/mcc:702504%09red/mcc:694544%09red
Inflammatory mediator regulation of TRP channels	KEGG PATHWAY	mcc04750	7	98	0.591578	1	ENSMMUG00000011563|ENSMMUG00000002701|ENSMMUG00000020535|ENSMMUG00000014425|ENSMMUG00000006421|ENSMMUG00000006529|ENSMMUG00000012392	http://www.genome.jp/kegg-bin/show_pathway?mcc04750/mcc:703514%09red/mcc:713320%09red/mcc:714533%09red/mcc:718387%09red/mcc:702504%09red/mcc:700184%09red/mcc:697230%09red
Fatty acid metabolism	KEGG PATHWAY	mcc01212	3	41	0.592381	1	ENSMMUG00000009349|ENSMMUG00000000990|ENSMMUG00000014172	http://www.genome.jp/kegg-bin/show_pathway?mcc01212/mcc:696743%09red/mcc:705197%09red/mcc:714218%09red
Colorectal cancer	KEGG PATHWAY	mcc05210	5	70	0.595964	1	ENSMMUG00000002368|ENSMMUG00000018163|ENSMMUG00000000605|ENSMMUG00000017758|ENSMMUG00000008639	http://www.genome.jp/kegg-bin/show_pathway?mcc05210/mcc:708938%09red/mcc:574320%09red/mcc:694544%09red/mcc:100424087%09red/mcc:716170%09red
Glycerolipid metabolism	KEGG PATHWAY	mcc00561	4	56	0.600349	1	ENSMMUG00000021446|ENSMMUG00000018434|ENSMMUG00000014721|ENSMMUG00000005646	http://www.genome.jp/kegg-bin/show_pathway?mcc00561/mcc:717174%09red/mcc:713198%09red/mcc:714210%09red/mcc:710363%09red
Protein digestion and absorption	KEGG PATHWAY	mcc04974	6	85	0.604167	1	ENSMMUG00000009494|ENSMMUG00000003789|ENSMMUG00000018664|ENSMMUG00000011474|ENSMMUG00000020354|ENSMMUG00000017833	http://www.genome.jp/kegg-bin/show_pathway?mcc04974/mcc:694248%09red/mcc:722218%09red/mcc:701972%09red/mcc:706513%09red/mcc:708641%09red/mcc:703095%09red
FoxO signaling pathway	KEGG PATHWAY	mcc04068	9	128	0.607842	1	ENSMMUG00000010707|ENSMMUG00000014168|ENSMMUG00000011459|ENSMMUG00000015713|ENSMMUG00000019564|ENSMMUG00000003029|ENSMMUG00000008351|ENSMMUG00000002368|ENSMMUG00000017758	http://www.genome.jp/kegg-bin/show_pathway?mcc04068/mcc:708938%09red/mcc:704683%09red/mcc:721821%09red/mcc:719419%09red/mcc:709298%09red/mcc:574320%09red/mcc:574128%09red/mcc:697523%09red
Toll-like receptor signaling pathway	KEGG PATHWAY	mcc04620	7	101	0.621569	1	ENSMMUG00000003736|ENSMMUG00000003683|ENSMMUG00000008351|ENSMMUG00000018478|ENSMMUG00000019564|ENSMMUG00000017758|ENSMMUG00000002526	http://www.genome.jp/kegg-bin/show_pathway?mcc04620/mcc:708938%09red/mcc:704683%09red/mcc:721821%09red/mcc:707749%09red/mcc:695607%09red/mcc:710324%09red/mcc:700725%09red
Circadian entrainment	KEGG PATHWAY	mcc04713	7	101	0.621569	1	ENSMMUG00000011563|ENSMMUG00000019900|ENSMMUG00000020535|ENSMMUG00000005299|ENSMMUG00000006421|ENSMMUG00000017758|ENSMMUG00000012392	http://www.genome.jp/kegg-bin/show_pathway?mcc04713/mcc:708938%09red/mcc:574394%09red/mcc:703514%09red/mcc:718387%09red/mcc:695483%09red/mcc:702504%09red/mcc:697230%09red
Collecting duct acid secretion	KEGG PATHWAY	mcc04966	2	28	0.622071	1	ENSMMUG00000022644|ENSMMUG00000021477	http://www.genome.jp/kegg-bin/show_pathway?mcc04966/mcc:709739%09red/mcc:677865%09red
Influenza A	KEGG PATHWAY	mcc05164	12	176	0.650286	1	ENSMMUG00000022626|ENSMMUG00000003736|ENSMMUG00000008351|ENSMMUG00000002569|ENSMMUG00000019564|ENSMMUG00000017906|ENSMMUG00000018163|ENSMMUG00000007542|ENSMMUG00000020724|ENSMMUG00000004657|ENSMMUG00000017758|ENSMMUG00000002526	http://www.genome.jp/kegg-bin/show_pathway?mcc05164/mcc:708938%09red/mcc:704683%09red/mcc:721821%09red/mcc:695351%09red/mcc:100429857%09red/mcc:700379%09red/mcc:710324%09red/mcc:715813%09red/mcc:694544%09red/mcc:718890%09red/mcc:695607%09red/mcc:716826%09red
Nicotinate and nicotinamide metabolism	KEGG PATHWAY	mcc00760	2	30	0.657341	1	ENSMMUG00000010879|ENSMMUG00000038569	http://www.genome.jp/kegg-bin/show_pathway?mcc00760/mcc:708852%09red/mcc:700964%09red
Amyotrophic lateral sclerosis (ALS)	KEGG PATHWAY	mcc05014	4	61	0.66354	1	ENSMMUG00000018163|ENSMMUG00000008639|ENSMMUG00000021447|ENSMMUG00000005985	http://www.genome.jp/kegg-bin/show_pathway?mcc05014/mcc:713035%09red/mcc:694544%09red/mcc:715454%09red/mcc:716170%09red
Malaria	KEGG PATHWAY	mcc05144	3	46	0.665604	1	ENSMMUG00000003683|ENSMMUG00000040436|ENSMMUG00000001300	http://www.genome.jp/kegg-bin/show_pathway?mcc05144/mcc:719284%09red/mcc:708792%09red/mcc:707749%09red
N-Glycan biosynthesis	KEGG PATHWAY	mcc00510	3	46	0.665604	1	ENSMMUG00000005103|ENSMMUG00000032030|ENSMMUG00000016300	http://www.genome.jp/kegg-bin/show_pathway?mcc00510/mcc:705480%09red/mcc:708299%09red/mcc:722572%09red
Protein processing in endoplasmic reticulum	KEGG PATHWAY	mcc04141	11	166	0.681949	1	ENSMMUG00000016709|ENSMMUG00000013495|ENSMMUG00000011527|ENSMMUG00000022686|ENSMMUG00000002964|ENSMMUG00000017906|ENSMMUG00000049219|ENSMMUG00000016192|ENSMMUG00000021585|ENSMMUG00000006398|ENSMMUG00000045077	http://www.genome.jp/kegg-bin/show_pathway?mcc04141/mcc:708391%09red/mcc:718890%09red/mcc:706346%09red/mcc:700032%09red/mcc:719383%09red/mcc:715070%09red/mcc:702293%09red/mcc:702408%09red/mcc:711269%09red/mcc:697105%09red/mcc:710862%09red
Homologous recombination	KEGG PATHWAY	mcc03440	2	32	0.689923	1	ENSMMUG00000011568|ENSMMUG00000004579	http://www.genome.jp/kegg-bin/show_pathway?mcc03440/mcc:708579%09red/mcc:707740%09red
Cocaine addiction	KEGG PATHWAY	mcc05030	3	48	0.692066	1	ENSMMUG00000005008|ENSMMUG00000003736|ENSMMUG00000019991	http://www.genome.jp/kegg-bin/show_pathway?mcc05030/mcc:715951%09red/mcc:693677%09red/mcc:710324%09red
Allograft rejection	KEGG PATHWAY	mcc05330	3	48	0.692066	1	ENSMMUG00000003683|ENSMMUG00000022626|ENSMMUG00000040436	http://www.genome.jp/kegg-bin/show_pathway?mcc05330/mcc:100429857%09red/mcc:708792%09red/mcc:707749%09red
Mineral absorption	KEGG PATHWAY	mcc04978	3	48	0.692066	1	ENSMMUG00000007221|ENSMMUG00000003789|ENSMMUG00000017833	http://www.genome.jp/kegg-bin/show_pathway?mcc04978/mcc:719266%09red/mcc:706513%09red/mcc:708641%09red
Pancreatic secretion	KEGG PATHWAY	mcc04972	6	94	0.694624	1	ENSMMUG00000009494|ENSMMUG00000020456|ENSMMUG00000017100|ENSMMUG00000020535|ENSMMUG00000006421|ENSMMUG00000017833	http://www.genome.jp/kegg-bin/show_pathway?mcc04972/mcc:697230%09red/mcc:713966%09red/mcc:703095%09red/mcc:706513%09red/mcc:718387%09red
Glycine, serine and threonine metabolism	KEGG PATHWAY	mcc00260	3	49	0.704692	1	ENSMMUG00000017210|ENSMMUG00000019266|ENSMMUG00000005452	http://www.genome.jp/kegg-bin/show_pathway?mcc00260/mcc:706515%09red/mcc:713289%09red/mcc:693805%09red
Viral myocarditis	KEGG PATHWAY	mcc05416	5	80	0.7052	1	ENSMMUG00000003683|ENSMMUG00000018163|ENSMMUG00000022626|ENSMMUG00000002368|ENSMMUG00000040436	http://www.genome.jp/kegg-bin/show_pathway?mcc05416/mcc:574320%09red/mcc:694544%09red/mcc:100429857%09red/mcc:708792%09red/mcc:707749%09red
Proteasome	KEGG PATHWAY	mcc03050	3	50	0.716917	1	ENSMMUG00000017188|ENSMMUG00000004709|ENSMMUG00000012462	http://www.genome.jp/kegg-bin/show_pathway?mcc03050/mcc:699847%09red/mcc:714364%09red/mcc:715314%09red
Renal cell carcinoma	KEGG PATHWAY	mcc05211	4	66	0.71956	1	ENSMMUG00000020534|ENSMMUG00000001197|ENSMMUG00000017758|ENSMMUG00000019564	http://www.genome.jp/kegg-bin/show_pathway?mcc05211/mcc:708938%09red/mcc:703083%09red/mcc:721821%09red/mcc:701589%09red
Prion diseases	KEGG PATHWAY	mcc05020	2	34	0.719907	1	ENSMMUG00000017758|ENSMMUG00000019564	http://www.genome.jp/kegg-bin/show_pathway?mcc05020/mcc:708938%09red/mcc:721821%09red
SNARE interactions in vesicular transport	KEGG PATHWAY	mcc04130	2	34	0.719907	1	ENSMMUG00000003236|ENSMMUG00000048207	http://www.genome.jp/kegg-bin/show_pathway?mcc04130/mcc:704880%09red/mcc:574205%09red
Ascorbate and aldarate metabolism	KEGG PATHWAY	mcc00053	1	17	0.723555	1	ENSMMUG00000009088	http://www.genome.jp/kegg-bin/show_pathway?mcc00053/mcc:720668%09red
Pantothenate and CoA biosynthesis	KEGG PATHWAY	mcc00770	1	17	0.723555	1	ENSMMUG00000018801	http://www.genome.jp/kegg-bin/show_pathway?mcc00770/mcc:704015%09red
ErbB signaling pathway	KEGG PATHWAY	mcc04012	5	82	0.724363	1	ENSMMUG00000011563|ENSMMUG00000020534|ENSMMUG00000017758|ENSMMUG00000019564|ENSMMUG00000006581	http://www.genome.jp/kegg-bin/show_pathway?mcc04012/mcc:708938%09red/mcc:702504%09red/mcc:721821%09red/mcc:718982%09red/mcc:701589%09red
Base excision repair	KEGG PATHWAY	mcc03410	2	35	0.73396	1	ENSMMUG00000048039|ENSMMUG00000013079	http://www.genome.jp/kegg-bin/show_pathway?mcc03410/mcc:702757%09red/mcc:705484%09red
Type I diabetes mellitus	KEGG PATHWAY	mcc04940	3	52	0.740183	1	ENSMMUG00000040436|ENSMMUG00000022626|ENSMMUG00000012008	http://www.genome.jp/kegg-bin/show_pathway?mcc04940/mcc:702826%09red/mcc:100429857%09red/mcc:708792%09red
Glycolysis / Gluconeogenesis	KEGG PATHWAY	mcc00010	5	84	0.742615	1	ENSMMUG00000011253|ENSMMUG00000020322|ENSMMUG00000000983|ENSMMUG00000041670|ENSMMUG00000015302	http://www.genome.jp/kegg-bin/show_pathway?mcc00010/mcc:706960%09red/mcc:707908%09red/mcc:708406%09red/mcc:711922%09red
Measles	KEGG PATHWAY	mcc05162	8	131	0.749535	1	ENSMMUG00000003736|ENSMMUG00000010707|ENSMMUG00000040436|ENSMMUG00000008639|ENSMMUG00000007542|ENSMMUG00000015892|ENSMMUG00000002368|ENSMMUG00000002526	http://www.genome.jp/kegg-bin/show_pathway?mcc05162/mcc:716170%09red/mcc:695607%09red/mcc:710324%09red/mcc:708792%09red/mcc:574320%09red/mcc:712455%09red/mcc:574128%09red/mcc:716826%09red
Leishmaniasis	KEGG PATHWAY	mcc05140	4	69	0.749698	1	ENSMMUG00000022626|ENSMMUG00000007586|ENSMMUG00000017758|ENSMMUG00000003736	http://www.genome.jp/kegg-bin/show_pathway?mcc05140/mcc:708938%09red/mcc:100429857%09red/mcc:694207%09red/mcc:710324%09red
Chemical carcinogenesis	KEGG PATHWAY	mcc05204	4	69	0.749698	1	ENSMMUG00000011253|ENSMMUG00000018530|ENSMMUG00000018364|ENSMMUG00000007332	http://www.genome.jp/kegg-bin/show_pathway?mcc05204/mcc:700185%09red/mcc:678690%09red/mcc:100428398%09red/mcc:707908%09red
cGMP-PKG signaling pathway	KEGG PATHWAY	mcc04022	10	162	0.754674	1	ENSMMUG00000015051|ENSMMUG00000005008|ENSMMUG00000019564|ENSMMUG00000002961|ENSMMUG00000020535|ENSMMUG00000014425|ENSMMUG00000006421|ENSMMUG00000017758|ENSMMUG00000012392|ENSMMUG00000017833	http://www.genome.jp/kegg-bin/show_pathway?mcc04022/mcc:708938%09red/mcc:715951%09red/mcc:721821%09red/mcc:703514%09red/mcc:714533%09red/mcc:718387%09red/mcc:721649%09red/mcc:706513%09red/mcc:697230%09red/mcc:718479%09red
Cytokine-cytokine receptor interaction	KEGG PATHWAY	mcc04060	14	222	0.756641	1	ENSMMUG00000011557|ENSMMUG00000020780|ENSMMUG00000021447|ENSMMUG00000003683|ENSMMUG00000038989|ENSMMUG00000016329|ENSMMUG00000023584|ENSMMUG00000018693|ENSMMUG00000003346|ENSMMUG00000019351|ENSMMUG00000003140|ENSMMUG00000000426|ENSMMUG00000012351|ENSMMUG00000020434	http://www.genome.jp/kegg-bin/show_pathway?mcc04060/mcc:711353%09red/mcc:713622%09red/mcc:700959%09red/mcc:715454%09red/mcc:713485%09red/mcc:716412%09red/mcc:707749%09red/mcc:708125%09red/mcc:692074%09red/mcc:697508%09red/mcc:695042%09red/mcc:718143%09red/mcc:574225%09red/mcc:714546%09red
Fat digestion and absorption	KEGG PATHWAY	mcc04975	2	37	0.760266	1	ENSMMUG00000000506|ENSMMUG00000018434	http://www.genome.jp/kegg-bin/show_pathway?mcc04975/mcc:696347%09red/mcc:717174%09red
Nitrogen metabolism	KEGG PATHWAY	mcc00910	1	19	0.76037	1	ENSMMUG00000042295	http://www.genome.jp/kegg-bin/show_pathway?mcc00910/mcc:716919%09red
Phenylalanine metabolism	KEGG PATHWAY	mcc00360	1	19	0.76037	1	ENSMMUG00000019991	http://www.genome.jp/kegg-bin/show_pathway?mcc00360/mcc:693677%09red
Focal adhesion	KEGG PATHWAY	mcc04510	13	209	0.766734	1	ENSMMUG00000011557|ENSMMUG00000006581|ENSMMUG00000011332|ENSMMUG00000011459|ENSMMUG00000017758|ENSMMUG00000002678|ENSMMUG00000020534|ENSMMUG00000018693|ENSMMUG00000006296|ENSMMUG00000021847|ENSMMUG00000002368|ENSMMUG00000014203|ENSMMUG00000017214	http://www.genome.jp/kegg-bin/show_pathway?mcc04510/mcc:711778%09red/mcc:711353%09red/mcc:716412%09red/mcc:713227%09red/mcc:712624%09red/mcc:708938%09red/mcc:700223%09red/mcc:716936%09red/mcc:700454%09red/mcc:701589%09red/mcc:574320%09red/mcc:718982%09red/mcc:697523%09red
Retinol metabolism	KEGG PATHWAY	mcc00830	3	55	0.772198	1	ENSMMUG00000011253|ENSMMUG00000005681|ENSMMUG00000011205	http://www.genome.jp/kegg-bin/show_pathway?mcc00830/mcc:715548%09red/mcc:707908%09red/mcc:711496%09red
Signaling pathways regulating pluripotency of stem cells	KEGG PATHWAY	mcc04550	8	135	0.776738	1	ENSMMUG00000000180|ENSMMUG00000000605|ENSMMUG00000018445|ENSMMUG00000010707|ENSMMUG00000010621|ENSMMUG00000019564|ENSMMUG00000017758|ENSMMUG00000004919	http://www.genome.jp/kegg-bin/show_pathway?mcc04550/mcc:708938%09red/mcc:713864%09red/mcc:721821%09red/mcc:712829%09red/mcc:714450%09red/mcc:100424087%09red/mcc:693419%09red/mcc:574128%09red
Viral carcinogenesis	KEGG PATHWAY	mcc05203	13	212	0.78263	1	ENSMMUG00000006077|ENSMMUG00000007592|ENSMMUG00000002368|ENSMMUG00000003736|ENSMMUG00000021655|ENSMMUG00000011527|ENSMMUG00000005008|ENSMMUG00000001748|ENSMMUG00000008639|ENSMMUG00000003149|ENSMMUG00000010707|ENSMMUG00000014756|ENSMMUG00000017758	http://www.genome.jp/kegg-bin/show_pathway?mcc05203/mcc:708938%09red/mcc:708391%09red/mcc:702317%09red/mcc:715951%09red/mcc:711456%09red/mcc:710324%09red/mcc:699642%09red/mcc:704102%09red/mcc:706667%09red/mcc:698283%09red/mcc:574320%09red/mcc:574128%09red/mcc:716170%09red
Tyrosine metabolism	KEGG PATHWAY	mcc00350	2	39	0.784287	1	ENSMMUG00000011253|ENSMMUG00000019991	http://www.genome.jp/kegg-bin/show_pathway?mcc00350/mcc:693677%09red/mcc:707908%09red
MicroRNAs in cancer	KEGG PATHWAY	mcc05206	16	258	0.788117	1	ENSMMUG00000011557|ENSMMUG00000010707|ENSMMUG00000003736|ENSMMUG00000006581|ENSMMUG00000023550|ENSMMUG00000008351|ENSMMUG00000006761|ENSMMUG00000019564|ENSMMUG00000019457|ENSMMUG00000014372|ENSMMUG00000008639|ENSMMUG00000014425|ENSMMUG00000001187|ENSMMUG00000002368|ENSMMUG00000017649|ENSMMUG00000004919	http://www.genome.jp/kegg-bin/show_pathway?mcc05206/mcc:711353%09red/mcc:704683%09red/mcc:721821%09red/mcc:716170%09red/mcc:706239%09red/mcc:710324%09red/mcc:714533%09red/mcc:712848%09red/mcc:702837%09red/mcc:713904%09red/mcc:714126%09red/mcc:709018%09red/mcc:574128%09red/mcc:712829%09red/mcc:574320%09red/mcc:718982%09red
Morphine addiction	KEGG PATHWAY	mcc05032	5	90	0.791981	1	ENSMMUG00000015051|ENSMMUG00000015925|ENSMMUG00000019900|ENSMMUG00000009832|ENSMMUG00000006421	http://www.genome.jp/kegg-bin/show_pathway?mcc05032/mcc:697230%09red/mcc:718479%09red/mcc:718019%09red/mcc:574394%09red/mcc:721754%09red
Glycosaminoglycan degradation	KEGG PATHWAY	mcc00531	1	21	0.792285	1	ENSMMUG00000020121	http://www.genome.jp/kegg-bin/show_pathway?mcc00531/mcc:702850%09red
Glycosaminoglycan biosynthesis - chondroitin sulfate / dermatan sulfate	KEGG PATHWAY	mcc00532	1	21	0.792285	1	ENSMMUG00000006475	http://www.genome.jp/kegg-bin/show_pathway?mcc00532/mcc:713591%09red
Fatty acid elongation	KEGG PATHWAY	mcc00062	1	21	0.792285	1	ENSMMUG00000029276	http://www.genome.jp/kegg-bin/show_pathway?mcc00062/mcc:697011%09red
Carbohydrate digestion and absorption	KEGG PATHWAY	mcc04973	2	40	0.795485	1	ENSMMUG00000017833|ENSMMUG00000015302	http://www.genome.jp/kegg-bin/show_pathway?mcc04973/mcc:706513%09red/mcc:711922%09red
Maturity onset diabetes of the young	KEGG PATHWAY	mcc04950	1	22	0.806612	1	ENSMMUG00000006464	http://www.genome.jp/kegg-bin/show_pathway?mcc04950/mcc:717972%09red
Cysteine and methionine metabolism	KEGG PATHWAY	mcc00270	2	42	0.816345	1	ENSMMUG00000016306|ENSMMUG00000018634	http://www.genome.jp/kegg-bin/show_pathway?mcc00270/mcc:698344%09red/mcc:700519%09red
Herpes simplex infection	KEGG PATHWAY	mcc05168	12	204	0.818109	1	ENSMMUG00000001645|ENSMMUG00000000322|ENSMMUG00000003736|ENSMMUG00000008351|ENSMMUG00000011527|ENSMMUG00000002569|ENSMMUG00000008639|ENSMMUG00000022626|ENSMMUG00000016329|ENSMMUG00000015892|ENSMMUG00000020724|ENSMMUG00000002526	http://www.genome.jp/kegg-bin/show_pathway?mcc05168/mcc:708391%09red/mcc:704683%09red/mcc:698140%09red/mcc:695351%09red/mcc:100429857%09red/mcc:700379%09red/mcc:710324%09red/mcc:705310%09red/mcc:695042%09red/mcc:695607%09red/mcc:712455%09red/mcc:716170%09red
Proteoglycans in cancer	KEGG PATHWAY	mcc05205	12	205	0.822768	1	ENSMMUG00000000180|ENSMMUG00000011563|ENSMMUG00000018445|ENSMMUG00000013545|ENSMMUG00000010707|ENSMMUG00000019564|ENSMMUG00000019457|ENSMMUG00000011459|ENSMMUG00000008639|ENSMMUG00000006296|ENSMMUG00000002368|ENSMMUG00000017758	http://www.genome.jp/kegg-bin/show_pathway?mcc05205/mcc:708938%09red/mcc:713864%09red/mcc:721821%09red/mcc:716170%09red/mcc:693419%09red/mcc:700223%09red/mcc:709018%09red/mcc:714044%09red/mcc:702504%09red/mcc:574320%09red/mcc:574128%09red/mcc:697523%09red
Cell cycle	KEGG PATHWAY	mcc04110	7	127	0.824111	1	ENSMMUG00000017649|ENSMMUG00000023550|ENSMMUG00000012887|ENSMMUG00000008639|ENSMMUG00000019870|ENSMMUG00000003149|ENSMMUG00000002368	http://www.genome.jp/kegg-bin/show_pathway?mcc04110/mcc:702317%09red/mcc:716170%09red/mcc:721711%09red/mcc:714909%09red/mcc:713904%09red/mcc:714126%09red/mcc:574320%09red
Peroxisome	KEGG PATHWAY	mcc04146	4	78	0.825187	1	ENSMMUG00000004242|ENSMMUG00000000990|ENSMMUG00000011795|ENSMMUG00000014172	http://www.genome.jp/kegg-bin/show_pathway?mcc04146/mcc:696743%09red/mcc:715443%09red/mcc:705197%09red/mcc:715173%09red
Hematopoietic cell lineage	KEGG PATHWAY	mcc04640	4	78	0.825187	1	ENSMMUG00000006880|ENSMMUG00000038989|ENSMMUG00000013202|ENSMMUG00000020434	http://www.genome.jp/kegg-bin/show_pathway?mcc04640/mcc:713485%09red/mcc:705211%09red/mcc:714546%09red/mcc:713807%09red
Tryptophan metabolism	KEGG PATHWAY	mcc00380	2	43	0.826044	1	ENSMMUG00000002651|ENSMMUG00000019991	http://www.genome.jp/kegg-bin/show_pathway?mcc00380/mcc:698854%09red/mcc:693677%09red
Graft-versus-host disease	KEGG PATHWAY	mcc05332	2	43	0.826044	1	ENSMMUG00000022626|ENSMMUG00000040436	http://www.genome.jp/kegg-bin/show_pathway?mcc05332/mcc:100429857%09red/mcc:708792%09red
Metabolism of xenobiotics by cytochrome P450	KEGG PATHWAY	mcc00980	3	61	0.826516	1	ENSMMUG00000011253|ENSMMUG00000018530|ENSMMUG00000018364	http://www.genome.jp/kegg-bin/show_pathway?mcc00980/mcc:700185%09red/mcc:678690%09red/mcc:707908%09red
Glycosaminoglycan biosynthesis - heparan sulfate / heparin	KEGG PATHWAY	mcc00534	1	24	0.832372	1	ENSMMUG00000005414	http://www.genome.jp/kegg-bin/show_pathway?mcc00534/mcc:712425%09red
Protein export	KEGG PATHWAY	mcc03060	1	24	0.832372	1	ENSMMUG00000007938	http://www.genome.jp/kegg-bin/show_pathway?mcc03060/mcc:714215%09red
Linoleic acid metabolism	KEGG PATHWAY	mcc00591	1	24	0.832372	1	ENSMMUG00000002701	http://www.genome.jp/kegg-bin/show_pathway?mcc00591/mcc:700184%09red
Serotonergic synapse	KEGG PATHWAY	mcc04726	6	113	0.836711	1	ENSMMUG00000019900|ENSMMUG00000019991|ENSMMUG00000020535|ENSMMUG00000000477|ENSMMUG00000017758|ENSMMUG00000048344	http://www.genome.jp/kegg-bin/show_pathway?mcc04726/mcc:708938%09red/mcc:574394%09red/mcc:718387%09red/mcc:693677%09red/mcc:703967%09red/mcc:716776%09red
Jak-STAT signaling pathway	KEGG PATHWAY	mcc04630	8	146	0.840271	1	ENSMMUG00000002368|ENSMMUG00000020780|ENSMMUG00000010707|ENSMMUG00000038989|ENSMMUG00000005985|ENSMMUG00000003346|ENSMMUG00000012351|ENSMMUG00000020434	http://www.genome.jp/kegg-bin/show_pathway?mcc04630/mcc:713035%09red/mcc:713485%09red/mcc:708125%09red/mcc:700959%09red/mcc:697508%09red/mcc:574128%09red/mcc:574320%09red/mcc:714546%09red
Autoimmune thyroid disease	KEGG PATHWAY	mcc05320	3	63	0.841977	1	ENSMMUG00000003683|ENSMMUG00000022626|ENSMMUG00000040436	http://www.genome.jp/kegg-bin/show_pathway?mcc05320/mcc:100429857%09red/mcc:708792%09red/mcc:707749%09red
Glutamatergic synapse	KEGG PATHWAY	mcc04724	6	114	0.842417	1	ENSMMUG00000019900|ENSMMUG00000023046|ENSMMUG00000020535|ENSMMUG00000015925|ENSMMUG00000006421|ENSMMUG00000017758	http://www.genome.jp/kegg-bin/show_pathway?mcc04724/mcc:708938%09red/mcc:721754%09red/mcc:574394%09red/mcc:697465%09red/mcc:718387%09red/mcc:697230%09red
Mismatch repair	KEGG PATHWAY	mcc03430	1	25	0.843935	1	ENSMMUG00000009324	http://www.genome.jp/kegg-bin/show_pathway?mcc03430/mcc:698987%09red
Platelet activation	KEGG PATHWAY	mcc04611	7	132	0.851111	1	ENSMMUG00000011332|ENSMMUG00000008260|ENSMMUG00000012939|ENSMMUG00000001748|ENSMMUG00000020535|ENSMMUG00000006421|ENSMMUG00000017758	http://www.genome.jp/kegg-bin/show_pathway?mcc04611/mcc:708938%09red/mcc:722120%09red/mcc:707658%09red/mcc:718387%09red/mcc:704102%09red/mcc:716936%09red/mcc:697230%09red
Alcoholism	KEGG PATHWAY	mcc05034	11	196	0.851556	1	ENSMMUG00000006077|ENSMMUG00000007592|ENSMMUG00000019900|ENSMMUG00000019991|ENSMMUG00000006581|ENSMMUG00000021655|ENSMMUG00000005008|ENSMMUG00000016969|ENSMMUG00000017758|ENSMMUG00000012392|ENSMMUG00000044496	http://www.genome.jp/kegg-bin/show_pathway?mcc05034/mcc:708938%09red/mcc:715951%09red/mcc:574394%09red/mcc:703514%09red/mcc:711456%09red/mcc:699642%09red/mcc:699685%09red/mcc:693677%09red/mcc:706667%09red/mcc:718982%09red/mcc:703073%09red
Aminoacyl-tRNA biosynthesis	KEGG PATHWAY	mcc00970	3	65	0.85623	1	ENSMMUG00000004481|ENSMMUG00000011277|ENSMMUG00000019746	http://www.genome.jp/kegg-bin/show_pathway?mcc00970/mcc:709003%09red/mcc:697009%09red/mcc:714744%09red
Retrograde endocannabinoid signaling	KEGG PATHWAY	mcc04723	5	100	0.857397	1	ENSMMUG00000019900|ENSMMUG00000006421|ENSMMUG00000020535|ENSMMUG00000017758|ENSMMUG00000002714	http://www.genome.jp/kegg-bin/show_pathway?mcc04723/mcc:697230%09red/mcc:718387%09red/mcc:708660%09red/mcc:708938%09red/mcc:574394%09red
Neuroactive ligand-receptor interaction	KEGG PATHWAY	mcc04080	15	262	0.865179	1	ENSMMUG00000017292|ENSMMUG00000004108|ENSMMUG00000019897|ENSMMUG00000008260|ENSMMUG00000013445|ENSMMUG00000021514|ENSMMUG00000005299|ENSMMUG00000009832|ENSMMUG00000045962|ENSMMUG00000023046|ENSMMUG00000015459|ENSMMUG00000002255|ENSMMUG00000014742|ENSMMUG00000018853|ENSMMUG00000048344	http://www.genome.jp/kegg-bin/show_pathway?mcc04080/mcc:712868%09red/mcc:716776%09red/mcc:693390%09red/mcc:707658%09red/mcc:574095%09red/mcc:718019%09red/mcc:697465%09red/mcc:696585%09red/mcc:695483%09red/mcc:712147%09red/mcc:697763%09red/mcc:694492%09red/mcc:717438%09red/mcc:574362%09red/mcc:695963%09red
Mucin type O-Glycan biosynthesis	KEGG PATHWAY	mcc00512	1	28	0.874058	1	ENSMMUG00000004777	http://www.genome.jp/kegg-bin/show_pathway?mcc00512/mcc:701790%09red
Legionellosis	KEGG PATHWAY	mcc05134	3	69	0.881391	1	ENSMMUG00000018163|ENSMMUG00000006398|ENSMMUG00000003736	http://www.genome.jp/kegg-bin/show_pathway?mcc05134/mcc:694544%09red/mcc:710324%09red/mcc:711269%09red
Glutathione metabolism	KEGG PATHWAY	mcc00480	2	50	0.88193	1	ENSMMUG00000018530|ENSMMUG00000019676	http://www.genome.jp/kegg-bin/show_pathway?mcc00480/mcc:700185%09red/mcc:715474%09red
Metabolic pathways	KEGG PATHWAY	mcc01100	82	1257	0.885148	1	ENSMMUG00000012300|ENSMMUG00000004197|ENSMMUG00000002651|ENSMMUG00000041787|ENSMMUG00000005414|ENSMMUG00000038569|ENSMMUG00000000990|ENSMMUG00000016300|ENSMMUG00000041420|ENSMMUG00000009485|ENSMMUG00000014172|ENSMMUG00000022714|ENSMMUG00000005820|ENSMMUG00000019266|ENSMMUG00000012240|ENSMMUG00000018434|ENSMMUG00000009974|ENSMMUG00000012380|ENSMMUG00000004777|ENSMMUG00000000983|ENSMMUG00000013170|…	http://www.genome.jp/kegg-bin/show_pathway?mcc01100/mcc:706960%09red/mcc:705197%09red/mcc:707990%09red/mcc:707908%09red/mcc:718088%09red/mcc:702711%09red/mcc:707923%09red/mcc:717020%09red/mcc:712425%09red/mcc:713198%09red/mcc:702850%09red/mcc:711248%09red/mcc:700184%09red/mcc:677865%09red/mcc:708406%09red/mcc:699566%09red/mcc:708299%09red/mcc:709426%09red/mcc:710500%09red/mcc:706515%09red/mcc:705…
Staphylococcus aureus infection	KEGG PATHWAY	mcc05150	2	51	0.888401	1	ENSMMUG00000022626|ENSMMUG00000040436	http://www.genome.jp/kegg-bin/show_pathway?mcc05150/mcc:100429857%09red/mcc:708792%09red
Lysine degradation	KEGG PATHWAY	mcc00310	2	51	0.888401	1	ENSMMUG00000019613|ENSMMUG00000002651	http://www.genome.jp/kegg-bin/show_pathway?mcc00310/mcc:721470%09red/mcc:698854%09red
Other types of O-glycan biosynthesis	KEGG PATHWAY	mcc00514	1	30	0.890837	1	ENSMMUG00000016300	http://www.genome.jp/kegg-bin/show_pathway?mcc00514/mcc:708299%09red
Amoebiasis	KEGG PATHWAY	mcc05146	5	108	0.896478	1	ENSMMUG00000002961|ENSMMUG00000006421|ENSMMUG00000020535|ENSMMUG00000004124|ENSMMUG00000003736	http://www.genome.jp/kegg-bin/show_pathway?mcc05146/mcc:697230%09red/mcc:718387%09red/mcc:710324%09red/mcc:715615%09red/mcc:721649%09red
Rheumatoid arthritis	KEGG PATHWAY	mcc05323	4	92	0.904459	1	ENSMMUG00000040436|ENSMMUG00000022644|ENSMMUG00000021477|ENSMMUG00000022626	http://www.genome.jp/kegg-bin/show_pathway?mcc05323/mcc:709739%09red/mcc:100429857%09red/mcc:708792%09red/mcc:677865%09red
Propanoate metabolism	KEGG PATHWAY	mcc00640	1	32	0.905382	1	ENSMMUG00000009349	http://www.genome.jp/kegg-bin/show_pathway?mcc00640/mcc:714218%09red
African trypanosomiasis	KEGG PATHWAY	mcc05143	1	32	0.905382	1	ENSMMUG00000020535	http://www.genome.jp/kegg-bin/show_pathway?mcc05143/mcc:718387%09red
Pertussis	KEGG PATHWAY	mcc05133	3	75	0.911798	1	ENSMMUG00000017758|ENSMMUG00000012392|ENSMMUG00000003736	http://www.genome.jp/kegg-bin/show_pathway?mcc05133/mcc:708938%09red/mcc:710324%09red/mcc:703514%09red
Porphyrin and chlorophyll metabolism	KEGG PATHWAY	mcc00860	1	33	0.911911	1	ENSMMUG00000007221	http://www.genome.jp/kegg-bin/show_pathway?mcc00860/mcc:719266%09red
Galactose metabolism	KEGG PATHWAY	mcc00052	1	36	0.928919	1	ENSMMUG00000015302	http://www.genome.jp/kegg-bin/show_pathway?mcc00052/mcc:711922%09red
Drug metabolism - cytochrome P450	KEGG PATHWAY	mcc00982	2	60	0.933443	1	ENSMMUG00000011253|ENSMMUG00000018530	http://www.genome.jp/kegg-bin/show_pathway?mcc00982/mcc:700185%09red/mcc:707908%09red
Regulation of autophagy	KEGG PATHWAY	mcc04140	1	37	0.933824	1	ENSMMUG00000008047	http://www.genome.jp/kegg-bin/show_pathway?mcc04140/mcc:717813%09red
Ether lipid metabolism	KEGG PATHWAY	mcc00565	1	38	0.938392	1	ENSMMUG00000002701	http://www.genome.jp/kegg-bin/show_pathway?mcc00565/mcc:700184%09red
DNA replication	KEGG PATHWAY	mcc03030	1	38	0.938392	1	ENSMMUG00000009324	http://www.genome.jp/kegg-bin/show_pathway?mcc03030/mcc:698987%09red
Ribosome biogenesis in eukaryotes	KEGG PATHWAY	mcc03008	3	83	0.941322	1	ENSMMUG00000006506|ENSMMUG00000020724|ENSMMUG00000015892	http://www.genome.jp/kegg-bin/show_pathway?mcc03008/mcc:695351%09red/mcc:705344%09red/mcc:712455%09red
Non-alcoholic fatty liver disease (NAFLD)	KEGG PATHWAY	mcc04932	9	196	0.948485	1	ENSMMUG00000011677|ENSMMUG00000003736|ENSMMUG00000015713|ENSMMUG00000011527|ENSMMUG00000007383|ENSMMUG00000010382|ENSMMUG00000004447|ENSMMUG00000008351|ENSMMUG00000023375	http://www.genome.jp/kegg-bin/show_pathway?mcc04932/mcc:706972%09red/mcc:708391%09red/mcc:704683%09red/mcc:710324%09red/mcc:693811%09red/mcc:709298%09red/mcc:692061%09red/mcc:697681%09red/mcc:709426%09red
GABAergic synapse	KEGG PATHWAY	mcc04727	3	87	0.95237	1	ENSMMUG00000006421|ENSMMUG00000019900|ENSMMUG00000009832	http://www.genome.jp/kegg-bin/show_pathway?mcc04727/mcc:697230%09red/mcc:574394%09red/mcc:718019%09red
ABC transporters	KEGG PATHWAY	mcc02010	1	42	0.95372	1	ENSMMUG00000020442	http://www.genome.jp/kegg-bin/show_pathway?mcc02010/mcc:714341%09red
Complement and coagulation cascades	KEGG PATHWAY	mcc04610	2	67	0.955927	1	ENSMMUG00000020426|ENSMMUG00000002382	http://www.genome.jp/kegg-bin/show_pathway?mcc04610/mcc:701361%09red/mcc:100427699%09red
Steroid hormone biosynthesis	KEGG PATHWAY	mcc00140	1	43	0.956915	1	ENSMMUG00000000755	http://www.genome.jp/kegg-bin/show_pathway?mcc00140/mcc:717020%09red
Nucleotide excision repair	KEGG PATHWAY	mcc03420	1	44	0.959889	1	ENSMMUG00000009324	http://www.genome.jp/kegg-bin/show_pathway?mcc03420/mcc:698987%09red
Huntington's disease	KEGG PATHWAY	mcc05016	11	238	0.960423	1	ENSMMUG00000011677|ENSMMUG00000007383|ENSMMUG00000005008|ENSMMUG00000006987|ENSMMUG00000008639|ENSMMUG00000010382|ENSMMUG00000018163|ENSMMUG00000020535|ENSMMUG00000004910|ENSMMUG00000003620|ENSMMUG00000004447	http://www.genome.jp/kegg-bin/show_pathway?mcc05016/mcc:715951%09red/mcc:720875%09red/mcc:716170%09red/mcc:693811%09red/mcc:718387%09red/mcc:694544%09red/mcc:697681%09red/mcc:692061%09red/mcc:699566%09red/mcc:709426%09red/mcc:697410%09red
Starch and sucrose metabolism	KEGG PATHWAY	mcc00500	1	47	0.967636	1	ENSMMUG00000015302	http://www.genome.jp/kegg-bin/show_pathway?mcc00500/mcc:711922%09red
Taste transduction	KEGG PATHWAY	mcc04742	1	47	0.967636	1	ENSMMUG00000020212	http://www.genome.jp/kegg-bin/show_pathway?mcc04742/mcc:712476%09red
Ovarian steroidogenesis	KEGG PATHWAY	mcc04913	1	47	0.967636	1	ENSMMUG00000006421	http://www.genome.jp/kegg-bin/show_pathway?mcc04913/mcc:697230%09red
Valine, leucine and isoleucine degradation	KEGG PATHWAY	mcc00280	1	47	0.967636	1	ENSMMUG00000000990	http://www.genome.jp/kegg-bin/show_pathway?mcc00280/mcc:696743%09red
Alzheimer's disease	KEGG PATHWAY	mcc05010	10	230	0.971771	1	ENSMMUG00000006752|ENSMMUG00000011677|ENSMMUG00000007383|ENSMMUG00000010382|ENSMMUG00000018163|ENSMMUG00000020535|ENSMMUG00000004447|ENSMMUG00000007785|ENSMMUG00000017758|ENSMMUG00000012392	http://www.genome.jp/kegg-bin/show_pathway?mcc05010/mcc:708938%09red/mcc:696429%09red/mcc:703514%09red/mcc:693811%09red/mcc:718387%09red/mcc:694544%09red/mcc:692061%09red/mcc:697681%09red/mcc:709426%09red/mcc:697694%09red
TGF-beta signaling pathway	KEGG PATHWAY	mcc04350	2	76	0.974334	1	ENSMMUG00000017758|ENSMMUG00000021986	http://www.genome.jp/kegg-bin/show_pathway?mcc04350/mcc:708938%09red/mcc:719929%09red
Spliceosome	KEGG PATHWAY	mcc03040	5	144	0.979107	1	ENSMMUG00000004820|ENSMMUG00000022297|ENSMMUG00000004405|ENSMMUG00000040965|ENSMMUG00000005547	http://www.genome.jp/kegg-bin/show_pathway?mcc03040/mcc:720192%09red/mcc:720567%09red/mcc:715552%09red/mcc:708543%09red/mcc:721238%09red
Parkinson's disease	KEGG PATHWAY	mcc05012	8	205	0.9819	1	ENSMMUG00000011677|ENSMMUG00000007383|ENSMMUG00000020980|ENSMMUG00000017428|ENSMMUG00000045077|ENSMMUG00000010382|ENSMMUG00000018163|ENSMMUG00000004447	http://www.genome.jp/kegg-bin/show_pathway?mcc05012/mcc:710862%09red/mcc:704875%09red/mcc:693811%09red/mcc:706324%09red/mcc:692061%09red/mcc:697681%09red/mcc:709426%09red/mcc:694544%09red
Phagosome	KEGG PATHWAY	mcc04145	6	169	0.983598	1	ENSMMUG00000021477|ENSMMUG00000006668|ENSMMUG00000022626|ENSMMUG00000007586|ENSMMUG00000022644|ENSMMUG00000008833	http://www.genome.jp/kegg-bin/show_pathway?mcc04145/mcc:709739%09red/mcc:714385%09red/mcc:100429857%09red/mcc:677865%09red/mcc:694207%09red/mcc:718034%09red
Arginine and proline metabolism	KEGG PATHWAY	mcc00330	1	64	0.990413	1	ENSMMUG00000041787	http://www.genome.jp/kegg-bin/show_pathway?mcc00330/mcc:695506%09red
Systemic lupus erythematosus	KEGG PATHWAY	mcc05322	4	145	0.993132	1	ENSMMUG00000003683|ENSMMUG00000022626|ENSMMUG00000040436|ENSMMUG00000044496	http://www.genome.jp/kegg-bin/show_pathway?mcc05322/mcc:703073%09red/mcc:100429857%09red/mcc:708792%09red/mcc:707749%09red
Oxidative phosphorylation	KEGG PATHWAY	mcc00190	6	191	0.994168	1	ENSMMUG00000011677|ENSMMUG00000021477|ENSMMUG00000007383|ENSMMUG00000010382|ENSMMUG00000004447|ENSMMUG00000022644	http://www.genome.jp/kegg-bin/show_pathway?mcc00190/mcc:709739%09red/mcc:693811%09red/mcc:677865%09red/mcc:692061%09red/mcc:697681%09red/mcc:709426%09red
RNA transport	KEGG PATHWAY	mcc03013	4	167	0.997933	1	ENSMMUG00000011002|ENSMMUG00000007497|ENSMMUG00000020724|ENSMMUG00000011191	http://www.genome.jp/kegg-bin/show_pathway?mcc03013/mcc:712898%09red/mcc:716083%09red/mcc:695351%09red/mcc:708148%09red
ECM-receptor interaction	KEGG PATHWAY	mcc04512	1	89	0.998401	1	ENSMMUG00000002678	http://www.genome.jp/kegg-bin/show_pathway?mcc04512/mcc:700454%09red
Ribosome	KEGG PATHWAY	mcc03010	5	325	0.999999	1	ENSMMUG00000003050|ENSMMUG00000022552|ENSMMUG00000020627|ENSMMUG00000030562|ENSMMUG00000028844	http://www.genome.jp/kegg-bin/show_pathway?mcc03010/mcc:694053%09red/mcc:700698%09red/mcc:707241%09red/mcc:719242%09red/mcc:711145%09red
Olfactory transduction	KEGG PATHWAY	mcc04740	2	346	1	1	ENSMMUG00000011563|ENSMMUG00000012392	http://www.genome.jp/kegg-bin/show_pathway?mcc04740/mcc:702504%09red/mcc:703514%09red
--------------------
#Term	Database	ID	Input number	Background number	P-Value	Corrected P-Value	Input	Hyperlink
--------------------
#Term	Database	ID	Input number	Background number	P-Value	Corrected P-Value	Input	Hyperlink
--------------------
