# Supplementary material for: MicroRNA Profile of MA-104 Cell Line Associated With the Pathogenesis of Bovine Rotavirus Strain Circulated in Chinese Calves
Source: Front Microbiol. 2022 Apr 11;13:854348. doi: 10.3389/fmicb.2022.854348 (PMC9062783; doi:10.3389/fmicb.2022.854348)
Supplement: Supplementary file 2 [file Data_Sheet_2.ZIP › Supplementary tables/Table S6a-S6b/Table S6a_all_target_gene.xls]

## Sheet: all_target_gene
miRNA	target_mRNA	target_gene					Supplementary Table. S6a. The all-target mRNAs and their genes of MA-104 host cells including the targets of DE miRNAs of our study
mml-miR-149-3p	ENSMMUT00000000001	ENSMMUG00000000001
mml-miR-204-3p	ENSMMUT00000000001	ENSMMUG00000000001
mml-miR-328	ENSMMUT00000000001	ENSMMUG00000000001
mml-miR-365-2-5p	ENSMMUT00000000001	ENSMMUG00000000001
mml-miR-370-3p	ENSMMUT00000000001	ENSMMUG00000000001
mml-miR-377-5p	ENSMMUT00000000001	ENSMMUG00000000001
mml-miR-423-5p	ENSMMUT00000000001	ENSMMUG00000000001
mml-miR-7184-5p	ENSMMUT00000000001	ENSMMUG00000000001
mml-miR-7195-3p	ENSMMUT00000000001	ENSMMUG00000000001
mml-miR-940	ENSMMUT00000000001	ENSMMUG00000000001
novel_164	ENSMMUT00000000001	ENSMMUG00000000001
novel_224	ENSMMUT00000000001	ENSMMUG00000000001
mml-miR-145-5p	ENSMMUT00000000002	ENSMMUG00000000002
mml-miR-330-5p	ENSMMUT00000000002	ENSMMUG00000000002
mml-miR-505-5p	ENSMMUT00000000002	ENSMMUG00000000002
mml-miR-7172-5p	ENSMMUT00000000002	ENSMMUG00000000002
mml-miR-940	ENSMMUT00000000002	ENSMMUG00000000002
novel_164	ENSMMUT00000000002	ENSMMUG00000000002
novel_199	ENSMMUT00000000002	ENSMMUG00000000002
mml-miR-149-3p	ENSMMUT00000000023	ENSMMUG00000000019
mml-miR-151-5p	ENSMMUT00000000023	ENSMMUG00000000019
mml-miR-18a-3p	ENSMMUT00000000023	ENSMMUG00000000019
mml-miR-134-3p	ENSMMUT00000000025	ENSMMUG00000000020
mml-miR-149-3p	ENSMMUT00000000025	ENSMMUG00000000020
mml-miR-185-3p	ENSMMUT00000000025	ENSMMUG00000000020
mml-miR-370-3p	ENSMMUT00000000025	ENSMMUG00000000020
mml-miR-636	ENSMMUT00000000025	ENSMMUG00000000020
mml-miR-6794-5p	ENSMMUT00000000025	ENSMMUG00000000020
mml-miR-7205-3p	ENSMMUT00000000025	ENSMMUG00000000020
novel_164	ENSMMUT00000000025	ENSMMUG00000000020
mml-miR-1230	ENSMMUT00000000030	ENSMMUG00000000024
mml-miR-298	ENSMMUT00000000031	ENSMMUG00000000025
mml-miR-365-1-5p	ENSMMUT00000000031	ENSMMUG00000000025
mml-miR-671-5p	ENSMMUT00000000031	ENSMMUG00000000025
mml-miR-125a-5p	ENSMMUT00000000038	ENSMMUG00000029108
mml-miR-324-3p	ENSMMUT00000000038	ENSMMUG00000029108
mml-miR-501-3p	ENSMMUT00000000038	ENSMMUG00000029108
mml-miR-939	ENSMMUT00000000038	ENSMMUG00000029108
novel_396	ENSMMUT00000000038	ENSMMUG00000029108
mml-miR-940	ENSMMUT00000000042	ENSMMUG00000000031
mml-miR-185-3p	ENSMMUT00000000045	ENSMMUG00000029108
mml-miR-4743	ENSMMUT00000000045	ENSMMUG00000029108
mml-miR-541-3p	ENSMMUT00000000045	ENSMMUG00000029108
mml-miR-654-5p	ENSMMUT00000000045	ENSMMUG00000029108
mml-miR-1224-3p	ENSMMUT00000000048	ENSMMUG00000000032
mml-miR-125b-2-3p	ENSMMUT00000000048	ENSMMUG00000000032
mml-miR-18a-3p	ENSMMUT00000000048	ENSMMUG00000000032
mml-miR-191-3p	ENSMMUT00000000048	ENSMMUG00000000032
mml-miR-324-3p	ENSMMUT00000000048	ENSMMUG00000000032
mml-miR-501-5p	ENSMMUT00000000048	ENSMMUG00000000032
mml-miR-504-5p	ENSMMUT00000000048	ENSMMUG00000000032
mml-miR-7203-5p	ENSMMUT00000000048	ENSMMUG00000000032
mml-miR-7205-3p	ENSMMUT00000000048	ENSMMUG00000000032
mml-miR-874-3p	ENSMMUT00000000048	ENSMMUG00000000032
mml-miR-92b-3p	ENSMMUT00000000048	ENSMMUG00000000032
mml-miR-940	ENSMMUT00000000048	ENSMMUG00000000032
novel_154	ENSMMUT00000000048	ENSMMUG00000000032
novel_266	ENSMMUT00000000048	ENSMMUG00000000032
novel_279	ENSMMUT00000000048	ENSMMUG00000000032
novel_379	ENSMMUT00000000048	ENSMMUG00000000032
novel_451	ENSMMUT00000000048	ENSMMUG00000000032
mml-miR-760	ENSMMUT00000000053	ENSMMUG00000000037
mml-miR-874-3p	ENSMMUT00000000053	ENSMMUG00000000037
mml-miR-204-3p	ENSMMUT00000000055	ENSMMUG00000000039
mml-miR-708-5p	ENSMMUT00000000055	ENSMMUG00000000039
novel_323	ENSMMUT00000000055	ENSMMUG00000000039
novel_396	ENSMMUT00000000055	ENSMMUG00000000039
mml-miR-632	ENSMMUT00000000057	ENSMMUG00000000040
novel_395	ENSMMUT00000000057	ENSMMUG00000000040
mml-miR-150-5p	ENSMMUT00000000065	ENSMMUG00000000047
mml-miR-339-5p	ENSMMUT00000000065	ENSMMUG00000000047
mml-miR-490-5p	ENSMMUT00000000065	ENSMMUG00000000047
mml-miR-7180-3p	ENSMMUT00000000065	ENSMMUG00000000047
mml-miR-323b-5p	ENSMMUT00000000072	ENSMMUG00000000049
mml-miR-134-3p	ENSMMUT00000000078	ENSMMUG00000000054
mml-miR-143-5p	ENSMMUT00000000078	ENSMMUG00000000054
mml-miR-221-5p	ENSMMUT00000000078	ENSMMUG00000000054
mml-miR-449b-3p	ENSMMUT00000000078	ENSMMUG00000000054
mml-miR-7185-3p	ENSMMUT00000000078	ENSMMUG00000000054
mml-miR-758-3p	ENSMMUT00000000078	ENSMMUG00000000054
mml-miR-874-5p	ENSMMUT00000000078	ENSMMUG00000000054
mml-miR-939	ENSMMUT00000000078	ENSMMUG00000000054
novel_164	ENSMMUT00000000078	ENSMMUG00000000054
novel_199	ENSMMUT00000000078	ENSMMUG00000000054
novel_272	ENSMMUT00000000078	ENSMMUG00000000054
novel_316	ENSMMUT00000000078	ENSMMUG00000000054
novel_396	ENSMMUT00000000078	ENSMMUG00000000054
mml-miR-212-5p	ENSMMUT00000000082	ENSMMUG00000000058
mml-miR-1260b	ENSMMUT00000000089	ENSMMUG00000000063
mml-miR-149-3p	ENSMMUT00000000089	ENSMMUG00000000063
mml-miR-18a-3p	ENSMMUT00000000089	ENSMMUG00000000063
mml-miR-210-5p	ENSMMUT00000000089	ENSMMUG00000000063
mml-miR-298	ENSMMUT00000000089	ENSMMUG00000000063
mml-miR-324-3p	ENSMMUT00000000089	ENSMMUG00000000063
mml-miR-339-5p	ENSMMUT00000000089	ENSMMUG00000000063
mml-miR-671-5p	ENSMMUT00000000089	ENSMMUG00000000063
mml-miR-877-3p	ENSMMUT00000000089	ENSMMUG00000000063
novel_224	ENSMMUT00000000089	ENSMMUG00000000063
novel_379	ENSMMUT00000000089	ENSMMUG00000000063
mml-miR-149-5p	ENSMMUT00000000098	ENSMMUG00000000069
mml-miR-1224-5p	ENSMMUT00000000107	ENSMMUG00000000074
mml-miR-331-3p	ENSMMUT00000000107	ENSMMUG00000000074
mml-miR-4446-3p	ENSMMUT00000000107	ENSMMUG00000000074
mml-miR-500a-3p	ENSMMUT00000000107	ENSMMUG00000000074
mml-miR-92b-5p	ENSMMUT00000000107	ENSMMUG00000000074
novel_430	ENSMMUT00000000107	ENSMMUG00000000074
mml-miR-1224-5p	ENSMMUT00000000109	ENSMMUG00000000074
mml-miR-365-1-5p	ENSMMUT00000000109	ENSMMUG00000000074
mml-miR-365-2-5p	ENSMMUT00000000109	ENSMMUG00000000074
mml-miR-432-5p	ENSMMUT00000000109	ENSMMUG00000000074
mml-miR-500a-3p	ENSMMUT00000000109	ENSMMUG00000000074
mml-miR-502-3p	ENSMMUT00000000109	ENSMMUG00000000074
mml-miR-583	ENSMMUT00000000109	ENSMMUG00000000074
novel_287	ENSMMUT00000000109	ENSMMUG00000000074
novel_396	ENSMMUT00000000109	ENSMMUG00000000074
novel_430	ENSMMUT00000000109	ENSMMUG00000000074
mml-miR-505-3p	ENSMMUT00000000113	ENSMMUG00000046647
mml-miR-1224-3p	ENSMMUT00000000128	ENSMMUG00000000085
mml-miR-210-5p	ENSMMUT00000000128	ENSMMUG00000000085
mml-miR-330-5p	ENSMMUT00000000128	ENSMMUG00000000085
mml-miR-6529-3p	ENSMMUT00000000128	ENSMMUG00000000085
mml-miR-7172-5p	ENSMMUT00000000128	ENSMMUG00000000085
mml-miR-7180-3p	ENSMMUT00000000128	ENSMMUG00000000085
mml-miR-7181-3p	ENSMMUT00000000128	ENSMMUG00000000085
mml-miR-874-5p	ENSMMUT00000000128	ENSMMUG00000000085
novel_224	ENSMMUT00000000128	ENSMMUG00000000085
mml-miR-1224-3p	ENSMMUT00000000137	ENSMMUG00000000092
mml-miR-1233	ENSMMUT00000000137	ENSMMUG00000000092
mml-miR-129-1-3p	ENSMMUT00000000137	ENSMMUG00000000092
mml-miR-339-5p	ENSMMUT00000000137	ENSMMUG00000000092
mml-miR-485-5p	ENSMMUT00000000137	ENSMMUG00000000092
mml-miR-671-5p	ENSMMUT00000000137	ENSMMUG00000000092
mml-miR-7172-5p	ENSMMUT00000000137	ENSMMUG00000000092
mml-miR-1232	ENSMMUT00000000158	ENSMMUG00000000108
mml-miR-1260b	ENSMMUT00000000158	ENSMMUG00000000108
mml-miR-214-5p	ENSMMUT00000000158	ENSMMUG00000000108
mml-miR-4677-5p	ENSMMUT00000000158	ENSMMUG00000000108
mml-miR-493-3p	ENSMMUT00000000158	ENSMMUG00000000108
mml-miR-874-5p	ENSMMUT00000000158	ENSMMUG00000000108
mml-miR-877-3p	ENSMMUT00000000158	ENSMMUG00000000108
mml-miR-1224-3p	ENSMMUT00000000163	ENSMMUG00000000113
mml-miR-149-3p	ENSMMUT00000000163	ENSMMUG00000000113
mml-miR-151-5p	ENSMMUT00000000163	ENSMMUG00000000113
mml-miR-185-3p	ENSMMUT00000000163	ENSMMUG00000000113
mml-miR-6794-5p	ENSMMUT00000000163	ENSMMUG00000000113
mml-miR-760	ENSMMUT00000000163	ENSMMUG00000000113
mml-miR-330-5p	ENSMMUT00000000166	ENSMMUG00000000115
mml-miR-149-3p	ENSMMUT00000000168	ENSMMUG00000000117
mml-miR-3200-3p	ENSMMUT00000000168	ENSMMUG00000000117
mml-miR-328	ENSMMUT00000000168	ENSMMUG00000000117
mml-miR-331-3p	ENSMMUT00000000168	ENSMMUG00000000117
mml-miR-455-3p	ENSMMUT00000000168	ENSMMUG00000000117
mml-miR-7181-3p	ENSMMUT00000000168	ENSMMUG00000000117
mml-miR-1230	ENSMMUT00000000169	ENSMMUG00000000118
mml-miR-149-3p	ENSMMUT00000000169	ENSMMUG00000000118
mml-miR-296-3p	ENSMMUT00000000169	ENSMMUG00000000118
novel_266	ENSMMUT00000000169	ENSMMUG00000000118
mml-miR-500a-3p	ENSMMUT00000000171	ENSMMUG00000048257
novel_272	ENSMMUT00000000171	ENSMMUG00000048257
mml-miR-196b-3p	ENSMMUT00000000180	ENSMMUG00000000125
mml-miR-1230	ENSMMUT00000000198	ENSMMUG00000000137
mml-miR-185-3p	ENSMMUT00000000198	ENSMMUG00000000137
mml-miR-222-3p	ENSMMUT00000000198	ENSMMUG00000000137
mml-miR-296-3p	ENSMMUT00000000198	ENSMMUG00000000137
mml-miR-377-5p	ENSMMUT00000000198	ENSMMUG00000000137
mml-miR-486-3p	ENSMMUT00000000198	ENSMMUG00000000137
mml-miR-542-5p	ENSMMUT00000000198	ENSMMUG00000000137
mml-miR-92a-5p	ENSMMUT00000000198	ENSMMUG00000000137
novel_277	ENSMMUT00000000198	ENSMMUG00000000137
novel_279	ENSMMUT00000000198	ENSMMUG00000000137
novel_451	ENSMMUT00000000198	ENSMMUG00000000137
mml-miR-1230	ENSMMUT00000000207	ENSMMUG00000000140
mml-miR-149-3p	ENSMMUT00000000207	ENSMMUG00000000140
mml-miR-216a-3p	ENSMMUT00000000207	ENSMMUG00000000140
mml-miR-365-1-5p	ENSMMUT00000000207	ENSMMUG00000000140
mml-miR-485-5p	ENSMMUT00000000207	ENSMMUG00000000140
mml-miR-500a-3p	ENSMMUT00000000207	ENSMMUG00000000140
mml-miR-7184-5p	ENSMMUT00000000207	ENSMMUG00000000140
mml-miR-7195-3p	ENSMMUT00000000207	ENSMMUG00000000140
novel_402	ENSMMUT00000000207	ENSMMUG00000000140
mml-miR-1232	ENSMMUT00000000214	ENSMMUG00000000144
mml-miR-185-3p	ENSMMUT00000000214	ENSMMUG00000000144
mml-miR-222-3p	ENSMMUT00000000214	ENSMMUG00000000144
mml-miR-34a-5p	ENSMMUT00000000214	ENSMMUG00000000144
mml-miR-484	ENSMMUT00000000214	ENSMMUG00000000144
mml-miR-671-5p	ENSMMUT00000000214	ENSMMUG00000000144
mml-miR-7184-5p	ENSMMUT00000000214	ENSMMUG00000000144
mml-miR-940	ENSMMUT00000000214	ENSMMUG00000000144
novel_334	ENSMMUT00000000214	ENSMMUG00000000144
mml-miR-1224-3p	ENSMMUT00000000217	ENSMMUG00000000149
mml-miR-149-5p	ENSMMUT00000000217	ENSMMUG00000000149
mml-miR-150-3p	ENSMMUT00000000217	ENSMMUG00000000149
mml-miR-15a-3p	ENSMMUT00000000217	ENSMMUG00000000149
mml-miR-185-3p	ENSMMUT00000000217	ENSMMUG00000000149
mml-miR-210-5p	ENSMMUT00000000217	ENSMMUG00000000149
mml-miR-23a-5p	ENSMMUT00000000217	ENSMMUG00000000149
mml-miR-3200-3p	ENSMMUT00000000217	ENSMMUG00000000149
mml-miR-324-5p	ENSMMUT00000000217	ENSMMUG00000000149
mml-miR-331-3p	ENSMMUT00000000217	ENSMMUG00000000149
mml-miR-361-3p	ENSMMUT00000000217	ENSMMUG00000000149
mml-miR-505-5p	ENSMMUT00000000217	ENSMMUG00000000149
mml-miR-541-5p	ENSMMUT00000000217	ENSMMUG00000000149
mml-miR-615-5p	ENSMMUT00000000217	ENSMMUG00000000149
mml-miR-760	ENSMMUT00000000217	ENSMMUG00000000149
mml-miR-939	ENSMMUT00000000217	ENSMMUG00000000149
mml-miR-940	ENSMMUT00000000217	ENSMMUG00000000149
novel_164	ENSMMUT00000000217	ENSMMUG00000000149
novel_199	ENSMMUT00000000217	ENSMMUG00000000149
novel_287	ENSMMUT00000000217	ENSMMUG00000000149
novel_379	ENSMMUT00000000217	ENSMMUG00000000149
mml-miR-134-3p	ENSMMUT00000000218	ENSMMUG00000000149
mml-miR-149-3p	ENSMMUT00000000218	ENSMMUG00000000149
mml-miR-15a-3p	ENSMMUT00000000218	ENSMMUG00000000149
mml-miR-188-5p	ENSMMUT00000000218	ENSMMUG00000000149
mml-miR-194-3p	ENSMMUT00000000218	ENSMMUG00000000149
mml-miR-210-5p	ENSMMUT00000000218	ENSMMUG00000000149
mml-miR-23a-5p	ENSMMUT00000000218	ENSMMUG00000000149
mml-miR-298	ENSMMUT00000000218	ENSMMUG00000000149
mml-miR-320a	ENSMMUT00000000218	ENSMMUG00000000149
mml-miR-324-3p	ENSMMUT00000000218	ENSMMUG00000000149
mml-miR-330-5p	ENSMMUT00000000218	ENSMMUG00000000149
mml-miR-331-3p	ENSMMUT00000000218	ENSMMUG00000000149
mml-miR-505-5p	ENSMMUT00000000218	ENSMMUG00000000149
mml-miR-615-5p	ENSMMUT00000000218	ENSMMUG00000000149
mml-miR-760	ENSMMUT00000000218	ENSMMUG00000000149
mml-miR-92b-5p	ENSMMUT00000000218	ENSMMUG00000000149
mml-miR-939	ENSMMUT00000000218	ENSMMUG00000000149
mml-miR-940	ENSMMUT00000000218	ENSMMUG00000000149
novel_164	ENSMMUT00000000218	ENSMMUG00000000149
novel_199	ENSMMUT00000000218	ENSMMUG00000000149
novel_241	ENSMMUT00000000218	ENSMMUG00000000149
novel_365	ENSMMUT00000000218	ENSMMUG00000000149
novel_379	ENSMMUT00000000218	ENSMMUG00000000149
novel_451	ENSMMUT00000000218	ENSMMUG00000000149
mml-let-7a-2-3p	ENSMMUT00000000219	ENSMMUG00000000151
mml-miR-1224-3p	ENSMMUT00000000219	ENSMMUG00000000151
mml-miR-191-3p	ENSMMUT00000000219	ENSMMUG00000000151
mml-miR-328	ENSMMUT00000000219	ENSMMUG00000000151
mml-miR-365-1-5p	ENSMMUT00000000219	ENSMMUG00000000151
mml-miR-365-2-5p	ENSMMUT00000000219	ENSMMUG00000000151
mml-miR-484	ENSMMUT00000000219	ENSMMUG00000000151
mml-miR-486-3p	ENSMMUT00000000219	ENSMMUG00000000151
mml-miR-7195-3p	ENSMMUT00000000219	ENSMMUG00000000151
mml-miR-760	ENSMMUT00000000219	ENSMMUG00000000151
mml-miR-940	ENSMMUT00000000219	ENSMMUG00000000151
novel_224	ENSMMUT00000000219	ENSMMUG00000000151
mml-miR-149-3p	ENSMMUT00000000228	ENSMMUG00000001930
mml-miR-1226	ENSMMUT00000000230	ENSMMUG00000000157
mml-miR-139-5p	ENSMMUT00000000230	ENSMMUG00000000157
mml-miR-149-3p	ENSMMUT00000000230	ENSMMUG00000000157
mml-miR-210-5p	ENSMMUT00000000230	ENSMMUG00000000157
mml-miR-328	ENSMMUT00000000230	ENSMMUG00000000157
mml-miR-432-5p	ENSMMUT00000000230	ENSMMUG00000000157
mml-miR-532-3p	ENSMMUT00000000230	ENSMMUG00000000157
mml-miR-615-5p	ENSMMUT00000000230	ENSMMUG00000000157
mml-miR-298	ENSMMUT00000000231	ENSMMUG00000022979
mml-miR-549a	ENSMMUT00000000231	ENSMMUG00000022979
mml-miR-549b-5p	ENSMMUT00000000231	ENSMMUG00000022979
mml-miR-1230	ENSMMUT00000000232	ENSMMUG00000000159
mml-miR-1296-5p	ENSMMUT00000000232	ENSMMUG00000000159
mml-miR-149-3p	ENSMMUT00000000232	ENSMMUG00000000159
mml-miR-149-5p	ENSMMUT00000000232	ENSMMUG00000000159
mml-miR-15a-3p	ENSMMUT00000000232	ENSMMUG00000000159
mml-miR-185-3p	ENSMMUT00000000232	ENSMMUG00000000159
mml-miR-296-3p	ENSMMUT00000000232	ENSMMUG00000000159
mml-miR-328	ENSMMUT00000000232	ENSMMUG00000000159
mml-miR-4446-3p	ENSMMUT00000000232	ENSMMUG00000000159
mml-miR-615-5p	ENSMMUT00000000232	ENSMMUG00000000159
mml-miR-6794-5p	ENSMMUT00000000232	ENSMMUG00000000159
mml-miR-7184-5p	ENSMMUT00000000232	ENSMMUG00000000159
mml-miR-760	ENSMMUT00000000232	ENSMMUG00000000159
mml-miR-892b	ENSMMUT00000000232	ENSMMUG00000000159
mml-miR-939	ENSMMUT00000000232	ENSMMUG00000000159
mml-miR-940	ENSMMUT00000000232	ENSMMUG00000000159
novel_207	ENSMMUT00000000232	ENSMMUG00000000159
novel_224	ENSMMUT00000000232	ENSMMUG00000000159
mml-miR-3173	ENSMMUT00000000234	ENSMMUG00000000158
mml-miR-138-5p	ENSMMUT00000000241	ENSMMUG00000000164
mml-miR-185-3p	ENSMMUT00000000241	ENSMMUG00000000164
mml-miR-615-5p	ENSMMUT00000000241	ENSMMUG00000000164
mml-miR-675-5p	ENSMMUT00000000241	ENSMMUG00000000164
mml-miR-7165-3p	ENSMMUT00000000241	ENSMMUG00000000164
novel_256	ENSMMUT00000000241	ENSMMUG00000000164
mml-miR-204-5p	ENSMMUT00000000250	ENSMMUG00000000170
mml-miR-1232	ENSMMUT00000000269	ENSMMUG00000000180
mml-miR-128a-5p	ENSMMUT00000000269	ENSMMUG00000000180
mml-miR-133a	ENSMMUT00000000269	ENSMMUG00000000180
mml-miR-149-3p	ENSMMUT00000000269	ENSMMUG00000000180
mml-miR-185-3p	ENSMMUT00000000269	ENSMMUG00000000180
mml-miR-194-3p	ENSMMUT00000000269	ENSMMUG00000000180
mml-miR-197-5p	ENSMMUT00000000269	ENSMMUG00000000180
mml-miR-210-5p	ENSMMUT00000000269	ENSMMUG00000000180
mml-miR-214-5p	ENSMMUT00000000269	ENSMMUG00000000180
mml-miR-331-3p	ENSMMUT00000000269	ENSMMUG00000000180
mml-miR-34a-5p	ENSMMUT00000000269	ENSMMUG00000000180
mml-miR-365-2-5p	ENSMMUT00000000269	ENSMMUG00000000180
mml-miR-4446-3p	ENSMMUT00000000269	ENSMMUG00000000180
mml-miR-572	ENSMMUT00000000269	ENSMMUG00000000180
mml-miR-6794-5p	ENSMMUT00000000269	ENSMMUG00000000180
mml-miR-7184-5p	ENSMMUT00000000269	ENSMMUG00000000180
mml-miR-760	ENSMMUT00000000269	ENSMMUG00000000180
mml-miR-939	ENSMMUT00000000269	ENSMMUG00000000180
novel_500	ENSMMUT00000000269	ENSMMUG00000000180
mml-miR-194-3p	ENSMMUT00000000273	ENSMMUG00000000183
mml-miR-296-3p	ENSMMUT00000000273	ENSMMUG00000000183
mml-miR-7184-5p	ENSMMUT00000000273	ENSMMUG00000000183
mml-miR-615-5p	ENSMMUT00000000277	ENSMMUG00000000186
mml-miR-205	ENSMMUT00000000278	ENSMMUG00000000187
mml-miR-23a-5p	ENSMMUT00000000278	ENSMMUG00000000187
mml-miR-324-3p	ENSMMUT00000000278	ENSMMUG00000000187
novel_164	ENSMMUT00000000278	ENSMMUG00000000187
mml-miR-1296-5p	ENSMMUT00000000280	ENSMMUG00000000188
mml-miR-204-3p	ENSMMUT00000000280	ENSMMUG00000000188
mml-miR-3173	ENSMMUT00000000280	ENSMMUG00000000188
mml-miR-4446-3p	ENSMMUT00000000280	ENSMMUG00000000188
novel_500	ENSMMUT00000000280	ENSMMUG00000000188
mml-miR-149-3p	ENSMMUT00000000288	ENSMMUG00000000194
mml-miR-214-3p	ENSMMUT00000000288	ENSMMUG00000000194
mml-miR-7184-5p	ENSMMUT00000000288	ENSMMUG00000000194
mml-miR-7203-5p	ENSMMUT00000000288	ENSMMUG00000000194
mml-miR-874-5p	ENSMMUT00000000288	ENSMMUG00000000194
mml-miR-885-3p	ENSMMUT00000000288	ENSMMUG00000000194
novel_164	ENSMMUT00000000288	ENSMMUG00000000194
novel_224	ENSMMUT00000000288	ENSMMUG00000000194
mml-miR-30c-1-3p	ENSMMUT00000000321	ENSMMUG00000000215
mml-miR-324-5p	ENSMMUT00000000321	ENSMMUG00000000215
mml-miR-423-5p	ENSMMUT00000000321	ENSMMUG00000000215
mml-miR-432-5p	ENSMMUT00000000321	ENSMMUG00000000215
mml-miR-4446-3p	ENSMMUT00000000321	ENSMMUG00000000215
mml-miR-490-3p	ENSMMUT00000000321	ENSMMUG00000000215
mml-miR-505-5p	ENSMMUT00000000321	ENSMMUG00000000215
novel_164	ENSMMUT00000000321	ENSMMUG00000000215
novel_199	ENSMMUT00000000321	ENSMMUG00000000215
novel_224	ENSMMUT00000000321	ENSMMUG00000000215
novel_323	ENSMMUT00000000321	ENSMMUG00000000215
novel_437	ENSMMUT00000000321	ENSMMUG00000000215
mml-miR-1240	ENSMMUT00000000328	ENSMMUG00000000217
mml-miR-1306-5p	ENSMMUT00000000328	ENSMMUG00000000217
mml-miR-210-5p	ENSMMUT00000000328	ENSMMUG00000000217
mml-miR-214-3p	ENSMMUT00000000328	ENSMMUG00000000217
mml-miR-324-3p	ENSMMUT00000000328	ENSMMUG00000000217
mml-miR-330-5p	ENSMMUT00000000328	ENSMMUG00000000217
mml-miR-331-3p	ENSMMUT00000000328	ENSMMUG00000000217
mml-miR-34a-5p	ENSMMUT00000000328	ENSMMUG00000000217
mml-miR-370-3p	ENSMMUT00000000328	ENSMMUG00000000217
mml-miR-486-3p	ENSMMUT00000000328	ENSMMUG00000000217
mml-miR-512-5p	ENSMMUT00000000328	ENSMMUG00000000217
mml-miR-615-5p	ENSMMUT00000000328	ENSMMUG00000000217
mml-miR-6529-3p	ENSMMUT00000000328	ENSMMUG00000000217
mml-miR-874-3p	ENSMMUT00000000328	ENSMMUG00000000217
mml-miR-940	ENSMMUT00000000328	ENSMMUG00000000217
novel_224	ENSMMUT00000000328	ENSMMUG00000000217
novel_226	ENSMMUT00000000328	ENSMMUG00000000217
novel_241	ENSMMUT00000000328	ENSMMUG00000000217
novel_279	ENSMMUT00000000328	ENSMMUG00000000217
novel_323	ENSMMUT00000000328	ENSMMUG00000000217
mml-miR-30b-3p	ENSMMUT00000000330	ENSMMUG00000002202
mml-miR-329-1-5p	ENSMMUT00000000330	ENSMMUG00000002202
mml-let-7d	ENSMMUT00000000334	ENSMMUG00000000223
mml-miR-1180-5p	ENSMMUT00000000350	ENSMMUG00000000237
mml-miR-141-5p	ENSMMUT00000000350	ENSMMUG00000000237
mml-miR-7195-3p	ENSMMUT00000000358	ENSMMUG00000000243
novel_224	ENSMMUT00000000358	ENSMMUG00000000243
mml-miR-1260b	ENSMMUT00000000371	ENSMMUG00000000252
mml-miR-1260b	ENSMMUT00000000372	ENSMMUG00000000252
mml-miR-138-5p	ENSMMUT00000000381	ENSMMUG00000000261
mml-miR-328	ENSMMUT00000000381	ENSMMUG00000000261
mml-miR-330-5p	ENSMMUT00000000381	ENSMMUG00000000261
mml-miR-331-3p	ENSMMUT00000000381	ENSMMUG00000000261
mml-miR-486-3p	ENSMMUT00000000381	ENSMMUG00000000261
mml-miR-572	ENSMMUT00000000381	ENSMMUG00000000261
mml-miR-632	ENSMMUT00000000381	ENSMMUG00000000261
mml-miR-7172-5p	ENSMMUT00000000381	ENSMMUG00000000261
mml-miR-7181-3p	ENSMMUT00000000381	ENSMMUG00000000261
mml-miR-760	ENSMMUT00000000381	ENSMMUG00000000261
mml-miR-939	ENSMMUT00000000381	ENSMMUG00000000261
novel_266	ENSMMUT00000000381	ENSMMUG00000000261
novel_253	ENSMMUT00000000383	ENSMMUG00000000262
mml-miR-193a-3p	ENSMMUT00000000386	ENSMMUG00000000264
mml-miR-193b-3p	ENSMMUT00000000386	ENSMMUG00000000264
mml-miR-197-5p	ENSMMUT00000000386	ENSMMUG00000000264
mml-miR-328	ENSMMUT00000000386	ENSMMUG00000000264
mml-miR-370-3p	ENSMMUT00000000386	ENSMMUG00000000264
mml-miR-484	ENSMMUT00000000386	ENSMMUG00000000264
mml-miR-615-5p	ENSMMUT00000000386	ENSMMUG00000000264
mml-miR-7184-5p	ENSMMUT00000000386	ENSMMUG00000000264
mml-miR-874-3p	ENSMMUT00000000386	ENSMMUG00000000264
mml-miR-940	ENSMMUT00000000386	ENSMMUG00000000264
novel_300	ENSMMUT00000000386	ENSMMUG00000000264
novel_319	ENSMMUT00000000386	ENSMMUG00000000264
mml-miR-134-3p	ENSMMUT00000000392	ENSMMUG00000000270
mml-miR-149-3p	ENSMMUT00000000392	ENSMMUG00000000270
mml-miR-185-3p	ENSMMUT00000000392	ENSMMUG00000000270
mml-miR-30c-1-3p	ENSMMUT00000000392	ENSMMUG00000000270
mml-miR-365-1-5p	ENSMMUT00000000392	ENSMMUG00000000270
mml-miR-370-3p	ENSMMUT00000000392	ENSMMUG00000000270
mml-miR-378a	ENSMMUT00000000392	ENSMMUG00000000270
mml-miR-378d	ENSMMUT00000000392	ENSMMUG00000000270
mml-miR-4446-3p	ENSMMUT00000000392	ENSMMUG00000000270
mml-miR-671-5p	ENSMMUT00000000392	ENSMMUG00000000270
mml-miR-6794-5p	ENSMMUT00000000392	ENSMMUG00000000270
mml-miR-7172-5p	ENSMMUT00000000392	ENSMMUG00000000270
mml-miR-939	ENSMMUT00000000392	ENSMMUG00000000270
mml-miR-940	ENSMMUT00000000392	ENSMMUG00000000270
mml-miR-1233	ENSMMUT00000000405	ENSMMUG00000000276
mml-miR-129-2-3p	ENSMMUT00000000405	ENSMMUG00000000276
mml-miR-1296-5p	ENSMMUT00000000405	ENSMMUG00000000276
mml-miR-210-5p	ENSMMUT00000000405	ENSMMUG00000000276
mml-miR-328	ENSMMUT00000000405	ENSMMUG00000000276
mml-miR-331-3p	ENSMMUT00000000405	ENSMMUG00000000276
mml-miR-346	ENSMMUT00000000405	ENSMMUG00000000276
mml-miR-423-5p	ENSMMUT00000000405	ENSMMUG00000000276
mml-miR-449b-3p	ENSMMUT00000000405	ENSMMUG00000000276
mml-miR-615-3p	ENSMMUT00000000405	ENSMMUG00000000276
mml-miR-671-5p	ENSMMUT00000000405	ENSMMUG00000000276
mml-miR-6794-5p	ENSMMUT00000000405	ENSMMUG00000000276
mml-miR-7180-3p	ENSMMUT00000000405	ENSMMUG00000000276
mml-miR-874-5p	ENSMMUT00000000405	ENSMMUG00000000276
mml-miR-939	ENSMMUT00000000405	ENSMMUG00000000276
novel_164	ENSMMUT00000000405	ENSMMUG00000000276
novel_272	ENSMMUT00000000405	ENSMMUG00000000276
mml-miR-150-3p	ENSMMUT00000000410	ENSMMUG00000000278
mml-miR-320a	ENSMMUT00000000410	ENSMMUG00000000278
novel_164	ENSMMUT00000000410	ENSMMUG00000000278
novel_451	ENSMMUT00000000410	ENSMMUG00000000278
mml-miR-125a-3p	ENSMMUT00000000414	ENSMMUG00000013395
mml-miR-6790-3p	ENSMMUT00000000414	ENSMMUG00000013395
mml-miR-940	ENSMMUT00000000414	ENSMMUG00000013395
novel_426	ENSMMUT00000000414	ENSMMUG00000013395
mml-miR-148a-3p	ENSMMUT00000000415	ENSMMUG00000000283
mml-miR-148b-3p	ENSMMUT00000000415	ENSMMUG00000000283
mml-miR-24-3p	ENSMMUT00000000415	ENSMMUG00000000283
mml-miR-769-3p	ENSMMUT00000000415	ENSMMUG00000000283
mml-miR-149-3p	ENSMMUT00000000416	ENSMMUG00000000284
mml-miR-370-3p	ENSMMUT00000000416	ENSMMUG00000000284
mml-miR-7178-5p	ENSMMUT00000000416	ENSMMUG00000000284
mml-miR-501-5p	ENSMMUT00000000421	ENSMMUG00000000287
mml-miR-939	ENSMMUT00000000421	ENSMMUG00000000287
mml-miR-769-3p	ENSMMUT00000000422	ENSMMUG00000000288
mml-miR-877-5p	ENSMMUT00000000422	ENSMMUG00000000288
mml-miR-330-5p	ENSMMUT00000000424	ENSMMUG00000000291
mml-miR-92a-5p	ENSMMUT00000000424	ENSMMUG00000000291
mml-miR-1233	ENSMMUT00000000427	ENSMMUG00000000289
mml-miR-1296-5p	ENSMMUT00000000427	ENSMMUG00000000289
mml-miR-149-3p	ENSMMUT00000000427	ENSMMUG00000000289
mml-miR-197-5p	ENSMMUT00000000427	ENSMMUG00000000289
mml-miR-324-3p	ENSMMUT00000000427	ENSMMUG00000000289
mml-miR-331-3p	ENSMMUT00000000427	ENSMMUG00000000289
mml-miR-34a-5p	ENSMMUT00000000427	ENSMMUG00000000289
mml-miR-511-5p	ENSMMUT00000000427	ENSMMUG00000000289
mml-miR-6794-5p	ENSMMUT00000000427	ENSMMUG00000000289
mml-miR-7180-3p	ENSMMUT00000000427	ENSMMUG00000000289
mml-miR-7195-3p	ENSMMUT00000000427	ENSMMUG00000000289
mml-miR-877-3p	ENSMMUT00000000427	ENSMMUG00000000289
mml-miR-940	ENSMMUT00000000427	ENSMMUG00000000289
novel_224	ENSMMUT00000000427	ENSMMUG00000000289
novel_253	ENSMMUT00000000427	ENSMMUG00000000289
mml-miR-1230	ENSMMUT00000000433	ENSMMUG00000000296
mml-miR-149-3p	ENSMMUT00000000433	ENSMMUG00000000296
mml-miR-194-3p	ENSMMUT00000000433	ENSMMUG00000000296
mml-miR-204-3p	ENSMMUT00000000433	ENSMMUG00000000296
mml-miR-23a-5p	ENSMMUT00000000433	ENSMMUG00000000296
mml-miR-296-3p	ENSMMUT00000000433	ENSMMUG00000000296
mml-miR-4446-3p	ENSMMUT00000000433	ENSMMUG00000000296
mml-miR-532-3p	ENSMMUT00000000433	ENSMMUG00000000296
mml-miR-760	ENSMMUT00000000433	ENSMMUG00000000296
mml-miR-874-3p	ENSMMUT00000000433	ENSMMUG00000000296
novel_455	ENSMMUT00000000433	ENSMMUG00000000296
mml-miR-365-2-5p	ENSMMUT00000000446	ENSMMUG00000000308
mml-miR-150-3p	ENSMMUT00000000458	ENSMMUG00000000315
mml-miR-668	ENSMMUT00000000458	ENSMMUG00000000315
novel_294	ENSMMUT00000000458	ENSMMUG00000000315
mml-miR-1224-3p	ENSMMUT00000000475	ENSMMUG00000000327
mml-miR-1226	ENSMMUT00000000475	ENSMMUG00000000327
mml-miR-134-3p	ENSMMUT00000000475	ENSMMUG00000000327
mml-miR-185-3p	ENSMMUT00000000475	ENSMMUG00000000327
mml-miR-204-3p	ENSMMUT00000000475	ENSMMUG00000000327
mml-miR-3173	ENSMMUT00000000475	ENSMMUG00000000327
mml-miR-328	ENSMMUT00000000475	ENSMMUG00000000327
mml-miR-331-3p	ENSMMUT00000000475	ENSMMUG00000000327
mml-miR-365-1-5p	ENSMMUT00000000475	ENSMMUG00000000327
mml-miR-370-3p	ENSMMUT00000000475	ENSMMUG00000000327
mml-miR-370-5p	ENSMMUT00000000475	ENSMMUG00000000327
mml-miR-572	ENSMMUT00000000475	ENSMMUG00000000327
mml-miR-7172-5p	ENSMMUT00000000475	ENSMMUG00000000327
mml-miR-7180-3p	ENSMMUT00000000475	ENSMMUG00000000327
mml-miR-7184-5p	ENSMMUT00000000475	ENSMMUG00000000327
mml-miR-877-3p	ENSMMUT00000000475	ENSMMUG00000000327
mml-miR-93-3p	ENSMMUT00000000475	ENSMMUG00000000327
mml-miR-940	ENSMMUT00000000475	ENSMMUG00000000327
novel_224	ENSMMUT00000000475	ENSMMUG00000000327
novel_279	ENSMMUT00000000475	ENSMMUG00000000327
novel_323	ENSMMUT00000000475	ENSMMUG00000000327
mml-miR-1233	ENSMMUT00000000479	ENSMMUG00000000328
mml-miR-133a	ENSMMUT00000000479	ENSMMUG00000000328
mml-miR-185-3p	ENSMMUT00000000479	ENSMMUG00000000328
mml-miR-330-5p	ENSMMUT00000000479	ENSMMUG00000000328
mml-miR-365-2-5p	ENSMMUT00000000479	ENSMMUG00000000328
mml-miR-615-5p	ENSMMUT00000000479	ENSMMUG00000000328
mml-miR-7184-5p	ENSMMUT00000000479	ENSMMUG00000000328
mml-miR-939	ENSMMUT00000000479	ENSMMUG00000000328
mml-miR-940	ENSMMUT00000000479	ENSMMUG00000000328
novel_164	ENSMMUT00000000479	ENSMMUG00000000328
novel_199	ENSMMUT00000000479	ENSMMUG00000000328
novel_253	ENSMMUT00000000479	ENSMMUG00000000328
novel_323	ENSMMUT00000000479	ENSMMUG00000000328
novel_455	ENSMMUT00000000479	ENSMMUG00000000328
mml-miR-1230	ENSMMUT00000000480	ENSMMUG00000000318
mml-miR-128b-5p	ENSMMUT00000000480	ENSMMUG00000000318
mml-miR-149-3p	ENSMMUT00000000480	ENSMMUG00000000318
mml-miR-185-3p	ENSMMUT00000000480	ENSMMUG00000000318
mml-miR-331-3p	ENSMMUT00000000480	ENSMMUG00000000318
mml-miR-34a-5p	ENSMMUT00000000480	ENSMMUG00000000318
mml-miR-7203-5p	ENSMMUT00000000480	ENSMMUG00000000318
mml-miR-93-3p	ENSMMUT00000000480	ENSMMUG00000000318
novel_224	ENSMMUT00000000480	ENSMMUG00000000318
novel_266	ENSMMUT00000000480	ENSMMUG00000000318
mml-miR-1230	ENSMMUT00000000483	ENSMMUG00000000329
mml-miR-149-3p	ENSMMUT00000000483	ENSMMUG00000000329
mml-miR-185-3p	ENSMMUT00000000483	ENSMMUG00000000329
mml-miR-210-5p	ENSMMUT00000000483	ENSMMUG00000000329
mml-miR-30c-1-3p	ENSMMUT00000000483	ENSMMUG00000000329
mml-miR-30c-2-3p	ENSMMUT00000000483	ENSMMUG00000000329
mml-miR-331-3p	ENSMMUT00000000483	ENSMMUG00000000329
mml-miR-339-5p	ENSMMUT00000000483	ENSMMUG00000000329
mml-miR-365-2-5p	ENSMMUT00000000483	ENSMMUG00000000329
mml-miR-370-3p	ENSMMUT00000000483	ENSMMUG00000000329
mml-miR-423-3p	ENSMMUT00000000483	ENSMMUG00000000329
mml-miR-760	ENSMMUT00000000483	ENSMMUG00000000329
mml-miR-874-5p	ENSMMUT00000000483	ENSMMUG00000000329
mml-miR-939	ENSMMUT00000000483	ENSMMUG00000000329
novel_164	ENSMMUT00000000483	ENSMMUG00000000329
novel_199	ENSMMUT00000000483	ENSMMUG00000000329
novel_224	ENSMMUT00000000483	ENSMMUG00000000329
novel_296	ENSMMUT00000000483	ENSMMUG00000000329
mml-miR-125a-5p	ENSMMUT00000000488	ENSMMUG00000000332
mml-miR-298	ENSMMUT00000000488	ENSMMUG00000000332
mml-miR-346	ENSMMUT00000000488	ENSMMUG00000000332
mml-miR-370-3p	ENSMMUT00000000488	ENSMMUG00000000332
mml-miR-7195-3p	ENSMMUT00000000488	ENSMMUG00000000332
novel_224	ENSMMUT00000000488	ENSMMUG00000000332
mml-miR-149-3p	ENSMMUT00000000499	ENSMMUG00000000342
mml-miR-17-3p	ENSMMUT00000000499	ENSMMUG00000000342
mml-miR-370-5p	ENSMMUT00000000499	ENSMMUG00000000342
mml-miR-671-3p	ENSMMUT00000000499	ENSMMUG00000000342
mml-miR-7184-5p	ENSMMUT00000000499	ENSMMUG00000000342
mml-miR-877-5p	ENSMMUT00000000499	ENSMMUG00000000342
mml-miR-940	ENSMMUT00000000499	ENSMMUG00000000342
novel_323	ENSMMUT00000000499	ENSMMUG00000000342
mml-miR-149-3p	ENSMMUT00000000502	ENSMMUG00000000343
mml-miR-149-5p	ENSMMUT00000000502	ENSMMUG00000000343
mml-miR-93-3p	ENSMMUT00000000502	ENSMMUG00000000343
mml-miR-145-5p	ENSMMUT00000000505	ENSMMUG00000000345
mml-miR-449a-5p	ENSMMUT00000000505	ENSMMUG00000000345
mml-miR-1224-3p	ENSMMUT00000000506	ENSMMUG00000000345
mml-miR-18a-3p	ENSMMUT00000000506	ENSMMUG00000000345
mml-miR-615-5p	ENSMMUT00000000506	ENSMMUG00000000345
mml-miR-149-5p	ENSMMUT00000000511	ENSMMUG00000000352
mml-miR-194-3p	ENSMMUT00000000511	ENSMMUG00000000352
mml-miR-24-3p	ENSMMUT00000000511	ENSMMUG00000000352
mml-miR-298	ENSMMUT00000000511	ENSMMUG00000000352
mml-miR-4743	ENSMMUT00000000511	ENSMMUG00000000352
mml-miR-654-5p	ENSMMUT00000000511	ENSMMUG00000000352
novel_321	ENSMMUT00000000511	ENSMMUG00000000352
mml-miR-15a-3p	ENSMMUT00000000518	ENSMMUG00000000357
mml-miR-15a-3p	ENSMMUT00000000524	ENSMMUG00000000362
mml-miR-760	ENSMMUT00000000524	ENSMMUG00000000362
mml-miR-296-3p	ENSMMUT00000000529	ENSMMUG00000049216
mml-miR-331-3p	ENSMMUT00000000529	ENSMMUG00000049216
mml-miR-423-5p	ENSMMUT00000000529	ENSMMUG00000049216
mml-miR-7184-5p	ENSMMUT00000000529	ENSMMUG00000049216
mml-miR-7203-5p	ENSMMUT00000000529	ENSMMUG00000049216
mml-miR-1233	ENSMMUT00000000530	ENSMMUG00000000368
mml-miR-134-3p	ENSMMUT00000000530	ENSMMUG00000000368
mml-miR-149-3p	ENSMMUT00000000530	ENSMMUG00000000368
mml-miR-210-5p	ENSMMUT00000000530	ENSMMUG00000000368
mml-miR-214-3p	ENSMMUT00000000530	ENSMMUG00000000368
mml-miR-331-3p	ENSMMUT00000000530	ENSMMUG00000000368
mml-miR-449b-3p	ENSMMUT00000000530	ENSMMUG00000000368
mml-miR-675-5p	ENSMMUT00000000530	ENSMMUG00000000368
novel_224	ENSMMUT00000000530	ENSMMUG00000000368
mml-miR-1180-5p	ENSMMUT00000000538	ENSMMUG00000000373
mml-miR-152-3p	ENSMMUT00000000538	ENSMMUG00000000373
mml-miR-328	ENSMMUT00000000538	ENSMMUG00000000373
mml-miR-339-5p	ENSMMUT00000000538	ENSMMUG00000000373
mml-miR-365-1-5p	ENSMMUT00000000538	ENSMMUG00000000373
mml-miR-370-3p	ENSMMUT00000000538	ENSMMUG00000000373
mml-miR-675-5p	ENSMMUT00000000538	ENSMMUG00000000373
mml-miR-877-3p	ENSMMUT00000000538	ENSMMUG00000000373
mml-miR-940	ENSMMUT00000000538	ENSMMUG00000000373
novel_224	ENSMMUT00000000538	ENSMMUG00000000373
mml-miR-149-3p	ENSMMUT00000000559	ENSMMUG00000000387
mml-miR-370-3p	ENSMMUT00000000560	ENSMMUG00000000386
novel_451	ENSMMUT00000000560	ENSMMUG00000000386
mml-miR-1180-5p	ENSMMUT00000000565	ENSMMUG00000000388
mml-miR-1230	ENSMMUT00000000565	ENSMMUG00000000388
mml-miR-1306-5p	ENSMMUT00000000565	ENSMMUG00000000388
mml-miR-185-3p	ENSMMUT00000000565	ENSMMUG00000000388
mml-miR-185-5p	ENSMMUT00000000565	ENSMMUG00000000388
mml-miR-197-5p	ENSMMUT00000000565	ENSMMUG00000000388
mml-miR-210-5p	ENSMMUT00000000565	ENSMMUG00000000388
mml-miR-331-3p	ENSMMUT00000000565	ENSMMUG00000000388
mml-miR-339-5p	ENSMMUT00000000565	ENSMMUG00000000388
mml-miR-4446-3p	ENSMMUT00000000565	ENSMMUG00000000388
mml-miR-874-3p	ENSMMUT00000000565	ENSMMUG00000000388
mml-miR-940	ENSMMUT00000000565	ENSMMUG00000000388
novel_256	ENSMMUT00000000565	ENSMMUG00000000388
novel_437	ENSMMUT00000000565	ENSMMUG00000000388
mml-miR-23a-5p	ENSMMUT00000000568	ENSMMUG00000000389
mml-miR-328	ENSMMUT00000000568	ENSMMUG00000000389
mml-miR-1233	ENSMMUT00000000572	ENSMMUG00000000391
mml-miR-1296-5p	ENSMMUT00000000572	ENSMMUG00000000391
mml-miR-185-3p	ENSMMUT00000000572	ENSMMUG00000000391
mml-miR-197-5p	ENSMMUT00000000572	ENSMMUG00000000391
mml-miR-204-3p	ENSMMUT00000000572	ENSMMUG00000000391
mml-miR-210-5p	ENSMMUT00000000572	ENSMMUG00000000391
mml-miR-298	ENSMMUT00000000572	ENSMMUG00000000391
mml-miR-324-3p	ENSMMUT00000000572	ENSMMUG00000000391
mml-miR-370-3p	ENSMMUT00000000572	ENSMMUG00000000391
mml-miR-432-5p	ENSMMUT00000000572	ENSMMUG00000000391
mml-miR-497-5p	ENSMMUT00000000572	ENSMMUG00000000391
mml-miR-532-3p	ENSMMUT00000000572	ENSMMUG00000000391
mml-miR-615-5p	ENSMMUT00000000572	ENSMMUG00000000391
mml-miR-671-5p	ENSMMUT00000000572	ENSMMUG00000000391
mml-miR-7184-5p	ENSMMUT00000000572	ENSMMUG00000000391
mml-miR-874-3p	ENSMMUT00000000572	ENSMMUG00000000391
mml-miR-940	ENSMMUT00000000572	ENSMMUG00000000391
novel_164	ENSMMUT00000000572	ENSMMUG00000000391
novel_199	ENSMMUT00000000572	ENSMMUG00000000391
mml-miR-1226	ENSMMUT00000000587	ENSMMUG00000000401
mml-miR-210-5p	ENSMMUT00000000587	ENSMMUG00000000401
mml-miR-27a-3p	ENSMMUT00000000587	ENSMMUG00000000401
mml-miR-324-3p	ENSMMUT00000000587	ENSMMUG00000000401
mml-miR-541-3p	ENSMMUT00000000587	ENSMMUG00000000401
mml-miR-939	ENSMMUT00000000587	ENSMMUG00000000401
mml-miR-940	ENSMMUT00000000587	ENSMMUG00000000401
mml-miR-23a-5p	ENSMMUT00000000595	ENSMMUG00000000411
mml-miR-1230	ENSMMUT00000000627	ENSMMUG00000000430
mml-miR-378d	ENSMMUT00000000627	ENSMMUG00000000430
mml-miR-370-3p	ENSMMUT00000000630	ENSMMUG00000000431
mml-miR-484	ENSMMUT00000000630	ENSMMUG00000000431
mml-miR-486-3p	ENSMMUT00000000630	ENSMMUG00000000431
mml-miR-671-5p	ENSMMUT00000000630	ENSMMUG00000000431
mml-miR-92b-3p	ENSMMUT00000000642	ENSMMUG00000000443
mml-miR-1230	ENSMMUT00000000651	ENSMMUG00000000449
mml-miR-1232	ENSMMUT00000000651	ENSMMUG00000000449
mml-miR-125a-3p	ENSMMUT00000000651	ENSMMUG00000000449
mml-miR-147b	ENSMMUT00000000651	ENSMMUG00000000449
mml-miR-149-3p	ENSMMUT00000000651	ENSMMUG00000000449
mml-miR-323a-5p	ENSMMUT00000000651	ENSMMUG00000000449
mml-miR-331-3p	ENSMMUT00000000651	ENSMMUG00000000449
mml-miR-4667	ENSMMUT00000000651	ENSMMUG00000000449
mml-miR-671-5p	ENSMMUT00000000651	ENSMMUG00000000449
mml-miR-760	ENSMMUT00000000651	ENSMMUG00000000449
mml-miR-885-3p	ENSMMUT00000000651	ENSMMUG00000000449
mml-miR-933	ENSMMUT00000000651	ENSMMUG00000000449
novel_158	ENSMMUT00000000651	ENSMMUG00000000449
novel_334	ENSMMUT00000000651	ENSMMUG00000000449
novel_455	ENSMMUT00000000651	ENSMMUG00000000449
mml-miR-1232	ENSMMUT00000000652	ENSMMUG00000000449
mml-miR-147b	ENSMMUT00000000652	ENSMMUG00000000449
mml-miR-331-3p	ENSMMUT00000000652	ENSMMUG00000000449
mml-miR-7181-3p	ENSMMUT00000000652	ENSMMUG00000000449
mml-miR-760	ENSMMUT00000000652	ENSMMUG00000000449
mml-miR-92a-5p	ENSMMUT00000000652	ENSMMUG00000000449
novel_158	ENSMMUT00000000652	ENSMMUG00000000449
novel_334	ENSMMUT00000000652	ENSMMUG00000000449
mml-let-7a-2-3p	ENSMMUT00000000656	ENSMMUG00000000451
mml-miR-15a-3p	ENSMMUT00000000656	ENSMMUG00000000451
mml-miR-185-3p	ENSMMUT00000000656	ENSMMUG00000000451
mml-miR-204-3p	ENSMMUT00000000656	ENSMMUG00000000451
mml-miR-210-5p	ENSMMUT00000000656	ENSMMUG00000000451
mml-miR-30c-2-3p	ENSMMUT00000000656	ENSMMUG00000000451
mml-miR-324-3p	ENSMMUT00000000656	ENSMMUG00000000451
mml-miR-328	ENSMMUT00000000656	ENSMMUG00000000451
mml-miR-331-3p	ENSMMUT00000000656	ENSMMUG00000000451
mml-miR-7184-5p	ENSMMUT00000000656	ENSMMUG00000000451
mml-miR-7195-3p	ENSMMUT00000000656	ENSMMUG00000000451
mml-miR-874-3p	ENSMMUT00000000656	ENSMMUG00000000451
mml-miR-885-3p	ENSMMUT00000000656	ENSMMUG00000000451
mml-miR-939	ENSMMUT00000000656	ENSMMUG00000000451
novel_207	ENSMMUT00000000656	ENSMMUG00000000451
novel_300	ENSMMUT00000000656	ENSMMUG00000000451
mml-miR-671-5p	ENSMMUT00000000664	ENSMMUG00000000454
mml-miR-1224-3p	ENSMMUT00000000668	ENSMMUG00000000455
mml-miR-939	ENSMMUT00000000668	ENSMMUG00000000455
mml-miR-1180-5p	ENSMMUT00000000669	ENSMMUG00000000456
mml-miR-1224-3p	ENSMMUT00000000669	ENSMMUG00000000456
mml-miR-1230	ENSMMUT00000000669	ENSMMUG00000000456
mml-miR-149-3p	ENSMMUT00000000669	ENSMMUG00000000456
mml-miR-185-3p	ENSMMUT00000000669	ENSMMUG00000000456
mml-miR-296-3p	ENSMMUT00000000669	ENSMMUG00000000456
mml-miR-324-3p	ENSMMUT00000000669	ENSMMUG00000000456
mml-miR-615-5p	ENSMMUT00000000669	ENSMMUG00000000456
mml-miR-7172-5p	ENSMMUT00000000669	ENSMMUG00000000456
mml-miR-7195-3p	ENSMMUT00000000669	ENSMMUG00000000456
mml-miR-769-3p	ENSMMUT00000000669	ENSMMUG00000000456
mml-miR-874-5p	ENSMMUT00000000669	ENSMMUG00000000456
mml-let-7g-3p	ENSMMUT00000000673	ENSMMUG00000000458
mml-miR-185-3p	ENSMMUT00000000673	ENSMMUG00000000458
mml-miR-431	ENSMMUT00000000673	ENSMMUG00000000458
mml-miR-760	ENSMMUT00000000673	ENSMMUG00000000458
mml-miR-106a-5p	ENSMMUT00000000685	ENSMMUG00000000465
mml-miR-17-5p	ENSMMUT00000000685	ENSMMUG00000000465
mml-miR-302d	ENSMMUT00000000685	ENSMMUG00000000465
mml-miR-572	ENSMMUT00000000685	ENSMMUG00000000465
mml-miR-7172-5p	ENSMMUT00000000685	ENSMMUG00000000465
mml-miR-129-2-3p	ENSMMUT00000000707	ENSMMUG00000000482
mml-miR-185-3p	ENSMMUT00000000707	ENSMMUG00000000482
mml-miR-30c-1-3p	ENSMMUT00000000707	ENSMMUG00000000482
mml-miR-502-5p	ENSMMUT00000000707	ENSMMUG00000000482
mml-miR-503-5p	ENSMMUT00000000707	ENSMMUG00000000482
novel_300	ENSMMUT00000000707	ENSMMUG00000000482
mml-miR-150-3p	ENSMMUT00000000708	ENSMMUG00000000481
mml-miR-584-3p	ENSMMUT00000000708	ENSMMUG00000000481
mml-miR-18a-3p	ENSMMUT00000000713	ENSMMUG00000000484
mml-miR-204-3p	ENSMMUT00000000713	ENSMMUG00000000484
mml-miR-210-5p	ENSMMUT00000000713	ENSMMUG00000000484
mml-miR-214-3p	ENSMMUT00000000713	ENSMMUG00000000484
mml-miR-328	ENSMMUT00000000713	ENSMMUG00000000484
mml-miR-331-3p	ENSMMUT00000000713	ENSMMUG00000000484
mml-miR-346	ENSMMUT00000000713	ENSMMUG00000000484
mml-miR-484	ENSMMUT00000000713	ENSMMUG00000000484
mml-miR-758-3p	ENSMMUT00000000713	ENSMMUG00000000484
mml-miR-874-3p	ENSMMUT00000000713	ENSMMUG00000000484
mml-miR-885-3p	ENSMMUT00000000713	ENSMMUG00000000484
mml-miR-92b-3p	ENSMMUT00000000713	ENSMMUG00000000484
mml-miR-939	ENSMMUT00000000713	ENSMMUG00000000484
novel_224	ENSMMUT00000000713	ENSMMUG00000000484
mml-miR-23a-3p	ENSMMUT00000000717	ENSMMUG00000000488
mml-miR-23b-3p	ENSMMUT00000000717	ENSMMUG00000000488
mml-miR-449b-3p	ENSMMUT00000000717	ENSMMUG00000000488
novel_154	ENSMMUT00000000717	ENSMMUG00000000488
mml-miR-503-3p	ENSMMUT00000000719	ENSMMUG00000000490
mml-miR-519a-3p	ENSMMUT00000000720	ENSMMUG00000000491
mml-miR-30c-1-3p	ENSMMUT00000000729	ENSMMUG00000000495
mml-miR-149-3p	ENSMMUT00000000747	ENSMMUG00000000506
mml-miR-197-5p	ENSMMUT00000000747	ENSMMUG00000000506
mml-miR-365-1-5p	ENSMMUT00000000747	ENSMMUG00000000506
mml-miR-365-2-5p	ENSMMUT00000000747	ENSMMUG00000000506
mml-miR-370-3p	ENSMMUT00000000747	ENSMMUG00000000506
mml-miR-6529-5p	ENSMMUT00000000747	ENSMMUG00000000506
mml-miR-660-3p	ENSMMUT00000000747	ENSMMUG00000000506
mml-miR-760	ENSMMUT00000000747	ENSMMUG00000000506
novel_296	ENSMMUT00000000747	ENSMMUG00000000506
mml-miR-27a-5p	ENSMMUT00000000748	ENSMMUG00000000507
mml-miR-939	ENSMMUT00000000748	ENSMMUG00000000507
mml-miR-1306-5p	ENSMMUT00000000756	ENSMMUG00000000513
mml-miR-149-3p	ENSMMUT00000000756	ENSMMUG00000000513
mml-miR-185-3p	ENSMMUT00000000756	ENSMMUG00000000513
mml-miR-18a-3p	ENSMMUT00000000756	ENSMMUG00000000513
mml-miR-298	ENSMMUT00000000756	ENSMMUG00000000513
mml-miR-328	ENSMMUT00000000756	ENSMMUG00000000513
mml-miR-519a-3p	ENSMMUT00000000756	ENSMMUG00000000513
mml-miR-532-3p	ENSMMUT00000000756	ENSMMUG00000000513
mml-miR-574	ENSMMUT00000000756	ENSMMUG00000000513
mml-miR-636	ENSMMUT00000000756	ENSMMUG00000000513
mml-miR-6529-3p	ENSMMUT00000000756	ENSMMUG00000000513
mml-miR-660-3p	ENSMMUT00000000756	ENSMMUG00000000513
mml-miR-7172-5p	ENSMMUT00000000756	ENSMMUG00000000513
mml-miR-7180-3p	ENSMMUT00000000756	ENSMMUG00000000513
mml-miR-7184-5p	ENSMMUT00000000756	ENSMMUG00000000513
mml-miR-760	ENSMMUT00000000756	ENSMMUG00000000513
mml-miR-874-5p	ENSMMUT00000000756	ENSMMUG00000000513
mml-miR-940	ENSMMUT00000000756	ENSMMUG00000000513
novel_241	ENSMMUT00000000756	ENSMMUG00000000513
novel_256	ENSMMUT00000000756	ENSMMUG00000000513
novel_266	ENSMMUT00000000756	ENSMMUG00000000513
novel_379	ENSMMUT00000000756	ENSMMUG00000000513
mml-miR-1258	ENSMMUT00000000764	ENSMMUG00000000523
mml-miR-423-5p	ENSMMUT00000000764	ENSMMUG00000000523
mml-miR-486-3p	ENSMMUT00000000764	ENSMMUG00000000523
novel_393	ENSMMUT00000000764	ENSMMUG00000000523
novel_396	ENSMMUT00000000764	ENSMMUG00000000523
mml-miR-204-3p	ENSMMUT00000000765	ENSMMUG00000000521
mml-miR-7174-5p	ENSMMUT00000000765	ENSMMUG00000000521
novel_279	ENSMMUT00000000770	ENSMMUG00000000526
mml-miR-1284	ENSMMUT00000000786	ENSMMUG00000000537
mml-miR-486-3p	ENSMMUT00000000786	ENSMMUG00000000537
novel_279	ENSMMUT00000000786	ENSMMUG00000000537
mml-miR-6794-5p	ENSMMUT00000000794	ENSMMUG00000000546
mml-miR-1240	ENSMMUT00000000808	ENSMMUG00000000556
mml-miR-149-3p	ENSMMUT00000000808	ENSMMUG00000000556
mml-miR-15a-3p	ENSMMUT00000000808	ENSMMUG00000000556
mml-miR-194-3p	ENSMMUT00000000808	ENSMMUG00000000556
mml-miR-329-3p	ENSMMUT00000000808	ENSMMUG00000000556
mml-miR-330-5p	ENSMMUT00000000808	ENSMMUG00000000556
mml-miR-423-5p	ENSMMUT00000000808	ENSMMUG00000000556
mml-miR-4716	ENSMMUT00000000808	ENSMMUG00000000556
mml-miR-486-3p	ENSMMUT00000000808	ENSMMUG00000000556
mml-miR-671-5p	ENSMMUT00000000808	ENSMMUG00000000556
mml-miR-6794-5p	ENSMMUT00000000808	ENSMMUG00000000556
mml-miR-874-3p	ENSMMUT00000000808	ENSMMUG00000000556
mml-miR-874-5p	ENSMMUT00000000808	ENSMMUG00000000556
mml-miR-892b	ENSMMUT00000000808	ENSMMUG00000000556
mml-miR-1185-3p	ENSMMUT00000000814	ENSMMUG00000000560
mml-miR-185-3p	ENSMMUT00000000814	ENSMMUG00000000560
mml-miR-204-3p	ENSMMUT00000000814	ENSMMUG00000000560
mml-miR-214-3p	ENSMMUT00000000814	ENSMMUG00000000560
mml-miR-330-3p	ENSMMUT00000000814	ENSMMUG00000000560
mml-miR-330-5p	ENSMMUT00000000814	ENSMMUG00000000560
mml-miR-4446-3p	ENSMMUT00000000814	ENSMMUG00000000560
mml-miR-486-3p	ENSMMUT00000000814	ENSMMUG00000000560
mml-miR-6794-5p	ENSMMUT00000000814	ENSMMUG00000000560
mml-miR-7172-5p	ENSMMUT00000000814	ENSMMUG00000000560
mml-miR-7180-3p	ENSMMUT00000000814	ENSMMUG00000000560
novel_455	ENSMMUT00000000814	ENSMMUG00000000560
mml-let-7a-2-3p	ENSMMUT00000000821	ENSMMUG00000000565
mml-let-7g-3p	ENSMMUT00000000821	ENSMMUG00000000565
mml-miR-185-3p	ENSMMUT00000000821	ENSMMUG00000000565
mml-miR-660-3p	ENSMMUT00000000821	ENSMMUG00000000565
mml-miR-20b-5p	ENSMMUT00000000823	ENSMMUG00000000567
mml-miR-939	ENSMMUT00000000823	ENSMMUG00000000567
mml-miR-541-3p	ENSMMUT00000000837	ENSMMUG00000000578
mml-miR-654-5p	ENSMMUT00000000837	ENSMMUG00000000578
mml-miR-7181-3p	ENSMMUT00000000837	ENSMMUG00000000578
mml-miR-125a-3p	ENSMMUT00000000843	ENSMMUG00000000580
mml-miR-135b-3p	ENSMMUT00000000843	ENSMMUG00000000580
mml-miR-149-3p	ENSMMUT00000000843	ENSMMUG00000000580
mml-miR-185-3p	ENSMMUT00000000843	ENSMMUG00000000580
mml-miR-210-5p	ENSMMUT00000000843	ENSMMUG00000000580
mml-miR-370-3p	ENSMMUT00000000843	ENSMMUG00000000580
mml-miR-423-5p	ENSMMUT00000000843	ENSMMUG00000000580
mml-miR-4446-3p	ENSMMUT00000000843	ENSMMUG00000000580
mml-miR-6794-5p	ENSMMUT00000000843	ENSMMUG00000000580
mml-miR-7184-5p	ENSMMUT00000000843	ENSMMUG00000000580
mml-miR-885-3p	ENSMMUT00000000843	ENSMMUG00000000580
mml-miR-939	ENSMMUT00000000843	ENSMMUG00000000580
mml-miR-940	ENSMMUT00000000843	ENSMMUG00000000580
mml-miR-324-5p	ENSMMUT00000000845	ENSMMUG00000000582
mml-miR-124a-3p	ENSMMUT00000000850	ENSMMUG00000000586
mml-miR-200c-3p	ENSMMUT00000000850	ENSMMUG00000000586
mml-miR-125a-3p	ENSMMUT00000000857	ENSMMUG00000000590
mml-miR-135a-2-3p	ENSMMUT00000000857	ENSMMUG00000000590
mml-miR-149-3p	ENSMMUT00000000857	ENSMMUG00000000590
mml-miR-15a-3p	ENSMMUT00000000857	ENSMMUG00000000590
mml-miR-24-3p	ENSMMUT00000000857	ENSMMUG00000000590
mml-miR-3173	ENSMMUT00000000857	ENSMMUG00000000590
mml-miR-4446-3p	ENSMMUT00000000857	ENSMMUG00000000590
mml-miR-4667	ENSMMUT00000000857	ENSMMUG00000000590
mml-miR-615-5p	ENSMMUT00000000857	ENSMMUG00000000590
mml-miR-671-5p	ENSMMUT00000000857	ENSMMUG00000000590
mml-miR-7181-3p	ENSMMUT00000000857	ENSMMUG00000000590
mml-miR-7184-5p	ENSMMUT00000000857	ENSMMUG00000000590
mml-miR-760	ENSMMUT00000000857	ENSMMUG00000000590
mml-miR-885-3p	ENSMMUT00000000857	ENSMMUG00000000590
mml-miR-92a-5p	ENSMMUT00000000857	ENSMMUG00000000590
mml-miR-939	ENSMMUT00000000857	ENSMMUG00000000590
novel_266	ENSMMUT00000000857	ENSMMUG00000000590
novel_445	ENSMMUT00000000867	ENSMMUG00000000599
mml-miR-138-5p	ENSMMUT00000000871	ENSMMUG00000000602
mml-miR-149-3p	ENSMMUT00000000871	ENSMMUG00000000602
mml-miR-365-1-5p	ENSMMUT00000000871	ENSMMUG00000000602
mml-miR-365-2-5p	ENSMMUT00000000871	ENSMMUG00000000602
mml-miR-486-3p	ENSMMUT00000000871	ENSMMUG00000000602
mml-miR-671-5p	ENSMMUT00000000871	ENSMMUG00000000602
mml-miR-874-3p	ENSMMUT00000000871	ENSMMUG00000000602
mml-miR-874-5p	ENSMMUT00000000871	ENSMMUG00000000602
novel_143	ENSMMUT00000000871	ENSMMUG00000000602
novel_256	ENSMMUT00000000871	ENSMMUG00000000602
mml-miR-125a-3p	ENSMMUT00000000876	ENSMMUG00000000605
mml-miR-149-3p	ENSMMUT00000000876	ENSMMUG00000000605
mml-miR-15a-3p	ENSMMUT00000000876	ENSMMUG00000000605
mml-miR-185-3p	ENSMMUT00000000876	ENSMMUG00000000605
mml-miR-23a-5p	ENSMMUT00000000876	ENSMMUG00000000605
mml-miR-324-3p	ENSMMUT00000000876	ENSMMUG00000000605
mml-miR-328	ENSMMUT00000000876	ENSMMUG00000000605
mml-miR-339-5p	ENSMMUT00000000876	ENSMMUG00000000605
mml-miR-370-3p	ENSMMUT00000000876	ENSMMUG00000000605
mml-miR-486-3p	ENSMMUT00000000876	ENSMMUG00000000605
mml-miR-506-3p	ENSMMUT00000000876	ENSMMUG00000000605
mml-miR-605	ENSMMUT00000000876	ENSMMUG00000000605
mml-miR-615-5p	ENSMMUT00000000876	ENSMMUG00000000605
mml-miR-7180-3p	ENSMMUT00000000876	ENSMMUG00000000605
mml-miR-7195-3p	ENSMMUT00000000876	ENSMMUG00000000605
mml-miR-874-5p	ENSMMUT00000000876	ENSMMUG00000000605
mml-miR-940	ENSMMUT00000000876	ENSMMUG00000000605
novel_277	ENSMMUT00000000876	ENSMMUG00000000605
novel_319	ENSMMUT00000000876	ENSMMUG00000000605
mml-miR-1230	ENSMMUT00000000882	ENSMMUG00000000609
mml-miR-214-3p	ENSMMUT00000000882	ENSMMUG00000000609
mml-miR-323a-5p	ENSMMUT00000000882	ENSMMUG00000000609
mml-miR-324-3p	ENSMMUT00000000882	ENSMMUG00000000609
mml-miR-328	ENSMMUT00000000882	ENSMMUG00000000609
mml-miR-330-3p	ENSMMUT00000000882	ENSMMUG00000000609
mml-miR-4667	ENSMMUT00000000882	ENSMMUG00000000609
mml-miR-486-3p	ENSMMUT00000000882	ENSMMUG00000000609
mml-miR-7185-5p	ENSMMUT00000000882	ENSMMUG00000000609
mml-miR-874-5p	ENSMMUT00000000882	ENSMMUG00000000609
novel_253	ENSMMUT00000000882	ENSMMUG00000000609
novel_437	ENSMMUT00000000882	ENSMMUG00000000609
mml-miR-1224-5p	ENSMMUT00000000887	ENSMMUG00000000613
mml-miR-1230	ENSMMUT00000000887	ENSMMUG00000000613
mml-miR-18a-3p	ENSMMUT00000000887	ENSMMUG00000000613
mml-miR-210-5p	ENSMMUT00000000887	ENSMMUG00000000613
mml-miR-23a-5p	ENSMMUT00000000887	ENSMMUG00000000613
mml-miR-3173	ENSMMUT00000000887	ENSMMUG00000000613
mml-miR-324-3p	ENSMMUT00000000887	ENSMMUG00000000613
mml-miR-331-3p	ENSMMUT00000000887	ENSMMUG00000000613
mml-miR-339-5p	ENSMMUT00000000887	ENSMMUG00000000613
mml-miR-370-3p	ENSMMUT00000000887	ENSMMUG00000000613
mml-miR-4446-3p	ENSMMUT00000000887	ENSMMUG00000000613
mml-miR-675-5p	ENSMMUT00000000887	ENSMMUG00000000613
mml-miR-7184-5p	ENSMMUT00000000887	ENSMMUG00000000613
mml-miR-874-5p	ENSMMUT00000000887	ENSMMUG00000000613
mml-miR-940	ENSMMUT00000000887	ENSMMUG00000000613
novel_164	ENSMMUT00000000887	ENSMMUG00000000613
novel_199	ENSMMUT00000000887	ENSMMUG00000000613
novel_266	ENSMMUT00000000887	ENSMMUG00000000613
mml-miR-1233	ENSMMUT00000000890	ENSMMUG00000000615
mml-miR-149-3p	ENSMMUT00000000890	ENSMMUG00000000615
mml-miR-185-3p	ENSMMUT00000000890	ENSMMUG00000000615
mml-miR-193a-3p	ENSMMUT00000000890	ENSMMUG00000000615
mml-miR-194-3p	ENSMMUT00000000890	ENSMMUG00000000615
mml-miR-210-5p	ENSMMUT00000000890	ENSMMUG00000000615
mml-miR-296-3p	ENSMMUT00000000890	ENSMMUG00000000615
mml-miR-370-3p	ENSMMUT00000000890	ENSMMUG00000000615
mml-miR-378d	ENSMMUT00000000890	ENSMMUG00000000615
mml-miR-572	ENSMMUT00000000890	ENSMMUG00000000615
mml-miR-615-5p	ENSMMUT00000000890	ENSMMUG00000000615
mml-miR-7184-5p	ENSMMUT00000000890	ENSMMUG00000000615
mml-miR-760	ENSMMUT00000000890	ENSMMUG00000000615
mml-miR-92a-5p	ENSMMUT00000000890	ENSMMUG00000000615
novel_279	ENSMMUT00000000890	ENSMMUG00000000615
novel_323	ENSMMUT00000000890	ENSMMUG00000000615
mml-miR-1180-5p	ENSMMUT00000000891	ENSMMUG00000000616
mml-miR-1224-3p	ENSMMUT00000000891	ENSMMUG00000000616
mml-miR-1230	ENSMMUT00000000891	ENSMMUG00000000616
mml-miR-1296-5p	ENSMMUT00000000891	ENSMMUG00000000616
mml-miR-1306-5p	ENSMMUT00000000891	ENSMMUG00000000616
mml-miR-210-5p	ENSMMUT00000000891	ENSMMUG00000000616
mml-miR-324-3p	ENSMMUT00000000891	ENSMMUG00000000616
mml-miR-330-5p	ENSMMUT00000000891	ENSMMUG00000000616
mml-miR-346	ENSMMUT00000000891	ENSMMUG00000000616
mml-miR-361-3p	ENSMMUT00000000891	ENSMMUG00000000616
mml-miR-449b-3p	ENSMMUT00000000891	ENSMMUG00000000616
mml-miR-450a-2-3p	ENSMMUT00000000891	ENSMMUG00000000616
mml-miR-505-5p	ENSMMUT00000000891	ENSMMUG00000000616
mml-miR-939	ENSMMUT00000000891	ENSMMUG00000000616
mml-miR-940	ENSMMUT00000000891	ENSMMUG00000000616
novel_164	ENSMMUT00000000891	ENSMMUG00000000616
novel_199	ENSMMUT00000000891	ENSMMUG00000000616
novel_221	ENSMMUT00000000891	ENSMMUG00000000616
mml-miR-185-5p	ENSMMUT00000000893	ENSMMUG00000000617
mml-miR-204-3p	ENSMMUT00000000893	ENSMMUG00000000617
mml-miR-23a-5p	ENSMMUT00000000893	ENSMMUG00000000617
mml-miR-365-1-5p	ENSMMUT00000000893	ENSMMUG00000000617
mml-miR-4446-3p	ENSMMUT00000000893	ENSMMUG00000000617
mml-miR-7185-3p	ENSMMUT00000000893	ENSMMUG00000000617
novel_437	ENSMMUT00000000893	ENSMMUG00000000617
mml-miR-1233	ENSMMUT00000000896	ENSMMUG00000000620
mml-miR-210-5p	ENSMMUT00000000896	ENSMMUG00000000620
mml-miR-3173	ENSMMUT00000000896	ENSMMUG00000000620
mml-miR-532-3p	ENSMMUT00000000896	ENSMMUG00000000620
mml-miR-6794-5p	ENSMMUT00000000896	ENSMMUG00000000620
mml-miR-940	ENSMMUT00000000896	ENSMMUG00000000620
mml-miR-1180-5p	ENSMMUT00000000907	ENSMMUG00000000632
mml-miR-1284	ENSMMUT00000000907	ENSMMUG00000000632
mml-miR-150-5p	ENSMMUT00000000907	ENSMMUG00000000632
mml-miR-214-5p	ENSMMUT00000000907	ENSMMUG00000000632
mml-miR-572	ENSMMUT00000000907	ENSMMUG00000000632
mml-miR-7172-5p	ENSMMUT00000000907	ENSMMUG00000000632
mml-miR-874-3p	ENSMMUT00000000907	ENSMMUG00000000632
novel_241	ENSMMUT00000000907	ENSMMUG00000000632
mml-miR-1230	ENSMMUT00000000913	ENSMMUG00000000635
mml-miR-149-5p	ENSMMUT00000000913	ENSMMUG00000000635
mml-miR-15a-3p	ENSMMUT00000000913	ENSMMUG00000000635
mml-miR-185-3p	ENSMMUT00000000913	ENSMMUG00000000635
mml-miR-193b-5p	ENSMMUT00000000913	ENSMMUG00000000635
mml-miR-328	ENSMMUT00000000913	ENSMMUG00000000635
mml-miR-330-5p	ENSMMUT00000000913	ENSMMUG00000000635
mml-miR-370-3p	ENSMMUT00000000913	ENSMMUG00000000635
mml-miR-449a-5p	ENSMMUT00000000913	ENSMMUG00000000635
mml-miR-449b-5p	ENSMMUT00000000913	ENSMMUG00000000635
mml-miR-484	ENSMMUT00000000913	ENSMMUG00000000635
mml-miR-760	ENSMMUT00000000913	ENSMMUG00000000635
mml-miR-874-3p	ENSMMUT00000000913	ENSMMUG00000000635
mml-miR-874-5p	ENSMMUT00000000913	ENSMMUG00000000635
mml-miR-940	ENSMMUT00000000913	ENSMMUG00000000635
mml-miR-149-3p	ENSMMUT00000000914	ENSMMUG00000005782
mml-miR-184	ENSMMUT00000000914	ENSMMUG00000005782
mml-miR-432-5p	ENSMMUT00000000914	ENSMMUG00000005782
mml-miR-92b-5p	ENSMMUT00000000914	ENSMMUG00000005782
novel_393	ENSMMUT00000000914	ENSMMUG00000005782
mml-miR-532-3p	ENSMMUT00000000922	ENSMMUG00000000642
mml-miR-7174-5p	ENSMMUT00000000922	ENSMMUG00000000642
mml-miR-500a-5p	ENSMMUT00000000927	ENSMMUG00000000643
mml-miR-18a-3p	ENSMMUT00000000928	ENSMMUG00000000644
mml-miR-193a-3p	ENSMMUT00000000928	ENSMMUG00000000644
mml-miR-193b-3p	ENSMMUT00000000928	ENSMMUG00000000644
mml-miR-210-5p	ENSMMUT00000000928	ENSMMUG00000000644
mml-miR-331-3p	ENSMMUT00000000928	ENSMMUG00000000644
mml-miR-4446-3p	ENSMMUT00000000928	ENSMMUG00000000644
mml-miR-940	ENSMMUT00000000928	ENSMMUG00000000644
novel_224	ENSMMUT00000000928	ENSMMUG00000000644
novel_253	ENSMMUT00000000928	ENSMMUG00000000644
mml-miR-1224-3p	ENSMMUT00000000942	ENSMMUG00000000654
mml-miR-1233	ENSMMUT00000000942	ENSMMUG00000000654
mml-miR-185-3p	ENSMMUT00000000942	ENSMMUG00000000654
mml-miR-188-5p	ENSMMUT00000000942	ENSMMUG00000000654
mml-miR-27a-5p	ENSMMUT00000000942	ENSMMUG00000000654
mml-miR-30b-3p	ENSMMUT00000000942	ENSMMUG00000000654
mml-miR-324-5p	ENSMMUT00000000942	ENSMMUG00000000654
mml-miR-4446-3p	ENSMMUT00000000942	ENSMMUG00000000654
mml-miR-502-5p	ENSMMUT00000000942	ENSMMUG00000000654
mml-miR-504-5p	ENSMMUT00000000942	ENSMMUG00000000654
mml-miR-940	ENSMMUT00000000942	ENSMMUG00000000654
novel_241	ENSMMUT00000000942	ENSMMUG00000000654
novel_455	ENSMMUT00000000942	ENSMMUG00000000654
mml-miR-128a-3p	ENSMMUT00000000944	ENSMMUG00000000655
mml-miR-128b-3p	ENSMMUT00000000944	ENSMMUG00000000655
mml-miR-504-5p	ENSMMUT00000000944	ENSMMUG00000000655
mml-miR-99a-3p	ENSMMUT00000000944	ENSMMUG00000000655
mml-miR-1306-5p	ENSMMUT00000000962	ENSMMUG00000000669
mml-miR-139-3p	ENSMMUT00000000962	ENSMMUG00000000669
mml-miR-214-3p	ENSMMUT00000000962	ENSMMUG00000000669
mml-miR-3173	ENSMMUT00000000962	ENSMMUG00000000669
mml-miR-877-5p	ENSMMUT00000000962	ENSMMUG00000000669
mml-miR-125a-3p	ENSMMUT00000000964	ENSMMUG00000000671
mml-miR-185-3p	ENSMMUT00000000964	ENSMMUG00000000671
mml-miR-92b-3p	ENSMMUT00000000964	ENSMMUG00000000671
mml-miR-103-3p	ENSMMUT00000000973	ENSMMUG00000000678
mml-miR-1230	ENSMMUT00000000973	ENSMMUG00000000678
mml-miR-197-5p	ENSMMUT00000000973	ENSMMUG00000000678
mml-miR-330-5p	ENSMMUT00000000973	ENSMMUG00000000678
mml-miR-4446-3p	ENSMMUT00000000973	ENSMMUG00000000678
mml-miR-497-5p	ENSMMUT00000000973	ENSMMUG00000000678
mml-miR-6794-5p	ENSMMUT00000000973	ENSMMUG00000000678
mml-miR-7172-5p	ENSMMUT00000000973	ENSMMUG00000000678
novel_365	ENSMMUT00000000973	ENSMMUG00000000678
mml-miR-103-5p	ENSMMUT00000000981	ENSMMUG00000000683
mml-miR-147b	ENSMMUT00000000981	ENSMMUG00000000683
mml-miR-185-3p	ENSMMUT00000000981	ENSMMUG00000000683
mml-miR-339-5p	ENSMMUT00000000981	ENSMMUG00000000683
mml-miR-7165-3p	ENSMMUT00000000981	ENSMMUG00000000683
mml-miR-940	ENSMMUT00000000981	ENSMMUG00000000683
novel_272	ENSMMUT00000000981	ENSMMUG00000000683
mml-let-7a-2-3p	ENSMMUT00000000994	ENSMMUG00000000690
mml-miR-298	ENSMMUT00000001007	ENSMMUG00000000700
mml-miR-339-5p	ENSMMUT00000001007	ENSMMUG00000000700
mml-miR-423-5p	ENSMMUT00000001007	ENSMMUG00000000700
mml-miR-1224-3p	ENSMMUT00000001018	ENSMMUG00000000707
mml-miR-1226	ENSMMUT00000001018	ENSMMUG00000000707
mml-miR-149-5p	ENSMMUT00000001018	ENSMMUG00000000707
mml-miR-24-3p	ENSMMUT00000001018	ENSMMUG00000000707
mml-miR-330-5p	ENSMMUT00000001018	ENSMMUG00000000707
mml-miR-431	ENSMMUT00000001018	ENSMMUG00000000707
mml-miR-506-3p	ENSMMUT00000001018	ENSMMUG00000000707
mml-miR-532-3p	ENSMMUT00000001018	ENSMMUG00000000707
mml-miR-365-1-5p	ENSMMUT00000001024	ENSMMUG00000000706
mml-miR-484	ENSMMUT00000001024	ENSMMUG00000000706
mml-miR-632	ENSMMUT00000001024	ENSMMUG00000000706
mml-miR-7195-3p	ENSMMUT00000001024	ENSMMUG00000000706
mml-miR-939	ENSMMUT00000001024	ENSMMUG00000000706
mml-miR-149-5p	ENSMMUT00000001034	ENSMMUG00000000717
mml-miR-185-3p	ENSMMUT00000001034	ENSMMUG00000000717
mml-miR-23a-5p	ENSMMUT00000001034	ENSMMUG00000000717
mml-miR-4446-3p	ENSMMUT00000001034	ENSMMUG00000000717
mml-miR-490-3p	ENSMMUT00000001034	ENSMMUG00000000717
mml-miR-7180-3p	ENSMMUT00000001034	ENSMMUG00000000717
mml-miR-7195-3p	ENSMMUT00000001034	ENSMMUG00000000717
mml-miR-940	ENSMMUT00000001034	ENSMMUG00000000717
novel_455	ENSMMUT00000001034	ENSMMUG00000000717
mml-miR-497-5p	ENSMMUT00000001037	ENSMMUG00000006965
mml-let-7b-5p	ENSMMUT00000001046	ENSMMUG00000000729
mml-miR-1233	ENSMMUT00000001046	ENSMMUG00000000729
mml-miR-15a-3p	ENSMMUT00000001046	ENSMMUG00000000729
mml-miR-194-3p	ENSMMUT00000001046	ENSMMUG00000000729
mml-miR-210-5p	ENSMMUT00000001046	ENSMMUG00000000729
mml-miR-24-3p	ENSMMUT00000001046	ENSMMUG00000000729
mml-miR-331-3p	ENSMMUT00000001046	ENSMMUG00000000729
mml-miR-361-3p	ENSMMUT00000001046	ENSMMUG00000000729
mml-miR-486-3p	ENSMMUT00000001046	ENSMMUG00000000729
mml-miR-7205-3p	ENSMMUT00000001046	ENSMMUG00000000729
mml-miR-885-3p	ENSMMUT00000001046	ENSMMUG00000000729
mml-miR-338-3p	ENSMMUT00000001055	ENSMMUG00000000735
mml-miR-675-5p	ENSMMUT00000001061	ENSMMUG00000000740
mml-miR-149-3p	ENSMMUT00000001081	ENSMMUG00000000751
mml-miR-150-3p	ENSMMUT00000001081	ENSMMUG00000000751
mml-miR-185-3p	ENSMMUT00000001081	ENSMMUG00000000751
mml-miR-4446-3p	ENSMMUT00000001081	ENSMMUG00000000751
mml-miR-7184-5p	ENSMMUT00000001081	ENSMMUG00000000751
mml-miR-760	ENSMMUT00000001081	ENSMMUG00000000751
mml-miR-940	ENSMMUT00000001081	ENSMMUG00000000751
novel_437	ENSMMUT00000001081	ENSMMUG00000000751
novel_170	ENSMMUT00000001084	ENSMMUG00000000754
mml-miR-1224-3p	ENSMMUT00000001087	ENSMMUG00000000755
mml-miR-1230	ENSMMUT00000001087	ENSMMUG00000000755
mml-miR-194-3p	ENSMMUT00000001087	ENSMMUG00000000755
mml-miR-197-3p	ENSMMUT00000001087	ENSMMUG00000000755
mml-miR-30b-3p	ENSMMUT00000001087	ENSMMUG00000000755
mml-miR-324-3p	ENSMMUT00000001087	ENSMMUG00000000755
mml-miR-671-5p	ENSMMUT00000001087	ENSMMUG00000000755
mml-miR-7203-5p	ENSMMUT00000001087	ENSMMUG00000000755
mml-miR-939	ENSMMUT00000001087	ENSMMUG00000000755
novel_323	ENSMMUT00000001087	ENSMMUG00000000755
mml-miR-328	ENSMMUT00000001088	ENSMMUG00000000757
mml-miR-1230	ENSMMUT00000001092	ENSMMUG00000000758
mml-miR-1233	ENSMMUT00000001092	ENSMMUG00000000758
mml-miR-129-1-3p	ENSMMUT00000001092	ENSMMUG00000000758
mml-miR-129-2-3p	ENSMMUT00000001092	ENSMMUG00000000758
mml-miR-143-5p	ENSMMUT00000001092	ENSMMUG00000000758
mml-miR-18a-3p	ENSMMUT00000001092	ENSMMUG00000000758
mml-miR-210-5p	ENSMMUT00000001092	ENSMMUG00000000758
mml-miR-212-5p	ENSMMUT00000001092	ENSMMUG00000000758
mml-miR-324-3p	ENSMMUT00000001092	ENSMMUG00000000758
mml-miR-615-5p	ENSMMUT00000001092	ENSMMUG00000000758
mml-miR-877-3p	ENSMMUT00000001092	ENSMMUG00000000758
novel_279	ENSMMUT00000001092	ENSMMUG00000000758
mml-miR-331-3p	ENSMMUT00000001095	ENSMMUG00000000759
mml-miR-500a-3p	ENSMMUT00000001095	ENSMMUG00000000759
mml-miR-204-5p	ENSMMUT00000001102	ENSMMUG00000000765
mml-miR-133a	ENSMMUT00000001103	ENSMMUG00000000767
mml-miR-145-5p	ENSMMUT00000001103	ENSMMUG00000000767
mml-miR-185-3p	ENSMMUT00000001103	ENSMMUG00000000767
mml-miR-18a-3p	ENSMMUT00000001103	ENSMMUG00000000767
mml-miR-204-3p	ENSMMUT00000001103	ENSMMUG00000000767
mml-miR-328	ENSMMUT00000001103	ENSMMUG00000000767
mml-miR-331-3p	ENSMMUT00000001103	ENSMMUG00000000767
mml-miR-7184-5p	ENSMMUT00000001103	ENSMMUG00000000767
mml-miR-874-3p	ENSMMUT00000001103	ENSMMUG00000000767
mml-miR-125a-3p	ENSMMUT00000001111	ENSMMUG00000000775
mml-miR-149-3p	ENSMMUT00000001111	ENSMMUG00000000775
mml-miR-23a-5p	ENSMMUT00000001111	ENSMMUG00000000775
mml-miR-3173	ENSMMUT00000001115	ENSMMUG00000000776
mml-miR-204-3p	ENSMMUT00000001120	ENSMMUG00000000779
mml-miR-505-5p	ENSMMUT00000001120	ENSMMUG00000000779
mml-miR-939	ENSMMUT00000001120	ENSMMUG00000000779
novel_396	ENSMMUT00000001120	ENSMMUG00000000779
mml-miR-485-5p	ENSMMUT00000001127	ENSMMUG00000000783
mml-miR-7184-5p	ENSMMUT00000001127	ENSMMUG00000000783
mml-miR-204-3p	ENSMMUT00000001131	ENSMMUG00000000785
mml-miR-298	ENSMMUT00000001131	ENSMMUG00000000785
mml-miR-7181-3p	ENSMMUT00000001131	ENSMMUG00000000785
mml-miR-92a-5p	ENSMMUT00000001131	ENSMMUG00000000785
mml-miR-10a-5p	ENSMMUT00000001137	ENSMMUG00000000788
mml-miR-339-5p	ENSMMUT00000001137	ENSMMUG00000000788
mml-miR-7180-3p	ENSMMUT00000001137	ENSMMUG00000000788
mml-miR-1224-3p	ENSMMUT00000001143	ENSMMUG00000000791
mml-miR-1232	ENSMMUT00000001143	ENSMMUG00000000791
mml-miR-1240	ENSMMUT00000001143	ENSMMUG00000000791
mml-miR-149-3p	ENSMMUT00000001143	ENSMMUG00000000791
mml-miR-24-3p	ENSMMUT00000001143	ENSMMUG00000000791
mml-miR-486-3p	ENSMMUT00000001143	ENSMMUG00000000791
mml-miR-708-5p	ENSMMUT00000001143	ENSMMUG00000000791
mml-miR-185-3p	ENSMMUT00000001159	ENSMMUG00000000798
mml-miR-370-3p	ENSMMUT00000001162	ENSMMUG00000000800
mml-miR-423-5p	ENSMMUT00000001162	ENSMMUG00000000800
novel_154	ENSMMUT00000001162	ENSMMUG00000000800
mml-miR-125a-5p	ENSMMUT00000001167	ENSMMUG00000000803
mml-miR-18a-3p	ENSMMUT00000001167	ENSMMUG00000000803
mml-miR-339-5p	ENSMMUT00000001167	ENSMMUG00000000803
mml-miR-504-5p	ENSMMUT00000001167	ENSMMUG00000000803
mml-miR-874-3p	ENSMMUT00000001167	ENSMMUG00000000803
mml-miR-940	ENSMMUT00000001167	ENSMMUG00000000803
novel_154	ENSMMUT00000001167	ENSMMUG00000000803
mml-miR-1226	ENSMMUT00000001170	ENSMMUG00000000807
mml-miR-204-3p	ENSMMUT00000001170	ENSMMUG00000000807
mml-miR-23b-5p	ENSMMUT00000001170	ENSMMUG00000000807
mml-miR-455-3p	ENSMMUT00000001170	ENSMMUG00000000807
mml-miR-486-3p	ENSMMUT00000001170	ENSMMUG00000000807
mml-miR-500a-3p	ENSMMUT00000001170	ENSMMUG00000000807
mml-miR-502-3p	ENSMMUT00000001170	ENSMMUG00000000807
mml-miR-7181-3p	ENSMMUT00000001170	ENSMMUG00000000807
mml-miR-873-5p	ENSMMUT00000001170	ENSMMUG00000000807
mml-miR-874-5p	ENSMMUT00000001170	ENSMMUG00000000807
mml-miR-939	ENSMMUT00000001170	ENSMMUG00000000807
novel_266	ENSMMUT00000001170	ENSMMUG00000000807
novel_279	ENSMMUT00000001170	ENSMMUG00000000807
novel_379	ENSMMUT00000001170	ENSMMUG00000000807
mml-miR-145-5p	ENSMMUT00000001175	ENSMMUG00000000811
mml-miR-1232	ENSMMUT00000001191	ENSMMUG00000000825
mml-miR-1233	ENSMMUT00000001191	ENSMMUG00000000825
mml-miR-185-3p	ENSMMUT00000001191	ENSMMUG00000000825
mml-miR-197-5p	ENSMMUT00000001191	ENSMMUG00000000825
mml-miR-210-5p	ENSMMUT00000001191	ENSMMUG00000000825
mml-miR-324-3p	ENSMMUT00000001191	ENSMMUG00000000825
mml-miR-328	ENSMMUT00000001191	ENSMMUG00000000825
mml-miR-346	ENSMMUT00000001191	ENSMMUG00000000825
mml-miR-361-3p	ENSMMUT00000001191	ENSMMUG00000000825
mml-miR-370-3p	ENSMMUT00000001191	ENSMMUG00000000825
mml-miR-484	ENSMMUT00000001191	ENSMMUG00000000825
mml-miR-490-3p	ENSMMUT00000001191	ENSMMUG00000000825
mml-miR-7180-3p	ENSMMUT00000001191	ENSMMUG00000000825
mml-miR-769-3p	ENSMMUT00000001191	ENSMMUG00000000825
mml-miR-885-3p	ENSMMUT00000001191	ENSMMUG00000000825
mml-miR-939	ENSMMUT00000001191	ENSMMUG00000000825
mml-miR-940	ENSMMUT00000001191	ENSMMUG00000000825
novel_224	ENSMMUT00000001191	ENSMMUG00000000825
novel_266	ENSMMUT00000001191	ENSMMUG00000000825
mml-miR-20b-3p	ENSMMUT00000001195	ENSMMUG00000000828
mml-miR-150-5p	ENSMMUT00000001204	ENSMMUG00000005456
mml-miR-330-5p	ENSMMUT00000001204	ENSMMUG00000005456
mml-miR-331-3p	ENSMMUT00000001204	ENSMMUG00000005456
mml-miR-339-3p	ENSMMUT00000001204	ENSMMUG00000005456
mml-miR-484	ENSMMUT00000001204	ENSMMUG00000005456
mml-miR-615-3p	ENSMMUT00000001204	ENSMMUG00000005456
mml-miR-7172-5p	ENSMMUT00000001204	ENSMMUG00000005456
mml-miR-7180-3p	ENSMMUT00000001204	ENSMMUG00000005456
novel_221	ENSMMUT00000001204	ENSMMUG00000005456
mml-miR-128a-5p	ENSMMUT00000001212	ENSMMUG00000000846
mml-miR-185-3p	ENSMMUT00000001212	ENSMMUG00000000846
mml-miR-194-3p	ENSMMUT00000001212	ENSMMUG00000000846
mml-miR-30c-1-3p	ENSMMUT00000001212	ENSMMUG00000000846
mml-miR-423-5p	ENSMMUT00000001212	ENSMMUG00000000846
mml-miR-675-5p	ENSMMUT00000001212	ENSMMUG00000000846
novel_266	ENSMMUT00000001212	ENSMMUG00000000846
mml-miR-877-3p	ENSMMUT00000001214	ENSMMUG00000000844
mml-miR-93-3p	ENSMMUT00000001214	ENSMMUG00000000844
mml-miR-760	ENSMMUT00000001215	ENSMMUG00000000844
mml-miR-193b-5p	ENSMMUT00000001219	ENSMMUG00000000850
novel_445	ENSMMUT00000001219	ENSMMUG00000000850
novel_472	ENSMMUT00000001222	ENSMMUG00000000853
mml-miR-134-3p	ENSMMUT00000001242	ENSMMUG00000000871
mml-miR-149-3p	ENSMMUT00000001242	ENSMMUG00000000871
mml-miR-185-3p	ENSMMUT00000001242	ENSMMUG00000000871
mml-miR-27a-5p	ENSMMUT00000001242	ENSMMUG00000000871
mml-miR-298	ENSMMUT00000001242	ENSMMUG00000000871
mml-miR-346	ENSMMUT00000001242	ENSMMUG00000000871
mml-miR-365-2-5p	ENSMMUT00000001242	ENSMMUG00000000871
mml-miR-370-3p	ENSMMUT00000001242	ENSMMUG00000000871
mml-miR-6794-5p	ENSMMUT00000001242	ENSMMUG00000000871
mml-miR-760	ENSMMUT00000001242	ENSMMUG00000000871
mml-miR-92b-5p	ENSMMUT00000001242	ENSMMUG00000000871
mml-miR-940	ENSMMUT00000001242	ENSMMUG00000000871
novel_143	ENSMMUT00000001242	ENSMMUG00000000871
novel_287	ENSMMUT00000001242	ENSMMUG00000000871
mml-miR-30b-3p	ENSMMUT00000001244	ENSMMUG00000000873
mml-miR-324-3p	ENSMMUT00000001246	ENSMMUG00000000874
mml-miR-636	ENSMMUT00000001246	ENSMMUG00000000874
mml-miR-6794-5p	ENSMMUT00000001246	ENSMMUG00000000874
mml-miR-92a-3p	ENSMMUT00000001246	ENSMMUG00000000874
mml-miR-92b-3p	ENSMMUT00000001246	ENSMMUG00000000874
mml-miR-106a-5p	ENSMMUT00000001276	ENSMMUG00000000896
mml-miR-1224-5p	ENSMMUT00000001276	ENSMMUG00000000896
mml-miR-1230	ENSMMUT00000001276	ENSMMUG00000000896
mml-miR-17-5p	ENSMMUT00000001276	ENSMMUG00000000896
mml-miR-7172-5p	ENSMMUT00000001276	ENSMMUG00000000896
mml-miR-7180-3p	ENSMMUT00000001276	ENSMMUG00000000896
mml-miR-92a-5p	ENSMMUT00000001276	ENSMMUG00000000896
novel_266	ENSMMUT00000001276	ENSMMUG00000000896
mml-miR-204-3p	ENSMMUT00000001280	ENSMMUG00000000897
mml-miR-30c-2-3p	ENSMMUT00000001280	ENSMMUG00000000897
mml-miR-324-3p	ENSMMUT00000001280	ENSMMUG00000000897
mml-miR-4667	ENSMMUT00000001280	ENSMMUG00000000897
mml-miR-484	ENSMMUT00000001280	ENSMMUG00000000897
mml-miR-541-3p	ENSMMUT00000001280	ENSMMUG00000000897
mml-miR-654-5p	ENSMMUT00000001280	ENSMMUG00000000897
mml-miR-874-5p	ENSMMUT00000001280	ENSMMUG00000000897
mml-miR-939	ENSMMUT00000001280	ENSMMUG00000000897
novel_323	ENSMMUT00000001280	ENSMMUG00000000897
mml-miR-1224-3p	ENSMMUT00000001283	ENSMMUG00000000899
mml-miR-1224-5p	ENSMMUT00000001283	ENSMMUG00000000899
mml-miR-185-3p	ENSMMUT00000001283	ENSMMUG00000000899
mml-miR-23b-5p	ENSMMUT00000001283	ENSMMUG00000000899
mml-miR-339-5p	ENSMMUT00000001283	ENSMMUG00000000899
mml-miR-4446-3p	ENSMMUT00000001283	ENSMMUG00000000899
mml-miR-939	ENSMMUT00000001283	ENSMMUG00000000899
mml-miR-940	ENSMMUT00000001283	ENSMMUG00000000899
novel_266	ENSMMUT00000001283	ENSMMUG00000000899
novel_272	ENSMMUT00000001283	ENSMMUG00000000899
mml-miR-199a	ENSMMUT00000001287	ENSMMUG00000000901
mml-miR-3173	ENSMMUT00000001287	ENSMMUG00000000901
mml-miR-328	ENSMMUT00000001287	ENSMMUG00000000901
novel_208	ENSMMUT00000001287	ENSMMUG00000000901
mml-miR-431	ENSMMUT00000001312	ENSMMUG00000000917
mml-miR-4446-3p	ENSMMUT00000001313	ENSMMUG00000000918
mml-miR-532-3p	ENSMMUT00000001313	ENSMMUG00000000918
mml-miR-7205-3p	ENSMMUT00000001313	ENSMMUG00000000918
mml-miR-149-3p	ENSMMUT00000001319	ENSMMUG00000029465
mml-miR-939	ENSMMUT00000001319	ENSMMUG00000029465
mml-miR-1226	ENSMMUT00000001334	ENSMMUG00000000935
mml-miR-15a-3p	ENSMMUT00000001334	ENSMMUG00000000935
mml-miR-210-5p	ENSMMUT00000001334	ENSMMUG00000000935
mml-miR-3173	ENSMMUT00000001334	ENSMMUG00000000935
mml-miR-486-3p	ENSMMUT00000001334	ENSMMUG00000000935
mml-miR-6794-5p	ENSMMUT00000001334	ENSMMUG00000000935
mml-miR-874-5p	ENSMMUT00000001334	ENSMMUG00000000935
mml-miR-892b	ENSMMUT00000001334	ENSMMUG00000000935
novel_224	ENSMMUT00000001334	ENSMMUG00000000935
novel_272	ENSMMUT00000001334	ENSMMUG00000000935
mml-miR-1226	ENSMMUT00000001335	ENSMMUG00000000935
mml-miR-15a-3p	ENSMMUT00000001335	ENSMMUG00000000935
mml-miR-210-5p	ENSMMUT00000001335	ENSMMUG00000000935
mml-miR-3173	ENSMMUT00000001335	ENSMMUG00000000935
mml-miR-486-3p	ENSMMUT00000001335	ENSMMUG00000000935
mml-miR-6794-5p	ENSMMUT00000001335	ENSMMUG00000000935
mml-miR-874-5p	ENSMMUT00000001335	ENSMMUG00000000935
mml-miR-892b	ENSMMUT00000001335	ENSMMUG00000000935
novel_224	ENSMMUT00000001335	ENSMMUG00000000935
novel_272	ENSMMUT00000001335	ENSMMUG00000000935
mml-miR-1224-3p	ENSMMUT00000001339	ENSMMUG00000000937
mml-miR-1306-5p	ENSMMUT00000001339	ENSMMUG00000000937
mml-miR-185-3p	ENSMMUT00000001339	ENSMMUG00000000937
mml-miR-212-5p	ENSMMUT00000001352	ENSMMUG00000000946
mml-miR-939	ENSMMUT00000001352	ENSMMUG00000000946
mml-miR-4743	ENSMMUT00000001354	ENSMMUG00000000947
mml-miR-636	ENSMMUT00000001354	ENSMMUG00000000947
novel_396	ENSMMUT00000001354	ENSMMUG00000000947
mml-let-7g-3p	ENSMMUT00000001358	ENSMMUG00000000951
mml-miR-125a-3p	ENSMMUT00000001358	ENSMMUG00000000951
mml-miR-214-3p	ENSMMUT00000001358	ENSMMUG00000000951
mml-miR-24-3p	ENSMMUT00000001358	ENSMMUG00000000951
mml-miR-486-3p	ENSMMUT00000001358	ENSMMUG00000000951
mml-miR-500a-3p	ENSMMUT00000001358	ENSMMUG00000000951
mml-miR-7184-5p	ENSMMUT00000001358	ENSMMUG00000000951
mml-miR-874-3p	ENSMMUT00000001358	ENSMMUG00000000951
mml-miR-940	ENSMMUT00000001358	ENSMMUG00000000951
novel_266	ENSMMUT00000001358	ENSMMUG00000000951
novel_279	ENSMMUT00000001358	ENSMMUG00000000951
mml-let-7a-2-3p	ENSMMUT00000001372	ENSMMUG00000000960
mml-miR-1284	ENSMMUT00000001372	ENSMMUG00000000960
mml-miR-7184-5p	ENSMMUT00000001372	ENSMMUG00000000960
mml-miR-873-5p	ENSMMUT00000001372	ENSMMUG00000000960
mml-miR-940	ENSMMUT00000001372	ENSMMUG00000000960
novel_266	ENSMMUT00000001372	ENSMMUG00000000960
mml-miR-149-3p	ENSMMUT00000001374	ENSMMUG00000000962
mml-miR-296-3p	ENSMMUT00000001374	ENSMMUG00000000962
mml-miR-124a-3p	ENSMMUT00000001384	ENSMMUG00000000970
mml-miR-149-3p	ENSMMUT00000001384	ENSMMUG00000000970
mml-miR-194-3p	ENSMMUT00000001384	ENSMMUG00000000970
mml-miR-330-5p	ENSMMUT00000001384	ENSMMUG00000000970
mml-miR-505-5p	ENSMMUT00000001384	ENSMMUG00000000970
mml-miR-541-3p	ENSMMUT00000001384	ENSMMUG00000000970
mml-miR-654-5p	ENSMMUT00000001384	ENSMMUG00000000970
mml-miR-7181-3p	ENSMMUT00000001384	ENSMMUG00000000970
mml-miR-939	ENSMMUT00000001384	ENSMMUG00000000970
mml-miR-940	ENSMMUT00000001384	ENSMMUG00000000970
novel_207	ENSMMUT00000001384	ENSMMUG00000000970
novel_266	ENSMMUT00000001384	ENSMMUG00000000970
mml-miR-1233	ENSMMUT00000001389	ENSMMUG00000000973
mml-miR-149-3p	ENSMMUT00000001389	ENSMMUG00000000973
mml-miR-15a-3p	ENSMMUT00000001389	ENSMMUG00000000973
mml-miR-214-5p	ENSMMUT00000001389	ENSMMUG00000000973
mml-miR-324-3p	ENSMMUT00000001389	ENSMMUG00000000973
mml-miR-4446-3p	ENSMMUT00000001389	ENSMMUG00000000973
mml-miR-449b-3p	ENSMMUT00000001389	ENSMMUG00000000973
mml-miR-501-3p	ENSMMUT00000001389	ENSMMUG00000000973
mml-miR-7203-5p	ENSMMUT00000001389	ENSMMUG00000000973
mml-miR-874-5p	ENSMMUT00000001389	ENSMMUG00000000973
novel_294	ENSMMUT00000001389	ENSMMUG00000000973
mml-miR-149-3p	ENSMMUT00000001397	ENSMMUG00000000978
mml-miR-15a-3p	ENSMMUT00000001397	ENSMMUG00000000978
mml-miR-204-3p	ENSMMUT00000001397	ENSMMUG00000000978
mml-miR-671-5p	ENSMMUT00000001397	ENSMMUG00000000978
mml-miR-92b-5p	ENSMMUT00000001397	ENSMMUG00000000978
mml-miR-939	ENSMMUT00000001397	ENSMMUG00000000978
mml-miR-940	ENSMMUT00000001397	ENSMMUG00000000978
novel_207	ENSMMUT00000001397	ENSMMUG00000000978
mml-miR-1224-3p	ENSMMUT00000001398	ENSMMUG00000000979
mml-miR-1306-5p	ENSMMUT00000001398	ENSMMUG00000000979
mml-miR-320a	ENSMMUT00000001398	ENSMMUG00000000979
mml-miR-320b	ENSMMUT00000001398	ENSMMUG00000000979
mml-miR-484	ENSMMUT00000001398	ENSMMUG00000000979
mml-miR-877-3p	ENSMMUT00000001398	ENSMMUG00000000979
mml-miR-885-3p	ENSMMUT00000001398	ENSMMUG00000000979
mml-miR-939	ENSMMUT00000001398	ENSMMUG00000000979
mml-miR-204-5p	ENSMMUT00000001399	ENSMMUG00000000980
mml-miR-23a-5p	ENSMMUT00000001399	ENSMMUG00000000980
mml-miR-23b-5p	ENSMMUT00000001399	ENSMMUG00000000980
mml-miR-27a-3p	ENSMMUT00000001399	ENSMMUG00000000980
mml-miR-3173	ENSMMUT00000001399	ENSMMUG00000000980
mml-miR-34a-5p	ENSMMUT00000001399	ENSMMUG00000000980
mml-miR-423-5p	ENSMMUT00000001399	ENSMMUG00000000980
mml-miR-4716	ENSMMUT00000001399	ENSMMUG00000000980
mml-miR-671-3p	ENSMMUT00000001399	ENSMMUG00000000980
mml-miR-671-5p	ENSMMUT00000001399	ENSMMUG00000000980
mml-miR-6794-5p	ENSMMUT00000001399	ENSMMUG00000000980
mml-miR-7184-5p	ENSMMUT00000001399	ENSMMUG00000000980
mml-miR-939	ENSMMUT00000001399	ENSMMUG00000000980
novel_158	ENSMMUT00000001399	ENSMMUG00000000980
novel_287	ENSMMUT00000001399	ENSMMUG00000000980
novel_334	ENSMMUT00000001399	ENSMMUG00000000980
novel_396	ENSMMUT00000001399	ENSMMUG00000000980
mml-miR-1224-3p	ENSMMUT00000001401	ENSMMUG00000000982
mml-miR-1233	ENSMMUT00000001401	ENSMMUG00000000982
mml-miR-128a-5p	ENSMMUT00000001401	ENSMMUG00000000982
mml-miR-185-3p	ENSMMUT00000001401	ENSMMUG00000000982
mml-miR-204-3p	ENSMMUT00000001401	ENSMMUG00000000982
mml-miR-210-5p	ENSMMUT00000001401	ENSMMUG00000000982
mml-miR-486-3p	ENSMMUT00000001401	ENSMMUG00000000982
mml-miR-671-5p	ENSMMUT00000001401	ENSMMUG00000000982
mml-miR-7180-3p	ENSMMUT00000001401	ENSMMUG00000000982
mml-miR-760	ENSMMUT00000001401	ENSMMUG00000000982
novel_164	ENSMMUT00000001401	ENSMMUG00000000982
novel_199	ENSMMUT00000001401	ENSMMUG00000000982
novel_451	ENSMMUT00000001401	ENSMMUG00000000982
mml-miR-486-3p	ENSMMUT00000001403	ENSMMUG00000000984
mml-miR-92a-5p	ENSMMUT00000001403	ENSMMUG00000000984
mml-miR-214-3p	ENSMMUT00000001409	ENSMMUG00000000988
mml-miR-412-3p	ENSMMUT00000001409	ENSMMUG00000000988
mml-miR-501-5p	ENSMMUT00000001412	ENSMMUG00000000987
mml-miR-1224-3p	ENSMMUT00000001420	ENSMMUG00000000990
mml-miR-1226	ENSMMUT00000001420	ENSMMUG00000000990
mml-miR-149-3p	ENSMMUT00000001420	ENSMMUG00000000990
mml-miR-18a-3p	ENSMMUT00000001420	ENSMMUG00000000990
mml-miR-296-3p	ENSMMUT00000001420	ENSMMUG00000000990
mml-miR-328	ENSMMUT00000001420	ENSMMUG00000000990
mml-miR-330-5p	ENSMMUT00000001420	ENSMMUG00000000990
mml-miR-365-2-5p	ENSMMUT00000001420	ENSMMUG00000000990
mml-miR-502-5p	ENSMMUT00000001420	ENSMMUG00000000990
mml-miR-503-5p	ENSMMUT00000001420	ENSMMUG00000000990
mml-miR-615-5p	ENSMMUT00000001420	ENSMMUG00000000990
mml-miR-636	ENSMMUT00000001420	ENSMMUG00000000990
mml-miR-7184-5p	ENSMMUT00000001420	ENSMMUG00000000990
mml-miR-874-3p	ENSMMUT00000001420	ENSMMUG00000000990
mml-miR-885-3p	ENSMMUT00000001420	ENSMMUG00000000990
mml-miR-940	ENSMMUT00000001420	ENSMMUG00000000990
novel_272	ENSMMUT00000001420	ENSMMUG00000000990
mml-miR-204-3p	ENSMMUT00000001421	ENSMMUG00000000994
mml-miR-3173	ENSMMUT00000001421	ENSMMUG00000000994
mml-miR-34c-5p	ENSMMUT00000001421	ENSMMUG00000000994
mml-miR-4796-3p	ENSMMUT00000001421	ENSMMUG00000000994
mml-miR-149-3p	ENSMMUT00000001422	ENSMMUG00000000995
mml-miR-370-3p	ENSMMUT00000001422	ENSMMUG00000000995
mml-miR-485-3p	ENSMMUT00000001422	ENSMMUG00000000995
mml-miR-760	ENSMMUT00000001422	ENSMMUG00000000995
mml-miR-939	ENSMMUT00000001422	ENSMMUG00000000995
mml-miR-106a-5p	ENSMMUT00000001433	ENSMMUG00000001005
mml-miR-106b-5p	ENSMMUT00000001433	ENSMMUG00000001005
mml-miR-130a-5p	ENSMMUT00000001433	ENSMMUG00000001005
mml-miR-17-5p	ENSMMUT00000001433	ENSMMUG00000001005
mml-miR-204-3p	ENSMMUT00000001433	ENSMMUG00000001005
mml-miR-20a-5p	ENSMMUT00000001433	ENSMMUG00000001005
mml-miR-20b-5p	ENSMMUT00000001433	ENSMMUG00000001005
mml-miR-372-3p	ENSMMUT00000001433	ENSMMUG00000001005
mml-miR-93-5p	ENSMMUT00000001433	ENSMMUG00000001005
mml-miR-493-5p	ENSMMUT00000001435	ENSMMUG00000001006
mml-miR-27a-5p	ENSMMUT00000001460	ENSMMUG00000048749
mml-miR-151-3p	ENSMMUT00000001475	ENSMMUG00000001034
mml-miR-520a-3p	ENSMMUT00000001475	ENSMMUG00000001034
mml-miR-365-1-5p	ENSMMUT00000001476	ENSMMUG00000001037
mml-miR-365-2-5p	ENSMMUT00000001476	ENSMMUG00000001037
mml-miR-486-3p	ENSMMUT00000001476	ENSMMUG00000001037
mml-miR-671-5p	ENSMMUT00000001476	ENSMMUG00000001037
mml-miR-7181-3p	ENSMMUT00000001476	ENSMMUG00000001037
mml-let-7b-5p	ENSMMUT00000001481	ENSMMUG00000001040
mml-let-7e-5p	ENSMMUT00000001481	ENSMMUG00000001040
mml-let-7i-5p	ENSMMUT00000001481	ENSMMUG00000001040
mml-miR-27a-5p	ENSMMUT00000001481	ENSMMUG00000001040
mml-miR-330-5p	ENSMMUT00000001481	ENSMMUG00000001040
mml-miR-339-5p	ENSMMUT00000001481	ENSMMUG00000001040
mml-miR-486-5p	ENSMMUT00000001481	ENSMMUG00000001040
mml-miR-760	ENSMMUT00000001481	ENSMMUG00000001040
mml-miR-128a-3p	ENSMMUT00000001492	ENSMMUG00000001045
mml-miR-128b-3p	ENSMMUT00000001492	ENSMMUG00000001045
mml-miR-30b-3p	ENSMMUT00000001492	ENSMMUG00000001045
mml-miR-1296-5p	ENSMMUT00000001496	ENSMMUG00000001049
mml-miR-412-3p	ENSMMUT00000001498	ENSMMUG00000001051
novel_294	ENSMMUT00000001500	ENSMMUG00000001053
mml-miR-185-3p	ENSMMUT00000001508	ENSMMUG00000001061
mml-miR-1233	ENSMMUT00000001529	ENSMMUG00000001077
mml-miR-362-3p	ENSMMUT00000001531	ENSMMUG00000001078
mml-miR-7195-3p	ENSMMUT00000001537	ENSMMUG00000001083
mml-miR-324-3p	ENSMMUT00000001545	ENSMMUG00000001090
mml-miR-125a-3p	ENSMMUT00000001552	ENSMMUG00000001095
mml-miR-134-3p	ENSMMUT00000001552	ENSMMUG00000001095
mml-miR-149-3p	ENSMMUT00000001552	ENSMMUG00000001095
mml-miR-197-5p	ENSMMUT00000001552	ENSMMUG00000001095
mml-miR-221-3p	ENSMMUT00000001552	ENSMMUG00000001095
mml-miR-3173	ENSMMUT00000001552	ENSMMUG00000001095
mml-miR-339-5p	ENSMMUT00000001552	ENSMMUG00000001095
mml-miR-370-3p	ENSMMUT00000001552	ENSMMUG00000001095
novel_224	ENSMMUT00000001552	ENSMMUG00000001095
mml-miR-125a-3p	ENSMMUT00000001554	ENSMMUG00000001097
mml-miR-16-1-3p	ENSMMUT00000001554	ENSMMUG00000001097
mml-miR-188-3p	ENSMMUT00000001554	ENSMMUG00000001097
mml-miR-324-3p	ENSMMUT00000001554	ENSMMUG00000001097
mml-miR-501-3p	ENSMMUT00000001554	ENSMMUG00000001097
mml-miR-6794-5p	ENSMMUT00000001554	ENSMMUG00000001097
mml-miR-7172-5p	ENSMMUT00000001554	ENSMMUG00000001097
mml-miR-7180-3p	ENSMMUT00000001554	ENSMMUG00000001097
novel_344	ENSMMUT00000001554	ENSMMUG00000001097
mml-miR-149-5p	ENSMMUT00000001560	ENSMMUG00000001102
mml-miR-185-3p	ENSMMUT00000001560	ENSMMUG00000001102
mml-miR-4796-3p	ENSMMUT00000001560	ENSMMUG00000001102
mml-miR-501-3p	ENSMMUT00000001560	ENSMMUG00000001102
mml-miR-615-5p	ENSMMUT00000001560	ENSMMUG00000001102
novel_279	ENSMMUT00000001560	ENSMMUG00000001102
mml-miR-1180-5p	ENSMMUT00000001581	ENSMMUG00000001121
mml-miR-486-3p	ENSMMUT00000001581	ENSMMUG00000001121
mml-miR-7181-3p	ENSMMUT00000001589	ENSMMUG00000001126
mml-miR-346	ENSMMUT00000001594	ENSMMUG00000001129
mml-miR-940	ENSMMUT00000001594	ENSMMUG00000001129
mml-miR-205	ENSMMUT00000001598	ENSMMUG00000001132
mml-miR-331-3p	ENSMMUT00000001613	ENSMMUG00000001142
mml-let-7b-5p	ENSMMUT00000001621	ENSMMUG00000001151
mml-miR-572	ENSMMUT00000001621	ENSMMUG00000001151
mml-miR-7195-3p	ENSMMUT00000001621	ENSMMUG00000001151
mml-miR-760	ENSMMUT00000001621	ENSMMUG00000001151
mml-let-7b-5p	ENSMMUT00000001622	ENSMMUG00000001151
mml-miR-572	ENSMMUT00000001622	ENSMMUG00000001151
mml-miR-7195-3p	ENSMMUT00000001622	ENSMMUG00000001151
mml-miR-760	ENSMMUT00000001622	ENSMMUG00000001151
mml-miR-7172-5p	ENSMMUT00000001625	ENSMMUG00000001154
novel_379	ENSMMUT00000001627	ENSMMUG00000001152
mml-miR-497-5p	ENSMMUT00000001628	ENSMMUG00000001155
mml-miR-106a-5p	ENSMMUT00000001649	ENSMMUG00000032005
mml-miR-17-5p	ENSMMUT00000001649	ENSMMUG00000032005
mml-miR-330-3p	ENSMMUT00000001649	ENSMMUG00000032005
mml-miR-675-5p	ENSMMUT00000001649	ENSMMUG00000032005
novel_266	ENSMMUT00000001649	ENSMMUG00000032005
mml-miR-210-3p	ENSMMUT00000001652	ENSMMUG00000048732
mml-miR-363-5p	ENSMMUT00000001652	ENSMMUG00000048732
mml-miR-583	ENSMMUT00000001652	ENSMMUG00000048732
mml-miR-147b	ENSMMUT00000001658	ENSMMUG00000001172
mml-miR-298	ENSMMUT00000001665	ENSMMUG00000001178
mml-miR-302c	ENSMMUT00000001665	ENSMMUG00000001178
mml-miR-519a-3p	ENSMMUT00000001665	ENSMMUG00000001178
mml-miR-520a-3p	ENSMMUT00000001665	ENSMMUG00000001178
mml-miR-1296-5p	ENSMMUT00000001667	ENSMMUG00000001179
mml-miR-193a-3p	ENSMMUT00000001667	ENSMMUG00000001179
mml-miR-330-5p	ENSMMUT00000001667	ENSMMUG00000001179
mml-miR-361-3p	ENSMMUT00000001667	ENSMMUG00000001179
mml-miR-671-5p	ENSMMUT00000001667	ENSMMUG00000001179
mml-miR-760	ENSMMUT00000001667	ENSMMUG00000001179
mml-miR-7195-3p	ENSMMUT00000001680	ENSMMUG00000001185
novel_221	ENSMMUT00000001682	ENSMMUG00000001186
novel_221	ENSMMUT00000001683	ENSMMUG00000001186
mml-miR-125a-3p	ENSMMUT00000001684	ENSMMUG00000001187
mml-miR-128a-5p	ENSMMUT00000001684	ENSMMUG00000001187
mml-miR-149-3p	ENSMMUT00000001684	ENSMMUG00000001187
mml-miR-185-3p	ENSMMUT00000001684	ENSMMUG00000001187
mml-miR-342-5p	ENSMMUT00000001684	ENSMMUG00000001187
mml-miR-4667	ENSMMUT00000001684	ENSMMUG00000001187
mml-miR-486-3p	ENSMMUT00000001684	ENSMMUG00000001187
mml-miR-7184-5p	ENSMMUT00000001684	ENSMMUG00000001187
novel_323	ENSMMUT00000001684	ENSMMUG00000001187
mml-miR-128a-5p	ENSMMUT00000001691	ENSMMUG00000001192
mml-miR-128b-5p	ENSMMUT00000001691	ENSMMUG00000001192
mml-miR-328	ENSMMUT00000001691	ENSMMUG00000001192
mml-miR-330-5p	ENSMMUT00000001691	ENSMMUG00000001192
mml-miR-615-5p	ENSMMUT00000001691	ENSMMUG00000001192
mml-miR-654-5p	ENSMMUT00000001691	ENSMMUG00000001192
mml-miR-671-5p	ENSMMUT00000001691	ENSMMUG00000001192
mml-miR-708-5p	ENSMMUT00000001691	ENSMMUG00000001192
mml-miR-7184-5p	ENSMMUT00000001691	ENSMMUG00000001192
mml-miR-760	ENSMMUT00000001691	ENSMMUG00000001192
mml-miR-874-3p	ENSMMUT00000001691	ENSMMUG00000001192
mml-miR-874-5p	ENSMMUT00000001691	ENSMMUG00000001192
mml-miR-885-3p	ENSMMUT00000001691	ENSMMUG00000001192
novel_164	ENSMMUT00000001691	ENSMMUG00000001192
novel_199	ENSMMUT00000001691	ENSMMUG00000001192
novel_266	ENSMMUT00000001691	ENSMMUG00000001192
mml-miR-185-3p	ENSMMUT00000001696	ENSMMUG00000001197
mml-miR-18a-3p	ENSMMUT00000001696	ENSMMUG00000001197
mml-miR-193b-3p	ENSMMUT00000001696	ENSMMUG00000001197
mml-miR-204-3p	ENSMMUT00000001696	ENSMMUG00000001197
mml-miR-324-3p	ENSMMUT00000001696	ENSMMUG00000001197
mml-miR-328	ENSMMUT00000001696	ENSMMUG00000001197
mml-miR-339-5p	ENSMMUT00000001696	ENSMMUG00000001197
mml-miR-370-3p	ENSMMUT00000001696	ENSMMUG00000001197
mml-miR-486-3p	ENSMMUT00000001696	ENSMMUG00000001197
mml-miR-532-3p	ENSMMUT00000001696	ENSMMUG00000001197
mml-miR-632	ENSMMUT00000001696	ENSMMUG00000001197
mml-miR-671-5p	ENSMMUT00000001696	ENSMMUG00000001197
mml-miR-675-5p	ENSMMUT00000001696	ENSMMUG00000001197
novel_143	ENSMMUT00000001696	ENSMMUG00000001197
novel_158	ENSMMUT00000001696	ENSMMUG00000001197
novel_199	ENSMMUT00000001696	ENSMMUG00000001197
novel_207	ENSMMUT00000001696	ENSMMUG00000001197
novel_256	ENSMMUT00000001696	ENSMMUG00000001197
mml-miR-1230	ENSMMUT00000001708	ENSMMUG00000001207
mml-miR-615-5p	ENSMMUT00000001708	ENSMMUG00000001207
mml-miR-760	ENSMMUT00000001708	ENSMMUG00000001207
mml-miR-138-5p	ENSMMUT00000001716	ENSMMUG00000001208
mml-miR-541-3p	ENSMMUT00000001716	ENSMMUG00000001208
mml-miR-654-5p	ENSMMUT00000001716	ENSMMUG00000001208
novel_319	ENSMMUT00000001718	ENSMMUG00000001214
mml-miR-138-5p	ENSMMUT00000001723	ENSMMUG00000001208
mml-miR-541-3p	ENSMMUT00000001723	ENSMMUG00000001208
mml-miR-654-5p	ENSMMUT00000001723	ENSMMUG00000001208
mml-miR-125a-3p	ENSMMUT00000001727	ENSMMUG00000001216
mml-miR-149-3p	ENSMMUT00000001727	ENSMMUG00000001216
mml-miR-210-5p	ENSMMUT00000001727	ENSMMUG00000001216
mml-miR-331-3p	ENSMMUT00000001727	ENSMMUG00000001216
mml-miR-6794-5p	ENSMMUT00000001727	ENSMMUG00000001216
mml-miR-939	ENSMMUT00000001727	ENSMMUG00000001216
novel_224	ENSMMUT00000001727	ENSMMUG00000001216
mml-miR-1260b	ENSMMUT00000001731	ENSMMUG00000001218
mml-miR-149-3p	ENSMMUT00000001731	ENSMMUG00000001218
mml-miR-4667	ENSMMUT00000001731	ENSMMUG00000001218
mml-miR-193b-5p	ENSMMUT00000001759	ENSMMUG00000001238
mml-miR-302c	ENSMMUT00000001759	ENSMMUG00000001238
mml-miR-373	ENSMMUT00000001759	ENSMMUG00000001238
mml-miR-4446-3p	ENSMMUT00000001759	ENSMMUG00000001238
mml-miR-541-3p	ENSMMUT00000001759	ENSMMUG00000001238
mml-miR-654-5p	ENSMMUT00000001759	ENSMMUG00000001238
mml-miR-671-5p	ENSMMUT00000001759	ENSMMUG00000001238
mml-miR-940	ENSMMUT00000001759	ENSMMUG00000001238
mml-miR-769-3p	ENSMMUT00000001770	ENSMMUG00000001248
mml-miR-1232	ENSMMUT00000001775	ENSMMUG00000001250
mml-miR-149-3p	ENSMMUT00000001775	ENSMMUG00000001250
mml-miR-204-3p	ENSMMUT00000001775	ENSMMUG00000001250
mml-miR-3173	ENSMMUT00000001775	ENSMMUG00000001250
mml-miR-449b-3p	ENSMMUT00000001775	ENSMMUG00000001250
mml-miR-1224-3p	ENSMMUT00000001787	ENSMMUG00000020947
mml-miR-214-5p	ENSMMUT00000001787	ENSMMUG00000020947
mml-miR-362-5p	ENSMMUT00000001787	ENSMMUG00000020947
mml-miR-675-5p	ENSMMUT00000001787	ENSMMUG00000020947
mml-miR-7181-3p	ENSMMUT00000001787	ENSMMUG00000020947
mml-miR-1230	ENSMMUT00000001799	ENSMMUG00000001267
mml-miR-1233	ENSMMUT00000001799	ENSMMUG00000001267
mml-miR-1296-5p	ENSMMUT00000001799	ENSMMUG00000001267
mml-miR-185-3p	ENSMMUT00000001799	ENSMMUG00000001267
mml-miR-423-3p	ENSMMUT00000001799	ENSMMUG00000001267
mml-miR-484	ENSMMUT00000001799	ENSMMUG00000001267
mml-miR-671-5p	ENSMMUT00000001799	ENSMMUG00000001267
mml-miR-6794-5p	ENSMMUT00000001799	ENSMMUG00000001267
mml-miR-7195-3p	ENSMMUT00000001799	ENSMMUG00000001267
mml-miR-939	ENSMMUT00000001799	ENSMMUG00000001267
mml-miR-940	ENSMMUT00000001799	ENSMMUG00000001267
mml-miR-107-3p	ENSMMUT00000001808	ENSMMUG00000001273
mml-miR-15a-3p	ENSMMUT00000001808	ENSMMUG00000001273
mml-miR-331-3p	ENSMMUT00000001808	ENSMMUG00000001273
mml-miR-378d	ENSMMUT00000001808	ENSMMUG00000001273
mml-miR-4446-3p	ENSMMUT00000001808	ENSMMUG00000001273
mml-miR-671-5p	ENSMMUT00000001808	ENSMMUG00000001273
mml-miR-7195-3p	ENSMMUT00000001808	ENSMMUG00000001273
mml-miR-760	ENSMMUT00000001808	ENSMMUG00000001273
mml-miR-874-3p	ENSMMUT00000001808	ENSMMUG00000001273
novel_226	ENSMMUT00000001808	ENSMMUG00000001273
novel_379	ENSMMUT00000001808	ENSMMUG00000001273
mml-miR-497-5p	ENSMMUT00000001810	ENSMMUG00000001278
novel_154	ENSMMUT00000001810	ENSMMUG00000001278
novel_426	ENSMMUT00000001810	ENSMMUG00000001278
mml-miR-152-5p	ENSMMUT00000001819	ENSMMUG00000001283
mml-miR-432-5p	ENSMMUT00000001819	ENSMMUG00000001283
mml-miR-516b	ENSMMUT00000001819	ENSMMUG00000001283
mml-miR-605	ENSMMUT00000001819	ENSMMUG00000001283
mml-miR-7172-5p	ENSMMUT00000001819	ENSMMUG00000001283
mml-miR-7180-3p	ENSMMUT00000001819	ENSMMUG00000001283
mml-miR-760	ENSMMUT00000001819	ENSMMUG00000001283
novel_158	ENSMMUT00000001819	ENSMMUG00000001283
mml-miR-1230	ENSMMUT00000001825	ENSMMUG00000001286
mml-miR-532-3p	ENSMMUT00000001825	ENSMMUG00000001286
mml-miR-760	ENSMMUT00000001825	ENSMMUG00000001286
mml-miR-887	ENSMMUT00000001825	ENSMMUG00000001286
mml-miR-939	ENSMMUT00000001825	ENSMMUG00000001286
mml-miR-329-1-5p	ENSMMUT00000001826	ENSMMUG00000001287
mml-miR-4446-3p	ENSMMUT00000001826	ENSMMUG00000001287
mml-miR-329-1-5p	ENSMMUT00000001827	ENSMMUG00000001287
mml-miR-4446-3p	ENSMMUT00000001827	ENSMMUG00000001287
mml-miR-128a-5p	ENSMMUT00000001831	ENSMMUG00000001291
mml-miR-128b-5p	ENSMMUT00000001831	ENSMMUG00000001291
mml-miR-26b-3p	ENSMMUT00000001831	ENSMMUG00000001291
mml-miR-1230	ENSMMUT00000001838	ENSMMUG00000001297
mml-miR-125a-3p	ENSMMUT00000001838	ENSMMUG00000001297
mml-miR-1284	ENSMMUT00000001838	ENSMMUG00000001297
mml-miR-149-3p	ENSMMUT00000001838	ENSMMUG00000001297
mml-miR-15a-3p	ENSMMUT00000001838	ENSMMUG00000001297
mml-miR-23a-3p	ENSMMUT00000001838	ENSMMUG00000001297
mml-miR-23a-5p	ENSMMUT00000001838	ENSMMUG00000001297
mml-miR-324-3p	ENSMMUT00000001838	ENSMMUG00000001297
mml-miR-339-5p	ENSMMUT00000001838	ENSMMUG00000001297
mml-miR-346	ENSMMUT00000001838	ENSMMUG00000001297
mml-miR-365-1-5p	ENSMMUT00000001838	ENSMMUG00000001297
mml-miR-486-3p	ENSMMUT00000001838	ENSMMUG00000001297
mml-miR-939	ENSMMUT00000001838	ENSMMUG00000001297
novel_224	ENSMMUT00000001838	ENSMMUG00000001297
novel_300	ENSMMUT00000001838	ENSMMUG00000001297
mml-miR-125a-5p	ENSMMUT00000001841	ENSMMUG00000001300
mml-miR-877-3p	ENSMMUT00000001841	ENSMMUG00000001300
novel_420	ENSMMUT00000001841	ENSMMUG00000001300
mml-miR-149-3p	ENSMMUT00000001846	ENSMMUG00000001306
mml-miR-3173	ENSMMUT00000001846	ENSMMUG00000001306
mml-miR-324-3p	ENSMMUT00000001846	ENSMMUG00000001306
mml-miR-7195-3p	ENSMMUT00000001846	ENSMMUG00000001306
mml-miR-877-5p	ENSMMUT00000001846	ENSMMUG00000001306
novel_396	ENSMMUT00000001846	ENSMMUG00000001306
mml-miR-370-3p	ENSMMUT00000001847	ENSMMUG00000001307
mml-miR-485-5p	ENSMMUT00000001847	ENSMMUG00000001307
mml-miR-1230	ENSMMUT00000001856	ENSMMUG00000001313
mml-miR-210-5p	ENSMMUT00000001856	ENSMMUG00000001313
mml-miR-330-5p	ENSMMUT00000001856	ENSMMUG00000001313
mml-miR-331-3p	ENSMMUT00000001856	ENSMMUG00000001313
mml-miR-370-3p	ENSMMUT00000001856	ENSMMUG00000001313
mml-miR-493-3p	ENSMMUT00000001856	ENSMMUG00000001313
mml-miR-636	ENSMMUT00000001856	ENSMMUG00000001313
mml-miR-6794-5p	ENSMMUT00000001856	ENSMMUG00000001313
mml-miR-7172-5p	ENSMMUT00000001856	ENSMMUG00000001313
mml-miR-7180-3p	ENSMMUT00000001856	ENSMMUG00000001313
mml-miR-7184-5p	ENSMMUT00000001856	ENSMMUG00000001313
mml-miR-874-5p	ENSMMUT00000001856	ENSMMUG00000001313
mml-miR-877-5p	ENSMMUT00000001856	ENSMMUG00000001313
mml-miR-940	ENSMMUT00000001856	ENSMMUG00000001313
novel_323	ENSMMUT00000001856	ENSMMUG00000001313
novel_455	ENSMMUT00000001856	ENSMMUG00000001313
mml-miR-125b-2-3p	ENSMMUT00000001860	ENSMMUG00000001314
mml-miR-185-3p	ENSMMUT00000001860	ENSMMUG00000001314
mml-miR-298	ENSMMUT00000001860	ENSMMUG00000001314
mml-miR-30b-3p	ENSMMUT00000001860	ENSMMUG00000001314
mml-miR-3173	ENSMMUT00000001860	ENSMMUG00000001314
mml-miR-324-5p	ENSMMUT00000001860	ENSMMUG00000001314
mml-miR-34c-5p	ENSMMUT00000001860	ENSMMUG00000001314
mml-miR-4446-3p	ENSMMUT00000001860	ENSMMUG00000001314
mml-miR-106b-3p	ENSMMUT00000001870	ENSMMUG00000015139
mml-miR-149-3p	ENSMMUT00000001870	ENSMMUG00000015139
mml-miR-324-5p	ENSMMUT00000001870	ENSMMUG00000015139
mml-miR-7172-5p	ENSMMUT00000001870	ENSMMUG00000015139
mml-miR-1230	ENSMMUT00000001875	ENSMMUG00000021574
mml-miR-133a	ENSMMUT00000001875	ENSMMUG00000021574
mml-miR-365-2-5p	ENSMMUT00000001875	ENSMMUG00000021574
mml-miR-370-3p	ENSMMUT00000001875	ENSMMUG00000021574
mml-miR-572	ENSMMUT00000001875	ENSMMUG00000021574
mml-miR-615-5p	ENSMMUT00000001875	ENSMMUG00000021574
mml-miR-892b	ENSMMUT00000001875	ENSMMUG00000021574
mml-miR-940	ENSMMUT00000001875	ENSMMUG00000021574
novel_154	ENSMMUT00000001875	ENSMMUG00000021574
novel_287	ENSMMUT00000001875	ENSMMUG00000021574
novel_379	ENSMMUT00000001875	ENSMMUG00000021574
mml-miR-106b-3p	ENSMMUT00000001876	ENSMMUG00000001328
mml-miR-15a-3p	ENSMMUT00000001876	ENSMMUG00000001328
mml-miR-185-3p	ENSMMUT00000001876	ENSMMUG00000001328
mml-miR-194-3p	ENSMMUT00000001876	ENSMMUG00000001328
mml-miR-214-3p	ENSMMUT00000001876	ENSMMUG00000001328
mml-miR-432-5p	ENSMMUT00000001876	ENSMMUG00000001328
mml-miR-449a-5p	ENSMMUT00000001876	ENSMMUG00000001328
mml-miR-484	ENSMMUT00000001876	ENSMMUG00000001328
mml-miR-486-3p	ENSMMUT00000001876	ENSMMUG00000001328
mml-miR-493-5p	ENSMMUT00000001876	ENSMMUG00000001328
mml-miR-7174-5p	ENSMMUT00000001876	ENSMMUG00000001328
mml-miR-92a-5p	ENSMMUT00000001876	ENSMMUG00000001328
mml-miR-940	ENSMMUT00000001876	ENSMMUG00000001328
novel_296	ENSMMUT00000001876	ENSMMUG00000001328
novel_396	ENSMMUT00000001876	ENSMMUG00000001328
mml-miR-1243-5p	ENSMMUT00000001886	ENSMMUG00000001332
mml-miR-125a-3p	ENSMMUT00000001886	ENSMMUG00000001332
mml-miR-330-5p	ENSMMUT00000001886	ENSMMUG00000001332
mml-miR-6794-5p	ENSMMUT00000001886	ENSMMUG00000001332
mml-miR-760	ENSMMUT00000001886	ENSMMUG00000001332
novel_266	ENSMMUT00000001886	ENSMMUG00000001332
novel_451	ENSMMUT00000001886	ENSMMUG00000001332
mml-miR-361-3p	ENSMMUT00000001897	ENSMMUG00000001341
mml-miR-1226	ENSMMUT00000001901	ENSMMUG00000001343
mml-miR-1260b	ENSMMUT00000001901	ENSMMUG00000001343
mml-miR-134-3p	ENSMMUT00000001901	ENSMMUG00000001343
mml-miR-149-3p	ENSMMUT00000001901	ENSMMUG00000001343
mml-miR-185-3p	ENSMMUT00000001901	ENSMMUG00000001343
mml-miR-18a-3p	ENSMMUT00000001901	ENSMMUG00000001343
mml-miR-210-5p	ENSMMUT00000001901	ENSMMUG00000001343
mml-miR-323a-5p	ENSMMUT00000001901	ENSMMUG00000001343
mml-miR-328	ENSMMUT00000001901	ENSMMUG00000001343
mml-miR-331-3p	ENSMMUT00000001901	ENSMMUG00000001343
mml-miR-377-5p	ENSMMUT00000001901	ENSMMUG00000001343
mml-miR-449b-3p	ENSMMUT00000001901	ENSMMUG00000001343
mml-miR-671-5p	ENSMMUT00000001901	ENSMMUG00000001343
mml-miR-6794-5p	ENSMMUT00000001901	ENSMMUG00000001343
mml-miR-760	ENSMMUT00000001901	ENSMMUG00000001343
mml-miR-874-3p	ENSMMUT00000001901	ENSMMUG00000001343
mml-miR-939	ENSMMUT00000001901	ENSMMUG00000001343
mml-miR-940	ENSMMUT00000001901	ENSMMUG00000001343
novel_224	ENSMMUT00000001901	ENSMMUG00000001343
novel_241	ENSMMUT00000001901	ENSMMUG00000001343
novel_296	ENSMMUT00000001901	ENSMMUG00000001343
mml-miR-1224-3p	ENSMMUT00000001905	ENSMMUG00000001347
mml-miR-125a-3p	ENSMMUT00000001905	ENSMMUG00000001347
mml-miR-125a-5p	ENSMMUT00000001905	ENSMMUG00000001347
mml-miR-149-3p	ENSMMUT00000001905	ENSMMUG00000001347
mml-miR-15a-3p	ENSMMUT00000001905	ENSMMUG00000001347
mml-miR-185-3p	ENSMMUT00000001905	ENSMMUG00000001347
mml-miR-204-3p	ENSMMUT00000001905	ENSMMUG00000001347
mml-miR-210-5p	ENSMMUT00000001905	ENSMMUG00000001347
mml-miR-330-5p	ENSMMUT00000001905	ENSMMUG00000001347
mml-miR-4446-3p	ENSMMUT00000001905	ENSMMUG00000001347
mml-miR-484	ENSMMUT00000001905	ENSMMUG00000001347
mml-miR-874-3p	ENSMMUT00000001905	ENSMMUG00000001347
novel_224	ENSMMUT00000001905	ENSMMUG00000001347
novel_272	ENSMMUT00000001905	ENSMMUG00000001347
novel_279	ENSMMUT00000001905	ENSMMUG00000001347
mml-miR-378a	ENSMMUT00000001921	ENSMMUG00000001359
mml-miR-378d	ENSMMUT00000001921	ENSMMUG00000001359
mml-miR-541-5p	ENSMMUT00000001921	ENSMMUG00000001359
mml-miR-1232	ENSMMUT00000001925	ENSMMUG00000001361
mml-miR-150-3p	ENSMMUT00000001928	ENSMMUG00000001363
mml-miR-1224-3p	ENSMMUT00000001935	ENSMMUG00000001369
mml-miR-1226	ENSMMUT00000001935	ENSMMUG00000001369
mml-miR-149-3p	ENSMMUT00000001935	ENSMMUG00000001369
mml-miR-185-3p	ENSMMUT00000001935	ENSMMUG00000001369
mml-miR-18a-3p	ENSMMUT00000001935	ENSMMUG00000001369
mml-miR-210-5p	ENSMMUT00000001935	ENSMMUG00000001369
mml-miR-328	ENSMMUT00000001935	ENSMMUG00000001369
mml-miR-330-5p	ENSMMUT00000001935	ENSMMUG00000001369
mml-miR-331-3p	ENSMMUT00000001935	ENSMMUG00000001369
mml-miR-33b-3p	ENSMMUT00000001935	ENSMMUG00000001369
mml-miR-346	ENSMMUT00000001935	ENSMMUG00000001369
mml-miR-370-3p	ENSMMUT00000001935	ENSMMUG00000001369
mml-miR-484	ENSMMUT00000001935	ENSMMUG00000001369
mml-miR-532-3p	ENSMMUT00000001935	ENSMMUG00000001369
mml-miR-6505-5p	ENSMMUT00000001935	ENSMMUG00000001369
mml-miR-760	ENSMMUT00000001935	ENSMMUG00000001369
mml-miR-940	ENSMMUT00000001935	ENSMMUG00000001369
novel_224	ENSMMUT00000001935	ENSMMUG00000001369
mml-miR-149-3p	ENSMMUT00000001947	ENSMMUG00000001376
mml-miR-96	ENSMMUT00000001947	ENSMMUG00000001376
mml-miR-758-3p	ENSMMUT00000001956	ENSMMUG00000001381
novel_509	ENSMMUT00000001969	ENSMMUG00000001389
mml-miR-197-5p	ENSMMUT00000001981	ENSMMUG00000001399
mml-miR-877-5p	ENSMMUT00000001982	ENSMMUG00000001400
mml-miR-940	ENSMMUT00000001982	ENSMMUG00000001400
mml-miR-129-5p	ENSMMUT00000001992	ENSMMUG00000001404
mml-miR-149-3p	ENSMMUT00000001992	ENSMMUG00000001404
mml-miR-185-3p	ENSMMUT00000001992	ENSMMUG00000001404
mml-miR-185-5p	ENSMMUT00000001992	ENSMMUG00000001404
mml-miR-210-5p	ENSMMUT00000001992	ENSMMUG00000001404
mml-miR-324-3p	ENSMMUT00000001992	ENSMMUG00000001404
mml-miR-331-3p	ENSMMUT00000001992	ENSMMUG00000001404
mml-miR-33b-3p	ENSMMUT00000001992	ENSMMUG00000001404
mml-miR-4667	ENSMMUT00000001992	ENSMMUG00000001404
mml-miR-584-3p	ENSMMUT00000001992	ENSMMUG00000001404
mml-miR-7180-3p	ENSMMUT00000001992	ENSMMUG00000001404
mml-miR-92b-5p	ENSMMUT00000001992	ENSMMUG00000001404
novel_256	ENSMMUT00000001992	ENSMMUG00000001404
novel_451	ENSMMUT00000001992	ENSMMUG00000001404
mml-miR-1224-3p	ENSMMUT00000001995	ENSMMUG00000001405
mml-miR-193b-3p	ENSMMUT00000001995	ENSMMUG00000001405
mml-miR-330-5p	ENSMMUT00000001995	ENSMMUG00000001405
mml-miR-370-3p	ENSMMUT00000001995	ENSMMUG00000001405
mml-miR-504-5p	ENSMMUT00000001995	ENSMMUG00000001405
mml-miR-615-3p	ENSMMUT00000001995	ENSMMUG00000001405
mml-miR-885-5p	ENSMMUT00000001995	ENSMMUG00000001405
mml-miR-939	ENSMMUT00000001995	ENSMMUG00000001405
novel_241	ENSMMUT00000001995	ENSMMUG00000001405
novel_272	ENSMMUT00000001995	ENSMMUG00000001405
mml-miR-1230	ENSMMUT00000002005	ENSMMUG00000003546
mml-miR-361-3p	ENSMMUT00000002005	ENSMMUG00000003546
mml-miR-760	ENSMMUT00000002005	ENSMMUG00000003546
novel_226	ENSMMUT00000002005	ENSMMUG00000003546
mml-miR-185-3p	ENSMMUT00000002021	ENSMMUG00000001420
mml-miR-194-3p	ENSMMUT00000002021	ENSMMUG00000001420
mml-miR-204-3p	ENSMMUT00000002021	ENSMMUG00000001420
mml-miR-298	ENSMMUT00000002021	ENSMMUG00000001420
mml-miR-423-5p	ENSMMUT00000002021	ENSMMUG00000001420
mml-miR-486-3p	ENSMMUT00000002021	ENSMMUG00000001420
mml-miR-505-5p	ENSMMUT00000002021	ENSMMUG00000001420
mml-miR-7184-5p	ENSMMUT00000002021	ENSMMUG00000001420
mml-miR-874-5p	ENSMMUT00000002021	ENSMMUG00000001420
mml-miR-92a-5p	ENSMMUT00000002021	ENSMMUG00000001420
mml-miR-939	ENSMMUT00000002021	ENSMMUG00000001420
mml-miR-940	ENSMMUT00000002021	ENSMMUG00000001420
novel_323	ENSMMUT00000002021	ENSMMUG00000001420
novel_500	ENSMMUT00000002021	ENSMMUG00000001420
mml-miR-30c-1-3p	ENSMMUT00000002022	ENSMMUG00000001423
mml-miR-149-3p	ENSMMUT00000002029	ENSMMUG00000001427
mml-miR-185-3p	ENSMMUT00000002029	ENSMMUG00000001427
mml-miR-204-3p	ENSMMUT00000002029	ENSMMUG00000001427
mml-miR-23a-5p	ENSMMUT00000002029	ENSMMUG00000001427
mml-miR-3173	ENSMMUT00000002029	ENSMMUG00000001427
mml-miR-4667	ENSMMUT00000002029	ENSMMUG00000001427
mml-miR-501-3p	ENSMMUT00000002029	ENSMMUG00000001427
mml-miR-615-5p	ENSMMUT00000002029	ENSMMUG00000001427
mml-miR-7203-5p	ENSMMUT00000002029	ENSMMUG00000001427
mml-miR-7180-3p	ENSMMUT00000002031	ENSMMUG00000001433
mml-miR-760	ENSMMUT00000002042	ENSMMUG00000040447
mml-miR-127-3p	ENSMMUT00000002057	ENSMMUG00000001454
mml-miR-940	ENSMMUT00000002057	ENSMMUG00000001454
mml-miR-138-5p	ENSMMUT00000002060	ENSMMUG00000001459
mml-miR-324-3p	ENSMMUT00000002060	ENSMMUG00000001459
mml-miR-328	ENSMMUT00000002060	ENSMMUG00000001459
mml-miR-541-3p	ENSMMUT00000002060	ENSMMUG00000001459
novel_226	ENSMMUT00000002060	ENSMMUG00000001459
mml-miR-370-3p	ENSMMUT00000002085	ENSMMUG00000001479
mml-miR-149-3p	ENSMMUT00000002086	ENSMMUG00000001480
mml-miR-324-3p	ENSMMUT00000002086	ENSMMUG00000001480
mml-miR-671-5p	ENSMMUT00000002086	ENSMMUG00000001480
mml-miR-939	ENSMMUT00000002086	ENSMMUG00000001480
novel_396	ENSMMUT00000002086	ENSMMUG00000001480
mml-miR-129-5p	ENSMMUT00000002091	ENSMMUG00000001483
mml-miR-15b-5p	ENSMMUT00000002091	ENSMMUG00000001483
mml-miR-16-1-3p	ENSMMUT00000002095	ENSMMUG00000001484
mml-miR-203	ENSMMUT00000002105	ENSMMUG00000001495
novel_445	ENSMMUT00000002105	ENSMMUG00000001495
mml-miR-134-5p	ENSMMUT00000002114	ENSMMUG00000001502
mml-miR-197-5p	ENSMMUT00000002114	ENSMMUG00000001502
mml-miR-153-1-5p	ENSMMUT00000002115	ENSMMUG00000001503
novel_430	ENSMMUT00000002123	ENSMMUG00000001507
mml-miR-365-1-5p	ENSMMUT00000002125	ENSMMUG00000001510
mml-miR-365-2-5p	ENSMMUT00000002125	ENSMMUG00000001510
mml-miR-4667	ENSMMUT00000002125	ENSMMUG00000001510
mml-miR-7172-5p	ENSMMUT00000002125	ENSMMUG00000001510
mml-miR-7180-3p	ENSMMUT00000002125	ENSMMUG00000001510
novel_323	ENSMMUT00000002125	ENSMMUG00000001510
mml-miR-497-5p	ENSMMUT00000002132	ENSMMUG00000001515
mml-miR-7195-3p	ENSMMUT00000002133	ENSMMUG00000001516
mml-let-7g-3p	ENSMMUT00000002146	ENSMMUG00000001522
mml-miR-125b-2-3p	ENSMMUT00000002146	ENSMMUG00000001522
mml-miR-22	ENSMMUT00000002146	ENSMMUG00000001522
mml-miR-324-3p	ENSMMUT00000002146	ENSMMUG00000001522
mml-miR-486-5p	ENSMMUT00000002146	ENSMMUG00000001522
mml-miR-6794-5p	ENSMMUT00000002146	ENSMMUG00000001522
mml-miR-769-3p	ENSMMUT00000002146	ENSMMUG00000001522
mml-miR-874-5p	ENSMMUT00000002146	ENSMMUG00000001522
mml-miR-1226	ENSMMUT00000002174	ENSMMUG00000001534
mml-miR-214-3p	ENSMMUT00000002174	ENSMMUG00000001534
mml-miR-23a-5p	ENSMMUT00000002174	ENSMMUG00000001534
mml-miR-23b-5p	ENSMMUT00000002174	ENSMMUG00000001534
mml-miR-29b-2-5p	ENSMMUT00000002174	ENSMMUG00000001534
mml-miR-7180-3p	ENSMMUT00000002174	ENSMMUG00000001534
mml-miR-1296-5p	ENSMMUT00000002181	ENSMMUG00000010948
mml-miR-143-5p	ENSMMUT00000002181	ENSMMUG00000010948
mml-miR-18a-3p	ENSMMUT00000002181	ENSMMUG00000010948
mml-miR-298	ENSMMUT00000002181	ENSMMUG00000010948
mml-miR-3173	ENSMMUT00000002181	ENSMMUG00000010948
mml-miR-324-3p	ENSMMUT00000002181	ENSMMUG00000010948
mml-miR-502-5p	ENSMMUT00000002187	ENSMMUG00000001547
mml-miR-129-5p	ENSMMUT00000002191	ENSMMUG00000001553
mml-miR-143-5p	ENSMMUT00000002191	ENSMMUG00000001553
mml-miR-127-5p	ENSMMUT00000002192	ENSMMUG00000001551
mml-miR-149-3p	ENSMMUT00000002192	ENSMMUG00000001551
mml-miR-15a-5p	ENSMMUT00000002192	ENSMMUG00000001551
mml-miR-214-3p	ENSMMUT00000002192	ENSMMUG00000001551
mml-miR-339-5p	ENSMMUT00000002192	ENSMMUG00000001551
mml-miR-4446-3p	ENSMMUT00000002192	ENSMMUG00000001551
mml-miR-497-5p	ENSMMUT00000002192	ENSMMUG00000001551
mml-miR-7172-5p	ENSMMUT00000002192	ENSMMUG00000001551
mml-miR-940	ENSMMUT00000002192	ENSMMUG00000001551
novel_334	ENSMMUT00000002192	ENSMMUG00000001551
mml-miR-1224-3p	ENSMMUT00000002208	ENSMMUG00000001563
mml-miR-133a	ENSMMUT00000002208	ENSMMUG00000001563
mml-miR-149-5p	ENSMMUT00000002208	ENSMMUG00000001563
mml-miR-18a-3p	ENSMMUT00000002208	ENSMMUG00000001563
mml-miR-197-3p	ENSMMUT00000002208	ENSMMUG00000001563
mml-miR-339-5p	ENSMMUT00000002208	ENSMMUG00000001563
mml-miR-532-3p	ENSMMUT00000002208	ENSMMUG00000001563
mml-miR-7180-3p	ENSMMUT00000002208	ENSMMUG00000001563
mml-miR-7181-3p	ENSMMUT00000002208	ENSMMUG00000001563
mml-miR-7184-5p	ENSMMUT00000002208	ENSMMUG00000001563
mml-miR-940	ENSMMUT00000002208	ENSMMUG00000001563
novel_323	ENSMMUT00000002208	ENSMMUG00000001563
mml-miR-17-3p	ENSMMUT00000002212	ENSMMUG00000001562
mml-miR-541-3p	ENSMMUT00000002212	ENSMMUG00000001562
mml-miR-654-5p	ENSMMUT00000002212	ENSMMUG00000001562
mml-miR-204-3p	ENSMMUT00000002216	ENSMMUG00000001568
mml-miR-214-3p	ENSMMUT00000002216	ENSMMUG00000001568
mml-miR-30b-3p	ENSMMUT00000002216	ENSMMUG00000001568
mml-miR-324-3p	ENSMMUT00000002216	ENSMMUG00000001568
mml-miR-328	ENSMMUT00000002216	ENSMMUG00000001568
mml-miR-4667	ENSMMUT00000002216	ENSMMUG00000001568
mml-miR-6529-3p	ENSMMUT00000002216	ENSMMUG00000001568
mml-miR-940	ENSMMUT00000002216	ENSMMUG00000001568
novel_224	ENSMMUT00000002216	ENSMMUG00000001568
novel_241	ENSMMUT00000002216	ENSMMUG00000001568
novel_279	ENSMMUT00000002216	ENSMMUG00000001568
mml-miR-892b	ENSMMUT00000002226	ENSMMUG00000001573
novel_422	ENSMMUT00000002226	ENSMMUG00000001573
novel_480	ENSMMUT00000002226	ENSMMUG00000001573
mml-miR-130b-5p	ENSMMUT00000002233	ENSMMUG00000001582
novel_224	ENSMMUT00000002233	ENSMMUG00000001582
mml-let-7i-3p	ENSMMUT00000002239	ENSMMUG00000001585
mml-miR-106b-3p	ENSMMUT00000002239	ENSMMUG00000001585
mml-miR-1180-3p	ENSMMUT00000002239	ENSMMUG00000001585
mml-miR-1260b	ENSMMUT00000002239	ENSMMUG00000001585
mml-miR-138-5p	ENSMMUT00000002239	ENSMMUG00000001585
mml-miR-149-3p	ENSMMUT00000002239	ENSMMUG00000001585
mml-miR-15a-3p	ENSMMUT00000002239	ENSMMUG00000001585
mml-miR-185-3p	ENSMMUT00000002239	ENSMMUG00000001585
mml-miR-328	ENSMMUT00000002239	ENSMMUG00000001585
mml-miR-485-5p	ENSMMUT00000002239	ENSMMUG00000001585
mml-miR-532-3p	ENSMMUT00000002239	ENSMMUG00000001585
mml-miR-615-5p	ENSMMUT00000002239	ENSMMUG00000001585
mml-miR-675-5p	ENSMMUT00000002239	ENSMMUG00000001585
mml-miR-760	ENSMMUT00000002239	ENSMMUG00000001585
novel_158	ENSMMUT00000002239	ENSMMUG00000001585
novel_164	ENSMMUT00000002239	ENSMMUG00000001585
novel_266	ENSMMUT00000002239	ENSMMUG00000001585
mml-miR-1224-3p	ENSMMUT00000002241	ENSMMUG00000001586
mml-miR-134-3p	ENSMMUT00000002241	ENSMMUG00000001586
mml-miR-185-3p	ENSMMUT00000002241	ENSMMUG00000001586
mml-miR-328	ENSMMUT00000002241	ENSMMUG00000001586
mml-miR-484	ENSMMUT00000002241	ENSMMUG00000001586
mml-miR-512-5p	ENSMMUT00000002241	ENSMMUG00000001586
mml-miR-939	ENSMMUT00000002241	ENSMMUG00000001586
mml-miR-940	ENSMMUT00000002241	ENSMMUG00000001586
novel_241	ENSMMUT00000002241	ENSMMUG00000001586
mml-miR-149-3p	ENSMMUT00000002243	ENSMMUG00000001589
mml-miR-210-3p	ENSMMUT00000002243	ENSMMUG00000001589
mml-miR-30c-1-3p	ENSMMUT00000002243	ENSMMUG00000001589
mml-miR-33b-3p	ENSMMUT00000002243	ENSMMUG00000001589
mml-miR-342-5p	ENSMMUT00000002243	ENSMMUG00000001589
mml-miR-671-5p	ENSMMUT00000002243	ENSMMUG00000001589
mml-miR-885-3p	ENSMMUT00000002243	ENSMMUG00000001589
novel_158	ENSMMUT00000002243	ENSMMUG00000001589
novel_164	ENSMMUT00000002243	ENSMMUG00000001589
novel_199	ENSMMUT00000002243	ENSMMUG00000001589
novel_241	ENSMMUT00000002243	ENSMMUG00000001589
novel_272	ENSMMUT00000002243	ENSMMUG00000001589
mml-miR-636	ENSMMUT00000002279	ENSMMUG00000001613
mml-miR-185-3p	ENSMMUT00000002283	ENSMMUG00000001610
mml-miR-24-3p	ENSMMUT00000002283	ENSMMUG00000001610
mml-miR-584-3p	ENSMMUT00000002283	ENSMMUG00000001610
mml-miR-615-5p	ENSMMUT00000002283	ENSMMUG00000001610
mml-miR-328	ENSMMUT00000002284	ENSMMUG00000001608
mml-miR-6529-3p	ENSMMUT00000002284	ENSMMUG00000001608
novel_423	ENSMMUT00000002285	ENSMMUG00000001614
mml-miR-1226	ENSMMUT00000002291	ENSMMUG00000001618
mml-miR-484	ENSMMUT00000002291	ENSMMUG00000001618
mml-miR-149-3p	ENSMMUT00000002293	ENSMMUG00000001616
mml-miR-210-5p	ENSMMUT00000002293	ENSMMUG00000001616
mml-miR-34a-5p	ENSMMUT00000002293	ENSMMUG00000001616
[truncated: 49,778 more rows]
