# Supplementary material for: MicroRNA Profile of MA-104 Cell Line Associated With the Pathogenesis of Bovine Rotavirus Strain Circulated in Chinese Calves
Source: Front Microbiol. 2022 Apr 11;13:854348. doi: 10.3389/fmicb.2022.854348 (PMC9062783; doi:10.3389/fmicb.2022.854348)
Supplement: Supplementary file 2 [file Data_Sheet_2.ZIP › Supplementary tables/Table S6a-S6b/Table S6b_all_target_gene.xls.annotate.xls]

## Sheet: all_target_gene.xls
geneID	miRNA	Gene name	Interpro Description			Supplementary Table. S6b		The annotated genes of the target mRNAs of MA-104 host cells including the targets of DE miRNAs of our study.
ENSMMUG00000000001	mml-miR-377-5p,novel_224,mml-miR-328,mml-miR-204-3p,novel_164,mml-miR-149-3p,mml-miR-423-5p,mml-miR-7195-3p,mml-miR-370-3p,mml-miR-365-2-5p,mml-miR-7184-5p,mml-miR-940	CCNF	Cyclin-F, metazoan||Tetratricopeptide-like helical domain superfamily||Cyclin||Cyclin-like||Cyclin-like superfamily||Cyclin, N-terminal||F-box-like domain superfamily||F-box domain||Cyclin, C-terminal domain
ENSMMUG00000000002	mml-miR-505-5p,mml-miR-145-5p,mml-miR-940,novel_164,mml-miR-330-5p,mml-miR-7172-5p,novel_199	TEDC2	Protein of unknown function DUF4693
ENSMMUG00000000019	mml-miR-149-3p,mml-miR-18a-3p,mml-miR-151-5p	CCDC86	Cgr1-like||Coiled-coil domain-containing protein 86
ENSMMUG00000000020	mml-miR-149-3p,novel_164,mml-miR-6794-5p,mml-miR-636,mml-miR-185-3p,mml-miR-134-3p,mml-miR-370-3p,mml-miR-7205-3p	PTGDR2	GPCR, rhodopsin-like, 7TM||G protein-coupled receptor, rhodopsin-like
ENSMMUG00000000024	mml-miR-1230	PTGDR	GPCR, rhodopsin-like, 7TM||Prostanoid receptor||Prostaglandin D receptor||G protein-coupled receptor, rhodopsin-like
ENSMMUG00000000025	mml-miR-365-1-5p,mml-miR-671-5p,mml-miR-298	ZNRF3	ZNRF-3, ectodomain||Zinc finger, RING-type||Zinc finger, RING/FYVE/PHD-type
ENSMMUG00000000029	mml-miR-18a-3p,mml-miR-939,mml-miR-877-3p,mml-miR-210-5p,novel_279,mml-miR-7172-5p,novel_323	TK2	Deoxynucleoside kinase||P-loop containing nucleoside triphosphate hydrolase||Deoxynucleoside kinase domain
ENSMMUG00000000031	mml-miR-940	TMEM132C	Transmembrane protein 132||Transmembrane protein TMEM132, C-terminal||Transmembrane protein TMEM132, N-terminal||Transmembrane protein family 132, middle domain
ENSMMUG00000000032	mml-miR-501-5p,novel_451,novel_154,mml-miR-191-3p,novel_279,mml-miR-874-3p,mml-miR-940,mml-miR-92b-3p,mml-miR-324-3p,mml-miR-7203-5p,mml-miR-125b-2-3p,novel_266,mml-miR-18a-3p,mml-miR-7205-3p,novel_379,mml-miR-504-5p,mml-miR-1224-3p	CMTM2	Marvel domain||-
ENSMMUG00000000033	mml-miR-6794-5p,mml-miR-149-5p,mml-miR-324-3p,mml-miR-574,mml-miR-1232,novel_199,mml-miR-149-3p,mml-miR-615-5p,mml-miR-7205-3p,mml-miR-939,mml-miR-3173,mml-miR-185-3p,mml-miR-940,mml-miR-1224-3p,mml-miR-760	SRF	Transcription factor, MADS-box superfamily||MADS SRF-like||Transcription factor, MADS-box
ENSMMUG00000000037	mml-miR-874-3p,mml-miR-760	ISG20L2	Exonuclease, RNase T/DNA polymerase III||Interferon-stimulated 20kDa exonuclease-like 2||ISG20, DEDDh 3'-5' exonuclease domain||Ribonuclease H-like superfamily||Ribonuclease H superfamily
ENSMMUG00000000039	novel_396,mml-miR-708-5p,novel_323,mml-miR-204-3p	MRPL24	Ribosomal protein L24||Ribosomal protein L24/L26, conserved site||Ribosomal protein L2, domain 2||KOW||Ribosomal Protein L26/L24, KOW domain||Translation protein SH3-like domain superfamily
ENSMMUG00000000040	novel_395,mml-miR-632	EGLN3	Prolyl 4-hydroxylase, alpha subunit||Oxoglutarate/iron-dependent dioxygenase
ENSMMUG00000000044	mml-miR-23a-5p,mml-miR-675-5p,mml-miR-484,novel_224,mml-miR-940,mml-miR-134-3p,mml-miR-370-3p,novel_266,mml-miR-671-5p,novel_241,mml-miR-185-3p,mml-miR-1233,mml-miR-210-5p,mml-miR-760,mml-miR-138-5p,mml-miR-885-3p	IFT140	WD40/YVTN repeat-like-containing domain superfamily||WD40 repeat||Tetratricopeptide-like helical domain superfamily||WD40-repeat-containing domain superfamily||WD40-repeat-containing domain
ENSMMUG00000000047	mml-miR-150-5p,mml-miR-339-5p,mml-miR-7180-3p,mml-miR-490-5p	SULT2A1	P-loop containing nucleoside triphosphate hydrolase||Sulfotransferase domain
ENSMMUG00000000049	mml-miR-323b-5p	SLAIN1	-||SLAIN motif-containing protein
ENSMMUG00000000054	mml-miR-143-5p,novel_316,novel_396,novel_199,mml-miR-449b-3p,novel_164,mml-miR-939,novel_272,mml-miR-758-3p,mml-miR-7185-3p,mml-miR-874-5p,mml-miR-134-3p,mml-miR-221-5p	ALKBH7	Alpha-ketoglutarate-dependent dioxygenase alkB homologue 7||Alpha-ketoglutarate-dependent dioxygenase AlkB-like superfamily||Alpha-ketoglutarate-dependent dioxygenase AlkB-like
ENSMMUG00000000058	mml-miR-212-5p	CDV3	Protein CDV3
ENSMMUG00000000059	mml-miR-1271-5p,mml-miR-7186-5p	TOPBP1	BRCT domain superfamily||Secretoglobin superfamily||BRCT domain
ENSMMUG00000000063	novel_379,mml-miR-210-5p,mml-miR-339-5p,mml-miR-18a-3p,mml-miR-671-5p,mml-miR-1260b,mml-miR-298,mml-miR-149-3p,mml-miR-877-3p,mml-miR-324-3p,novel_224	PPFIA4	Liprin-alpha, SAM domain repeat 1||Liprin-alpha, SAM domain repeat 2||Liprin-alpha-4||-||Sterile alpha motif/pointed domain superfamily||Sterile alpha motif domain||Liprin-alpha, SAM domain repeat 3||LAR-interacting protein, Liprin
ENSMMUG00000000069	mml-miR-149-5p	FAM210B	Domain of unknown function DUF1279
ENSMMUG00000000070	mml-miR-1284,mml-miR-3173,mml-miR-506-3p,mml-miR-7172-5p	AURKA	Aurora kinase||Protein kinase-like domain superfamily||Aurora kinase A||Protein kinase, ATP binding site||Protein kinase domain||Serine/threonine-protein kinase, active site
ENSMMUG00000000073	mml-miR-652	CASS4	SH3 domain||CAS, serine rich four helix bundle domain superfamily||Serine rich protein interaction domain||SH3-like domain superfamily||CAS family||Cas scaffolding protein family member 4, SH3 domain||Cas scaffolding protein family member 4||CAS family, C-terminal
ENSMMUG00000000074	mml-miR-583,mml-miR-365-2-5p,mml-miR-1224-5p,mml-miR-4446-3p,mml-miR-365-1-5p,novel_287,mml-miR-432-5p,mml-miR-92b-5p,novel_430,novel_396,mml-miR-331-3p,mml-miR-500a-3p,mml-miR-502-3p	RTF2	Replication termination factor 2||Replication termination factor 2, RING-finger
ENSMMUG00000000079	mml-miR-505-3p	-	FAM209 family
ENSMMUG00000000085	mml-miR-330-5p,mml-miR-1224-3p,mml-miR-210-5p,mml-miR-874-5p,mml-miR-6529-3p,mml-miR-7180-3p,mml-miR-7172-5p,novel_224,mml-miR-7181-3p	-	AdipoR/Haemolysin-III-related
ENSMMUG00000000092	mml-miR-7184-5p,mml-miR-339-5p,mml-miR-939,mml-miR-1296-5p,mml-miR-877-3p,mml-miR-449b-3p,mml-miR-7172-5p,novel_396,mml-miR-485-5p,mml-miR-1224-3p,mml-miR-185-3p,mml-miR-1233,mml-miR-103-5p,mml-miR-892b,mml-miR-129-1-3p,mml-miR-1260b,mml-miR-671-5p,mml-miR-331-3p,mml-miR-532-3p	GLMP	Lysosomal transcription factor, NCU-G1
ENSMMUG00000000108	mml-miR-877-3p,mml-miR-214-5p,mml-miR-874-5p,mml-miR-4677-5p,mml-miR-1260b,mml-miR-1232,mml-miR-493-3p	NCKAP1L	Nck-associated protein 1
ENSMMUG00000000113	mml-miR-760,mml-miR-149-3p,mml-miR-1224-3p,mml-miR-185-3p,mml-miR-151-5p,mml-miR-6794-5p	PPP1R1A	Protein phosphatase inhibitor 1
ENSMMUG00000000115	mml-miR-330-5p	LACRT	Extracellular glycoprotein lacritin
ENSMMUG00000000117	mml-miR-328,mml-miR-7181-3p,mml-miR-331-3p,mml-miR-455-3p,mml-miR-149-3p,mml-miR-3200-3p	HCK	SH2 domain||Tyrosine-protein kinase, catalytic domain||Tyrosine-protein kinase HCK, SH2 domain||Serine-threonine/tyrosine-protein kinase, catalytic domain||Tyrosine-protein kinase, active site||Protein kinase-like domain superfamily||Protein kinase domain||SH2 domain superfamily||Protein kinase, ATP binding site||SH3-like domain superfamily||SH3 domain
ENSMMUG00000000118	novel_266,mml-miR-1230,mml-miR-149-3p,mml-miR-296-3p	PLAGL2	Zinc finger C2H2 superfamily||Zinc finger protein PLAG1/PLAGL2||Zinc finger C2H2-type
ENSMMUG00000000125	mml-miR-196b-3p	RAB22A	P-loop containing nucleoside triphosphate hydrolase||Small GTP-binding protein domain||Small GTPase
ENSMMUG00000000130	mml-miR-149-3p,mml-miR-330-5p	CSGALNACT1	Nucleotide-diphospho-sugar transferases||Chondroitin N-acetylgalactosaminyltransferase||-
ENSMMUG00000000137	mml-miR-185-3p,novel_279,mml-miR-1230,novel_451,mml-miR-222-3p,novel_277,mml-miR-377-5p,mml-miR-542-5p,mml-miR-92a-5p,mml-miR-486-3p,mml-miR-296-3p	SNCB	Synuclein||Beta-synuclein
ENSMMUG00000000138	mml-miR-185-3p,novel_241,mml-miR-204-3p,mml-miR-4667,mml-miR-7184-3p,mml-miR-671-5p,mml-miR-149-3p,mml-miR-939,mml-miR-339-5p,mml-miR-7184-5p,mml-miR-370-3p,novel_455,mml-miR-584-3p,mml-miR-197-5p,mml-miR-486-3p,mml-miR-185-5p	B9D1	B9 domain||-
ENSMMUG00000000140	mml-miR-216a-3p,mml-miR-365-1-5p,mml-miR-149-3p,mml-miR-485-5p,mml-miR-500a-3p,mml-miR-7184-5p,mml-miR-1230,mml-miR-7195-3p,novel_402	EPN2	Epsin-2, metazoa||Epsin, ENTH domain||ENTH domain||Ubiquitin interacting motif||ENTH/VHS
ENSMMUG00000000141	mml-miR-15b-5p	CDC37L1	Cdc37, Hsp90-binding domain superfamily||Cdc37||Cdc37, Hsp90 binding
ENSMMUG00000000144	mml-miR-23b-5p,mml-miR-7184-5p,mml-miR-940,mml-miR-185-3p,mml-miR-1230,novel_334,mml-miR-7203-5p,mml-miR-222-3p,mml-miR-24-3p,mml-miR-484,mml-miR-532-3p,mml-miR-34a-5p,mml-miR-15a-3p,mml-miR-1232,mml-miR-671-5p	TSPAN17	Tetraspanin, EC2 domain superfamily||Tetraspanin||Tetraspanin/Peripherin||Tetraspanin, conserved site
ENSMMUG00000000145	mml-miR-324-5p,mml-miR-940	PDPN	-
ENSMMUG00000000149	mml-miR-3200-3p,mml-miR-92b-5p,mml-miR-939,mml-miR-330-5p,mml-miR-320a,mml-miR-505-5p,mml-miR-361-3p,mml-miR-149-5p,mml-miR-149-3p,mml-miR-298,mml-miR-324-5p,mml-miR-15a-3p,novel_164,novel_379,mml-miR-210-5p,mml-miR-1224-3p,mml-miR-194-3p,mml-miR-185-3p,novel_451,mml-miR-23a-5p,novel_287,mml-miR-541-5p,novel_365,mml-miR-150-3p,mml-miR-134-3p,mml-miR-940,mml-miR-324-3p,novel_241,mml-miR-331-3p,mml…	KCTD17	Potassium channel tetramerisation-type BTB domain||BTB/POZ domain||SKP1/BTB/POZ domain superfamily
ENSMMUG00000000151	mml-miR-760,mml-miR-365-2-5p,mml-miR-7195-3p,mml-miR-1224-3p,mml-miR-191-3p,mml-miR-940,mml-let-7a-2-3p,mml-miR-365-1-5p,novel_224,mml-miR-328,mml-miR-486-3p,mml-miR-484	TMPRSS6	Serine proteases, trypsin family, histidine active site||LDL receptor-like superfamily||SEA domain||SEA domain superfamily||Spermadhesin, CUB domain superfamily||Serine proteases, trypsin family, serine active site||Low-density lipoprotein (LDL) receptor class A repeat||Peptidase S1A, chymotrypsin family||Serine proteases, trypsin domain||Peptidase S1, PA clan||CUB domain
ENSMMUG00000000152	mml-miR-600,mml-miR-370-3p	TFCP2	Transcription factor CP2-like||Sterile alpha motif/pointed domain superfamily||Transcription factor CP2, SAM domain||SAM domain||CP2 transcription factor
ENSMMUG00000000157	mml-miR-1226,mml-miR-615-5p,mml-miR-210-5p,mml-miR-532-3p,mml-miR-328,mml-miR-139-5p,mml-miR-149-3p,mml-miR-432-5p	DLX3	Homeobox domain||Homeobox, conserved site||Helix-turn-helix motif||Homeobox domain, metazoa||Homeobox-like domain superfamily
ENSMMUG00000000158	mml-miR-3173	MCM2	MCM, AAA-lid domain||Mini-chromosome maintenance protein||MCM domain||MCM OB domain||DNA replication licensing factor Mcm2||Mini-chromosome maintenance, conserved site||Nucleic acid-binding, OB-fold||MCM N-terminal domain||P-loop containing nucleoside triphosphate hydrolase
ENSMMUG00000000159	mml-miR-296-3p,mml-miR-6794-5p,mml-miR-149-5p,mml-miR-149-3p,mml-miR-15a-3p,mml-miR-892b,mml-miR-615-5p,mml-miR-760,mml-miR-185-3p,mml-miR-328,novel_224,novel_207,mml-miR-1296-5p,mml-miR-939,mml-miR-4446-3p,mml-miR-7184-5p,mml-miR-940,mml-miR-1230	REX1BD	Required for excision 1-B domain-containing protein
ENSMMUG00000000164	novel_256,mml-miR-138-5p,mml-miR-615-5p,mml-miR-7165-3p,mml-miR-675-5p,mml-miR-185-3p	PODXL2	CD34/Podocalyxin
ENSMMUG00000000168	mml-miR-874-3p,mml-miR-940,mml-miR-4446-3p,mml-miR-370-3p,mml-miR-939,mml-miR-1296-5p,novel_287,mml-miR-877-3p,mml-miR-185-3p,mml-miR-1224-3p,mml-miR-615-5p,mml-miR-324-5p,mml-miR-1260b,mml-miR-149-3p,mml-miR-6794-5p,novel_241,mml-miR-324-3p,mml-miR-296-3p	MGLL	Serine aminopeptidase, S33||Alpha/beta hydrolase fold-1||Alpha/Beta hydrolase fold
ENSMMUG00000000169	mml-miR-939,mml-miR-1233,mml-miR-874-5p,mml-miR-210-5p,mml-miR-1224-3p,mml-miR-760,mml-miR-484,mml-miR-532-3p,mml-miR-30c-2-3p,mml-miR-15a-3p,mml-miR-204-3p,mml-miR-675-5p,mml-miR-449b-3p	ARFRP1	Small GTPase superfamily, ARF/SAR type||Small GTP-binding protein domain||P-loop containing nucleoside triphosphate hydrolase
ENSMMUG00000000170	mml-miR-204-5p	SAMD9	Sterile alpha motif/pointed domain superfamily||Schlafen, AAA domain||Sterile alpha motif domain
ENSMMUG00000000180	mml-miR-331-3p,mml-miR-6794-5p,mml-miR-34a-5p,mml-miR-133a,mml-miR-149-3p,mml-miR-210-5p,mml-miR-185-3p,mml-miR-194-3p,mml-miR-760,mml-miR-197-5p,novel_500,mml-miR-572,mml-miR-1232,mml-miR-939,mml-miR-214-5p,mml-miR-365-2-5p,mml-miR-7184-5p,mml-miR-4446-3p,mml-miR-128a-5p	WNT7B	Wnt protein, conserved site||Wnt-7 protein||Wnt
ENSMMUG00000000182	mml-miR-149-3p,mml-miR-940,mml-miR-423-5p,mml-miR-939,mml-miR-1226	RNF216	Zinc finger, RING/FYVE/PHD-type||IBR domain||-
ENSMMUG00000000183	mml-miR-296-3p,mml-miR-7184-5p,mml-miR-194-3p	MLEC	Malectin||Malectin domain
ENSMMUG00000000186	mml-miR-615-5p	-	Armadillo-type fold||Armadillo-like helical||Protein phosphatase 2A, regulatory B subunit, B56
ENSMMUG00000000187	novel_164,mml-miR-23a-5p,mml-miR-205,mml-miR-324-3p	UVRAG	C2 domain||C2 domain superfamily||UV radiation resistance protein/autophagy-related protein 14
ENSMMUG00000000188	mml-miR-3173,mml-miR-1296-5p,novel_500,mml-miR-204-3p,mml-miR-4446-3p	NXF1	Leucine-rich repeat domain superfamily||Nuclear RNA export factor Tap, RNA-binding domain||Nuclear transport factor 2||RNA-binding domain superfamily||Nuclear transport factor 2, eukaryote||Nuclear RNA export factor||UBA-like superfamily||Leucine-rich repeat||Nucleotide-binding alpha-beta plait domain superfamily||NTF2-like domain superfamily||TAP C-terminal (TAP-C) domain
ENSMMUG00000000194	mml-miR-149-3p,novel_164,novel_224,mml-miR-214-3p,mml-miR-7203-5p,mml-miR-874-5p,mml-miR-7184-5p,mml-miR-885-3p	SLC27A1	AMP-dependent synthetase-like superfamily||AMP-binding, conserved site||Fatty acid transport protein 1||AMP-dependent synthetase/ligase
ENSMMUG00000000195	mml-miR-370-3p,mml-miR-1224-3p,mml-miR-1226,mml-miR-106b-5p,mml-miR-939,mml-miR-340-3p,mml-miR-449b-3p,mml-miR-484	-	Glucosamine/galactosamine-6-phosphate isomerase||NagB/RpiA transferase-like||6-Phosphogluconolactonase||6-phosphogluconolactonase, DevB-type
ENSMMUG00000000198	mml-miR-605,mml-miR-874-3p,mml-miR-940,mml-miR-7184-5p,mml-miR-185-3p,mml-miR-487a,mml-miR-615-5p,mml-miR-15a-3p,mml-miR-324-3p,novel_241,mml-miR-331-3p	COLGALT1	Nucleotide-diphospho-sugar transferases||Glycosyl transferase, family 25||-
ENSMMUG00000000199	mml-miR-939,mml-miR-1296-5p,mml-miR-615-5p,mml-miR-370-3p,mml-miR-185-3p,novel_224,mml-miR-328,mml-miR-484,mml-miR-149-5p,novel_207,mml-miR-671-5p,mml-miR-877-3p,mml-miR-204-3p,mml-miR-15a-3p	KCNIP3	EF-hand domain||Recoverin family||EF-hand domain pair||EF-Hand 1, calcium-binding site
ENSMMUG00000000202	mml-miR-324-3p	ADAM20	Disintegrin, conserved site||Disintegrin domain superfamily||ADAM, cysteine-rich domain||Metallopeptidase, catalytic domain superfamily||Peptidase M12B, ADAM/reprolysin||Disintegrin domain||Peptidase M12B, propeptide||Reprolysin domain, adamalysin-type
ENSMMUG00000000215	mml-miR-432-5p,novel_164,novel_437,mml-miR-324-5p,novel_199,novel_224,mml-miR-505-5p,mml-miR-4446-3p,mml-miR-423-5p,novel_323,mml-miR-30c-1-3p,mml-miR-490-3p	HIF3A	Hypoxia-inducible factor, alpha subunit||PAS domain||PAS fold||PAS fold-3||PAC motif||PAS domain superfamily
ENSMMUG00000000217	novel_224,mml-miR-1240,mml-miR-486-3p,mml-miR-214-3p,mml-miR-6529-3p,mml-miR-330-5p,novel_323,mml-miR-370-3p,novel_226,mml-miR-874-3p,novel_279,mml-miR-940,mml-miR-34a-5p,novel_241,mml-miR-324-3p,mml-miR-331-3p,mml-miR-1306-5p,mml-miR-615-5p,mml-miR-210-5p,mml-miR-512-5p	PPP5C	Tetratricopeptide repeat||Tetratricopeptide repeat-containing domain||PPP domain||Calcineurin-like phosphoesterase domain, ApaH type||Tetratricopeptide repeat 1||Serine/threonine protein phosphatase 5||Serine/threonine-specific protein phosphatase/bis(5-nucleosyl)-tetraphosphatase||Tetratricopeptide-like helical domain superfamily||Metallo-dependent phosphatase-like||PP5, C-terminal metallophosph…
ENSMMUG00000000223	mml-let-7d	HTR1E	GPCR, rhodopsin-like, 7TM||5-Hydroxytryptamine 1E receptor||G protein-coupled receptor, rhodopsin-like||5-hydroxytryptamine receptor family
ENSMMUG00000000226	mml-miR-298,mml-miR-484,mml-miR-6794-5p	GLG1	Cysteine-rich Golgi apparatus protein 1 repeat||Cysteine-rich Golgi apparatus protein 1 repeat, eukaryote||Golgi apparatus protein 1
ENSMMUG00000000229	mml-miR-6794-5p,mml-miR-484,mml-miR-331-3p,mml-miR-532-3p,mml-miR-574,mml-miR-149-3p,mml-miR-708-5p,mml-miR-497-5p,mml-miR-18a-3p,mml-miR-940,mml-miR-874-5p,mml-miR-874-3p,mml-miR-193b-3p,mml-miR-330-5p	TRPC4AP	Armadillo-type fold||Short transient receptor potential channel 4-associated protein
ENSMMUG00000000237	mml-miR-1180-5p,mml-miR-141-5p,mml-miR-432-5p	TBC1D1	PH-like domain superfamily||Domain of unknown function DUF3350||PTB/PI domain||Rab-GTPase-TBC domain||Rab-GTPase-TBC domain superfamily
ENSMMUG00000000243	novel_224,mml-miR-7195-3p	CFHR5	Sushi/SCR/CCP domain||Sushi/SCR/CCP superfamily
ENSMMUG00000000246	mml-miR-939,mml-miR-7181-3p,mml-miR-329-1-5p,mml-miR-346,mml-miR-331-3p,mml-miR-4446-3p,mml-miR-134-3p	COBL	Protein cordon-bleu-like||WH2 domain||Ubiquitin-like domain superfamily||Cordon-bleu, ubiquitin-like domain
ENSMMUG00000000252	mml-miR-1260b	RAE1	Meiosis-specific protein Spo11||Topoisomerase 6 subunit A/Spo11, TOPRIM domain||WD40-repeat-containing domain||Winged helix-like DNA-binding domain superfamily||Spo11/DNA topoisomerase VI, subunit A, N-terminal||Spo11/DNA topoisomerase VI subunit A||mRNA export factor Gle2/RAE1||WD40-repeat-containing domain superfamily||G-protein beta WD-40 repeat||WD40/YVTN repeat-like-containing domain superfa…
ENSMMUG00000000256	mml-miR-330-5p,novel_379,novel_279,mml-miR-185-3p,mml-miR-874-5p,mml-miR-874-3p,mml-miR-18a-3p,mml-miR-324-3p,mml-miR-106b-3p	GCGR	GPCR, family 2, extracellular hormone receptor domain||GPCR, family 2-like||GPCR, family 2, glucagon receptor||GPCR, family 2, secretin-like, conserved site||GPCR, family 2, glucagon-like peptide-1/glucagon receptor||GPCR, family 2, secretin-like||GPCR family 2, extracellular hormone receptor domain superfamily
ENSMMUG00000000258	mml-miR-497-5p,mml-miR-3173,mml-miR-615-5p,mml-miR-138-5p,novel_323,mml-miR-185-3p,mml-miR-7184-5p,mml-miR-134-3p,mml-miR-185-5p	MCRIP1	Mapk-regulated corepressor-interacting protein
ENSMMUG00000000261	mml-miR-760,mml-miR-632,mml-miR-330-5p,mml-miR-138-5p,mml-miR-939,novel_266,mml-miR-7172-5p,mml-miR-572,mml-miR-331-3p,mml-miR-7181-3p,mml-miR-328,mml-miR-486-3p	ADORA2A	GPCR, rhodopsin-like, 7TM||Adenosine receptor||Adenosine A2A receptor||G protein-coupled receptor, rhodopsin-like||-
ENSMMUG00000000262	novel_253	UPB1	Carbon-nitrogen hydrolase||Carbon-nitrogen hydrolase superfamily
ENSMMUG00000000264	mml-miR-193b-3p,mml-miR-874-3p,mml-miR-940,mml-miR-7184-5p,mml-miR-370-3p,mml-miR-615-5p,novel_319,mml-miR-197-5p,mml-miR-328,novel_300,mml-miR-484,mml-miR-193a-3p	SNRPD3	Like-Sm (LSM) domain containing protein, LSm4/SmD1/SmD3||LSM domain, eukaryotic/archaea-type||Small nuclear ribonucleoprotein Sm D3||LSM domain superfamily
ENSMMUG00000000268	novel_207,mml-miR-210-5p,novel_253,mml-miR-18a-5p,mml-miR-18b,mml-miR-346,novel_272	FSD1	SPRY domain||Immunoglobulin-like fold||B30.2/SPRY domain||Fibronectin type III||Concanavalin A-like lectin/glucanase domain superfamily||B-box, C-terminal||COS domain||Fibronectin type III superfamily||Fibronectin type III and SPRY containing 1, PRY/SPRY domain
ENSMMUG00000000270	mml-miR-939,mml-miR-940,mml-miR-185-3p,mml-miR-4446-3p,mml-miR-378d,mml-miR-370-3p,mml-miR-134-3p,mml-miR-30c-1-3p,mml-miR-6794-5p,mml-miR-365-1-5p,mml-miR-671-5p,mml-miR-149-3p,mml-miR-7172-5p,mml-miR-378a	ANGPT4	Fibrinogen, alpha/beta/gamma chain, C-terminal globular, subdomain 2||Fibrinogen-like, C-terminal||Fibrinogen, conserved site||Fibrinogen, alpha/beta/gamma chain, C-terminal globular, subdomain 1||Angiopoietin-4||Fibrinogen, alpha/beta/gamma chain, C-terminal globular domain
ENSMMUG00000000275	novel_224,mml-miR-877-3p	OGDHL	Dehydrogenase, E1 component||Thiamin diphosphate-binding fold||2-oxoglutarate dehydrogenase E1 component||Transketolase-like, pyrimidine-binding domain||2-oxoglutarate dehydrogenase E1 component, N-terminal domain||Multifunctional 2-oxoglutarate metabolism enzyme, C-terminal
ENSMMUG00000000276	mml-miR-328,mml-miR-449b-3p,mml-miR-1296-5p,mml-miR-939,mml-miR-874-5p,mml-miR-331-3p,mml-miR-6794-5p,mml-miR-346,mml-miR-671-5p,novel_164,mml-miR-615-3p,mml-miR-7180-3p,mml-miR-129-2-3p,novel_272,mml-miR-210-5p,mml-miR-423-5p,mml-miR-1233	NACC2	-
ENSMMUG00000000277	novel_224	TM2D3	TM2 domain||-
ENSMMUG00000000278	mml-miR-320a,novel_164,mml-miR-150-3p,novel_451	TARSL2	TGS-like||Aminoacyl-tRNA synthetase, class II||Beta-grasp domain superfamily||Anticodon-binding||Threonine-tRNA ligase catalytic core domain||TGS||Aminoacyl-tRNA synthetase, class II (G/ P/ S/T)||Threonine-tRNA ligase, class IIa||Threonyl/alanyl tRNA synthetase, SAD||Threonyl/alanyl tRNA synthetase, class II-like, putative editing domain superfamily||Anticodon-binding domain superfamily
ENSMMUG00000000283	mml-miR-148a-3p,mml-miR-769-3p,mml-miR-24-3p,mml-miR-148b-3p	LALBA	Lysozyme-like domain superfamily||Glycoside hydrolase, family 22, conserved site||Lactalbumin||Glycoside hydrolase, family 22
ENSMMUG00000000284	mml-miR-149-3p,mml-miR-370-3p,mml-miR-7178-5p	DCTD	Deoxycytidylate deaminase||Deoxycytidylate deaminase-related||APOBEC/CMP deaminase, zinc-binding||Deoxycytidylate deaminase domain||Cytidine deaminase-like||Cytidine and deoxycytidylate deaminase domain
ENSMMUG00000000287	mml-miR-501-5p,mml-miR-939	NMNAT3	Rossmann-like alpha/beta/alpha sandwich fold||Nicotinate/nicotinamide nucleotide adenylyltransferase||Cytidyltransferase-like domain
ENSMMUG00000000288	mml-miR-877-5p,mml-miR-769-3p	CCL2	Chemokine interleukin-8-like domain||Chemokine interleukin-8-like superfamily||Chemokine beta/gamma/delta||CC chemokine, conserved site
ENSMMUG00000000289	mml-miR-324-3p,mml-miR-197-5p,novel_224,mml-miR-511-5p,mml-miR-34a-5p,mml-miR-6794-5p,mml-miR-331-3p,mml-miR-149-3p,novel_253,mml-miR-877-3p,mml-miR-1296-5p,mml-miR-7180-3p,mml-miR-1233,mml-miR-940,mml-miR-7195-3p	CACNB1	P-loop containing nucleoside triphosphate hydrolase||Voltage-dependent calcium channel, L-type, beta-1 subunit||SH3-like domain superfamily||Voltage-dependent calcium channel, L-type, beta subunit||Guanylate kinase/L-type calcium channel beta subunit||SH3 domain
ENSMMUG00000000291	mml-miR-92a-5p,mml-miR-330-5p	LRRTM1	Leucine-rich repeat domain superfamily||Leucine-rich repeat||Leucine-rich repeat, typical subtype
ENSMMUG00000000292	novel_296,mml-miR-125a-5p,mml-miR-125b-5p,novel_455	CACNG6	Voltage-dependent calcium channel, gamma subunit||PMP-22/EMP/MP20/Claudin superfamily||Voltage-dependent calcium channel, gamma-6 subunit
ENSMMUG00000000296	mml-miR-204-3p,mml-miR-23a-5p,mml-miR-149-3p,mml-miR-532-3p,mml-miR-296-3p,mml-miR-874-3p,mml-miR-4446-3p,mml-miR-194-3p,mml-miR-1230,novel_455,mml-miR-760	STAC2	Stac2, SH3 domain||SH3-like domain superfamily||SH3 domain||Protein kinase C-like, phorbol ester/diacylglycerol-binding domain||STAC1/2/3
ENSMMUG00000000308	mml-miR-365-2-5p	S100PBP	S100P-binding protein
ENSMMUG00000000312	novel_241,mml-miR-210-5p,mml-miR-1224-3p,novel_253,mml-miR-1260b	ABI2	Abl interactor 2, SH3 domain||ABL interactor 2||ABI family||SH3 domain||Target SNARE coiled-coil homology domain||SH3-like domain superfamily||Abl-interactor, homeo-domain homologous domain||-
ENSMMUG00000000313	mml-miR-370-5p,mml-miR-185-3p,mml-miR-760,mml-miR-296-3p	HEATR4	-||HEAT repeat||Armadillo-like helical||Armadillo-type fold
ENSMMUG00000000314	mml-miR-320b,mml-miR-18a-3p,mml-miR-320a,mml-miR-455-3p	RAPH1	Pleckstrin homology domain||GRB/APBB1IP||APBB1IP, PH domain||Ras-associating (RA) domain||PH-like domain superfamily||Ubiquitin-like domain superfamily
ENSMMUG00000000315	mml-miR-150-3p,novel_294,mml-miR-668	RIOX1	JmjC domain||JmjC domain-containing
ENSMMUG00000000318	mml-miR-128b-5p,novel_266,mml-miR-93-3p,mml-miR-149-3p,mml-miR-7203-5p,mml-miR-331-3p,mml-miR-34a-5p,novel_224,mml-miR-185-3p,mml-miR-1230	TNS2	Protein kinase C-like, phorbol ester/diacylglycerol-binding domain||SH2 domain||Tensin/EPS8 phosphotyrosine-binding domain||Tensin-type phosphatase domain||Protein-tyrosine phosphatase-like||Tensin phosphatase, C2 domain||PH-like domain superfamily||PTB/PI domain||Tensin-like, SH2 domain||Tensin, phosphotyrosine-binding domain||SH2 domain superfamily
ENSMMUG00000000319	mml-miR-15a-3p,mml-miR-149-3p,novel_207,novel_396,mml-miR-6794-5p,mml-miR-34a-5p,mml-miR-197-5p,mml-miR-328,mml-miR-370-3p,mml-miR-185-3p,mml-miR-874-3p,mml-miR-7165-3p,mml-miR-939	HCFC1	Kelch-type beta propeller||Immunoglobulin-like fold||Fibronectin type III superfamily||Fibronectin type III||Host cell factor 1||Kelch repeat type 1
ENSMMUG00000000321	mml-miR-125a-3p,mml-miR-7172-5p,mml-miR-29b-2-5p,mml-miR-23a-5p	TTC7B	Tetratricopeptide repeat-containing domain||Tetratricopeptide repeat||Tetratricopeptide-like helical domain superfamily||-
ENSMMUG00000000322	mml-miR-93-5p,mml-miR-370-3p,mml-miR-365-2-5p,mml-miR-1224-3p,mml-miR-520a-3p,mml-miR-940,mml-miR-149-3p	NAA10	Acyl-CoA N-acyltransferase||GNAT domain
ENSMMUG00000000323	mml-miR-134-3p,mml-miR-874-3p,mml-miR-4446-3p,mml-miR-4743,mml-miR-940,mml-miR-874-5p,mml-miR-197-3p,mml-miR-128a-5p,mml-miR-320b,mml-miR-885-3p,mml-miR-1224-3p,mml-miR-760,mml-miR-296-3p,mml-miR-93-5p,mml-miR-324-3p,novel_164,novel_266,novel_199	ARHGAP4	SH3-like domain superfamily||Rho GTPase-activating protein domain||SH3 domain||srGAP4, SH3 domain||AH/BAR domain superfamily||Rho GTPase activation protein||F-BAR domain||FCH domain
ENSMMUG00000000327	mml-miR-3173,mml-miR-7180-3p,mml-miR-185-3p,mml-miR-1224-3p,mml-miR-331-3p,mml-miR-93-3p,mml-miR-370-5p,mml-miR-365-1-5p,mml-miR-204-3p,mml-miR-1226,novel_323,mml-miR-7184-5p,novel_279,mml-miR-940,mml-miR-370-3p,mml-miR-134-3p,mml-miR-328,novel_224,mml-miR-572,mml-miR-7172-5p,mml-miR-877-3p	FADS2	Cytochrome b5-like heme/steroid binding domain superfamily||Cytochrome b5-like heme/steroid binding domain||Fatty acid desaturase domain||Fatty acid desaturase||-
ENSMMUG00000000328	mml-miR-939,mml-miR-615-5p,novel_455,novel_323,mml-miR-330-5p,mml-miR-940,mml-miR-1233,mml-miR-7184-5p,mml-miR-185-3p,mml-miR-365-2-5p,novel_199,novel_253,novel_164,mml-miR-133a	FADS3	Fatty acid desaturase||Fatty acid desaturase domain||Cytochrome b5-like heme/steroid binding domain superfamily||Cytochrome b5-like heme/steroid binding domain
ENSMMUG00000000329	novel_224,mml-miR-874-5p,mml-miR-370-3p,mml-miR-365-2-5p,mml-miR-1230,mml-miR-939,mml-miR-339-5p,novel_164,mml-miR-423-3p,novel_199,mml-miR-149-3p,mml-miR-331-3p,mml-miR-30c-2-3p,mml-miR-185-3p,mml-miR-210-5p,mml-miR-30c-1-3p,mml-miR-760,novel_296	SPRYD3	Concanavalin A-like lectin/glucanase domain superfamily||B30.2/SPRY domain||SPRY domain-containing protein 3, SPRY domain||SPRY domain
ENSMMUG00000000330	novel_241	-	Adenomatous polyposis coli protein basic domain||Adenomatous polyposis coli protein||Adenomatous polyposis coli, N-terminal dimerisation domain||EB-1 binding||Armadillo||Adenomatous polyposis coli (APC) repeat||Adenomatous polyposis coli protein repeat||SAMP||Armadillo-type fold||Adenomatous polyposis coli (APC) family||APC, N-terminal coiled-coil domain superfamily||Adenomatous polyposis coli||A…
ENSMMUG00000000332	novel_224,mml-miR-346,mml-miR-125a-5p,mml-miR-298,mml-miR-370-3p,mml-miR-7195-3p	TGFBI	FAS1 domain||FAS1 domain superfamily||EMI domain||TGF beta-induced protein/periostin||Transforming growth factor-beta-induced protein ig-h3
ENSMMUG00000000335	mml-miR-455-3p,mml-miR-877-3p	TRIM5	Cyclophilin-type peptidyl-prolyl cis-trans isomerase domain||Butyrophylin-like, SPRY domain||Tripartite motif-containing protein 5||Zinc finger, RING/FYVE/PHD-type||Zinc finger, RING-type||B-box-type zinc finger||RING-type zinc-finger, LisH dimerisation motif||SPRY domain||Cyclophilin-like domain superfamily||Concanavalin A-like lectin/glucanase domain superfamily||B30.2/SPRY domain||Zinc finger,…
ENSMMUG00000000342	novel_323,mml-miR-940,mml-miR-7184-5p,mml-miR-671-3p,mml-miR-17-3p,mml-miR-877-5p,mml-miR-149-3p,mml-miR-370-5p	TRPC7	Ankyrin repeat-containing domain superfamily||Ankyrin repeat||Ion transport domain||Ankyrin repeat-containing domain||Transient receptor potential channel, canonical||Transient receptor ion channel domain||Transient receptor potential channel, canonical 7
ENSMMUG00000000343	mml-miR-149-5p,mml-miR-149-3p,mml-miR-93-3p	SCN3B	Immunoglobulin V-set domain||Immunoglobulin-like fold||Immunoglobulin-like domain||Sodium channel subunit beta-1/beta-3||Immunoglobulin-like domain superfamily||Sodium channel subunit beta-3
ENSMMUG00000000345	mml-miR-449a-5p,mml-miR-145-5p,mml-miR-1224-3p,mml-miR-18a-3p,mml-miR-615-5p	TEX30	Alpha/Beta hydrolase fold||KAT8 regulatory NSL complex subunit 3/Testis-expressed sequence 30 protein||Dienelactone hydrolase
ENSMMUG00000000352	mml-miR-24-3p,mml-miR-149-5p,mml-miR-654-5p,novel_321,mml-miR-4743,mml-miR-194-3p,mml-miR-298	-	Protein kinase-like domain superfamily
ENSMMUG00000000357	mml-miR-15a-3p	FXN	Frataxin/CyaY superfamily||Frataxin/CyaY||Frataxin conserved site
ENSMMUG00000000358	mml-miR-193b-3p,mml-miR-671-5p,mml-miR-940,novel_279,mml-miR-328,mml-miR-296-3p,mml-miR-6794-5p	JADE2	Extended PHD (ePHD) domain||JADE2, ePHD domain||Zinc finger, PHD-finger||JADE2, PHD domain||Zinc finger, PHD-type||Zinc finger, RING/FYVE/PHD-type||Enhancer of polycomb-like, N-terminal||Zinc finger, FYVE/PHD-type||Zinc finger, PHD-type, conserved site||-
ENSMMUG00000000362	mml-miR-760,mml-miR-15a-3p	ZNF582	KRAB domain superfamily||Zinc finger C2H2-type||Krueppel-associated box||Zinc finger C2H2 superfamily
ENSMMUG00000000368	mml-miR-331-3p,mml-miR-214-3p,novel_224,mml-miR-149-3p,mml-miR-449b-3p,mml-miR-675-5p,mml-miR-134-3p,mml-miR-210-5p,mml-miR-1233	TSPAN18	Tetraspanin, conserved site||Tetraspanin/Peripherin||Tetraspanin||Tetraspanin, EC2 domain superfamily
ENSMMUG00000000373	mml-miR-328,novel_224,mml-miR-1180-5p,mml-miR-675-5p,mml-miR-877-3p,mml-miR-365-1-5p,mml-miR-339-5p,mml-miR-152-3p,mml-miR-940,mml-miR-370-3p	SLC2A1	Glucose transporter, type 1 (GLUT1)||Sugar/inositol transporter||Major facilitator superfamily domain||Major facilitator, sugar transporter-like||MFS transporter superfamily||Sugar transporter, conserved site
ENSMMUG00000000376	mml-miR-1180-5p,novel_224,mml-miR-324-3p,mml-miR-30c-2-3p,mml-miR-15a-3p,mml-miR-939,mml-miR-22,mml-miR-874-5p,mml-miR-940,mml-miR-503-5p,mml-miR-7184-5p,mml-miR-185-3p	BIN1	SH3-like domain superfamily||SH3 domain||BAR domain||Amphiphysin 2, SH3 domain||Amphiphysin||AH/BAR domain superfamily||Amphiphysin 2
ENSMMUG00000000377	novel_287,mml-miR-149-3p,mml-miR-346,novel_224,mml-miR-296-3p,mml-miR-1224-3p,mml-miR-1224-5p,mml-miR-940,mml-miR-874-3p,mml-miR-760,mml-miR-708-5p,mml-let-7a-2-3p,mml-miR-339-5p,mml-miR-18a-3p	TNFRSF1A	Tumor necrosis factor receptor 1A, N-terminal||Tumor necrosis factor receptor 1A, death domain||Death domain||Tumour necrosis factor receptor 1A||Death-like domain superfamily||TNFR/NGFR cysteine-rich region
ENSMMUG00000000378	mml-miR-4446-3p,mml-miR-512-3p,mml-miR-23a-3p,mml-miR-204-3p,novel_451,mml-miR-7172-5p,mml-miR-125a-3p,mml-miR-197-5p,mml-miR-34a-5p	SHROOM4	PDZ domain||Shroom family||PDZ superfamily||Apx/Shrm Domain 2||Shroom4
ENSMMUG00000000384	mml-miR-654-5p	VWC2L	-||VWFC domain
ENSMMUG00000000386	mml-miR-370-3p,novel_451	ATG4C	Papain-like cysteine peptidase superfamily||Cysteine protease ATG4C||Peptidase C54
ENSMMUG00000000387	mml-miR-149-3p	FRMD4B	Ezrin/radixin/moesin-like||FERM superfamily, second domain||FERM conserved site||FERM central domain||FERM domain||FERM, C-terminal PH-like domain||PH-like domain superfamily||Band 4.1 domain||FERM/acyl-CoA-binding protein superfamily||FRMD4A/B, FERM domain C-lobe||Ubiquitin-like domain superfamily||FERM, N-terminal||Domain of unknown function DUF3338
ENSMMUG00000000388	mml-miR-185-5p,novel_437,mml-miR-1180-5p,novel_256,mml-miR-197-5p,mml-miR-331-3p,mml-miR-210-5p,mml-miR-1230,mml-miR-940,mml-miR-4446-3p,mml-miR-874-3p,mml-miR-185-3p,mml-miR-339-5p,mml-miR-1306-5p	PLEC	Plectin||Calponin homology domain||CH domain superfamily||Actinin-type actin-binding domain, conserved site||Plectin repeat||Plakin repeat superfamily||Spectrin/alpha-actinin||Plectin/S10, N-terminal||Desmoplakin, SH3 domain||SH3 domain||Desmoplakin, spectrin-like domain||Winged helix-like DNA-binding domain superfamily
ENSMMUG00000000389	mml-miR-23a-5p,mml-miR-328	NOL6	Nrap protein, domain 5||Nrap protein, domain 2||NOL6/Upt22||Nrap protein, domain 6||Nrap protein, domain 4||Nrap protein, domain 3||Nrap protein domain 1
ENSMMUG00000000391	mml-miR-532-3p,mml-miR-324-3p,mml-miR-671-5p,novel_199,mml-miR-298,mml-miR-432-5p,novel_164,mml-miR-204-3p,mml-miR-615-5p,mml-miR-185-3p,mml-miR-1233,mml-miR-210-5p,mml-miR-197-5p,mml-miR-1296-5p,mml-miR-497-5p,mml-miR-197-3p,mml-miR-7184-5p,novel_279,mml-miR-940,mml-miR-874-3p,mml-miR-370-3p	DEF8	Putative zinc-RING and/or ribbon||-||Protein kinase C-like, phorbol ester/diacylglycerol-binding domain
ENSMMUG00000000399	mml-miR-145-3p	KIF2A	Kinesin motor domain||P-loop containing nucleoside triphosphate hydrolase||Kinesin motor domain superfamily||Kinesin-like protein||Kinesin motor domain, conserved site||-
ENSMMUG00000000401	novel_207,mml-miR-541-3p,mml-miR-324-3p,mml-miR-940,mml-miR-210-5p,mml-miR-939,mml-miR-1226,mml-miR-27a-3p	GAS8	Growth arrest-specific protein 8 domain||Growth arrest-specific protein 8
ENSMMUG00000000402	mml-miR-185-3p	SAMD13	-||Sterile alpha motif domain||Sterile alpha motif/pointed domain superfamily
ENSMMUG00000000404	mml-miR-338-3p	-	Uricase, conserved site||Uricase
ENSMMUG00000000411	mml-miR-23a-5p	OXA1L	Membrane insertase YidC/Oxa1, C-terminal||Membrane insertase YidC/ALB3/OXA1/COX18
ENSMMUG00000000426	mml-miR-7180-3p,mml-miR-769-3p,mml-miR-1306-5p,mml-miR-504-5p,mml-miR-1224-3p,mml-miR-760,mml-miR-6794-5p,mml-miR-331-3p,mml-miR-324-3p,mml-miR-296-3p,mml-miR-204-3p,mml-miR-671-5p,mml-miR-7184-5p,mml-miR-940,mml-miR-484,mml-miR-92b-5p	CX3CL1	CX3C chemokine domain||Chemokine beta/gamma/delta||Chemokine interleukin-8-like superfamily||Fractalkine||Chemokine interleukin-8-like domain
ENSMMUG00000000430	mml-miR-378d,mml-miR-1230	C2H3orf70	UPF0524 family
ENSMMUG00000000431	mml-miR-671-5p,mml-miR-370-3p,mml-miR-486-3p,mml-miR-484	MAB21L3	Mab-21 domain||Protein male abnormal 21-like 3
ENSMMUG00000000443	mml-miR-92b-3p	ARSF	Sulfatase, N-terminal||Sulfatase, conserved site||Alkaline-phosphatase-like, core domain superfamily
ENSMMUG00000000449	mml-miR-92a-5p,mml-miR-125a-3p,mml-miR-1232,mml-miR-933,mml-miR-147b,novel_334,mml-miR-323a-5p,novel_455,mml-miR-1230,mml-miR-7181-3p,mml-miR-331-3p,mml-miR-149-3p,mml-miR-671-5p,mml-miR-4667,mml-miR-885-3p,novel_158,mml-miR-760	PARP10	Poly(ADP-ribose) polymerase, catalytic domain||Nucleotide-binding alpha-beta plait domain superfamily||PARP-10, RNA recognition motif 1 and 2
ENSMMUG00000000451	mml-miR-939,mml-miR-7195-3p,mml-miR-7184-5p,mml-miR-874-3p,mml-miR-328,novel_207,mml-miR-885-3p,mml-let-7a-2-3p,mml-miR-210-5p,mml-miR-185-3p,mml-miR-30c-2-3p,mml-miR-324-3p,mml-miR-331-3p,novel_300,mml-miR-204-3p,mml-miR-15a-3p	GRINA	Bax inhibitor 1-related
ENSMMUG00000000452	mml-miR-889-5p,mml-miR-584-3p,novel_208,novel_266,mml-miR-6529-3p,mml-miR-7165-3p,mml-miR-134-3p,mml-miR-214-5p	LSM7	LSM domain superfamily||Sm-like protein Lsm7||LSM domain, eukaryotic/archaea-type
ENSMMUG00000000453	mml-miR-214-3p,novel_154,mml-miR-885-3p,mml-miR-92a-5p,mml-miR-486-3p,mml-miR-767-5p,mml-miR-432-5p	SPPL2B	PA domain||Peptidase A22B, signal peptide peptidase||Signal peptidase peptidase-like 2B||Presenilin/signal peptide peptidase
ENSMMUG00000000454	mml-miR-671-5p	PDLIM1	PDZ and LIM domain protein 1||PDZ superfamily||Zasp-like motif||PDZ domain||Domain of unknown function DUF4749||Zinc finger, LIM-type
ENSMMUG00000000455	mml-miR-1224-3p,mml-miR-1233,mml-miR-939,mml-miR-892b,mml-miR-149-5p,mml-miR-1243-5p	KDM3B	JmjC domain
ENSMMUG00000000456	mml-miR-769-3p,mml-miR-615-5p,mml-miR-874-5p,mml-miR-185-3p,mml-miR-7195-3p,mml-miR-1224-3p,mml-miR-1230,mml-miR-324-3p,mml-miR-1180-5p,mml-miR-296-3p,mml-miR-7172-5p,mml-miR-149-3p	REEP2	TB2/DP1/HVA22-related protein
ENSMMUG00000000458	mml-miR-185-3p,mml-let-7g-3p,mml-miR-760,mml-miR-431	RBPMS	Nucleotide-binding alpha-beta plait domain superfamily||RNA-binding domain superfamily||RNA recognition motif domain
ENSMMUG00000000460	mml-miR-1260b,mml-miR-671-5p,mml-miR-7174-5p,mml-miR-532-3p,mml-miR-328,mml-miR-134-3p,mml-miR-210-5p,mml-miR-4743,mml-miR-1226	PTCRA	Pre-T-cell antigen receptor||Immunoglobulin-like domain superfamily||Immunoglobulin-like fold
ENSMMUG00000000465	mml-miR-572,mml-miR-106a-5p,mml-miR-7172-5p,mml-miR-17-5p,mml-miR-302d	ARAP3	ARFGAP/RecO-like zinc finger||Ras-associating (RA) domain||Sterile alpha motif domain||Rho GTPase activation protein||Sterile alpha motif/pointed domain superfamily||PH-like domain superfamily||ArfGAP domain superfamily||Pleckstrin homology domain||Ubiquitin-like domain superfamily||Arf GTPase activating protein||Rho GTPase-activating protein domain||ARAP, RhoGAP domain
ENSMMUG00000000477	mml-miR-212-5p,mml-miR-92b-3p,mml-miR-92b-5p,mml-miR-92a-3p,mml-miR-7172-5p,mml-miR-7180-3p,mml-miR-1233,mml-miR-365-2-5p,mml-miR-134-3p	RAPGEF3	Ras-like guanine nucleotide exchange factor||RmlC-like jelly roll fold||Ras guanine-nucleotide exchange factors catalytic domain||Cyclic nucleotide-binding-like||Ras guanine-nucleotide exchange factor, conserved site||Winged helix DNA-binding domain superfamily||Cyclic nucleotide-binding domain||Ubiquitin-like domain superfamily||Ras guanine nucleotide exchange factor domain superfamily||Ras-like…
ENSMMUG00000000478	mml-miR-331-3p,mml-miR-6794-5p,mml-miR-324-3p,novel_241,novel_164,mml-miR-298,novel_199,mml-miR-615-5p,novel_272,novel_158,mml-miR-615-3p,mml-miR-423-5p,mml-miR-210-5p,novel_224,mml-miR-30b-3p,mml-miR-486-3p,novel_287,mml-miR-1232,novel_207,mml-miR-572,mml-miR-370-3p,mml-miR-940,mml-miR-7184-5p	COX8A	Cytochrome c oxidase, subunit 8||Ubiquitin thioesterase OTUB1||Ubiquitin thioesterase Otubain||OTU domain||Cytochrome c oxidase, subunit 8 superfamily||Peptidase C65, otubain||-||Papain-like cysteine peptidase superfamily
ENSMMUG00000000480	mml-miR-149-3p	KIAA1324L	Growth factor receptor cysteine-rich domain superfamily||Tyrosine-protein kinase ephrin type A/B receptor-like||EIG121-like
ENSMMUG00000000481	mml-miR-584-3p,mml-miR-150-3p	TMTC4	Domain of unknown function DUF1736||Tetratricopeptide-like helical domain superfamily||Tetratricopeptide repeat||Tetratricopeptide repeat-containing domain
ENSMMUG00000000482	novel_300,mml-miR-129-2-3p,mml-miR-30c-1-3p,mml-miR-502-5p,mml-miR-503-5p,mml-miR-185-3p	FLRT1	Cysteine-rich flanking region, C-terminal||Fibronectin type III||Immunoglobulin-like fold||Leucine-rich repeat||Fibronectin type III superfamily||Leucine-rich repeat N-terminal domain||Leucine-rich repeat domain superfamily||Leucine-rich repeat, typical subtype
ENSMMUG00000000484	mml-miR-939,mml-miR-885-3p,mml-miR-18a-3p,mml-miR-874-3p,mml-miR-210-5p,mml-miR-758-3p,mml-miR-346,mml-miR-214-3p,mml-miR-484,mml-miR-331-3p,mml-miR-328,mml-miR-92b-3p,novel_224,mml-miR-204-3p	C2CD4C	C2 calcium-dependent domain-containing protein 4C||C2 domain superfamily||C2 domain
ENSMMUG00000000488	mml-miR-23a-3p,mml-miR-449b-3p,novel_154,mml-miR-23b-3p	CLDN14	Claudin, conserved site||Claudin-14||PMP-22/EMP/MP20/Claudin superfamily||Claudin
ENSMMUG00000000490	mml-miR-503-3p	SENP8	Papain-like cysteine peptidase superfamily||Ulp1 protease family, C-terminal catalytic domain
ENSMMUG00000000491	mml-miR-519a-3p	HAUS8	-
ENSMMUG00000000493	mml-let-7b-5p,mml-let-7e-5p,mml-miR-3140	PPP1R36	Protein phosphatase 1 regulatory subunit 36
ENSMMUG00000000495	mml-miR-30c-1-3p	ZBTB26	Zinc finger C2H2-type||SKP1/BTB/POZ domain superfamily||Zinc finger C2H2 superfamily||BTB/POZ domain
ENSMMUG00000000506	mml-miR-6529-5p,mml-miR-365-1-5p,mml-miR-149-3p,mml-miR-197-5p,mml-miR-370-3p,mml-miR-365-2-5p,mml-miR-760,novel_296,mml-miR-660-3p	MOGAT2	Diacylglycerol acyltransferase
ENSMMUG00000000507	mml-miR-939,mml-miR-27a-5p	STMN2	Stathmin superfamily||Stathmin-2||Stathmin, conserved site||Stathmin family
ENSMMUG00000000511	mml-miR-1226,mml-miR-185-3p,mml-miR-370-3p,mml-miR-214-3p,mml-miR-539,mml-miR-584-3p,novel_377,mml-miR-4667	CARS	Cysteinyl-tRNA synthetase/mycothiol ligase||tRNA synthetases class I, catalytic domain||Glutathione S-transferase, C-terminal domain superfamily||Cysteine-tRNA ligase||Rossmann-like alpha/beta/alpha sandwich fold||Aminoacyl-tRNA synthetase, class Ia, anticodon-binding
ENSMMUG00000000512	mml-miR-133a,mml-miR-1226,mml-miR-133b-3p	CORO1C	WD40-repeat-containing domain||WD40-repeat-containing domain superfamily||Coronin 1C||Domain of unknown function DUF1899||Coronin||WD40/YVTN repeat-like-containing domain superfamily||WD40 repeat, conserved site||WD40 repeat
ENSMMUG00000000513	mml-miR-7172-5p,mml-miR-328,novel_256,mml-miR-874-5p,mml-miR-940,mml-miR-7184-5p,mml-miR-636,mml-miR-6529-3p,mml-miR-574,novel_266,mml-miR-149-3p,mml-miR-298,mml-miR-519a-3p,mml-miR-532-3p,novel_241,mml-miR-185-3p,mml-miR-760,novel_379,mml-miR-7180-3p,mml-miR-660-3p,mml-miR-18a-3p,mml-miR-1306-5p	OSBPL5	PH-like domain superfamily||Oxysterol-binding protein||Oxysterol-binding protein, conserved site||Oxysterol-binding protein superfamily||Pleckstrin homology domain
ENSMMUG00000000519	mml-miR-769-5p	VGLL3	TDU repeat||Vestigial familiy
ENSMMUG00000000521	mml-miR-7174-5p,mml-miR-204-3p	NTN4	Laminin, N-terminal||Laminin EGF domain||Netrin-4, NTR domain||Tissue inhibitor of metalloproteinases-like, OB-fold||Netrin module, non-TIMP type||Netrin domain||Laminin, N-terminal domain superfamily
ENSMMUG00000000523	mml-miR-486-3p,novel_396,novel_393,mml-miR-1258,mml-miR-423-5p	-	Ubiquitin domain||Ubiquitin-like domain superfamily||CAP Gly-rich domain superfamily||CAP Gly-rich domain
ENSMMUG00000000524	mml-miR-940,mml-miR-423-5p,mml-miR-204-3p,mml-miR-885-5p	SCNN1B	Epithelial sodium channel, conserved site||Epithelial sodium channel, chordates||Epithelial sodium channel
ENSMMUG00000000525	mml-miR-532-3p,mml-miR-125a-5p,mml-miR-877-3p,mml-miR-7195-3p,mml-miR-940	COG7	Conserved oligomeric Golgi complex subunit 7
ENSMMUG00000000526	novel_279	ACKR4	GPCR, rhodopsin-like, 7TM||Chemokine receptor family||G protein-coupled receptor, rhodopsin-like||Atypical chemokine receptor 4
ENSMMUG00000000537	mml-miR-1284,mml-miR-486-3p,novel_279	CTSK	Papain-like cysteine peptidase superfamily||Cysteine peptidase, asparagine active site||Cathepsin propeptide inhibitor domain (I29)||Cysteine peptidase, cysteine active site||Cysteine peptidase, histidine active site||Peptidase C1A, papain C-terminal||Peptidase C1A, cathepsin K||Papain-like cysteine endopeptidase
ENSMMUG00000000546	mml-miR-6794-5p	KIAA0040	Uncharacterized protein KIAA0040-like
ENSMMUG00000000547	mml-miR-512-3p	ZNF566	Zinc finger C2H2 superfamily||Krueppel-associated box||Zinc finger C2H2-type||KRAB domain superfamily
ENSMMUG00000000553	mml-miR-885-3p,mml-miR-497-5p,mml-miR-1224-3p,mml-let-7g-3p,mml-miR-92b-5p	BRD1	Zinc finger, PHD-finger||BRPF2, PHD domain||Bromodomain||Extended PHD (ePHD) domain||PWWP domain||BR140-related, PWWD domain||Zinc finger, PHD-type, conserved site||BRPF2, ePHD domain||Enhancer of polycomb-like, N-terminal||Zinc finger, FYVE/PHD-type||Bromodomain, conserved site||Zinc finger, PHD-type||Bromodomain-like superfamily||Zinc finger, RING/FYVE/PHD-type
ENSMMUG00000000556	mml-miR-329-3p,mml-miR-330-5p,mml-miR-194-3p,mml-miR-874-5p,mml-miR-874-3p,mml-miR-423-5p,mml-miR-892b,mml-miR-671-5p,mml-miR-149-3p,mml-miR-4716,mml-miR-15a-3p,mml-miR-486-3p,mml-miR-1240,mml-miR-6794-5p	HAPLN3	C-type lectin fold||Immunoglobulin-like domain||Immunoglobulin-like fold||C-type lectin-like/link domain superfamily||Immunoglobulin subtype||Immunoglobulin-like domain superfamily||Immunoglobulin V-set domain||Link domain
ENSMMUG00000000560	mml-miR-330-5p,novel_455,mml-miR-4446-3p,mml-miR-185-3p,mml-miR-7180-3p,mml-miR-7172-5p,mml-miR-330-3p,mml-miR-204-3p,mml-miR-486-3p,mml-miR-1185-3p,mml-miR-6794-5p,mml-miR-214-3p	DGCR6	Gonadal family
ENSMMUG00000000565	mml-miR-185-3p,mml-let-7g-3p,mml-miR-660-3p,mml-let-7a-2-3p	UCK2	Uridine kinase-like||Phosphoribulokinase/uridine kinase||Uridine-cytidine kinase 2||P-loop containing nucleoside triphosphate hydrolase
ENSMMUG00000000567	mml-miR-939,mml-miR-20b-5p	BAMBI	BMP and activin membrane-bound inhibitor
ENSMMUG00000000578	mml-miR-541-3p,mml-miR-654-5p,mml-miR-7181-3p	CSH4	Four-helical cytokine-like, core||Somatotropin hormone, conserved site||Somatotropin/prolactin
ENSMMUG00000000580	mml-miR-125a-3p,mml-miR-6794-5p,mml-miR-149-3p,mml-miR-885-3p,mml-miR-939,mml-miR-135b-3p,mml-miR-210-5p,mml-miR-423-5p,mml-miR-370-3p,mml-miR-940,mml-miR-7184-5p,mml-miR-4446-3p,mml-miR-185-3p	SCN4A	Voltage-dependent channel domain superfamily||Voltage gated sodium channel, alpha-4 subunit, mammalian||Sodium ion transport-associated||IQ motif, EF-hand binding site||Ion transport domain||Voltage gated sodium channel, alpha subunit
ENSMMUG00000000582	mml-miR-324-5p	NOP58	Nop domain||NOSIC||Helix hairpin bin domain superfamily||NOP5, N-terminal||Nop domain superfamily
ENSMMUG00000000586	mml-miR-124a-3p,mml-miR-200c-3p	POLR3K	Pol III subunit C11, C-terminal zinc ribbon||DNA-directed RNA polymerase M, 15kDa subunit, conserved site||Zinc finger, TFIIS-type||DNA-directed RNA polymerase, M/15kDa subunit||DNA-directed RNA polymerase subunit/transcription factor S
ENSMMUG00000000590	mml-miR-92a-5p,mml-miR-125a-3p,mml-miR-939,mml-miR-4446-3p,mml-miR-7184-5p,mml-miR-7181-3p,mml-miR-24-3p,mml-miR-149-3p,mml-miR-671-5p,mml-miR-4667,novel_266,mml-miR-15a-3p,mml-miR-3173,mml-miR-885-3p,mml-miR-615-5p,mml-miR-135a-2-3p,mml-miR-760	NPRL3	-||Nitrogen permease regulator 3||Galactose-binding-like domain superfamily
ENSMMUG00000000591	mml-miR-940,mml-miR-874-5p,mml-miR-185-3p,mml-miR-874-3p,mml-miR-210-5p,mml-miR-365-2-5p,mml-miR-339-5p,novel_199,mml-miR-298,mml-miR-149-3p,novel_164,mml-miR-143-5p,novel_277,mml-miR-125a-3p	PFKFB4	P-loop containing nucleoside triphosphate hydrolase||6-phosphofructo-2-kinase||Phosphoglycerate/bisphosphoglycerate mutase, active site||Fructose-2,6-bisphosphatase||Histidine phosphatase superfamily||Histidine phosphatase superfamily, clade-1||-
ENSMMUG00000000596	novel_241,novel_253,mml-miR-874-3p,mml-miR-877-3p	LUC7L	Luc7-related
ENSMMUG00000000599	novel_445	FAM234A	Quinoprotein alcohol dehydrogenase-like superfamily||-
ENSMMUG00000000602	mml-miR-671-5p,mml-miR-149-3p,novel_143,mml-miR-365-1-5p,mml-miR-486-3p,novel_256,mml-miR-874-3p,mml-miR-874-5p,mml-miR-365-2-5p,mml-miR-138-5p	RGS11	Winged helix DNA-binding domain superfamily||Regulator of G-protein signalling, DHEX domain||G-protein gamma-like domain||RGS domain||Winged helix-like DNA-binding domain superfamily||DEP domain||G-protein gamma-like domain superfamily||RGS domain superfamily
ENSMMUG00000000605	mml-miR-185-3p,mml-miR-615-5p,mml-miR-7180-3p,mml-miR-15a-3p,mml-miR-149-3p,novel_277,mml-miR-324-3p,mml-miR-506-3p,mml-miR-940,mml-miR-874-5p,mml-miR-370-3p,mml-miR-7195-3p,mml-miR-605,mml-miR-339-5p,novel_319,mml-miR-23a-5p,mml-miR-125a-3p,mml-miR-486-3p,mml-miR-328	AXIN1	RGS domain superfamily||DIX domain superfamily||Ubiquitin-like domain superfamily||Axin-1/2, tankyrase-binding domain||RGS domain||RGS, subdomain 1/3||Axin beta-catenin binding||DIX domain||Axin-1
ENSMMUG00000000609	novel_253,mml-miR-330-3p,novel_437,mml-miR-4667,mml-miR-214-3p,mml-miR-324-3p,mml-miR-328,mml-miR-486-3p,mml-miR-7185-5p,mml-miR-874-5p,mml-miR-1230,mml-miR-323a-5p	MRPL28	L28p-like||Ribosomal protein L28/L24 superfamily||Ribosomal protein L28/L24
ENSMMUG00000000610	mml-miR-412-3p,mml-miR-940,mml-miR-7184-5p,mml-miR-1230,mml-miR-214-3p,mml-miR-486-3p,mml-miR-23a-5p,mml-miR-541-3p,mml-miR-769-3p,mml-miR-7203-5p,mml-miR-6794-5p,mml-miR-873-5p,mml-miR-324-5p,mml-miR-204-3p,mml-miR-671-5p,mml-miR-149-3p	TMEM8A	EGF-like, conserved site||NGX6/PGAP6/MYMK||EGF-like domain
ENSMMUG00000000613	mml-miR-675-5p,mml-miR-23a-5p,mml-miR-1230,mml-miR-370-3p,mml-miR-1224-5p,mml-miR-4446-3p,mml-miR-7184-5p,mml-miR-874-5p,mml-miR-940,mml-miR-339-5p,novel_199,novel_164,novel_266,mml-miR-324-3p,mml-miR-331-3p,mml-miR-210-5p,mml-miR-18a-3p,mml-miR-3173	RAB11FIP3	Rab-binding domain FIP-RBD||EF-hand domain pair||EF-hand domain||FIP-RBD, C-terminal domain superfamily||Rab11 family-interacting protein 3
ENSMMUG00000000615	mml-miR-149-3p,mml-miR-296-3p,mml-miR-760,mml-miR-1233,mml-miR-194-3p,mml-miR-185-3p,mml-miR-378d,mml-miR-210-5p,mml-miR-615-5p,mml-miR-572,mml-miR-92a-5p,mml-miR-193a-3p,novel_323,novel_279,mml-miR-7184-5p,mml-miR-370-3p	CAPN15	Zinc finger, RanBP2-type||Peptidase C2, calpain family||Zinc finger, RanBP2-type superfamily||Peptidase C2, calpain, catalytic domain||Cysteine peptidase, cysteine active site||Papain-like cysteine peptidase superfamily
ENSMMUG00000000616	mml-miR-330-5p,mml-miR-940,mml-miR-1230,mml-miR-1296-5p,mml-miR-939,mml-miR-450a-2-3p,mml-miR-449b-3p,mml-miR-210-5p,mml-miR-1224-3p,mml-miR-1306-5p,novel_221,novel_199,novel_164,mml-miR-324-3p,mml-miR-505-5p,mml-miR-1180-5p,mml-miR-361-3p,mml-miR-346	NHLRC4	NHL repeat||NHL repeat, subgroup||Six-bladed beta-propeller, TolB-like
ENSMMUG00000000617	mml-miR-4446-3p,novel_437,mml-miR-204-3p,mml-miR-365-1-5p,mml-miR-23a-5p,mml-miR-185-5p,mml-miR-7185-3p	AP3B2	Armadillo-like helical||Armadillo-type fold||Clathrin/coatomer adaptor, adaptin-like, N-terminal||AP-3 complex subunit beta||AP-3 complex subunit beta, C-terminal domain||AP complex subunit beta||Clathrin adaptor, appendage, Ig-like subdomain superfamily
ENSMMUG00000000620	mml-miR-940,mml-miR-1233,mml-miR-210-5p,mml-miR-6794-5p,mml-miR-532-3p,mml-miR-3173	DHRS11	NAD(P)-binding domain superfamily||Short-chain dehydrogenase/reductase, conserved site||Short-chain dehydrogenase/reductase SDR
ENSMMUG00000000628	mml-miR-139-5p	UBE3A	HECT domain||Ubiquitin-protein ligase E3A||Ubiquitin-protein ligase E3A, N-terminal zinc-binding domain||HECT, E3 ligase catalytic domain
ENSMMUG00000000632	mml-miR-7172-5p,mml-miR-572,mml-miR-1180-5p,mml-miR-1284,novel_241,mml-miR-214-5p,mml-miR-150-5p,mml-miR-874-3p	SH3BP5L	SH3-binding 5
ENSMMUG00000000635	mml-miR-328,mml-miR-149-5p,mml-miR-484,mml-miR-449b-5p,mml-miR-449a-5p,mml-miR-15a-3p,mml-miR-193b-5p,mml-miR-330-5p,mml-miR-760,mml-miR-1230,mml-miR-370-3p,mml-miR-940,mml-miR-874-3p,mml-miR-874-5p,mml-miR-185-3p	RASGEF1C	Ras-like guanine nucleotide exchange factor||Ras guanine-nucleotide exchange factors catalytic domain||Ras guanine-nucleotide exchange factor, conserved site||Ras-like guanine nucleotide exchange factor, N-terminal||Ras guanine nucleotide exchange factor domain superfamily||Ras guanine-nucleotide exchange factor catalytic domain superfamily
ENSMMUG00000000642	mml-miR-7174-5p,mml-miR-532-3p	THADA	Domain of unknown function DUF2428, death-receptor-like||Armadillo-type fold
ENSMMUG00000000643	mml-miR-500a-5p	MIER1	SANT/Myb domain||Homeobox-like domain superfamily||SANT domain||Mesoderm induction early response protein/metastasis-associated protein||ELM2 domain||Mesoderm induction early response protein 1
ENSMMUG00000000644	novel_253,mml-miR-331-3p,mml-miR-193a-3p,novel_224,mml-miR-4446-3p,mml-miR-940,mml-miR-210-5p,mml-miR-193b-3p,mml-miR-18a-3p	CEP85	Cep85/Cep85L||Centrosomal protein of 85kDa
ENSMMUG00000000645	mml-miR-16-1-3p	SLC35D1	Sugar phosphate transporter domain
ENSMMUG00000000654	mml-miR-188-5p,mml-miR-27a-5p,mml-miR-324-5p,mml-miR-30b-3p,novel_241,novel_455,mml-miR-502-5p,mml-miR-504-5p,mml-miR-1224-3p,mml-miR-940,mml-miR-4446-3p,mml-miR-185-3p,mml-miR-1233	LPAR2	Lysophosphatidic acid receptor||G protein-coupled receptor, rhodopsin-like||Lysophosphatidic acid receptor EDG-4||GPCR, rhodopsin-like, 7TM
ENSMMUG00000000655	mml-miR-128b-3p,mml-miR-632,mml-miR-134-3p,mml-miR-504-5p,mml-miR-128a-3p,mml-miR-99a-3p,mml-miR-346	PAFAH2	Alpha/Beta hydrolase fold||Platelet-activating factor acetylhydrolase, eucaryote||Platelet-activating factor acetylhydrolase-like
ENSMMUG00000000664	mml-miR-149-3p,mml-miR-6794-5p	RRAS2	Small GTPase superfamily, Ras-type||Small GTPase||Small GTP-binding protein domain||P-loop containing nucleoside triphosphate hydrolase
ENSMMUG00000000667	mml-miR-7185-5p,mml-miR-1296-5p,mml-miR-23a-5p,mml-miR-636,mml-miR-193b-5p,mml-miR-15a-3p,mml-miR-149-3p	ZMYM3	Protein of unknown function DUF3504||Zinc finger, MYM-type||-||TRASH domain
ENSMMUG00000000669	mml-miR-139-3p,mml-miR-214-3p,mml-miR-3173,mml-miR-877-5p,mml-miR-1306-5p	GJB1	Connexin, N-terminal domain superfamily||Connexin, N-terminal||Gap junction beta-1 protein (Cx32)||Connexin||Connexin, conserved site||Gap junction protein, cysteine-rich domain
ENSMMUG00000000670	mml-miR-149-3p,mml-miR-18a-5p,mml-miR-501-3p	RABGAP1	Rab-GTPase-TBC domain||Rab-GTPase-TBC domain superfamily||Rab GTPase-activating protein 1||PTB/PI domain||PH-like domain superfamily||Kinesin-like
ENSMMUG00000000671	mml-miR-92b-3p,mml-miR-125a-3p,mml-miR-185-3p	-	Sulfatase, conserved site||Alkaline-phosphatase-like, core domain superfamily||Sulfatase, N-terminal||Iduronate-2-sulfatase
ENSMMUG00000000678	mml-miR-7172-5p,mml-miR-197-5p,mml-miR-6794-5p,mml-miR-330-5p,mml-miR-4446-3p,mml-miR-1230,mml-miR-497-5p,novel_365,mml-miR-103-3p	LDOC1	Domain of unknown function DUF4939||LDOC1-related
ENSMMUG00000000680	mml-miR-149-3p	PMFBP1	Polyamine-modulated factor 1-binding protein 1
ENSMMUG00000000681	mml-miR-185-3p	CLMN	CH domain superfamily||Calponin homology domain||Actinin-type actin-binding domain, conserved site
ENSMMUG00000000683	mml-miR-339-5p,novel_272,mml-miR-7165-3p,mml-miR-103-5p,mml-miR-147b,mml-miR-185-3p,mml-miR-940	KCNG1	BTB/POZ domain||Potassium channel, voltage dependent, Kv||Potassium channel tetramerisation-type BTB domain||SKP1/BTB/POZ domain superfamily||Voltage-gated potassium channel||Voltage-dependent channel domain superfamily||Potassium channel, voltage dependent, Kv6||Ion transport domain
ENSMMUG00000000684	mml-miR-30b-3p,mml-miR-506-3p,mml-miR-615-5p	ACADSB	Acyl-CoA oxidase/dehydrogenase, central domain||Acyl-CoA dehydrogenase, conserved site||Acyl-CoA dehydrogenase/oxidase C-terminal||Acyl-CoA dehydrogenase/oxidase, N-terminal and middle domain superfamily||Acyl-CoA dehydrogenase-like, C-terminal||Acyl-CoA dehydrogenase/oxidase, N-terminal||Acyl-CoA dehydrogenase/oxidase, N-terminal domain superfamily
ENSMMUG00000000685	mml-miR-532-3p,mml-miR-1260b	PNPLA1	Patatin-like phospholipase domain-containing protein||Acyl transferase/acyl hydrolase/lysophospholipase||Patatin-like phospholipase domain||Patatin-like phospholipase domain-containing protein 1
ENSMMUG00000000690	mml-let-7a-2-3p	CTNNAL1	Alpha-catenin||Vinculin/alpha-catenin||Alpha-catulin 1||Alpha-catenin/vinculin-like superfamily
ENSMMUG00000000692	mml-miR-6794-5p,mml-miR-1296-5p	PLCXD2	Phosphatidylinositol-specific phospholipase C, X domain||PLC-like phosphodiesterase, TIM beta/alpha-barrel domain superfamily
ENSMMUG00000000698	novel_451,mml-miR-1233,mml-miR-133a,mml-miR-210-5p,mml-miR-133b-3p,mml-miR-361-3p	ANGPTL4	Fibrinogen, alpha/beta/gamma chain, C-terminal globular domain||Fibrinogen, conserved site||Fibrinogen-like, C-terminal||Angiopoietin-related protein 4
ENSMMUG00000000700	mml-miR-339-5p,mml-miR-298,mml-miR-423-5p	-	Batten's disease protein Cln3||MFS transporter superfamily||Batten's disease protein Cln3, subgroup
ENSMMUG00000000706	mml-miR-939,mml-miR-484,mml-miR-632,mml-miR-365-1-5p,mml-miR-7195-3p	FLNB	Actinin-type actin-binding domain, conserved site||Immunoglobulin-like fold||Filamin-B||Calponin homology domain||CH domain superfamily||Filamin/ABP280 repeat||Filamin/ABP280 repeat-like||Immunoglobulin E-set
ENSMMUG00000000707	mml-miR-330-5p,mml-miR-1224-3p,mml-miR-1226,mml-miR-431,mml-miR-532-3p,mml-miR-506-3p,mml-miR-24-3p,mml-miR-149-5p	APOBR	Apolipoprotein B receptor
ENSMMUG00000000713	novel_323,mml-miR-1224-3p,mml-miR-30c-2-3p,novel_224,mml-miR-506-3p,novel_154,mml-miR-501-3p	HEXIM2	HEXIM2||HEXIM
ENSMMUG00000000715	mml-miR-204-3p,mml-miR-940,mml-miR-760,mml-miR-188-5p,mml-miR-298,mml-miR-484	PPP1R13L	SH3 domain||Ankyrin repeat-containing domain superfamily||SH3-like domain superfamily||Ankyrin repeat||Ankyrin repeat-containing domain||RelA-associated inhibitor
ENSMMUG00000000718	mml-miR-381-5p	ERCC1	ERCC1/RAD10/SWI10 family||Restriction endonuclease type II-like||RuvA domain 2-like||Helix-hairpin-helix motif
ENSMMUG00000000719	mml-miR-127-5p,mml-miR-20b-3p,mml-miR-501-3p,mml-miR-455-3p,mml-miR-7184-3p	SKA1	Spindle and kinetochore-associated protein 1||SKA1 microtubule binding domain
ENSMMUG00000000729	mml-miR-24-3p,mml-miR-331-3p,mml-miR-486-3p,mml-let-7b-5p,mml-miR-361-3p,mml-miR-15a-3p,mml-miR-125b-5p,mml-let-7i-5p,mml-miR-7205-3p,mml-miR-885-3p,mml-miR-194-3p,mml-miR-1233,mml-miR-210-5p	-	Complement B/C2||Peptidase S1, PA clan||Serine proteases, trypsin domain||Peptidase S1A, chymotrypsin family||Sushi/SCR/CCP superfamily||Complement factor B||Serine proteases, trypsin family, serine active site||Complement C2||von Willebrand factor, type A||Sushi/SCR/CCP domain||von Willebrand factor A-like domain superfamily||Serine proteases, trypsin family, histidine active site
ENSMMUG00000000730	mml-miR-328,mml-miR-486-5p	SPTA1	Spectrin/alpha-actinin||EF-hand domain||SH3 domain||SH3-like domain superfamily||EF-hand, Ca insensitive||EF-hand domain pair||Spectrin repeat||Alpha Spectrin, SH3 domain
ENSMMUG00000000735	mml-miR-512-3p,mml-miR-302c,mml-miR-93-5p,mml-miR-338-3p	-	Nucleotide-binding alpha-beta plait domain superfamily||RNA-binding domain superfamily||Negative elongation factor E, RNA recognition motif||Negative elongation factor E||RNA recognition motif domain
ENSMMUG00000000736	mml-miR-940,mml-miR-1233,mml-miR-139-3p,mml-miR-210-5p,mml-miR-939,mml-miR-1260b,novel_199,novel_164,mml-miR-15a-3p,mml-miR-877-3p,mml-miR-296-3p,novel_224,mml-miR-6794-5p,mml-miR-584-3p	SKIV2L	-||Helicase superfamily 1/2, ATP-binding domain||ATP-dependent RNA helicase Ski2, C-terminal||P-loop containing nucleoside triphosphate hydrolase||rRNA-processing arch domain||Helicase, C-terminal||Ski2, N-terminal domain||ATP-dependent RNA helicase Ski2-like||DEAD/DEAH box helicase domain
ENSMMUG00000000737	mml-miR-615-3p,mml-miR-3173,mml-miR-18a-3p,mml-miR-769-3p,mml-miR-760,mml-miR-185-3p,mml-miR-1224-3p,mml-miR-324-3p,mml-miR-486-3p,mml-miR-505-5p,mml-miR-34a-5p,mml-miR-296-3p,mml-miR-6794-5p,mml-miR-671-5p,mml-miR-204-3p	HAGH	Hydroxyacylglutathione hydrolase, C-terminal domain||Ribonuclease Z/Hydroxyacylglutathione hydrolase-like||Hydroxyacylglutathione hydrolase, MBL domain||Hydroxyacylglutathione hydrolase||Metallo-beta-lactamase
ENSMMUG00000000740	mml-miR-675-5p	SPATA2	Spermatogenesis-associated protein 2
ENSMMUG00000000750	novel_455	RFFL	DNA recombination and repair protein, RecA-like||DNA recombination and repair protein RecA-like, ATP-binding domain||Zinc finger, RING/FYVE/PHD-type||P-loop containing nucleoside triphosphate hydrolase||Zinc finger, RING-type||-||SAP domain superfamily||Zinc finger, FYVE/PHD-type||DNA recombination and repair protein Rad51-like, C-terminal||AAA+ ATPase domain
ENSMMUG00000000751	mml-miR-150-3p,mml-miR-330-5p,mml-miR-134-3p,mml-miR-7184-5p,mml-miR-4446-3p,mml-miR-940,mml-miR-92a-5p,mml-miR-769-3p,mml-miR-760,mml-miR-504-5p,mml-miR-185-3p,mml-miR-1284,mml-miR-149-5p,mml-miR-149-3p,novel_437,mml-let-7g-3p,mml-miR-15a-3p	NLE1	WD40-repeat-containing domain superfamily||WD40-repeat-containing domain||NLE||G-protein beta WD-40 repeat||WD40 repeat||WD40 repeat, conserved site||WD40/YVTN repeat-like-containing domain superfamily||G-protein, beta subunit
ENSMMUG00000000752	mml-miR-6794-5p,mml-miR-149-3p,mml-miR-940,mml-miR-7184-5p,mml-miR-874-5p	-	PAS domain superfamily||Helix-loop-helix DNA-binding domain superfamily||PAS fold||EF-hand domain||PAS domain||EF-Hand 1, calcium-binding site||Aryl hydrocarbon receptor repressor||Myc-type, basic helix-loop-helix (bHLH) domain||Aryl hydrocarbon receptor/Aryl hydrocarbon receptor repressor||EF-hand domain pair
ENSMMUG00000000754	novel_170	DMXL2	WD40/YVTN repeat-like-containing domain superfamily||WD40 repeat||-||RAVE complex protein Rav1 C-terminal||WD40-repeat-containing domain superfamily||WD40-repeat-containing domain
ENSMMUG00000000755	mml-miR-324-3p,mml-miR-30b-3p,mml-miR-7203-5p,mml-miR-671-5p,mml-miR-939,novel_323,mml-miR-197-3p,mml-miR-194-3p,mml-miR-1224-3p,mml-miR-1230	CYP21A2	Cytochrome P450||Cytochrome P450 superfamily||Cytochrome P450, conserved site||Cytochrome P450, E-class, group I
ENSMMUG00000000757	mml-miR-328	RNF114	Zinc finger C2HC RNF-type||Zinc finger, RING-type, conserved site||Drought induced 19 protein type, zinc-binding domain||Zinc finger, RING-type||Zinc finger, RING/FYVE/PHD-type||RING-type zinc-finger, LisH dimerisation motif
ENSMMUG00000000758	mml-miR-210-5p,mml-miR-1230,mml-miR-1233,novel_279,mml-miR-615-5p,mml-miR-129-2-3p,mml-miR-18a-3p,mml-miR-877-3p,mml-miR-129-1-3p,mml-miR-143-5p,mml-miR-212-5p,mml-miR-324-3p	-	Tenascin-X||EGF-like domain, extracellular||EGF-like, conserved site||Fibrinogen, conserved site||Fibronectin type III||Fibrinogen-like, C-terminal||Immunoglobulin-like fold||EGF-like domain||Fibrinogen, alpha/beta/gamma chain, C-terminal globular domain||Fibronectin type III superfamily||Tenascin, EGF-like domain
ENSMMUG00000000759	mml-miR-331-3p,mml-miR-500a-3p	PDE3B	HD/PDEase domain||3'5'-cyclic nucleotide phosphodiesterase, catalytic domain||3'5'-cyclic nucleotide phosphodiesterase, catalytic domain superfamily||3'5'-cyclic nucleotide phosphodiesterase, conserved site
ENSMMUG00000000765	mml-miR-204-5p	ZRANB3	Zinc finger, RanBP2-type superfamily||SNF2-related, N-terminal domain||HNH nuclease||Helicase, C-terminal||SNF2-like, N-terminal domain superfamily||HNH endonuclease||Zinc finger, RanBP2-type||P-loop containing nucleoside triphosphate hydrolase||Helicase superfamily 1/2, ATP-binding domain
ENSMMUG00000000767	mml-miR-18a-3p,mml-miR-145-5p,mml-miR-7184-5p,mml-miR-874-3p,mml-miR-185-3p,mml-miR-331-3p,mml-miR-328,mml-miR-133a,mml-miR-204-3p	ZNF282	Zinc finger C2H2-type||KRAB domain superfamily||Protein of unknown function DUF3669, zinc finger protein||Krueppel-associated box||Zinc finger C2H2 superfamily
ENSMMUG00000000768	mml-miR-671-5p	PTPRM	Protein-tyrosine phosphatase, active site||Tyrosine specific protein phosphatases domain||Fibronectin type III superfamily||PTP type protein phosphatase||Immunoglobulin subtype||Immunoglobulin-like domain superfamily||Protein-tyrosine phosphatase, catalytic||Immunoglobulin-like fold||Immunoglobulin||Fibronectin type III||MAM domain||Immunoglobulin-like domain||Concanavalin A-like lectin/glucanase…
ENSMMUG00000000769	novel_241,mml-miR-328,mml-miR-149-3p,mml-miR-675-5p,mml-miR-298,mml-miR-877-3p,novel_266,mml-miR-615-5p,novel_272,mml-miR-134-3p,mml-miR-874-3p	NLRC5	NLRC, helical domain HD2||P-loop containing nucleoside triphosphate hydrolase||Leucine-rich repeat||-||NLRC5, atypical caspase recruitment domain||NACHT nucleoside triphosphatase||Leucine-rich repeat domain superfamily||Leucine-rich repeat, cysteine-containing subtype
ENSMMUG00000000775	mml-miR-23a-5p,mml-miR-149-3p,mml-miR-125a-3p,mml-miR-181b-5p	ZNF132	Zinc finger C2H2 superfamily||Krueppel-associated box||Zinc finger protein 781||KRAB domain superfamily||Zinc finger C2H2-type
ENSMMUG00000000776	mml-miR-3173	ZMAT4	Matrin/U1-C-like, C2H2-type zinc finger||Zinc finger C2H2 superfamily||Zinc finger C2H2-type||Zinc finger, double-stranded RNA binding
ENSMMUG00000000779	novel_455,mml-miR-760,mml-miR-204-3p,mml-miR-939,mml-miR-505-5p,mml-miR-7203-5p,novel_396	NUDCD3	NudC domain-containing protein 3||HSP20-like chaperone||CS domain||NudC N-terminal domain||NudC family||NudC domain-containing protein 3, p23 domain
ENSMMUG00000000783	mml-miR-485-5p,mml-miR-7184-5p	CFAP65	Immunoglobulin-like fold||PapD-like superfamily||Major sperm protein (MSP) domain
ENSMMUG00000000785	mml-miR-298,mml-miR-204-3p,mml-miR-7181-3p,mml-miR-92a-5p	IHH	Hedgehog, N-terminal signalling domain||Hint domain C-terminal||Hint domain superfamily||Hedgehog protein||Hedgehog signalling/DD-peptidase zinc-binding domain superfamily||Hedgehog protein, Hint domain||Indian hedgehog protein||Hint domain N-terminal||Intein N-terminal splicing region
ENSMMUG00000000786	mml-miR-7172-5p,mml-miR-185-3p	NHEJ1	XLF family
ENSMMUG00000000788	mml-miR-10a-5p,mml-miR-7180-3p,mml-miR-939,mml-miR-339-5p	SLC23A3	Xanthine/uracil/vitamin C permease||Solute carrier family 23 member 3
ENSMMUG00000000791	mml-miR-486-3p,mml-miR-1240,mml-miR-708-5p,mml-miR-24-3p,mml-miR-1232,mml-miR-149-3p,mml-miR-1224-3p	CNPPD1	Cyclin PHO80-like
ENSMMUG00000000792	mml-miR-185-3p,mml-miR-939,mml-miR-3173,novel_154,mml-miR-671-5p,mml-miR-149-3p,mml-miR-877-3p,mml-miR-214-3p	RETREG2	-
ENSMMUG00000000798	mml-miR-185-3p	BAG3	WW domain superfamily||Molecular chaperone regulator BAG||BAG domain||BAG domain superfamily||WW domain
ENSMMUG00000000800	novel_154,mml-miR-370-3p,mml-miR-423-5p	PSMD2	RPN1/RPN2, N-terminal||26S proteasome regulatory complex, non-ATPase subcomplex, Rpn1 subunit||Armadillo-like helical||Armadillo-type fold||Proteasome/cyclosome repeat||26S proteasome non-ATPase regulatory subunit RPN1, C-terminal
ENSMMUG00000000803	mml-miR-18a-3p,mml-miR-339-5p,novel_154,mml-miR-125a-5p,mml-miR-940,mml-miR-874-3p,mml-miR-504-5p	STAT2	SH2 domain superfamily||STAT transcription factor, N-terminal domain superfamily||p53-like transcription factor, DNA-binding||STAT transcription factor, coiled coil||STAT transcription factor, DNA-binding||Transcription factor STAT||STAT transcription factor, DNA-binding, N-terminal||STAT transcription factor, protein interaction||STAT2, SH2 domain||SH2 domain||STAT transcription factor, all-alph…
ENSMMUG00000000807	mml-miR-23b-5p,mml-miR-939,mml-miR-1226,novel_279,mml-miR-874-5p,novel_379,mml-miR-455-3p,mml-miR-500a-3p,mml-miR-873-5p,mml-miR-7181-3p,mml-miR-486-3p,mml-miR-502-3p,novel_266,mml-miR-204-3p	TRMU	Adenine nucleotide alpha hydrolase-like domains||Rossmann-like alpha/beta/alpha sandwich fold||tRNA-specific 2-thiouridylase
ENSMMUG00000000811	mml-miR-145-5p	CD53	Tetraspanin, conserved site||Tetraspanin, EC2 domain superfamily||Tetraspanin/Peripherin||Tetraspanin
ENSMMUG00000000822	mml-miR-320b,mml-miR-92b-5p,mml-miR-1233,mml-miR-671-3p,mml-miR-320a	USP4	Papain-like cysteine peptidase superfamily||Ubiquitin-like domain, USP-type||Ubiquitin specific protease, conserved site||DUSP-like superfamily||Peptidase C19, ubiquitin-specific peptidase, DUSP domain||Ubiquitin specific protease domain||Peptidase C19, ubiquitin carboxyl-terminal hydrolase
ENSMMUG00000000825	mml-miR-1233,mml-miR-185-3p,mml-miR-210-5p,mml-miR-885-3p,mml-miR-769-3p,mml-miR-7180-3p,novel_266,mml-miR-324-3p,mml-miR-361-3p,mml-miR-346,mml-miR-940,mml-miR-370-3p,mml-miR-939,mml-miR-490-3p,mml-miR-1232,mml-miR-197-5p,mml-miR-328,novel_224,mml-miR-484	DGAT1	Sterol O-acyltransferase, ACAT/DAG/ARE types||Diacylglycerol O-acyltransferase 1||Membrane bound O-acyl transferase, MBOAT
ENSMMUG00000000826	mml-miR-4667,mml-miR-363-5p	STOX1	Storkhead-box protein, winged-helix domain||Storkhead-box protein 1/2
ENSMMUG00000000828	mml-miR-20b-3p	GAB1	Pleckstrin homology domain||PH-like domain superfamily
ENSMMUG00000000833	mml-miR-149-3p	AP2S1	AP-2 complex subunit sigma||AP complex, mu/sigma subunit||Adaptor protein complex, sigma subunit||Clathrin adaptor complex, small chain||Longin-like domain superfamily
ENSMMUG00000000841	mml-miR-6794-5p,mml-miR-28-5p,mml-miR-939,mml-miR-18a-3p,mml-miR-423-5p	TMEM147	Transmembrane protein 147
ENSMMUG00000000842	novel_316,mml-miR-331-3p,mml-miR-505-5p,mml-miR-15a-3p,novel_164,mml-miR-204-3p,mml-miR-671-5p,novel_199,mml-miR-185-3p,mml-miR-1233,mml-miR-423-5p,mml-miR-1224-3p,mml-miR-210-5p,mml-miR-328,mml-miR-486-3p,mml-miR-7185-5p,mml-miR-92b-5p,mml-miR-939,mml-miR-490-3p,mml-miR-874-5p,mml-miR-636,mml-miR-7184-5p,mml-miR-370-3p,mml-miR-632	RPUSD1	Pseudouridine synthase, catalytic domain superfamily||Pseudouridine synthase, RsuA/RluA
ENSMMUG00000000844	mml-miR-92b-3p,mml-miR-877-3p,mml-miR-760,mml-miR-93-3p	TTC17	Tetratricopeptide-like helical domain superfamily||Tetratricopeptide repeat||Tetratricopeptide repeat-containing domain
ENSMMUG00000000846	novel_266,mml-miR-194-3p,mml-miR-185-3p,mml-miR-423-5p,mml-miR-30c-1-3p,mml-miR-675-5p,mml-miR-128a-5p	GNG13	Guanine nucleotide-binding protein G(I)/G(S)/G(O) subunit gamma-13||G-protein gamma-like domain||G-protein gamma-like domain superfamily||G-protein, gamma subunit
ENSMMUG00000000850	novel_445,mml-miR-193b-5p	SST	Somatostatin/Cortistatin, C-terminal||Somatostatin
ENSMMUG00000000853	novel_472	MIOS	WD40/YVTN repeat-like-containing domain superfamily||WD40 repeat||MIOS/Sea4||WD40-repeat-containing domain superfamily||WD repeat protein mio, zinc-ribbon like domain
ENSMMUG00000000860	mml-miR-194-3p,mml-miR-939	GLS2	Ankyrin repeat-containing domain superfamily||Beta-lactamase/transpeptidase-like||Glutaminase, EF-hand domain||Ankyrin repeat-containing domain||Ankyrin repeat||Glutaminase
ENSMMUG00000000866	mml-miR-149-3p	SCD5	Fatty acid desaturase type 1, conserved site||Fatty acid desaturase domain||Acyl-CoA desaturase
ENSMMUG00000000871	mml-miR-27a-5p,novel_143,mml-miR-92b-5p,novel_287,mml-miR-149-3p,mml-miR-298,mml-miR-346,mml-miR-6794-5p,mml-miR-370-3p,mml-miR-365-2-5p,mml-miR-134-3p,mml-miR-185-3p,mml-miR-940,mml-miR-760	MVB12B	UMA domain||Multivesicular body subunit 12||Multivesicular body subunit 12B||MABP domain
ENSMMUG00000000872	mml-miR-23a-5p,mml-miR-330-3p,mml-miR-298,mml-miR-493-5p,mml-miR-7184-5p,mml-miR-320a,mml-miR-942-5p,mml-miR-197-3p,mml-miR-760,mml-miR-320b	-	Guanylyl cyclase-activating protein 1||EF-Hand 1, calcium-binding site||EF-hand domain||EF-hand domain pair||Recoverin family
ENSMMUG00000000873	mml-miR-30b-3p	RABGGTB	Geranylgeranyl transferase type-2 subunit beta||PFTB repeat||Terpenoid cyclases/protein prenyltransferase alpha-alpha toroid
ENSMMUG00000000874	mml-miR-324-3p,mml-miR-92b-3p,mml-miR-6794-5p,mml-miR-636,mml-miR-92a-3p	CHST1	Carbohydrate sulfotransferase||P-loop containing nucleoside triphosphate hydrolase||Sulfotransferase domain
ENSMMUG00000000885	mml-miR-184,mml-miR-7203-5p,mml-miR-660-3p,mml-miR-193a-5p,novel_323,mml-miR-15a-3p	AKAP17A	A-kinase anchor protein 17A||RNA-binding domain superfamily
ENSMMUG00000000887	mml-miR-1224-5p	-	Iron-type alcohol dehydrogenase-like||Alcohol dehydrogenase, iron-type/glycerol dehydrogenase GldA
ENSMMUG00000000896	mml-miR-92a-5p,mml-miR-7172-5p,novel_266,mml-miR-7180-3p,mml-miR-106a-5p,mml-miR-1224-5p,mml-miR-17-5p,mml-miR-1230	TGFB1I1	Zinc finger, LIM-type||Leupaxin/Paxillin/TGFB1I1||-
ENSMMUG00000000897	mml-miR-939,novel_323,mml-miR-874-5p,mml-miR-30c-2-3p,mml-miR-654-5p,mml-miR-324-3p,mml-miR-484,mml-miR-541-3p,mml-miR-4667,mml-miR-204-3p	SLC5A2	Sodium/solute symporter, conserved site||Sodium/glucose symporter superfamily||Sodium/solute symporter
ENSMMUG00000000899	mml-miR-23b-5p,novel_272,mml-miR-339-5p,mml-miR-939,mml-miR-1224-3p,mml-miR-940,mml-miR-4446-3p,mml-miR-1224-5p,mml-miR-185-3p,novel_266	C20H16orf58	Root UVB sensitive family
ENSMMUG00000000901	novel_208,mml-miR-199a,mml-miR-328,mml-miR-3173	AHSP	AHSP superfamily||Alpha-haemoglobin stabilising protein
ENSMMUG00000000917	mml-miR-431	AKR1B1	Aldo/keto reductase, conserved site||NADP-dependent oxidoreductase domain superfamily||Aldo/keto reductase||NADP-dependent oxidoreductase domain
ENSMMUG00000000918	mml-miR-532-3p,mml-miR-7205-3p,mml-miR-4446-3p	ATP9A	Probable phospholipid-transporting ATPase IIA||P-type ATPase, phosphorylation site||P-type ATPase||P-type ATPase, A domain superfamily||P-type ATPase, subfamily IV||HAD-like superfamily||P-type ATPase, N-terminal||P-type ATPase, transmembrane domain superfamily||P-type ATPase, C-terminal||P-type ATPase, cytoplasmic domain N||HAD superfamily
ENSMMUG00000000923	mml-miR-501-3p,mml-miR-1230,mml-miR-149-3p,mml-miR-298	ULBP1	MHC class I-like antigen recognition-like superfamily||MHC classes I/II-like antigen recognition protein||MHC class I-like antigen recognition-like
ENSMMUG00000000929	mml-miR-150-3p,mml-miR-1230	AURKC	Serine/threonine-protein kinase, active site||Protein kinase domain||Protein kinase, ATP binding site||Aurora kinase||Aurora kinase C||Protein kinase-like domain superfamily
ENSMMUG00000000931	mml-miR-185-3p	SLC35A3	Nucleotide-sugar transporter
ENSMMUG00000000934	mml-miR-7180-3p,mml-miR-3173,mml-miR-185-3p,mml-miR-4446-3p,mml-miR-30c-1-3p,novel_393,mml-miR-632,mml-miR-338-3p,mml-miR-30c-2-3p	STKLD1	Protein kinase-like domain superfamily||Armadillo-type fold||Protein kinase domain
ENSMMUG00000000935	mml-miR-874-5p,mml-miR-210-5p,novel_272,mml-miR-892b,mml-miR-1226,mml-miR-3173,mml-miR-15a-3p,mml-miR-6794-5p,mml-miR-486-3p,novel_224	REXO4	Exonuclease, RNase T/DNA polymerase III||RNA exonuclease 4, DEDDh 3'-5' exonuclease domain||Ribonuclease H-like superfamily||RNA exonuclease 4||Ribonuclease H superfamily
ENSMMUG00000000937	mml-miR-185-3p,mml-miR-1224-3p,mml-miR-1306-5p	ADAMTS13	ADAMTS/ADAMTS-like||ADAM, cysteine-rich domain||Thrombospondin type-1 (TSP1) repeat superfamily||ADAM cysteine-rich domain 2||Spermadhesin, CUB domain superfamily||Metallopeptidase, catalytic domain superfamily||Peptidase M12B, ADAM/reprolysin||Peptidase M12B, ADAM-TS13||Thrombospondin type-1 (TSP1) repeat
ENSMMUG00000000946	mml-miR-939,mml-miR-212-5p	CPM	Carboxypeptidase-like, regulatory domain superfamily||Carboxypeptidase M N-terminal domain||Peptidase M14, carboxypeptidase A
ENSMMUG00000000947	novel_396,mml-miR-636,mml-miR-4743	MSC	Helix-loop-helix DNA-binding domain superfamily||Myc-type, basic helix-loop-helix (bHLH) domain
ENSMMUG00000000951	novel_266,mml-let-7g-3p,mml-miR-486-3p,mml-miR-214-3p,mml-miR-500a-3p,mml-miR-24-3p,mml-miR-125a-3p,novel_279,mml-miR-874-3p,mml-miR-940,mml-miR-7184-5p	ITGB2	Integrin beta N-terminal||von Willebrand factor A-like domain superfamily||Integrin beta subunit||Integrin domain superfamily||Integrin beta subunit, tail||PSI domain||Integrin beta subunit, cytoplasmic domain||Integrin beta subunit, VWA domain||Integrin beta tail domain superfamily||Integrin beta-2 subunit
ENSMMUG00000000952	mml-miR-6794-5p,mml-miR-149-3p,mml-miR-4716	C1orf94	Protein of unknown function DUF4688
ENSMMUG00000000953	mml-miR-18a-3p,mml-miR-129-2-3p,mml-miR-760,mml-miR-185-3p,mml-miR-194-3p,mml-miR-1233,mml-miR-210-5p,mml-miR-1224-3p,mml-miR-532-3p,mml-miR-188-3p,mml-miR-6794-5p,mml-miR-331-3p,novel_199,mml-miR-671-5p,mml-miR-298,novel_164,mml-miR-204-3p,mml-miR-324-5p,mml-miR-939,mml-miR-1296-5p,mml-miR-501-3p,mml-miR-632,mml-miR-128a-5p,novel_279,mml-miR-874-3p,mml-miR-7184-5p,mml-miR-370-3p,mml-miR-7195-3p,…	FAM207A	Ribosome biogenesis protein Slx9-like
ENSMMUG00000000956	mml-miR-3173	MON2	Sec7, C-terminal||Armadillo-type fold||Mon2, C-terminal||Protein Mon2-like||Mon2, dimerisation and cyclophilin-binding domain||Guanine nucleotide exchange factor, N-terminal
ENSMMUG00000000960	mml-miR-940,novel_266,mml-miR-7184-5p,mml-miR-1284,mml-miR-873-5p,mml-let-7a-2-3p	WDR1	WD40-repeat-containing domain||Nitrous oxide reductase, N-terminal||WD40-repeat-containing domain superfamily||G-protein beta WD-40 repeat||WD40/YVTN repeat-like-containing domain superfamily||WD40 repeat||WD40 repeat, conserved site||Quinoprotein alcohol dehydrogenase-like superfamily
ENSMMUG00000000962	mml-miR-296-3p,mml-miR-149-3p,mml-miR-324-5p	H2AFV	Histone H2A/H2B/H3||Histone H2A, C-terminal domain||Histone H2A||Histone-fold||Histone H2A conserved site
ENSMMUG00000000970	novel_207,mml-miR-541-3p,mml-miR-124a-3p,mml-miR-149-3p,novel_266,mml-miR-654-5p,mml-miR-7181-3p,mml-miR-505-5p,mml-miR-330-5p,mml-miR-194-3p,mml-miR-940,mml-miR-939	DUSP15	Tyrosine specific protein phosphatases domain||Dual specificity protein phosphatase domain||Protein-tyrosine phosphatase, active site||Dual specificity phosphatase, catalytic domain||Atypical dual specificity phosphatase||Protein-tyrosine phosphatase-like
ENSMMUG00000000972	mml-miR-331-3p,mml-miR-484,mml-miR-7203-5p,mml-miR-324-3p,mml-miR-486-3p,mml-miR-449b-3p,mml-miR-675-5p,mml-miR-138-5p,novel_221,mml-miR-1230,mml-miR-370-3p,mml-miR-874-5p,mml-miR-940	TNK2	Protein kinase domain||Mig-6 domain||Cdc42 binding domain-like||SH3 domain||SH3-like domain superfamily||Protein kinase, ATP binding site||Activated CDC42 kinase 1||Serine-threonine/tyrosine-protein kinase, catalytic domain||Tyrosine-protein kinase, active site||Tyrosine-protein kinase, catalytic domain||Cdc42 binding domain-like superfamily||Protein kinase-like domain superfamily||-
ENSMMUG00000000973	mml-miR-874-5p,mml-miR-4446-3p,mml-miR-1233,mml-miR-214-5p,novel_294,mml-miR-501-3p,mml-miR-149-3p,mml-miR-449b-3p,mml-miR-15a-3p,mml-miR-324-3p,mml-miR-7203-5p	PDRG1	Prefoldin beta-like||p53 and DNA damage-regulated protein 1
ENSMMUG00000000978	mml-miR-940,mml-miR-939,mml-miR-92b-5p,mml-miR-15a-3p,mml-miR-204-3p,mml-miR-671-5p,novel_207,mml-miR-149-3p	CRAMP1	SANT domain||SANT/Myb domain
ENSMMUG00000000979	mml-miR-320a,mml-miR-1224-3p,mml-miR-885-3p,mml-miR-939,mml-miR-1306-5p,mml-miR-320b,mml-miR-877-3p,mml-miR-484	JPT2	Microtubule-associated protein Jupiter
ENSMMUG00000000980	mml-miR-671-3p,mml-miR-423-5p,mml-miR-204-5p,novel_158,mml-miR-3173,mml-miR-4716,mml-miR-671-5p,mml-miR-6794-5p,mml-miR-34a-5p,mml-miR-7184-5p,novel_334,mml-miR-23b-5p,mml-miR-27a-3p,mml-miR-939,novel_287,mml-miR-23a-5p,novel_396	YPEL3	Yippee family||Yippee/Mis18/Cereblon||Yippee domain
ENSMMUG00000000982	mml-miR-7180-3p,mml-miR-760,mml-miR-128a-5p,mml-miR-210-5p,mml-miR-1224-3p,mml-miR-185-3p,mml-miR-1233,mml-miR-486-3p,novel_451,mml-miR-671-5p,novel_199,mml-miR-204-3p,novel_164	PPP4C	Serine/threonine-specific protein phosphatase/bis(5-nucleosyl)-tetraphosphatase||-||Calcineurin-like phosphoesterase domain, ApaH type||Metallo-dependent phosphatase-like
ENSMMUG00000000983	novel_272,mml-miR-365-2-5p,mml-miR-760,mml-miR-486-3p,mml-miR-296-3p,mml-miR-34a-5p,mml-miR-449a-5p,mml-miR-449b-5p,mml-miR-149-3p	-	Aldolase-type TIM barrel||Fructose-bisphosphate aldolase, class-I||Fructose-bisphosphate aldolase class-I active site
ENSMMUG00000000984	mml-miR-486-3p,mml-miR-92a-5p	VILL	Villin headpiece domain superfamily||Gelsolin-like domain||Villin/Gelsolin||Gelsolin-like domain superfamily||ADF-H/Gelsolin-like domain superfamily||Villin-like protein||Villin headpiece
ENSMMUG00000000987	mml-miR-501-5p	DLEC1	Immunoglobulin-like fold||Deleted in lung and esophageal cancer protein 1
ENSMMUG00000000988	mml-miR-214-3p,mml-miR-412-3p	IL36A	Interleukin-36 alpha||Interleukin-1 family||Cytokine IL1/FGF
ENSMMUG00000000989	novel_294,mml-miR-668	IL36G	Interleukin-1 family||Interleukin-1 receptor antagonist/Interleukin-36||Cytokine IL1/FGF
ENSMMUG00000000990	mml-miR-885-3p,mml-miR-18a-3p,novel_272,mml-miR-615-5p,mml-miR-503-5p,mml-miR-1224-3p,mml-miR-502-5p,mml-miR-296-3p,mml-miR-149-3p,mml-miR-1226,mml-miR-330-5p,mml-miR-940,mml-miR-636,mml-miR-7184-5p,mml-miR-874-3p,mml-miR-365-2-5p,mml-miR-328	ACAA1	Thiolase||Thiolase, N-terminal||Thiolase, acyl-enzyme intermediate active site||Thiolase, C-terminal||Thiolase, conserved site||Thiolase-like||Thiolase, active site
ENSMMUG00000000994	mml-miR-34c-5p,mml-miR-3173,mml-miR-4796-3p,mml-miR-204-3p	EPS15L1	EF-hand domain pair||EF-hand domain||EF-Hand 1, calcium-binding site||EH domain
ENSMMUG00000000995	mml-miR-485-3p,mml-miR-370-3p,mml-miR-149-3p,mml-miR-760,mml-miR-939	MYD88	Myeloid differentiation primary response protein MyD88||Toll/interleukin-1 receptor homology (TIR) domain superfamily||Death-like domain superfamily||Toll/interleukin-1 receptor homology (TIR) domain||MyD88, death domain||Death domain
ENSMMUG00000001002	mml-miR-4446-3p,novel_279	SLC23A1	Xanthine/uracil/vitamin C permease||Solute carrier family 23 member 1
ENSMMUG00000001003	mml-miR-150-3p,mml-miR-7184-5p,mml-miR-1233,mml-miR-185-3p,mml-miR-1224-3p,mml-miR-370-3p,mml-miR-671-5p,mml-miR-149-3p	RCC1L	Regulator of chromosome condensation, RCC1||Regulator of chromosome condensation 1/beta-lactamase-inhibitor protein II
ENSMMUG00000001005	mml-miR-130a-5p,mml-miR-20b-5p,mml-miR-20a-5p,mml-miR-106b-5p,mml-miR-17-5p,mml-miR-106a-5p,mml-miR-372-3p,mml-miR-93-5p,mml-miR-204-3p	DDX21	Helicase, C-terminal||GUCT||RNA-binding domain superfamily||Helicase superfamily 1/2, ATP-binding domain||DEAD/DEAH box helicase domain||P-loop containing nucleoside triphosphate hydrolase||RNA helicase, DEAD-box type, Q motif
ENSMMUG00000001006	mml-miR-493-5p	DDX50	GUCT||Helicase, C-terminal||RNA-binding domain superfamily||Helicase superfamily 1/2, ATP-binding domain||P-loop containing nucleoside triphosphate hydrolase||RNA helicase, DEAD-box type, Q motif||DEAD/DEAH box helicase domain
ENSMMUG00000001008	mml-miR-940,mml-miR-874-3p,novel_294,mml-miR-210-5p,novel_253,mml-miR-298,mml-miR-331-3p,mml-miR-324-3p,mml-miR-1284,mml-miR-486-3p	SYNE2	Spectrin repeat||Spectrin/alpha-actinin||Nesprin-2||Actinin-type actin-binding domain, conserved site||CH domain superfamily||KASH domain||Calponin homology domain
ENSMMUG00000001016	mml-miR-3173,mml-miR-214-3p,mml-miR-636,mml-miR-4743	APOBEC3H	Cytidine and deoxycytidylate deaminase domain||APOBEC/CMP deaminase, zinc-binding||Cytidine deaminase-like||APOBEC3H
ENSMMUG00000001021	mml-miR-885-3p,mml-miR-32-5p	MIA3	SH3-like domain superfamily||-||SH3 domain
ENSMMUG00000001024	mml-miR-149-3p	ELK4	Ets domain||Winged helix DNA-binding domain superfamily||Winged helix-like DNA-binding domain superfamily
ENSMMUG00000001026	mml-miR-23a-5p,mml-miR-298	BLMH	Peptidase C1B, bleomycin hydrolase||Papain-like cysteine peptidase superfamily||Cysteine peptidase, cysteine active site
ENSMMUG00000001034	mml-miR-520a-3p,mml-miR-151-3p	ZMYND12	Zinc finger, MYND-type||Tetratricopeptide-like helical domain superfamily
ENSMMUG00000001037	mml-miR-671-5p,mml-miR-365-1-5p,mml-miR-365-2-5p,mml-miR-486-3p,mml-miR-7181-3p	RHOH	P-loop containing nucleoside triphosphate hydrolase||Small GTP-binding protein domain||Small GTPase||Small GTPase Rho
ENSMMUG00000001040	mml-let-7i-5p,mml-miR-486-5p,mml-miR-27a-5p,mml-let-7b-5p,mml-let-7e-5p,mml-miR-760,mml-miR-330-5p,mml-miR-339-5p	NUGGC	Dynamin superfamily||P-loop containing nucleoside triphosphate hydrolase
ENSMMUG00000001041	mml-miR-1232,mml-miR-338-3p,mml-miR-1224-5p,mml-miR-636,mml-miR-505-3p,novel_294,mml-miR-134-3p,mml-miR-339-3p,mml-miR-668	PCID2	Proteasome component (PCI) domain||Winged helix-like DNA-binding domain superfamily
ENSMMUG00000001044	mml-miR-328,mml-miR-331-3p,novel_199,mml-miR-7172-5p,mml-miR-149-3p,novel_164,mml-miR-204-3p,mml-miR-1226,mml-miR-339-5p,mml-miR-940,mml-miR-7184-5p,mml-miR-150-5p,mml-miR-370-3p,mml-miR-7195-3p	AKT1	Protein kinase B alpha, catalytic domain||Pleckstrin homology domain||Serine/threonine-protein kinase, active site||Protein kinase domain||Protein kinase, ATP binding site||Protein Kinase B, pleckstrin homology domain||Serine/threonine-protein kinase RAC alpha||AGC-kinase, C-terminal||PH-like domain superfamily||Protein kinase-like domain superfamily||Protein kinase, C-terminal
ENSMMUG00000001045	mml-miR-128b-3p,mml-miR-128a-3p,mml-miR-30b-3p	IQCB1	IQ motif, EF-hand binding site||P-loop containing nucleoside triphosphate hydrolase||Armadillo-type fold||IQ calmodulin-binding motif-containing protein 1
ENSMMUG00000001049	mml-miR-1296-5p	SLC15A2	Major facilitator superfamily domain||Alpha/beta knot methyltransferases||Oligopeptide transporter||Proton-dependent oligopeptide transporter family||PTR2 family proton/oligopeptide symporter, conserved site||MFS transporter superfamily
ENSMMUG00000001051	mml-miR-412-3p	MAP2K6	Serine/threonine-protein kinase, active site||Protein kinase domain||Protein kinase, ATP binding site||Protein kinase-like domain superfamily
ENSMMUG00000001061	mml-miR-185-3p	BICD2	Bicaudal-D protein
ENSMMUG00000001074	mml-miR-449a-5p,mml-miR-449b-5p,mml-miR-4446-3p,mml-miR-34a-5p,mml-miR-34c-5p	ULK4	Protein kinase-like domain superfamily||Armadillo-type fold||Armadillo-like helical||Protein kinase domain
ENSMMUG00000001075	mml-miR-185-3p	TRAK1	HAP1, N-terminal||Trafficking kinesin-binding protein domain
ENSMMUG00000001077	mml-miR-1233	CCK	Cholecystokinin-like||Gastrin/cholecystokinin peptide hormone||Gastrin/cholecystokinin, conserved site
ENSMMUG00000001078	mml-miR-362-3p	ATP6V1C1	Vacuolar ATP synthase subunit C superfamily||ATPase, V1 complex, subunit C
ENSMMUG00000001083	mml-miR-7195-3p	GLYATL1	Glycine N-acyltransferase||Glycine N-acyltransferase, C-terminal||Acyl-CoA N-acyltransferase||Glycine N-acyltransferase, N-terminal
ENSMMUG00000001090	mml-miR-324-3p	DACT1	Dapper||Dact1
ENSMMUG00000001092	mml-miR-485-5p,mml-miR-331-3p,mml-miR-204-3p,mml-miR-877-3p,mml-miR-1232,mml-miR-149-3p,mml-miR-940,mml-miR-185-3p,mml-miR-134-3p,mml-miR-7195-3p,mml-miR-370-3p,mml-miR-221-3p,mml-miR-197-3p	TMEM63C	Calcium permeable stress-gated cation channel 1, N-terminal transmembrane domain||Calcium-dependent channel, 7TM region, putative phosphate||10TM putative phosphate transporter, cytosolic domain
ENSMMUG00000001095	mml-miR-370-3p,mml-miR-134-3p,mml-miR-221-3p,mml-miR-339-5p,mml-miR-3173,mml-miR-149-3p,mml-miR-125a-3p,novel_224,mml-miR-197-5p	POMT2	Glycosyltransferase 39-like||Mir domain superfamily||Protein O-mannosyl-transferase, C-terminal four TM domain||Glycosyl transferase family 39/83||MIR motif
ENSMMUG00000001097	novel_455,mml-miR-185-3p,mml-miR-370-3p,mml-miR-1226,novel_296,mml-miR-501-3p,mml-miR-7180-3p,novel_344,mml-miR-7172-5p,mml-miR-188-3p,mml-miR-324-3p,mml-miR-6794-5p,mml-miR-16-1-3p,mml-miR-214-3p,mml-miR-125a-3p	GSTZ1	Glutathione S-transferase, C-terminal domain superfamily||Thioredoxin-like superfamily||Glutathione S-transferases, class Zeta , N-terminal||Glutathione Transferase family||Glutathione S-transferase, C-terminal-like||Glutathione S-transferase, C-terminal||Glutathione S-transferases, class Zeta , C-terminal||Glutathione S-transferases, class Zeta||Glutathione S-transferase, N-terminal
ENSMMUG00000001100	mml-miR-188-3p	UBXN2B	UBX domain||NSFL1 cofactor p47, SEP domain superfamily||Ubiquitin-like domain superfamily||SEP domain
ENSMMUG00000001102	mml-miR-185-3p,novel_279,mml-miR-4796-3p,mml-miR-615-5p,mml-miR-149-5p,mml-miR-501-3p	KCNE4	Potassium channel, voltage-dependent, beta subunit, KCNE
ENSMMUG00000001106	mml-miR-532-3p	ZNF160	Zinc finger C2H2-type||KRAB domain superfamily||Zinc finger C2H2 superfamily||Krueppel-associated box
ENSMMUG00000001110	mml-miR-636,mml-miR-370-3p,mml-miR-134-3p,mml-miR-323a-5p,mml-miR-210-3p,novel_451,mml-miR-188-5p,mml-miR-873-5p	B3GNTL1	Nucleotide-diphospho-sugar transferases||Glycosyltransferase 2-like
ENSMMUG00000001118	mml-miR-26b-3p,mml-miR-760,mml-miR-484	WDR11	WD40 repeat, conserved site||WD40/YVTN repeat-like-containing domain superfamily||WD40 repeat||WD repeat-containing protein 11||WD40-repeat-containing domain superfamily
ENSMMUG00000001120	mml-miR-31-5p,mml-miR-939,mml-miR-6794-5p	SYN2	Synapsin, pre-ATP-grasp domain||Synapsin, ATP-binding domain||Synapsin||Pre-ATP-grasp domain superfamily||Synapsin-2/3||ATP-grasp fold, subdomain 1||Synapsin, phosphorylation site||Synapsin, conserved site
ENSMMUG00000001121	mml-miR-1180-5p,mml-miR-486-3p	ZNF689	Krueppel-associated box||Zinc finger C2H2 superfamily||KRAB domain superfamily||Zinc finger C2H2-type
ENSMMUG00000001122	mml-miR-7195-3p,mml-miR-940	ZNF688	Krueppel-associated box||Zinc finger C2H2 superfamily||KRAB domain superfamily||Zinc finger C2H2-type
ENSMMUG00000001126	mml-miR-7181-3p	TIA1	RNA-binding domain superfamily||TIA-1, RNA recognition motif 3||TIA-1, RNA recognition motif 1||RNA recognition motif domain||Nucleotide-binding alpha-beta plait domain superfamily||TIA-1, RNA recognition motif 2||RNA recognition motif domain, eukaryote
ENSMMUG00000001128	mml-miR-296-3p,mml-miR-18a-3p,mml-miR-324-3p,mml-miR-874-3p,mml-miR-760,mml-miR-330-5p	IQCD	-||IQ motif, EF-hand binding site
ENSMMUG00000001129	mml-miR-346,mml-miR-940	RITA1	RBPJ-interacting and tubulin-associated protein 1
ENSMMUG00000001132	mml-miR-205	CDKN2B	Ankyrin repeat-containing domain superfamily||Ankyrin repeat-containing domain
ENSMMUG00000001142	mml-miR-331-3p	KRT40	Intermediate filament, rod domain||Keratin, type I||Intermediate filament protein, conserved site
ENSMMUG00000001151	mml-miR-7195-3p,mml-miR-760,mml-miR-572,mml-let-7b-5p	MTUS1	-||Microtubule-associated tumour suppressor 1
ENSMMUG00000001152	novel_379	NUF2	Kinetochore protein Nuf2||Nuf2, N-terminal domain superfamily
ENSMMUG00000001154	mml-miR-7172-5p	NUDT16	NUDIX hydrolase domain||NUDIX hydrolase-like domain superfamily
ENSMMUG00000001155	mml-miR-497-5p	ACSL5	AMP-binding, conserved site||AMP-dependent synthetase/ligase||AMP-dependent synthetase-like superfamily
ENSMMUG00000001157	mml-miR-331-3p	ZDHHC6	SH3 domain||Palmitoyltransferase, DHHC domain
ENSMMUG00000001163	mml-miR-193b-3p	PDE1A	3'5'-cyclic nucleotide phosphodiesterase, conserved site||3'5'-cyclic nucleotide phosphodiesterase, catalytic domain superfamily||3'5'-cyclic nucleotide phosphodiesterase||HD/PDEase domain||3'5'-cyclic nucleotide phosphodiesterase N-terminal||3'5'-cyclic nucleotide phosphodiesterase, catalytic domain
ENSMMUG00000001172	mml-miR-147b	-	Helix-loop-helix DNA-binding domain superfamily||Myc-type, basic helix-loop-helix (bHLH) domain||Spermatogenesis- and oogenesis-specific basic helix-loop-helix-containing protein 2||Protein of unknown function DUF4600
ENSMMUG00000001178	mml-miR-520a-3p,mml-miR-298,mml-miR-302c,mml-miR-7203-5p,novel_161,mml-miR-519a-3p	CCNA1	Cyclin-like superfamily||Cyclin, C-terminal domain||Cyclin-like||Cyclin||Cyclin, N-terminal
ENSMMUG00000001179	mml-miR-1296-5p,mml-miR-361-3p,mml-miR-193a-3p,mml-miR-671-5p,mml-miR-760,mml-miR-330-5p	PIP4K2C	Phosphatidylinositol-4-phosphate 5-kinase, C-terminal||Phosphatidylinositol-4-phosphate 5-kinase, core||Phosphatidylinositol-4-phosphate 5-kinase||Phosphatidylinositol-4-phosphate 5-kinase, N-terminal
ENSMMUG00000001180	mml-miR-423-5p,mml-miR-1224-3p,mml-miR-512-5p,mml-miR-615-5p,mml-miR-7180-3p,novel_272,mml-miR-204-3p,mml-miR-365-1-5p,mml-miR-1260b,mml-miR-149-5p,mml-miR-331-3p,mml-miR-346,mml-miR-296-3p,mml-miR-324-3p,mml-miR-365-2-5p,mml-miR-939,mml-miR-1232,novel_224	DTX3	Deltex family||Zinc finger, RING-type, conserved site||Zinc finger, RING-type||Deltex, C-terminal||Zinc finger, RING/FYVE/PHD-type||Deltex, C-terminal domain superfamily
ENSMMUG00000001185	mml-miR-7195-3p	TRA2B	RNA-binding domain superfamily||RNA recognition motif domain||-||Nucleotide-binding alpha-beta plait domain superfamily
ENSMMUG00000001186	novel_221	PPRC1	RNA-binding domain superfamily||PGC-1||PGC-1-related coactivator, RNA recognition motif||RNA recognition motif domain||Nucleotide-binding alpha-beta plait domain superfamily||PGC-1-related coactivator
ENSMMUG00000001187	mml-miR-125a-3p,mml-miR-486-3p,mml-miR-4667,mml-miR-342-5p,mml-miR-149-3p,mml-miR-185-3p,mml-miR-7184-5p,novel_323,mml-miR-128a-5p	MAPK15	Protein kinase domain||Protein kinase-like domain superfamily||Protein kinase, ATP binding site||Mitogen-activated protein (MAP) kinase, conserved site
ENSMMUG00000001192	mml-miR-7184-5p,mml-miR-874-5p,mml-miR-874-3p,mml-miR-330-5p,mml-miR-128a-5p,mml-miR-708-5p,mml-miR-328,mml-miR-760,mml-miR-615-5p,mml-miR-885-3p,mml-miR-128b-5p,novel_266,novel_164,novel_199,mml-miR-671-5p,mml-miR-654-5p	LMNB2	Intermediate filament protein, conserved site||Lamin tail domain||Intermediate filament, rod domain||Lamin tail domain superfamily
ENSMMUG00000001197	mml-miR-671-5p,novel_199,mml-miR-204-3p,mml-miR-324-3p,mml-miR-532-3p,mml-miR-193b-3p,mml-miR-185-3p,novel_158,mml-miR-18a-3p,novel_207,mml-miR-675-5p,novel_143,mml-miR-486-3p,novel_256,mml-miR-328,mml-miR-632,mml-miR-370-3p,mml-miR-339-5p	EGLN2	Prolyl 4-hydroxylase, alpha subunit||Oxoglutarate/iron-dependent dioxygenase
ENSMMUG00000001201	novel_396,mml-miR-584-3p,mml-miR-328,novel_266,mml-miR-449b-3p,mml-miR-7180-3p,mml-miR-885-3p,novel_158,mml-miR-1296-5p,mml-miR-224-5p,novel_294,mml-miR-1233,mml-miR-874-3p	CCNK	Cyclin-like||Cyclin, N-terminal||Cyclin-like superfamily||Cyclin, C-terminal domain
ENSMMUG00000001207	mml-miR-760,mml-miR-1230,mml-miR-615-5p	HABP2	Kringle, conserved site||Serine proteases, trypsin family, serine active site||Serine proteases, trypsin family, histidine active site||Kringle-like fold||Serine proteases, trypsin domain||EGF-like, conserved site||Peptidase S1, PA clan||Kringle||Peptidase S1A, chymotrypsin family||EGF-like domain||Kringle superfamily
ENSMMUG00000001208	mml-miR-138-5p,mml-miR-654-5p,mml-miR-541-3p	NRAP	Nebulin-like||Nebulin repeat||Zinc finger, LIM-type
ENSMMUG00000001214	novel_319	-	Alpha-2-glucosyltransferase Alg10
ENSMMUG00000001216	mml-miR-210-5p,mml-miR-149-3p,mml-miR-125a-3p,mml-miR-331-3p,mml-miR-6794-5p,novel_224,mml-miR-939	MPZ	Myelin protein P0||Immunoglobulin-like domain||Myelin P0 protein, conserved site||Myelin P0 protein-related||Immunoglobulin-like fold||Myelin-PO, C-terminal||Immunoglobulin-like domain superfamily||Immunoglobulin subtype||Immunoglobulin V-set domain
ENSMMUG00000001218	mml-miR-149-3p,mml-miR-1260b,mml-miR-4667	PLEKHS1	Pleckstrin homology domain||PH-like domain superfamily||-
ENSMMUG00000001219	mml-miR-760,novel_272,mml-miR-615-5p,mml-miR-149-5p	MRPL4	50S ribosomal protein uL4||Ribosomal protein L4/L1e||Ribosomal protein L4 domain superfamily
ENSMMUG00000001220	mml-miR-185-3p,novel_253,novel_164,novel_199,mml-miR-143-5p	ADGRE1	GPS motif||GPCR, family 2-like||GPCR, family 2, secretin-like||EGF-like domain||GPCR, family 2, secretin-like, conserved site||EGF-type aspartate/asparagine hydroxylation site||GPCR family 2, EMR1-like receptor||Growth factor receptor cysteine-rich domain superfamily||Complement Clr-like EGF domain||EGF-like calcium-binding, conserved site||EGF-like calcium-binding domain
ENSMMUG00000001228	mml-miR-128a-5p,mml-miR-193b-3p,mml-miR-365-2-5p,mml-miR-940,mml-miR-150-5p,mml-miR-1306-5p,mml-miR-7180-3p,novel_325,mml-miR-7172-5p,mml-miR-671-5p,mml-miR-15a-3p,mml-miR-486-3p,mml-miR-328,mml-miR-331-3p,mml-miR-346	LLGL2	WD40-repeat-containing domain superfamily||Lethal(2) giant larvae protein||WD40 repeat, conserved site||Lethal giant larvae homologue 2||WD40/YVTN repeat-like-containing domain superfamily||WD40 repeat
ENSMMUG00000001233	mml-miR-214-3p	IPO11	Armadillo-like helical||Armadillo-type fold||Importin-beta, N-terminal domain
ENSMMUG00000001238	mml-miR-654-5p,mml-miR-193b-5p,mml-miR-671-5p,mml-miR-541-3p,mml-miR-4446-3p,mml-miR-940,mml-miR-373,mml-miR-302c	RNFT2	Zinc finger, RING/FYVE/PHD-type||Zinc finger, RING-type||-||Zinc finger, RING-type, conserved site
ENSMMUG00000001244	mml-miR-346,novel_241,mml-miR-939,mml-miR-1226,mml-miR-632	EPB41L5	FERM adjacent (FA)||Band 4.1-like protein 5||FERM, N-terminal||Ubiquitin-like domain superfamily||FERM central domain||FERM superfamily, second domain||Ezrin/radixin/moesin-like||FERM conserved site||PH-like domain superfamily||Band 4.1 domain||FERM/acyl-CoA-binding protein superfamily||FERM, C-terminal PH-like domain||FERM domain
ENSMMUG00000001247	novel_224,mml-miR-486-3p,mml-miR-125a-3p,mml-miR-149-3p,mml-miR-671-5p,mml-miR-370-3p,mml-miR-185-3p,mml-miR-636	ZNF609	Zinc finger C2H2-type||Zinc finger protein 608/609
ENSMMUG00000001248	mml-miR-769-3p	F13A1	Protein-glutamine gamma-glutamyltransferase, animal||Transglutaminase, C-terminal domain superfamily||Transglutaminase, N-terminal||Transglutaminase, active site||Transglutaminase, C-terminal||Immunoglobulin E-set||Coagulation factor XIII A chain||Papain-like cysteine peptidase superfamily||Transglutaminase-like||Transglutaminase-like superfamily||Immunoglobulin-like fold
ENSMMUG00000001250	mml-miR-204-3p,mml-miR-1232,mml-miR-149-3p,mml-miR-449b-3p,mml-miR-3173	PTPN3	FERM/acyl-CoA-binding protein superfamily||Band 4.1 domain||Protein-tyrosine phosphatase-like||FERM central domain||FERM, N-terminal||PDZ superfamily||PH-like domain superfamily||FERM domain||FERM, C-terminal PH-like domain||Protein-tyrosine phosphatase, catalytic||FERM superfamily, second domain||FERM conserved site||PDZ domain||Ubiquitin-like domain superfamily||Protein-tyrosine phosphatase, ac…
ENSMMUG00000001264	mml-miR-185-3p,mml-miR-4743,novel_323,mml-miR-193b-3p,mml-miR-138-5p,novel_158,mml-miR-3173,mml-miR-15a-3p,mml-miR-298,mml-miR-149-5p,novel_277,mml-miR-505-5p,mml-miR-328,mml-miR-532-3p	BSDC1	BSD domain superfamily||BSD domain
ENSMMUG00000001266	mml-miR-103-3p,mml-miR-4743,mml-miR-107-3p,mml-miR-149-3p	COG1	Conserved oligomeric Golgi complex subunit 1
ENSMMUG00000001267	mml-miR-484,mml-miR-6794-5p,mml-miR-423-3p,mml-miR-671-5p,mml-miR-939,mml-miR-1296-5p,mml-miR-1230,mml-miR-7195-3p,mml-miR-940,mml-miR-1233,mml-miR-185-3p	GTF3C5	Transcription factor Tau95, triple barrel domain||Transcription factor IIIC subunit 5||Transcription factor IIIC subunit 5, HTH domain
ENSMMUG00000001272	mml-miR-331-3p,mml-miR-505-5p,mml-miR-329-1-5p,mml-miR-1260b,mml-miR-7172-5p,mml-miR-615-5p,mml-miR-7180-3p,mml-miR-939,mml-miR-210-5p	CEL	Carboxylesterase type B, conserved site||-||Carboxylesterase, type B||Alpha/Beta hydrolase fold||Carboxylesterase type B, active site||Bile salt-activated lipase
ENSMMUG00000001273	novel_226,mml-miR-378d,mml-miR-7195-3p,mml-miR-874-3p,mml-miR-4446-3p,mml-miR-760,mml-miR-107-3p,novel_379,mml-miR-331-3p,mml-miR-15a-3p,mml-miR-671-5p	CLBA1	Aftiphilin, clathrin-binding box
ENSMMUG00000001278	novel_426,mml-miR-497-5p,novel_154	VIT	LCCL domain superfamily||von Willebrand factor A-like domain superfamily||LCCL domain||von Willebrand factor, type A
ENSMMUG00000001282	mml-miR-149-5p	SF3B6	Nucleotide-binding alpha-beta plait domain superfamily||SF3B6, RNA recognition motif||RNA recognition motif domain||RNA-binding domain superfamily
ENSMMUG00000001283	mml-miR-432-5p,mml-miR-516b,mml-miR-7172-5p,mml-miR-152-5p,mml-miR-7180-3p,novel_158,mml-miR-605,mml-miR-760	TP53I3	NAD(P)-binding domain superfamily||Quinone oxidoreductase PIG3||GroES-like superfamily||Polyketide synthase, enoylreductase domain||Alcohol dehydrogenase, N-terminal||Alcohol dehydrogenase, C-terminal
ENSMMUG00000001286	mml-miR-887,mml-miR-760,mml-miR-1230,mml-miR-532-3p,mml-miR-939	NPTX1	Pentraxin-related||Concanavalin A-like lectin/glucanase domain superfamily||Pentaxin, conserved site
ENSMMUG00000001287	mml-miR-4446-3p,mml-miR-329-1-5p	RNF8	E3 ubiquitin-protein ligase RNF8||Zinc finger, RING-type, conserved site||Forkhead-associated (FHA) domain||Zinc finger, RING-type||Zinc finger, RING/FYVE/PHD-type||SMAD/FHA domain superfamily
ENSMMUG00000001291	mml-miR-128a-5p,mml-miR-26b-3p,mml-miR-128b-5p,mml-miR-330-3p	SGCG	Sarcoglycan complex subunit protein||Sarcoglycan gamma/delta/zeta||Gamma-sarcoglycan
ENSMMUG00000001297	mml-miR-339-5p,mml-miR-939,mml-miR-1230,novel_224,mml-miR-486-3p,mml-miR-1284,mml-miR-324-3p,novel_300,mml-miR-125a-3p,mml-miR-346,mml-miR-149-3p,mml-miR-23a-5p,mml-miR-365-1-5p,mml-miR-15a-3p,mml-miR-23a-3p	CADM3	Immunoglobulin-like domain||Immunoglobulin-like fold||Immunoglobulin-like domain superfamily||Immunoglobulin subtype||Immunoglobulin subtype 2||Neurexin/syndecan/glycophorin C||CD80-like, immunoglobulin C2-set||Immunoglobulin V-set domain
ENSMMUG00000001300	mml-miR-877-3p,novel_420,mml-miR-125a-5p	ACKR1	Duffy antigen/chemokine receptor
ENSMMUG00000001306	mml-miR-149-3p,mml-miR-7195-3p,mml-miR-324-3p,mml-miR-877-5p,mml-miR-3173,novel_396	ORAI1	Orai superfamily||Calcium release-activated calcium channel protein
ENSMMUG00000001307	mml-miR-370-3p,mml-miR-485-5p	RTL9	-
ENSMMUG00000001313	novel_323,novel_455,mml-miR-330-5p,mml-miR-7184-5p,mml-miR-636,mml-miR-874-5p,mml-miR-940,mml-miR-1230,mml-miR-370-3p,mml-miR-7172-5p,mml-miR-877-5p,mml-miR-210-5p,mml-miR-493-3p,mml-miR-7180-3p,mml-miR-6794-5p,mml-miR-331-3p	FARP2	FERM/acyl-CoA-binding protein superfamily||Band 4.1 domain||PH-like domain superfamily||FARP1/FARP2/FRMD7, FERM domain C-lobe||FERM, C-terminal PH-like domain||Dbl homology (DH) domain superfamily||FERM domain||FERM central domain||FERM conserved site||FERM superfamily, second domain||FERM adjacent (FA)||Ubiquitin-like domain superfamily||FERM, N-terminal||Dbl homology (DH) domain||Pleckstrin hom…
ENSMMUG00000001314	mml-miR-3173,mml-miR-185-3p,mml-miR-4446-3p,mml-miR-34c-5p,mml-miR-30b-3p,mml-miR-324-5p,mml-miR-125b-2-3p,mml-miR-298	STK25	Serine/threonine kinase 25, catalytic domain||Protein kinase domain||Protein kinase, ATP binding site||Protein kinase-like domain superfamily
ENSMMUG00000001317	mml-miR-484	ZFR	Zinc finger C2H2 superfamily||Matrin/U1-C-like, C2H2-type zinc finger||-||DZF domain||Zinc finger C2H2-type
ENSMMUG00000001319	mml-miR-143-5p,novel_396,mml-miR-330-5p,mml-miR-185-3p	-	Tetrahydrofolate dehydrogenase/cyclohydrolase||P-loop containing nucleoside triphosphate hydrolase||Formate-tetrahydrofolate ligase, FTHFS, conserved site||NAD(P)-binding domain superfamily||Formate-tetrahydrofolate ligase, FTHFS||Tetrahydrofolate dehydrogenase/cyclohydrolase, conserved site||Tetrahydrofolate dehydrogenase/cyclohydrolase, NAD(P)-binding domain||Tetrahydrofolate dehydrogenase/cycl…
ENSMMUG00000001321	mml-miR-18a-3p,mml-miR-615-5p,mml-miR-760,novel_241,mml-miR-149-5p,mml-miR-6794-5p,mml-miR-149-3p,mml-miR-1260b,mml-miR-6529-3p,mml-miR-939,mml-miR-365-2-5p,mml-miR-1230,mml-miR-370-3p,mml-miR-940,mml-miR-449b-3p,novel_253	2021-09-09	-||Septin-type guanine nucleotide-binding (G) domain||Septin 9||Septin||P-loop containing nucleoside triphosphate hydrolase
ENSMMUG00000001324	mml-miR-7198-3p,mml-miR-185-3p,mml-miR-423-5p,novel_396,mml-miR-28-5p	TSPAN32	Tetraspanin, EC2 domain superfamily||Tetraspanin/Peripherin||Tetraspanin
ENSMMUG00000001328	mml-miR-15a-3p,mml-miR-7174-5p,mml-miR-432-5p,mml-miR-449a-5p,mml-miR-106b-3p,mml-miR-214-3p,mml-miR-484,novel_396,mml-miR-486-3p,mml-miR-92a-5p,mml-miR-493-5p,mml-miR-194-3p,mml-miR-940,mml-miR-185-3p,novel_296	ALDH3A1	Aldehyde/histidinol dehydrogenase||Aldehyde dehydrogenase, N-terminal||Aldehyde dehydrogenase, C-terminal||Aldehyde dehydrogenase domain||Aldehyde dehydrogenase, glutamic acid active site||Aldehyde dehydrogenase, cysteine active site||Aldehyde dehydrogenase NAD(P)-dependent
ENSMMUG00000001332	novel_451,mml-miR-760,mml-miR-330-5p,novel_266,mml-miR-6794-5p,mml-miR-1243-5p,mml-miR-125a-3p	UBE2L6	Ubiquitin-conjugating enzyme/RWD-like||Ubiquitin-conjugating enzyme, active site||Ubiquitin-conjugating enzyme E2
ENSMMUG00000001341	mml-miR-361-3p	HS3ST1	Heparan sulfate sulfotransferase||Sulfotransferase domain||P-loop containing nucleoside triphosphate hydrolase
ENSMMUG00000001342	mml-miR-598-5p,novel_224	IQSEC1	IQ motif, EF-hand binding site||PH-like domain superfamily||Sec7, C-terminal domain superfamily||Sec7 domain superfamily||IQ motif and SEC7 domain-containing protein, PH domain||Sec7 domain||Pleckstrin homology domain||IQ motif and SEC7 domain-containing protein 1
ENSMMUG00000001343	mml-miR-939,mml-miR-1226,mml-miR-940,mml-miR-874-3p,mml-miR-134-3p,mml-miR-323a-5p,mml-miR-377-5p,mml-miR-328,novel_224,mml-miR-449b-3p,novel_296,mml-miR-18a-3p,mml-miR-185-3p,mml-miR-210-5p,mml-miR-760,mml-miR-6794-5p,mml-miR-331-3p,novel_241,mml-miR-1260b,mml-miR-671-5p,mml-miR-149-3p	STARD3	StAR-related lipid transfer protein 3, C-terminal||START domain||START-like domain superfamily||Steroidogenic acute regulatory protein-like||MENTAL domain
ENSMMUG00000001347	novel_272,mml-miR-125a-5p,mml-miR-210-5p,mml-miR-1224-3p,mml-miR-4446-3p,novel_279,mml-miR-874-3p,mml-miR-185-3p,mml-miR-330-5p,mml-miR-484,mml-miR-125a-3p,novel_224,mml-miR-204-3p,mml-miR-15a-3p,mml-miR-149-3p	PGAP3	Per1-like
ENSMMUG00000001348	mml-miR-133a,mml-miR-541-3p,mml-miR-484,mml-miR-125a-3p,mml-miR-133b-3p,novel_224,mml-miR-4743,novel_294,mml-miR-504-5p,mml-miR-370-3p,mml-miR-939,mml-miR-1296-5p	ERBB2	Tyrosine-protein kinase, catalytic domain||Tyrosine-protein kinase, active site||Receptor L-domain||Serine-threonine/tyrosine-protein kinase, catalytic domain||Protein kinase-like domain superfamily||Furin-like repeat||Furin-like cysteine-rich domain||Growth factor receptor cysteine-rich domain superfamily||Protein kinase domain||Growth factor receptor domain 4||Tyrosine protein kinase, EGF/ERB/X…
ENSMMUG00000001350	mml-miR-486-3p	HERPUD2	Ubiquitin-like domain superfamily||Homocysteine-responsive endoplasmic reticulum-resident ubiquitin-like domain member 1 /2||Ubiquitin domain
ENSMMUG00000001352	mml-miR-874-3p,novel_207,mml-miR-342-3p,mml-miR-324-3p	SPAG7	Sperm-associated antigen 7, R3H domain||R3H domain||Sperm-associated antigen 7||R3H domain superfamily
ENSMMUG00000001357	novel_241,mml-miR-328,mml-miR-149-5p,mml-miR-671-5p,mml-miR-149-3p,novel_164,mml-miR-939,mml-miR-23b-5p,mml-miR-4446-3p,mml-miR-940,mml-miR-185-3p,mml-miR-370-3p	TSPAN11	Tetraspanin||Tetraspanin/Peripherin||Tetraspanin, EC2 domain superfamily
ENSMMUG00000001359	mml-miR-541-5p,mml-miR-378a,mml-miR-378d	CAPRIN2	Caprin-1 dimerization domain||Caprin||C1q domain||Cytoplasmic activation/proliferation-associated protein-1 C term||Tumour necrosis factor-like domain superfamily
ENSMMUG00000001361	mml-miR-1232	IPO8	Armadillo-like helical||Armadillo-type fold||Importin-beta, N-terminal domain||Exportin-2, central domain
ENSMMUG00000001363	mml-miR-150-3p	C2CD4A	C2 calcium-dependent domain-containing protein 4||C2 domain superfamily
ENSMMUG00000001369	mml-miR-18a-3p,mml-miR-760,mml-miR-185-3p,mml-miR-1224-3p,mml-miR-210-5p,mml-miR-532-3p,mml-miR-346,mml-miR-331-3p,mml-miR-149-3p,mml-miR-1226,mml-miR-330-5p,mml-miR-6505-5p,mml-miR-940,mml-miR-370-3p,mml-miR-328,novel_224,mml-miR-33b-3p,mml-miR-484	HDAC11	Histone deacetylase domain||Ureohydrolase domain superfamily||Histone deacetylase domain superfamily||Histone deacetylase family
ENSMMUG00000001371	mml-miR-1230,mml-miR-874-5p,mml-miR-185-3p,mml-miR-323a-5p,mml-miR-6794-5p,mml-miR-92a-5p,novel_164,novel_266,novel_199	SLC22A23	Major facilitator, sugar transporter-like||Major facilitator superfamily domain||MFS transporter superfamily||Sugar transporter, conserved site
ENSMMUG00000001376	mml-miR-96,mml-miR-149-3p	-	Domain of unknown function DUF1605||P-loop containing nucleoside triphosphate hydrolase||Helicase-associated domain||YTH domain||ATP-dependent RNA helicase YTHDC2-related
ENSMMUG00000001380	mml-miR-328,mml-miR-7180-3p	ODF2L	Protein BCAP||Outer dense fibre protein 2-related
ENSMMUG00000001381	mml-miR-758-3p	CLCA2	von Willebrand factor, type A||Calcium-activated chloride channel protein, chordata||Calcium-activated chloride channel, N-terminal||von Willebrand factor A-like domain superfamily
ENSMMUG00000001389	novel_509	IRX3	Homeobox KN domain||Iroquois-class homeodomain protein||Homeobox domain||Homeobox, conserved site||Homeobox-like domain superfamily
ENSMMUG00000001399	mml-miR-197-5p	HMGCLL1	Pyruvate carboxyltransferase||HMG-CoA lyase-like1||Aldolase-type TIM barrel
ENSMMUG00000001400	mml-miR-877-5p,mml-miR-940	ZNF20	Krueppel-associated box||Zinc finger C2H2 superfamily||KRAB domain superfamily||Zinc finger C2H2-type
ENSMMUG00000001402	mml-miR-654-5p,novel_208	SLC15A1	Oligopeptide transporter||Proton-dependent oligopeptide transporter family||Major facilitator superfamily domain||PTR2 family proton/oligopeptide symporter, conserved site||MFS transporter superfamily
ENSMMUG00000001403	mml-miR-365-2-5p,mml-miR-134-3p,mml-miR-370-3p,mml-miR-933,mml-miR-939,mml-miR-339-5p,mml-miR-877-3p,mml-miR-541-3p,novel_451,mml-miR-484,novel_396,mml-miR-486-3p,novel_224,mml-miR-1233,mml-miR-1224-3p,mml-miR-138-5p,mml-miR-18a-3p,mml-let-7g-3p,mml-miR-365-1-5p,mml-miR-671-5p,mml-miR-7184-3p,mml-miR-346,mml-miR-6794-5p,mml-miR-331-3p,mml-miR-324-3p,novel_241	YIF1A	Yif1 family
ENSMMUG00000001404	mml-miR-33b-3p,mml-miR-584-3p,mml-miR-331-3p,mml-miR-324-3p,novel_256,mml-miR-92b-5p,mml-miR-4667,novel_451,mml-miR-185-5p,mml-miR-149-3p,mml-miR-129-5p,mml-miR-7180-3p,mml-miR-185-3p,mml-miR-210-5p	NEUROD2	Neurogenic differentiation factor 2||Neurogenic differentiation factor, domain of unknown function||Neurogenic differentiation factor NeuroD||Myc-type, basic helix-loop-helix (bHLH) domain||Helix-loop-helix DNA-binding domain superfamily
ENSMMUG00000001405	novel_241,mml-miR-4667,novel_272,mml-miR-885-5p,mml-miR-939,mml-miR-18a-3p,mml-miR-615-3p,mml-miR-874-3p,mml-miR-504-5p,mml-miR-370-3p,mml-miR-1224-3p,mml-miR-193b-3p,mml-miR-330-5p	PPP1R1B	Protein phosphatase inhibitor 1||Protein phosphatase 1 regulatory subunit 1B
ENSMMUG00000001407	mml-miR-18a-3p,novel_207,mml-miR-149-3p,novel_445	SLC5A11	Sodium/glucose symporter superfamily||Sodium/solute symporter
ENSMMUG00000001420	mml-miR-92a-5p,mml-miR-486-3p,mml-miR-505-5p,mml-miR-204-3p,novel_500,mml-miR-298,mml-miR-939,mml-miR-185-3p,mml-miR-940,mml-miR-874-5p,mml-miR-7184-5p,mml-miR-194-3p,mml-miR-423-5p,novel_323	MFAP2	ShKT domain||Microfibril-associated glycoprotein
ENSMMUG00000001423	mml-miR-30c-1-3p	FAM214A	Protein FAM214/SPAC3H8.04, C-terminal||-||Domain of unknown function DUF4210
ENSMMUG00000001427	mml-miR-501-3p,mml-miR-615-5p,mml-miR-3173,mml-miR-185-3p,mml-miR-7203-5p,mml-miR-4667,mml-miR-204-3p,mml-miR-23a-5p,mml-miR-149-3p	MYH14	Myosin IQ motif-containing domain superfamily||Kinesin motor domain superfamily||Myosin S1 fragment, N-terminal||Myosin head, motor domain||Myosin, N-terminal, SH3-like||IQ motif, EF-hand binding site||P-loop containing nucleoside triphosphate hydrolase||Myosin tail
ENSMMUG00000001433	mml-miR-7180-3p	RAI2	Retinoic acid-induced protein 2/sine oculis-binding protein homologue
ENSMMUG00000001454	mml-miR-940,mml-miR-127-3p	ACO2	Aconitase/3-isopropylmalate dehydratase, swivel||Aconitase, iron-sulfur domain||Aconitase A/isopropylmalate dehydratase small subunit, swivel domain||Aconitase family, 4Fe-4S cluster binding site||Aconitase/3-isopropylmalate dehydratase large subunit, alpha/beta/alpha, subdomain 1/3||Aconitase, mitochondrial-like||Aconitase/3-isopropylmalate dehydratase large subunit, alpha/beta/alpha domain||Aco…
ENSMMUG00000001459	mml-miR-324-3p,mml-miR-328,mml-miR-138-5p,mml-miR-541-3p,novel_226	POLR3H	RNA polymerase Rpb7-like , N-terminal||RNA polymerase III, subunit Rpc25||RNA polymerase Rpb7-like, N-terminal domain superfamily||Nucleic acid-binding, OB-fold||DNA-directed RNA polymerase, subunit E/RPC8
ENSMMUG00000001471	mml-miR-940,mml-miR-1224-3p,novel_158,novel_224,mml-miR-6794-5p	-	SAPAP family||Disks large-associated protein 1
ENSMMUG00000001473	mml-miR-486-3p,mml-miR-939,mml-miR-615-3p,mml-miR-760,mml-miR-185-3p	CNN1	Calponin homology domain||Calponin/LIMCH1||Smooth muscle protein/calponin||CH domain superfamily||Calponin repeat
ENSMMUG00000001479	mml-miR-370-3p	LAMC2	Laminin EGF domain||EGF-like domain||Laminin IV
ENSMMUG00000001480	novel_396,mml-miR-324-3p,mml-miR-939,mml-miR-149-3p,mml-miR-671-5p	FAM124A	FAM124||-
ENSMMUG00000001483	mml-miR-129-5p,mml-miR-15b-5p	RPUSD2	Pseudouridine synthase, RsuA/RluA||Pseudouridine synthase, RluC/RluD||Pseudouridine synthase, catalytic domain superfamily||Pseudouridine synthase, RluC/RluD, conserved site
ENSMMUG00000001484	mml-miR-16-1-3p	LAMP2	Lysosome-associated membrane glycoprotein||Lysosome-associated membrane glycoprotein, conserved site
ENSMMUG00000001485	mml-miR-210-5p,mml-miR-197-5p	TMEM150C	Frag1/DRAM/Sfk1
ENSMMUG00000001495	novel_445,mml-miR-203	KRT26	Keratin, type I||Intermediate filament, rod domain
ENSMMUG00000001502	mml-miR-197-5p,mml-miR-134-5p	KRT12	Intermediate filament, rod domain||Intermediate filament protein, conserved site||Keratin, type I
ENSMMUG00000001503	mml-miR-153-1-5p	KRT20	Intermediate filament, rod domain||Keratin, type I||Intermediate filament protein, conserved site
ENSMMUG00000001507	novel_430	BRD8	Brd8, Bromo domain||Bromodomain-containing protein 8||Bromodomain||Bromodomain-like superfamily
ENSMMUG00000001510	mml-miR-7180-3p,mml-miR-4667,mml-miR-365-2-5p,mml-miR-365-1-5p,novel_323,mml-miR-7172-5p	KRT39	Intermediate filament protein, conserved site||Keratin, type I||Intermediate filament, rod domain
ENSMMUG00000001511	mml-miR-1180-5p,novel_426,mml-miR-1224-3p	KIF20A	Kinesin-like protein KIF20A||Kinesin motor domain, conserved site||Kinesin motor domain||P-loop containing nucleoside triphosphate hydrolase||Kinesin motor domain superfamily||Kinesin-like protein
ENSMMUG00000001515	mml-miR-497-5p	CDC23	Tetratricopeptide repeat-containing domain||Cdc23||Tetratricopeptide repeat||Tetratricopeptide-like helical domain superfamily
ENSMMUG00000001516	mml-miR-7195-3p	TRAM1	TRAM/LAG1/CLN8 homology domain||Translocation associated membrane protein||TRAM1-like protein
ENSMMUG00000001519	mml-miR-214-3p,mml-miR-654-5p,mml-miR-1224-5p	KIR2DL4	Immunoglobulin-like domain superfamily||Immunoglobulin subtype||Immunoglobulin/major histocompatibility complex, conserved site||Immunoglobulin-like fold||Immunoglobulin
ENSMMUG00000001522	mml-miR-22,mml-miR-769-3p,mml-miR-874-5p,mml-miR-6794-5p,mml-miR-324-3p,mml-let-7g-3p,mml-miR-486-5p,mml-miR-125b-2-3p	-	Argininosuccinate synthase, conserved site||Rossmann-like alpha/beta/alpha sandwich fold||Argininosuccinate synthase||Argininosuccinate synthetase, catalytic/multimerisation domain body||Argininosuccinate synthase, type 1 subfamily
ENSMMUG00000001534	mml-miR-23a-5p,mml-miR-29b-2-5p,mml-miR-7180-3p,mml-miR-23b-5p,mml-miR-214-3p,mml-miR-1226	CAPN3	Calpain subdomain III||EF-hand domain||Peptidase C2, calpain, domain III||Cysteine peptidase, cysteine active site||Peptidase C2, calpain, catalytic domain||Calpain-3/9||Peptidase C2, calpain family||Peptidase C2, calpain, large subunit, domain III||Calpain large subunit, domain III superfamily||EF-Hand 1, calcium-binding site||EF-hand domain pair||Papain-like cysteine peptidase superfamily
ENSMMUG00000001535	mml-miR-149-3p,mml-miR-671-5p,mml-miR-486-3p,mml-miR-7181-3p,mml-miR-197-5p,mml-miR-214-3p	GRHL1	Transcription factor CP2-like||CP2 transcription factor
ENSMMUG00000001537	mml-miR-149-5p,novel_224,mml-miR-18a-3p,mml-miR-668,mml-miR-370-3p,novel_294,mml-miR-185-3p,mml-miR-197-3p,mml-miR-330-5p	APOL2	Apolipoprotein L
ENSMMUG00000001538	mml-miR-589,mml-miR-486-3p,mml-miR-324-3p,mml-miR-1243-5p,mml-miR-541-3p,mml-miR-370-3p,mml-miR-874-5p,mml-miR-185-3p,mml-miR-1224-5p	GRAMD1A	GRAM domain||VASt domain||PH-like domain superfamily
ENSMMUG00000001539	mml-miR-939,novel_241,novel_224,mml-miR-323a-5p,mml-miR-940	ARMH3	Armadillo-type fold||Armadillo-like helical domain-containing protein 3-like||Domain of unknown function DUF1741
ENSMMUG00000001545	mml-miR-615-3p,mml-miR-940,mml-miR-194-3p,mml-miR-1224-3p,mml-miR-193b-3p,mml-miR-149-5p,mml-miR-331-3p,novel_253,novel_164,mml-miR-1260b,novel_199,mml-miR-671-5p	-	Aquaporin-like||Major intrinsic protein
ENSMMUG00000001547	mml-miR-502-5p	ZNF106	WD40-repeat-containing domain||Zinc finger C2H2-type||WD40-repeat-containing domain superfamily||WD40 repeat||WD40/YVTN repeat-like-containing domain superfamily
ENSMMUG00000001549	mml-miR-324-3p,mml-miR-128b-5p,mml-miR-133a,mml-miR-18a-3p,mml-miR-615-5p,mml-miR-760,mml-miR-185-3p,mml-miR-1224-3p,novel_224,mml-miR-449b-3p,mml-miR-1296-5p,mml-miR-128a-5p,novel_279,mml-miR-4743,mml-miR-874-3p,mml-miR-7184-5p,mml-miR-134-3p,mml-miR-370-3p	ATAD3A	ATPase family AAA domain-containing protein 3, domain of unknown function DUF3523||AAA+ ATPase domain||P-loop containing nucleoside triphosphate hydrolase||ATPase, AAA-type, core||ATPase family AAA domain-containing protein 3
ENSMMUG00000001551	mml-miR-214-3p,mml-miR-127-5p,mml-miR-15a-5p,mml-miR-149-3p,mml-miR-7172-5p,mml-miR-339-5p,mml-miR-497-5p,mml-miR-4446-3p,mml-miR-940,novel_334	SSU72	RNA polymerase II subunit A||Phosphotyrosine protein phosphatase I superfamily
ENSMMUG00000001553	mml-miR-143-5p,mml-miR-129-5p	NDUFV3	NADH-ubiquinone oxidoreductase flavoprotein 3
ENSMMUG00000001562	mml-miR-654-5p,mml-miR-541-3p,mml-miR-17-3p	KLHL7	Kelch-like protein 7||Kelch-type beta propeller||SKP1/BTB/POZ domain superfamily||Kelch repeat type 1||BTB-kelch protein||BTB/POZ domain||BTB/Kelch-associated
ENSMMUG00000001563	mml-miR-133a,mml-miR-532-3p,mml-miR-7181-3p,mml-miR-149-5p,novel_323,mml-miR-197-3p,mml-miR-7184-5p,mml-miR-940,mml-miR-1224-3p,mml-miR-18a-3p,mml-miR-339-5p,mml-miR-7180-3p	CHST6	P-loop containing nucleoside triphosphate hydrolase||Carbohydrate sulfotransferase||Sulfotransferase domain
ENSMMUG00000001564	mml-miR-146b-5p,mml-miR-146a-5p,mml-miR-1233,novel_379,mml-miR-6794-5p,mml-miR-339-5p,mml-miR-324-3p	TMEM231	Transmembrane protein 231
ENSMMUG00000001565	mml-miR-6505-5p,novel_455	RABGAP1L	Kinesin-like||PH-like domain superfamily||-||PTB/PI domain||Rab-GTPase-TBC domain||Rab GTPase-activating protein 1||Rab-GTPase-TBC domain superfamily
ENSMMUG00000001568	mml-miR-6529-3p,novel_279,mml-miR-940,mml-miR-214-3p,mml-miR-30b-3p,novel_224,novel_241,mml-miR-324-3p,mml-miR-328,mml-miR-4667,mml-miR-204-3p	ARID3B	REKLES domain||ARID DNA-binding domain superfamily||ARID DNA-binding domain
ENSMMUG00000001573	novel_480,mml-miR-892b,novel_422	MRPS14	Ribosomal protein S14
ENSMMUG00000001575	mml-miR-125a-5p	WDR35	Tetratricopeptide-like helical domain superfamily||Anaphase-promoting complex subunit 4, WD40 domain||WD40/YVTN repeat-like-containing domain superfamily||WD40 repeat||WD40-repeat-containing domain||WD repeat protein 35||WD40-repeat-containing domain superfamily
ENSMMUG00000001582	mml-miR-130b-5p,novel_224	LAPTM4A	Lysosomal-associated transmembrane protein 4/5||Lysosomal-associated transmembrane protein, 4A/5
ENSMMUG00000001585	mml-miR-1180-3p,mml-miR-485-5p,mml-miR-328,mml-miR-675-5p,mml-miR-106b-3p,mml-miR-532-3p,novel_164,novel_266,mml-miR-15a-3p,mml-miR-149-3p,mml-miR-1260b,mml-miR-138-5p,mml-miR-615-5p,novel_158,mml-miR-185-3p,mml-miR-760,mml-let-7i-3p	FAAP100	Fanconi anemia-associated protein of 100kDa
ENSMMUG00000001586	mml-miR-134-3p,mml-miR-1224-3p,mml-miR-940,mml-miR-512-5p,mml-miR-185-3p,mml-miR-939,mml-miR-484,mml-miR-328,novel_241	NPLOC4	Nuclear pore localisation protein Npl4, ubiquitin-like domain||Zinc finger, RanBP2-type||MPN domain||Zinc finger, RanBP2-type superfamily||Ubiquitin-like domain superfamily||Nuclear protein localization protein 4||NPL4, zinc-binding putative||Nuclear pore localisation protein NPL4, C-terminal
ENSMMUG00000001587	mml-miR-1230	TPM1	Tropomyosin
ENSMMUG00000001589	novel_164,mml-miR-149-3p,novel_199,mml-miR-671-5p,mml-miR-342-5p,mml-miR-33b-3p,novel_241,mml-miR-30c-1-3p,novel_272,novel_158,mml-miR-885-3p,mml-miR-210-3p	TSPAN10	Tetraspanin, EC2 domain superfamily||Tetraspanin/Peripherin||Tetraspanin||Tetraspanin, conserved site
ENSMMUG00000001593	mml-miR-7180-3p,mml-miR-7172-5p	HGD	RmlC-like cupin domain superfamily||Homogentisate 1,2-dioxygenase||RmlC-like jelly roll fold
ENSMMUG00000001596	mml-miR-760,novel_382,mml-miR-34a-5p	GTF2E1	Zinc finger, TFIIB-type||Transcription factor E||TFIIEalpha/SarR/Rpc3 HTH domain||Transcription factor TFE/TFIIEalpha HTH domain||Transcription factor TFIIE alpha subunit, C-terminal||Transcription initiation factor IIE subunit alpha, N-terminal||Zinc finger, RING/FYVE/PHD-type
ENSMMUG00000001608	mml-miR-6529-3p,mml-miR-328	PLCE1	Phosphatidylinositol-specific phospholipase C, X domain||C2 domain||Phosphoinositide-specific phospholipase C, EF-hand-like domain||Ubiquitin-like domain superfamily||C2 domain superfamily||Ras guanine nucleotide exchange factor domain superfamily||Phosphoinositide phospholipase C family||EF-hand domain pair||Phospholipase C, phosphatidylinositol-specific, Y domain||1-phosphatidylinositol 4,5-bis…
ENSMMUG00000001610	mml-miR-185-3p,mml-miR-24-3p,mml-miR-615-5p,mml-miR-584-3p	ATP13A2	HAD-like superfamily||P-type ATPase, transmembrane domain superfamily||P-type ATPase, cytoplasmic domain N||HAD superfamily||P-type ATPase, phosphorylation site||P-type ATPase, subfamily V||P-type ATPase, A domain superfamily||P-type ATPase
ENSMMUG00000001612	mml-miR-134-3p,mml-miR-210-5p,mml-miR-874-3p,mml-miR-7184-5p,mml-miR-760,mml-miR-331-3p,mml-miR-532-3p,mml-miR-324-3p,novel_164,mml-miR-149-3p,mml-miR-1232,novel_199,mml-miR-7184-3p,mml-miR-298	PQLC1	PQ-loop repeat
ENSMMUG00000001613	mml-miR-636	TXNL4A	Dim1 family||Thioredoxin-like superfamily
ENSMMUG00000001614	novel_423	SDHB	Alpha-helical ferredoxin||4Fe-4S ferredoxin-type, iron-sulphur binding domain||2Fe-2S ferredoxin-like superfamily||4Fe-4S ferredoxin, iron-sulphur binding, conserved site||Beta-grasp domain superfamily||Succinate dehydogenase/fumarate reductase N-terminal||2Fe-2S ferredoxin-type iron-sulfur binding domain||Succinate dehydrogenase/fumarate reductase iron-sulphur protein||2Fe-2S ferredoxin, iron-su…
ENSMMUG00000001616	mml-miR-532-3p,mml-miR-34a-5p,mml-miR-4446-3p,mml-miR-210-5p,mml-miR-149-3p,mml-miR-760	PADI2	Protein-arginine deiminase (PAD), central domain||PAD, N-terminal domain superfamily||Protein-arginine deiminase||Protein-arginine deiminase, C-terminal||Protein-arginine deiminase, central domain superfamily||Protein-arginine deiminase (PAD) N-terminal||Cupredoxin
ENSMMUG00000001618	mml-miR-484,mml-miR-1226	ATP6V0D2	V-type ATPase subunit c||V-type ATP synthase subunit C-like||ATPase, V0 complex, subunit d||ATPase, V0 complex, c/d subunit
ENSMMUG00000001619	mml-miR-501-5p	NOC3L	Nucleolar complex-associated protein 3||Nucleolar complex-associated protein 3, N-terminal||Armadillo-type fold||CCAAT-binding factor
ENSMMUG00000001620	novel_224	GPR50	GPCR, rhodopsin-like, 7TM||Melatonin receptor family||G protein-coupled receptor, rhodopsin-like||Melatonin-related receptor 1X
ENSMMUG00000001623	mml-miR-1230,mml-miR-7184-5p,mml-miR-940,mml-miR-339-5p,mml-miR-7172-5p,novel_451,mml-miR-486-3p,mml-miR-185-3p,mml-miR-885-3p,mml-miR-18a-3p,mml-miR-7180-3p,novel_272,novel_199,novel_266,novel_164,mml-miR-331-3p,mml-miR-6794-5p	VPS37D	Vacuolar protein sorting-associated protein 37||Modifier of rudimentary, Modr
ENSMMUG00000001632	novel_287,novel_224,mml-miR-106b-3p,mml-miR-331-3p,mml-miR-185-3p,mml-miR-134-3p,mml-miR-210-5p,mml-miR-1224-3p,mml-miR-892b	ZFAND3	AN1-like Zinc finger||Zinc finger, AN1-type||Zinc finger, A20-type
ENSMMUG00000001633	mml-miR-138-5p,mml-miR-22,mml-miR-18a-3p,mml-miR-370-3p,mml-miR-874-3p,mml-miR-874-5p,mml-miR-485-3p,mml-miR-4446-3p,mml-miR-205,mml-miR-379-5p,mml-miR-654-5p,mml-miR-15a-3p	GSDMD	Gasdermin, PUB domain||Gasdermin, pore forming domain||Gasdermin
ENSMMUG00000001635	mml-miR-149-3p,mml-miR-6794-5p,mml-miR-296-3p,novel_241,mml-miR-92a-5p,mml-miR-30c-2-3p,mml-miR-210-5p,mml-miR-185-3p,mml-miR-760,mml-miR-330-5p,mml-miR-939	ZNF703	Transcriptional repressor NocA-like||Zinc finger C2H2-type
ENSMMUG00000001639	mml-miR-92a-5p,novel_207,mml-miR-675-5p,mml-miR-92b-5p,novel_226,mml-miR-940,mml-miR-1224-5p,mml-miR-361-3p,mml-miR-7181-3p,mml-miR-873-5p,mml-miR-149-5p,mml-miR-6794-5p,mml-miR-15a-3p,mml-miR-3173,mml-miR-615-5p,mml-miR-30c-1-3p,mml-miR-504-5p,mml-miR-185-3p	MROH6	Armadillo-type fold||Armadillo-like helical
ENSMMUG00000001645	mml-miR-149-3p,novel_199,mml-miR-671-5p,novel_164,novel_266,mml-miR-7181-3p,novel_241,mml-miR-149-5p,mml-miR-346,mml-miR-760,novel_294,mml-miR-210-5p,mml-miR-1224-3p,mml-miR-615-3p,mml-miR-877-3p,mml-miR-92b-5p,mml-miR-128a-5p,mml-miR-940,mml-miR-874-5p,mml-miR-139-3p,mml-miR-874-3p,mml-miR-1226,mml-miR-939	-	Translation elongation factor eEF-1beta-like superfamily||Elongation factor 1 beta central acidic region, eukaryote||Translation elongation factor EF1B/ribosomal protein S6||Translation elongation factor EF1B, beta/delta chains, conserved site||Translation elongation factor EF1B, beta/delta subunit, guanine nucleotide exchange domain
ENSMMUG00000001648	mml-miR-363-5p	B3GNT10	Glycosyl transferase, family 31
ENSMMUG00000001649	novel_277,novel_224,novel_158,novel_164,mml-miR-7195-3p,mml-miR-877-3p,novel_207	RUNX1	Runt domain||Runt-related transcription factor RUNX||p53-like transcription factor, DNA-binding||Runx, central domain superfamily||Runx, C-terminal domain||p53/RUNT-type transcription factor, DNA-binding domain superfamily||Acute myeloid leukemia 1 protein (AML1)/Runt
ENSMMUG00000001661	mml-miR-204-3p,mml-miR-128b-5p,novel_266,mml-miR-654-5p,mml-miR-760,mml-miR-423-5p,mml-miR-185-3p,novel_158,mml-miR-885-3p,mml-miR-615-3p,mml-miR-769-3p,novel_221,mml-miR-541-3p,mml-miR-486-5p,mml-miR-92b-5p,mml-miR-128a-5p,mml-miR-330-5p,mml-miR-632,mml-miR-1230,mml-miR-874-5p,mml-miR-4743,mml-miR-7184-5p	GRIN1	Calmodulin-binding domain C0, NMDA receptor, NR1 subunit||Ionotropic glutamate receptor, metazoa||Ionotropic glutamate receptor, L-glutamate and glycine-binding domain||Receptor, ligand binding region||Periplasmic binding protein-like I||Ionotropic glutamate receptor
ENSMMUG00000001667	mml-miR-501-3p,mml-miR-18a-3p,mml-miR-885-3p,mml-miR-874-3p,mml-miR-940,mml-miR-194-3p,mml-miR-135a-2-3p,mml-miR-484,mml-miR-7181-3p,mml-miR-486-3p,mml-miR-324-3p,mml-miR-133a,mml-miR-149-3p	TMEM210	TMEM210 family
ENSMMUG00000001669	mml-miR-4446-3p,mml-miR-7184-5p,mml-miR-874-5p,mml-miR-1230,mml-miR-370-3p,mml-miR-1296-5p,mml-miR-541-3p,novel_396,mml-miR-584-3p,mml-miR-185-3p,mml-miR-767-5p,mml-miR-18a-3p,novel_158,mml-miR-298,mml-miR-34a-5p,mml-miR-7203-5p	ANAPC2	Anaphase-promoting complex subunit 2, C-terminal||Cullin homology domain||Winged helix DNA-binding domain superfamily||Cullin, N-terminal||Cullin homology domain superfamily||Winged helix-like DNA-binding domain superfamily
ENSMMUG00000001671	mml-miR-328,mml-miR-18a-3p,mml-miR-149-5p	CHCHD3	MICOS complex subunit MIC19/MIC25
ENSMMUG00000001675	mml-miR-26b-3p,mml-miR-4446-3p,mml-miR-185-3p,mml-miR-370-3p,mml-miR-1226,novel_164,novel_451,mml-miR-196b-3p,mml-miR-328	ASCC2	Ubiquitin system component CUE||Activating signal cointegrator 1 complex subunit 2, CUE domain||UBA-like superfamily
ENSMMUG00000001677	mml-miR-874-3p,mml-miR-940,mml-miR-1230,mml-miR-370-3p,novel_224,mml-miR-584-3p,mml-miR-484,novel_253,mml-miR-767-5p,mml-miR-18a-3p,mml-miR-7180-3p,mml-miR-760,mml-miR-194-3p,mml-miR-1224-3p,mml-miR-324-3p,mml-miR-532-3p,mml-miR-346,mml-miR-298,mml-miR-149-3p,mml-miR-15a-3p,novel_164	TPRN	Phostensin/Taperin||Taperin||Phostensin/Taperin PP1-binding domain
ENSMMUG00000001678	mml-miR-889-5p,mml-miR-7181-3p,mml-miR-188-3p,mml-miR-93-5p,mml-miR-125a-3p,mml-miR-17-5p,mml-miR-874-5p,mml-miR-20b-5p	CAPSL	EF-Hand 1, calcium-binding site||Calcyphosin-like protein||EF-hand domain pair||EF-hand domain
ENSMMUG00000001680	mml-miR-636,mml-miR-1230,mml-miR-532-3p,mml-miR-296-3p	TANK	Tbk1/Ikki binding domain||TRAF family member-associated NF-kappa-B activator
ENSMMUG00000001690	mml-miR-15a-3p	CNN3	CH domain superfamily||Smooth muscle protein/calponin||Calponin/LIMCH1||Calponin homology domain||Calponin repeat
ENSMMUG00000001697	mml-miR-107-5p	C2orf40	Augurin
ENSMMUG00000001710	mml-miR-370-3p,mml-miR-324-3p	SPATA19	Spermatogenesis-associated protein 19, mitochondrial
ENSMMUG00000001713	mml-miR-139-3p,mml-miR-1260b,mml-miR-532-3p	CDH20	Cadherin-like||Catenin binding domain superfamily||Cadherin||Cadherin-like superfamily||Cadherin conserved site||Cadherin, cytoplasmic domain
ENSMMUG00000001714	mml-miR-874-3p,novel_279,mml-miR-675-5p,novel_154,novel_224	TXNRD3	Thioredoxin/glutathione reductase selenoprotein||Glutaredoxin, eukaryotic/virial||FAD/NAD(P)-binding domain||Pyridine nucleotide-disulphide oxidoreductase, class I||Pyridine nucleotide-disulphide oxidoreductase, dimerisation domain||Pyridine nucleotide-disulphide oxidoreductase, class I, active site||Glutaredoxin||FAD/NAD-linked reductase, dimerisation domain superfamily||FAD/NAD(P)-binding domai…
ENSMMUG00000001715	mml-miR-298	ZNF627	KRAB domain superfamily||Zinc finger C2H2-type||Krueppel-associated box||Zinc finger C2H2 superfamily
ENSMMUG00000001721	mml-miR-128a-5p,novel_500,mml-miR-128b-5p,mml-miR-24-3p,mml-miR-214-3p	ANO7	Anoctamin-7||Anoctamin||Anoctamin, dimerisation domain
ENSMMUG00000001723	mml-miR-615-5p,mml-miR-484,novel_241,mml-miR-940,mml-miR-150-3p	ZFYVE19	Zinc finger, FYVE-related||Zinc finger, FYVE/PHD-type||Zinc finger, RING/FYVE/PHD-type||FYVE zinc finger
ENSMMUG00000001724	novel_266,mml-miR-708-5p,mml-miR-339-5p,mml-miR-7185-5p	PPP1R14D	CPI-17||CPI-17 superfamily
ENSMMUG00000001725	novel_396,mml-miR-7203-5p,mml-miR-204-3p,novel_319,mml-miR-939,mml-miR-767-5p,mml-miR-940,mml-miR-4446-3p	SLC35A4	Nucleotide-sugar transporter
ENSMMUG00000001727	mml-miR-7184-3p,mml-miR-760,mml-miR-149-3p,mml-miR-152-3p	MED27	Mediator complex, subunit Med27
ENSMMUG00000001728	mml-miR-339-5p	MAPK9	Protein kinase domain||Serine/threonine-protein kinase, active site||Mitogen-activated protein (MAP) kinase, JNK||Protein kinase-like domain superfamily||Mitogen-activated protein (MAP) kinase, conserved site
ENSMMUG00000001731	mml-miR-365-2-5p,mml-miR-370-3p,mml-miR-197-5p	GFPT2	GlmS/AgaS, SIS domain 1||Nucleophile aminohydrolases, N-terminal||Glucosamine-fructose-6-phosphate aminotransferase, isomerising||Glutamine amidotransferase type 2 domain||GlmS/FrlB, SIS domain 2||Sugar isomerase (SIS)
ENSMMUG00000001735	mml-miR-328,mml-miR-7195-3p	SLC1A6	Sodium:dicarboxylate symporter superfamily||Sodium:dicarboxylate symporter, conserved site||Sodium:dicarboxylate symporter
ENSMMUG00000001740	mml-miR-892b,mml-miR-191-3p,mml-miR-134-3p,mml-miR-1230,mml-miR-541-3p,mml-miR-149-3p	SLCO3A1	MFS transporter superfamily||Kazal domain superfamily||Major facilitator superfamily domain||Kazal domain||Organic anion transporter polypeptide
ENSMMUG00000001742	mml-miR-197-5p,novel_430	TGFBR3	Zona pellucida domain||Zona pellucida domain, conserved site
ENSMMUG00000001744	mml-miR-149-3p,mml-miR-671-5p,mml-miR-370-3p	TPST1	Protein-tyrosine sulfotransferase||P-loop containing nucleoside triphosphate hydrolase
ENSMMUG00000001748	novel_164,mml-miR-15a-3p,mml-miR-149-5p,mml-miR-331-3p,mml-miR-7181-3p,mml-miR-139-3p,mml-miR-512-5p,mml-miR-210-5p,mml-miR-129-2-3p	SYK	SH2 domain superfamily||Protein kinase, ATP binding site||Protein kinase domain||Protein kinase-like domain superfamily||SYK/ZAP-70, N-terminal SH2 domain||SH2 domain||Tyrosine-protein kinase, non-receptor SYK/ZAP-70||Tyrosine-protein kinase SYK/ZAP-70, inter-SH2 domain superfamily||Tyrosine-protein kinase, catalytic domain||Serine-threonine/tyrosine-protein kinase, catalytic domain||Tyrosine-pro…
ENSMMUG00000001758	novel_323	CSNK1A1	Protein kinase domain||Serine/threonine-protein kinase, active site||Protein kinase-like domain superfamily||Protein kinase, ATP binding site
ENSMMUG00000001763	mml-miR-877-3p,mml-miR-193b-5p,mml-miR-7172-5p,mml-miR-671-5p,mml-miR-675-5p,novel_396,mml-miR-486-3p,mml-miR-1224-3p,mml-miR-370-3p,mml-miR-4743,mml-miR-940,mml-miR-7184-5p,novel_158,mml-miR-210-3p	NCAPH2	Condensin II complex subunit H2, N-terminal||Condensin II complex subunit H2, middle domain||Condensin-2 complex subunit H2||Condensin-2 complex subunit H2, C-terminal
ENSMMUG00000001768	mml-miR-1224-3p,mml-miR-150-5p,mml-miR-1306-5p,mml-miR-4766-5p	ZNF616	KRAB domain superfamily||Zinc finger C2H2-type||Krueppel-associated box||Zinc finger C2H2 superfamily
ENSMMUG00000001776	mml-miR-504-5p,mml-miR-7184-5p,mml-miR-940,novel_334,mml-miR-331-3p,mml-miR-7180-3p,mml-miR-877-5p	GNAZ	Guanine nucleotide binding protein (G-protein), alpha subunit||G-protein alpha subunit, group I||P-loop containing nucleoside triphosphate hydrolase||G protein alpha subunit, helical insertion
ENSMMUG00000001777	mml-miR-874-3p,mml-miR-15a-3p,mml-miR-7184-5p,mml-miR-330-5p,novel_272,mml-miR-7165-3p,mml-miR-939	TESMIN	Lin-54 family||CRC domain||Tesmin/TSO1-like CXC domain
ENSMMUG00000001780	mml-miR-370-3p	CPT1A	Acyltransferase ChoActase/COT/CPT||Carnitine O-palmitoyltransferase, N-terminal||Choline/carnitine acyltransferase domain
ENSMMUG00000001781	novel_154,mml-miR-885-3p,mml-miR-4446-3p,mml-miR-127-3p,mml-miR-331-3p,mml-miR-532-3p,novel_164,novel_199,mml-miR-1260b	LRRC23	Leucine-rich repeat||Leucine-rich repeat domain superfamily
ENSMMUG00000001782	mml-miR-339-5p,mml-miR-1230,mml-miR-940,mml-miR-484,mml-let-7b-5p,mml-miR-486-3p,mml-miR-615-5p,mml-miR-1306-5p,mml-miR-210-5p,mml-miR-1224-3p,mml-miR-185-3p,mml-miR-331-3p,mml-miR-149-5p,mml-miR-361-3p,mml-miR-532-3p,mml-miR-324-3p,mml-miR-204-3p,mml-miR-149-3p	LINGO1	Immunoglobulin I-set||Leucine-rich repeat, typical subtype||Leucine-rich repeat N-terminal domain||Leucine-rich repeat domain superfamily||Immunoglobulin subtype||Immunoglobulin-like domain superfamily||Immunoglobulin subtype 2||Immunoglobulin-like fold||Leucine-rich repeat||BspA type Leucine rich repeat region||Immunoglobulin-like domain
ENSMMUG00000001791	mml-miR-1233,mml-miR-940,mml-miR-939,novel_287,mml-miR-204-3p,novel_206,mml-miR-7172-5p,mml-miR-485-5p,mml-miR-6794-5p,mml-miR-584-3p,mml-miR-654-5p	GRWD1	G-protein beta WD-40 repeat||WD40/YVTN repeat-like-containing domain superfamily||WD40 repeat, conserved site||WD40 repeat||WD40-repeat-containing domain superfamily||WD40-repeat-containing domain||Histone-binding protein RBBP4, N-terminal
ENSMMUG00000001792	mml-miR-1233,mml-miR-1226	KCNJ14	Inward rectifier potassium channel, C-terminal||Potassium channel, inwardly rectifying, Kir||Potassium channel, inwardly rectifying, Kir, cytoplasmic||Immunoglobulin E-set||Potassium channel, inwardly rectifying, transmembrane domain
ENSMMUG00000001793	mml-miR-7181-3p,mml-miR-331-3p,mml-miR-149-5p,mml-miR-365-1-5p,mml-miR-1306-5p,mml-miR-3173,novel_272,mml-miR-615-5p,mml-miR-760,mml-miR-210-5p,novel_256,mml-miR-339-5p,mml-miR-874-5p,mml-miR-7184-5p,novel_226,mml-miR-370-3p,mml-miR-134-3p	CYTH2	Sec7 domain||Pleckstrin homology domain||PH-like domain superfamily||Sec7, C-terminal domain superfamily||Sec7 domain superfamily
ENSMMUG00000001795	mml-miR-204-3p,mml-miR-149-3p	SRP68	Signal recognition particle subunit SRP68||Signal recognition particle subunit SRP68, RNA-binding domain||SRP68, N-terminal domain superfamily||-
ENSMMUG00000001799	novel_266,mml-miR-298,mml-miR-7184-3p,mml-miR-106b-3p,mml-miR-149-5p,mml-miR-877-5p,novel_241,novel_279,mml-miR-874-5p,mml-miR-1233,mml-miR-4446-3p,mml-miR-892b	CCM2	PTB/PI domain||Cerebral cavernous malformations 2, harmonin-homology domain||PH-like domain superfamily||Cerebral cavernous malformations 2
ENSMMUG00000001801	mml-miR-149-3p,novel_277	MAGI2	Guanylate kinase/L-type calcium channel beta subunit||WW domain||PDZ domain 6||P-loop containing nucleoside triphosphate hydrolase||Guanylate kinase-like domain||Guanylate kinase, conserved site||PDZ superfamily||PDZ domain||Membrane-associated guanylate kinase, WW and PDZ domain-containing protein 2||WW domain superfamily
ENSMMUG00000001803	mml-miR-7203-5p,mml-miR-197-5p,novel_224,mml-miR-298,mml-miR-149-3p	GJA5	Connexin, N-terminal domain superfamily||Connexin, C-terminal||Gap junction alpha-5 protein (Cx40)||Gap junction protein, cysteine-rich domain||Gap junction alpha-5 protein (Cx40), C-terminal||Connexin, N-terminal||Connexin||Connexin, conserved site
ENSMMUG00000001814	novel_199,novel_164,mml-miR-204-3p	LMCD1	PET domain||Zinc finger, LIM-type||PET testin
ENSMMUG00000001817	mml-miR-328,mml-miR-33b-3p,mml-miR-675-5p,mml-miR-7172-5p,mml-miR-92b-5p,mml-miR-1296-5p,mml-miR-125a-5p,novel_323,mml-miR-323a-5p,mml-miR-874-5p,mml-miR-1224-5p,mml-miR-7184-5p,mml-miR-4743,novel_241,mml-miR-324-3p,mml-miR-331-3p,mml-miR-149-5p,novel_199,mml-miR-7184-3p,mml-miR-149-3p,novel_164,mml-miR-324-5p,mml-miR-18a-3p,mml-miR-7180-3p,mml-miR-615-5p,mml-miR-942-5p,mml-miR-760,mml-miR-210-5p	HES4	Orange domain||Myc-type, basic helix-loop-helix (bHLH) domain||Helix-loop-helix DNA-binding domain superfamily
ENSMMUG00000001819	mml-miR-504-5p,mml-miR-30c-1-3p,mml-miR-149-3p,mml-miR-632,mml-miR-769-3p,mml-miR-92a-5p	ISG15	Ubiquitin domain||Ubiquitin-like domain superfamily||Ubiquitin
ENSMMUG00000001820	mml-miR-23a-5p,mml-miR-149-3p,mml-miR-7172-5p,novel_207,mml-miR-7184-3p,mml-miR-331-3p,mml-miR-486-3p,mml-miR-370-3p,mml-miR-1224-5p,mml-miR-185-3p,mml-miR-760,mml-miR-615-5p,mml-miR-27a-3p,novel_158,mml-miR-939	RGS6	RGS domain superfamily||RGS6, RGS domain||DEP domain||Winged helix-like DNA-binding domain superfamily||G-protein gamma-like domain superfamily||RGS, subdomain 1/3||Regulator of G-protein signalling, DHEX domain||G-protein gamma-like domain||RGS domain||Winged helix DNA-binding domain superfamily
ENSMMUG00000001821	mml-miR-92a-5p,mml-miR-204-3p,mml-miR-1224-5p,mml-miR-15a-3p	USP54	Peptidase C19, ubiquitin carboxyl-terminal hydrolase||Ubiquitin specific protease domain||Papain-like cysteine peptidase superfamily||Inactive ubiquitin carboxyl-terminal hydrolase 54
ENSMMUG00000001824	mml-miR-135a-2-3p	FRG1	Protein FRG1||Actin-crosslinking
ENSMMUG00000001827	novel_435	PLPPR1	Phosphatidic acid phosphatase type 2/haloperoxidase superfamily||Lipid phosphate phosphatase-related protein type 1||Phosphatidic acid phosphatase type 2/haloperoxidase
ENSMMUG00000001833	mml-miR-7184-5p	STX16	Syntaxin/epimorphin, conserved site||Syntaxin-16||Target SNARE coiled-coil homology domain||SNARE||Syntaxin, N-terminal domain
ENSMMUG00000001834	novel_266,mml-miR-541-3p,novel_384,mml-miR-125a-3p,mml-miR-92a-5p,mml-miR-423-5p,mml-miR-1230,mml-miR-760,mml-miR-128a-5p	LCN8	Lipocalin||Lipocalin family conserved site||Calycin||Lipocalin/cytosolic fatty-acid binding domain
ENSMMUG00000001835	novel_221,mml-miR-191-3p,mml-miR-636,mml-miR-4743,mml-miR-1233,mml-miR-149-3p,mml-miR-92b-5p,novel_266,mml-miR-15a-3p,novel_143	ISLR2	Leucine-rich repeat domain superfamily||Leucine-rich repeat, typical subtype||Leucine-rich repeat||Cysteine-rich flanking region, C-terminal||Immunoglobulin-like domain||Immunoglobulin-like domain superfamily
ENSMMUG00000001836	mml-miR-7195-3p,mml-let-7a-5p,mml-let-7c-5p,mml-miR-939,mml-miR-339-5p,mml-miR-125b-2-3p,mml-let-7d,mml-miR-149-3p,mml-miR-188-3p,mml-miR-324-3p	ISLR	Immunoglobulin-like fold||Leucine-rich repeat||Cysteine-rich flanking region, C-terminal||Immunoglobulin-like domain||Immunoglobulin I-set||Leucine-rich repeat domain superfamily||Leucine-rich repeat, typical subtype||Immunoglobulin-like domain superfamily||Immunoglobulin subtype 2
ENSMMUG00000001837	mml-miR-1226,mml-miR-33b-3p,novel_154,mml-miR-7184-3p,mml-miR-940,novel_287,mml-miR-370-3p	STRA6	Receptor for retinol uptake STRA6
ENSMMUG00000001846	novel_455,mml-miR-149-3p,mml-miR-940	TACR1	GPCR, rhodopsin-like, 7TM||Neurokinin NK1 receptor||Neurokinin receptor||G protein-coupled receptor, rhodopsin-like
ENSMMUG00000001848	mml-miR-892b	SPRY1	Sprouty||Protein sprouty homologue 1
ENSMMUG00000001849	mml-miR-7174-5p	IL5RA	Fibronectin type III superfamily||Immunoglobulin-like fold||Type I cytokine receptor, cytokine-binding domain||Short hematopoietin receptor, family 2, conserved site
ENSMMUG00000001850	mml-miR-339-5p,mml-miR-7205-3p,mml-miR-671-5p	SPARC	SPARC/Testican, calcium-binding domain||Follistatin-like, N-terminal||Kazal domain||EF-hand domain pair||Osteonectin-like, conserved site||Kazal domain superfamily||EF-Hand 1, calcium-binding site||Follistatin/Osteonectin EGF domain||SPARC
ENSMMUG00000001853	mml-miR-892b,mml-miR-7181-3p,novel_449,mml-miR-760,mml-miR-197-3p,novel_279,mml-miR-874-5p	PMM1	HAD superfamily||Phosphomannomutase||HAD-like superfamily||HAD-superfamily hydrolase, subfamily IIB
ENSMMUG00000001856	mml-miR-214-3p,mml-miR-197-5p,novel_402,mml-miR-296-3p,mml-miR-194-3p	XRCC6	SAP domain superfamily||Ku70/Ku80, N-terminal alpha/beta||Ku70, bridge and pillars domain superfamily||Ku70/Ku80 beta-barrel domain||SAP domain||SPOC-like, C-terminal domain superfamily||Ku70/Ku80 C-terminal arm||Ku70||von Willebrand factor A-like domain superfamily
ENSMMUG00000001859	mml-miR-193b-3p,novel_355,mml-miR-486-3p,mml-miR-328,mml-miR-324-3p,mml-miR-34a-5p,mml-miR-6794-5p,mml-miR-193a-3p	GJB5	Connexin, conserved site||Gap junction protein, cysteine-rich domain||Gap junction beta-5 protein (Cx30.3)||Connexin, N-terminal domain superfamily||Connexin, N-terminal||Connexin
ENSMMUG00000001860	mml-miR-605,mml-miR-197-3p,mml-miR-210-5p,mml-miR-1230,mml-miR-1306-5p,mml-miR-125a-5p,mml-miR-93-3p,mml-miR-532-3p,mml-miR-188-3p,mml-miR-324-3p,mml-miR-331-3p	GJB4	Gap junction protein, cysteine-rich domain||Gap junction beta-4 protein (Cx31.1)||Connexin, conserved site||Connexin||Connexin, N-terminal domain superfamily||Connexin, N-terminal
ENSMMUG00000001861	mml-miR-93-3p	NFE2L2	Basic-leucine zipper domain||-||Basic leucine zipper domain, Maf-type||Nuclear factor erythroid 2-related factor 2||Transcription factor, Skn-1-like, DNA-binding domain superfamily
ENSMMUG00000001869	mml-miR-7185-3p,novel_279,mml-miR-874-5p,mml-miR-7184-5p,mml-miR-885-3p,mml-miR-7180-3p,mml-miR-615-5p,mml-miR-4716,mml-miR-505-5p,mml-miR-149-5p,mml-miR-6794-5p	SNAP47	PH-like domain superfamily||Target SNARE coiled-coil homology domain
ENSMMUG00000001870	novel_266,mml-miR-4716,mml-miR-4667,mml-miR-214-3p,mml-miR-125a-3p,mml-miR-296-3p,mml-miR-874-5p,mml-miR-210-5p,mml-miR-760,mml-miR-939,mml-miR-339-5p,mml-miR-1226	AOC2	Copper amine oxidase, N-terminal||Copper amine oxidase||Copper amine oxidase, catalytic domain||Copper amine oxidase, N3-terminal||Copper amine oxidase, catalytic domain superfamily||Retina-specific copper amine oxidase||Copper amine oxidase, N2-terminal
ENSMMUG00000001883	mml-miR-636,mml-miR-103-5p	KIAA2012	Protein of unknown function DUF4670
ENSMMUG00000001884	mml-miR-506-3p,mml-miR-939,mml-miR-4667	-	DAZ associated protein 2
ENSMMUG00000001886	mml-miR-6794-5p,mml-miR-324-3p	ABCF1	AAA+ ATPase domain||ABC transporter, conserved site||ABC-transporter extension domain||ABC transporter-like||P-loop containing nucleoside triphosphate hydrolase
ENSMMUG00000001888	mml-miR-34a-5p,mml-miR-324-3p,mml-miR-4667,mml-miR-432-5p,mml-miR-615-5p,mml-miR-20b-3p,mml-miR-138-5p,mml-miR-210-5p,mml-miR-185-3p,mml-miR-194-3p,mml-miR-760,mml-miR-484,mml-miR-486-3p,novel_207,mml-miR-541-3p,mml-miR-939,mml-miR-7184-5p,mml-miR-874-5p,mml-miR-205	MGRN1	-||Zinc finger, RING/FYVE/PHD-type||Zinc finger, RING-type
ENSMMUG00000001890	mml-miR-3173,novel_272,mml-miR-760,mml-miR-940,mml-miR-134-3p,mml-miR-7195-3p,mml-miR-583,mml-miR-361-3p,mml-miR-1180-3p,mml-miR-484,mml-miR-204-3p	NUDT16L1	NUDIX hydrolase-like domain superfamily
ENSMMUG00000001894	mml-miR-4446-3p,mml-miR-128b-5p,mml-miR-1224-3p,mml-miR-370-3p,mml-miR-324-3p,mml-miR-486-3p	-	Serine/threonine-protein kinase, active site||Protein kinase domain||Protein kinase-like domain superfamily
ENSMMUG00000001896	novel_253,mml-miR-15a-3p,mml-miR-149-3p,novel_294,mml-miR-1224-3p,mml-miR-7195-3p,mml-miR-370-3p,mml-miR-940	GNB1	G-protein beta WD-40 repeat||WD40 repeat, conserved site||G-protein, beta subunit||WD40 repeat||WD40/YVTN repeat-like-containing domain superfamily||Guanine nucleotide-binding protein, beta subunit||WD40-repeat-containing domain superfamily||WD40-repeat-containing domain
ENSMMUG00000001900	mml-miR-107-3p,mml-miR-671-5p,mml-miR-185-3p,mml-miR-532-3p,mml-miR-103-3p,novel_296	GOLM1	Golgi membrane protein 1||GOLM1/CASC4 family
ENSMMUG00000001907	mml-miR-199a	DYNLRB2	Roadblock/LAMTOR2 domain||Dynein light chain roadblock-type 1/2||-
ENSMMUG00000001911	mml-miR-23a-5p,mml-miR-4446-3p,mml-miR-7203-5p,mml-miR-147b,mml-miR-18a-3p,mml-miR-212-5p	SRARP	Steroid receptor-associated and regulated protein
ENSMMUG00000001917	mml-miR-106b-3p,mml-miR-143-5p,mml-miR-4667,mml-miR-149-3p,mml-miR-210-5p,mml-miR-874-5p,mml-miR-7184-5p,mml-miR-330-5p	MATK	SH3 domain||SH3-like domain superfamily||Protein kinase, ATP binding site||SH2 domain superfamily||Protein kinase domain||Protein kinase-like domain superfamily||Tyrosine-protein kinase, active site||CSK-like, SH2 domain||Serine-threonine/tyrosine-protein kinase, catalytic domain||Tyrosine-protein kinase, catalytic domain||SH2 domain
ENSMMUG00000001918	novel_463	TMEM165	Gdt1 family
ENSMMUG00000001920	novel_199,mml-miR-877-3p,mml-miR-204-3p,mml-miR-877-5p,mml-miR-93-5p,mml-miR-17-5p,mml-miR-106b-5p,mml-miR-20b-5p,mml-miR-20a-5p	-	Zinc finger, TTF-type||TRASH domain||Zinc finger, MYM-type
ENSMMUG00000001926	mml-miR-668,novel_154,mml-miR-125a-3p,novel_294,mml-miR-7195-3p	RNPEP	Peptidase M1, leukotriene A4 hydrolase/aminopeptidase C-terminal||Aminopeptidase, leukotriene A4 hydrolase-like||Peptidase M1, aminopeptidase B||Peptidase M1, alanine aminopeptidase/leukotriene A4 hydrolase||Armadillo-type fold||Peptidase M4/M1, CTD superfamily||Peptidase M1, membrane alanine aminopeptidase||Aminopeptidase N-like , N-terminal||Peptidase M1 LTA-4 hydrolase/aminopeptidase, C-termin…
ENSMMUG00000001927	mml-miR-370-3p	XRCC5	Ku80||von Willebrand factor, type A||SPOC-like, C-terminal domain superfamily||Ku70/Ku80 C-terminal arm||von Willebrand factor A-like domain superfamily||Ku, C-terminal domain superfamily||Ku, C-terminal||Ku70/Ku80, N-terminal alpha/beta||Ku70/Ku80 beta-barrel domain
ENSMMUG00000001929	mml-miR-7165-3p,mml-miR-24-3p,novel_224,mml-miR-7184-5p,mml-miR-210-5p,mml-miR-324-5p	ELF3	Ets domain||Winged helix DNA-binding domain superfamily||Pointed domain||Winged helix-like DNA-binding domain superfamily||ETS-related transcription factor Elf-3||Sterile alpha motif/pointed domain superfamily
ENSMMUG00000001930	mml-miR-149-3p	-	KRAB domain superfamily||Zinc finger C2H2-type||Zinc finger C2H2 superfamily||Krueppel-associated box
ENSMMUG00000001936	mml-miR-1224-3p	MAL	Myelin and lymphocyte (MAL) protein||Marvel domain||-
ENSMMUG00000001938	mml-miR-328,mml-miR-874-3p,mml-miR-636	CTC1	CST complex subunit CTC1
ENSMMUG00000001939	mml-miR-660-3p,novel_431,mml-miR-503-5p	SIL1	Armadillo-like helical||Armadillo-type fold||-
ENSMMUG00000001940	mml-miR-512-5p,mml-miR-7174-5p,novel_199,mml-miR-214-3p	NME1	Nucleoside diphosphate kinase||Nucleoside diphosphate kinase-like domain||Nucleoside diphosphate kinase, active site||Nucleoside diphosphate kinase-like domain superfamily
ENSMMUG00000001941	mml-miR-188-5p	CXXC5	Zinc finger, CXXC-type||CXXC-type zinc finger protein CXXC4/CXXC5
ENSMMUG00000001951	mml-miR-92a-5p,mml-miR-708-5p,mml-miR-671-5p,mml-miR-330-5p,mml-miR-940,mml-miR-193b-5p,mml-miR-210-5p	SLC25A48	Mitochondrial carrier domain superfamily||Mitochondrial carrier protein||Mitochondrial substrate/solute carrier
ENSMMUG00000001960	novel_449	GPBP1L1	Vasculin family
ENSMMUG00000001967	mml-miR-760,mml-miR-500a-3p,mml-miR-769-5p	LCE5A	Small proline-rich protein/late cornified envelope protein||Late cornified envelope protein
ENSMMUG00000001968	mml-miR-486-3p,mml-miR-7185-5p	LCE2A	Late cornified envelope protein||Small proline-rich protein/late cornified envelope protein
ENSMMUG00000001969	mml-miR-671-5p	-	Small proline-rich protein/late cornified envelope protein||Late cornified envelope protein
ENSMMUG00000001970	mml-miR-3173,mml-miR-339-5p,mml-miR-210-5p,mml-miR-671-5p	-	Late cornified envelope protein||Small proline-rich protein/late cornified envelope protein
ENSMMUG00000001978	mml-miR-506-3p,mml-miR-504-5p	AMPD1	Adenosine/AMP deaminase domain||AMP deaminase||Adenosine/AMP deaminase active site||Metal-dependent hydrolase||AMP deaminase 1
ENSMMUG00000001980	mml-miR-331-3p	GSK3B	Glycogen synthase kinase-3 beta||Protein kinase, ATP binding site||Protein kinase-like domain superfamily||Serine/threonine-protein kinase, active site||Glycogen synthase kinase 3, catalytic domain||Protein kinase domain
ENSMMUG00000001981	mml-miR-1226,novel_379,mml-miR-150-3p	GPR156	GPCR family 3, C-terminal||GPR156, 7TM domain||GPCR family 3, GABA-B receptor
ENSMMUG00000001982	mml-miR-204-3p,novel_287,mml-miR-7172-5p,mml-miR-331-3p,mml-miR-24-3p,mml-miR-654-5p,mml-miR-423-5p,mml-miR-210-5p,mml-miR-1233,novel_279,mml-miR-7180-3p,mml-miR-125a-5p,mml-miR-615-3p	RHBDL1	Peptidase S54, rhomboid domain||EF-hand domain pair||Rhomboid-like superfamily||Peptidase S54, rhomboid, metazoan
ENSMMUG00000001985	mml-let-7b-5p,mml-miR-654-5p,mml-miR-501-3p,mml-miR-615-5p,mml-miR-541-3p,novel_455	TNFSF9	Tumour necrosis factor, conserved site||Tumour necrosis factor-like domain superfamily||Tumour necrosis factor domain
ENSMMUG00000001986	mml-miR-874-5p	WDR24	WD40 repeat, conserved site||WD40/YVTN repeat-like-containing domain superfamily||WD40 repeat||WD40-repeat-containing domain||GATOR complex protein WDR24||WD40-repeat-containing domain superfamily
ENSMMUG00000001994	mml-miR-23a-5p	AKIP1	A-kinase-interacting protein 1
ENSMMUG00000001997	mml-miR-125a-3p	ASCL3	Achaete-scute transcription factor-related||Myc-type, basic helix-loop-helix (bHLH) domain||Helix-loop-helix DNA-binding domain superfamily
ENSMMUG00000001999	mml-miR-1224-3p,mml-miR-526b,mml-miR-874-5p,mml-miR-30b-3p	ZNF836	KRAB domain superfamily||Zinc finger C2H2-type||Zinc finger C2H2 superfamily||Krueppel-associated box
ENSMMUG00000002001	mml-miR-7184-5p,mml-miR-125b-2-3p	TSTD1	Rhodanese-like domain||Rhodanese-like domain superfamily
ENSMMUG00000002003	mml-miR-6794-5p,mml-miR-1226,mml-miR-339-5p,mml-miR-4716,novel_393,mml-miR-449b-3p	USF1	Helix-loop-helix DNA-binding domain superfamily||Myc-type, basic helix-loop-helix (bHLH) domain
ENSMMUG00000002010	mml-miR-484,mml-miR-197-5p,novel_158,mml-miR-7184-5p,mml-miR-940,mml-miR-877-3p	DEDD	Death effector domain-containing protein||Death-like domain superfamily||Death effector domain
ENSMMUG00000002018	mml-miR-940	TAT	Pyridoxal phosphate-dependent transferase||Pyridoxal phosphate-dependent transferase, major domain||Tyrosine aminotransferase ubiquitination region||Pyridoxal phosphate-dependent transferase domain 1||Aminotransferase, class I/classII||Tyrosine aminotransferase||Tyrosine/nicotianamine aminotransferase||Aminotransferases, class-I, pyridoxal-phosphate-binding site
ENSMMUG00000002021	mml-miR-210-5p,mml-miR-92a-3p,mml-miR-892b	BDH1	Short-chain dehydrogenase/reductase, conserved site||Short-chain dehydrogenase/reductase SDR||NAD(P)-binding domain superfamily
ENSMMUG00000002030	mml-miR-874-3p,mml-miR-1233,mml-miR-939,mml-miR-18a-3p,mml-miR-331-3p,mml-miR-149-5p,novel_241,mml-miR-7181-3p,mml-miR-328,mml-miR-532-3p	KAT8	MYST, zinc finger domain||Histone acetyltransferase KAT8||Chromo/chromo shadow domain||Histone acetyltransferase domain, MYST-type||Winged helix-like DNA-binding domain superfamily||RNA binding activity-knot of a chromodomain||Acyl-CoA N-acyltransferase||Chromo-like domain superfamily
ENSMMUG00000002037	mml-miR-526b,mml-miR-188-5p	MMP1	Metallopeptidase, catalytic domain superfamily||Peptidase M10, metallopeptidase||Peptidoglycan binding-like||Hemopexin-like domain||Hemopexin, conserved site||Hemopexin-like domain superfamily||Peptidase, metallopeptidase||Hemopexin-like repeats||PGBD-like superfamily||Peptidase M10A, catalytic domain||Peptidase M10A||Peptidase M10A, cysteine switch, zinc binding site
ENSMMUG00000002041	mml-miR-188-3p,mml-miR-615-5p,mml-miR-27a-3p,mml-miR-149-3p,mml-miR-298,mml-miR-324-5p,mml-miR-7184-5p	ADGRD1	GPCR, family 2-like||GPCR, family 2, secretin-like, conserved site||Concanavalin A-like lectin/glucanase domain superfamily||Pentraxin-related||GPS motif||GPCR, family 2, secretin-like
ENSMMUG00000002043	mml-miR-18a-3p,mml-miR-330-5p,mml-miR-1230,mml-miR-423-5p,mml-miR-185-3p,mml-miR-598-5p,mml-miR-361-3p,mml-miR-486-3p,mml-miR-7203-5p	CD81	Tetraspanin, conserved site||Tetraspanin/Peripherin||Tetraspanin||Tetraspanin, EC2 domain superfamily
ENSMMUG00000002045	mml-miR-1260b,mml-miR-708-5p,mml-miR-28-5p,mml-miR-532-3p,mml-miR-324-3p	PFKM	Phosphofructokinase superfamily||ATP-dependent 6-phosphofructokinase||Phosphofructokinase, conserved site||ATP-dependent 6-phosphofructokinase, eukaryotic-type||Phosphofructokinase domain||ATP-dependent 6-phosphofructokinase, vertebrate-type
ENSMMUG00000002048	mml-miR-20b-3p	ASB8	Ankyrin repeat-containing domain||Ankyrin repeat||SOCS box-like domain superfamily||-||Ankyrin repeat-containing domain superfamily||Ankyrin repeat and SOCS box protein 8, SOCS box domain||SOCS box domain
ENSMMUG00000002052	mml-miR-330-5p,mml-miR-760,mml-miR-512-5p,mml-miR-1224-3p,mml-miR-370-3p,mml-miR-134-3p,mml-miR-939,mml-miR-615-5p,mml-miR-324-3p	SPSB1	B30.2/SPRY domain||Concanavalin A-like lectin/glucanase domain superfamily||SOCS box domain||SPRY domain
ENSMMUG00000002054	mml-miR-6794-5p,novel_221	KLF11	Zinc finger C2H2 superfamily||Zinc finger C2H2-type
ENSMMUG00000002058	mml-miR-92a-5p,mml-miR-486-3p,mml-miR-328,mml-miR-188-3p,mml-miR-149-3p,mml-miR-4667,mml-miR-3173,mml-miR-940,mml-miR-7184-5p,mml-miR-4446-3p	TAGLN	Calponin repeat||Smooth muscle protein/calponin||CH domain superfamily||Transgelin||Calponin homology domain
ENSMMUG00000002060	mml-miR-432-5p	KIZ	Centrosomal protein kizuna
ENSMMUG00000002062	mml-miR-125a-5p,mml-miR-939,mml-miR-185-3p	CAST	Calpastatin||Proteinase inhibitor I27, calpastatin
ENSMMUG00000002065	mml-miR-874-5p,mml-miR-940,mml-miR-378d,mml-miR-671-5p,mml-miR-378a,mml-miR-214-3p,mml-miR-146b-3p	SLC7A6OS	Transcription factor Iwr1 domain||Probable RNA polymerase II nuclear localization protein SLC7A6OS
ENSMMUG00000002066	mml-miR-92b-5p,mml-miR-149-3p,novel_224,mml-miR-328,mml-miR-324-3p,mml-miR-134-3p,novel_279,mml-miR-1233,mml-miR-4743,mml-miR-4446-3p,mml-miR-760,mml-miR-339-5p,mml-miR-1296-5p,mml-miR-939	PRMT7	Protein arginine N-methyltransferase||Protein arginine N-methyltransferase PRMT7||S-adenosyl-L-methionine-dependent methyltransferase
ENSMMUG00000002081	novel_207,novel_241,mml-miR-939,mml-miR-346	BEND7	BEN domain
ENSMMUG00000002093	mml-miR-504-5p,mml-miR-7184-5p,mml-miR-940,mml-miR-149-3p,mml-miR-708-5p,mml-miR-484,mml-miR-18a-3p	TEX261	Svp26/Tex261
ENSMMUG00000002096	mml-miR-150-3p	NAGK	ATPase, BadF/BadG/BcrA/BcrD type||N-acetyl-D-glucosamine kinase NAGK-like
ENSMMUG00000002103	mml-miR-7185-3p	DNER	EGF-like calcium-binding domain||EGF-like domain||EGF-like calcium-binding, conserved site||Growth factor receptor cysteine-rich domain superfamily||EGF-type aspartate/asparagine hydroxylation site||EGF-like, conserved site
ENSMMUG00000002108	mml-miR-23b-5p	ODF1	Outer dense fibre protein 1, alpha crystallin domain||Alpha crystallin/Hsp20 domain||HSP20-like chaperone||Outer dense fibre protein 1
ENSMMUG00000002121	mml-miR-15a-3p	ARMH4	Armadillo-like helical domain-containing protein 4
ENSMMUG00000002122	mml-miR-671-5p,mml-miR-298,mml-miR-149-3p,mml-miR-7174-5p,novel_164,mml-miR-532-3p,mml-miR-92b-3p,mml-miR-185-3p,mml-miR-615-5p,novel_451,novel_319,mml-miR-328,novel_224,novel_334,mml-miR-370-3p,mml-miR-1230,mml-miR-939	SPOCK2	Thyroglobulin type-1 superfamily||Thyroglobulin type-1||SPARC/Testican, calcium-binding domain||Kazal domain||-||Kazal domain superfamily||EF-hand domain pair
ENSMMUG00000002123	mml-miR-1296-5p,mml-miR-7180-3p,mml-miR-7184-3p,mml-miR-671-5p,mml-miR-370-3p	TTC31	-||Tetratricopeptide-like helical domain superfamily||Tetratricopeptide repeat||Tetratricopeptide repeat-containing domain
ENSMMUG00000002124	mml-miR-331-3p,mml-miR-574	B4GALT5	Galactosyltransferase, C-terminal||Nucleotide-diphospho-sugar transferases||Galactosyltransferase, N-terminal||Beta-1,4-galactosyltransferase
ENSMMUG00000002127	mml-miR-4667,mml-miR-197-3p,novel_415,mml-miR-381-3p	PCGF1	Zinc finger, RING/FYVE/PHD-type||RAWUL domain||Zinc finger, RING-type||Zinc finger, RING-type, conserved site
ENSMMUG00000002129	novel_323,mml-miR-140-3p,mml-miR-939	DQX1	Helicase-associated domain||Helicase superfamily 1/2, ATP-binding domain||P-loop containing nucleoside triphosphate hydrolase||Domain of unknown function DUF1605||Helicase, C-terminal
ENSMMUG00000002130	mml-miR-760,mml-miR-512-5p,mml-miR-1230,mml-miR-324-3p,mml-miR-34c-5p	SACM1L	SAC domain
ENSMMUG00000002139	mml-miR-1296-5p,mml-miR-7180-3p,mml-miR-549b-5p,mml-miR-549a,mml-miR-1224-3p,mml-miR-7184-5p,novel_224,mml-miR-296-3p,mml-miR-324-3p,mml-miR-7172-5p,mml-miR-1260b,novel_208,novel_199,mml-miR-892a,mml-miR-133a	DOK1	IRS-type PTB domain||PH-like domain superfamily||Pleckstrin homology domain||Dok1/2/3, PTB domain
ENSMMUG00000002142	mml-miR-1224-3p,mml-miR-615-5p	NENF	Cytochrome b5-like heme/steroid binding domain superfamily||Cytochrome b5-like heme/steroid binding domain
ENSMMUG00000002146	novel_396,mml-miR-197-5p,mml-miR-370-3p,mml-miR-671-5p	SCLT1	Sodium channel and clathrin linker 1
ENSMMUG00000002147	mml-miR-500a-3p,novel_224,novel_422,mml-miR-7172-5p,novel_221,mml-miR-7180-3p,mml-miR-940,mml-miR-185-3p,mml-miR-1230,mml-miR-330-5p	SSR1	Translocon-associated protein (TRAP), alpha subunit
ENSMMUG00000002149	mml-miR-149-3p,mml-miR-149-5p,mml-miR-331-3p,mml-miR-484,novel_224,mml-miR-940,mml-miR-1233,mml-miR-504-5p,mml-miR-939	VPS25	Winged helix DNA-binding domain superfamily||Winged helix-like DNA-binding domain superfamily||ESCRT-II complex, Vps25 subunit||ESCRT-II complex, Vps25 subunit, N-terminal winged helix
ENSMMUG00000002163	mml-miR-1230,mml-miR-760,mml-miR-615-5p,mml-miR-216a-3p,mml-miR-204-3p,mml-miR-484,mml-miR-654-5p,mml-miR-486-3p,mml-miR-30b-3p	KRT8	Keratin, type II||Keratin type II head||Intermediate filament, rod domain||Intermediate filament protein, conserved site
ENSMMUG00000002166	mml-miR-532-3p,mml-miR-197-5p,mml-miR-940,novel_226	TLK2	Protein kinase-like domain superfamily||Protein kinase, ATP binding site||Serine/threonine-protein kinase TOUSLED-like 2||Protein kinase domain||Serine/threonine-protein kinase, active site
ENSMMUG00000002167	mml-miR-7184-5p,mml-miR-874-5p,mml-miR-874-3p,mml-miR-134-3p,novel_323,mml-miR-330-5p,mml-miR-1296-5p,mml-miR-7172-5p,mml-miR-484,mml-miR-328,mml-miR-512-5p,mml-miR-1233,mml-miR-204-5p,mml-miR-760,mml-miR-138-5p,mml-miR-7180-3p,mml-miR-615-5p,novel_266,mml-miR-204-3p,mml-miR-24-3p	-	C-type lectin, conserved site||C-type lectin-like/link domain superfamily||Fibronectin type II domain superfamily||C-type lectin-like||CD209-like, C-type lectin-like domain||Ricin B-like lectins||Kringle-like fold||Fibronectin type II domain||C-type lectin fold||Ricin B, lectin domain
ENSMMUG00000002168	mml-miR-4446-3p,mml-miR-760,mml-miR-30c-1-3p,mml-miR-15a-3p,novel_266,mml-miR-149-3p,mml-miR-7203-5p,mml-miR-486-3p	2021-03-10	Zinc finger, RING/FYVE/PHD-type||-||Zinc finger, RING-CH-type
ENSMMUG00000002174	mml-miR-296-3p	TRAF3IP2	SEFIR domain
ENSMMUG00000002197	mml-miR-1306-5p,mml-miR-532-3p,mml-miR-210-3p,novel_154,mml-miR-130b-5p	GABARAPL1	Ubiquitin-like domain superfamily||Autophagy protein Atg8 ubiquitin-like
ENSMMUG00000002201	mml-miR-197-3p,mml-miR-194-3p	ABCC12	ABC transporter type 1, transmembrane domain superfamily||AAA+ ATPase domain||ABC transporter type 1, transmembrane domain||ABC transporter, conserved site||P-loop containing nucleoside triphosphate hydrolase||ABC transporter-like||Multidrug resistance-associated protein 9
ENSMMUG00000002202	mml-miR-30b-3p,mml-miR-329-1-5p	SEL1L2	Sel1-like repeat||Tetratricopeptide-like helical domain superfamily
ENSMMUG00000002203	mml-miR-485-5p	PCED1B	SGNH hydrolase superfamily
ENSMMUG00000002204	mml-miR-141-5p	PIGN	GPI ethanolamine phosphate transferase 1, C-terminal||Alkaline-phosphatase-like, core domain superfamily||Type I phosphodiesterase/nucleotide pyrophosphatase/phosphate transferase||GPI ethanolamine phosphate transferase 1||GPI ethanolamine phosphate transferase 1, N-terminal
ENSMMUG00000002206	mml-miR-885-3p	PMP22	PMP-22/EMP/MP20/Claudin superfamily||PMP-22/EMP/MP20||Peripheral myelin protein PMP22||-
ENSMMUG00000002208	mml-miR-149-5p,mml-miR-24-3p,mml-miR-150-3p	TEKT3	Tektin
ENSMMUG00000002211	mml-miR-149-3p,mml-miR-4446-3p,mml-miR-671-3p,mml-miR-1224-5p,novel_143,novel_256,mml-miR-885-3p	DCLK2	Protein kinase, ATP binding site||Doublecortin domain superfamily||Protein kinase-like domain superfamily||Doublecortin domain||Serine/threonine-protein kinase, active site||Protein kinase domain
ENSMMUG00000002217	mml-miR-885-3p,mml-miR-939,mml-miR-1296-5p,mml-miR-501-3p,mml-miR-7180-3p,mml-miR-129-5p,mml-miR-330-5p,mml-miR-1224-3p,mml-miR-1233,mml-miR-328,mml-miR-324-3p,mml-miR-7172-5p,mml-miR-432-5p	ALPL	Alkaline phosphatase||Alkaline-phosphatase-like, core domain superfamily||Alkaline phosphatase, active site
ENSMMUG00000002218	mml-miR-361-3p,mml-miR-324-3p,mml-miR-346,mml-miR-149-3p,mml-miR-298,mml-miR-18a-3p,novel_399,mml-miR-760,novel_379,mml-miR-502-5p,mml-miR-185-3p,mml-miR-486-3p,mml-miR-584-3p,novel_490,novel_154,mml-miR-605,mml-miR-1230,mml-miR-940,mml-miR-874-3p	RAP1GAP	Rap GTPase activating protein domain||GoLoco motif||Rap/Ran-GAP superfamily
ENSMMUG00000002223	mml-miR-324-3p,mml-miR-1296-5p	SH2B3	PH-like domain superfamily||SH2 domain||SH2 domain superfamily||SH2B3, SH2 domain||Pleckstrin homology domain||SH2B adapter protein 3||Phenylalanine zipper superfamily||Phenylalanine zipper||SH2B adapter protein
ENSMMUG00000002230	mml-miR-615-5p,mml-miR-939,mml-miR-18a-3p,mml-miR-7195-3p,mml-miR-532-3p,mml-miR-330-3p,novel_451,mml-miR-149-3p	ADCY5	Adenylate cyclase||Adenylate cyclase, N-terminal||Adenylyl cyclase class-3/4/guanylyl cyclase||Adenylate cyclase, conserved domain||Adenylyl cyclase class-4/guanylyl cyclase, conserved site||Nucleotide cyclase
ENSMMUG00000002234	mml-miR-874-5p,mml-miR-940,mml-miR-298,novel_334	FBLN7	Sushi/SCR/CCP domain||EGF-type aspartate/asparagine hydroxylation site||EGF-like calcium-binding domain||Growth factor receptor cysteine-rich domain superfamily||EGF-like calcium-binding, conserved site||EGF-like, conserved site||EGF-like domain||Sushi/SCR/CCP superfamily
ENSMMUG00000002241	novel_154,novel_224,mml-miR-149-3p	RDX	Ezrin/radixin/moesin, C-terminal||Ezrin/radixin/moesin||ERM family, FERM domain C-lobe||FERM, N-terminal||Ubiquitin-like domain superfamily||FERM central domain||FERM conserved site||Moesin tail domain superfamily||FERM superfamily, second domain||Ezrin/radixin/moesin-like||Band 4.1 domain||FERM/acyl-CoA-binding protein superfamily||PH-like domain superfamily||FERM domain||FERM, C-terminal PH-lik…
ENSMMUG00000002242	mml-miR-150-3p,novel_272	MECOM	Zinc finger C2H2 superfamily||SET domain||-||Zinc finger C2H2-type
ENSMMUG00000002243	mml-miR-1224-3p	C12orf74	PH-like domain superfamily||Guanine-nucleotide dissociation stimulator, CDC24, conserved site||Pleckstrin homology domain-containing family G member 5/7||Dbl homology (DH) domain superfamily||Dbl homology (DH) domain||Pleckstrin homology domain
ENSMMUG00000002250	mml-miR-127-5p,mml-miR-328,mml-miR-331-3p,mml-miR-149-5p,mml-miR-3200-3p,mml-miR-149-3p,mml-miR-1226,mml-miR-6529-3p,mml-miR-1224-3p,mml-miR-7195-3p,mml-miR-210-5p,mml-miR-134-3p,mml-miR-874-3p,mml-miR-1233,mml-miR-4446-3p	B3GAT1	Nucleotide-diphospho-sugar transferases||Glycosyl transferase, family 43
ENSMMUG00000002255	mml-miR-329-1-5p,mml-miR-365-2-5p	AVPR1B	GPCR, rhodopsin-like, 7TM||Domain of unknown function DUF1856||Vasopressin receptor||Vasopressin V1B receptor||G protein-coupled receptor, rhodopsin-like
ENSMMUG00000002257	mml-miR-892b	POLR3E	DNA-directed RNA polymerase III subunit Rpc5
ENSMMUG00000002260	novel_319	-	Diacylglycerol/phorbol-ester binding||Protein kinase, C-terminal||Protein kinase-like domain superfamily||Protein kinase C, delta/epsilon/eta/theta types||Protein kinase C, eta||Protein kinase C-like, phorbol ester/diacylglycerol-binding domain||AGC-kinase, C-terminal||C2 domain superfamily||Protein kinase, ATP binding site||C2 domain||Protein kinase domain||Novel protein kinase C eta, catalytic …
ENSMMUG00000002266	mml-miR-125a-5p,mml-miR-939,novel_164,novel_199,mml-miR-149-3p,mml-miR-330-5p	MPO	Haem peroxidase domain superfamily, animal type||Haem peroxidase superfamily||Haem peroxidase, animal-type||Myeloperoxidase
ENSMMUG00000002268	mml-miR-940,mml-miR-7184-5p,mml-miR-7174-5p,mml-miR-4743,mml-miR-572,mml-miR-615-5p	AFMID	Alpha/beta hydrolase fold-3||Kynurenine formamidase, vertebrates/fungi-type||-||Alpha/Beta hydrolase fold
ENSMMUG00000002273	mml-miR-18a-3p,mml-miR-760,mml-miR-370-3p,mml-miR-4446-3p,mml-miR-874-3p,mml-miR-1233,novel_224,mml-miR-505-5p,mml-miR-324-3p,mml-miR-214-3p,mml-miR-204-3p,mml-miR-15a-3p	-	ATPase, V0 complex, subunit e1/e2
ENSMMUG00000002285	mml-miR-197-5p,mml-miR-149-3p,novel_253,mml-let-7g-3p,mml-miR-7180-3p,mml-miR-501-3p,mml-miR-320b,mml-miR-760,mml-miR-1224-3p	GALNT2	Nucleotide-diphospho-sugar transferases||Ricin B-like lectins||Ricin B, lectin domain||Glycosyltransferase 2-like
ENSMMUG00000002287	novel_224,mml-miR-296-3p,mml-miR-1296-5p,mml-miR-484,novel_221,mml-miR-671-5p,novel_207	PGBD5	PiggyBac transposable element-derived protein
ENSMMUG00000002291	mml-miR-135b-5p,mml-miR-181b-5p	ZNF814	Krueppel-associated box||-||Zinc finger C2H2 superfamily||Zinc finger C2H2-type||KRAB domain superfamily
ENSMMUG00000002295	mml-miR-627-3p,mml-miR-939,mml-miR-197-5p,mml-miR-3200-3p,mml-miR-760,mml-miR-940	CRABP2	Cellular retinoic acid-binding protein 2||Calycin||Cytosolic fatty-acid binding||Lipocalin/cytosolic fatty-acid binding domain||Intracellular lipid binding protein
ENSMMUG00000002297	mml-miR-324-5p	SCN7A	Voltage-dependent channel domain superfamily||Sodium ion transport-associated||Voltage gated sodium channel, alpha-7 subunit||Ion transport domain||Voltage gated sodium channel, alpha subunit
ENSMMUG00000002300	mml-miR-484,mml-miR-1224-3p,mml-miR-185-3p,mml-miR-7172-5p,mml-miR-149-3p	SFXN5	Tricarboxylate/iron carrier
ENSMMUG00000002301	mml-miR-346,mml-miR-210-5p,mml-miR-7195-3p,mml-miR-7184-5p,mml-miR-194-3p,mml-miR-149-3p,mml-miR-605	-	FIP-RBD, C-terminal domain superfamily||Rab11-family interacting protein class I||Rab-binding domain FIP-RBD
ENSMMUG00000002302	mml-miR-129-2-3p,mml-miR-188-3p,mml-miR-4716,mml-miR-128a-5p	STAU1	Staufen, C-terminal||Double-stranded RNA-binding domain
ENSMMUG00000002303	mml-miR-505-5p,mml-miR-378d,mml-miR-423-5p,mml-miR-1224-5p,mml-miR-149-3p,novel_451,mml-miR-671-5p	KRT72	Intermediate filament protein, conserved site||Keratin, type II||Intermediate filament, rod domain||Keratin type II head
ENSMMUG00000002304	mml-miR-6529-5p,mml-miR-149-3p,mml-miR-532-3p	KRT73	Keratin, type II||Intermediate filament, rod domain||Keratin type II head||Intermediate filament protein, conserved site
ENSMMUG00000002305	mml-miR-1230,novel_437,mml-miR-892b	KRT2	Intermediate filament protein, conserved site||Keratin, type II||Keratin type II head||Intermediate filament, rod domain
ENSMMUG00000002315	mml-miR-7203-5p,mml-miR-636,mml-miR-128b-5p,mml-miR-210-5p,novel_143	MYT1	Zinc finger, C2H2C-type||Myelin transcription factor 1||Zinc finger, C2H2C-type superfamily
ENSMMUG00000002316	mml-miR-27b-5p	PCMTD2	Protein-L-isoaspartate(D-aspartate) O-methyltransferase||S-adenosyl-L-methionine-dependent methyltransferase
ENSMMUG00000002321	mml-miR-214-3p,mml-miR-874-3p	SLC24A3	Sodium/calcium exchanger membrane region||Sodium/potassium/calcium exchanger||Sodium/potassium/calcium exchanger 3
ENSMMUG00000002328	mml-miR-185-3p,mml-miR-874-5p,mml-miR-1230,mml-miR-7185-3p,mml-miR-323a-5p,mml-miR-7203-5p,mml-miR-324-3p,mml-miR-92a-5p,mml-miR-188-3p,mml-miR-7185-5p,mml-miR-133a,mml-miR-196b-3p,mml-miR-149-3p	PRKCSH	EF-Hand 1, calcium-binding site||Glucosidase 2 subunit beta-like||Glucosidase II beta subunit, N-terminal||EF-hand domain pair||Glucosidase II beta subunit-like||LDL receptor-like superfamily||Mannose-6-phosphate receptor binding domain superfamily||Low-density lipoprotein (LDL) receptor class A repeat||Glucosidase 2 subunit beta||EF-hand domain
ENSMMUG00000002330	mml-miR-7203-5p	ENOX1	Nucleotide-binding alpha-beta plait domain superfamily||Ecto-NOX disulfide-thiol exchanger||RNA recognition motif domain||RNA-binding domain superfamily||Ecto-NOX disulfide-thiol exchanger, RNA recognition motif
ENSMMUG00000002336	mml-miR-331-3p	PTK2	FERM/acyl-CoA-binding protein superfamily||Band 4.1 domain||Tyrosine-protein kinase, active site||Serine-threonine/tyrosine-protein kinase, catalytic domain||Tyrosine-protein kinase, catalytic domain||FERM central domain||Protein kinase, ATP binding site||Protein kinase domain||FERM domain||Protein kinase-like domain superfamily||PH-like domain superfamily||Focal adhesion kinase, targeting (FAT) …
ENSMMUG00000002337	mml-miR-212-5p	AQR	P-loop containing nucleoside triphosphate hydrolase||DNA2/NAM7 helicase, AAA domain||CWF11 family||Intron-binding protein aquarius, N-terminal||DNA2/NAM7 helicase-like, AAA domain
ENSMMUG00000002347	mml-miR-486-3p,mml-miR-371-5p	MYL2	EF-hand domain pair||EF-hand domain||EF-Hand 1, calcium-binding site
ENSMMUG00000002368	mml-miR-7180-3p,mml-miR-214-5p,mml-miR-365-2-5p,mml-miR-1224-3p,mml-miR-346,mml-miR-877-3p,mml-miR-149-3p,mml-miR-1260b	CCND1	Cyclin D||Cyclin, N-terminal||Cyclin-like||Cyclin||Cyclin, C-terminal domain||Cyclin-like superfamily
ENSMMUG00000002371	mml-miR-370-3p,mml-miR-877-3p,novel_382,mml-miR-486-3p	MYO1C	P-loop containing nucleoside triphosphate hydrolase||IQ motif, EF-hand binding site||Kinesin motor domain superfamily||Class I myosin, motor domain||Myosin head, motor domain||Class I myosin tail homology domain
ENSMMUG00000002373	mml-miR-346,mml-miR-7203-5p,mml-miR-328,mml-miR-132-3p,mml-miR-671-5p,mml-miR-769-3p,mml-miR-7195-3p,mml-miR-320a,mml-miR-940,mml-miR-760	INPP5K	Endonuclease/exonuclease/phosphatase||Inositol polyphosphate-related phosphatase||SKICH domain||Endonuclease/exonuclease/phosphatase superfamily
ENSMMUG00000002375	mml-miR-30c-1-3p,mml-miR-128b-5p,mml-miR-503-5p,novel_296,mml-miR-135b-3p	ZBTB32	Zinc finger C2H2 superfamily||BTB/POZ domain||Zinc finger C2H2-type||SKP1/BTB/POZ domain superfamily
ENSMMUG00000002377	mml-miR-486-3p,mml-miR-15a-3p,novel_189,mml-miR-339-5p,mml-miR-632,mml-miR-150-3p,mml-miR-874-3p,novel_279,mml-miR-4446-3p,mml-miR-1233	RILP	Rab interacting lysosomal protein, dimerization domain||RH1 domain||RH2 domain||JNK/Rab-associated protein-1, N-terminal
ENSMMUG00000002380	mml-miR-1260b,mml-miR-331-3p,mml-miR-214-3p,mml-miR-1224-3p,mml-miR-423-5p,mml-miR-1230,mml-miR-874-3p,mml-miR-760,novel_272,mml-miR-339-5p,mml-miR-615-3p,mml-miR-18a-3p	-	WD40-repeat-containing domain||WD40-repeat-containing domain superfamily||WD40 repeat||WD40/YVTN repeat-like-containing domain superfamily
ENSMMUG00000002382	novel_323,mml-miR-365-2-5p,mml-miR-4446-3p,novel_279,mml-miR-7184-5p,mml-miR-940,mml-miR-34b,mml-miR-939,novel_154,mml-miR-7172-5p,mml-miR-484,mml-miR-33b-3p,mml-miR-204-5p,mml-miR-210-5p,mml-miR-18a-3p,mml-miR-1306-5p,mml-miR-769-3p,novel_199,mml-miR-671-5p,novel_164	SERPINF2	Serpin superfamily||Serpin domain||Alpha2-antiplasmin||Serpin family||Serpin, conserved site
ENSMMUG00000002384	mml-miR-484,mml-miR-24-3p,mml-miR-1180-3p,mml-miR-4667,mml-miR-7172-5p,mml-miR-7180-3p,mml-miR-615-5p,novel_158,mml-miR-339-5p,mml-miR-1296-5p,mml-miR-370-3p,mml-miR-191-3p,mml-miR-185-3p	IGFLR1	-||Death-like domain superfamily
ENSMMUG00000002386	mml-miR-484,mml-miR-877-3p,novel_253,mml-miR-449b-3p,mml-miR-1232,mml-miR-551a,mml-miR-874-3p,mml-miR-618,mml-miR-532-3p,mml-miR-324-3p,mml-let-7g-3p,mml-let-7a-2-3p,mml-miR-103-5p,mml-miR-18a-3p,mml-miR-1306-5p,mml-miR-6790-3p,mml-miR-1224-3p,mml-miR-760,novel_379	LIN37	Protein LIN37
ENSMMUG00000002387	mml-miR-581,mml-miR-204-5p	FGGY	Carbohydrate kinase, FGGY, N-terminal||Carbohydrate kinase, FGGY||Carbohydrate kinase, FGGY, C-terminal||FGGY carbohydrate kinase, pentulose kinase
ENSMMUG00000002389	mml-miR-30c-2-3p,novel_256,mml-miR-6794-5p,mml-miR-149-3p,mml-miR-193a-5p,mml-miR-675-5p,mml-miR-671-5p,mml-miR-365-1-5p,mml-miR-92b-5p,mml-miR-615-5p,mml-miR-30c-1-3p,mml-miR-1224-5p	HSPB6	Alpha-crystallin, N-terminal||Alpha crystallin/Heat shock protein||Alpha crystallin/Hsp20 domain||HSP20-like chaperone
ENSMMUG00000002390	mml-miR-34a-5p,mml-miR-484,mml-miR-298,mml-miR-23a-5p,mml-miR-125b-2-3p,mml-miR-940	PREB	WD40 repeat||Quinoprotein alcohol dehydrogenase-like superfamily||WD40-repeat-containing domain superfamily||WD40-repeat-containing domain
ENSMMUG00000002393	novel_266,mml-miR-193b-5p,mml-miR-760,novel_451,mml-miR-584-3p,mml-miR-133b-3p	PRR30	Protein of unknown function DUF4679
ENSMMUG00000002400	mml-miR-668	DEGS1	Sphingolipid delta4-desaturase, N-terminal||Fatty acid desaturase domain||Sphingolipid delta4-desaturase
ENSMMUG00000002404	mml-miR-210-5p,mml-miR-138-5p,mml-miR-615-5p,mml-miR-939,mml-miR-1296-5p,mml-miR-370-5p,mml-miR-149-3p,mml-miR-671-5p,mml-miR-331-3p,mml-miR-484,mml-miR-6794-5p,mml-miR-505-5p,mml-miR-324-3p	MINK1	Serine/threonine-protein kinase, active site||Protein kinase domain||Citron homology (CNH) domain||Protein kinase, ATP binding site||Protein kinase-like domain superfamily
ENSMMUG00000002407	mml-miR-138-5p,mml-miR-3173,mml-miR-541-5p,mml-miR-1233,novel_393,mml-miR-92a-5p,mml-miR-1271-5p,mml-miR-541-3p,mml-miR-149-3p,novel_439	CLEC11A	C-type lectin-like/link domain superfamily||C-type lectin-like||C-type lectin fold||C-type lectin, conserved site
ENSMMUG00000002408	mml-miR-24-3p,mml-miR-7184-5p,mml-miR-15a-3p	URGCP	-||Very large inducible GTPASE (VLIG)-type guanine nucleotide-binding (G) domain||28S ribosomal protein S24, mitochondrial||GTP binding domain||P-loop containing nucleoside triphosphate hydrolase
ENSMMUG00000002411	mml-miR-615-5p,mml-miR-939,mml-miR-940,mml-miR-210-5p,mml-miR-6794-5p,mml-miR-34a-5p,mml-miR-324-5p,mml-miR-298,novel_344	DBNL	ADF-H/Gelsolin-like domain superfamily||Actin-depolymerising factor homology domain||Drebrin-like protein, SH3 domain||SH3 domain||Drebrin-like protein||SH3-like domain superfamily
ENSMMUG00000002413	mml-miR-197-5p,novel_451,novel_287,mml-miR-204-3p,mml-miR-147b,mml-miR-874-5p,novel_279,mml-miR-940,mml-miR-4446-3p,mml-miR-185-3p,mml-miR-7195-3p,mml-miR-1230	PLVAP	Plasmalemma vesicle-associated protein
ENSMMUG00000002416	mml-miR-197-5p	CLIC4	Glutathione Transferase family||Glutathione S-transferase, C-terminal-like||Glutathione S-transferase, C-terminal domain superfamily||Thioredoxin-like superfamily||Intracellular chloride channel
ENSMMUG00000002419	novel_272	TMEM156	TMEM156 protein
ENSMMUG00000002420	mml-miR-939,mml-miR-1296-5p,novel_396,mml-miR-330-5p,mml-miR-7195-3p,mml-miR-1230	RUNX3	p53-like transcription factor, DNA-binding||Runt-related transcription factor RUNX||Runt domain||Acute myeloid leukemia 1 protein (AML1)/Runt||p53/RUNT-type transcription factor, DNA-binding domain superfamily||Runx, C-terminal domain
ENSMMUG00000002424	mml-miR-331-3p	FBLN1	Anaphylatoxin/fibulin||Fibulin-2||EGF-type aspartate/asparagine hydroxylation site||Fibulin-1||EGF-like calcium-binding domain||Growth factor receptor cysteine-rich domain superfamily||Complement Clr-like EGF domain||EGF-like calcium-binding, conserved site||-||EGF-like, conserved site||EGF-like domain
ENSMMUG00000002426	mml-miR-328,mml-miR-449a-5p,novel_451,mml-miR-449b-5p,mml-miR-133a,mml-miR-605,mml-miR-330-5p,mml-miR-7184-5p	MYL7	EF-Hand 1, calcium-binding site||EF-hand domain pair||EF-hand domain
ENSMMUG00000002427	mml-miR-1296-5p,mml-miR-939,novel_154,mml-miR-330-5p,mml-miR-370-3p,mml-miR-7195-3p,mml-miR-328,novel_451,mml-miR-7180-3p,novel_272,mml-miR-760,mml-miR-210-5p,mml-miR-503-3p,mml-miR-185-3p,mml-miR-324-3p,mml-miR-331-3p,novel_266	GCK	Hexokinase||Glucokinase, chordate||Hexokinase, N-terminal||Hexokinase, binding site||Hexokinase, C-terminal
ENSMMUG00000002429	mml-miR-939	CAT	Catalase, clade 3||Catalase, mono-functional, haem-containing||Catalase core domain||Catalase active site||Catalase haem-binding site||Catalase superfamily||Catalase, mono-functional, haem-containing, clades 1 and 3||Catalase immune-responsive domain||Catalase core domain superfamily
ENSMMUG00000002430	mml-miR-346,mml-miR-15a-3p,mml-miR-7205-3p,mml-miR-3173,novel_154,mml-miR-7180-3p,mml-miR-760,mml-miR-1224-3p,mml-miR-210-5p	YKT6	Synaptobrevin||Longin-like domain superfamily||Longin domain
ENSMMUG00000002433	mml-miR-939,mml-miR-339-5p,novel_279,mml-miR-940,mml-miR-874-3p,mml-miR-1230,mml-miR-377-5p,mml-miR-323b-5p,mml-miR-92b-5p,mml-miR-892a,novel_451,mml-miR-20b-3p,mml-miR-18a-3p,mml-miR-3173,mml-miR-185-3p,mml-miR-760,mml-miR-149-5p,mml-miR-331-3p,mml-miR-532-3p,novel_241,mml-miR-654-5p,mml-miR-296-3p,novel_266,mml-miR-204-3p,mml-miR-196b-3p,mml-miR-149-3p	CAMK2B	Protein kinase domain||Serine/threonine-protein kinase, active site||NTF2-like domain superfamily||Protein kinase-like domain superfamily||Calcium/calmodulin-dependent protein kinase II, association-domain||Protein kinase, ATP binding site
ENSMMUG00000002436	mml-miR-877-3p,novel_241,mml-miR-7185-5p,mml-miR-760,mml-miR-4743,novel_426,novel_158,mml-miR-933	PHOSPHO1	HAD superfamily||Phosphatase PHOSPHO-type||HAD-like superfamily||Pyridoxal phosphate phosphatase-related
ENSMMUG00000002437	mml-miR-455-3p,mml-miR-7185-3p,mml-miR-330-5p,mml-miR-874-3p,mml-miR-504-5p,mml-miR-7180-3p,mml-miR-29b-2-5p,mml-miR-7172-5p,novel_266,mml-miR-486-3p	ABI3	ABI gene family member 3||ABI family||SH3 domain||SH3-like domain superfamily||Abl-interactor, homeo-domain homologous domain
ENSMMUG00000002453	mml-miR-330-5p,mml-miR-940,mml-miR-874-3p,mml-miR-185-3p,mml-miR-4743,mml-miR-214-3p,mml-miR-149-3p,novel_164,mml-miR-486-5p,mml-miR-877-3p	CRY2	Rossmann-like alpha/beta/alpha sandwich fold||DNA photolyase, N-terminal||Cryptochrome/DNA photolyase, FAD-binding domain||Cryptochrome/DNA photolyase, FAD-binding domain-like superfamily||Cryptochrome/photolyase, N-terminal domain superfamily
ENSMMUG00000002454	mml-miR-185-3p,mml-miR-298	-	Chitin binding domain superfamily||Glycoside hydrolase, chitinase active site||Chitin binding domain||Glycoside hydrolase family 18, catalytic domain||Chitinase insertion domain superfamily||Chitinase II||Glycoside hydrolase superfamily
ENSMMUG00000002468	mml-miR-185-3p,mml-miR-34a-5p,mml-let-7b-5p,mml-miR-92a-5p,mml-miR-449b-5p,mml-miR-516b,mml-miR-196b-5p,mml-miR-204-3p	KRT5	Intermediate filament protein, conserved site||Keratin, type II||Keratin type II head||Intermediate filament, rod domain
ENSMMUG00000002472	novel_199,mml-miR-149-3p,novel_164,mml-miR-133a,novel_437,mml-miR-324-5p,mml-miR-6794-5p,mml-miR-6790-3p,mml-miR-423-5p,mml-miR-1224-3p,mml-miR-18a-3p,novel_158,mml-miR-103-5p,novel_296,mml-miR-486-5p,mml-miR-486-3p,novel_455,mml-miR-874-3p,novel_226	CLPTM1	Cleft lip and palate transmembrane 1
ENSMMUG00000002473	mml-miR-874-3p,mml-miR-490-3p,novel_170,mml-miR-892c-3p	AKR1E2	NADP-dependent oxidoreductase domain||Aldo/keto reductase||Aldo/keto reductase, conserved site||NADP-dependent oxidoreductase domain superfamily
ENSMMUG00000002483	mml-miR-4803,mml-miR-145-5p,mml-miR-7184-5p	CS	Citrate synthase-like, small alpha subdomain||Citrate synthase superfamily||Citrate synthase active site||Citrate synthase-like, large alpha subdomain||Citrate synthase, eukaryotic-type||Domain of unknown function DUF3456||Citrate synthase
ENSMMUG00000002492	novel_272,mml-miR-490-5p,mml-miR-939,mml-miR-339-5p,mml-miR-940,mml-miR-1233,mml-miR-7195-3p,mml-miR-1230,mml-miR-150-3p,mml-miR-532-3p,novel_224,novel_164,mml-miR-23a-5p,novel_199	TMCO4	Alpha/Beta hydrolase fold||Protein of unknown function DUF726
ENSMMUG00000002494	novel_399,mml-miR-92b-5p,mml-miR-940,mml-miR-149-3p,novel_323,mml-miR-1260b	ACTN3	Spectrin/alpha-actinin||EF-hand domain||EF-hand, Ca insensitive||Spectrin repeat||EF-hand domain pair||Actinin-type actin-binding domain, conserved site||CH domain superfamily||Calponin homology domain
ENSMMUG00000002497	novel_266,novel_256,mml-miR-324-3p,novel_224,mml-miR-331-3p,mml-miR-185-3p,mml-miR-939,mml-miR-885-3p	ZNF777	Protein of unknown function DUF3669, zinc finger protein||Zinc finger C2H2-type||KRAB domain superfamily||Zinc finger C2H2 superfamily||Krueppel-associated box
ENSMMUG00000002503	mml-miR-204-3p,mml-miR-671-5p,mml-miR-149-3p,novel_241,mml-miR-1180-5p,mml-miR-210-5p,mml-miR-423-5p,mml-miR-1224-3p,mml-miR-760,mml-miR-584-3p,mml-miR-328,mml-miR-7184-5p,mml-miR-134-3p,mml-miR-370-3p,mml-miR-330-5p,mml-miR-939	CDK10	Serine/threonine-protein kinase, active site||Protein kinase domain||Protein kinase, ATP binding site||-||Protein kinase-like domain superfamily
ENSMMUG00000002504	novel_296,mml-miR-615-5p,mml-miR-150-5p,mml-miR-1233,mml-miR-1224-3p,novel_379,mml-miR-7181-3p,mml-miR-432-5p,novel_164,mml-miR-93-3p,novel_199,novel_154,mml-miR-874-5p,mml-miR-134-3p,novel_455,novel_323,mml-miR-484,novel_224,mml-miR-23a-5p,novel_451	SPATA2L	-
ENSMMUG00000002515	mml-miR-6794-5p,mml-miR-15a-3p,mml-miR-149-3p,mml-miR-7180-3p,mml-miR-615-3p,mml-miR-1306-5p,mml-miR-210-5p,mml-miR-185-3p,mml-miR-512-5p,mml-miR-484,mml-miR-30b-3p,novel_224,mml-miR-328,mml-miR-877-3p,mml-miR-449b-3p,novel_154,mml-miR-939,mml-miR-940,mml-miR-7184-5p,mml-miR-330-5p,mml-miR-197-3p	PTPA	PTPA superfamily||Phosphotyrosyl phosphatase activator, PTPA
ENSMMUG00000002517	mml-miR-210-5p,mml-miR-4446-3p,mml-miR-7184-5p	PTPDC1	Protein-tyrosine phosphatase-like||Dual specificity protein phosphatase domain||Protein-tyrosine phosphatase, catalytic||Protein-tyrosine phosphatase, active site||Dual specificity phosphatase, catalytic domain||Tyrosine specific protein phosphatases domain
ENSMMUG00000002519	mml-miR-671-5p,mml-miR-150-3p,novel_221,novel_296	STK11IP	LKB1 serine/threonine kinase interacting protein 1, N-terminal||Leucine-rich repeat||Leucine-rich repeat domain superfamily
ENSMMUG00000002520	mml-miR-1224-3p,mml-miR-210-5p,mml-miR-330-5p,mml-miR-6794-5p,mml-miR-1180-5p,mml-miR-939,mml-miR-328	SLC4A3	Phosphotransferase/anion transporter||Bicarbonate transporter, eukaryotic||Band 3 cytoplasmic domain||Anion exchange protein||Bicarbonate transporter, C-terminal||Anion exchange protein 3||Anion exchange, conserved site
ENSMMUG00000002526	mml-miR-24-3p,mml-miR-4667,mml-miR-877-3p,mml-miR-671-5p,mml-miR-149-3p,mml-miR-449b-5p,novel_296,mml-miR-769-3p,mml-miR-939,mml-miR-874-3p,novel_455	IKBKE	Protein kinase domain||TANK-binding kinase 1, coiled-coil domain 1||TANK binding kinase 1, ubiquitin-like domain||Protein kinase, ATP binding site||Protein kinase-like domain superfamily
ENSMMUG00000002529	mml-miR-30b-3p,mml-miR-7174-5p,novel_455	ADA2	Adenosine deaminase-related growth factor||Adenosine/AMP deaminase domain||Metal-dependent hydrolase||Adenosine/AMP deaminase N-terminal
ENSMMUG00000002532	mml-miR-940	ZSWIM6	-
ENSMMUG00000002535	mml-miR-143-5p	DEPDC7	DEP domain||Winged helix-like DNA-binding domain superfamily||Winged helix DNA-binding domain superfamily
ENSMMUG00000002536	mml-miR-423-5p,mml-miR-4446-3p,mml-miR-940,mml-miR-874-5p,mml-miR-874-3p,novel_420,mml-miR-615-5p,mml-miR-769-3p,novel_451,mml-miR-204-3p,mml-miR-1271-5p,mml-miR-328,mml-miR-149-5p	-	EF-hand domain pair||EF-hand domain||EF-Hand 1, calcium-binding site
ENSMMUG00000002553	mml-miR-324-3p	CYP19A1	Cytochrome P450||Cytochrome P450, E-class, group I||Cytochrome P450 superfamily||Cytochrome P450, conserved site||-
ENSMMUG00000002554	mml-miR-940,mml-miR-185-3p,mml-miR-370-3p,mml-miR-497-5p,mml-miR-3173,mml-miR-149-3p,mml-miR-584-3p,mml-miR-484,mml-miR-532-3p	TOB2	Ataxin-2, C-terminal||BTG-like domain superfamily||Tob1/2||Tob2||Anti-proliferative protein
ENSMMUG00000002555	mml-miR-1296-5p,mml-miR-885-3p,mml-miR-23b-5p,mml-miR-760,mml-miR-940,mml-miR-874-3p,mml-miR-30b-3p,mml-miR-298,mml-miR-29b-2-5p,mml-miR-7172-5p	KDF1	Keratinocyte differentiation factor 1
ENSMMUG00000002561	mml-miR-572,mml-miR-15a-3p	NSUN2	RNA (C5-cytosine) methyltransferase||S-adenosyl-L-methionine-dependent methyltransferase||SAM-dependent methyltransferase RsmB/NOP2-type||tRNA (C5-cytosine) methyltransferase, NCL1
ENSMMUG00000002562	mml-miR-7174-5p,mml-miR-92a-3p,mml-miR-584-3p,mml-miR-331-3p,mml-miR-92b-3p	MED19	Mediator complex, subunit Med19, metazoa
ENSMMUG00000002563	novel_224,mml-miR-939,mml-miR-149-5p,mml-miR-149-3p,mml-miR-760	-	Palmitoyltransferase, DHHC domain
ENSMMUG00000002568	mml-miR-877-3p,mml-miR-133a,mml-miR-671-5p,mml-miR-133b-3p,mml-miR-30c-2-3p,mml-miR-134-3p,mml-miR-940,mml-miR-512-5p,mml-miR-874-5p,mml-miR-874-3p,mml-miR-939,mml-miR-1296-5p	STOML1	Stomatin family||SCP2 sterol-binding domain superfamily||Band 7/SPFH domain superfamily||Band 7 domain||SCP2 sterol-binding domain
ENSMMUG00000002569	mml-miR-1230,mml-miR-134-3p,mml-miR-365-2-5p,mml-miR-455-3p,mml-miR-92b-5p,mml-miR-125a-3p,mml-miR-877-5p,mml-miR-92a-5p,novel_224,mml-miR-185-3p,mml-miR-194-3p,novel_379,mml-miR-760,novel_272,mml-miR-4766-5p,mml-miR-7180-3p,mml-miR-615-3p,mml-miR-149-3p	PML	Zinc finger, RING-type||B-box-type zinc finger||Zinc finger, RING/FYVE/PHD-type||Protein of unknown function DUF3583||Zinc finger, RING-type, conserved site
ENSMMUG00000002573	mml-miR-1306-5p,mml-miR-6794-5p,mml-miR-197-3p,mml-miR-512-5p,mml-miR-210-5p,mml-miR-1224-3p	CARMIL1	Leucine-rich repeat domain superfamily||Leucine-rich repeat-containing protein 16A||Leucine-rich repeat||CARMIL, pleckstrin homology domain||PH-like domain superfamily||CARMIL, C-terminal domain
ENSMMUG00000002585	mml-miR-7180-3p,mml-miR-7172-5p	CCDC190	Coiled-coil domain-containing protein 190
ENSMMUG00000002586	mml-miR-15a-3p,mml-miR-888	SLC17A2	Major facilitator superfamily||MFS transporter superfamily||Major facilitator superfamily domain
ENSMMUG00000002592	mml-miR-484,novel_164,mml-miR-1224-3p,mml-miR-7172-5p,mml-miR-149-3p	GPR173	GPCR, rhodopsin-like, 7TM||G protein-coupled receptor, rhodopsin-like
ENSMMUG00000002593	mml-miR-7184-5p,mml-miR-185-3p,mml-miR-128a-5p,mml-miR-30c-1-3p,mml-miR-497-5p,mml-miR-15a-5p,mml-miR-92b-5p,mml-miR-328,mml-miR-197-5p	TSPYL2	Nucleosome assembly protein (NAP)||NAP-like superfamily
ENSMMUG00000002601	mml-miR-324-5p	MTBP	MDN2-binding protein, C-terminal domain||MDN2-binding protein||MDM2-binding protein, central domain||MDM2-binding protein, N-terminal domain
ENSMMUG00000002605	mml-miR-3173,novel_224,novel_154,mml-miR-1230	UCP2	Mitochondrial carrier domain superfamily||Mitochondrial substrate/solute carrier||Mitochondrial carrier UCP-like
ENSMMUG00000002610	novel_199,novel_164,mml-miR-512-5p,mml-miR-6529-5p	MARCO	SRCR-like domain superfamily||SRCR domain||SRCR-like domain||Collagen triple helix repeat
ENSMMUG00000002611	novel_279,mml-miR-874-3p,mml-miR-632,mml-miR-129-2-3p,mml-miR-892b,mml-miR-449a-5p,mml-miR-449b-5p,mml-miR-346,mml-miR-34c-5p,mml-miR-486-3p,mml-miR-34a-5p	LARGE2	Nucleotide-diphospho-sugar transferases||Glycosyl transferase, family 8||-
ENSMMUG00000002613	mml-miR-210-5p,mml-miR-7185-3p,mml-miR-532-3p,mml-miR-339-5p	IRX1	Homeobox, conserved site||Homeobox-like domain superfamily||Homeobox domain||Iroquois-class homeodomain protein||Homeobox KN domain
ENSMMUG00000002615	novel_154,mml-miR-423-5p	DMAC2L	Leucine-rich repeat domain superfamily||-||ATP synthase subunit s, mitochondrial
ENSMMUG00000002616	mml-miR-18a-5p	CDKL1	Protein kinase, ATP binding site||Protein kinase-like domain superfamily||Serine/threonine-protein kinase, active site||Protein kinase domain
ENSMMUG00000002617	mml-miR-149-3p,mml-miR-877-3p,mml-miR-370-3p,mml-miR-365-2-5p,mml-miR-940,mml-miR-1233,mml-miR-185-3p,mml-miR-339-5p,mml-miR-3173,mml-miR-1226,mml-miR-1296-5p,mml-miR-939	PHF21A	Zinc finger, PHD-finger||Zinc finger, FYVE/PHD-type||-||Zinc finger, PHD-type, conserved site||Zinc finger, RING/FYVE/PHD-type||Zinc finger, PHD-type
ENSMMUG00000002621	mml-miR-197-5p,mml-miR-940,mml-miR-4446-3p,mml-miR-188-5p,novel_334	IQGAP3	IQ motif, EF-hand binding site||Ras GTPase-activating domain||Calponin homology domain||CH domain superfamily||WW domain||RasGAP protein, C-terminal||Ras GTPase-activating protein, conserved site||Rho GTPase activation protein
ENSMMUG00000002624	mml-miR-149-3p,mml-miR-760,novel_207,mml-miR-675-5p,mml-miR-370-3p,mml-miR-365-1-5p,mml-miR-296-3p	GPATCH4	G-patch domain
ENSMMUG00000002630	mml-miR-339-5p,mml-miR-526b,mml-miR-7184-5p,mml-miR-874-5p,novel_323,novel_396,mml-miR-1240,mml-miR-486-3p,mml-miR-328,mml-miR-615-5p,mml-miR-892b,mml-miR-331-3p,mml-miR-505-5p,mml-miR-204-3p,novel_164,novel_199	BCAR1	BCAR1, SH3 domain||CAS family, C-terminal||Breast cancer anti-estrogen resistance protein 1||CAS, serine rich four helix bundle domain superfamily||Serine rich protein interaction domain||SH3 domain||SH3-like domain superfamily||CAS family
ENSMMUG00000002634	mml-miR-939,mml-miR-296-3p,mml-miR-27b-3p	PTCH1	Sterol-sensing domain||Transmembrane receptor, patched||Protein patched/dispatched
ENSMMUG00000002638	mml-miR-15a-3p,novel_266,mml-miR-204-3p,novel_396,mml-miR-30c-1-3p,mml-miR-330-5p,mml-miR-7184-5p,mml-miR-4446-3p,mml-miR-194-3p,mml-miR-185-3p,mml-miR-423-5p,mml-miR-1306-5p,novel_154,mml-miR-138-5p	WDR18	WD40-repeat-containing domain||G-protein beta WD-40 repeat||WD40/YVTN repeat-like-containing domain superfamily||WD repeat-containing protein 18, C-terminal domain||WD40 repeat, conserved site||WD40 repeat||Quinoprotein alcohol dehydrogenase-like superfamily
ENSMMUG00000002651	mml-miR-484,mml-miR-331-3p,mml-miR-346,mml-miR-296-3p,novel_241,mml-miR-486-3p,mml-miR-324-3p,mml-miR-15a-3p,mml-miR-149-3p,mml-miR-671-5p,mml-miR-18a-3p,mml-miR-6529-3p,mml-miR-874-5p	OGDH	Dehydrogenase, E1 component||Thiamin diphosphate-binding fold||2-oxoglutarate dehydrogenase E1 component, N-terminal domain||Multifunctional 2-oxoglutarate metabolism enzyme, C-terminal||Transketolase-like, pyrimidine-binding domain||2-oxoglutarate dehydrogenase E1 component
ENSMMUG00000002653	novel_272,mml-miR-615-5p,mml-miR-18a-3p,mml-miR-210-5p,mml-miR-1224-3p,mml-miR-500a-3p,novel_241,mml-miR-532-3p,mml-miR-324-3p,mml-miR-1180-5p,novel_164,mml-let-7g-3p,mml-miR-15a-3p,novel_199,mml-miR-298,mml-miR-149-3p,mml-miR-1226,mml-miR-4446-3p,mml-miR-874-3p,mml-miR-7184-5p,mml-miR-370-3p,mml-miR-1230,mml-miR-328,mml-miR-1232	HK3	Hexokinase, binding site||Hexokinase, C-terminal||Hexokinase||Hexokinase, N-terminal
ENSMMUG00000002656	mml-miR-1232,mml-miR-636,mml-miR-204-5p,mml-miR-1226	TCF20	Extended PHD (ePHD) domain||Zinc finger, PHD-type||Zinc finger, RING/FYVE/PHD-type||Transcription factor 20, ePHD domain
ENSMMUG00000002659	mml-miR-615-5p,mml-miR-760,mml-miR-135a-2-3p,mml-miR-6794-5p,mml-miR-361-3p,mml-miR-15a-3p,mml-miR-93-3p,mml-miR-6529-3p,mml-miR-4446-3p,mml-miR-940,mml-miR-4743,mml-miR-874-3p,mml-miR-632,mml-miR-484,mml-miR-486-3p,mml-miR-92b-5p,mml-miR-1232	CYHR1	TRAF-like||Zinc finger, RING-type||Cysteine and histidine-rich protein 1||Zinc finger, RING/FYVE/PHD-type||Zinc finger, TRAF-type
ENSMMUG00000002660	mml-miR-423-5p,mml-miR-185-3p,mml-miR-1233,mml-miR-18a-3p,mml-miR-615-5p,novel_221,mml-miR-149-3p,mml-miR-671-5p,mml-miR-298,mml-miR-15a-3p,mml-miR-324-3p,mml-miR-346,novel_455,mml-miR-1230,mml-miR-1224-5p,mml-miR-940,mml-miR-874-3p,mml-miR-4446-3p,mml-miR-490-3p,mml-miR-939	DEAF1	Zinc finger, MYND-type||SAND-like domain superfamily||Transcription factor DEAF-1||SAND domain
ENSMMUG00000002663	novel_272,mml-miR-339-5p,mml-miR-7195-3p,mml-miR-423-5p,mml-miR-484,mml-miR-24-3p,mml-miR-324-3p,mml-miR-7181-3p,mml-miR-296-3p,mml-miR-185-5p,mml-miR-149-3p	FOXH1	Fork head domain||Winged helix-like DNA-binding domain superfamily||Winged helix DNA-binding domain superfamily||Fork head domain conserved site 2
ENSMMUG00000002668	mml-miR-298,mml-miR-4446-3p,mml-miR-125a-3p	-	HAUS augmin-like complex subunit 4, metazoa||HAUS augmin-like complex subunit 4
ENSMMUG00000002671	mml-miR-874-3p,mml-miR-17-5p,novel_455,mml-miR-18a-3p,mml-miR-6529-3p,mml-let-7i-5p,novel_300,mml-miR-93-5p,mml-miR-34a-5p	TAL2	T-cell acute lymphocytic leukemia protein-like||Helix-loop-helix DNA-binding domain superfamily||Myc-type, basic helix-loop-helix (bHLH) domain
ENSMMUG00000002673	mml-miR-324-3p,novel_241,mml-miR-6794-5p,mml-miR-671-5p,mml-miR-1226,mml-miR-18a-3p,mml-miR-7184-5p,mml-miR-210-5p,mml-miR-502-5p	ELMOD3	ELMO domain||ELMO domain-containing protein 3
ENSMMUG00000002678	mml-miR-29b-2-5p,mml-miR-671-5p	ITGB6	Integrin beta subunit||Integrin beta N-terminal||Integrin beta-6 subunit||von Willebrand factor A-like domain superfamily||Integrin domain superfamily||Integrin beta subunit, cytoplasmic domain||Integrin beta subunit, VWA domain||Integrin beta tail domain superfamily||Integrin beta subunit, tail||PSI domain||Integrin beta, epidermal growth factor-like domain 1||EGF-like domain, extracellular
ENSMMUG00000002680	mml-miR-939,mml-miR-3173,mml-miR-23b-5p,mml-miR-490-5p,mml-miR-197-3p,mml-miR-150-3p,mml-miR-7184-5p,mml-miR-185-3p,mml-miR-486-3p,novel_224,novel_266	CSF1	Macrophage colony stimulating factor-1||Four-helical cytokine-like, core
ENSMMUG00000002685	novel_221,novel_266,mml-miR-1224-3p	NDUFB6	NADH dehydrogenase 1, beta subcomplex, subunit 6
ENSMMUG00000002688	mml-miR-432-5p,mml-miR-4716,mml-miR-324-5p,novel_451,mml-miR-193a-5p,mml-miR-149-3p,mml-miR-6794-5p	VWCE	EGF-like calcium-binding, conserved site||Growth factor receptor cysteine-rich domain superfamily||EGF-like calcium-binding domain||VWFC domain||EGF-like domain||EGF-type aspartate/asparagine hydroxylation site||EGF-like, conserved site
ENSMMUG00000002689	mml-miR-339-3p	MSL3	MRG domain||Chromo/chromo shadow domain||RNA binding activity-knot of a chromodomain||MRG, C-terminal domain superfamily||MRG||Chromo-like domain superfamily
ENSMMUG00000002690	mml-miR-107-3p,mml-miR-150-5p,mml-miR-940,mml-miR-615-5p,mml-miR-103-3p,mml-miR-149-3p,mml-miR-1232,mml-miR-93-3p,mml-miR-204-3p,mml-miR-133a,novel_396	SP5	Zinc finger C2H2-type||Zinc finger C2H2 superfamily
ENSMMUG00000002691	mml-miR-370-3p,mml-miR-939,mml-miR-92b-3p,mml-miR-339-5p,mml-miR-7180-3p	DDB1	DNA damage-binding protein 1||WD40-repeat-containing domain superfamily||Cleavage/polyadenylation specificity factor, A subunit, C-terminal||WD40/YVTN repeat-like-containing domain superfamily
ENSMMUG00000002694	mml-miR-23a-5p,novel_224,mml-miR-342-3p	KRTDAP	Keratinocyte differentiation-associated protein
ENSMMUG00000002695	mml-miR-7184-3p,mml-miR-1224-3p,mml-miR-148a-5p,mml-miR-493-3p,novel_221	FFAR2	G protein-coupled receptor 40-related receptor||GPCR, rhodopsin-like, 7TM||G protein-coupled receptor, rhodopsin-like
ENSMMUG00000002696	novel_241,mml-miR-484,mml-miR-149-3p,mml-miR-939,mml-miR-1296-5p,mml-miR-130b-5p,mml-miR-7195-3p,mml-miR-1224-3p	GATAD2B	Zinc finger, NHR/GATA-type||Transcriptional repressor p66||Zinc finger, GATA-type||Transcriptional repressor p66, coiled-coil MBD2-interaction domain
ENSMMUG00000002697	mml-miR-7172-5p,mml-miR-212-5p,mml-miR-328,mml-miR-7184-5p,novel_154,mml-miR-671-5p,novel_199,novel_164,mml-miR-324-3p,mml-miR-149-5p,mml-miR-346,mml-miR-193b-3p,novel_379,mml-miR-423-5p,mml-miR-512-5p,mml-miR-503-5p,mml-miR-1306-5p	PICK1	PDZ superfamily||-||Arfaptin homology (AH) domain||Arfaptin family||PDZ domain||AH/BAR domain superfamily||PICK1, BAR domain
ENSMMUG00000002699	mml-miR-493-3p,mml-miR-583,mml-miR-30c-1-3p,novel_396,mml-miR-331-3p,mml-miR-6794-5p,mml-miR-361-3p,mml-miR-486-3p,novel_266	BAIAP2L2	IMD/I-BAR domain||AH/BAR domain superfamily||I-BAR domain containing protein IRSp53/IRTKS/Pinkbar||I-BAR domain containing protein Pinkbar||SH3 domain||SH3-like domain superfamily
ENSMMUG00000002700	mml-miR-361-3p,mml-miR-346,mml-miR-7180-3p,novel_323,mml-miR-632	SLC47A1	Multi antimicrobial extrusion protein
ENSMMUG00000002701	mml-miR-149-3p,novel_451,mml-miR-671-5p,novel_266,mml-miR-486-3p,mml-miR-92a-5p,mml-miR-125a-3p,mml-miR-6794-5p,mml-miR-330-5p,mml-miR-185-3p,mml-miR-4743,mml-miR-939	PLA2G6	Acyl transferase/acyl hydrolase/lysophospholipase||-||Patatin-like phospholipase domain||Ankyrin repeat-containing domain superfamily||Ankyrin repeat-containing domain||Ankyrin repeat
ENSMMUG00000002707	mml-miR-149-5p,mml-miR-1232,mml-miR-92b-5p	KNOP1	Small acidic protein-like domain
ENSMMUG00000002709	mml-miR-885-3p,novel_207,mml-miR-877-3p,mml-miR-193b-5p,novel_253,novel_164,novel_224,mml-miR-214-3p	GPRC5B	GPCR family 3, C-terminal||-
ENSMMUG00000002712	mml-miR-373	SCN2A	Voltage gated sodium channel, alpha subunit||Voltage-gated Na+ ion channel, cytoplasmic domain||Ion transport domain||Sodium ion transport-associated||Voltage-dependent channel domain superfamily||IQ motif, EF-hand binding site
ENSMMUG00000002714	mml-miR-149-3p,mml-miR-671-5p,mml-miR-204-3p,mml-miR-940,mml-miR-939	FAAH	Amidase signature domain||Amidase, conserved site||Fatty-acid amide hydrolase 1||Amidase signature (AS) superfamily
ENSMMUG00000002717	mml-miR-671-5p,mml-miR-150-3p,mml-miR-892b,mml-miR-532-3p	NSUN4	RNA (C5-cytosine) methyltransferase||S-adenosyl-L-methionine-dependent methyltransferase||-||SAM-dependent methyltransferase RsmB/NOP2-type
ENSMMUG00000002721	novel_266,mml-miR-149-3p,mml-miR-125a-3p,mml-miR-584-3p,mml-miR-7181-3p,mml-miR-423-5p,mml-miR-145-5p,mml-miR-320b	RTKN	PH-like domain superfamily||HR1 rho-binding domain||Anillin homology domain||Pleckstrin homology domain||Rhotekin
ENSMMUG00000002722	mml-miR-4446-3p,mml-miR-940,mml-miR-502-5p,mml-miR-7195-3p,mml-miR-4667	-	Tetratricopeptide-like helical domain superfamily
ENSMMUG00000002727	mml-miR-940,mml-miR-541-3p,novel_224,mml-miR-1247-3p,mml-miR-324-3p	WBP1	WW domain-binding protein 1-like
ENSMMUG00000002739	mml-miR-4743,mml-miR-769-3p,novel_154,mml-miR-767-5p,mml-miR-4716,novel_164,mml-miR-149-3p,mml-miR-1180-5p	PDGFB	PDGF/VEGF domain||Platelet-derived growth factor, conserved site||Platelet-derived growth factor subunit B||Cystine-knot cytokine||Platelet-derived growth factor, N-terminal
ENSMMUG00000002751	mml-miR-654-5p,mml-miR-296-3p,mml-miR-628-5p,mml-miR-541-3p,mml-miR-1224-3p	WFDC2	Elafin-like superfamily||WAP-type 'four-disulfide core' domain
ENSMMUG00000002753	mml-miR-197-5p	SOX6	Transcription factor SOX-5/6||High mobility group box domain superfamily||High mobility group box domain
ENSMMUG00000002755	mml-miR-632	KLHL5	Kelch-type beta propeller||SKP1/BTB/POZ domain superfamily||Kelch repeat type 1||BTB-kelch protein||BTB/POZ domain||BTB/Kelch-associated
ENSMMUG00000002756	mml-miR-502-3p	WDR19	Tetratricopeptide-like helical domain superfamily||WD repeat-containing protein 19/dyf-2||WDR19, WD40 repeat||WD40 repeat||WD40/YVTN repeat-like-containing domain superfamily||WD40-repeat-containing domain
ENSMMUG00000002758	mml-miR-125a-3p,mml-miR-200a-3p	MOCS3	Ubiquitin-activating enzyme||Adenylyltransferase and sulfurtransferase MOCS3/Uba4||THIF-type NAD/FAD binding fold||Rhodanese-like domain||Rhodanese-like domain superfamily
ENSMMUG00000002768	mml-miR-3173,mml-miR-6794-5p,mml-miR-29b-3p	NREP	Neuronal protein 3.1
ENSMMUG00000002769	novel_158,mml-miR-939,novel_221,mml-miR-1224-3p,mml-miR-370-3p,mml-miR-636,mml-miR-940,novel_224,mml-miR-328,mml-miR-33b-3p,mml-miR-149-3p,novel_199,mml-miR-675-5p,mml-miR-365-1-5p	RNF167	Zinc finger, RING-CH-type||PA domain||Zinc finger, RING-type||Zinc finger, RING/FYVE/PHD-type
ENSMMUG00000002772	mml-miR-6794-5p,mml-miR-939,mml-miR-4716,mml-miR-133a,mml-miR-342-5p	PFN1	Profilin conserved site||Profilin||Profilin superfamily||Profilin1/2/3, vertebrate
ENSMMUG00000002776	mml-miR-451,mml-miR-939,mml-miR-149-3p,mml-miR-940,mml-miR-7184-5p	ERAL1	GTP binding domain||K homology domain-like, alpha/beta||Era-type guanine nucleotide-binding (G) domain||Small GTP-binding protein domain||P-loop containing nucleoside triphosphate hydrolase||GTP-binding protein Era||K homology domain superfamily, prokaryotic type
ENSMMUG00000002777	mml-miR-365-2-5p	PTP4A1	Protein-tyrosine phosphatase-like||Protein-tyrosine phosphatase, catalytic||Dual specificity phosphatase, catalytic domain||Tyrosine specific protein phosphatases domain
ENSMMUG00000002779	mml-miR-940	CHST2	Sulfotransferase domain||Carbohydrate sulfotransferase||P-loop containing nucleoside triphosphate hydrolase
ENSMMUG00000002782	mml-miR-490-3p,mml-miR-490-5p	OTOP1	Otopetrin
ENSMMUG00000002797	mml-miR-940,novel_279,mml-miR-874-3p,mml-miR-4446-3p,mml-miR-4743,mml-miR-1230,mml-miR-501-3p,mml-let-7g-3p,mml-miR-133a,mml-miR-92a-5p,mml-miR-133b-3p,novel_224,mml-miR-331-3p	JDP2	Basic-leucine zipper domain||AP-1 transcription factor||Jun dimerization protein 2
ENSMMUG00000002805	mml-miR-939,mml-miR-877-3p	HEPH	Multicopper oxidases, conserved site||Hephaestin||Multicopper oxidase, type 2||Multicopper oxidase, type 3||Multicopper oxidase, copper-binding site||Cupredoxin
ENSMMUG00000002806	mml-miR-6794-5p,novel_266,mml-miR-365-1-5p,mml-miR-30a-3p,mml-miR-615-5p,mml-miR-185-3p,mml-miR-423-5p,mml-miR-760,mml-miR-486-3p,mml-miR-92b-5p,mml-miR-939,mml-miR-1226,mml-miR-874-5p,mml-miR-940,mml-miR-4446-3p,mml-miR-365-2-5p,mml-miR-1230,mml-miR-370-3p	SLC9A3R2	PDZ domain||Na(+)/H(+) exchange regulatory cofactor NHERF-1/2||EBP50, C-terminal||PDZ superfamily||PDZ domain 6||Na(+)/H(+) exchange regulatory cofactor NHERF-2
ENSMMUG00000002807	novel_208,mml-miR-33b-3p,novel_396,mml-miR-149-5p,mml-miR-324-3p,mml-miR-497-5p	NTHL1	Helix-hairpin-helix motif||Endonuclease III-like protein 1||Endonuclease III-like, conserved site-2||Endonuclease III, iron-sulphur binding site||HhH-GPD domain||Endonuclease III-like, iron-sulphur cluster loop motif||DNA glycosylase||Helix-turn-helix, base-excision DNA repair, C-terminal
ENSMMUG00000002808	mml-miR-149-3p,mml-miR-15a-3p,novel_241,mml-miR-324-3p,mml-miR-331-3p,mml-miR-346,mml-miR-760,mml-miR-99b-3p,mml-miR-210-5p,mml-miR-185-3p,mml-miR-1233,mml-miR-18a-3p,mml-miR-615-3p,mml-miR-138-5p,novel_221,novel_253,novel_396,mml-miR-330-5p,mml-miR-632,mml-miR-197-3p,mml-miR-7195-3p,mml-miR-370-3p,mml-miR-134-3p,mml-miR-7184-5p,mml-miR-940,mml-miR-874-5p,mml-miR-6529-3p	TSC2	Rap/Ran-GAP superfamily||Armadillo-type fold||Rap GTPase activating protein domain||Tuberin, N-terminal||Tuberin-type domain||Tuberin/Ral GTPase-activating protein subunit alpha||Tuberin
ENSMMUG00000002810	mml-miR-760,mml-miR-7184-5p,mml-miR-512-5p,novel_158,mml-miR-933,mml-miR-7180-3p,novel_199,novel_164,mml-miR-486-3p,mml-miR-484	TOX2	High mobility group box domain superfamily||-||High mobility group box domain
ENSMMUG00000002827	mml-miR-224-5p	-	von Willebrand factor A-like domain superfamily||Collagen triple helix repeat||Pancreatic trypsin inhibitor Kunitz domain superfamily||von Willebrand factor, type A||Pancreatic trypsin inhibitor Kunitz domain
ENSMMUG00000002828	mml-miR-1230	C14orf39	Six6 opposite strand transcript 1
ENSMMUG00000002832	novel_208,mml-miR-365-1-5p,mml-miR-1224-5p,mml-miR-7174-5p	GABRA6	Gamma-aminobutyric acid A receptor/Glycine receptor alpha||Neurotransmitter-gated ion-channel ligand-binding domain superfamily||Gamma-aminobutyric-acid A receptor, alpha subunit||Neurotransmitter-gated ion-channel||Neurotransmitter-gated ion-channel transmembrane domain||Gamma-aminobutyric-acid A receptor, alpha 6 subunit||Neurotransmitter-gated ion-channel ligand-binding domain||Neurotransmitte…
ENSMMUG00000002833	mml-miR-3173,mml-miR-149-3p,mml-miR-134-3p,mml-miR-370-3p,mml-miR-1224-5p	KLHDC8B	Galactose oxidase/kelch, beta-propeller||Kelch repeat type 1||Kelch-type beta propeller
ENSMMUG00000002836	mml-miR-323a-5p,mml-miR-141-3p,mml-miR-193b-3p,mml-miR-193a-3p,mml-miR-4766-5p,mml-miR-138-5p,mml-miR-3173	CCDC71	Coiled-coil domain-containing protein 71/71L
ENSMMUG00000002839	mml-miR-4446-3p,novel_279,mml-miR-769-5p,mml-miR-6794-5p	GDAP1L1	Glutathione S-transferase, C-terminal domain superfamily||Thioredoxin-like superfamily||Ganglioside-induced differentiation-associated protein 1||Glutathione S-transferase, N-terminal||Glutathione S-transferase, C-terminal-like
ENSMMUG00000002841	novel_294,mml-miR-668	RPP14	MaoC-like dehydratase domain||HotDog domain superfamily
ENSMMUG00000002843	mml-miR-370-3p,mml-miR-298,novel_316,mml-miR-296-3p	RAB26	Small GTPase||Small GTP-binding protein domain||P-loop containing nucleoside triphosphate hydrolase
ENSMMUG00000002850	mml-miR-671-5p,mml-miR-15a-3p,mml-miR-1240,mml-miR-324-3p,mml-miR-328,mml-miR-24-3p,mml-miR-584-3p,mml-miR-193b-3p,mml-miR-1224-3p	SLC26A11	STAS domain superfamily||SLC26A/SulP transporter||SLC26A/SulP transporter domain||Sulphate anion transporter, conserved site||STAS domain
ENSMMUG00000002853	mml-miR-149-3p,mml-miR-328,mml-miR-7181-3p	CORO2A	Coronin||WD40 repeat||WD40 repeat, conserved site||WD40/YVTN repeat-like-containing domain superfamily||Domain of unknown function DUF1899||WD40-repeat-containing domain||WD40-repeat-containing domain superfamily||Coronin 2A
ENSMMUG00000002854	mml-miR-149-3p,mml-miR-1180-5p	SLITRK5	Cysteine-rich flanking region, C-terminal||Leucine-rich repeat domain superfamily||Leucine-rich repeat, typical subtype||Leucine-rich repeat
ENSMMUG00000002867	mml-miR-149-3p,mml-miR-874-3p	TFAP2D	Transcription factor AP-2, C-terminal||Transcription factor AP-2
ENSMMUG00000002868	mml-miR-412-3p,mml-miR-339-5p,mml-miR-1226,mml-miR-940,mml-miR-4446-3p,mml-miR-7184-5p,mml-miR-7195-3p,mml-miR-370-3p,novel_396,mml-miR-328,novel_224,mml-miR-1232,mml-miR-7172-5p,mml-miR-103-5p,mml-miR-7180-3p,mml-miR-185-3p,mml-miR-194-3p,mml-miR-210-5p,mml-miR-30c-1-3p,mml-miR-760,mml-miR-500a-3p,mml-miR-6794-5p,mml-miR-331-3p,novel_241,mml-miR-324-3p,mml-miR-532-3p,mml-miR-149-3p	-	CRIB domain
ENSMMUG00000002869	mml-miR-939,mml-miR-149-3p	TFAP2B	Transcription factor AP-2, C-terminal||Transcription factor AP-2||Transcription factor AP-2 beta
ENSMMUG00000002871	mml-miR-940,novel_396	TCF21	Myc-type, basic helix-loop-helix (bHLH) domain||Helix-loop-helix DNA-binding domain superfamily
ENSMMUG00000002878	novel_300,mml-miR-331-3p,mml-miR-940	XRCC2	DNA recombination and repair protein Rad51-like, C-terminal||DNA repair protein XRCC2||DNA recombination and repair protein RecA-like, ATP-binding domain||P-loop containing nucleoside triphosphate hydrolase
ENSMMUG00000002887	mml-miR-149-3p,mml-miR-632,mml-miR-1271-5p	-	Heat shock factor (HSF)-type, DNA-binding||Winged helix DNA-binding domain superfamily||Heat shock transcription factor family||Winged helix-like DNA-binding domain superfamily
ENSMMUG00000002888	mml-miR-455-3p,mml-miR-185-5p	TMEM185A	Transmembrane Fragile-X-F-associated protein
ENSMMUG00000002892	mml-miR-615-5p,mml-miR-331-3p,mml-miR-92a-5p,mml-miR-23b-3p,mml-miR-23a-3p,mml-miR-330-5p	RXRG	Zinc finger, NHR/GATA-type||Zinc finger, nuclear hormone receptor-type||Nuclear hormone receptor-like domain superfamily||Nuclear hormone receptor, ligand-binding domain||Nuclear/hormone receptor activator site AF-1||Nuclear hormone receptor||Retinoid X receptor/HNF4
ENSMMUG00000002909	mml-miR-210-5p,mml-miR-185-3p,mml-miR-7180-3p,mml-miR-615-5p,mml-miR-298,mml-miR-1260b,mml-miR-574,mml-miR-769-5p,mml-miR-331-3p,mml-miR-330-5p,novel_455,mml-miR-370-3p,mml-miR-940,mml-miR-4743,mml-miR-4446-3p,mml-miR-1226,mml-miR-7172-5p,mml-miR-328,mml-miR-484,mml-miR-214-3p	PGF	Platelet-derived growth factor, conserved site||PDGF/VEGF domain||Cystine-knot cytokine
ENSMMUG00000002912	mml-miR-940,mml-miR-17-5p,mml-miR-1180-5p,mml-miR-7181-3p,mml-miR-346,mml-miR-6794-5p	TLE6	WD40-repeat-containing domain||Groucho/transducin-like enhancer||WD40-repeat-containing domain superfamily||WD40 repeat||WD40 repeat, conserved site||WD40/YVTN repeat-like-containing domain superfamily
ENSMMUG00000002913	mml-miR-615-3p,mml-miR-23b-5p,mml-miR-4446-3p,mml-miR-940,mml-miR-188-3p,mml-miR-584-3p,novel_199,novel_164	TLE2	WD40 repeat, conserved site||WD40/YVTN repeat-like-containing domain superfamily||WD40 repeat||Groucho/TLE, N-terminal Q-rich domain||WD40-repeat-containing domain superfamily||WD40-repeat-containing domain||Groucho/transducin-like enhancer
ENSMMUG00000002917	mml-miR-6794-5p,mml-miR-361-3p,mml-miR-15a-3p,novel_266,mml-miR-149-3p,mml-miR-93-3p,mml-miR-125b-5p,novel_272,mml-miR-125a-5p,mml-miR-892b,mml-miR-939,mml-miR-370-3p,mml-miR-940,mml-miR-4446-3p,mml-miR-330-5p	SIGIRR	Immunoglobulin-like domain superfamily||Toll/interleukin-1 receptor homology (TIR) domain||Interleukin-1 receptor family||Immunoglobulin-like domain||Toll/interleukin-1 receptor homology (TIR) domain superfamily||Immunoglobulin-like fold
ENSMMUG00000002921	mml-miR-885-5p,mml-miR-4446-3p	CPSF6	-||CPSF6/7 family||RNA recognition motif domain||Cleavage and polyadenylation specificity factor subunit 6||RNA-binding domain superfamily||Nucleotide-binding alpha-beta plait domain superfamily
ENSMMUG00000002923	novel_272,mml-miR-339-5p,mml-miR-939,mml-miR-940,mml-miR-874-5p,mml-miR-150-5p,mml-miR-632,mml-miR-486-3p,mml-miR-532-3p	CSF3	GCSF/MGF||Interleukin-6/GCSF/MGF||Four-helical cytokine-like, core
ENSMMUG00000002924	mml-miR-940,mml-miR-874-5p	RHOU	Small GTPase Rho||P-loop containing nucleoside triphosphate hydrolase||Small GTP-binding protein domain||Small GTPase
ENSMMUG00000002925	mml-miR-331-3p	FSTL1	TGF-beta binding (TB) domain superfamily||Kazal domain||Kazal domain superfamily||EF-hand domain pair||EF-hand domain||Follistatin/Osteonectin EGF domain||Follistatin-like, N-terminal
ENSMMUG00000002926	novel_451,novel_455,mml-miR-185-3p,mml-miR-708-5p,mml-miR-151-5p	-	Mediator complex, subunit Med24,
ENSMMUG00000002936	mml-miR-940,mml-miR-760,mml-miR-185-5p,mml-miR-127-5p	GMPR	IMP dehydrogenase/GMP reductase||GMP reductase||Aldolase-type TIM barrel||IMP dehydrogenase / GMP reductase, conserved site
ENSMMUG00000002943	mml-let-7g-5p,mml-let-7a-5p,mml-let-7i-5p,mml-let-7e-5p,mml-let-7b-5p	QARS	Glutamyl/glutaminyl-tRNA synthetase, class Ib, anti-codon binding domain||Glutaminyl-tRNA synthetase, class Ib, non-specific RNA-binding domain, N-terminal||Ribosomal protein L25/Gln-tRNA synthetase, N-terminal||Aminoacyl-tRNA synthetase, class I, conserved site||Glutamine-tRNA ligase, alpha-bundle domain superfamily||Glutamyl/glutaminyl-tRNA synthetase, class Ib, catalytic domain||Glutamyl/gluta…
ENSMMUG00000002946	novel_224,mml-miR-877-3p	-	Cell cycle control protein 50C||CDC50/LEM3 family
ENSMMUG00000002947	mml-miR-185-3p,mml-miR-323b-3p,mml-miR-128a-5p	PCOLCE	Netrin domain||CUB domain||Procollagen C-endopeptidase enhancer, NTR domain||Netrin module, non-TIMP type||Tissue inhibitor of metalloproteinases-like, OB-fold||Spermadhesin, CUB domain superfamily||Procollagen C-endopeptidase enhancer 1
ENSMMUG00000002948	mml-miR-939,mml-miR-1226,mml-miR-138-5p,mml-miR-1260b,mml-miR-940,mml-miR-204-3p,mml-miR-1230	USP19	Zinc finger, MYND-type||Ubiquitin specific protease, conserved site||Peptidase C19, ubiquitin carboxyl-terminal hydrolase||HSP20-like chaperone||Ubiquitin specific protease domain||-||Papain-like cysteine peptidase superfamily||CS domain
ENSMMUG00000002949	mml-miR-27a-3p,mml-miR-27b-3p,mml-miR-149-3p,novel_164,mml-miR-874-5p	MOSPD3	Major sperm protein (MSP) domain||PapD-like superfamily||Vesicle-associated membrane-protein-associated protein||Immunoglobulin-like fold
ENSMMUG00000002951	mml-miR-541-3p,mml-miR-4766-5p	PI15	CAP superfamily||Cysteine-rich secretory protein-related||Allergen V5/Tpx-1-related, conserved site||CAP domain
ENSMMUG00000002952	mml-miR-194-3p,mml-miR-940,mml-miR-299-3p,mml-miR-152-3p	LAMB2	Laminin, N-terminal||Laminin EGF domain||Laminin IV type B||EGF-like domain||Laminin, N-terminal domain superfamily
ENSMMUG00000002958	mml-miR-185-3p,mml-miR-194-3p,mml-miR-150-3p,mml-miR-939,mml-miR-1296-5p,mml-miR-3173,mml-miR-671-5p,mml-miR-149-3p,mml-miR-323b-5p,mml-miR-7203-5p,mml-miR-486-3p,mml-miR-505-5p	CACNG1	Voltage-dependent calcium channel, gamma-1 subunit||Voltage-dependent calcium channel, gamma subunit||PMP-22/EMP/MP20/Claudin superfamily
ENSMMUG00000002961	mml-miR-940,mml-miR-874-3p,mml-miR-7184-5p,mml-miR-939,novel_207,mml-miR-7172-5p,mml-miR-328,novel_224,mml-miR-484,mml-miR-760,mml-miR-185-3p,mml-miR-210-5p,mml-miR-1224-3p,mml-miR-1306-5p,novel_158,mml-miR-885-3p,mml-miR-18a-3p,mml-miR-3173,mml-miR-615-5p,mml-miR-671-5p,novel_266,novel_164,mml-miR-324-3p,mml-miR-6794-5p,mml-miR-331-3p	GNA11	G protein alpha subunit, helical insertion||G-protein alpha subunit, group Q||P-loop containing nucleoside triphosphate hydrolase||Guanine nucleotide binding protein (G-protein), alpha subunit
ENSMMUG00000002963	novel_226	ARHGAP32	SH3-like domain superfamily||Rho GTPase activation protein||Rho GTPase-activating protein domain||SH3 domain||PX domain superfamily||Phox homologous domain
ENSMMUG00000002964	novel_241,mml-miR-502-3p,novel_451,mml-miR-188-5p,mml-miR-149-3p,mml-miR-138-5p,mml-miR-30c-1-3p,mml-miR-365-2-5p	HSPBP1	Nucleotide exchange factor Fes1||Armadillo-like helical||Armadillo-type fold
ENSMMUG00000002965	mml-miR-149-3p,novel_164,novel_241,novel_256,mml-miR-328,novel_300,mml-miR-484,mml-miR-940,mml-miR-874-3p,mml-miR-7195-3p,mml-miR-423-5p,mml-miR-615-5p	BRSK1	-||Protein kinase-like domain superfamily||Protein kinase domain||Ubiquitin-associated domain||Serine/threonine-protein kinase, active site
ENSMMUG00000002967	novel_396,mml-miR-660-3p,mml-miR-185-5p,mml-miR-145-5p	MOG	-||Immunoglobulin subtype||Immunoglobulin-like domain superfamily||Immunoglobulin-like domain||Myelin-oligodendrocyte glycoprotein||Immunoglobulin-like fold||Immunoglobulin V-set domain
ENSMMUG00000002968	mml-miR-30c-2-3p	SYF2	mRNA splicing factor SYF2
ENSMMUG00000002974	mml-miR-939,mml-miR-7180-3p,mml-miR-7172-5p,mml-miR-370-3p,mml-miR-874-3p,mml-miR-4796-3p,mml-miR-520a-3p	ACP5	-||Calcineurin-like phosphoesterase domain, ApaH type||Metallo-dependent phosphatase-like||Purple acid phosphatase
ENSMMUG00000002975	mml-miR-939,novel_376,mml-miR-500a-3p	DUSP14	Dual specificity protein phosphatase domain||Atypical dual specificity phosphatase, subfamily B||Dual specificity phosphatase, catalytic domain||Protein-tyrosine phosphatase, active site||Tyrosine specific protein phosphatases domain||Protein-tyrosine phosphatase-like||Atypical dual specificity phosphatase
ENSMMUG00000002976	novel_154	SYNRG	EF-hand domain pair||Synergin gamma||EH domain
ENSMMUG00000002982	mml-miR-365-3p,mml-miR-150-3p,mml-miR-27b-3p	FASTKD5	RAP domain||FAST kinase-like protein, subdomain 2||FAST kinase leucine-rich
ENSMMUG00000002984	mml-miR-125a-3p,mml-miR-30c-2-3p	PDXDC1	Pyridoxal phosphate-dependent transferase, major domain||Pyridoxal phosphate-dependent transferase||Pyridoxal phosphate-dependent decarboxylase
ENSMMUG00000002985	novel_451,mml-miR-1180-5p,mml-miR-134-3p,mml-miR-370-3p,mml-miR-4446-3p,mml-miR-874-3p,mml-miR-7180-3p,mml-miR-7205-3p,mml-miR-939	GBF1	Armadillo-type fold||Sec7 domain||Guanine nucleotide exchange factor, N-terminal||-||Sec7, C-terminal domain superfamily||Sec7 domain superfamily
ENSMMUG00000002987	mml-miR-760	RAPGEF5	DEP domain||Winged helix-like DNA-binding domain superfamily||Ras guanine-nucleotide exchange factor catalytic domain superfamily||Ras-like guanine nucleotide exchange factor, N-terminal||Ras guanine nucleotide exchange factor domain superfamily||Ubiquitin-like domain superfamily||Ras guanine-nucleotide exchange factor, conserved site||Winged helix DNA-binding domain superfamily||Ras guanine-nucl…
ENSMMUG00000002989	mml-miR-551a,mml-miR-15a-3p	-	Protein N-terminal asparagine amidohydrolase
ENSMMUG00000002990	mml-miR-92a-5p	NFKB2	Immunoglobulin-like fold||Rel homology domain (RHD), DNA-binding domain||Ankyrin repeat||Rel homology dimerisation domain||Immunoglobulin E-set||Ankyrin repeat-containing domain||p53-like transcription factor, DNA-binding||NF-kappa-B/Dorsal||Death domain||Rel homology domain (RHD), DNA-binding domain superfamily||NFkappaB IPT domain||Rel homology domain, conserved site||IPT domain||Death-like dom…
ENSMMUG00000002991	mml-miR-320a,mml-miR-34a-5p,mml-miR-320b	RRN3	RNA polymerase I specific transcription initiation factor RRN3
ENSMMUG00000002993	mml-miR-129-1-3p,mml-miR-1260b,novel_266,mml-miR-532-3p,novel_241,mml-miR-324-3p,mml-miR-24-3p,mml-miR-7203-5p,mml-miR-1233,mml-miR-3173,mml-miR-1306-5p,mml-miR-138-5p,mml-miR-129-2-3p,novel_451,mml-miR-486-5p,mml-miR-212-5p,mml-miR-323a-5p,novel_323,mml-miR-1230,mml-miR-874-3p	PSD	Sec7 domain||Pleckstrin homology domain||Pleckstrin homology domain 9||PH-like domain superfamily||Sec7, C-terminal domain superfamily||Sec7 domain superfamily||Pleckstrin homology domain, spectrin-type
ENSMMUG00000002997	mml-let-7e-5p,mml-miR-197-5p,mml-miR-93-5p,mml-miR-296-3p,mml-miR-940,mml-miR-378d,mml-miR-302a-3p	AURKB	Protein kinase-like domain superfamily||Aurora kinase||Protein kinase, ATP binding site||Aurora kinase B||Protein kinase domain||Serine/threonine-protein kinase, active site
ENSMMUG00000003000	mml-miR-324-5p,mml-miR-675-5p,mml-miR-671-5p,mml-miR-195-3p,novel_396,mml-miR-6794-5p,novel_224,mml-miR-324-3p,mml-miR-210-5p,mml-miR-1224-3p,mml-miR-874-3p,mml-miR-135a-2-3p,novel_379,novel_323,mml-miR-18a-3p	CUEDC2	Ubiquitin system component CUE||CUE domain-containing protein 2||CUE domain-containing protein 2, CUE domain
ENSMMUG00000003001	mml-miR-423-5p,mml-let-7g-3p	MTPAP	RL domain||PAP/25A-associated
ENSMMUG00000003005	mml-miR-939,mml-miR-760,mml-miR-636,mml-miR-7184-5p,mml-miR-328,mml-miR-7203-5p,mml-miR-1243-5p,mml-miR-331-3p,mml-miR-149-3p,mml-miR-15a-3p,novel_287,mml-miR-204-3p	MFNG	Fringe||Fringe-like
ENSMMUG00000003006	mml-miR-149-3p,mml-miR-874-3p	SPTLC1	Pyridoxal phosphate-dependent transferase, major domain||Pyridoxal phosphate-dependent transferase domain 1||Pyridoxal phosphate-dependent transferase||Aminotransferase, class I/classII
ENSMMUG00000003011	novel_266,mml-miR-149-3p,mml-miR-484,novel_224,novel_241,mml-miR-940,mml-miR-205,mml-miR-490-5p,novel_154,novel_272,mml-miR-339-5p	SP6	Zinc finger C2H2-type||Zinc finger C2H2 superfamily
ENSMMUG00000003012	mml-miR-15a-3p,mml-miR-197-3p,mml-miR-152-5p,mml-miR-298,mml-miR-124a-3p,mml-miR-412-3p	SCRN2	Peptidase C69, dipeptidase A
ENSMMUG00000003021	novel_241	SLC5A12	Sodium/solute symporter||Sodium/glucose symporter superfamily
ENSMMUG00000003023	novel_334	CCT8	GroEL-like apical domain superfamily||Chaperonin Cpn60/TCP-1 family||T-complex protein 1, theta subunit||Chaperone tailless complex polypeptide 1 (TCP-1)||Chaperonin TCP-1, conserved site||GroEL-like equatorial domain superfamily||TCP-1-like chaperonin intermediate domain superfamily
ENSMMUG00000003029	mml-miR-615-3p,novel_272,novel_221,mml-miR-760,mml-miR-185-3p,mml-miR-532-3p,mml-miR-331-3p,mml-miR-149-5p,novel_199,novel_164,mml-miR-365-1-5p,mml-miR-939,mml-miR-128a-5p,mml-miR-330-5p,mml-miR-940,mml-miR-7184-5p,mml-miR-7195-3p,mml-miR-365-2-5p,mml-miR-197-5p,mml-miR-484,mml-miR-675-5p	-	S-adenosyl-L-methionine-dependent methyltransferase||Methyltransferase domain 25||Protein arginine N-methyltransferase
ENSMMUG00000003040	mml-miR-493-3p,mml-miR-128a-3p,mml-miR-128b-3p,mml-miR-150-3p	ACAA2	Thiolase, active site||Thiolase, C-terminal||Thiolase-like||Thiolase, conserved site||Thiolase, acyl-enzyme intermediate active site||Thiolase, N-terminal||Thiolase
ENSMMUG00000003042	mml-miR-940,mml-miR-149-3p,novel_207,mml-miR-346,mml-miR-1296-5p	VPS53	Vacuolar protein sorting-associated protein 53||Vps53-like, N-terminal
ENSMMUG00000003043	mml-miR-1224-3p,mml-miR-370-3p,mml-miR-210-5p,mml-miR-7184-5p,novel_334,mml-miR-7180-3p,mml-miR-324-5p,mml-miR-15a-3p,mml-miR-671-5p,mml-miR-331-3p,mml-miR-214-3p,mml-miR-324-3p,novel_241	PWWP3A	MUM1-like, PWWP domain||PWWP domain||PWWP domain-containing DNA repair factor 3A/B||PWWP domain-containing DNA repair factor 3A
ENSMMUG00000003045	mml-miR-4667,mml-miR-885-3p	NDUFS7	-||NADH:ubiquinone oxidoreductase-like, 20kDa subunit||NADH-ubiquinone oxidoreductase, 20 Kd subunit
ENSMMUG00000003047	novel_253,mml-miR-4446-3p,novel_207,mml-miR-572,mml-miR-324-3p,mml-miR-328	DAZAP1	Nucleotide-binding alpha-beta plait domain superfamily||RNA recognition motif domain||DAZ-associated protein 1, RNA recognition motif 2||RNA-binding domain superfamily||BOULE/DAZ family||DAZ-associated protein 1, RNA recognition motif 1
ENSMMUG00000003050	mml-miR-370-3p,mml-miR-134-3p,mml-miR-885-3p,mml-miR-939,mml-miR-615-5p,mml-miR-7172-5p,mml-miR-671-5p,mml-miR-675-5p,mml-miR-15a-3p,mml-miR-7174-5p	RPS15	Ribosomal protein S19A/S15e||Ribosomal protein S19/S15||Ribosomal protein S19 conserved site||Ribosomal protein S19, superfamily
ENSMMUG00000003053	mml-miR-1226,mml-miR-128a-5p,mml-miR-7184-5p,mml-miR-940,mml-miR-7195-3p,mml-miR-370-3p,mml-miR-328,novel_224,mml-miR-584-3p,mml-miR-541-3p,mml-miR-1232,novel_143,novel_158,mml-miR-615-5p,mml-miR-760,mml-miR-185-3p,mml-miR-1224-3p,mml-miR-210-5p,mml-miR-324-3p,mml-miR-532-3p,mml-miR-6794-5p,mml-miR-149-3p,mml-miR-15a-3p,mml-miR-204-3p	APC2	Adenomatous polyposis coli protein||Adenomatous polyposis coli, N-terminal dimerisation domain||Adenomatous polyposis coli protein basic domain||Armadillo||Adenomatous polyposis coli (APC) repeat||Adenomatous polyposis coli 2||Adenomatous polyposis coli protein repeat||SAMP||Armadillo-type fold||APC, N-terminal coiled-coil domain superfamily||Adenomatous polyposis coli (APC) family||Armadillo-lik…
ENSMMUG00000003056	mml-miR-1260b,mml-miR-4667,mml-miR-532-3p,mml-miR-361-3p,mml-miR-7203-5p,mml-miR-214-3p,mml-miR-149-5p,mml-miR-331-3p,novel_323,mml-miR-330-5p,mml-miR-940,mml-miR-185-3p,mml-miR-138-5p	PCSK4	Peptidase S8, pro-domain superfamily||Peptidase S8, subtilisin, Ser-active site||Peptidase S8, subtilisin, Asp-active site||Galactose-binding-like domain superfamily||Peptidase S8, subtilisin, His-active site||Peptidase S8/S53 domain||P domain||Kexin/furin catalytic domain||Peptidase S8/S53 domain superfamily||Furin-like repeat||Growth factor receptor cysteine-rich domain superfamily||Peptidase S…
ENSMMUG00000003060	mml-miR-330-5p,novel_451,mml-miR-501-3p,mml-miR-484,mml-miR-346	REEP6	-
ENSMMUG00000003061	mml-miR-34a-5p,mml-miR-34c-5p,novel_396,mml-miR-206,mml-miR-449a-5p,mml-miR-449b-5p,novel_423	CCDC80	Domain of unknown function DUF4174
ENSMMUG00000003062	mml-miR-296-3p,mml-miR-370-3p,mml-miR-204-3p,mml-miR-149-3p,mml-miR-760	FSTL4	Kazal domain||Factor I / membrane attack complex||Kazal domain superfamily||EF-hand domain pair||WD40/YVTN repeat-like-containing domain superfamily||Immunoglobulin-like domain||Immunoglobulin-like fold||EF-Hand 1, calcium-binding site||Immunoglobulin-like domain superfamily||Immunoglobulin subtype||Immunoglobulin subtype 2||EF-hand domain
ENSMMUG00000003067	mml-miR-324-3p,mml-miR-365-2-5p,mml-miR-1230,mml-miR-1224-3p,mml-miR-185-3p,mml-miR-1306-5p,mml-miR-939,mml-miR-615-5p	ERGIC1	Endoplasmic reticulum vesicle transporter, C-terminal||Endoplasmic reticulum vesicle transporter, N-terminal
ENSMMUG00000003068	mml-let-7b-5p,mml-miR-324-3p,mml-miR-149-3p,mml-miR-432-5p,mml-miR-4667,mml-miR-1296-5p,mml-miR-125a-5p,mml-miR-412-3p,novel_323,mml-miR-1230,mml-miR-370-3p	COX6B2	-
ENSMMUG00000003071	mml-miR-339-5p,mml-miR-302b	MBNL3	Zinc finger, CCCH-type
ENSMMUG00000003074	mml-miR-1226,novel_402,mml-miR-205,mml-miR-7195-3p,mml-miR-940,novel_224,mml-miR-328,mml-miR-584-3p,mml-miR-484,mml-miR-7172-5p,novel_272,mml-miR-1233,mml-miR-185-3p,mml-miR-143-5p,mml-miR-331-3p,mml-miR-671-5p,mml-miR-93-3p,novel_266	PLXNB1	Immunoglobulin E-set||WD40/YVTN repeat-like-containing domain superfamily||Rho GTPase activation protein||PSI domain||Plexin, cytoplasmic RasGAP domain||Plexin, TIG domain 2||Sema domain superfamily||Immunoglobulin-like fold||Plexin repeat||Plexin family||Sema domain||IPT domain||Plexin, TIG domain 1
ENSMMUG00000003075	mml-miR-1180-3p,mml-miR-4667,novel_164,novel_199,mml-miR-615-5p,mml-miR-145-5p,mml-miR-210-5p,mml-miR-760,mml-miR-330-5p	CCDC9	Protein of unknown function DUF4594
ENSMMUG00000003078	mml-miR-93-5p,mml-miR-20b-5p,novel_325,mml-miR-940,mml-miR-204-3p	NME6	Nucleoside diphosphate kinase 6||Nucleoside diphosphate kinase||Nucleoside diphosphate kinase, active site||Nucleoside diphosphate kinase-like domain superfamily||Nucleoside diphosphate kinase-like domain
ENSMMUG00000003083	novel_500,mml-miR-15a-3p,mml-miR-4667,mml-miR-939	DNLZ	-||Zinc finger, DNL-type||Mitochondrial import protein TIM15
ENSMMUG00000003084	novel_319,mml-miR-191-3p,novel_279,mml-miR-874-3p,mml-miR-24-3p,mml-miR-361-3p	CARD9	Death-like domain superfamily||CARD domain
ENSMMUG00000003094	mml-miR-7203-5p,mml-miR-654-5p,mml-miR-486-3p,mml-miR-92a-5p,mml-miR-204-3p,mml-miR-324-5p,mml-miR-671-5p,mml-miR-298,novel_455	CLDN6	Claudin, conserved site||Claudin||Claudin-6||PMP-22/EMP/MP20/Claudin superfamily
ENSMMUG00000003101	mml-miR-7203-5p,mml-miR-328,novel_224,mml-miR-185-3p,mml-miR-671-5p	PVR	Immunoglobulin-like domain||Immunoglobulin-like domain superfamily||Immunoglobulin subtype||Immunoglobulin V-set domain||Immunoglobulin-like fold||CD80-like, immunoglobulin C2-set
ENSMMUG00000003103	mml-miR-298,mml-miR-15a-3p	TCTN3	Domain of unknown function DUF1619||Tectonic
ENSMMUG00000003104	mml-miR-298,novel_199,mml-miR-149-3p,novel_164,mml-miR-532-3p,mml-miR-502-3p,mml-miR-1180-5p,mml-miR-185-3p,mml-miR-423-5p,mml-miR-18a-3p,mml-miR-486-3p,mml-miR-214-3p,mml-miR-940,mml-miR-7184-5p,mml-miR-874-3p,mml-miR-874-5p,mml-miR-939	TOLLIP	Ubiquitin system component CUE||UBA-like superfamily||C2 domain superfamily||Toll-interacting protein, CUE domain||-||Toll-interacting protein, C2 domain||C2 domain
ENSMMUG00000003110	mml-miR-30b-3p,novel_154,mml-miR-298,mml-miR-4667,mml-miR-4446-3p	TYK2	Tyrosine-protein kinase, non-receptor Jak/Tyk2||Tyrosine-protein kinase, non-receptor, TYK2, N-terminal||FERM superfamily, second domain||FERM domain||Protein kinase-like domain superfamily||Protein kinase domain||SH2 domain superfamily||Protein kinase, ATP binding site||Tyrosine-protein kinase, catalytic domain||Serine-threonine/tyrosine-protein kinase, catalytic domain||Tyrosine-protein kinase,…
ENSMMUG00000003111	mml-miR-939,mml-miR-1224-5p,mml-miR-4446-3p,mml-miR-760,mml-miR-484,mml-miR-127-5p,mml-miR-671-5p,mml-miR-149-3p	CDC37	Cdc37, Hsp90-binding domain superfamily||Cdc37, Hsp90 binding||Cdc37||Cdc37, C-terminal||Cdc37, N-terminal domain
ENSMMUG00000003118	mml-miR-484,mml-miR-940,mml-miR-15a-3p	ADCY7	Adenylate cyclase, conserved domain||Adenylate cyclase, N-terminal||Adenylate cyclase||Adenylyl cyclase class-3/4/guanylyl cyclase||Nucleotide cyclase||Adenylyl cyclase class-4/guanylyl cyclase, conserved site
ENSMMUG00000003121	mml-miR-370-5p,novel_437,novel_294,mml-miR-668,mml-miR-6794-5p	CPT1B	Carnitine O-palmitoyltransferase, N-terminal||Acyltransferase ChoActase/COT/CPT||Choline/carnitine acyltransferase domain
ENSMMUG00000003124	mml-miR-939,mml-miR-296-3p	HAUS1	HAUS augmin-like complex subunit 1
ENSMMUG00000003127	mml-miR-197-3p,mml-miR-1260b,mml-miR-1240,mml-miR-15b-5p,mml-miR-885-5p	ELAC1	Ribonuclease Z/BN||Ribonuclease Z/Hydroxyacylglutathione hydrolase-like||Metallo-beta-lactamase
ENSMMUG00000003128	mml-miR-874-3p,mml-miR-940,mml-miR-412-3p,mml-miR-23a-5p,mml-miR-572,mml-miR-33b-3p,mml-miR-328,mml-miR-197-5p,mml-miR-185-3p,mml-miR-210-5p,mml-miR-760,mml-miR-7180-3p,mml-miR-615-3p,mml-miR-18a-3p,novel_437,mml-miR-532-3p,mml-miR-30c-2-3p,mml-miR-324-3p	LIMK1	Serine-threonine/tyrosine-protein kinase, catalytic domain||Protein kinase domain||Zinc finger, LIM-type||Protein kinase-like domain superfamily||PDZ superfamily||PDZ domain||Protein kinase, ATP binding site
ENSMMUG00000003130	mml-miR-877-3p,mml-miR-197-3p	-	Rad50/SbcC-type AAA domain||DNA repair protein Rad50, eukaryotes||RAD50, zinc hook||P-loop containing nucleoside triphosphate hydrolase
ENSMMUG00000003135	mml-miR-222-3p,mml-miR-365-2-5p	TPD52L1	Tumour protein D52
ENSMMUG00000003136	mml-miR-331-5p	MBD2	Methyl-CpG DNA binding||Methyl-CpG-binding domain protein 3||Methyl-CpG binding protein 2/3, C-terminal domain||DNA-binding domain superfamily||Methyl-CpG-binding domain protein 2/3, p55-binding region
ENSMMUG00000003138	mml-miR-320b,novel_279,mml-miR-185-3p,mml-miR-874-3p,novel_226,mml-miR-320a,novel_316,novel_266	P2RY6	G protein-coupled receptor, rhodopsin-like||-||P2Y6 purinoceptor||GPCR, rhodopsin-like, 7TM
ENSMMUG00000003139	mml-miR-370-3p,mml-miR-874-5p,mml-miR-940,mml-miR-4743,mml-miR-185-3p,mml-miR-1233,mml-miR-671-5p,mml-miR-92b-3p,mml-miR-296-3p,mml-miR-1180-5p,mml-miR-328,mml-miR-324-3p,mml-miR-346	ARHGEF17	Dbl homology (DH) domain superfamily||Rho guanine nucleotide exchange factor 10/17||WD40/YVTN repeat-like-containing domain superfamily||PH-like domain superfamily||Dbl homology (DH) domain||WD40-repeat-containing domain superfamily||Rho guanine nucleotide exchange factor 17
ENSMMUG00000003140	mml-miR-370-3p,mml-miR-7184-5p,mml-miR-330-5p,mml-miR-27a-3p,mml-miR-939,mml-miR-1296-5p,novel_224,mml-miR-204-5p,mml-miR-1233,mml-miR-320b,mml-miR-885-3p,mml-miR-204-3p,novel_164,mml-let-7g-3p,mml-miR-140-3p,novel_199,mml-miR-671-5p,mml-miR-532-3p	RELT	TNFR/NGFR cysteine-rich region||Tumour necrosis factor receptor 19-like||TNF receptor family, RELT||Tumor necrosis factor receptor 19-like, N-terminal
ENSMMUG00000003143	mml-miR-769-5p,mml-miR-542-5p,mml-miR-7203-5p,mml-miR-200a-5p,mml-miR-1230	THBS4	Thrombospondin, type 3 repeat||Thrombospondin/cartilage oligomeric matrix protein, coiled-coil domain||Laminin G domain||EGF-like calcium-binding domain||EGF-like calcium-binding, conserved site||Thrombospondin, type 3-like repeat||Concanavalin A-like lectin/glucanase domain superfamily||TSP type-3 repeat||EGF-like, conserved site||EGF-like domain||Thrombospondin, C-terminal
ENSMMUG00000003146	mml-miR-7180-3p,mml-miR-615-5p,mml-miR-501-3p,mml-miR-125b-1-3p,mml-miR-874-3p,mml-miR-940,mml-miR-7185-3p,mml-miR-760,mml-miR-330-5p,mml-miR-331-3p,mml-miR-92b-3p,mml-miR-324-3p,mml-miR-324-5p,mml-miR-671-5p	PDLIM7	PDZ superfamily||PDZ domain||Zinc finger, LIM-type
ENSMMUG00000003149	mml-miR-940,mml-miR-7195-3p,mml-miR-7165-3p,mml-miR-877-3p,mml-miR-197-5p,novel_256,mml-miR-328,novel_224,mml-miR-193b-3p,mml-miR-760,mml-miR-185-3p,mml-miR-1224-3p,novel_158,novel_199,mml-miR-671-5p,mml-miR-7184-3p,mml-miR-149-3p,novel_164,mml-miR-346	CDC20	The WD repeat Cdc20/Fizzy family||WD40-repeat-containing domain||WD40-repeat-containing domain superfamily||Anaphase-promoting complex subunit 4, WD40 domain||WD40 repeat||WD40 repeat, conserved site||WD40/YVTN repeat-like-containing domain superfamily
ENSMMUG00000003150	mml-miR-324-5p	ZNF140	Krueppel-associated box||Zinc finger C2H2 superfamily||Zinc finger C2H2-type||KRAB domain superfamily
ENSMMUG00000003157	mml-miR-196b-5p,mml-miR-371-5p	METTL17	Ribosomal protein Rsm22-like||S-adenosyl-L-methionine-dependent methyltransferase
ENSMMUG00000003161	mml-miR-17-5p,mml-miR-940,mml-miR-302c,mml-miR-30b-3p,mml-miR-92b-3p,mml-miR-519a-3p,mml-miR-519d,mml-miR-324-3p	MAST3	Serine/threonine-protein kinase, active site||Protein kinase domain||PDZ domain||PDZ superfamily||AGC-kinase, C-terminal||PDZ domain 6||Microtubule-associated serine/threonine-protein kinase, pre-PK domain superfamily||Microtubule-associated serine/threonine-protein kinase, domain||Protein kinase-like domain superfamily||Microtubule-associated serine/threonine-protein kinase, catalytic domain
ENSMMUG00000003164	mml-miR-361-3p,mml-miR-615-3p,mml-miR-1226,mml-miR-138-5p,mml-miR-92b-5p,mml-miR-636,mml-miR-7184-5p	GATAD2A	Transcriptional repressor p66||Zinc finger, GATA-type||Transcriptional repressor p66, coiled-coil MBD2-interaction domain
ENSMMUG00000003171	mml-miR-125b-2-3p,novel_253,mml-miR-361-3p,mml-miR-92a-5p,mml-miR-324-3p,mml-miR-370-3p,mml-miR-320a,mml-miR-4446-3p,novel_323,mml-miR-615-5p,mml-miR-320b	COG4	-||Conserved oligomeric Golgi complex, subunit 4
ENSMMUG00000003173	mml-miR-365-2-5p,mml-miR-149-3p,mml-miR-1240,mml-miR-892b	ELOA	Transcription factor IIS, N-terminal||RNA polymerase II transcription factor SIII, subunit A||F-box domain||TFIIS/LEDGF domain superfamily||Transcription elongation factor, TFIIS/CRSP70, N-terminal, sub-type
ENSMMUG00000003176	novel_143,mml-miR-324-3p,mml-miR-939,mml-miR-103-5p	DNAJB6	DnaJ domain, conserved site||DnaJ domain||Chaperone J-domain superfamily
ENSMMUG00000003177	mml-miR-500a-3p,mml-miR-339-5p	TCF24	Myc-type, basic helix-loop-helix (bHLH) domain||Helix-loop-helix DNA-binding domain superfamily
ENSMMUG00000003178	mml-miR-940,mml-miR-423-3p,novel_451	PPP1R42	Leucine-rich repeat domain superfamily||Leucine-rich repeat||Leucine rich repeat 4
ENSMMUG00000003180	mml-miR-125a-3p,mml-miR-29b-2-5p	TBC1D30	-||TBC1 domain family member 30, C-terminal||Rab-GTPase-TBC domain superfamily||Rab-GTPase-TBC domain
ENSMMUG00000003200	mml-miR-149-3p	FAP	Alpha/Beta hydrolase fold||Dipeptidylpeptidase IV, N-terminal domain||Dipeptidyl peptidase FAP||Peptidase S9, serine active site||Peptidase S9, prolyl oligopeptidase, catalytic domain||Dipeptidylpeptidase IV, N-terminal domain superfamily
ENSMMUG00000003201	novel_207,mml-miR-346,mml-miR-328,mml-miR-92a-5p,novel_256,novel_224,mml-miR-205,novel_158	MID1IP1	Spot 14 family
ENSMMUG00000003203	mml-miR-500a-3p	TAC3	Neurokinin-B/Tachykinin-3||Tachykinin/Neurokinin-like, conserved site
ENSMMUG00000003206	mml-miR-30c-1-3p,mml-miR-298	PPY	Pancreatic hormone-like||Pancreatic hormone-like, conserved site||Pancreatic hormone
ENSMMUG00000003210	mml-miR-149-3p,mml-miR-4743,mml-miR-4716,mml-miR-939,mml-miR-1240,mml-miR-339-5p,mml-miR-3173	CDKN1A	Cyclin-dependent kinase inhibitor 1||Cyclin-dependent kinase inhibitor
ENSMMUG00000003212	mml-miR-149-3p,mml-miR-1260b,novel_158,mml-miR-1296-5p,novel_379,mml-miR-134-3p,mml-miR-940,mml-miR-7184-5p	BRF2	Cyclin-like superfamily||Transcription factor TFIIB||Zinc finger, TFIIB-type
ENSMMUG00000003214	novel_338,mml-miR-15a-3p	RAB44	Small GTP-binding protein domain||P-loop containing nucleoside triphosphate hydrolase||Small GTPase||EF-hand domain pair||EF-hand domain
ENSMMUG00000003216	mml-miR-1306-5p	ZMAT3	Zinc finger C2H2 superfamily||Matrin/U1-C-like, C2H2-type zinc finger||Zinc finger, double-stranded RNA binding||Zinc finger C2H2-type
ENSMMUG00000003230	mml-miR-615-5p,mml-miR-1306-5p,mml-miR-7205-3p,novel_158,mml-miR-671-3p,mml-miR-185-3p,mml-miR-210-5p,mml-miR-1224-3p,mml-miR-346,mml-miR-331-3p,mml-miR-149-5p,mml-miR-532-3p,mml-miR-1180-5p,mml-miR-361-3p,novel_266,mml-miR-4716,novel_164,novel_199,mml-miR-149-3p,mml-miR-940,mml-miR-874-5p,mml-miR-4446-3p,mml-miR-7184-5p,mml-miR-455-3p,mml-miR-584-3p,mml-miR-484,mml-miR-133b-3p,novel_451,mml-miR-…	FBXL19	Leucine-rich repeat domain superfamily||Zinc finger, PHD-finger||Leucine-rich repeat, cysteine-containing subtype||Zinc finger, RING/FYVE/PHD-type||Zinc finger, PHD-type||F-box domain||Zinc finger, FYVE/PHD-type||Zinc finger, PHD-type, conserved site||Zinc finger, CXXC-type
ENSMMUG00000003231	mml-miR-885-3p,mml-miR-3173,mml-miR-7180-3p,mml-miR-423-5p,mml-miR-194-3p,mml-miR-361-3p,mml-miR-149-5p,mml-miR-193a-5p,mml-miR-298,novel_266,mml-miR-874-3p,mml-miR-7184-5p,mml-miR-328,mml-miR-7172-5p,mml-miR-877-3p,mml-miR-193b-5p	CCDC33	Coiled-coil domain-containing protein 33||C2 domain superfamily||C2 domain
ENSMMUG00000003232	mml-miR-874-3p,mml-miR-143-5p,mml-miR-296-3p,mml-miR-939	ORAI3	Protein Orai-3||Calcium release-activated calcium channel protein||Orai superfamily
ENSMMUG00000003233	mml-miR-939,mml-miR-7195-3p,mml-miR-4743,mml-miR-940,mml-miR-874-3p,novel_396,novel_224,mml-let-7e-5p,mml-miR-572,novel_207,novel_158,mml-miR-7205-3p,mml-miR-1224-3p,mml-miR-512-5p,mml-miR-185-3p,mml-miR-760,mml-miR-331-3p,mml-miR-6794-5p,novel_241,mml-miR-324-3p,novel_164,mml-miR-15a-3p,mml-miR-149-3p,novel_199	SETD1A	Histone-lysine N-methyltransferase SETD1A||Nucleotide-binding alpha-beta plait domain superfamily||RNA recognition motif domain||Post-SET domain||COMPASS complex Set1 subunit, N-SET domain||Set1A, RNA recognition motif||SET domain||RNA-binding domain superfamily
ENSMMUG00000003236	mml-miR-210-5p,mml-miR-134-3p,mml-miR-1233,mml-miR-940,mml-miR-150-5p,mml-miR-330-5p,mml-miR-760,mml-miR-939,mml-miR-204-3p,mml-miR-4716,mml-miR-149-3p,mml-miR-6794-5p,mml-miR-346,novel_256	STX1B	Syntaxin 1||Target SNARE coiled-coil homology domain||Syntaxin/epimorphin, conserved site||SNARE||Syntaxin, N-terminal domain
ENSMMUG00000003237	mml-let-7a-2-3p,mml-miR-188-3p,mml-miR-512-5p	ID2	Helix-loop-helix DNA-binding domain superfamily||Myc-type, basic helix-loop-helix (bHLH) domain||DNA-binding protein inhibitor
ENSMMUG00000003238	novel_164,mml-miR-149-3p,mml-miR-196b-3p,novel_199,novel_224,mml-miR-210-5p,mml-miR-7195-3p,mml-miR-940,mml-miR-615-3p	A2M	Alpha-2-macroglobulin||Terpenoid cyclases/protein prenyltransferase alpha-alpha toroid||Immunoglobulin E-set||Macroglobulin domain MG4||Alpha-macroglobulin, receptor-binding||Alpha-2-macroglobulin, TED domain||Immunoglobulin-like fold||Macroglobulin domain MG3||Alpha-2-macroglobulin, conserved site||Alpha-2-macroglobulin, bait region domain||Alpha-macroglobulin-like, TED domain||Macroglobulin dom…
ENSMMUG00000003244	mml-miR-149-3p,novel_266,mml-miR-7181-3p,mml-miR-484	POU2AF1	POU, class 2, associating factor 1
ENSMMUG00000003247	mml-miR-298,mml-miR-92a-3p,mml-miR-1224-3p	ASGR1	C-type lectin-like||C-type lectin fold||C-type lectin-like/link domain superfamily||C-type lectin, conserved site||CD209-like, C-type lectin-like domain
ENSMMUG00000003249	mml-miR-125a-3p	PRDM5	Zinc finger C2H2-type||PR-domain zinc finger protein PRDM5-like||-||SET domain||Zinc finger C2H2 superfamily
ENSMMUG00000003256	mml-miR-93-5p,mml-miR-20b-5p,mml-miR-20a-5p,mml-miR-17-5p	ZNF667	Zinc finger C2H2-type||KRAB domain superfamily||Zinc finger C2H2 superfamily||Krueppel-associated box
ENSMMUG00000003269	mml-miR-6529-3p,mml-miR-939,mml-miR-370-3p,mml-miR-1230,mml-miR-940,mml-miR-874-3p,mml-miR-874-5p,novel_455,mml-miR-214-3p,mml-miR-18a-3p,mml-miR-210-5p,mml-miR-26b-3p,mml-miR-1233,mml-miR-760,novel_300,mml-miR-331-3p,mml-miR-6794-5p,mml-miR-324-3p,mml-miR-30c-2-3p,mml-miR-330-3p,mml-miR-15a-3p,mml-miR-671-5p	PHC2	FCS-type zinc finger superfamily||Zinc finger, FCS-type||Sterile alpha motif domain||Sterile alpha motif/pointed domain superfamily
ENSMMUG00000003272	mml-miR-7184-3p,mml-miR-134-3p,mml-miR-324-3p	-	Ubiquitin specific protease domain||Peptidase C19, ubiquitin carboxyl-terminal hydrolase||Papain-like cysteine peptidase superfamily||Ubiquitin specific protease, conserved site
ENSMMUG00000003273	mml-miR-328,mml-miR-92a-5p,mml-miR-877-3p,mml-miR-149-3p,mml-miR-1260b,mml-miR-615-5p,novel_154,novel_363,novel_279,mml-miR-4446-3p,mml-miR-940	BCAM	Immunoglobulin subtype 2||Immunoglobulin-like domain||Immunoglobulin-like domain superfamily||Immunoglobulin subtype||Immunoglobulin V-set domain||CD80-like, immunoglobulin C2-set||Immunoglobulin-like fold
ENSMMUG00000003274	mml-miR-4446-3p	SLC7A3	Cationic amino acid transporter, C-terminal||Cationic amino acid transporter 3||Cationic amino acid transport permease||Amino acid/polyamine transporter I
ENSMMUG00000003279	mml-miR-874-3p,novel_279,mml-miR-940,mml-miR-423-5p,mml-miR-365-2-5p,mml-miR-892b,mml-miR-204-3p,mml-miR-149-5p,mml-miR-324-3p	PFDN1	-||Prefoldin beta-like||Prefoldin
ENSMMUG00000003280	mml-miR-1224-3p,mml-miR-760,novel_382	HBEGF	Epidermal growth factor receptor ligand||EGF-like domain||EGF-like, conserved site
ENSMMUG00000003283	mml-miR-324-5p,mml-miR-7203-5p,mml-miR-139-5p,mml-miR-330-5p,mml-miR-185-3p,mml-miR-7184-5p,mml-miR-1230,mml-miR-18a-3p	ELFN1	Leucine-rich repeat domain superfamily||Leucine-rich repeat, typical subtype||Leucine-rich repeat||Cysteine-rich flanking region, C-terminal
ENSMMUG00000003285	mml-miR-939,novel_224,novel_158,mml-miR-1232,novel_207,mml-miR-26b-3p,mml-miR-204-3p	MYL5	EF-hand domain pair||EF-hand domain||EF-Hand 1, calcium-binding site
ENSMMUG00000003288	mml-miR-149-3p,mml-miR-584-3p,mml-miR-7203-5p,mml-miR-296-3p,mml-miR-370-3p,mml-miR-1224-5p,novel_323,mml-miR-933,mml-miR-7180-3p,mml-miR-939	GPT2	Pyridoxal phosphate-dependent transferase domain 1||Pyridoxal phosphate-dependent transferase, major domain||Aminotransferase, class I/classII||Pyridoxal phosphate-dependent transferase
ENSMMUG00000003291	mml-let-7i-5p,mml-let-7b-5p,mml-miR-324-3p,novel_396,novel_300,mml-miR-331-3p,mml-miR-185-3p,mml-miR-3173	TEPSIN	AP-4 complex accessory subunit Tepsin||ENTH domain||ENTH/VHS||Tepsin, ENTH/VHS domain
ENSMMUG00000003292	novel_199,mml-miR-149-3p,novel_164,mml-miR-204-3p,novel_241,mml-miR-331-3p,mml-miR-185-3p,mml-miR-512-5p,mml-miR-210-5p,mml-miR-370-3p,mml-miR-7180-3p	SLC38A10	Amino acid transporter, transmembrane domain
ENSMMUG00000003296	mml-miR-324-5p,mml-miR-340-3p	CITED1	CITED
ENSMMUG00000003297	mml-miR-874-5p,novel_408,mml-miR-19b,mml-miR-129-1-3p,mml-miR-129-2-3p,mml-miR-19a-3p	CCDC63	CCDC63 family
ENSMMUG00000003298	mml-miR-632,mml-miR-134-3p,mml-miR-370-3p,mml-miR-1230,mml-miR-636,mml-miR-668,mml-miR-339-5p,mml-miR-939,mml-miR-92b-5p,mml-miR-92a-5p,mml-miR-486-3p,mml-miR-328,novel_396,novel_382,mml-miR-504-5p,novel_294,mml-miR-210-5p,mml-miR-185-3p,mml-miR-1233,novel_158,mml-miR-18a-3p,mml-miR-204-3p,novel_300,mml-miR-331-3p	ATXN2L	Ataxin-2, C-terminal||LsmAD domain||Ataxin 2, SM domain
ENSMMUG00000003300	mml-miR-654-5p,novel_224	ADAMTS8	Peptidase M12B, propeptide||Thrombospondin type-1 (TSP1) repeat||ADAM-TS Spacer 1||Peptidase M12B, ADAM-TS8||Peptidase M12B, ADAM/reprolysin||Metallopeptidase, catalytic domain superfamily||ADAM, cysteine-rich domain||ADAM cysteine-rich domain 2||Thrombospondin type-1 (TSP1) repeat superfamily||ADAMTS/ADAMTS-like
ENSMMUG00000003301	mml-miR-210-5p,mml-miR-204-5p,mml-miR-185-3p,mml-miR-320b,mml-miR-149-3p,mml-miR-671-5p,mml-miR-133a,mml-miR-30c-2-3p,mml-miR-6794-5p,mml-miR-7203-5p,mml-miR-320a,mml-miR-7195-3p,mml-miR-7184-5p,novel_279,mml-miR-939,novel_451,novel_224,mml-miR-133b-3p	ADAMTS15	ADAM, cysteine-rich domain||ADAM cysteine-rich domain 2||Thrombospondin type-1 (TSP1) repeat superfamily||ADAMTS/ADAMTS-like||Peptidase M12B, propeptide||Thrombospondin type-1 (TSP1) repeat||ADAM-TS Spacer 1||Peptidase M12B, ADAM-TS8||Peptidase M12B, ADAM/reprolysin||Metallopeptidase, catalytic domain superfamily
ENSMMUG00000003303	mml-miR-1224-3p,mml-miR-320a,mml-miR-320b	TUFM	Translation protein, beta-barrel domain superfamily||Translation elongation factor EFTu-like, domain 2||Translation elongation factor EFTu/EF1A, bacterial/organelle||Translation elongation factor EFTu/EF1A, C-terminal||P-loop containing nucleoside triphosphate hydrolase||Transcription factor, GTP-binding domain||Tr-type G domain, conserved site||Translation elongation factor EF1A/initiation facto…
ENSMMUG00000003304	novel_207,mml-miR-877-3p,mml-miR-23a-5p,novel_224,mml-miR-330-5p,mml-miR-7184-5p,mml-miR-874-5p,mml-miR-145-5p,mml-miR-1230,mml-miR-541-5p,mml-miR-671-5p,mml-miR-149-3p,mml-miR-365-1-5p,mml-miR-760,mml-miR-502-5p,mml-miR-210-5p	EPHB3	Ephrin type-B receptor 3, ligand binding domain||Fibronectin type III||Sterile alpha motif domain||Protein kinase-like domain superfamily||Galactose-binding-like domain superfamily||Immunoglobulin-like fold||Protein kinase, ATP binding site||Tyrosine-protein kinase, receptor class V, conserved site||Tyrosine-protein kinase ephrin type A/B receptor-like||Protein kinase domain||Ephrin receptor liga…
ENSMMUG00000003309	novel_396,mml-miR-27a-5p,mml-miR-4446-3p	OVGP1	Glycoside hydrolase family 18, catalytic domain||Glycoside hydrolase superfamily||Chitinase II||Chitinase insertion domain superfamily
ENSMMUG00000003314	mml-miR-328,mml-miR-486-3p,mml-miR-296-3p,mml-miR-874-5p,mml-miR-940,mml-miR-512-5p,mml-miR-370-3p	AQP3	Major intrinsic protein||Aquaporin 3||Aquaporin-like||Major intrinsic protein, conserved site
ENSMMUG00000003316	novel_224	MAN2A1	Galactose mutarotase-like domain superfamily||Glycoside hydrolase family 38, central domain||Glycosyl hydrolase, all-beta||Glycoside hydrolase family 38, N-terminal domain||Glycoside hydrolase 38, N-terminal domain superfamily||Glycosyl hydrolase family 38, C-terminal||Glycoside hydrolase family 38, central domain superfamily||Glycoside hydrolase/deacetylase, beta/alpha-barrel||Glycoside hydrolas…
ENSMMUG00000003324	mml-miR-769-3p,mml-miR-197-5p,mml-miR-505-5p,mml-miR-30c-1-3p,mml-miR-942-5p,mml-miR-149-3p	PRR15L	Proline-rich protein 15
ENSMMUG00000003325	mml-miR-149-3p,mml-miR-940,mml-miR-194-3p,mml-miR-23a-5p,mml-miR-339-5p	PNPO	Pyridoxamine 5'-phosphate oxidase, putative||Pyridoxamine 5'-phosphate oxidase||Pyridoxine 5'-phosphate oxidase, dimerisation, C-terminal||FMN-binding split barrel||Pyridoxamine 5'-phosphate oxidase, conserved site
ENSMMUG00000003334	mml-miR-584-3p,mml-miR-370-3p	MYO18B	Myosin IQ motif-containing domain superfamily||Myosin head, motor domain||Class XVIII myosin, motor domain||P-loop containing nucleoside triphosphate hydrolase||IQ motif, EF-hand binding site||Kinesin motor domain superfamily||Unconventional myosin-XVIIIb
ENSMMUG00000003335	mml-miR-1230,mml-miR-193b-3p,novel_455,mml-miR-769-3p,mml-miR-7205-3p,mml-miR-885-3p,mml-miR-7172-5p,mml-miR-331-3p,mml-miR-324-3p,mml-miR-361-3p	LSP1	Caldesmon/lymphocyte specific protein||Lymphocyte-specific protein
ENSMMUG00000003336	mml-miR-99b-3p,mml-miR-942-5p,novel_279,mml-miR-874-3p,mml-miR-210-5p,mml-miR-18a-3p,mml-miR-125a-5p,mml-miR-675-5p,mml-miR-149-3p,novel_266,mml-miR-877-3p,novel_224	PRR33	Protein of unknown function DUF4643
ENSMMUG00000003338	mml-miR-210-3p,mml-miR-1230	PRDM8	Zinc finger C2H2 superfamily||SET domain||Zinc finger C2H2-type
ENSMMUG00000003346	mml-miR-379-3p,mml-miR-411-3p	IL21	Four-helical cytokine-like, core||Interleukin-15/Interleukin-21 family||Interleukin-15/Interleukin-21 superfamily
ENSMMUG00000003353	mml-miR-149-3p,mml-miR-298,mml-miR-93-3p,novel_396,mml-miR-24-3p,mml-miR-214-3p,mml-miR-328,mml-miR-378d,mml-miR-890-3p,mml-miR-370-3p,mml-miR-512-5p,novel_379,mml-miR-18a-3p,mml-miR-939,mml-miR-1296-5p	MST1R	Sema domain||Protein kinase, ATP binding site||IPT domain||Tyrosine-protein kinase, HGF/MSP receptor||Protein kinase domain||WD40/YVTN repeat-like-containing domain superfamily||RON, Sema domain||Tyrosine-protein kinase, catalytic domain||Sema domain superfamily||Tyrosine-protein kinase, active site||Serine-threonine/tyrosine-protein kinase, catalytic domain||Plexin repeat||Immunoglobulin E-set||…
ENSMMUG00000003356	mml-miR-216a-3p	TNC	Tenascin-C||Tenascin, EGF-like domain||Fibronectin type III superfamily||Fibrinogen, alpha/beta/gamma chain, C-terminal globular domain||EGF-like domain||Immunoglobulin-like fold||Fibrinogen-like, C-terminal||Fibronectin type III||EGF-like, conserved site||EGF-like domain, extracellular
ENSMMUG00000003357	mml-miR-185-3p,mml-miR-210-5p,mml-miR-1224-3p,mml-miR-1306-5p,novel_164,novel_266,mml-miR-671-5p,mml-miR-532-3p,mml-miR-874-3p,mml-miR-370-3p,mml-miR-330-5p,mml-miR-1296-5p,mml-miR-1226,mml-miR-486-5p,mml-miR-92a-5p,mml-miR-760,mml-miR-615-5p,novel_158,mml-miR-133a,novel_199,mml-miR-346,mml-miR-331-3p,novel_241,mml-miR-324-3p,mml-miR-296-3p,mml-miR-940,mml-miR-1230,mml-miR-877-3p,novel_207,novel_…	SREBF2	Helix-loop-helix DNA-binding domain superfamily||Myc-type, basic helix-loop-helix (bHLH) domain||-
ENSMMUG00000003360	mml-miR-370-3p,mml-miR-185-3p,mml-miR-34c-5p	CENPM	Centromere protein Cenp-M
ENSMMUG00000003363	mml-miR-149-3p,mml-miR-125a-3p,mml-miR-30b-3p	KLF3	Zinc finger C2H2-type||Zinc finger C2H2 superfamily
ENSMMUG00000003364	novel_366,mml-miR-194-3p	BCL2A1	Bcl2-like||Apoptosis regulator, Bcl-2, BH2 motif, conserved site||Apoptosis regulator, Bcl-2, BH1 motif, conserved site||Bcl-2-related protein A1||Blc2-like superfamily||Blc2 family
ENSMMUG00000003369	mml-miR-197-5p,mml-miR-18a-3p,novel_379,mml-miR-671-5p,mml-miR-7184-5p,mml-miR-185-3p,mml-miR-423-5p	CAMK1G	Serine/threonine-protein kinase, active site||Protein kinase domain||Protein kinase, ATP binding site||Protein kinase-like domain superfamily
ENSMMUG00000003373	mml-miR-324-3p,mml-miR-1224-3p,mml-miR-15a-3p	TLR10	Leucine-rich repeat domain superfamily||Leucine-rich repeat||Leucine-rich repeat, typical subtype||Toll/interleukin-1 receptor homology (TIR) domain superfamily||Cysteine-rich flanking region, C-terminal||Toll/interleukin-1 receptor homology (TIR) domain||Toll-like receptor 10
ENSMMUG00000003374	mml-miR-339-5p,novel_334,mml-miR-7184-5p,mml-miR-874-3p,mml-miR-940,mml-miR-365-2-5p,mml-miR-370-3p,novel_224,novel_158,mml-miR-615-3p,mml-miR-615-5p,mml-miR-7180-3p,mml-miR-760,mml-miR-185-3p,mml-miR-1224-3p,mml-miR-149-5p,mml-miR-149-3p	IDH3G	Isocitrate/isopropylmalate dehydrogenase, conserved site||Isocitrate dehydrogenase NAD-dependent||Isopropylmalate dehydrogenase-like domain
ENSMMUG00000003375	mml-miR-33b-3p,mml-miR-143-5p,mml-miR-532-3p,mml-miR-328,mml-miR-324-3p,mml-miR-204-3p,novel_199,mml-miR-134-3p,mml-miR-423-5p,mml-miR-185-3p,mml-miR-940,mml-miR-874-5p,mml-miR-7184-5p,mml-miR-193b-3p	SSR4	Translocon-associated
ENSMMUG00000003376	mml-miR-1260b,mml-miR-296-3p,novel_224,novel_158,mml-miR-6794-5p	SLC32A1	Amino acid transporter, transmembrane domain
ENSMMUG00000003377	novel_272,mml-miR-615-5p,mml-miR-7180-3p,mml-miR-339-5p,mml-miR-503-5p,mml-miR-1224-3p,novel_323,mml-miR-632,mml-miR-760,mml-miR-6794-5p,mml-miR-532-3p,novel_241,mml-miR-342-5p,mml-miR-671-5p,mml-miR-149-3p	PDZD4	PDZ domain||PDZ superfamily||PDZ domain 6
ENSMMUG00000003378	mml-miR-1230	ACTR5	Actin family||Actin-related protein 5||Actin, conserved site
ENSMMUG00000003379	mml-miR-615-5p,novel_158,mml-miR-210-5p,mml-miR-1230,mml-miR-4446-3p,mml-miR-632,mml-miR-346,mml-miR-6794-5p,mml-miR-34a-5p,mml-miR-324-3p,mml-miR-204-3p,mml-miR-501-5p,mml-miR-149-3p,mml-miR-449b-5p	L1CAM	Immunoglobulin subtype 2||Neurofascin/L1/NrCAM, C-terminal domain||Immunoglobulin subtype||Immunoglobulin-like domain superfamily||Fibronectin type III superfamily||Immunoglobulin I-set||Fibronectin type III||Immunoglobulin-like domain||Immunoglobulin-like fold
ENSMMUG00000003381	novel_154,mml-miR-328,mml-miR-940,mml-miR-1224-3p,novel_451	CDK3	Protein kinase-like domain superfamily||Protein kinase, ATP binding site||Protein kinase domain||Serine/threonine-protein kinase, active site
ENSMMUG00000003383	novel_164,mml-miR-671-5p,mml-miR-149-3p,mml-miR-331-3p,mml-miR-149-5p,mml-miR-324-3p,mml-miR-328,novel_224,mml-miR-185-3p,mml-miR-940,mml-miR-210-5p,mml-miR-370-3p,mml-miR-493-3p,mml-miR-7180-3p,mml-miR-939	NXPH3	Neurexophilin/NXPE||Neurexophilin
ENSMMUG00000003386	novel_199,mml-miR-940,novel_164,mml-miR-874-5p,mml-miR-151-3p	-	Leucine-rich repeat flightless-interacting protein 1/2
ENSMMUG00000003387	mml-miR-188-3p,mml-miR-4446-3p,mml-miR-185-3p,mml-miR-1224-3p,mml-miR-7195-3p,mml-miR-210-5p,mml-miR-134-3p	PELI3	Pellino family
ENSMMUG00000003390	mml-miR-34a-5p	PRR11	Protein SMG8||Smg8/Smg9||-
ENSMMUG00000003396	mml-miR-484	YAP1	WW domain superfamily||WW domain
ENSMMUG00000003397	novel_199	AK7	P-loop containing nucleoside triphosphate hydrolase||Adenylate kinase/UMP-CMP kinase||Dpy-30 motif||Adenylate kinase 7||NAD(P)-binding domain superfamily
ENSMMUG00000003399	mml-miR-149-3p	ISCA1	FeS cluster insertion, C-terminal, conserved site||FeS cluster biogenesis||HesB-like domain superfamily||FeS cluster insertion protein
ENSMMUG00000003401	novel_224	TUT7	Zinc finger, CCHC-type||Polymerase, nucleotidyl transferase domain||Zinc finger, CCHC-type superfamily||PAP/25A-associated||Zinc finger C2H2 superfamily
ENSMMUG00000003402	mml-miR-671-5p,novel_241,mml-miR-212-5p	MATN4	Matrilin, coiled-coil domain superfamily||EGF-like domain||EGF-like, conserved site||Matrilin-4||von Willebrand factor A-like domain superfamily||Matrilin, coiled-coil trimerisation domain||EGF-like calcium-binding domain||EGF-type aspartate/asparagine hydroxylation site||von Willebrand factor, type A
ENSMMUG00000003405	mml-miR-149-3p,mml-miR-675-5p,mml-miR-940	MMP7	Peptidoglycan binding-like||Peptidase M10, metallopeptidase||Metallopeptidase, catalytic domain superfamily||Peptidase M10A, cysteine switch, zinc binding site||Peptidase M10A, catalytic domain||Peptidase M10A||Matrilysin||PGBD-like superfamily||Peptidase, metallopeptidase
ENSMMUG00000003408	mml-miR-339-3p,mml-miR-1233,mml-miR-939,mml-miR-301a-5p,mml-miR-7203-5p	TP53TG5	TP53-target gene 5 protein
ENSMMUG00000003410	mml-miR-1296-5p,mml-miR-212-5p,mml-miR-296-3p,mml-miR-4743,novel_226,mml-miR-486-5p,novel_323	PIGT	GPI transamidase component PIG-T
ENSMMUG00000003414	mml-miR-323a-5p	ABCC3	Multi drug resistance-associated protein||AAA+ ATPase domain||ABC transporter type 1, transmembrane domain superfamily||P-loop containing nucleoside triphosphate hydrolase||ABC transporter-like||ABC transporter type 1, transmembrane domain||ABC transporter, conserved site
ENSMMUG00000003419	mml-miR-149-3p,mml-miR-654-5p	BHLHB9	Armadillo-type fold||Armadillo-like helical||Armadillo repeat-containing domain
ENSMMUG00000003421	mml-miR-212-5p,mml-miR-370-3p	ANKRD40	Ankyrin repeat-containing domain superfamily||Ankyrin repeat||Ankyrin repeat domain-containing protein 40||Ankyrin repeat-containing domain
ENSMMUG00000003424	mml-miR-214-3p,novel_207,mml-miR-181d	CCDC42	Domain of unknown function DUF4200
ENSMMUG00000003428	novel_266,mml-miR-940,mml-miR-149-3p,novel_300,novel_224	B3GALT5	Glycosyl transferase, family 31
ENSMMUG00000003433	mml-miR-365-1-5p,mml-miR-365-2-5p	SLC26A5	Prestin||STAS domain superfamily||SLC26A/SulP transporter||SLC26A/SulP transporter domain||STAS domain||Sulphate anion transporter, conserved site
ENSMMUG00000003439	novel_451,mml-miR-188-5p,novel_164,mml-miR-212-5p,mml-miR-214-3p,mml-miR-484,mml-miR-7184-5p,mml-miR-1230,mml-miR-214-5p	NFIC	CTF transcription factor/nuclear factor 1, N-terminal||CTF transcription factor/nuclear factor 1, DNA-binding domain||CTF transcription factor/nuclear factor 1, conserved site||MAD homology 1, Dwarfin-type||CTF transcription factor/nuclear factor 1
ENSMMUG00000003440	mml-miR-380-5p,mml-miR-7174-5p,mml-miR-628-5p	TMEM270	Williams-Beuren syndrome chromosomal region 28 protein homologue
ENSMMUG00000003456	mml-miR-6794-5p	GPC4	Glypican||Glypican, conserved site||Glypican-4
ENSMMUG00000003468	novel_154,mml-miR-615-5p,mml-miR-370-3p,novel_241,mml-miR-92a-5p,mml-miR-149-5p,novel_199,novel_164	GADD45B	Growth arrest and DNA damage-inducible protein GADD45||50S ribosomal protein L30e-like||Ribosomal protein L7Ae/L30e/S12e/Gadd45
ENSMMUG00000003474	mml-miR-1180-5p,mml-miR-339-5p,mml-miR-939,novel_154,mml-miR-940,mml-miR-7184-5p	GALNT14	Glycosyltransferase 2-like||Ricin B-like lectins||Ricin B, lectin domain||Nucleotide-diphospho-sugar transferases
ENSMMUG00000003479	mml-miR-874-5p	FRMD7	FERM adjacent (FA)||FERM, N-terminal||Ubiquitin-like domain superfamily||PH-like domain superfamily||Band 4.1 domain||FERM/acyl-CoA-binding protein superfamily||FARP1/FARP2/FRMD7, FERM domain C-lobe||FERM, C-terminal PH-like domain||FERM domain||FERM central domain||FERM superfamily, second domain||Ezrin/radixin/moesin-like||FERM conserved site
ENSMMUG00000003483	novel_393,mml-miR-632,mml-miR-423-5p,mml-miR-185-3p,mml-miR-138-5p,mml-miR-493-3p,novel_207,mml-miR-486-3p,mml-miR-7181-3p,mml-miR-485-5p	CINP	Cyclin-dependent kinase 2-interacting protein
ENSMMUG00000003484	mml-miR-320a,mml-miR-760,mml-miR-330-5p,mml-miR-210-3p,novel_451,novel_316,mml-miR-206,mml-miR-328,mml-miR-212-5p,mml-miR-30b-3p	TECPR2	WD40-repeat-containing domain superfamily||Tectonin beta-propeller repeat-containing protein 2||Beta-propeller repeat TECPR||WD40 repeat||WD40/YVTN repeat-like-containing domain superfamily||Regulator of chromosome condensation 1/beta-lactamase-inhibitor protein II
ENSMMUG00000003485	mml-miR-939	RNMT	mRNA (guanine-N(7))-methyltransferase domain||mRNA cap guanine-N7 methyltransferase, eukaryotes||mRNA cap guanine-N7 methyltransferase||S-adenosyl-L-methionine-dependent methyltransferase
ENSMMUG00000003493	mml-miR-423-5p,mml-miR-210-5p,mml-miR-1224-3p,mml-miR-760,novel_221,mml-miR-615-3p,mml-miR-1306-5p,mml-miR-128b-5p,novel_164,mml-miR-149-3p,novel_199,mml-miR-331-3p,mml-miR-1230,mml-miR-874-5p,mml-miR-940,mml-miR-501-3p,mml-miR-1226,mml-miR-92b-5p,novel_224,mml-miR-486-3p,mml-miR-92a-5p	DPF1	Zinc finger C2H2-type||Requiem/DPF N-terminal domain||Zinc finger protein neuro-d4||Zinc finger, PHD-finger||Zinc finger, PHD-type||Zinc finger, RING/FYVE/PHD-type||Zinc finger, FYVE/PHD-type||Zinc finger C2H2 superfamily
ENSMMUG00000003494	mml-miR-185-5p	RBM6	G-patch domain||Nucleotide-binding alpha-beta plait domain superfamily||RBM6, RNA recognition motif 2||RNA recognition motif domain||RNA-binding protein 6||RBM6, RNA recognition motif 1||RNA-binding domain superfamily||OCRE domain
ENSMMUG00000003495	mml-miR-7180-3p,mml-miR-1306-5p,mml-miR-328,mml-miR-7172-5p	CEP295NL	-
ENSMMUG00000003498	novel_316,mml-miR-320b,mml-miR-103-3p,mml-miR-107-3p,mml-miR-370-3p,mml-miR-324-5p,mml-miR-320a	WHAMM	WASP homologue-associated protein with actin, membranes and microtubules||JMY/WHAMM, middle domain||JMY/WHAMM, N-terminal||WH2 domain
ENSMMUG00000003501	novel_500	-	Transcription elongation factor A-like/Brain expressed X-linked
ENSMMUG00000003511	mml-miR-134-3p	CLIC5	Intracellular chloride channel||Thioredoxin-like superfamily||Glutathione S-transferase, C-terminal domain superfamily||Glutathione S-transferase, C-terminal-like||Glutathione Transferase family||Chloride intracellular channel protein 5||CLIC5, C-terminal GST domain||Glutathione S-transferase, N-terminal
ENSMMUG00000003520	mml-miR-671-5p,mml-miR-675-5p,novel_396	UFSP2	Peptidase C78, ubiquitin fold modifier-specific peptidase 1/ 2
ENSMMUG00000003525	mml-miR-615-5p,novel_158,mml-miR-18a-3p,mml-miR-185-3p,mml-miR-1233,mml-miR-1224-3p,mml-miR-423-5p,mml-miR-210-5p,mml-miR-324-3p,novel_266,mml-miR-671-5p,mml-miR-1226,mml-miR-874-3p,mml-miR-323a-5p,mml-miR-197-3p,mml-miR-21-3p,novel_451	-	Plakophilin-3||Plakophilin/Delta catenin
ENSMMUG00000003526	mml-miR-490-3p,mml-miR-188-3p,mml-miR-149-3p,mml-miR-874-5p	POM121L12	Nuclear pore complex protein
ENSMMUG00000003527	mml-miR-760,mml-miR-874-3p,mml-miR-204-5p,novel_224	LGALS13	Galectin-13||Concanavalin A-like lectin/glucanase domain superfamily||Galectin, carbohydrate recognition domain
ENSMMUG00000003533	mml-miR-6529-3p,mml-miR-330-5p,mml-miR-7184-5p,mml-miR-940,novel_226,mml-miR-1230,mml-miR-370-3p,mml-miR-486-3p,mml-miR-328,mml-miR-584-3p,mml-miR-885-3p,mml-miR-18a-3p,mml-miR-760,mml-miR-1233,mml-miR-185-3p,mml-miR-210-5p,mml-miR-1224-3p,novel_241,mml-miR-324-3p,novel_199,mml-miR-149-3p,mml-miR-432-5p,novel_164,mml-miR-204-3p	FOXJ1	Winged helix DNA-binding domain superfamily||Fork head domain||Winged helix-like DNA-binding domain superfamily||Fork head domain conserved site 2||Fork head domain conserved site1
ENSMMUG00000003534	mml-miR-671-5p,mml-miR-4716,mml-miR-877-3p,mml-miR-328,mml-miR-197-5p,mml-miR-874-5p,mml-miR-7195-3p,mml-miR-370-3p	RNF157	Zinc finger, RING/FYVE/PHD-type||Zinc finger, RING-type||-
ENSMMUG00000003542	mml-miR-7184-5p,mml-let-7a-5p,mml-let-7c-5p,mml-miR-138-5p,mml-let-7i-5p,mml-let-7d,mml-let-7e-5p,mml-let-7b-5p	NSMCE2	Zinc finger, MIZ-type||Zinc finger, RING/FYVE/PHD-type||E3 SUMO-protein ligase Nse2 (Mms21)
ENSMMUG00000003543	mml-miR-7172-5p,mml-miR-940,mml-miR-939,mml-miR-615-5p	PRPSAP1	Phosphoribosyltransferase-like||Ribose-phosphate pyrophosphokinase||Ribose-phosphate pyrophosphokinase, N-terminal domain
ENSMMUG00000003544	mml-miR-296-3p	LACTB	Beta-lactamase/transpeptidase-like||Beta-lactamase-related
ENSMMUG00000003546	mml-miR-361-3p,mml-miR-1230,novel_226,mml-miR-760	NDC1	Protein Yip5/YIPF1/YIPF2||Yip1 domain||Nucleoporin protein Ndc1-Nup
ENSMMUG00000003552	mml-miR-127-5p	-	NAD(P)-binding domain superfamily||Alcohol dehydrogenase, zinc-type, conserved site||GroES-like superfamily||Alcohol dehydrogenase, C-terminal||Alcohol dehydrogenase class III||Alcohol dehydrogenase, N-terminal
ENSMMUG00000003555	mml-miR-7172-5p,novel_451,mml-miR-328,mml-miR-1180-3p,mml-miR-346,mml-miR-632,mml-miR-128a-5p,mml-miR-605,mml-miR-1230,mml-miR-671-3p,mml-miR-185-3p,mml-miR-7180-3p,mml-miR-103-5p	CACNA1A	Voltage-dependent channel domain superfamily||Voltage-dependent calcium channel, N-type, alpha-1 subunit||Voltage-dependent calcium channel, P/Q-type, alpha-1 A||Voltage-dependent calcium channel, alpha-1 subunit||Voltage-dependent L-type calcium channel, IQ-associated domain||Ion transport domain||Voltage-dependent calcium channel, alpha-1 subunit, IQ domain
ENSMMUG00000003562	mml-miR-632	EPG5	Ectopic P granules protein 5
ENSMMUG00000003566	mml-miR-423-5p,mml-miR-15a-3p	PSTPIP2	FCH domain||AH/BAR domain superfamily||Proline-serine-threonine phosphatase-interacting protein 2||F-BAR domain
ENSMMUG00000003568	mml-miR-127-5p	TEX101	Ly-6 antigen/uPA receptor-like
ENSMMUG00000003572	mml-miR-7184-3p,mml-miR-7195-3p,mml-miR-15b-3p	NAMPT	Nicotinate phosphoribosyltransferase-like, C-terminal||Nicotinate/nicotinamide phosphoribosyltransferase||Nicotinamide phosphoribosyltransferase, N-terminal domain||Nicotinamide phosphoribosyl transferase||Aldolase-type TIM barrel
ENSMMUG00000003578	mml-miR-296-3p	RPS23	Ribosomal protein S12/S23||Nucleic acid-binding, OB-fold||Ribosomal protein S23, eukaryotic/archaeal
ENSMMUG00000003579	mml-miR-193b-5p	C1orf162	Transmembrane protein C1orf162
ENSMMUG00000003581	mml-miR-133b-3p,mml-miR-892b	TMIGD3	GPCR, rhodopsin-like, 7TM||Adenosine A3 receptor||Immunoglobulin-like fold||G protein-coupled receptor, rhodopsin-like||Immunoglobulin-like domain superfamily
ENSMMUG00000003582	mml-miR-92a-5p,mml-miR-505-5p,mml-miR-7203-5p,mml-miR-125a-3p,novel_208,mml-miR-149-3p,mml-miR-939,mml-miR-18a-3p,mml-miR-125a-5p,mml-miR-874-5p,novel_279,mml-miR-185-3p,mml-miR-874-3p,mml-miR-4446-3p,mml-miR-423-5p	MXRA8	Immunoglobulin-like domain||Immunoglobulin subtype||Immunoglobulin-like domain superfamily||Immunoglobulin V-set domain||Immunoglobulin-like fold
ENSMMUG00000003583	mml-miR-15a-3p,mml-miR-106a-5p,mml-miR-636,mml-miR-199a,mml-miR-17-5p,mml-miR-615-5p,mml-miR-20a-5p,mml-miR-20b-5p	ACP4	Histidine phosphatase superfamily||Histidine phosphatase superfamily, clade-2||Histidine acid phosphatase active site
ENSMMUG00000003584	mml-miR-584-3p,novel_272,mml-miR-877-3p,mml-miR-216a-3p,mml-miR-4743	MESP2	Mesogenin/MesP||Helix-loop-helix DNA-binding domain superfamily||Myc-type, basic helix-loop-helix (bHLH) domain||-
ENSMMUG00000003591	novel_207	PLEKHA2	PH-like domain superfamily||Pleckstrin homology domain
ENSMMUG00000003598	mml-miR-204-3p,mml-miR-15a-3p,mml-miR-485-5p,mml-miR-33b-3p,mml-miR-760,mml-miR-185-3p,mml-miR-1226,mml-miR-339-5p	TRIM7	Zinc finger, RING/FYVE/PHD-type||B-box-type zinc finger||Zinc finger, RING-type||SPRY domain||Concanavalin A-like lectin/glucanase domain superfamily||SPRY-associated||B30.2/SPRY domain||Zinc finger, B-box, chordata||Zinc finger, RING-type, conserved site||Butyrophylin-like, SPRY domain
ENSMMUG00000003603	mml-miR-328,mml-miR-939,mml-miR-484,novel_207,mml-miR-134-5p	TRIM41	Butyrophylin-like, SPRY domain||Zinc finger, RING-type||B-box-type zinc finger||Zinc finger, RING/FYVE/PHD-type||SPRY domain||B30.2/SPRY domain||SPRY-associated||Concanavalin A-like lectin/glucanase domain superfamily||Zinc finger, RING-type, conserved site||Zinc finger, B-box, chordata
ENSMMUG00000003607	mml-miR-138-5p,mml-miR-34a-5p,mml-miR-636,mml-miR-449a-5p,mml-miR-675-5p,mml-miR-149-3p,mml-miR-449b-5p	OPN4	GPCR, rhodopsin-like, 7TM||Visual pigments (opsins) retinal binding site||G protein-coupled receptor, rhodopsin-like||Opsin
ENSMMUG00000003608	mml-miR-501-5p,mml-miR-1233,mml-miR-1296-5p,mml-miR-939	LDB3	Domain of unknown function DUF4749||Zinc finger, LIM-type||Zasp-like motif||PDZ superfamily||PDZ domain
ENSMMUG00000003610	mml-miR-877-3p,mml-miR-940	SORCS3	VPS10||WD40/YVTN repeat-like-containing domain superfamily||PKD domain||Sortilin, N-terminal||Sortilin, C-terminal||Immunoglobulin-like fold||PKD domain superfamily
ENSMMUG00000003611	mml-miR-331-3p,mml-miR-485-5p,novel_158,mml-miR-1224-3p,mml-miR-365-1-5p,mml-miR-940,mml-miR-330-5p	LDLR	Six-bladed beta-propeller, TolB-like||EGF-like calcium-binding, conserved site||Growth factor receptor cysteine-rich domain superfamily||EGF-like calcium-binding domain||LDL receptor-like superfamily||EGF-type aspartate/asparagine hydroxylation site||LDLR class B repeat||Low-density lipoprotein (LDL) receptor class A repeat||Low-density lipoprotein (LDL) receptor class A, conserved site||EGF-like…
ENSMMUG00000003615	mml-miR-361-3p	NFE2L3	Basic-leucine zipper domain||Basic leucine zipper domain, Maf-type||Nuclear factor erythroid 2-related factor 3||Transcription factor, Skn-1-like, DNA-binding domain superfamily
ENSMMUG00000003618	mml-miR-1232,mml-miR-584-3p,mml-miR-197-5p,mml-miR-486-3p,novel_279,mml-miR-210-5p,mml-miR-1230,mml-miR-134-3p,mml-miR-330-5p	CHID1	Chitinase II||Glycoside hydrolase superfamily||Chitinase insertion domain superfamily||Glycoside hydrolase family 18, catalytic domain
ENSMMUG00000003620	mml-miR-204-3p,novel_164,mml-miR-671-5p,mml-miR-769-5p,mml-miR-185-3p,mml-miR-1233,mml-miR-885-3p,novel_158,mml-miR-18a-3p,mml-miR-23a-5p,mml-miR-449b-3p,novel_207,mml-miR-484,novel_396,novel_224,mml-miR-1230,mml-miR-365-2-5p,mml-miR-7184-5p,mml-miR-874-5p,mml-miR-551a,mml-miR-1226,mml-miR-939	AP2A2	Clathrin adaptor, appendage, Ig-like subdomain superfamily||Clathrin adaptor, alpha/beta/gamma-adaptin, appendage, Ig-like subdomain||TBP domain superfamily||Adaptor protein complex AP-2, alpha subunit||Coatomer/calthrin adaptor appendage, C-terminal subdomain||Clathrin/coatomer adaptor, adaptin-like, N-terminal||Armadillo-type fold||Armadillo-like helical||Clathrin adaptor, alpha-adaptin, append…
ENSMMUG00000003622	mml-miR-30b-3p	CNTD2	Cyclin-like superfamily||Cyclin, C-terminal domain||Cyclin-like||Cyclin||Cyclin, N-terminal
ENSMMUG00000003625	mml-miR-769-3p,mml-miR-149-3p,mml-miR-125b-2-3p	DCAF4	WD40/YVTN repeat-like-containing domain superfamily||WD40 repeat||WD40-repeat-containing domain superfamily||WD40-repeat-containing domain
ENSMMUG00000003631	mml-miR-486-3p,mml-miR-361-3p,novel_316,novel_449,mml-miR-485-3p,mml-miR-370-3p	CKAP5	CLASP N-terminal domain||TOG domain||HEAT, type 2||Armadillo-like helical||Armadillo-type fold
ENSMMUG00000003633	mml-miR-668,mml-miR-18b,mml-miR-1306-5p,novel_294,mml-miR-874-3p,mml-miR-329-3p,mml-miR-541-3p	SLC4A11	Bicarbonate transporter, C-terminal||Bicarbonate transporter, eukaryotic||Phosphotransferase/anion transporter
ENSMMUG00000003636	mml-miR-188-5p	BTF3L4	NAC A/B domain superfamily||Nascent polypeptide-associated complex NAC domain||Transcription factor BTF3
ENSMMUG00000003641	mml-miR-7184-5p,novel_437,mml-miR-892b	MARK3	Kinase associated domain 1 (KA1)||Protein kinase, ATP binding site||Protein kinase domain||Serine/threonine-protein kinase MARK3||KA1 domain/Ssp2, C-terminal||Serine/threonine-protein kinase, active site||Protein kinase-like domain superfamily||Ubiquitin-associated domain
ENSMMUG00000003642	mml-miR-210-5p,novel_206,mml-miR-205,novel_425,novel_241	TBC1D21	Rab-GTPase-TBC domain superfamily||Rab-GTPase-TBC domain
ENSMMUG00000003644	mml-miR-3173,mml-miR-532-3p,mml-miR-1306-5p,mml-miR-1260b,mml-miR-423-5p,mml-miR-15a-3p	RRP9	Ribosomal RNA-processing protein Rrp9-like||WD40/YVTN repeat-like-containing domain superfamily||WD40 repeat, conserved site||WD40 repeat||G-protein beta WD-40 repeat||WD40-repeat-containing domain||WD40-repeat-containing domain superfamily
ENSMMUG00000003646	mml-miR-216a-3p,mml-miR-324-5p,mml-miR-7172-5p,mml-miR-532-3p,mml-miR-1240,mml-miR-150-5p,mml-miR-940,mml-miR-7180-3p,mml-miR-1226	-	ArgE/DapE/ACY1/CPG2/YscS, conserved site||Alpha/beta hydrolase fold-1||Peptidase M20||Bacterial exopeptidase dimerisation domain||Peptidase M20, dimerisation domain||Alpha/Beta hydrolase fold||N-acyl-L-amino-acid amidohydrolase
ENSMMUG00000003650	mml-miR-874-5p,mml-miR-219-3p,novel_451,mml-miR-7185-5p,mml-miR-188-3p	TMEM42	Transmembrane protein 42
ENSMMUG00000003657	mml-miR-15a-3p,mml-miR-370-3p,mml-miR-181d,novel_396,mml-miR-939,mml-miR-181b-5p,mml-miR-296-3p	ATPAF2	ATP12, ATP synthase F1-assembly protein||ATP12 orthogonal Bundle domain superfamily
ENSMMUG00000003662	mml-miR-671-5p,mml-miR-760,mml-miR-7203-5p,mml-miR-28-5p,novel_396	-	D-galactoside/L-rhamnose binding SUEL lectin domain||C-type lectin fold||PLAT/LH2 domain||GPS motif||Polycystin cation channel, PKD1/PKD2||PLAT/LH2 domain superfamily||PKD/REJ-like domain||REJ domain||C-type lectin-like||C-type lectin-like/link domain superfamily||Polycystin-1 like, PLAT/LH2 domain||Polycystic kidney disease type 2 protein
ENSMMUG00000003673	novel_445,novel_451,mml-miR-892b	PM20D1	Peptidase M20, dimerisation domain||Bacterial exopeptidase dimerisation domain||Peptidase M20
ENSMMUG00000003674	mml-miR-583,mml-miR-185-5p	TREM1	Immunoglobulin-like domain||Immunoglobulin subtype||Immunoglobulin-like domain superfamily||Immunoglobulin V-set domain||Immunoglobulin-like fold||Triggering receptor expressed on myeloid cells 1
ENSMMUG00000003682	mml-miR-346,mml-miR-939,mml-miR-185-3p,mml-miR-4743,mml-miR-210-5p,novel_199,mml-miR-128a-5p	TMEM179B	Transmembrane protein 179B
ENSMMUG00000003683	mml-miR-145-5p,mml-miR-371-5p,mml-miR-330-5p,mml-miR-93-3p,mml-miR-671-5p,mml-miR-107-3p	CD40	Tumour necrosis factor receptor 5, N-terminal||TNFR/NGFR cysteine-rich region||Tumour necrosis factor receptor 5
ENSMMUG00000003700	mml-miR-1232	KNG1	Cystatin domain||HMW kininogen||Proteinase inhibitor I25, cystatin, conserved site||Kininogen-type cystatin domain
ENSMMUG00000003703	mml-miR-874-3p,mml-miR-34a-5p	CRYZL1	-||NAD(P)-binding domain superfamily||Polyketide synthase, enoylreductase domain||GroES-like superfamily
ENSMMUG00000003708	mml-miR-15a-3p	PDE7B	HD/PDEase domain||3'5'-cyclic nucleotide phosphodiesterase, catalytic domain||3'5'-cyclic nucleotide phosphodiesterase, catalytic domain superfamily||3'5'-cyclic nucleotide phosphodiesterase, conserved site||3'5'-cyclic nucleotide phosphodiesterase
ENSMMUG00000003709	mml-miR-7184-5p,mml-miR-296-3p,mml-miR-92a-5p,mml-miR-324-3p	MTFR2	Mitochondrial fission regulator 1
ENSMMUG00000003712	mml-miR-296-3p	ZNF615	Zinc finger C2H2-type||KRAB domain superfamily||Zinc finger C2H2 superfamily||Krueppel-associated box
ENSMMUG00000003715	mml-miR-128a-5p,novel_158,mml-miR-141-5p	SLITRK1	Cysteine-rich flanking region, C-terminal||Leucine-rich repeat, typical subtype||Leucine-rich repeat||Leucine-rich repeat domain superfamily
ENSMMUG00000003721	mml-miR-939,mml-miR-874-3p,mml-miR-940,mml-miR-328,mml-miR-7181-3p,mml-miR-324-3p,novel_224,novel_277,mml-miR-671-5p,novel_207,mml-miR-149-3p,mml-miR-204-3p	KLF15	Zinc finger C2H2-type||Zinc finger C2H2 superfamily
ENSMMUG00000003722	mml-miR-18a-3p,mml-miR-423-5p	SP8	Zinc finger C2H2-type||Zinc finger C2H2 superfamily
ENSMMUG00000003728	mml-miR-30b-3p	SLC30A7	Cation efflux transmembrane domain superfamily||Cation efflux protein
ENSMMUG00000003730	mml-miR-204-3p,mml-miR-92a-5p	DPH5	Tetrapyrrole methylase, subdomain 1||Tetrapyrrole methylase||Diphthine synthase||Tetrapyrrole methylase, subdomain 2||Tetrapyrrole methylase superfamily
ENSMMUG00000003734	novel_208,mml-miR-128b-3p,mml-miR-128a-3p,mml-miR-30b-3p	SLC10A6	Bile acid:sodium symporter||Solute carrier family 10 member 6||Sodium/solute symporter superfamily||Bile acid:sodium symporter/arsenical resistance protein Acr3
ENSMMUG00000003736	mml-miR-512-3p,mml-miR-572,mml-miR-671-5p	NFKB1	p53-like transcription factor, DNA-binding||Ankyrin repeat-containing domain superfamily||Rel homology domain, conserved site||Rel homology domain (RHD), DNA-binding domain||Immunoglobulin-like fold||Rel homology dimerisation domain||Immunoglobulin E-set||Ankyrin repeat-containing domain||NF-kappa-B/Dorsal||Death domain||NFkappaB IPT domain||Rel homology domain (RHD), DNA-binding domain superfami…
ENSMMUG00000003744	mml-miR-1224-3p,mml-miR-423-5p,mml-miR-1230,mml-miR-4446-3p,mml-miR-940,mml-miR-18a-3p,mml-miR-939,mml-miR-769-3p,mml-miR-671-5p,novel_199,novel_164,mml-miR-328,mml-miR-331-3p,mml-miR-6794-5p	SLC44A2	Choline transporter-like
ENSMMUG00000003748	mml-miR-892b	VEGFC	Platelet-derived growth factor, conserved site||PDGF/VEGF domain||CXCXC repeat||Cystine-knot cytokine
ENSMMUG00000003749	mml-miR-197-3p,mml-miR-1233,mml-miR-877-3p	NT5C2	HAD superfamily||-||HAD-superfamily hydrolase, subfamily IG, 5'-nucleotidase||Purine 5'-nucleotidase||HAD-like superfamily
ENSMMUG00000003755	mml-miR-7203-5p,mml-miR-328,mml-miR-324-3p,mml-miR-877-3p,novel_199,mml-miR-940,mml-miR-1233,mml-miR-185-3p,mml-miR-1224-3p,mml-miR-330-5p	ITGA5	Integrin alpha beta-propellor||Integrin alpha-2||Integrin domain superfamily||Integrin alpha chain||Integrin alpha chain, C-terminal cytoplasmic region, conserved site||Integrin alpha, N-terminal||FG-GAP repeat
ENSMMUG00000003758	mml-miR-877-3p	GTSF1	Gametocyte-specific factor 1, vertebrate||TRM13/UPF0224 family, U11-48K-like CHHC zinc finger domain||Zinc finger C2H2 superfamily
ENSMMUG00000003762	mml-miR-940	SPATS2	UBA-like superfamily||Protein of unknown function DUF1387
ENSMMUG00000003764	novel_143,novel_451,mml-miR-1230,mml-miR-4446-3p,mml-miR-7184-5p,mml-miR-636,mml-miR-940,mml-miR-939,novel_266,mml-miR-149-3p,mml-miR-671-5p,mml-miR-346,mml-miR-7181-3p,mml-miR-324-3p,mml-miR-503-5p,mml-miR-760,novel_272	TBC1D22A	-||Rab-GTPase-TBC domain superfamily||Rab-GTPase-TBC domain
ENSMMUG00000003772	mml-miR-378d,mml-miR-378a	-	KRAB domain superfamily||Zinc finger C2H2-type||SSXRD motif||Zinc finger C2H2 superfamily||SET domain||Krueppel-associated box||Krueppel-associated box-related
ENSMMUG00000003780	mml-miR-874-3p,mml-miR-877-3p,mml-miR-760	-	Guanylate kinase/L-type calcium channel beta subunit||ZO-2, SH3 domain||P-loop containing nucleoside triphosphate hydrolase||Guanylate kinase-like domain||Tight junction protein ZO-2||PDZ domain||SH3 domain||PDZ superfamily||SH3-like domain superfamily||Tight junction protein ZO
ENSMMUG00000003782	mml-miR-671-5p	MELK	Protein kinase-like domain superfamily||Kinase associated domain 1 (KA1)||Protein kinase, ATP binding site||Protein kinase domain||Maternal embryonic leucine zipper kinase, catalytic domain||KA1 domain/Ssp2, C-terminal||Serine/threonine-protein kinase, active site
ENSMMUG00000003783	mml-miR-214-3p,mml-miR-1230,mml-miR-204-3p,mml-miR-149-3p	PTPN9	PTP type protein phosphatase||Tyrosine specific protein phosphatases domain||Protein-tyrosine phosphatase, active site||CRAL-TRIO lipid binding domain superfamily||CRAL/TRIO, N-terminal domain||CRAL/TRIO, N-terminal domain superfamily||Protein-tyrosine phosphatase, catalytic||CRAL-TRIO lipid binding domain||Protein-tyrosine phosphatase-like
ENSMMUG00000003784	mml-miR-298,mml-miR-188-5p,mml-miR-149-3p,mml-miR-1306-5p,mml-miR-328	KIAA0753	Protein moonraker
ENSMMUG00000003785	mml-miR-92b-5p,mml-miR-370-5p,mml-miR-195-5p,mml-miR-188-5p	TPRG1L	hSac2 domain||Inositol phosphatase||Tumor protein p63-regulated gene 1-like
ENSMMUG00000003786	mml-miR-760,mml-miR-512-5p,mml-miR-1230,mml-miR-370-3p,mml-miR-365-2-5p,mml-miR-615-5p	WRAP73	WD40 repeat||WD40/YVTN repeat-like-containing domain superfamily||Anaphase-promoting complex subunit 4, WD40 domain
ENSMMUG00000003787	mml-miR-365-1-5p,mml-miR-7172-5p,mml-miR-149-3p,mml-miR-671-5p,mml-miR-365-2-5p,mml-miR-185-3p,mml-miR-1233,mml-miR-7180-3p,mml-miR-497-5p	EXOC3	Exocyst complex component EXOC3/Sec6
ENSMMUG00000003788	mml-miR-331-3p,novel_207,mml-miR-204-3p	MED31	Mediator complex, subunit Med31 domain superfamily||Mediator complex, subunit Med31
ENSMMUG00000003789	novel_279,mml-miR-139-3p,mml-miR-134-3p,mml-miR-128a-5p,mml-miR-708-5p,novel_143,novel_396,mml-miR-328,mml-miR-185-3p,mml-miR-210-5p,mml-miR-504-5p,mml-miR-423-5p,novel_272,mml-miR-615-5p,mml-miR-371-5p,novel_266,mml-miR-149-3p,mml-miR-6794-5p,mml-miR-149-5p,mml-miR-331-3p,mml-miR-769-5p,mml-miR-7181-3p	SLC9A3	Na+/H+ exchanger, isoforms 3/5||Cation/H+ exchanger||Na+/H+ exchanger||Cation/H+ exchanger, CPA1 family
ENSMMUG00000003793	mml-miR-331-5p,mml-miR-134-3p,mml-miR-370-3p,mml-miR-7174-5p,mml-miR-874-3p	TOR1B	P-loop containing nucleoside triphosphate hydrolase||Torsin||Torsin 1/2||Torsin-1B
ENSMMUG00000003797	mml-miR-7184-3p,novel_207,mml-miR-149-3p,mml-miR-486-3p,novel_224,mml-miR-7184-5p,mml-miR-939,mml-miR-885-3p,mml-miR-320b	USP20	Ubiquitin specific protease, conserved site||Peptidase C19, ubiquitin-specific peptidase, DUSP domain||Ubiquitin specific protease domain||Peptidase C19, ubiquitin carboxyl-terminal hydrolase||Zinc finger, UBP-type||Zinc finger, RING/FYVE/PHD-type||Papain-like cysteine peptidase superfamily||DUSP-like superfamily
ENSMMUG00000003799	mml-miR-760,mml-miR-150-3p,mml-miR-197-3p,mml-miR-7184-5p,mml-miR-636,mml-miR-139-3p,mml-miR-939,mml-miR-339-5p,mml-miR-149-3p,novel_143,mml-miR-654-5p,mml-miR-324-3p	FNBP1	SH3 domain||SH3-like domain superfamily||FNBP1, SH3 domain||AH/BAR domain superfamily||Formin-binding protein 1, F-BAR domain||Formin-binding protein 1||F-BAR domain||FCH domain
ENSMMUG00000003803	mml-miR-877-5p,mml-miR-138-5p,mml-miR-149-3p	WFDC10A	Elafin-like superfamily||WAP-type 'four-disulfide core' domain
ENSMMUG00000003815	novel_334,novel_207,mml-miR-196b-5p,novel_266,mml-miR-34a-5p,mml-miR-486-3p	ADAMTSL5	ADAMTS/ADAMTS-like||Tissue inhibitor of metalloproteinases-like, OB-fold||Netrin module, non-TIMP type||ADAM-TS Spacer 1||Netrin domain
ENSMMUG00000003819	mml-miR-93-5p,mml-miR-372-3p,novel_199,novel_164,mml-miR-204-3p,mml-miR-339-5p,mml-miR-20b-5p,mml-miR-20a-5p,novel_332,mml-miR-17-5p,mml-miR-874-3p	NOSIP	Nitric oxide synthase-interacting protein||Zinc finger, RING/FYVE/PHD-type||Nitric oxide synthase-interacting protein, zinc-finger
ENSMMUG00000003820	mml-miR-1284,mml-miR-298	DHX30	Helicase, C-terminal||P-loop containing nucleoside triphosphate hydrolase||DNA/RNA helicase, ATP-dependent, DEAH-box type, conserved site||DEAD/DEAH box helicase domain||Domain of unknown function DUF1605||Helicase-associated domain||Helicase superfamily 1/2, ATP-binding domain
ENSMMUG00000003823	novel_158,mml-miR-1226,mml-miR-892b,mml-miR-939,mml-miR-4446-3p,novel_224,mml-miR-149-3p,mml-let-7i-5p,mml-miR-675-5p	MAP4	Microtubule associated protein MAP2/MAP4/Tau||Microtubule associated protein, tubulin-binding repeat
ENSMMUG00000003825	mml-miR-149-5p,mml-miR-484,mml-miR-760,novel_455,mml-miR-7195-3p,mml-miR-1230,mml-miR-4446-3p,mml-miR-940,mml-miR-490-3p,mml-miR-551a,mml-let-7a-2-3p,novel_376	PCBP3	K Homology domain||K Homology domain, type 1 superfamily||K Homology domain, type 1
ENSMMUG00000003834	mml-miR-615-5p,mml-miR-30b-3p,mml-miR-33b-5p,mml-miR-760,mml-miR-330-5p,mml-miR-7172-5p	BATF	Basic-leucine zipper domain||Basic leucine zipper transcriptional factor ATF-like||AP-1 transcription factor
ENSMMUG00000003839	mml-miR-940,mml-miR-7184-5p,mml-miR-1224-3p,mml-miR-7180-3p,mml-miR-939,mml-miR-1296-5p,novel_158,mml-miR-92b-5p,novel_319,mml-miR-671-5p,mml-miR-6794-5p,novel_277,mml-miR-324-3p,novel_241	MAPKBP1	WD40-repeat-containing domain superfamily||WD40-repeat-containing domain||WD40/YVTN repeat-like-containing domain superfamily||WD40 repeat||Quinoprotein alcohol dehydrogenase-like superfamily||-
ENSMMUG00000003842	mml-miR-298,mml-miR-93-3p,mml-miR-193b-5p,mml-miR-760,mml-miR-940,mml-miR-512-5p,mml-miR-1224-3p,mml-miR-1230	PLA2G4B	C2 domain||C2 domain superfamily||Cytosolic phospholipases A2, C2-domain||Lysophospholipase, catalytic domain||Cupin-like domain 8||Acyl transferase/acyl hydrolase/lysophospholipase||Cytosolic phospholipase A2, C2 domain||JmjC domain
ENSMMUG00000003848	mml-miR-760,mml-miR-324-3p	PLA2G4D	Acyl transferase/acyl hydrolase/lysophospholipase||Cytosolic phospholipases A2, C2-domain||Cytosolic phospholipase A2, C2 domain||C2 domain||C2 domain superfamily||Lysophospholipase, catalytic domain
ENSMMUG00000003849	novel_296,mml-miR-1296-5p	HKDC1	Hexokinase||Hexokinase, N-terminal||Hexokinase, binding site||Hexokinase, C-terminal
ENSMMUG00000003851	mml-miR-671-5p,novel_408,mml-miR-185-3p	KALRN	Immunoglobulin subtype 2||Protein kinase, ATP binding site||CRAL-TRIO lipid binding domain superfamily||Serine/threonine-protein kinase, active site||Dbl homology (DH) domain||Fibronectin type III superfamily||Protein kinase domain||Immunoglobulin-like domain||PH-like domain superfamily||Fibronectin type III||Dbl homology (DH) domain superfamily||Protein kinase-like domain superfamily||Spectrin r…
ENSMMUG00000003853	mml-miR-133a,mml-miR-328,novel_224,mml-miR-598-5p,mml-miR-6794-5p,mml-miR-125a-3p,novel_323,mml-miR-940,mml-miR-7184-5p,mml-miR-4446-3p,mml-miR-185-3p,mml-miR-1296-5p,mml-miR-7165-3p	GGA1	ENTH/VHS||GAT domain superfamily||GAT domain||VHS domain||Clathrin adaptor, appendage, Ig-like subdomain superfamily||Clathrin adaptor, alpha/beta/gamma-adaptin, appendage, Ig-like subdomain||GGA, N-GAT domain||Gamma-adaptin ear (GAE) domain
ENSMMUG00000003854	mml-miR-615-5p,mml-miR-939,mml-miR-4743,mml-miR-1224-5p,mml-miR-4446-3p,mml-miR-7174-5p,mml-let-7g-3p,mml-miR-149-3p	SH3BP1	BAR domain||AH/BAR domain superfamily||Rho GTPase activation protein||Rho GTPase-activating protein domain
ENSMMUG00000003855	mml-miR-149-3p,novel_396,mml-miR-939	ZNF385B	Zinc finger C2H2-type||Zinc finger C2H2 superfamily||Matrin/U1-C-like, C2H2-type zinc finger
ENSMMUG00000003857	novel_395,mml-miR-92a-5p,mml-miR-486-5p,mml-miR-7184-5p,novel_279	-	Nucleoside diphosphate kinase-like domain superfamily||Nucleoside diphosphate kinase, active site||Nucleoside diphosphate kinase-like domain||Nucleoside diphosphate kinase
ENSMMUG00000003858	mml-miR-1226,mml-miR-197-3p,mml-miR-4446-3p,mml-miR-940,mml-miR-874-3p,mml-miR-3173,mml-miR-18a-3p,mml-miR-615-5p,mml-miR-1224-3p,mml-miR-1233,mml-miR-324-3p,mml-miR-6794-5p,mml-miR-298,mml-miR-204-3p,mml-miR-4716,mml-miR-15a-3p,mml-miR-432-5p	RXRB	Zinc finger, NHR/GATA-type||Nuclear hormone receptor-like domain superfamily||Zinc finger, nuclear hormone receptor-type||Nuclear/hormone receptor activator site AF-1||-||Nuclear hormone receptor, ligand-binding domain||Nuclear hormone receptor||Retinoid X receptor/HNF4
ENSMMUG00000003859	mml-miR-874-5p,mml-miR-134-3p,mml-miR-1230,mml-miR-7165-3p,mml-miR-129-2-3p,mml-miR-7180-3p,mml-miR-675-5p,mml-miR-197-5p,mml-miR-92a-5p,novel_224	SLC39A7	Zinc/iron permease
ENSMMUG00000003863	mml-miR-33b-3p,mml-miR-6794-5p,mml-miR-133a,mml-miR-188-5p,mml-miR-572,mml-miR-124a-3p,mml-miR-615-5p,mml-miR-423-5p,mml-miR-1224-3p,mml-miR-185-3p,mml-miR-4743	RING1	Zinc finger, RING-type||Zinc finger, RING/FYVE/PHD-type||RAWUL domain||Zinc finger, RING-type, conserved site||E3 ubiquitin-protein ligase RING1
ENSMMUG00000003864	mml-miR-204-3p,mml-miR-671-5p,novel_396,mml-miR-125a-3p,mml-miR-324-3p,novel_256,mml-miR-365-2-5p,mml-miR-7184-5p,mml-miR-185-3p,mml-miR-107-3p,mml-miR-3173	VPS52	Vps52||-
ENSMMUG00000003866	mml-miR-4796-3p,mml-miR-149-3p,mml-miR-675-5p,mml-miR-298,mml-miR-212-5p,mml-miR-583,mml-miR-182,mml-miR-512-5p	TP53I13	-
ENSMMUG00000003869	mml-miR-939,novel_323,mml-miR-323a-5p,mml-miR-128a-5p,mml-miR-7184-5p,mml-miR-940,mml-miR-370-3p,mml-miR-197-5p,mml-miR-328,mml-miR-33b-3p,mml-miR-484,mml-miR-1180-3p,mml-miR-431,mml-miR-3173,novel_221,mml-miR-138-5p,mml-miR-30c-1-3p,mml-miR-210-5p,mml-miR-324-3p,mml-miR-331-3p,mml-miR-298,mml-miR-93-3p,mml-miR-671-5p,novel_266	WDR46	WD40/YVTN repeat-like-containing domain superfamily||WD40 repeat||WD repeat-containing protein WDR46/Utp7||BING4, C-terminal domain||WD40-repeat-containing domain superfamily||WD40-repeat-containing domain
ENSMMUG00000003870	mml-miR-363-5p,mml-miR-149-3p	SALL4	Zinc finger C2H2-type||Zinc finger C2H2 superfamily
ENSMMUG00000003871	mml-miR-144	PFDN6	Prefoldin||Prefoldin beta-like
ENSMMUG00000003872	mml-miR-324-3p,mml-miR-18a-3p,mml-miR-4446-3p	RGL2	Ras guanine-nucleotide exchange factors catalytic domain||Ras-like guanine nucleotide exchange factor||Ras-associating (RA) domain||Ras guanine-nucleotide exchange factor, conserved site||Ral guanine nucleotide dissociation stimulator-like 2||Ubiquitin-like domain superfamily||Ras guanine-nucleotide exchange factor catalytic domain superfamily||Ras-like guanine nucleotide exchange factor, N-termi…
ENSMMUG00000003873	mml-miR-331-3p,mml-miR-214-3p,novel_224,novel_241,mml-miR-324-3p,mml-miR-1260b,mml-miR-125a-5p,mml-miR-339-5p,mml-miR-892b,mml-miR-370-3p,mml-miR-7195-3p,mml-miR-210-5p,mml-miR-874-3p,mml-miR-330-5p	IFITM10	CD225/Dispanin family
ENSMMUG00000003874	mml-miR-146b-3p,mml-miR-7172-5p,novel_451,mml-miR-339-5p,mml-miR-1296-5p,mml-miR-330-5p,mml-miR-365-2-5p,mml-miR-874-3p,mml-miR-7184-5p,mml-miR-107-5p,mml-miR-331-3p,novel_277,mml-miR-149-3p,novel_199,mml-miR-133a,mml-miR-15a-3p,novel_164,mml-miR-320b,mml-miR-103-5p,mml-miR-210-5p,mml-miR-185-3p	CTSD	Aspartic peptidase, active site||Peptidase family A1 domain||Aspartic peptidase A1 family||Cathepsin D||Aspartic peptidase domain superfamily||Aspartic peptidase, N-terminal
ENSMMUG00000003876	mml-miR-149-3p,mml-miR-31-5p,mml-miR-1232,novel_287,novel_224,mml-miR-197-5p,mml-miR-324-3p,mml-miR-504-5p	ZBTB22	SKP1/BTB/POZ domain superfamily||Zinc finger and BTB domain-containing protein 22||Zinc finger C2H2-type||BTB/POZ domain||Zinc finger C2H2 superfamily
ENSMMUG00000003878	novel_430	CPQ	Carboxypeptidase Q||Peptidase M28
ENSMMUG00000003890	mml-miR-615-5p,mml-miR-298,mml-miR-874-3p	CYFIP1	Protein of unknown function DUF1394||Cytoplasmic FMR1-interacting
ENSMMUG00000003894	mml-miR-760,mml-miR-185-3p,mml-miR-1230,mml-miR-1224-3p,novel_344,mml-miR-1260b,mml-miR-671-5p,mml-miR-324-3p,mml-miR-92a-5p,mml-miR-212-5p,mml-miR-485-5p,novel_300	ZNF385C	Zinc finger C2H2 superfamily||Matrin/U1-C-like, C2H2-type zinc finger||Zinc finger C2H2-type
ENSMMUG00000003902	mml-miR-4677-5p,mml-miR-877-3p,novel_224,mml-miR-486-3p,mml-miR-25,mml-miR-7195-3p,novel_199,mml-miR-92a-3p,mml-miR-204-3p,novel_164,mml-miR-92b-3p,mml-miR-149-5p,mml-miR-7203-5p,mml-miR-423-5p,mml-miR-194-3p,mml-miR-185-3p,mml-miR-1306-5p,mml-miR-892b	THBS3	EGF-like calcium-binding domain||EGF-like calcium-binding, conserved site||Thrombospondin, type 3-like repeat||Thrombospondin, type 3 repeat||Thrombospondin/cartilage oligomeric matrix protein, coiled-coil domain||Laminin G domain||Thrombospondin-3||EGF-like domain||Thrombospondin, C-terminal||Concanavalin A-like lectin/glucanase domain superfamily||EGF-like, conserved site||TSP type-3 repeat
ENSMMUG00000003904	mml-miR-1226,mml-miR-940,mml-miR-4446-3p,mml-miR-1230,mml-miR-486-3p,mml-miR-6794-5p,mml-miR-331-3p,novel_199,mml-miR-671-5p,mml-miR-675-5p,mml-miR-149-3p,novel_164	NUCB1	EF-Hand 1, calcium-binding site||Nucleobindin||Nucleobindin-1||EF-hand domain pair||EF-hand domain
ENSMMUG00000003905	mml-miR-17-5p,mml-miR-4743,mml-miR-143-5p,novel_224,mml-miR-93-5p,novel_164,novel_253,novel_199	DHDH	Oxidoreductase, N-terminal||NAD(P)-binding domain superfamily
ENSMMUG00000003907	mml-miR-4677-5p,mml-miR-7172-5p,mml-miR-486-3p,mml-miR-874-5p,mml-miR-874-3p,mml-miR-7184-5p,mml-miR-134-3p,mml-miR-125a-5p,mml-miR-15a-3p,mml-miR-7203-5p,mml-miR-532-3p,mml-miR-1233,mml-miR-760,novel_221,mml-miR-7180-3p,novel_158	BAX	Apoptosis regulator, Bcl-2, BH2 motif, conserved site||Apoptosis regulator BAX||Apoptosis regulator, Bcl-2, BH1 motif, conserved site||Bcl2-like||Blc2 family||Blc2-like superfamily||Apoptosis regulator, Bcl-2, BH3 motif, conserved site
ENSMMUG00000003915	novel_207,mml-miR-572,mml-miR-7172-5p,mml-miR-328,mml-miR-940,mml-miR-4446-3p,mml-miR-505-3p,mml-miR-370-3p,mml-miR-7195-3p,mml-miR-6529-3p,mml-miR-93-3p,mml-miR-409-5p,mml-miR-15a-3p,mml-miR-324-3p,mml-miR-296-3p,mml-miR-149-5p,mml-miR-331-3p,mml-miR-30c-1-3p,mml-miR-760,mml-miR-185-3p,mml-miR-210-5p,mml-miR-885-3p,novel_272,mml-miR-7180-3p	RUVBL2	RuvB-like helicase 2||AAA+ ATPase domain||TIP49, P-loop domain||RuvB-like, AAA-lid domain||P-loop containing nucleoside triphosphate hydrolase||RuvB-like
ENSMMUG00000003921	mml-miR-7172-5p	KIAA1191	Putative monooxygenase p33MONOX||-
ENSMMUG00000003922	mml-miR-346,mml-miR-298,mml-miR-671-5p,mml-miR-760	LAS1L	Las1
ENSMMUG00000003925	mml-miR-92a-5p	-	Coiled-coil domain-containing protein 7
ENSMMUG00000003927	mml-miR-365-2-5p	PAQR9	AdipoR/Haemolysin-III-related
ENSMMUG00000003933	mml-miR-125b-5p,mml-miR-93-3p,mml-miR-874-3p,mml-miR-30c-2-3p,mml-miR-18a-3p,mml-miR-125a-5p,novel_300	-	Cystatin domain||Cystatin-9
ENSMMUG00000003942	novel_300,mml-miR-486-3p,mml-miR-7181-3p,novel_266,mml-miR-4667,mml-miR-330-3p,mml-miR-7172-5p,mml-miR-320b,novel_221,mml-miR-615-5p,mml-miR-7180-3p,mml-miR-185-3p,mml-miR-940,novel_323,mml-miR-760	TRPV4	Ankyrin repeat||Transient receptor potential cation channel subfamily V||Ion transport domain||Ankyrin repeat-containing domain||Transient receptor potential channel, vanilloid 1-4||Transient receptor potential channel, vanilloid 4||Ankyrin repeat-containing domain superfamily
ENSMMUG00000003946	novel_222,mml-miR-30c-2-3p,mml-miR-188-3p	ART5	NAD:arginine ADP-ribosyltransferase, ART
ENSMMUG00000003948	mml-miR-214-5p,mml-miR-1230,mml-miR-485-5p,mml-miR-493-3p	ART1	NAD:arginine ADP-ribosyltransferase, ART
ENSMMUG00000003950	mml-miR-127-3p	NUP98	Peptidase S59, nucleoporin superfamily||Nucleoporin peptidase S59-like||Nuclear pore complex protein NUP98-NUP96||Nucleoporin FG repeat||Peptidase S59, nucleoporin||Nuclear protein 96
ENSMMUG00000003954	mml-miR-127-5p	ATP5MC3	ATP synthase, F0 complex, subunit C||F/V-ATP synthase subunit C superfamily||V-ATPase proteolipid subunit C-like domain||ATP synthase, F0 complex, subunit C, DCCD-binding site||F1F0 ATP synthase subunit C superfamily
ENSMMUG00000003955	mml-miR-7180-3p,mml-miR-1230,mml-miR-1224-5p	PGAP2	Post-GPI attachment to proteins factor 2||-||Frag1/DRAM/Sfk1
ENSMMUG00000003957	mml-miR-30c-1-3p,mml-miR-185-5p,mml-miR-486-3p,mml-miR-7180-3p,novel_300,mml-miR-615-5p,mml-miR-331-3p	RHOG	Small GTPase Rho||Small GTPase||P-loop containing nucleoside triphosphate hydrolase||Small GTP-binding protein domain
ENSMMUG00000003958	mml-miR-6794-5p,mml-miR-7203-5p,mml-miR-331-3p,mml-miR-1180-5p,mml-miR-505-5p,novel_226,novel_376,mml-miR-939,mml-miR-1226	STIM1	Stromal interaction molecule, Orai1-activating region||Sterile alpha motif domain||Stromal interaction molecule 1||Sterile alpha motif/pointed domain superfamily||Stromal interaction molecule 1, SAM domain||Stromal interaction molecule
ENSMMUG00000003973	mml-miR-769-3p,mml-miR-615-5p,mml-miR-27a-3p,mml-miR-885-3p,mml-miR-185-3p,mml-miR-940,mml-miR-4743,mml-miR-128a-5p,mml-miR-30c-2-3p,mml-miR-27b-3p,mml-miR-149-3p	ATG2A	Autophagy-related, C-terminal||Autophagy-related protein 2||Vacuolar protein sorting-associated protein 13, N-terminal domain
ENSMMUG00000003976	mml-miR-940,mml-miR-296-3p	GPHA2	Cystine knot, C-terminal||Cystine-knot cytokine||Glycoprotein hormone alpha chain
ENSMMUG00000003981	novel_224,mml-miR-328,mml-miR-7172-5p,novel_164,mml-miR-615-3p,mml-miR-18a-3p,mml-miR-615-5p,mml-miR-23b-5p,mml-miR-760,mml-miR-7195-3p,mml-miR-134-3p,mml-miR-370-3p,mml-miR-940	TTYH2	Tweety
ENSMMUG00000003987	mml-miR-632,mml-miR-671-5p,mml-miR-92b-3p	FHAD1	Forkhead-associated (FHA) domain||SMAD/FHA domain superfamily||-
ENSMMUG00000003996	mml-miR-147b,mml-miR-150-3p,mml-miR-7172-5p,mml-miR-370-3p,mml-miR-15a-3p	HNRNPAB	Nucleotide-binding alpha-beta plait domain superfamily||RNA-binding domain superfamily||hnRNPAB, RNA recognition motif 1||CARG-binding factor, N-terminal||RNA recognition motif domain
ENSMMUG00000003998	mml-miR-3140,mml-miR-873-5p,mml-miR-939,mml-miR-409-5p	PPP1R12B	Ankyrin repeat-containing domain||Ankyrin repeat||Ankyrin repeat-containing domain superfamily||Protein phosphatase 1 regulatory subunit 12A/B/C||cGMP-dependent protein kinase, interacting domain
ENSMMUG00000003999	mml-miR-505-5p,mml-miR-874-3p,mml-miR-512-5p,mml-miR-134-3p,mml-miR-7195-3p,mml-miR-887	GUCA1B	EF-Hand 1, calcium-binding site||EF-hand domain||EF-hand domain pair||Recoverin family||Guanylate cyclase activating protein 2
ENSMMUG00000004005	mml-miR-760	SMARCE1	High mobility group box domain superfamily||SWI/SNF complex subunit BAF57||High mobility group box domain
ENSMMUG00000004006	mml-miR-196b-3p	CYP2C9	Cytochrome P450||Cytochrome P450 superfamily||Cytochrome P450, conserved site||Cytochrome P450, E-class, group I||Cytochrome P450, E-class, group I, CYP2D-like
ENSMMUG00000004012	mml-miR-330-5p,mml-miR-636,mml-miR-940,mml-miR-874-5p,mml-miR-7184-5p,mml-miR-1230,mml-miR-939,mml-miR-125b-1-3p,mml-miR-1226,mml-miR-486-5p,mml-miR-23a-5p,mml-miR-34c-5p,mml-miR-125a-3p,novel_396,mml-miR-484,mml-miR-210-5p,novel_199,mml-miR-149-3p,novel_164,mml-miR-324-5p,mml-miR-346,mml-miR-6794-5p,mml-miR-331-3p	PHRF1	Zinc finger, PHD-type, conserved site||Zinc finger, RING-type, conserved site||Zinc finger, PHD-finger||Zinc finger, FYVE/PHD-type||Zinc finger, RING/FYVE/PHD-type||Zinc finger, RING-type||Zinc finger, PHD-type
ENSMMUG00000004013	mml-miR-328	C6H5orf24	DUF5568 family
ENSMMUG00000004017	mml-miR-939,mml-miR-92a-3p	APOBEC3F	Cytidine deaminase-like||APOBEC/CMP deaminase, zinc-binding||Cytidine and deoxycytidylate deaminase domain
ENSMMUG00000004019	mml-miR-4743,novel_323,novel_430,mml-miR-328,mml-miR-324-3p,mml-miR-551a	IZUMO1	Immunoglobulin-like domain superfamily||Izumo sperm-egg fusion protein||Immunoglobulin-like fold||Izumo sperm-egg fusion protein 1||Izumo protein, immunoglobulin domain
ENSMMUG00000004020	mml-miR-204-3p,mml-miR-877-3p,novel_224,mml-miR-328,mml-miR-149-5p	FUT1	Glycosyl transferase, family 11
ENSMMUG00000004025	mml-miR-149-3p,mml-miR-324-3p	UBR7	Zinc finger, FYVE/PHD-type||Zinc finger, UBR-type||Transmembrane protein 251||E3 ubiquitin-protein ligase UBR7||Zinc finger, RING/FYVE/PHD-type
ENSMMUG00000004027	mml-miR-217	BTBD7	-||BTB/Kelch-associated||BTB/POZ domain||SKP1/BTB/POZ domain superfamily
ENSMMUG00000004029	mml-miR-502-3p,novel_224,mml-miR-484,novel_451,mml-miR-23a-5p,novel_158,mml-miR-939,novel_272,mml-miR-210-5p	RASL12	Small GTPase superfamily, Ras-type||Small GTPase||P-loop containing nucleoside triphosphate hydrolase
ENSMMUG00000004042	mml-miR-1260b,mml-miR-4667	FCRLA	Immunoglobulin-like fold||Immunoglobulin-like domain||-||Immunoglobulin subtype||Immunoglobulin-like domain superfamily
ENSMMUG00000004048	novel_279,mml-miR-15a-3p,mml-miR-940	FZD4	Frizzled cysteine-rich domain superfamily||Frizzled-4||Frizzled/secreted frizzled-related protein||Frizzled domain||Frizzled/Smoothened, transmembrane domain||Frizzled 4, cysteine-rich domain||GPCR, family 2-like
ENSMMUG00000004053	mml-miR-125a-5p,mml-miR-224-5p,mml-miR-939,mml-miR-1226,mml-miR-4446-3p,mml-miR-7184-5p,mml-miR-7195-3p,mml-miR-370-3p,mml-miR-365-2-5p,novel_455,mml-miR-330-5p,mml-miR-33b-3p,mml-miR-328,novel_224,novel_207,mml-miR-129-2-3p,novel_272,novel_158,mml-miR-18a-3p,mml-miR-1224-3p,mml-miR-760,novel_277,mml-miR-6794-5p,mml-miR-324-3p,novel_164,mml-miR-671-5p,novel_199,mml-miR-149-3p	ZBTB7B	Zinc finger C2H2-type||SKP1/BTB/POZ domain superfamily||Zinc finger C2H2 superfamily||BTB/POZ domain
ENSMMUG00000004056	mml-miR-939	FRMPD2	FERM and PDZ domain-containing protein 2||FERM central domain||FERM superfamily, second domain||FERM/acyl-CoA-binding protein superfamily||Band 4.1 domain||PH-like domain superfamily||KIND domain||FERM domain||FERM, C-terminal PH-like domain||PDZ domain||PDZ superfamily||FERM, N-terminal||Ubiquitin-like domain superfamily
ENSMMUG00000004063	mml-miR-615-5p,novel_396,mml-miR-708-5p,mml-miR-584-3p,mml-miR-29b-1-5p,mml-miR-29b-2-5p,mml-miR-1224-3p	ARHGAP22	Pleckstrin homology domain||Rho GTPase-activating protein domain||Rho GTPase activation protein||-||PH-like domain superfamily
ENSMMUG00000004064	mml-miR-30c-2-3p	ATP6V1H	ATPase, V1 complex, subunit H, C-terminal||-||ATPase, V1 complex, subunit H, C-terminal domain superfamily||ATPase, V1 complex, subunit H||Armadillo-type fold||Armadillo-like helical
ENSMMUG00000004071	mml-miR-1224-3p,mml-miR-877-3p	TGFB2	Cystine-knot cytokine||Transforming growth factor-beta||Transforming growth factor beta, conserved site||Transforming growth factor beta-2 proprotein||Transforming growth factor-beta-related||Transforming growth factor-beta, C-terminal||TGF-beta, propeptide
ENSMMUG00000004080	mml-miR-185-3p,mml-miR-204-3p,mml-miR-1230,mml-miR-128a-5p,mml-miR-7165-3p,mml-miR-92a-5p	GNB2	G-protein beta WD-40 repeat||G-protein, beta subunit||WD40 repeat||WD40 repeat, conserved site||WD40/YVTN repeat-like-containing domain superfamily||Guanine nucleotide-binding protein, beta subunit||WD40-repeat-containing domain||WD40-repeat-containing domain superfamily
ENSMMUG00000004091	mml-miR-330-3p	TCF12	Helix-loop-helix DNA-binding domain superfamily||Myc-type, basic helix-loop-helix (bHLH) domain
ENSMMUG00000004094	mml-miR-874-5p	ACOT7	Thioesterase domain||Hotdog acyl-CoA thioesterase (ACOT)-type domain||Cytosolic acyl coenzyme A thioester hydrolase||HotDog domain superfamily
ENSMMUG00000004108	mml-miR-939,mml-miR-497-5p,mml-miR-23b-5p,mml-miR-940,mml-miR-328,novel_224,novel_207,novel_253,mml-miR-877-3p,mml-miR-18a-3p,mml-miR-615-3p,novel_379,mml-miR-185-3p,mml-miR-210-5p,mml-miR-1224-3p,novel_241,mml-miR-532-3p,mml-miR-324-3p,mml-miR-578,mml-miR-6794-5p,mml-miR-331-3p,mml-miR-671-5p,mml-miR-15a-3p	CRHR1	GPCR, family 2, secretin-like, conserved site||GPCR, family 2-like||GPCR, family 2, corticotropin releasing factor receptor||GPCR, family 2, extracellular hormone receptor domain||GPCR family 2, extracellular hormone receptor domain superfamily||GPCR, family 2, corticotropin releasing factor receptor, type 1||GPCR, family 2, secretin-like
ENSMMUG00000004109	mml-miR-877-3p,novel_164,novel_199,mml-miR-7184-3p,mml-miR-484,mml-miR-6794-5p,mml-miR-328,mml-miR-940,mml-miR-1224-5p,mml-miR-185-3p,mml-miR-330-5p,mml-miR-193b-3p,mml-miR-30c-1-3p,mml-miR-339-5p	CDK18	Protein kinase-like domain superfamily||Protein kinase, ATP binding site||Protein kinase domain||Serine/threonine-protein kinase, active site
ENSMMUG00000004111	mml-miR-877-3p,mml-miR-365-1-5p	GPR83	Neuropeptide Y receptor family||GPCR, rhodopsin-like, 7TM||G protein-coupled receptor, rhodopsin-like
ENSMMUG00000004113	mml-miR-7174-5p	MFSD4A	Major facilitator superfamily||MFS transporter superfamily||Major facilitator superfamily domain||-
ENSMMUG00000004116	mml-miR-30c-1-3p,mml-miR-940,mml-miR-370-3p,mml-miR-939,mml-miR-7181-3p,mml-miR-296-3p	SLC45A3	MFS transporter superfamily||Major facilitator superfamily
ENSMMUG00000004122	mml-miR-877-3p,mml-miR-149-3p,mml-miR-346,novel_224,novel_294,mml-miR-210-5p,mml-miR-940,mml-miR-615-5p,mml-miR-615-3p	-	Microtubule-associated protein Tau||Microtubule associated protein, tubulin-binding repeat||Microtubule associated protein MAP2/MAP4/Tau
ENSMMUG00000004124	novel_241,mml-miR-412-3p,mml-miR-671-5p,mml-miR-185-3p,mml-miR-4446-3p	HSPB1	Alpha crystallin/Heat shock protein||HSP20-like chaperone||Alpha crystallin/Hsp20 domain||Heat shock protein beta-1, ACD domain
ENSMMUG00000004125	mml-miR-769-5p,mml-miR-1240	YWHAG	14-3-3 domain superfamily||14-3-3 protein, conserved site||14-3-3 protein||14-3-3 domain
ENSMMUG00000004129	mml-miR-668,mml-miR-939,mml-miR-330-5p,mml-miR-760,novel_294,mml-miR-370-3p,mml-miR-7195-3p,mml-miR-874-3p,mml-miR-346,mml-miR-6794-5p,novel_253	KANSL1	PEHE domain||KAT8 regulatory NSL complex subunit 1
ENSMMUG00000004131	mml-miR-760,mml-miR-330-5p,novel_164,mml-miR-4446-3p,mml-miR-874-3p,mml-miR-1230,mml-miR-370-3p	KIAA0930	Protein of unknown function DUF2045
ENSMMUG00000004139	mml-miR-134-3p,mml-miR-149-3p,mml-miR-7181-3p	DZANK1	Fn3 associated repeat||Double zinc ribbon||Ankyrin repeat-containing domain||Ankyrin repeat-containing domain superfamily
ENSMMUG00000004143	mml-miR-330-5p	POLR3F	RNA polymerase Rpc34||Winged helix-like DNA-binding domain superfamily||RNA polymerase Rpc34-like||Winged helix DNA-binding domain superfamily
ENSMMUG00000004144	novel_224,mml-miR-1180-3p,novel_207,novel_266,novel_253,mml-miR-1233,mml-miR-874-3p,mml-miR-185-3p	AP1G2	Clathrin/coatomer adaptor, adaptin-like, N-terminal||Armadillo-type fold||Adaptor protein complex AP-1, gamma subunit||Armadillo-like helical||Gamma-adaptin ear (GAE) domain||Clathrin adaptor, appendage, Ig-like subdomain superfamily||Clathrin adaptor, alpha/beta/gamma-adaptin, appendage, Ig-like subdomain
ENSMMUG00000004149	mml-miR-942-5p	EIF4G3	MIF4G-like, type 3||Armadillo-type fold||Initiation factor eIF-4 gamma, MA3||W2 domain||MIF4G-like domain superfamily||Eukaryotic translation initiation factor 4 gamma 3
ENSMMUG00000004150	mml-miR-210-5p	BEX4	Brain-expressed X-linked protein||Transcription elongation factor A-like/Brain expressed X-linked
ENSMMUG00000004168	mml-miR-4446-3p,mml-miR-329-1-5p,mml-miR-103-5p,mml-miR-138-5p	AIRE	Autoimmune regulator, AIRE||Zinc finger, PHD-finger||SAND domain||SAND-like domain superfamily||Zinc finger, PHD-type, conserved site||Zinc finger, FYVE/PHD-type||Zinc finger, PHD-type||HSR domain||Zinc finger, RING/FYVE/PHD-type
ENSMMUG00000004173	mml-miR-1226,novel_323,mml-miR-874-5p,mml-miR-940,mml-miR-4446-3p,mml-miR-370-3p,mml-miR-1230,mml-miR-134-3p,novel_224,mml-miR-484,mml-miR-541-3p,mml-miR-30c-1-3p,mml-miR-512-5p,mml-miR-185-3p,mml-miR-194-3p,mml-miR-1233,mml-miR-210-5p,mml-miR-1224-3p,mml-miR-324-3p,mml-miR-654-5p,mml-miR-331-3p,mml-miR-149-3p,mml-miR-128b-5p,novel_266,mml-miR-324-5p	PFKL	-||ATP-dependent 6-phosphofructokinase, vertebrate-type||Phosphofructokinase, conserved site||ATP-dependent 6-phosphofructokinase, eukaryotic-type||Phosphofructokinase domain||ATP-dependent 6-phosphofructokinase||Phosphofructokinase superfamily
ENSMMUG00000004174	mml-miR-15a-3p,mml-miR-149-3p,novel_207,mml-miR-149-5p,mml-miR-324-3p,mml-miR-7195-3p,mml-miR-185-3p,mml-miR-940,mml-miR-7184-5p,mml-miR-760,mml-miR-615-5p,mml-miR-412-3p,novel_272,mml-miR-18a-3p	CFAP410	U2A'/phosphoprotein 32 family A, C-terminal||Leucine-rich repeat domain superfamily||Leucine-rich repeat||Cilia- and flagella-associated protein 410
ENSMMUG00000004177	mml-miR-107-3p,mml-miR-7198-3p,mml-miR-7184-5p,mml-miR-1306-5p,mml-miR-551a,mml-miR-615-5p,mml-miR-193a-5p,mml-miR-193b-5p,mml-miR-324-3p,mml-miR-486-3p	MYO7B	Band 4.1 domain||FERM/acyl-CoA-binding protein superfamily||IQ motif, EF-hand binding site||P-loop containing nucleoside triphosphate hydrolase||FERM central domain||MyTH4 domain||Kinesin motor domain superfamily||Class VII myosin, motor domain||FERM domain||Myosin S1 fragment, N-terminal||Myosin head, motor domain||MyTH4 domain superfamily||PH-like domain superfamily||Myosin VII, FERM domain C-l…
ENSMMUG00000004179	mml-miR-449b-3p,novel_445,mml-miR-328,mml-miR-486-3p,mml-miR-330-5p,mml-miR-1230,mml-miR-874-3p,novel_279,mml-miR-6529-3p,mml-miR-1296-5p,mml-miR-1260b,mml-miR-671-5p,mml-miR-532-3p,mml-miR-324-3p,mml-miR-149-5p,mml-miR-194-3p,mml-miR-150-5p,mml-miR-615-3p,mml-miR-654-3p	LIMS2	Zinc finger, LIM-type||LIM and senescent cell antigen-like-containing domain protein 1
ENSMMUG00000004180	mml-miR-7165-3p,mml-miR-933,mml-miR-7180-3p,mml-miR-210-3p,mml-miR-940,mml-miR-191-3p,mml-miR-210-5p,mml-miR-330-5p,mml-miR-331-3p,mml-miR-877-3p,mml-miR-7172-5p,mml-miR-3200-3p	GPR17	G protein-coupled receptor, rhodopsin-like||GPCR, rhodopsin-like, 7TM
ENSMMUG00000004181	mml-miR-329-3p,mml-miR-605	PNLDC1	Ribonuclease CAF1||Ribonuclease H superfamily||Ribonuclease H-like superfamily||R3H domain superfamily
ENSMMUG00000004197	novel_241,mml-miR-4667,novel_164,mml-miR-149-3p,novel_199,mml-miR-1306-5p,mml-miR-210-5p,mml-miR-512-5p,mml-miR-760,mml-miR-485-5p,novel_224,mml-miR-328,mml-miR-7195-3p,mml-miR-214-5p,mml-miR-7184-5p,mml-miR-874-5p,mml-miR-940,mml-miR-139-3p,mml-miR-330-5p	UROC1	Urocanase conserved site||Urocanase, Rossmann-like domain||Urocanase superfamily||Urocanase, central domain superfamily||Urocanase, N-terminal domain||Urocanase, C-terminal domain||Urocanase
ENSMMUG00000004200	mml-miR-149-3p,mml-miR-7184-5p,novel_224,mml-miR-885-3p	GPR107	Lung seven transmembrane receptor-like
ENSMMUG00000004203	mml-miR-3173	C3orf22	Uncharacterized protein C3orf22
ENSMMUG00000004208	mml-miR-30b-3p,mml-miR-23b-5p,mml-miR-500a-3p,mml-miR-330-5p,mml-miR-145-5p	SDS	Tryptophan synthase beta subunit-like PLP-dependent enzyme||Serine/threonine dehydratase, pyridoxal-phosphate-binding site||Pyridoxal-phosphate dependent enzyme
ENSMMUG00000004214	mml-miR-885-3p,mml-miR-423-5p,mml-miR-874-5p	PKMYT1	Protein kinase, ATP binding site||Protein kinase-like domain superfamily||Serine/threonine-protein kinase, active site||Protein kinase domain
ENSMMUG00000004215	mml-miR-1224-3p,mml-miR-874-3p,mml-miR-185-3p	LRATD1	LRAT domain
ENSMMUG00000004216	mml-miR-885-3p	FUCA1	Glycoside hydrolase, family 29, conserved site||Glycoside hydrolase superfamily||Alpha-L-fucosidase, C-terminal||Tissue alpha-L-fucosidase||Glycoside hydrolase, family 29||Alpha-L-fucosidase, metazoa-type||Glycosyl hydrolase, all-beta
ENSMMUG00000004217	mml-miR-497-5p,mml-miR-654-5p,mml-miR-3173,mml-miR-185-3p	CNR2	Cannabinoid receptor family||G protein-coupled receptor, rhodopsin-like||Cannabinoid receptor type 2||GPCR, rhodopsin-like, 7TM
ENSMMUG00000004220	mml-miR-103-5p,mml-miR-24-3p,mml-miR-7180-3p,mml-miR-331-3p,mml-miR-196b-3p	IRX4	Homeobox domain||Iroquois-class homeodomain protein||Homeobox KN domain||Homeobox-like domain superfamily||Homeobox, conserved site
ENSMMUG00000004225	mml-miR-412-3p,mml-miR-299-3p	THUMPD1	THUMP domain-containing protein 1-like||THUMP domain
ENSMMUG00000004226	mml-miR-324-5p,mml-miR-365-3p,mml-miR-138-5p	ACSM1	AMP-dependent synthetase-like superfamily||AMP-dependent synthetase/ligase||AMP-binding enzyme, C-terminal domain||AMP-binding, conserved site
ENSMMUG00000004228	mml-miR-874-3p,mml-miR-1224-5p,mml-miR-3173,mml-miR-149-3p,mml-miR-298,mml-miR-671-5p,novel_266,mml-miR-296-3p,mml-miR-30c-2-3p	COQ8B	UbiB domain, ADCK3-like||Protein kinase-like domain superfamily||-||UbiB domain||Atypical kinase COQ8B
ENSMMUG00000004230	mml-miR-139-3p	DACT2	Dapper||Dact2
ENSMMUG00000004236	mml-miR-532-3p,mml-miR-7195-3p,mml-miR-1224-3p	NAPEPLD	N-acyl-phosphatidylethanolamine-hydrolysing phospholipase D||Metallo-beta-lactamase||Ribonuclease Z/Hydroxyacylglutathione hydrolase-like
ENSMMUG00000004242	mml-miR-328,mml-miR-412-3p,novel_451,mml-miR-512-5p,mml-miR-6529-5p,mml-miR-365-2-5p	PEX5	Tetratricopeptide repeat||Peroxisomal targeting signal 1 receptor family||Tetratricopeptide repeat-containing domain||Tetratricopeptide-like helical domain superfamily||Peroxisomal targeting signal 1 receptor
ENSMMUG00000004249	mml-miR-18b	MMP3	Peptidase M10A, catalytic domain||Peptidase M10A, cysteine switch, zinc binding site||Peptidase M10A||Hemopexin-like repeats||PGBD-like superfamily||Peptidase, metallopeptidase||Hemopexin-like domain superfamily||Hemopexin-like domain||Peptidoglycan binding-like||Peptidase M10, metallopeptidase||Metallopeptidase, catalytic domain superfamily
ENSMMUG00000004251	mml-miR-125a-3p,mml-miR-149-5p,mml-miR-324-3p,mml-miR-939,mml-miR-423-5p,mml-miR-940,mml-miR-1260b	LPIN3	HAD-like superfamily||LNS2/PITP||Lipin, middle domain||LIPIN family||Lipin/Ned1/Smp2 (LNS2)||Lipin, N-terminal
ENSMMUG00000004254	mml-miR-486-5p,mml-miR-370-3p,mml-miR-7180-5p,mml-miR-149-3p,mml-miR-92b-3p	FBXO36	F-box domain||F-box-like domain superfamily
ENSMMUG00000004255	mml-miR-1224-3p,mml-miR-7195-3p	YLPM1	P-loop containing nucleoside triphosphate hydrolase||YLP motif-containing protein 1
ENSMMUG00000004257	novel_393	BACE2	Beta-secretase BACE2||Beta-secretase BACE||Aspartic peptidase domain superfamily||Peptidase family A1 domain||Memapsin-like||Aspartic peptidase, active site||Aspartic peptidase A1 family
ENSMMUG00000004260	mml-miR-125b-2-3p,mml-miR-455-3p,mml-miR-296-3p,mml-miR-532-3p,mml-miR-877-5p,mml-miR-328	DLST	2-oxo acid dehydrogenase, lipoyl-binding site||Single hybrid motif||Chloramphenicol acetyltransferase-like domain superfamily||2-oxoacid dehydrogenase acyltransferase, catalytic domain||Biotin/lipoyl attachment||-||Dihydrolipoamide succinyltransferase
ENSMMUG00000004273	mml-miR-320a,mml-miR-330-5p,mml-miR-320b,mml-miR-125a-5p,mml-miR-18a-3p,mml-miR-149-3p,mml-miR-149-5p,mml-miR-532-3p	DOCK3	DHR-2 domain||Armadillo-type fold||Dedicator of cytokinesis, C-terminal||Dedicator of cytokinesis B, C2 domain||SH3 domain||C2 domain superfamily||SH3-like domain superfamily||Dedicator of cytokinesis 3||Dedicator of cytokinesis, N-terminal domain||Dedicator of cytokinesis||Dedicator of cytokinesis 3, SH3 domain||DHR-1 domain
ENSMMUG00000004280	mml-miR-15a-3p,mml-miR-328,novel_241,mml-miR-769-5p,mml-miR-331-3p	DCAF1	VPRBP/DCAF1 family||WD40/YVTN repeat-like-containing domain superfamily||LIS1 homology motif||WD40-repeat-containing domain superfamily||Armadillo-type fold
ENSMMUG00000004282	mml-miR-214-3p,mml-miR-1232,novel_323,mml-miR-145-5p,mml-miR-532-3p,mml-miR-505-5p,mml-miR-296-3p,mml-miR-331-3p,novel_199,mml-miR-149-3p,novel_164,mml-miR-204-3p,mml-miR-30c-1-3p,mml-miR-185-3p,mml-miR-423-5p,mml-miR-1224-3p	FSCN1	Fascin||Fascin-1||Fascin, metazoans||Fascin domain||Actin-crosslinking
ENSMMUG00000004283	mml-miR-128b-3p,mml-miR-942-5p,mml-miR-337-3p,mml-miR-128a-3p,mml-miR-103-5p,novel_449	CIB3	EF-Hand 1, calcium-binding site||EF-hand domain pair||EF-hand domain
ENSMMUG00000004286	mml-miR-27a-5p	PTPMT1	Dual specificity phosphatase, catalytic domain||Dual specificity protein phosphatase domain||Protein-tyrosine phosphatase, active site||Tyrosine specific protein phosphatases domain||Protein-tyrosine phosphatase-like
ENSMMUG00000004287	mml-miR-143-5p	DAXX	Daxx, N-terminal domain superfamily||Daxx, N-terminal Rassf1C-interacting domain||Daxx protein
ENSMMUG00000004293	mml-miR-487a	TRMT11	Putative RNA methylase domain||tRNA guanosine-2'-O-methyltransferase, TRM11||S-adenosyl-L-methionine-dependent methyltransferase||DNA methylase, N-6 adenine-specific, conserved site
ENSMMUG00000004294	mml-miR-331-3p,mml-miR-328,mml-miR-210-5p,novel_143,novel_207,mml-miR-132-5p	C1QTNF4	Tumour necrosis factor-like domain superfamily||C1q domain
ENSMMUG00000004298	mml-miR-421	RINT1	RINT-1/Tip20
ENSMMUG00000004304	mml-miR-7195-3p	DDX17	RNA helicase, DEAD-box type, Q motif||P-loop containing nucleoside triphosphate hydrolase||DEAD/DEAH box helicase domain||ATP-dependent RNA helicase DEAD-box, conserved site||Helicase superfamily 1/2, ATP-binding domain||Helicase, C-terminal
ENSMMUG00000004305	mml-miR-942-5p,mml-miR-210-5p,mml-miR-7195-3p	STK35	Protein kinase-like domain superfamily||Protein kinase, ATP binding site||Protein kinase domain||Serine/threonine-protein kinase, active site
ENSMMUG00000004309	novel_224,mml-miR-149-5p,mml-miR-298,mml-miR-1224-3p	AMER1	APC membrane recruitment protein
ENSMMUG00000004311	novel_224,mml-miR-339-5p,mml-miR-188-3p,mml-miR-532-3p,mml-miR-15a-3p	TNPO3	Armadillo-like helical||Exportin-1/Importin-beta-like||Armadillo-type fold
ENSMMUG00000004323	mml-miR-940,mml-miR-339-5p,mml-miR-892b	NCR1	Immunoglobulin subtype||Immunoglobulin-like domain superfamily||Immunoglobulin-like fold
ENSMMUG00000004332	mml-miR-370-3p,mml-miR-185-3p	TRIM44	B-box-type zinc finger
ENSMMUG00000004339	mml-miR-346,mml-miR-6794-5p,novel_224,mml-miR-1296-5p,mml-miR-1224-3p,mml-miR-940,novel_164	RAB15	Rab15||Small GTPase||P-loop containing nucleoside triphosphate hydrolase||Small GTP-binding protein domain
ENSMMUG00000004340	mml-miR-1306-5p,mml-miR-1226,mml-miR-185-3p,mml-miR-423-5p,mml-miR-1224-3p,mml-miR-346,mml-miR-541-3p,novel_266	FNTB	Transcription activator, Churchill||Churchill superfamily||Protein farnesyltransferase subunit beta||PFTB repeat||Terpenoid cyclases/protein prenyltransferase alpha-alpha toroid
ENSMMUG00000004341	mml-miR-541-3p,mml-miR-671-5p,mml-miR-204-3p,mml-miR-328,mml-miR-654-5p,novel_396,mml-miR-365-2-5p,mml-miR-4446-3p,mml-miR-3173,mml-miR-320b	MAX	-||Myc-type, basic helix-loop-helix (bHLH) domain||Helix-loop-helix DNA-binding domain superfamily||Protein max
ENSMMUG00000004346	mml-miR-296-3p,mml-miR-92a-5p,mml-miR-222-3p,mml-miR-221-3p,mml-miR-4667	CABYR	Calcium-binding tyrosine phosphorylation-regulated protein
ENSMMUG00000004347	mml-miR-769-3p,mml-miR-1243-5p,mml-miR-34a-5p	ADTRP	FAR-17a/AIG1-like protein
ENSMMUG00000004352	novel_408,mml-miR-7194-5p,mml-miR-660-3p,mml-miR-7205-3p	IQCF1	IQ motif, EF-hand binding site||IQ domain-containing protein F
ENSMMUG00000004369	mml-miR-4743,mml-miR-30b-3p	TSACC	TSSK6-activating co-chaperone protein
ENSMMUG00000004370	mml-miR-1233,mml-miR-503-5p,mml-miR-210-5p,novel_224	HERC2	APC10/DOC domain||HECT, E3 ligase catalytic domain||Regulator of chromosome condensation 1/beta-lactamase-inhibitor protein II||HERC2, APC10 domain||Mib-herc2||Mib/herc2 domain superfamily||Cytochrome b5-like heme/steroid binding domain superfamily||Ribosomal protein L2, domain 2||HECT domain||Beta-propeller repeat TECPR||Zinc finger, ZZ-type||HERC2, zinc finger, ZZ-type||Cytochrome b5-like heme/…
ENSMMUG00000004390	mml-miR-149-3p	FARSA	Aminoacyl-tRNA synthetase, class II||PheRS DNA binding domain 2||Winged helix DNA-binding domain superfamily||PheRS, DNA binding domain 1||PheRS, DNA binding domain 3||Phenylalanyl-tRNA synthetase, class IIc, alpha subunit||Phenylalanyl-tRNA synthetase
ENSMMUG00000004393	mml-miR-193a-5p,mml-miR-204-3p,novel_266,mml-miR-505-5p,mml-miR-214-3p,mml-miR-30c-1-3p,mml-miR-1230,mml-miR-4446-3p,mml-miR-940,mml-miR-185-3p,mml-miR-939,mml-miR-615-5p	RAD23A	UV excision repair protein Rad23||XPC-binding domain superfamily||Ubiquitin-associated domain||UBA-like superfamily||Ubiquitin domain||Ubiquitin-like domain superfamily||RAD23A/RAD23B, UBA1 domain||XPC-binding domain||Heat shock chaperonin-binding
ENSMMUG00000004394	mml-miR-17-5p,mml-miR-370-3p,mml-miR-615-3p,mml-miR-20b-5p,mml-miR-539	TRIM8	Zinc finger, RING-type, conserved site||Zinc finger, RING-type||B-box-type zinc finger||Zinc finger, RING/FYVE/PHD-type
ENSMMUG00000004396	mml-miR-939,mml-miR-940,mml-miR-210-5p,novel_334,mml-miR-760,mml-miR-331-3p,novel_224,mml-miR-365-1-5p,mml-miR-204-3p,mml-miR-671-5p,novel_199,mml-miR-449b-3p,mml-miR-149-3p	SUFU	Suppressor of fused||Suppressor of fused C-terminal||Suppressor of fused, N-terminal||Suppressor of fused-like domain||Suppressor of fused, eukaryotic||Suppressor of fused, C-terminal domain superfamily
ENSMMUG00000004400	novel_164,mml-miR-149-3p,mml-miR-7184-3p,novel_199,mml-miR-6794-5p,mml-miR-7181-3p,mml-miR-324-3p,mml-miR-210-5p,mml-miR-615-3p,novel_253,novel_451,mml-miR-584-3p,novel_224,mml-miR-134-3p,mml-miR-940,mml-miR-874-5p,mml-miR-501-3p,mml-miR-339-5p,mml-miR-939	-	Protein Yip5/YIPF1/YIPF2
ENSMMUG00000004401	mml-miR-486-3p,novel_207,mml-miR-92b-5p,mml-miR-939,mml-miR-330-5p,mml-miR-632,novel_455,mml-miR-1230,mml-miR-365-2-5p,mml-miR-940,mml-miR-4446-3p,mml-miR-7184-5p,mml-miR-532-3p,mml-miR-324-3p,mml-miR-331-3p,mml-miR-6794-5p,mml-miR-346,novel_266,mml-miR-30c-1-3p,mml-miR-423-5p,mml-miR-194-3p,mml-miR-185-3p	CARM1	PH-like domain superfamily||S-adenosyl-L-methionine-dependent methyltransferase||-||Protein arginine N-methyltransferase||Histone-arginine methyltransferase CARM1, N-terminal
ENSMMUG00000004403	novel_323,mml-miR-30c-1-3p,mml-miR-598-5p	ID1	DNA-binding protein inhibitor||Helix-loop-helix DNA-binding domain superfamily||Myc-type, basic helix-loop-helix (bHLH) domain
ENSMMUG00000004405	mml-miR-339-5p,mml-miR-412-3p,mml-miR-940,mml-miR-423-5p,mml-miR-365-2-5p,mml-miR-210-5p,mml-miR-1230,mml-miR-1224-3p,mml-miR-654-5p,mml-miR-331-3p,mml-miR-149-3p	LSM4	LSM domain superfamily||Sm-like protein Lsm4||LSM domain, eukaryotic/archaea-type||Like-Sm (LSM) domain containing protein, LSm4/SmD1/SmD3
ENSMMUG00000004406	mml-miR-149-3p,mml-miR-1180-5p,mml-miR-3173,mml-miR-7203-5p,mml-miR-127-3p,mml-miR-615-5p,mml-miR-125a-3p	PGPEP1	Peptidase C15, pyroglutamyl peptidase I||Pyroglutamyl peptidase I, metazoa||Pyroglutamyl peptidase I, Cys active site||Peptidase C15, pyroglutamyl peptidase I-like superfamily||Pyroglutamyl peptidase I, Glu active site||Peptidase C15, pyroglutamyl peptidase I-like
ENSMMUG00000004408	mml-miR-890-3p	SEC11C	Peptidase S26B||Peptidase S24/S26A/S26B/S26C||Signal peptidase complex catalytic subunit SEC11C||Peptidase S26A, signal peptidase I, conserved site||LexA/Signal peptidase-like superfamily||Peptidase S26A, signal peptidase I, serine active site
ENSMMUG00000004413	mml-miR-760,mml-miR-877-5p	CTSG	Peptidase S1A, chymotrypsin family||Serine proteases, trypsin family, histidine active site||Peptidase S1, PA clan||Serine proteases, trypsin family, serine active site||Serine proteases, trypsin domain
ENSMMUG00000004414	mml-miR-7195-3p,novel_279,novel_224,mml-miR-1226,mml-miR-328	GPR61	G protein-coupled receptor, rhodopsin-like||GPCR, rhodopsin-like, 7TM
ENSMMUG00000004415	mml-miR-583	TNIP3	TNFAIP3-interacting protein 3||NF-kappa-B essential modulator NEMO, CC2-LZ domain
ENSMMUG00000004419	novel_199,mml-miR-7172-5p,mml-miR-149-3p,novel_266,novel_164,mml-miR-324-5p,mml-miR-23a-5p,mml-miR-324-3p,mml-miR-486-3p,mml-miR-6794-5p,mml-miR-942-5p,mml-miR-940,mml-miR-1230,mml-miR-885-3p,novel_272	CCND3	Cyclin-like||Cyclin||Cyclin D||Cyclin, N-terminal||Cyclin-like superfamily||Cyclin, C-terminal domain
ENSMMUG00000004434	mml-miR-532-3p	ZCCHC2	Zinc finger, CCHC-type||Zinc finger, CCHC-type superfamily||PX domain superfamily
ENSMMUG00000004435	mml-miR-296-3p,mml-miR-7184-5p,mml-miR-874-3p,mml-miR-4446-3p,mml-miR-204-3p	TPCN1	-||Two pore calcium channel protein 1||Ion transport domain||Voltage-dependent channel domain superfamily
ENSMMUG00000004441	mml-miR-615-5p	S100A11	Protein S100-A11||EF-Hand 1, calcium-binding site||S100/Calbindin-D9k, conserved site||S100/CaBP-9k-type, calcium binding, subdomain||EF-hand domain pair||EF-hand domain
ENSMMUG00000004442	mml-miR-885-3p,mml-miR-532-3p,novel_426,mml-miR-4677-5p,novel_323	WFDC1	WAP-type 'four-disulfide core' domain||Elafin-like superfamily
ENSMMUG00000004447	mml-miR-615-5p,mml-miR-141-5p,mml-miR-365-2-5p,mml-miR-1233,mml-miR-874-5p,mml-miR-484,mml-miR-532-3p,mml-miR-124a-3p	NDUFS6	Zinc finger, CHCC-type||NADH dehydrogenase [ubiquinone] iron-sulfur protein 6, mitochondrial
ENSMMUG00000004450	mml-miR-1226,mml-miR-4446-3p	MAT2A	S-adenosylmethionine synthetase, N-terminal||S-adenosylmethionine synthetase, C-terminal||S-adenosylmethionine synthetase, conserved site||S-adenosylmethionine synthetase superfamily||S-adenosylmethionine synthetase, central domain||S-adenosylmethionine synthetase
ENSMMUG00000004458	mml-miR-323a-5p	ANAPC4	WD40/YVTN repeat-like-containing domain superfamily||Anaphase-promoting complex subunit 4, WD40 domain||Anaphase-promoting complex subunit 4||WD40-repeat-containing domain superfamily||Anaphase-promoting complex subunit 4, metazoa||Anaphase-promoting complex subunit 4 long domain
ENSMMUG00000004459	mml-miR-29b-2-5p,mml-miR-760	EFCAB11	EF-Hand 1, calcium-binding site||EF-hand domain pair||EF-hand domain
ENSMMUG00000004460	mml-miR-1180-5p	TDP1	-||Tyrosyl-DNA phosphodiesterase I||Tyrosyl-DNA phosphodiesterase, C-terminal
ENSMMUG00000004463	mml-miR-361-3p	GRHL3	Transcription factor CP2-like||CP2 transcription factor
ENSMMUG00000004464	mml-miR-7174-5p,mml-miR-7180-3p,novel_272,mml-miR-339-5p,mml-miR-939,mml-miR-877-5p	STPG1	Sperm-tail PG-rich repeat
ENSMMUG00000004466	mml-miR-149-3p,mml-miR-324-5p,mml-miR-15b-5p,mml-miR-331-3p,mml-miR-346	NIPAL3	Magnesium transporter NIPA
ENSMMUG00000004467	novel_451,mml-miR-7174-5p,mml-miR-423-5p,mml-miR-486-3p,novel_154,mml-miR-7180-3p	XRCC1	BRCT domain superfamily||Galactose-binding-like domain superfamily||DNA-repair protein Xrcc1, N-terminal||BRCT domain
ENSMMUG00000004468	mml-miR-370-3p,mml-miR-210-5p,mml-miR-1224-3p,mml-miR-128a-5p,mml-miR-760,mml-miR-138-5p,mml-miR-939,novel_158,mml-miR-15a-3p,mml-miR-204-3p,novel_207,mml-miR-423-3p,mml-miR-6794-5p,mml-miR-584-3p	IRGQ	Immunity-related GTPase family Q protein
ENSMMUG00000004470	mml-miR-939	CD9	Tetraspanin, conserved site||Tetraspanin, EC2 domain superfamily||CD9, extracellular domain||Tetraspanin||Tetraspanin/Peripherin
ENSMMUG00000004471	mml-miR-939	FAM114A1	Protein of unknown function DUF719
ENSMMUG00000004475	mml-miR-486-3p,mml-miR-296-3p,mml-miR-149-3p,mml-miR-125a-5p,mml-miR-1306-5p,novel_158,mml-miR-940,mml-miR-1224-3p	MMP2	Fibronectin type II domain superfamily||Peptidase M10, metallopeptidase||Metallopeptidase, catalytic domain superfamily||Kringle-like fold||Peptidoglycan binding-like||PGBD superfamily||Fibronectin type II domain||Peptidase, metallopeptidase||Hemopexin-like domain superfamily||Peptidase M10A, cysteine switch, zinc binding site||72kDa type IV collagenase||Hemopexin, conserved site||Hemopexin-like …
ENSMMUG00000004477	mml-miR-940,mml-miR-874-3p,mml-miR-423-5p,mml-miR-210-5p,mml-miR-18a-3p,mml-miR-1226,mml-miR-1260b,novel_207,mml-miR-214-3p,mml-miR-532-3p,mml-miR-146b-3p	SLC19A1	Major facilitator superfamily domain||Reduced folate carrier||MFS transporter superfamily||Folate transporter 1
ENSMMUG00000004480	mml-miR-760,mml-miR-370-3p,mml-miR-339-5p,novel_272,mml-miR-149-3p,mml-miR-1232,mml-miR-204-3p,mml-miR-140-3p,mml-miR-324-3p,mml-miR-484,mml-miR-6794-5p	DND1	RNA-binding domain superfamily||Dead end protein 1, RNA recognition motif 1||RNA recognition motif domain||Nucleotide-binding alpha-beta plait domain superfamily
ENSMMUG00000004481	novel_164,novel_143,mml-miR-877-3p,mml-miR-27a-5p,novel_199,novel_277,mml-miR-484,mml-miR-1180-5p,mml-miR-185-3p,mml-miR-370-3p,mml-miR-1224-3p,mml-miR-7205-3p,novel_158,mml-miR-885-3p,mml-miR-1226	HARS	Histidine-tRNA ligase||S15/NS1, RNA-binding||Anticodon-binding domain superfamily||Aminoacyl-tRNA synthetase, class II||WHEP-TRS domain||Class II Histidinyl-tRNA synthetase (HisRS)-like catalytic core domain||Histidyl-anticodon-binding||Anticodon-binding||Histidine-tRNA ligase/ATP phosphoribosyltransferase regulatory subunit
ENSMMUG00000004483	mml-miR-298,novel_224,mml-miR-877-5p	HARS2	Histidine-tRNA ligase||Aminoacyl-tRNA synthetase, class II||Anticodon-binding||Histidine-tRNA ligase/ATP phosphoribosyltransferase regulatory subunit||Histidyl-anticodon-binding||Class II Histidinyl-tRNA synthetase (HisRS)-like catalytic core domain||Anticodon-binding domain superfamily
ENSMMUG00000004486	mml-miR-21-3p,mml-miR-365-1-5p	COG6	Conserved oligomeric Golgi complex subunit 6||-
ENSMMUG00000004493	mml-miR-939,mml-miR-4446-3p,mml-miR-940,mml-miR-324-3p,mml-miR-377-3p,mml-miR-328,mml-miR-296-3p,mml-miR-484,mml-miR-675-5p,mml-miR-541-3p,mml-miR-298,mml-miR-92b-5p	PCCA	Carbamoyl-phosphate synthetase large subunit-like, ATP-binding domain||Biotin/lipoyl attachment||Biotin carboxylase, C-terminal||Propionyl-coenzyme A carboxylase, BT domain||Pre-ATP-grasp domain superfamily||Biotin-binding site||ATP-grasp fold||Biotin carboxylation domain||Rudiment single hybrid motif||Single hybrid motif||Biotin carboxylase-like, N-terminal domain
ENSMMUG00000004494	mml-miR-204-3p	GGACT	Gamma-glutamyl cyclotransferase-like superfamily||Gamma-glutamylcyclotransferase, AIG2-like||Gamma-glutamylaminecyclotransferase||Gamma-glutamyl cyclotransferase-like
ENSMMUG00000004495	novel_199,mml-miR-149-3p,mml-miR-324-3p,novel_241,mml-miR-1233,mml-miR-210-5p,mml-miR-423-5p,novel_379,mml-miR-138-5p,mml-miR-877-3p,mml-miR-449b-3p,novel_396,mml-miR-328,novel_224,mml-miR-874-3p,mml-miR-940,mml-miR-874-5p,mml-miR-7165-3p,mml-miR-939,mml-miR-339-5p	MGAT3	Glycosyl transferase, family 17
ENSMMUG00000004500	mml-miR-185-3p	HEPHL1	Multicopper oxidase, type 2||Multicopper oxidases, conserved site||Multicopper oxidase, copper-binding site||Cupredoxin||Multicopper oxidase, type 3
ENSMMUG00000004520	mml-miR-484	NDUFS2	NADH-quinone oxidoreductase, subunit D superfamily||NADH-quinone oxidoreductase, subunit D||[NiFe]-hydrogenase, large subunit||NADH:ubiquinone oxidoreductase, 49kDa subunit, conserved site||NAD(P)H-quinone oxidoreductase subunit D/H
ENSMMUG00000004531	mml-miR-939,mml-miR-185-3p,mml-miR-505-5p,mml-miR-133b-3p,mml-miR-324-3p,mml-miR-4667,mml-miR-133a,novel_451	RCE1	CAAX prenyl protease 2||CAAX prenyl protease 2, eukaryotes
ENSMMUG00000004533	mml-miR-370-3p,mml-miR-185-3p,mml-miR-874-5p,mml-miR-346,mml-miR-361-3p,mml-miR-1180-5p	PC	Biotin carboxylase-like, N-terminal domain||Single hybrid motif||Pyruvate carboxylase||ATP-grasp fold||Biotin carboxylation domain||Aldolase-type TIM barrel||Rudiment single hybrid motif||Carboxylase, conserved domain||Pyruvate carboxyltransferase||Pre-ATP-grasp domain superfamily||Biotin-binding site||Carbamoyl-phosphate synthetase large subunit-like, ATP-binding domain||Biotin carboxylase, C-te…
ENSMMUG00000004539	mml-miR-328,novel_224,novel_207,mml-miR-940,mml-miR-7184-5p,mml-miR-320a,mml-miR-323a-5p,mml-miR-330-5p,mml-miR-149-5p,mml-miR-324-3p,mml-miR-4716,novel_164,mml-miR-204-3p,novel_199,mml-miR-1306-5p,mml-miR-185-3p,mml-miR-210-5p,mml-miR-1224-3p	-	Actin-related protein 2/3 complex subunit 4||Arp2/3 complex subunit 2/4||Tubulin-tyrosine ligase/Tubulin polyglutamylase||Tubulin monoglycylase TTLL3
ENSMMUG00000004541	mml-miR-149-3p,mml-miR-93-3p,mml-miR-877-3p,novel_224,mml-miR-328,mml-miR-484,mml-miR-632,mml-miR-330-5p,mml-miR-370-3p,mml-miR-185-3p,mml-miR-139-3p,mml-miR-103-5p	HOXC12	Homeobox, conserved site||Homeobox domain, metazoa||Homeobox-like domain superfamily||Homeobox domain
ENSMMUG00000004543	mml-miR-378d,mml-miR-140-3p,mml-miR-378a,novel_379,mml-miR-500a-3p	CCDC70	-
ENSMMUG00000004544	mml-miR-877-3p,mml-miR-149-5p	MRPL17	Ribosomal protein L17||Ribosomal protein L17 superfamily
ENSMMUG00000004552	mml-miR-127-5p,mml-miR-487b-5p,mml-miR-409-3p,mml-miR-29b-2-5p,mml-miR-29b-1-5p,mml-miR-34c-3p	DDT	Macrophage migration inhibitory factor||Macrophage migration inhibitory factor, conserved site||Tautomerase/MIF superfamily
ENSMMUG00000004556	novel_325,mml-miR-584-3p,mml-miR-24-3p,mml-miR-889-5p,mml-miR-511-5p	-	Thioredoxin-like superfamily||Glutathione S-transferase, C-terminal domain superfamily||Glutathione S-transferase, C-terminal||Glutathione S-transferase, C-terminal-like||Glutathione S-transferase, N-terminal||Glutathione Transferase family||Glutathione S-transferase Theta, C-terminal
ENSMMUG00000004558	mml-miR-6794-5p,mml-miR-185-3p,mml-miR-139-3p	OTUD5	Papain-like cysteine peptidase superfamily||OTU domain||OTU domain-containing protein 5
ENSMMUG00000004559	mml-miR-7184-5p,mml-miR-615-5p,novel_154,mml-miR-149-3p,mml-miR-671-5p,mml-miR-296-3p,mml-miR-331-3p,novel_300	KCND1	Voltage-dependent channel domain superfamily||Potassium channel, voltage dependent, Kv4, C-terminal||Shal-type voltage-gated potassium channels, N-terminal||Voltage-gated potassium channel||SKP1/BTB/POZ domain superfamily||Potassium channel tetramerisation-type BTB domain||Potassium channel, voltage dependent, Kv||BTB/POZ domain||Potassium channel, voltage dependent, Kv4.1||Potassium channel, vol…
ENSMMUG00000004560	mml-miR-1230,mml-miR-134-3p,mml-miR-874-5p,mml-miR-940,mml-miR-7184-5p,mml-miR-4446-3p,mml-miR-204-3p,mml-miR-92b-5p,mml-miR-15a-3p	CRYL1	3-hydroxyacyl-CoA dehydrogenase, conserved site||6-phosphogluconate dehydrogenase, domain 2||3-hydroxyacyl-CoA dehydrogenase||3-hydroxyacyl-CoA dehydrogenase, C-terminal||NAD(P)-binding domain superfamily||3-hydroxyacyl-CoA dehydrogenase, NAD binding||6-phosphogluconate dehydrogenase-like, C-terminal domain superfamily
ENSMMUG00000004566	mml-miR-298,mml-miR-1224-5p	ZNF124	Zinc finger C2H2-type||KRAB domain superfamily||Zinc finger C2H2 superfamily||Krueppel-associated box
ENSMMUG00000004574	mml-miR-23a-3p,mml-miR-23b-3p	SLC20A1	Phosphate transporter
ENSMMUG00000004577	mml-miR-939,novel_154,mml-miR-1230,mml-miR-874-3p	VEGFA	Vascular endothelial growth factor, heparin-binding domain superfamily||PDGF/VEGF domain||Vascular endothelial growth factor, heparin-binding domain||Platelet-derived growth factor, conserved site||Cystine-knot cytokine
ENSMMUG00000004579	mml-miR-150-3p,mml-miR-671-5p,mml-miR-330-3p,mml-miR-204-3p	RAD51	AAA+ ATPase domain||DNA recombination and repair protein RecA, monomer-monomer interface||DNA recombination and repair protein Rad51-like, C-terminal||DNA recombination/repair protein Rad51||Rad51/DMC1/RadA||P-loop containing nucleoside triphosphate hydrolase||DNA repair Rad51/transcription factor NusA, alpha-helical||DNA recombination and repair protein, RecA-like||DNA recombination and repair p…
ENSMMUG00000004586	mml-miR-1224-3p,mml-miR-197-3p,mml-miR-15a-3p,mml-miR-572,mml-miR-671-5p,mml-miR-1260b,mml-miR-484,mml-miR-331-3p,mml-miR-532-3p,mml-miR-7181-3p	ORMDL3	ORM1-like protein 3||ORMDL family
ENSMMUG00000004590	mml-miR-551a,mml-miR-939,mml-miR-760,mml-miR-296-3p,novel_224,mml-miR-532-3p,mml-miR-149-5p,mml-miR-149-3p,novel_143,mml-miR-877-3p,mml-miR-7174-5p	DDX31	ATP-dependent RNA helicase DEAD-box, conserved site||Helicase superfamily 1/2, ATP-binding domain||P-loop containing nucleoside triphosphate hydrolase||DEAD/DEAH box helicase domain||RNA helicase, DEAD-box type, Q motif||Domain of unknown function DUF4217||Helicase, C-terminal
ENSMMUG00000004591	mml-miR-128a-5p,mml-miR-99b-3p,novel_455,mml-miR-185-3p,mml-miR-874-3p,mml-miR-324-3p,mml-miR-584-3p	LANCL2	Lanthionine synthetase C-like||Six-hairpin glycosidase-like superfamily||LanC-like protein, eukaryotic
ENSMMUG00000004597	mml-miR-149-3p	SYNPO2L	PDZ superfamily||PDZ domain
ENSMMUG00000004598	mml-miR-877-5p,mml-miR-539,mml-miR-147b	BPGM	Phosphoglycerate/bisphosphoglycerate mutase, active site||Phosphoglycerate mutase 1||Histidine phosphatase superfamily, clade-1||Histidine phosphatase superfamily
ENSMMUG00000004599	mml-miR-654-5p	PPP3CA	Serine/threonine-specific protein phosphatase/bis(5-nucleosyl)-tetraphosphatase||Metallo-dependent phosphatase-like||Calcineurin-like phosphoesterase domain, ApaH type||PP2B, metallophosphatase domain
ENSMMUG00000004603	mml-miR-512-5p	ZC3H14	Nuclear polyadenylated RNA-binding protein Nab2/ZC3H14||-||Zinc finger, CCCH-type
ENSMMUG00000004604	mml-miR-361-3p,novel_272,novel_154,mml-miR-874-5p	ZSWIM8	-||Zinc finger, SWIM-type
ENSMMUG00000004605	mml-miR-365-1-5p,mml-miR-365-2-5p,mml-miR-636	CLIC6	Glutathione S-transferase, C-terminal domain superfamily||Thioredoxin-like superfamily||Intracellular chloride channel||Glutathione S-transferase, N-terminal||Glutathione Transferase family||Glutathione S-transferase, C-terminal-like
ENSMMUG00000004612	mml-miR-532-3p	TTC8	Tetratricopeptide repeat||Tetratricopeptide repeat-containing domain||Tetratricopeptide repeat protein 8||Tetratricopeptide-like helical domain superfamily
ENSMMUG00000004614	mml-miR-149-3p,mml-miR-15a-3p,novel_224,mml-miR-584-3p,mml-miR-760,mml-miR-185-3p,mml-miR-1233,mml-miR-423-5p,mml-miR-708-5p,mml-miR-103-3p	KCNC4	SKP1/BTB/POZ domain superfamily||Potassium channel, voltage dependent, Kv3.4||Voltage-gated potassium channel||Voltage-dependent channel domain superfamily||Potassium channel, voltage dependent, Kv||BTB/POZ domain||Potassium channel, voltage dependent, Kv3, inactivation domain||Potassium channel tetramerisation-type BTB domain||Ion transport domain||Potassium channel, voltage dependent, Kv3
ENSMMUG00000004616	mml-miR-185-3p,mml-miR-135b-3p,mml-miR-6794-5p,mml-miR-615-5p,mml-miR-939	PLAUR	Ly-6 antigen/uPA receptor-like||Urokinase plasminogen activator surface receptor||CD59 antigen, conserved site
ENSMMUG00000004618	mml-miR-605,novel_344,mml-miR-939,mml-miR-1296-5p,mml-miR-125a-3p,mml-miR-206	GPX5	Glutathione peroxidase active site||Thioredoxin-like superfamily||Glutathione peroxidase||Glutathione peroxidase conserved site
ENSMMUG00000004625	mml-miR-500a-3p,mml-miR-758-5p,mml-miR-125a-3p,mml-miR-486-3p,novel_224,mml-miR-92b-5p,mml-miR-675-5p,mml-miR-149-3p,mml-miR-615-5p,novel_158,mml-miR-185-3p,mml-miR-760	PGGHG	Six-hairpin glycosidase-like superfamily||Six-hairpin glycosidase superfamily||Glycoside hydrolase, family 65, central catalytic
ENSMMUG00000004626	mml-miR-4446-3p,mml-miR-874-5p,mml-miR-1224-5p,mml-miR-185-3p,mml-miR-1296-5p,mml-miR-204-3p,mml-miR-149-3p,mml-miR-486-3p	IFITM5	CD225/Dispanin family
ENSMMUG00000004634	mml-miR-1230	OGN	Leucine-rich repeat domain superfamily||Mimecan||Leucine-rich repeat, typical subtype||Leucine-rich repeat
ENSMMUG00000004639	mml-miR-7172-5p,mml-miR-877-3p,novel_224,mml-miR-584-3p,mml-miR-874-5p,mml-miR-940,mml-miR-134-3p,mml-miR-7195-3p,mml-miR-501-3p,mml-miR-671-5p,mml-miR-204-3p,mml-miR-324-3p,mml-miR-34a-5p,mml-miR-1233,mml-miR-185-3p,mml-miR-210-5p,novel_158,mml-miR-18a-3p,mml-miR-7180-3p,mml-miR-138-5p	DAB2IP	Rho GTPase activation protein||Ras GTPase-activating protein, conserved site||PH-like domain superfamily||Disabled homologue 2-interacting protein||Domain of unknown function DUF3498||Ras GTPase-activating domain||C2 domain superfamily||C2 domain||Ras GTPase-activating protein||Pleckstrin homology domain
ENSMMUG00000004642	mml-miR-504-5p,mml-miR-370-3p,mml-miR-874-5p,mml-miR-324-3p,mml-miR-27a-5p,mml-miR-370-5p,novel_164,mml-miR-149-3p,novel_199	IPPK	Inositol-pentakisphosphate 2-kinase
ENSMMUG00000004646	mml-miR-20a-3p,mml-miR-301b,mml-miR-130b-3p	KATNA1	Katanin p60 subunit A1||AAA+ ATPase domain||AAA ATPase, AAA+ lid domain||ATPase, AAA-type, core||P-loop containing nucleoside triphosphate hydrolase||ATPase, AAA-type, conserved site
ENSMMUG00000004657	mml-miR-1226,mml-miR-583,mml-miR-1230,mml-miR-7195-3p,mml-miR-940,novel_224,mml-miR-615-5p,mml-miR-760,mml-miR-210-5p,mml-miR-185-3p,mml-miR-532-3p,mml-miR-324-3p,mml-miR-6794-5p,mml-miR-149-3p,mml-miR-298,mml-miR-671-5p,mml-miR-15a-3p	FURIN	Furin-like repeat||Peptidase S8, subtilisin-related||Growth factor receptor cysteine-rich domain superfamily||Peptidase S8, pro-domain||Peptidase S8/S53 domain||Peptidase S8, subtilisin, His-active site||P domain||Kexin/furin catalytic domain||Peptidase S8/S53 domain superfamily||Peptidase S8, subtilisin, Ser-active site||Galactose-binding-like domain superfamily||Peptidase S8, subtilisin, Asp-ac…
ENSMMUG00000004659	mml-miR-671-5p,novel_396	FES	Protein kinase domain||AH/BAR domain superfamily||SH2 domain superfamily||Protein kinase, ATP binding site||F-BAR domain||SH2 domain||Tyrosine-protein kinase, Fes/Fps type||Tyrosine-protein kinase, catalytic domain||Tyrosine-protein kinase, active site||FCH domain||Serine-threonine/tyrosine-protein kinase, catalytic domain||Protein kinase-like domain superfamily||Fes/Fps/Fer, SH2 domain
ENSMMUG00000004663	mml-miR-1224-3p	COLEC12	C-type lectin-like||C-type lectin fold||C-type lectin-like/link domain superfamily||C-type lectin, conserved site||Collagen triple helix repeat||CD209-like, C-type lectin-like domain
ENSMMUG00000004666	mml-miR-370-3p,mml-miR-346	IL4R	Fibronectin type III||-||Short hematopoietin receptor, family 1, conserved site||Immunoglobulin-like fold||Fibronectin type III superfamily||Interleukin-4 receptor alpha, N-terminal
ENSMMUG00000004673	mml-miR-7180-3p,mml-miR-185-3p,mml-miR-423-5p,mml-miR-30c-1-3p,novel_379,mml-miR-486-3p,mml-miR-328,mml-miR-505-5p,mml-miR-204-3p,mml-miR-149-3p,mml-miR-7172-5p	-	Protein kinase domain||Serine/threonine-protein kinase, active site||Protein kinase-like domain superfamily||Protein kinase, ATP binding site
ENSMMUG00000004675	mml-miR-652,mml-miR-92b-5p,mml-miR-149-3p,mml-miR-541-3p,mml-miR-92a-5p,mml-miR-654-5p,mml-miR-455-3p,mml-miR-885-3p,mml-miR-892b,mml-miR-1306-5p	SMTN	Calponin homology domain||CH domain superfamily||Smoothelin
ENSMMUG00000004677	mml-miR-485-5p,mml-miR-584-3p,mml-miR-127-5p,novel_266,mml-miR-675-5p,novel_445,mml-miR-7172-5p,mml-miR-149-3p,mml-miR-7180-3p,mml-miR-7205-3p,mml-miR-512-5p,mml-miR-874-3p,mml-miR-1230,novel_334,mml-miR-128a-5p	AGTRAP	Type-1 angiotensin II receptor-associated protein||-
ENSMMUG00000004683	mml-miR-330-5p,mml-miR-7195-3p,mml-miR-210-5p,mml-miR-134-3p,mml-miR-204-5p,mml-miR-939,mml-miR-412-3p,mml-miR-298,mml-miR-15a-3p,novel_253,mml-miR-6794-5p	DAG1	DG-type SEA domain||Alpha-dystroglycan N-terminal domain 2||Alpha-dystroglycan domain 2||Immunoglobulin-like fold||Cadherin-like superfamily||Dystroglycan, C-terminal||Dystroglycan-type cadherin-like
ENSMMUG00000004685	mml-miR-24-3p,mml-miR-877-3p	NAIF1	Myb/SANT-like DNA-binding domain||Nuclear apoptosis-inducing factor 1
ENSMMUG00000004686	mml-miR-194-3p,mml-miR-185-3p,mml-miR-1230,mml-miR-370-3p,mml-miR-760,mml-miR-615-5p,mml-miR-939,mml-miR-339-5p,mml-let-7g-3p,mml-miR-671-5p,mml-miR-149-3p,novel_396,mml-miR-143-5p	DNAJC11	DnaJ domain||DnaJ-like protein C11, C-terminal||Chaperone J-domain superfamily||DnaJ domain, conserved site
ENSMMUG00000004688	novel_300,mml-miR-324-3p,mml-miR-328,mml-miR-7195-3p,mml-miR-874-3p,mml-miR-150-3p,mml-miR-615-5p,mml-miR-18a-3p	NCAM1	Immunoglobulin-like domain superfamily||Immunoglobulin subtype||Immunoglobulin subtype 2||Fibronectin type III superfamily||Immunoglobulin I-set||Neural cell adhesion||Neural cell adhesion molecule 1||Fibronectin type III||Immunoglobulin-like domain||Immunoglobulin-like fold
ENSMMUG00000004690	mml-miR-214-3p,mml-miR-328,mml-miR-877-3p,mml-miR-1232,novel_450,mml-miR-7172-5p,mml-miR-939,mml-miR-4446-3p,novel_279,mml-miR-940,mml-miR-874-3p,mml-miR-7184-5p,mml-miR-7195-3p,mml-miR-331-3p,novel_241,mml-miR-324-3p,novel_164,mml-miR-342-5p,novel_199,mml-miR-149-3p,novel_272,mml-miR-7180-3p,mml-miR-18a-3p,mml-miR-194-3p,mml-miR-210-5p,mml-miR-1224-3p,mml-miR-30c-1-3p	TFEB	MiT/TFE transcription factors, C-terminal||Helix-loop-helix DNA-binding domain superfamily||Myc-type, basic helix-loop-helix (bHLH) domain||Transcription factor EB||MiT/TFE transcription factors, N-terminal
ENSMMUG00000004696	novel_366,mml-miR-940	HSPA8	Heat shock protein 70 family||Heat shock protein 70kD, C-terminal domain superfamily||Heat shock protein 70kD, peptide-binding domain superfamily||Heat shock protein 70, conserved site
ENSMMUG00000004707	mml-miR-125a-5p,mml-miR-331-3p,novel_430,mml-miR-501-3p,mml-miR-204-3p,novel_445	SLAMF9	Immunoglobulin-like fold||Immunoglobulin V-set domain||Immunoglobulin subtype||Immunoglobulin-like domain superfamily||Immunoglobulin-like domain
ENSMMUG00000004709	mml-miR-23a-5p,mml-miR-760,mml-miR-584-5p,mml-miR-671-5p,mml-miR-423-3p	PSMF1	PI31 proteasome regulator, C-terminal||PI31 proteasome regulator, N-terminal
ENSMMUG00000004712	mml-miR-939	LPL	Alpha/Beta hydrolase fold||PLAT/LH2 domain||PLAT/LH2 domain superfamily||Lipase/vitellogenin||Lipoprotein lipase||Triacylglycerol lipase family||Lipase, N-terminal||Lipase, LIPH-type
ENSMMUG00000004713	mml-miR-328,mml-miR-134-3p,mml-miR-370-3p,novel_338,mml-miR-29b-2-5p	HORMAD2	HORMA domain||HORMA domain superfamily
ENSMMUG00000004723	mml-miR-1296-5p	VEZF1	Zinc finger C2H2-type||Zinc finger C2H2 superfamily
ENSMMUG00000004730	novel_451,mml-miR-298,mml-miR-149-3p,novel_272,mml-miR-128a-5p,mml-miR-940,mml-miR-4743,mml-miR-1224-3p,mml-miR-370-3p	HDLBP	K Homology domain||K Homology domain, type 1||K Homology domain, type 1 superfamily
ENSMMUG00000004734	mml-miR-423-5p	SUMF1	Sulfatase-modifying factor enzyme||C-type lectin fold||Sulfatase-modifying factor enzyme superfamily
ENSMMUG00000004735	mml-miR-24-5p	OSBPL9	Pleckstrin homology domain||Oxysterol-binding protein superfamily||Oxysterol-binding protein, conserved site||Oxysterol-binding protein||PH-like domain superfamily
ENSMMUG00000004736	mml-miR-885-3p	2021-09-02	Septin||Septin 2||P-loop containing nucleoside triphosphate hydrolase||Septin-type guanine nucleotide-binding (G) domain
ENSMMUG00000004740	mml-miR-149-3p,mml-miR-188-5p,mml-miR-204-5p,mml-miR-330-3p	MCAT	Acyl transferase domain superfamily||Polyketide synthase, acyl transferase domain||Malonyl-CoA ACP transacylase, ACP-binding||Acyl transferase||Acyl transferase/acyl hydrolase/lysophospholipase
ENSMMUG00000004742	mml-miR-346,mml-miR-484,mml-miR-1306-5p,mml-miR-328	ZIC1	Zinc finger C2H2-type||ZIC protein, zinc finger domain||Zinc finger C2H2 superfamily
ENSMMUG00000004744	mml-miR-423-5p	SH3KBP1	Sorbin and SH3 domain-containing protein||SH3 domain||SH3 domain-containing kinase-binding protein 1, second SH3 domain||SH3 domain-containing kinase-binding protein 1, first SH3 domain||SH3-like domain superfamily||SH3 domain-containing kinase-binding protein 1, third SH3 domain
ENSMMUG00000004751	mml-miR-7172-5p,mml-miR-328,mml-miR-33b-3p,novel_455,mml-miR-874-3p,mml-miR-1296-5p,mml-miR-1226,mml-miR-27a-3p,mml-miR-27b-3p,mml-miR-149-3p,novel_164,novel_241,mml-miR-346,mml-miR-6794-5p,mml-miR-30c-1-3p,mml-miR-193b-3p	ALDH4A1	Aldehyde dehydrogenase, N-terminal||Aldehyde dehydrogenase, C-terminal||Aldehyde/histidinol dehydrogenase||Aldehyde dehydrogenase, glutamic acid active site||Aldehyde dehydrogenase, cysteine active site||Delta-1-pyrroline-5-carboxylate dehydrogenase||Aldehyde dehydrogenase domain
ENSMMUG00000004752	mml-miR-892b,novel_396,mml-miR-671-5p,mml-miR-323a-5p,mml-miR-4446-3p,mml-miR-134-3p,mml-miR-1230	PDE6A	3'5'-cyclic nucleotide phosphodiesterase, catalytic domain||GAF-like domain superfamily||Rod cGMP-specific 3',5'-cyclic phosphodiesterase subunit alpha||3'5'-cyclic nucleotide phosphodiesterase||3'5'-cyclic nucleotide phosphodiesterase, conserved site||HD/PDEase domain||GAF domain||3'5'-cyclic nucleotide phosphodiesterase, catalytic domain superfamily
ENSMMUG00000004755	mml-miR-885-3p	CDC6	AAA+ ATPase domain||Cdc6, C-terminal||Winged helix-like DNA-binding domain superfamily||AAA lid domain||Cell division protein Cdc6/18||ATPase, AAA-type, core||Winged helix DNA-binding domain superfamily||P-loop containing nucleoside triphosphate hydrolase
ENSMMUG00000004756	mml-miR-939,mml-miR-18a-3p,mml-miR-323a-5p,mml-miR-940,mml-miR-874-3p,mml-miR-1224-3p,mml-miR-584-3p,mml-miR-149-3p,novel_253	GRB2	SH3 domain||SH3-like domain superfamily||Growth factor receptor-bound protein 2||GRB2, C-terminal SH3 domain||GRB2, N-terminal SH3 domain||SH2 domain superfamily||SH2 domain
ENSMMUG00000004760	mml-miR-4446-3p,mml-miR-30c-1-3p,mml-miR-615-5p,mml-miR-103-5p,mml-miR-3173,mml-miR-939,novel_164,mml-miR-140-3p,mml-miR-149-3p,mml-miR-654-5p	CDK5RAP3	CDK5 regulatory subunit-associated protein 3
ENSMMUG00000004762	mml-miR-939,mml-miR-940,mml-miR-874-5p,mml-miR-1224-3p,mml-miR-370-3p,mml-miR-1230,mml-miR-760,mml-miR-6794-5p,novel_300,mml-miR-486-3p,novel_241,mml-miR-143-5p,novel_224,mml-miR-204-3p,mml-miR-149-3p	WDTC1	Tetratricopeptide-like helical domain superfamily||WD40 repeat||WD40/YVTN repeat-like-containing domain superfamily||Tetratricopeptide repeat||Tetratricopeptide repeat-containing domain||WD40-repeat-containing domain||WD40-repeat-containing domain superfamily
ENSMMUG00000004765	novel_266,mml-miR-4716,mml-miR-204-3p,novel_199,mml-miR-149-3p,mml-miR-6794-5p,mml-miR-197-5p,mml-miR-185-3p,novel_393,mml-miR-3173	SP2	Zinc finger C2H2 superfamily||Transcription factor Sp2||Zinc finger C2H2-type
ENSMMUG00000004767	mml-miR-940,mml-miR-874-3p,mml-miR-4743,mml-miR-7184-5p,mml-miR-185-3p,mml-miR-370-3p,mml-miR-939,mml-miR-204-3p,mml-miR-149-3p,novel_396,mml-miR-331-3p,mml-miR-34a-5p	TMEM222	TMEM222/RTE1
ENSMMUG00000004769	mml-miR-7172-5p,mml-miR-7180-3p	TIFAB	SMAD/FHA domain superfamily||TRAF-interacting protein with FHA domain-containing protein||Forkhead-associated (FHA) domain
ENSMMUG00000004771	mml-miR-769-5p	CXCL14	Chemokine interleukin-8-like superfamily||C-X-C motif chemokine 14||Chemokine interleukin-8-like domain
ENSMMUG00000004774	mml-miR-1224-3p	MROH2B	Armadillo-type fold
ENSMMUG00000004777	mml-miR-149-3p,mml-miR-365-1-5p,mml-miR-365-2-5p,mml-miR-939,mml-miR-6794-5p,mml-miR-615-5p	GALNT18	Glycosyltransferase 2-like||Ricin B-like lectins||Ricin B, lectin domain||Nucleotide-diphospho-sugar transferases
ENSMMUG00000004779	mml-miR-138-5p,novel_224	ZNF232	Zinc finger C2H2-type||SCAN domain||SCAN domain superfamily||Zinc finger C2H2 superfamily
ENSMMUG00000004784	mml-miR-660-3p,mml-miR-128a-5p,mml-miR-145-3p,mml-miR-128b-5p	SNUPN	Snurportin-1||Snurportin-1, N-terminal||Importin-alpha, importin-beta-binding domain
ENSMMUG00000004785	mml-miR-892b,mml-miR-939	CCDC149	Coiled-coil domain-containing protein 149-A
ENSMMUG00000004786	novel_279	BEST3	Bestrophin||Bestrophin/UPF0187
ENSMMUG00000004788	mml-miR-324-5p,novel_158,mml-miR-328	MAN1C1	Seven-hairpin glycosidases||Six-hairpin glycosidase-like superfamily||Glycoside hydrolase family 47
ENSMMUG00000004789	mml-miR-149-3p,mml-miR-324-5p,novel_253	NOS1AP	PH-like domain superfamily||-||PTB/PI domain
ENSMMUG00000004791	mml-miR-615-5p,mml-miR-138-5p,mml-miR-26b-3p,mml-miR-7184-5p,mml-miR-1224-3p,mml-miR-423-5p,mml-miR-877-5p,mml-miR-6794-5p,mml-miR-128b-5p	PLEKHB1	Pleckstrin homology domain||Pleckstrin homology domain-containing family B member 1||Pleckstrin homology domain-containing family B member 1/2||PH-like domain superfamily
ENSMMUG00000004797	mml-miR-671-5p	CTPS2	Class I glutamine amidotransferase-like||P-loop containing nucleoside triphosphate hydrolase||CTP synthase GATase domain||CTP synthase, N-terminal||CTP synthase||Glutamine amidotransferase
ENSMMUG00000004798	mml-miR-140-3p	S100G	Protein S100-G||EF-hand domain pair||EF-hand domain||EF-Hand 1, calcium-binding site||S-100||S100/Calbindin-D9k, conserved site||S100/CaBP-9k-type, calcium binding, subdomain
ENSMMUG00000004800	mml-miR-149-3p	SLMAP	Sarcolemmal membrane-associated protein||Forkhead-associated (FHA) domain||SMAD/FHA domain superfamily
ENSMMUG00000004803	mml-miR-505-5p,mml-miR-497-5p	TSGA13	Testis-specific gene 13 protein
ENSMMUG00000004804	mml-miR-210-5p,mml-miR-760,mml-miR-412-3p,novel_253,mml-miR-877-3p,mml-miR-1260b,mml-miR-431,mml-miR-331-3p,novel_224	ZNF784	Zinc finger C2H2 superfamily||Zinc finger C2H2-type
ENSMMUG00000004805	mml-miR-484,mml-miR-615-5p,mml-miR-7203-5p,mml-miR-940,mml-miR-21-3p,mml-miR-760,novel_344	ZNF581	Zinc finger C2H2-type||Zinc finger C2H2 superfamily
ENSMMUG00000004808	novel_323,mml-miR-30c-1-3p,mml-miR-4667	CCDC106	Coiled-coil domain-containing protein 106
ENSMMUG00000004811	mml-miR-149-3p,mml-miR-486-5p,mml-miR-328,mml-miR-296-3p,mml-miR-484,mml-miR-1230,mml-miR-939,mml-miR-615-5p	EPN1	Epsin, ENTH domain||Ubiquitin interacting motif||ENTH domain||ENTH/VHS
ENSMMUG00000004812	mml-miR-7195-3p,mml-miR-194-3p,mml-miR-185-3p	SLC12A3	Amino acid permease, N-terminal||Thiazide-sensitive Na-K-Cl co-transporter||SLC12A transporter, C-terminal||SLC12A transporter family||Amino acid permease/ SLC12A domain
ENSMMUG00000004813	novel_207,mml-miR-6794-5p,mml-miR-940,mml-miR-4743,mml-miR-512-5p,mml-miR-7195-3p,mml-miR-885-3p,mml-miR-1226	-	Rab4||Small GTPase||P-loop containing nucleoside triphosphate hydrolase||Small GTP-binding protein domain
ENSMMUG00000004815	novel_266,mml-miR-204-3p,mml-miR-133a,mml-miR-185-5p,mml-miR-212-5p,mml-miR-370-3p,mml-miR-134-3p,mml-miR-323a-5p	LCN15	Lipocalin||Lipocalin family conserved site||Calycin||Lipocalin/cytosolic fatty-acid binding domain
ENSMMUG00000004818	mml-miR-23a-5p,mml-miR-939	SORBS1	SH3 domain||SH3-like domain superfamily||c-Cbl associated protein, SH3 domain 1||c-Cbl associated protein, SH3 domain 2||SoHo domain||c-Cbl associated protein, SH3 domain
ENSMMUG00000004820	mml-miR-484,mml-miR-331-3p,mml-miR-346,mml-miR-671-5p,mml-miR-885-3p,mml-miR-3173,mml-miR-339-5p,mml-miR-636,mml-miR-4446-3p,mml-miR-185-3p	PRPF8	RNA recognition motif, spliceosomal PrP8||PRP8 domain IV core||PROCN domain||PROCT domain||JAB1/MPN/MOV34 metalloenzyme domain||Ribonuclease H-like superfamily||PRO8NT domain||Pre-mRNA-processing-splicing factor 8||MPN domain||Pre-mRNA-processing-splicing factor 8, U5-snRNA-binding||Pre-mRNA-processing-splicing factor 8, U6-snRNA-binding
ENSMMUG00000004832	mml-miR-15a-3p,mml-miR-500a-5p,mml-miR-484,mml-miR-654-5p	-	S-100||S100/CaBP-9k-type, calcium binding, subdomain||EF-Hand 1, calcium-binding site||Protein S100-A15A||EF-hand domain pair||EF-hand domain
ENSMMUG00000004838	mml-miR-760,novel_323,mml-miR-615-5p,mml-miR-324-5p,mml-miR-4667,mml-miR-204-3p,mml-miR-15a-3p,mml-miR-449a-5p,mml-miR-484,mml-miR-485-5p,mml-miR-505-5p,mml-miR-486-3p	TNNI2	Troponin||Troponin domain superfamily
ENSMMUG00000004839	mml-miR-320b	-	K Homology domain||K Homology domain, type 1||K Homology domain, type 1 superfamily
ENSMMUG00000004842	mml-miR-520a-3p,mml-miR-93-5p,mml-miR-505-5p,mml-miR-939,mml-miR-328,mml-miR-324-3p	SLC22A14	Major facilitator, sugar transporter-like||Major facilitator superfamily domain||MFS transporter superfamily
ENSMMUG00000004843	mml-miR-675-5p,mml-miR-128a-5p,mml-miR-4446-3p,mml-miR-6529-3p,novel_154,mml-miR-412-3p,novel_199,mml-miR-298,mml-miR-1260b,mml-miR-149-3p,novel_164,mml-miR-532-3p,mml-miR-324-3p,mml-miR-1180-5p,mml-miR-149-5p,mml-miR-185-3p,mml-miR-512-5p,mml-miR-1224-3p,mml-miR-885-3p	SCN1B	Immunoglobulin V-set domain||Immunoglobulin-like fold||Immunoglobulin-like domain||Sodium channel subunit beta-1/beta-3||Immunoglobulin-like domain superfamily
ENSMMUG00000004844	novel_272,mml-miR-504-5p,mml-miR-940,mml-miR-636,mml-miR-30b-3p,mml-miR-296-3p,mml-miR-532-3p,mml-miR-377-5p,mml-miR-149-3p	HPN	Hepsin||Serine proteases, trypsin family, histidine active site||Serine proteases, trypsin family, serine active site||Peptidase S1A, chymotrypsin family||Hepsin, SRCR domain||Peptidase S1, PA clan||SRCR-like domain superfamily||Serine proteases, trypsin domain
ENSMMUG00000004847	novel_323,mml-miR-760,mml-miR-7184-5p,mml-miR-1230,mml-miR-3173,mml-miR-149-3p,mml-miR-4716,mml-miR-296-3p,mml-miR-6794-5p	XYLB	Carbohydrate kinase, FGGY||Carbohydrate kinase, FGGY, N-terminal||-||Carbohydrate kinase, FGGY, C-terminal||D-xylulose kinase
ENSMMUG00000004854	mml-miR-5697-3p	LRRC9	Leucine-rich repeat domain superfamily||Leucine-rich repeat||Leucine-rich repeat, typical subtype
ENSMMUG00000004856	mml-miR-615-3p,mml-miR-615-5p,mml-miR-149-3p,mml-miR-133a	MBIP	MAP3K12-binding inhibitory protein 1
ENSMMUG00000004858	mml-miR-502-5p,mml-miR-150-3p	ASB9	Ankyrin repeat and SOCS box protein 9/11, SOCS box domain||SOCS box domain||Ankyrin repeat-containing domain superfamily||SOCS box-like domain superfamily||Ankyrin repeat-containing domain||Ankyrin repeat
ENSMMUG00000004863	mml-miR-23a-5p	-	ATP11||EF-hand domain
ENSMMUG00000004864	novel_344	TEX38	Testis-expressed sequence 38 protein
ENSMMUG00000004868	mml-miR-532-3p,mml-miR-324-3p,novel_396,mml-miR-423-3p,mml-miR-132-5p,mml-miR-23a-5p,novel_266,mml-miR-15a-3p,mml-miR-1306-5p,mml-miR-939,mml-miR-150-3p,mml-miR-186-5p,mml-miR-1224-3p,mml-miR-370-3p,mml-miR-210-5p	DNAL4	Dynein light chain, type 1/2||Dynein light chain superfamily
ENSMMUG00000004869	mml-miR-330-5p,mml-miR-185-3p,mml-miR-874-3p,mml-miR-1230,mml-miR-671-5p,novel_199,mml-miR-149-3p,novel_164,mml-miR-324-3p,mml-miR-328,mml-miR-296-3p,mml-miR-212-5p	NPTXR	Pentraxin-related||Concanavalin A-like lectin/glucanase domain superfamily
ENSMMUG00000004871	mml-miR-874-3p,mml-miR-214-5p,novel_241,mml-miR-296-3p,mml-let-7g-3p,mml-miR-877-3p,mml-miR-671-5p,mml-miR-149-3p	MEA1	Male enhanced antigen 1
ENSMMUG00000004873	mml-miR-939,mml-miR-615-3p,mml-miR-185-3p,mml-miR-7184-5p,mml-miR-1224-3p,mml-miR-7195-3p,mml-miR-210-5p,mml-miR-128a-5p,mml-miR-149-5p,mml-miR-328,mml-miR-324-3p,novel_451,novel_207,mml-miR-149-3p	PPP2R5D	Protein phosphatase 2A, regulatory B subunit, B56||Armadillo-type fold||Armadillo-like helical
ENSMMUG00000004879	mml-miR-541-3p	ENTHD1	ENTH domain||Epsin, ENTH domain||ENTH/VHS
ENSMMUG00000004880	novel_154,novel_272,mml-miR-6529-3p,mml-miR-214-5p,mml-miR-204-5p,mml-miR-484,novel_316,mml-miR-346,novel_224,mml-miR-324-3p,novel_241,mml-miR-328,novel_207	GRAP2	SH2 domain||SH2 domain superfamily||GRAP2, C-terminal SH3 domain||SH3 domain||SH3-like domain superfamily
ENSMMUG00000004882	novel_451,mml-miR-127-5p,mml-miR-484,novel_323,novel_334,mml-miR-7184-5p,mml-miR-940,mml-miR-874-3p,mml-miR-320a,mml-miR-1226,mml-miR-423-3p,mml-miR-149-3p,mml-miR-769-5p,mml-miR-7203-5p,mml-miR-185-3p,mml-miR-615-3p,mml-miR-320b	LHX3	Homeobox, conserved site||Homeobox-like domain superfamily||Homeobox domain||Zinc finger, LIM-type
ENSMMUG00000004885	mml-miR-4446-3p,mml-miR-378d,mml-miR-671-5p,mml-miR-378a,novel_316,mml-miR-939,mml-miR-885-3p	QSOX2	ERV/ALR sulfhydryl oxidase domain superfamily||Thioredoxin-like superfamily||Sulfhydryl oxidase, flavin adenine dinucleotide (FAD) binding domain||Sulfhydryl oxidase, Trx-like domain||ERV/ALR sulfhydryl oxidase domain||Thioredoxin domain||Sulfhydryl oxidase
ENSMMUG00000004886	mml-miR-103-3p	GRIK1	Ionotropic glutamate receptor||Periplasmic binding protein-like I||Receptor, ligand binding region||Ionotropic glutamate receptor, L-glutamate and glycine-binding domain||Ionotropic glutamate receptor, metazoa
ENSMMUG00000004891	mml-miR-370-3p,mml-miR-324-3p,novel_158	CXCL16	CXC chemokine 16
ENSMMUG00000004893	mml-miR-940	SASH1	SH3-like domain superfamily||SAM and SH3 domain-containing protein 1, SH3 domain||SH3 domain||SASH1, SAM domain repeat 1||SAM/SH3 domain-containing||Sterile alpha motif domain||Sterile alpha motif/pointed domain superfamily||SASH1, SAM domain repeat 2
ENSMMUG00000004897	mml-miR-324-3p	GPD2	EF-hand domain pair||EF-Hand 1, calcium-binding site||FAD/NAD(P)-binding domain superfamily||FAD-dependent glycerol-3-phosphate dehydrogenase||Alpha-glycerophosphate oxidase, C-terminal domain superfamily||EF-hand domain||FAD dependent oxidoreductase||Alpha-glycerophosphate oxidase, C-terminal
ENSMMUG00000004901	mml-miR-149-3p,mml-miR-128b-5p,mml-miR-511-5p,mml-miR-6794-5p,mml-miR-346,mml-miR-370-3p,mml-miR-134-3p,mml-miR-7184-5p,mml-miR-940,mml-miR-636	SEMA4A	Sema domain superfamily||PSI domain||Semaphorin||Plexin repeat||Sema domain||WD40/YVTN repeat-like-containing domain superfamily
ENSMMUG00000004902	mml-miR-335-3p,mml-miR-324-3p,mml-miR-34a-5p,mml-miR-193b-3p,mml-miR-760,mml-miR-330-5p,mml-miR-940,mml-miR-423-5p	SLC25A44	Mitochondrial carrier domain superfamily||Mitochondrial substrate/solute carrier||Mitochondrial carrier protein
ENSMMUG00000004903	mml-miR-7195-3p	ENPP2	Extracellular Endonuclease, subunit A||Somatomedin B domain||DNA/RNA non-specific endonuclease||Somatomedin B-like domain superfamily||Somatomedin B, chordata||Type I phosphodiesterase/nucleotide pyrophosphatase/phosphate transferase||Ectonucleotide pyrophosphatase/phosphodiesterase family member 2||Alkaline-phosphatase-like, core domain superfamily
ENSMMUG00000004907	mml-miR-519a-3p,novel_279	TENT5C	Terminal nucleotidyltransferase
ENSMMUG00000004910	mml-miR-132-3p	DNAL1	Leucine-rich repeat domain superfamily||Leucine-rich repeat
ENSMMUG00000004913	mml-miR-298,mml-miR-125a-3p,mml-miR-1296-5p,novel_158	ELMSAN1	SANT/Myb domain||Zinc finger C2H2-type||ELM2 domain||SANT domain||Homeobox-like domain superfamily
ENSMMUG00000004917	mml-miR-185-3p,mml-miR-18a-3p,mml-miR-6794-5p	PLXDC1	Plexin domain-containing protein 1||Plexin repeat||Plexin domain-containing protein
ENSMMUG00000004918	mml-miR-874-5p,mml-miR-370-3p,mml-miR-939,mml-miR-298,novel_164,novel_253,mml-miR-324-3p,mml-miR-532-3p,mml-miR-296-3p,novel_224	ZFAT	Zinc finger C2H2 superfamily||-||Zinc finger C2H2-type
ENSMMUG00000004919	mml-miR-671-5p,mml-miR-7184-3p,mml-miR-128b-5p,mml-miR-6794-5p,mml-miR-3140,mml-miR-339-3p,mml-miR-330-5p,mml-miR-128a-5p,mml-miR-940,mml-miR-185-3p,mml-miR-370-3p	FGFR4	Immunoglobulin-like domain||Protein kinase-like domain superfamily||Serine-threonine/tyrosine-protein kinase, catalytic domain||Tyrosine-protein kinase, active site||Immunoglobulin-like fold||Tyrosine-protein kinase, catalytic domain||Protein kinase, ATP binding site||Immunoglobulin subtype 2||Immunoglobulin-like domain superfamily||Fibroblast growth factor receptor family||Immunoglobulin subtype…
ENSMMUG00000004921	mml-miR-371-5p,mml-miR-708-3p,mml-miR-30c-2-3p	RBM5	Zinc finger C2H2-type||OCRE domain||Zinc finger, RanBP2-type superfamily||RNA-binding domain superfamily||RNA-binding protein 5, RNA recognition motif 1||RNA-binding protein 5, RNA recognition motif 2||G-patch domain||Zinc finger, RanBP2-type||Nucleotide-binding alpha-beta plait domain superfamily||RNA-binding protein 5||RNA recognition motif domain
ENSMMUG00000004922	mml-miR-885-3p	KATNAL1	ATPase, AAA-type, core||P-loop containing nucleoside triphosphate hydrolase||AAA ATPase, AAA+ lid domain||ATPase, AAA-type, conserved site||Vps4 oligomerisation, C-terminal||Katanin p60 subunit A-like 1, chordates||AAA+ ATPase domain||Katanin p60 subunit A1
ENSMMUG00000004928	mml-miR-15a-3p,mml-miR-324-3p,novel_449	SNRNP70	Nucleotide-binding alpha-beta plait domain superfamily||snRNP70, RNA recognition motif||RNA-binding domain superfamily||U1 small nuclear ribonucleoprotein of 70kDa N-terminal||RNA recognition motif domain
ENSMMUG00000004931	mml-miR-331-3p,mml-miR-769-3p,mml-miR-423-3p,mml-miR-370-3p	SYNE3	Spectrin repeat||Spectrin/alpha-actinin||Nesprin-3||KASH domain
ENSMMUG00000004933	mml-miR-373,mml-miR-204-3p,mml-miR-93-5p,mml-miR-372-3p	METTL6	S-adenosyl-L-methionine-dependent methyltransferase||Methyltransferase-like||Methyltransferase type 12
ENSMMUG00000004934	mml-miR-584-5p,novel_379	MND1	Leucine zipper with capping helix domain||NHL repeat, subgroup||B-box, C-terminal||Filamin/ABP280 repeat||Six-bladed beta-propeller, TolB-like||B-box-type zinc finger||Zinc finger, RING-type||Winged helix DNA-binding domain superfamily||Mnd1, HTH domain||Zinc finger, RING/FYVE/PHD-type||Immunoglobulin-like fold||RING-type zinc-finger, LisH dimerisation motif||Immunoglobulin E-set||Meiotic nuclear…
ENSMMUG00000004935	mml-miR-93-5p,mml-miR-455-3p,mml-miR-196b-3p	-	ATP-dependent 6-phosphofructokinase, vertebrate-type||ATP-dependent 6-phosphofructokinase, eukaryotic-type||Phosphofructokinase domain||Phosphofructokinase, conserved site||ATP-dependent 6-phosphofructokinase||Phosphofructokinase superfamily
ENSMMUG00000004938	mml-miR-760,mml-miR-15a-3p,mml-miR-940,mml-miR-214-3p	PITRM1	-||Peptidase M16, C-terminal||Metalloenzyme, LuxS/M16 peptidase-like||Peptidase M16, N-terminal||Peptidase M16C associated
ENSMMUG00000004942	mml-miR-324-3p,mml-miR-7181-3p,mml-miR-500a-3p,mml-miR-214-3p,novel_451,mml-miR-29b-2-5p,mml-miR-4446-3p,mml-miR-874-5p,mml-miR-7184-5p,mml-miR-7195-3p	NELFB	Cofactor of BRCA1
ENSMMUG00000004944	mml-miR-185-3p	KBTBD2	Kelch-type beta propeller||BTB/Kelch-associated||Kelch repeat type 1
ENSMMUG00000004951	mml-miR-149-3p	ECHDC2	ClpP/crotonase-like domain superfamily||Enoyl-CoA hydratase/isomerase, conserved site||Enoyl-CoA hydratase/isomerase||Enoyl-CoA hydratase, C-terminal
ENSMMUG00000004954	mml-miR-92b-3p	AIFM1	Mitochondrial apoptosis-inducing factor, C-terminal domain||FAD/NAD(P)-binding domain superfamily||FAD/NAD-linked reductase, dimerisation domain superfamily||FAD/NAD(P)-binding domain
ENSMMUG00000004966	mml-miR-331-3p	RPP40	Ribonuclease P, Rpp40
ENSMMUG00000004971	mml-miR-92a-5p,mml-miR-1284,mml-miR-296-3p,novel_319,mml-miR-939,mml-miR-615-5p,mml-miR-99b-3p,novel_458,novel_393,mml-miR-1230	KCTD19	SKP1/BTB/POZ domain superfamily||-||Potassium channel tetramerisation-type BTB domain
ENSMMUG00000004974	mml-miR-6529-5p,mml-miR-940,mml-miR-486-3p	TRIM21	Butyrophylin-like, SPRY domain||B-box-type zinc finger||Zinc finger, RING-type||Zinc finger, RING/FYVE/PHD-type||SPRY domain||SPRY-associated||B30.2/SPRY domain||TRIM21, PRY/SPRY domain||Concanavalin A-like lectin/glucanase domain superfamily||U box domain||Zinc finger, RING-type, conserved site||Zinc finger, B-box, chordata
ENSMMUG00000004976	mml-miR-4796-3p	MEOX2	Homeobox domain, metazoa||Homeobox-like domain superfamily||Homeobox, conserved site||Homeobox domain
ENSMMUG00000004982	mml-miR-7184-5p,mml-miR-940,mml-miR-185-3p,mml-miR-423-5p,mml-miR-1230,mml-miR-760,mml-miR-330-5p,novel_154,mml-miR-939,mml-miR-7205-3p,mml-miR-615-3p,novel_207,mml-miR-532-3p,novel_224	ACVRL1	Serine/threonine-protein kinase, active site||Serine-threonine/tyrosine-protein kinase, catalytic domain||GS domain||Protein kinase domain||Protein kinase, ATP binding site||Ser/Thr protein kinase, TGFB receptor||Protein kinase-like domain superfamily
ENSMMUG00000004984	mml-miR-4446-3p	ELF2	Transcription factor Elf, N-terminal||Winged helix DNA-binding domain superfamily||Ets domain||Winged helix-like DNA-binding domain superfamily
ENSMMUG00000004997	novel_158	SETBP1	AT hook, DNA-binding motif
ENSMMUG00000004998	mml-miR-877-3p,novel_287,mml-miR-92b-5p,mml-miR-449b-3p,novel_207,mml-miR-133b-3p,mml-miR-370-3p,mml-miR-1226,mml-miR-133a,mml-miR-204-3p,novel_164,novel_199,mml-miR-671-5p,mml-miR-331-3p,mml-miR-1180-5p,mml-miR-210-5p,mml-miR-26b-3p,mml-miR-185-3p,mml-miR-181b-5p	DLGAP3	Disks large-associated protein 3||SAPAP family
ENSMMUG00000005004	mml-miR-1226,mml-miR-143-5p,mml-miR-760	C4H6orf89	Bombesin receptor-activated protein
ENSMMUG00000005005	mml-miR-125a-5p,mml-miR-4743,novel_279,mml-miR-7184-5p,mml-miR-134-3p,mml-miR-127-5p,mml-miR-214-3p,mml-miR-484,mml-miR-1232,mml-miR-760,mml-miR-185-3p,mml-miR-423-5p,mml-miR-504-5p,mml-miR-1224-3p,mml-miR-361-3p,mml-miR-6794-5p,mml-miR-149-5p,mml-miR-671-5p,mml-miR-125b-5p,mml-miR-149-3p,mml-miR-4716,mml-miR-4667	CRTC2	Transducer of regulated CREB activity, middle domain||Transducer of regulated CREB activity, C-terminal||Transducer of regulated CREB activity, N-terminal||CREB-regulated transcription coactivator
ENSMMUG00000005007	mml-miR-331-3p,mml-miR-346,mml-miR-328,mml-miR-1224-3p,mml-miR-7184-5p	-	Zinc/iron permease
ENSMMUG00000005008	novel_224,mml-miR-328,mml-miR-1296-5p,mml-miR-185-3p,mml-miR-874-3p,mml-miR-760,mml-miR-671-5p	CREB3L4	cAMP-responsive element-binding protein 3-like protein 4||Basic-leucine zipper domain
ENSMMUG00000005009	mml-miR-22,mml-miR-541-3p	SLC38A11	Amino acid transporter, transmembrane domain
ENSMMUG00000005016	mml-miR-615-5p,mml-miR-933,novel_158,mml-miR-18a-3p,mml-miR-940,mml-miR-185-3p,mml-miR-365-2-5p,mml-miR-1230,mml-miR-323a-5p,mml-miR-632,novel_164,mml-miR-27a-5p,novel_207,novel_451,novel_199	CPLX1	Synaphin
ENSMMUG00000005019	mml-miR-138-5p	-	Actin family
ENSMMUG00000005021	mml-miR-449b-5p,mml-miR-449a-5p,mml-miR-15a-3p,mml-miR-34a-5p,mml-miR-34c-5p,mml-miR-107-3p,mml-miR-3173,mml-miR-939,mml-miR-103-3p,mml-miR-129-5p	KRT78	Keratin, type II||Intermediate filament, rod domain||Keratin type II head||Intermediate filament protein, conserved site
ENSMMUG00000005024	mml-miR-1235	GKAP1	Ubiquilin||G kinase-anchoring protein 1||Ubiquitin-like domain superfamily||Heat shock chaperonin-binding||Ubiquilin-2||Ubiquitin domain||UBA-like superfamily||Ubiquilin-1||Ubiquitin-associated domain
ENSMMUG00000005027	mml-miR-939,novel_455,mml-miR-370-3p,mml-miR-7184-5p,mml-miR-34c-5p,mml-miR-1232,mml-miR-615-5p,novel_221,novel_272,mml-miR-1224-3p,mml-miR-24-3p,mml-miR-149-5p,mml-miR-6794-5p,mml-miR-149-3p,novel_199,novel_164	RAB3A	Small GTPase||Rab3||P-loop containing nucleoside triphosphate hydrolase||Small GTP-binding protein domain
ENSMMUG00000005034	mml-miR-1230,mml-miR-1224-3p,mml-miR-149-3p,mml-miR-125a-3p,mml-miR-551a	MB	Globin-like superfamily||Globin||Myoglobin||Globin/Protoglobin
ENSMMUG00000005040	novel_158	CCDC183	-
ENSMMUG00000005042	novel_396,mml-miR-1296-5p,mml-miR-330-5p,mml-miR-7185-3p,mml-miR-128a-5p,mml-miR-134-3p,mml-miR-940,mml-miR-7184-5p,mml-miR-34a-5p,mml-miR-324-3p,mml-miR-331-3p,mml-miR-7203-5p,mml-miR-298,mml-miR-324-5p,novel_164,mml-miR-615-3p,mml-miR-885-3p,mml-miR-760,mml-miR-210-5p,mml-miR-185-3p	RABL6	Rab-like protein 6||P-loop containing nucleoside triphosphate hydrolase
ENSMMUG00000005046	mml-miR-7203-5p,novel_430,novel_396,mml-miR-92a-5p,mml-miR-432-5p,novel_266,mml-miR-204-3p,mml-miR-1232,mml-miR-541-3p,mml-miR-149-3p,mml-miR-939,mml-miR-1230,mml-miR-30c-1-3p	AJM1	Apical junction component
ENSMMUG00000005047	mml-miR-760,mml-let-7a-5p,mml-let-7c-5p,mml-miR-940,mml-miR-874-5p,mml-miR-185-3p,mml-miR-30b-3p,mml-let-7b-5p,mml-miR-889-5p,mml-let-7d,mml-let-7i-5p,novel_500,mml-miR-298,mml-miR-671-5p,mml-miR-204-3p	PHPT1	Janus||14kDa phosphohistidine phosphatase||Janus superfamily
ENSMMUG00000005051	mml-miR-1180-5p,novel_430	EDF1	Multiprotein bridging factor 1, N-terminal||Lambda repressor-like, DNA-binding domain superfamily||Cro/C1-type helix-turn-helix domain
ENSMMUG00000005052	novel_158,mml-miR-409-3p,mml-miR-1230,mml-miR-330-5p,mml-miR-6794-5p,mml-miR-484,mml-miR-7181-3p,mml-miR-769-5p,mml-miR-4716,mml-miR-1232	FBXL18	Leucine-rich repeat domain superfamily||F-box domain||F-box-like domain superfamily||-
ENSMMUG00000005056	mml-miR-125a-5p,mml-miR-125b-5p,mml-miR-874-5p,mml-miR-139-3p,mml-miR-4446-3p,mml-miR-1230	ENTPD2	Nucleoside phosphatase GDA1/CD39
ENSMMUG00000005063	mml-miR-4446-3p,mml-miR-185-3p,mml-miR-204-3p,mml-miR-18a-3p	CDKL5	Protein kinase, ATP binding site||-||Protein kinase-like domain superfamily||Serine/threonine-protein kinase, active site||Protein kinase domain
ENSMMUG00000005066	mml-miR-365-2-5p	PPEF1	EF-Hand 1, calcium-binding site||Serine/threonine-protein phosphatase with EF-hands||IQ motif, EF-hand binding site||PPP domain||Calcineurin-like phosphoesterase domain, ApaH type||EF-hand domain pair||RdgC-like, metallophosphatase domain||Serine/threonine-specific protein phosphatase/bis(5-nucleosyl)-tetraphosphatase||EF-hand domain||Metallo-dependent phosphatase-like
ENSMMUG00000005067	mml-miR-15a-3p,mml-miR-30c-1-3p,mml-miR-149-3p	ELP3	Acyl-CoA N-acyltransferase||Radical SAM, alpha/beta horseshoe||Radical SAM, C-terminal extension||Radical SAM||ELP3/YhcC||Elongator complex protein 3-like||Elp3/MiaB/NifB||GNAT domain
ENSMMUG00000005068	novel_224	GFI1	Zinc finger C2H2 superfamily||Zinc finger C2H2-type
ENSMMUG00000005084	mml-miR-149-3p,mml-miR-34a-5p	SCML2	Sterile alpha motif domain||Sterile alpha motif/pointed domain superfamily||SLED domain||Polycomb group protein, RNA binding region||SLED domain superfamily||Mbt repeat
ENSMMUG00000005086	mml-miR-7184-5p	TGIF1	Homeobox domain||Homeobox KN domain||Homeobox-like domain superfamily
ENSMMUG00000005091	mml-miR-361-3p,mml-miR-331-3p,mml-miR-6794-5p,novel_287,mml-miR-4716,mml-miR-106b-5p,mml-miR-20b-5p,mml-miR-4446-3p	NRBP1	Protein kinase-like domain superfamily||Serine-threonine/tyrosine-protein kinase, catalytic domain||Protein kinase domain
ENSMMUG00000005092	novel_224,mml-miR-296-3p,mml-miR-328,mml-miR-298	ARHGEF2	Protein kinase C-like, phorbol ester/diacylglycerol-binding domain||ARHGEF1-like, PH domain||-||Dbl homology (DH) domain superfamily||PH-like domain superfamily||ARHGEF2, PH domain||Pleckstrin homology domain||Dbl homology (DH) domain
ENSMMUG00000005095	mml-miR-370-3p	KRTCAP3	Beta-casein-like
ENSMMUG00000005096	mml-miR-330-5p,mml-miR-502-5p,mml-miR-365-2-5p,mml-miR-185-3p,mml-miR-365-1-5p,novel_224,mml-miR-324-3p,mml-miR-1243-5p	IFT172	Tetratricopeptide-like helical domain superfamily||WD40 repeat||WD40/YVTN repeat-like-containing domain superfamily||Armadillo-type fold||WD40-repeat-containing domain superfamily
ENSMMUG00000005098	mml-miR-193a-3p,mml-miR-541-5p	PEBP1	PEBP-like superfamily||Phosphatidylethanolamine-binding protein||Phosphatidylethanolamine-binding protein, eukaryotic||Phosphatidylethanolamine-binding, conserved site
ENSMMUG00000005099	mml-miR-149-3p,mml-miR-129-1-3p,novel_199,mml-miR-1232,mml-miR-1224-3p	TAOK3	Protein kinase, ATP binding site||Protein kinase-like domain superfamily||-||Serine/threonine-protein kinase, active site||Protein kinase domain
ENSMMUG00000005102	mml-miR-331-3p,mml-miR-296-3p,mml-miR-188-3p,novel_241,mml-miR-532-3p,mml-miR-210-5p,novel_451	GCKR	N-acetylmuramic acid 6-phosphate etherase/glucokinase regulatory protein||Glucokinase regulatory protein, conserved site||Sugar isomerase (SIS)
ENSMMUG00000005103	novel_437,mml-miR-671-5p,mml-miR-1232,mml-miR-93-5p,mml-miR-940,mml-miR-185-3p,mml-miR-4446-3p,mml-miR-370-3p,mml-miR-210-5p,mml-miR-330-5p,mml-miR-615-5p,mml-miR-939,mml-miR-490-3p,mml-miR-339-5p	MAN2A2	-||Glycoside hydrolase family 38, central domain superfamily||Glycoside hydrolase 38, N-terminal domain superfamily||Glycosyl hydrolase family 38, C-terminal||Glycoside hydrolase family 38, N-terminal domain||Glycoside hydrolase family 38, central domain||Glycosyl hydrolase, all-beta||Galactose mutarotase-like domain superfamily||Glycoside hydrolase families 57/38, central domain superfamily||Gly…
ENSMMUG00000005109	mml-miR-197-5p,mml-miR-30b-3p,mml-miR-505-5p,mml-miR-671-5p,mml-miR-330-3p,mml-miR-4667	PRC1	Microtubule-associated protein, MAP65/Ase1/PRC1||Protein regulator of cytokinesis 1||-
ENSMMUG00000005119	mml-miR-324-3p,mml-miR-505-5p,novel_277,mml-miR-6794-5p,mml-miR-15a-3p,mml-miR-204-3p,mml-miR-652,mml-miR-4667,mml-miR-18a-3p,mml-miR-7180-3p,novel_256,novel_451,novel_253,mml-miR-193b-5p,mml-miR-939,mml-miR-339-5p,mml-miR-6529-3p,mml-miR-940,mml-miR-874-3p,mml-miR-134-3p,mml-miR-370-3p	HM13	Peptidase A22B, signal peptide peptidase||Presenilin/signal peptide peptidase
ENSMMUG00000005122	mml-miR-331-3p,novel_199,mml-miR-671-5p,mml-miR-149-3p,novel_164,mml-miR-615-3p,mml-miR-3173,mml-miR-103-5p,mml-miR-512-5p,mml-miR-1233,mml-miR-484,novel_207,mml-miR-501-5p,mml-miR-939,mml-miR-605,mml-miR-940,mml-miR-1230,mml-miR-134-3p	SYT7	C2 domain||Synaptotagmin 7, C2B domain||Synaptotagmin 7||C2 domain superfamily||Synaptotagmin||Synaptotagmin 7, C2A domain
ENSMMUG00000005123	mml-miR-532-3p,mml-miR-296-3p,novel_253,mml-miR-7195-3p	ZNF114	Zinc finger C2H2 superfamily||Krueppel-associated box||KRAB domain superfamily||Zinc finger C2H2-type
ENSMMUG00000005127	novel_158,novel_199,mml-miR-671-5p,mml-miR-449b-3p,novel_164,mml-miR-365-2-5p	PLXNA4	Sema domain superfamily||Immunoglobulin-like fold||PSI domain||Plexin, TIG domain 2||Plexin, cytoplasmic RasGAP domain||Rho GTPase activation protein||Immunoglobulin E-set||WD40/YVTN repeat-like-containing domain superfamily||Plexin, TIG domain 1||IPT domain||Plexin repeat||Plexin family||Sema domain
ENSMMUG00000005129	mml-miR-204-3p,mml-miR-197-5p,mml-miR-296-3p,mml-miR-660-3p	MIXL1	Homeobox domain||Homeobox, conserved site||Homeobox-like domain superfamily
ENSMMUG00000005132	novel_226,novel_483	TMEM187	Transmembrane protein 187
ENSMMUG00000005136	mml-miR-194-3p	TCAF1	-||Peptidase family M60 domain||Class I glutamine amidotransferase-like||M60-like domain, N-terminal
ENSMMUG00000005137	novel_316	ATP2C1	P-type ATPase, A domain superfamily||P-type ATPase||P-type ATPase, phosphorylation site||P-type ATPase, subfamily IIA, PMR1-type||Cation-transporting P-type ATPase, N-terminal||Calcium-transporting ATPase type 2C member 1||HAD-like superfamily||Cation-transporting P-type ATPase, C-terminal||HAD superfamily||P-type ATPase, cytoplasmic domain N||P-type ATPase, transmembrane domain superfamily
ENSMMUG00000005144	mml-miR-1233,mml-miR-671-5p,mml-miR-939	NEK11	Protein kinase domain||Serine/threonine-protein kinase, active site||-||Protein kinase-like domain superfamily
ENSMMUG00000005149	mml-miR-1224-3p,mml-miR-7181-3p	SEMA4F	Sema domain superfamily||Semaphorin||PSI domain||Semaphorin 4F||WD40/YVTN repeat-like-containing domain superfamily||Sema domain||Plexin repeat
ENSMMUG00000005155	mml-miR-330-3p	ELOC	Elongin-C||S-phase kinase-associated protein 1-like||SKP1 component, POZ domain||SKP1/BTB/POZ domain superfamily
ENSMMUG00000005158	mml-miR-331-3p,mml-miR-892b	RBSN	Zinc finger C2H2-type||FYVE zinc finger||Zinc finger, RING/FYVE/PHD-type||Zinc finger, FYVE-related||Rabenosyn, Rab binding domain||Zinc finger, FYVE/PHD-type||Rabenosyn, Rab binding domain superfamily
ENSMMUG00000005164	mml-miR-1226	OR10Q1	GPCR, rhodopsin-like, 7TM||Olfactory receptor||G protein-coupled receptor, rhodopsin-like
ENSMMUG00000005177	mml-miR-15a-3p	PLK2	Second polo-box domain||POLO box domain superfamily||Protein kinase, ATP binding site||Protein kinase domain||Serine/threonine-protein kinase, active site||POLO box domain||Protein kinase-like domain superfamily||First polo-box domain
ENSMMUG00000005180	mml-miR-197-5p,novel_224	GAPT	Protein GAPT
ENSMMUG00000005182	novel_224,mml-miR-197-5p,mml-miR-939,mml-miR-149-3p	COPZ1	Clathrin adaptor complex, small chain||Coatomer subunit zeta||Longin-like domain superfamily||AP complex, mu/sigma subunit
ENSMMUG00000005185	mml-miR-615-5p	RGS4	Regulator of G-protein signalling 4, RGS domain||RGS domain||RGS domain superfamily||RGS, subdomain 1/3||Regulator of G-protein signalling 4
ENSMMUG00000005189	mml-miR-185-3p,mml-miR-30c-1-3p,mml-miR-363-3p,mml-miR-769-3p,mml-miR-125b-2-3p,novel_396,mml-miR-149-5p,mml-miR-92b-3p	P3H3	Prolyl 3-hydroxylase 3||Prolyl 4-hydroxylase, alpha subunit||Oxoglutarate/iron-dependent dioxygenase||Prolyl 3-hydroxylase
ENSMMUG00000005190	mml-miR-128b-5p,novel_430,mml-miR-128a-5p,novel_323,mml-miR-30c-1-3p,mml-miR-4446-3p,mml-miR-185-3p,mml-miR-150-5p,mml-miR-1224-5p	GNB3	WD40-repeat-containing domain||WD40-repeat-containing domain superfamily||G-protein beta WD-40 repeat||G-protein, beta subunit||WD40 repeat||WD40/YVTN repeat-like-containing domain superfamily||WD40 repeat, conserved site||Guanine nucleotide-binding protein, beta subunit
ENSMMUG00000005191	mml-miR-33b-5p,mml-miR-145-5p,mml-miR-7184-5p	CDCA3	Cell division cycle-associated protein 3
ENSMMUG00000005192	mml-miR-1306-5p,mml-miR-150-5p,mml-miR-940,mml-miR-185-3p,novel_294,mml-miR-30c-1-3p,mml-miR-6794-5p,mml-miR-484,mml-miR-769-5p,mml-miR-532-3p,mml-miR-486-3p,novel_224,mml-miR-4716,novel_164,novel_199	USP5	Ubiquitin carboxyl-terminal hydrolase 5, UBA1 domain||Ubiquitinyl hydrolase||Ubiquitin specific protease, conserved site||Peptidase C19, ubiquitin carboxyl-terminal hydrolase||Ubiquitin specific protease domain||Ubiquitin-associated domain||Zinc finger, RING/FYVE/PHD-type||UBA-like superfamily||Zinc finger, UBP-type||Papain-like cysteine peptidase superfamily||Ubiquitinyl hydrolase, variant UBP z…
ENSMMUG00000005193	novel_422,novel_207,novel_143,mml-miR-324-5p,mml-miR-18a-3p,mml-miR-769-3p,novel_272,mml-miR-940,mml-miR-874-3p	CLPTM1L	Cleft lip and palate transmembrane 1||Cleft lip and palate transmembrane protein 1-like protein
ENSMMUG00000005199	mml-miR-149-3p,novel_451,mml-miR-15a-3p,mml-miR-339-5p,mml-miR-615-5p,novel_272,mml-miR-323a-5p,novel_455,mml-miR-370-3p,mml-miR-636	LPCAT1	Phospholipid/glycerol acyltransferase||EF-hand domain||EF-hand domain pair
ENSMMUG00000005208	mml-miR-671-5p	POLR3B	RNA polymerase Rpb2, domain 2||RNA polymerase Rpb2, domain 4||RNA polymerase Rpb2, domain 7||DNA-directed RNA polymerase, subunit 2||RNA polymerase Rpb2, domain 3||RNA polymerase, beta subunit, protrusion||RNA polymerase, beta subunit, conserved site||RNA polymerase Rpb2, domain 2 superfamily||DNA-directed RNA polymerase, subunit 2, hybrid-binding domain||RNA polymerase Rpb2, domain 5||DNA-direct…
ENSMMUG00000005213	mml-miR-572,novel_422,mml-let-7g-3p	BRI3BP	BRI3-binding protein
ENSMMUG00000005214	novel_207,mml-miR-1224-3p,mml-miR-204-5p,novel_224,mml-miR-1296-5p	MYL6B	EF-hand domain pair||EF-hand domain
ENSMMUG00000005215	mml-miR-582-5p,mml-miR-93-5p,mml-miR-578,mml-miR-33b-3p,mml-miR-106a-5p,mml-miR-17-5p,mml-miR-20b-5p,mml-miR-20a-5p	RABEPK	Kelch repeat type 2||Kelch repeat type 1||Kelch-type beta propeller
ENSMMUG00000005217	mml-miR-532-3p	HSPA5	Heat shock protein 70kD, peptide-binding domain superfamily||Heat shock protein 70, conserved site||Heat shock protein 70kD, C-terminal domain superfamily||Endoplasmic reticulum chaperone BIP, nucleotide-binding domain||Heat shock protein 70 family
ENSMMUG00000005218	mml-miR-143-5p,mml-miR-939,novel_256,novel_154,mml-miR-1230,mml-miR-92a-3p,mml-miR-940	KEAP1	Kelch repeat type 1||BTB-kelch protein||Kelch-like ECH-associated protein 1||BTB/Kelch-associated||BTB/POZ domain||Kelch-type beta propeller||SKP1/BTB/POZ domain superfamily
ENSMMUG00000005220	mml-miR-296-3p	SYNM	Intermediate filament, rod domain||Synemin||Intermediate filament protein, conserved site
ENSMMUG00000005222	mml-miR-615-5p,mml-miR-7180-3p,mml-miR-1224-3p,mml-miR-1233,mml-miR-874-5p,mml-miR-760,mml-miR-33b-3p,novel_241,mml-miR-149-3p,mml-miR-7172-5p,mml-miR-671-5p	DOC2B	Synaptotagmin||Double C2-like domain-containing protein beta||C2 domain superfamily||C2 domain
ENSMMUG00000005224	novel_376,mml-miR-331-3p,mml-miR-149-3p,mml-miR-365-2-5p	TTC23	Tetratricopeptide-like helical domain superfamily||Tetratricopeptide repeat
ENSMMUG00000005225	novel_294	GJA1	Gap junction alpha-1 protein (Cx43), alpha helix domain superfamily||Connexin, conserved site||Gap junction alpha-1 protein (Cx43), C-terminal||Connexin||Connexin, N-terminal||Gap junction protein, cysteine-rich domain||Gap junction alpha-1 protein (Cx43)||Connexin, N-terminal domain superfamily||Connexin, C-terminal
ENSMMUG00000005226	mml-miR-885-3p,mml-miR-143-5p,mml-miR-127-5p,mml-miR-199a,mml-miR-378d	LRRC28	Leucine-rich repeat domain superfamily||Leucine-rich repeat||Leucine-rich repeat, typical subtype||-
ENSMMUG00000005227	mml-miR-149-3p,mml-miR-204-5p,mml-miR-877-3p,mml-miR-26b-3p,mml-miR-149-5p	MPI	Phosphomannose isomerase, type I, conserved site||RmlC-like jelly roll fold||RmlC-like cupin domain superfamily||Mannose-6-phosphate isomerase||Mannose-6-phosphate isomerase, type I
ENSMMUG00000005228	novel_396,novel_224	PIP5K1A	Phosphatidylinositol-4-phosphate 5-kinase, C-terminal||Phosphatidylinositol-4-phosphate 5-kinase, core||Phosphatidylinositol-4-phosphate 5-kinase, N-terminal||Phosphatidylinositol-4-phosphate 5-kinase
ENSMMUG00000005232	mml-miR-615-5p,mml-miR-30c-1-3p,mml-miR-204-3p	RARRES2	Retinoic acid receptor responder protein 2
ENSMMUG00000005233	mml-miR-330-5p,novel_323,mml-miR-423-5p,mml-miR-940,mml-miR-185-3p,mml-miR-4796-3p,mml-miR-486-3p,novel_300,mml-miR-485-5p	LRRC61	Leucine-rich repeat domain superfamily||Leucine-rich repeat
ENSMMUG00000005235	mml-miR-17-5p,mml-miR-106a-5p,mml-miR-103-5p,mml-miR-20b-5p,mml-miR-20a-5p,mml-miR-106b-5p,mml-miR-204-3p,mml-miR-372-3p,mml-miR-188-3p,mml-miR-93-5p	ZNF442	KRAB domain superfamily||Zinc finger C2H2-type||Zinc finger C2H2 superfamily||Krueppel-associated box
ENSMMUG00000005236	mml-miR-149-3p,mml-miR-204-3p,mml-miR-92b-3p	-	Zinc finger C2H2-type||KRAB domain superfamily||PR-domain zinc finger protein PRDM5-like||Krueppel-associated box||Zinc finger C2H2 superfamily
ENSMMUG00000005245	mml-miR-1230,mml-miR-92a-5p,mml-miR-1180-5p	ITGB7	Integrin domain superfamily||Integrin beta subunit||Integrin beta N-terminal||von Willebrand factor A-like domain superfamily||Integrin beta-7 subunit||EGF-like domain, extracellular||Integrin beta subunit, cytoplasmic domain||Integrin beta subunit, VWA domain||Integrin beta tail domain superfamily||Integrin beta subunit, tail||PSI domain
ENSMMUG00000005246	mml-miR-1224-3p,mml-miR-7195-3p,mml-miR-150-5p,mml-miR-152-5p,mml-miR-1260b,mml-miR-532-3p	ZNF740	Zinc finger C2H2-type||Zinc finger C2H2 superfamily
ENSMMUG00000005250	mml-miR-767-5p	SLC25A13	Mitochondrial carrier protein||Mitochondrial substrate/solute carrier||Mitochondrial carrier domain superfamily||EF-hand domain pair||EF-hand domain
ENSMMUG00000005252	mml-miR-331-3p,mml-miR-7184-3p,novel_207,mml-miR-940,novel_279,novel_253	SULT4A1	P-loop containing nucleoside triphosphate hydrolase||Sulfotransferase domain
ENSMMUG00000005259	mml-miR-939,mml-miR-769-3p	WDR38	WD40-repeat-containing domain||WD40-repeat-containing domain superfamily||G-protein beta WD-40 repeat||WD40 repeat, conserved site||WD40/YVTN repeat-like-containing domain superfamily||WD40 repeat
ENSMMUG00000005260	mml-miR-939,mml-miR-18a-3p,mml-miR-1226,novel_221,mml-miR-412-3p,mml-miR-940,mml-miR-874-5p,mml-miR-7184-5p,mml-miR-370-3p,mml-miR-1224-3p,mml-miR-134-3p,mml-miR-33b-3p,mml-miR-148b-5p,mml-miR-449b-5p	RPL35	Ribosomal protein L29, conserved site||Ribosomal protein L29/L35 superfamily||Ribosomal protein L29/L35
ENSMMUG00000005263	mml-miR-512-5p,mml-miR-1233	CXHXorf38	Protein of unknown function DUF4559
ENSMMUG00000005269	mml-miR-370-3p	TRAPPC10	TRAPP II complex, TRAPPC10||-
ENSMMUG00000005271	mml-miR-940,novel_279,mml-miR-23a-5p,novel_272,novel_224,mml-miR-339-5p	PWP2	G-protein beta WD-40 repeat||Quinoprotein alcohol dehydrogenase-like superfamily||Small-subunit processome, Utp12||WD40 repeat||WD40/YVTN repeat-like-containing domain superfamily||WD40 repeat, conserved site||WD40-repeat-containing domain superfamily||Periodic tryptophan protein 2||WD40-repeat-containing domain
ENSMMUG00000005272	mml-miR-7180-3p,novel_272,mml-miR-328,mml-miR-7172-5p,mml-miR-760,mml-miR-330-5p	GATD3A	Class I glutamine amidotransferase-like
ENSMMUG00000005278	mml-miR-16-5p,mml-let-7i-5p,mml-miR-497-5p	AVEN	Cell death regulator Aven
ENSMMUG00000005280	mml-miR-484,mml-miR-33b-3p,mml-miR-324-3p,mml-miR-532-3p,mml-miR-150-5p,mml-miR-185-3p,mml-miR-128a-5p,mml-miR-193b-3p,mml-miR-7180-3p,mml-miR-18a-3p,mml-miR-892b	STX5	Syntaxin/epimorphin, conserved site||Target SNARE coiled-coil homology domain||Syntaxin-5, N-terminal, Sly1p-binding domain||SNARE
ENSMMUG00000005283	mml-miR-193b-3p,mml-miR-185-3p	SFT2D2	Vesicle transport protein, Got1/SFT2-like||Vesicle transport protein SFT2
ENSMMUG00000005286	mml-miR-92a-5p,mml-miR-330-5p,mml-miR-760,novel_490	CATSPER3	Voltage-dependent channel domain superfamily||Ion transport domain
ENSMMUG00000005287	mml-miR-431	LHX8	Homeobox-like domain superfamily||Homeobox, conserved site||Zinc finger, LIM-type||Homeobox domain
ENSMMUG00000005291	mml-miR-370-5p,mml-miR-7185-5p	ARMCX5	Armadillo-like helical||Armadillo-type fold||Armadillo repeat-containing domain
ENSMMUG00000005292	mml-miR-23a-5p	BCOR	BCL-6 corepressor, PCGF1 binding domain||Ankyrin repeat-containing domain superfamily||-||PCGF Ub-like fold discriminator superfamily||BCL-6 corepressor, non-ankyrin-repeat domain||Ankyrin repeat-containing domain||Ankyrin repeat
ENSMMUG00000005293	mml-miR-330-5p,mml-miR-940,mml-miR-671-3p,mml-miR-339-5p,mml-miR-615-5p,mml-miR-149-3p,novel_143,mml-miR-296-3p,mml-miR-107-5p,mml-miR-149-5p,mml-miR-584-3p,mml-miR-1180-3p,mml-miR-331-3p,mml-miR-500a-3p	-	G patch domain and ankyrin repeat-containing protein 1||Ankyrin repeat-containing domain superfamily
ENSMMUG00000005294	novel_455,mml-miR-760,mml-miR-210-5p,mml-miR-1224-3p,mml-miR-34a-5p,mml-miR-214-3p,mml-miR-331-3p,mml-miR-149-3p,mml-miR-92b-5p,mml-miR-15a-3p,mml-miR-4667,mml-miR-23a-5p,mml-miR-204-3p	CSNK2B	Casein kinase II, regulatory subunit, N-terminal||Casein kinase II subunit beta-like||Lymphocyte antigen 6 complex locus protein G5b||-||Casein kinase II, regulatory subunit
ENSMMUG00000005298	mml-miR-7195-3p	MAN2B2	Glycoside hydrolase family 38, N-terminal domain||Galactose mutarotase-like domain superfamily||Glycosyl hydrolases family 38, C-terminal beta sandwich domain||Glycoside hydrolase family 38, central domain||Glycosyl hydrolase, all-beta||Glycoside hydrolase family 38, central domain superfamily||Glycoside hydrolase 38, N-terminal domain superfamily||Glycosyl hydrolase family 38, C-terminal||Glycos…
ENSMMUG00000005299	mml-miR-365-2-5p,mml-miR-940,mml-miR-939	ADCYAP1R1	GPCR, family 2, extracellular hormone receptor domain||GPCR, family 2-like||GPCR, family 2, secretin-like, conserved site||GPCR, family 2, pituitary adenylate cyclase activating polypeptide type 1 receptor||GPCR, family 2, secretin-like||GPCR family 2, extracellular hormone receptor domain superfamily
ENSMMUG00000005302	mml-miR-939,mml-miR-501-3p,mml-miR-20b-3p,mml-miR-760,mml-miR-370-3p,mml-miR-210-5p,mml-miR-1230,mml-miR-185-3p,mml-miR-296-3p,mml-miR-7181-3p,mml-miR-6794-5p,mml-miR-671-5p,novel_266	BAG6	Ubiquitin domain||Large proline-rich protein BAG6||Ubiquitin conserved site||Ubiquitin-like domain superfamily
ENSMMUG00000005303	mml-miR-4667,mml-miR-512-5p	APOM	Apolipoprotein M||Calycin
ENSMMUG00000005307	mml-miR-486-3p,mml-miR-204-3p,mml-miR-365-1-5p,mml-miR-298,mml-miR-3173,mml-miR-636,mml-miR-365-2-5p,mml-miR-1230,novel_323	TRIM17	Butyrophylin-like, SPRY domain||Zinc finger, RING/FYVE/PHD-type||TRIM17, PRY/SPRY domain||Zinc finger, RING-type||B-box-type zinc finger||RING-type zinc-finger, LisH dimerisation motif||SPRY domain||Concanavalin A-like lectin/glucanase domain superfamily||E3 ubiquitin-protein ligase TRIM17||B30.2/SPRY domain||SPRY-associated||Zinc finger, RING-type, conserved site
ENSMMUG00000005312	novel_241	GLRX	Glutaredoxin active site||Thioredoxin-like superfamily||Glutaredoxin subgroup||Glutaredoxin||Glutaredoxin, eukaryotic/virial
ENSMMUG00000005318	mml-miR-18a-5p,mml-miR-125a-3p	ADAMDEC1	ADAMDEC1 peptidase||Peptidase M12B, ADAM/reprolysin||Metallopeptidase, catalytic domain superfamily||Reprolysin domain, adamalysin-type||Peptidase M12B, propeptide||Disintegrin domain superfamily||Disintegrin domain
ENSMMUG00000005322	mml-miR-150-5p,mml-miR-17-5p,mml-miR-502-5p,mml-miR-1224-3p,mml-miR-20b-5p,mml-miR-501-3p,mml-miR-3200-3p,mml-miR-193b-5p	LEP	Leptin||Four-helical cytokine-like, core
ENSMMUG00000005325	novel_224,mml-miR-324-3p,mml-miR-892c-3p,mml-miR-7203-5p,mml-miR-1224-5p	SLC5A10	Sodium/solute symporter, conserved site||Sodium/glucose symporter superfamily||Sodium/solute symporter
ENSMMUG00000005327	mml-miR-7180-3p,mml-miR-760,mml-miR-185-3p,mml-miR-1224-3p,novel_241,mml-miR-671-5p,mml-miR-149-3p,novel_266,mml-miR-339-5p,novel_455,mml-miR-150-3p,mml-miR-330-5p,mml-miR-1230,mml-miR-365-2-5p,mml-miR-7172-5p,mml-miR-23a-5p	GRAP	SH2 domain||GRAP, N-terminal SH3 domain||SH2 domain superfamily||SH3-like domain superfamily||SH3 domain
ENSMMUG00000005333	mml-miR-940,mml-miR-660-3p	ZNF211	Zinc finger C2H2-type||KRAB domain superfamily||Zinc finger C2H2 superfamily||Krueppel-associated box
ENSMMUG00000005338	mml-miR-615-5p	ZNF586	Zinc finger C2H2-type||KRAB domain superfamily||Zinc finger C2H2 superfamily||Zinc finger protein 781||Krueppel-associated box
ENSMMUG00000005340	mml-miR-6794-5p	FBXO9	F-box domain||F-box-like domain superfamily||-||MIT domain superfamily
ENSMMUG00000005341	mml-miR-124a-3p	ADSL	Fumarase/histidase, N-terminal||Fumarate lyase, N-terminal||Fumarate lyase, conserved site||Fumarate lyase family||L-Aspartase-like||Adenylosuccinate lyase C-terminal||Adenylosuccinate lyase
ENSMMUG00000005344	mml-miR-150-3p	ICK	Protein kinase-like domain superfamily||Protein kinase, ATP binding site||Protein kinase domain||Serine/threonine-protein kinase, active site
ENSMMUG00000005352	mml-miR-939,mml-miR-339-5p,mml-miR-1226,mml-miR-632,mml-miR-185-3p,mml-miR-134-3p,mml-miR-7181-3p,novel_266	-	Ubiquitin specific protease, conserved site||Papain-like cysteine peptidase superfamily||Ubiquitin specific protease domain||Peptidase C19, ubiquitin carboxyl-terminal hydrolase
ENSMMUG00000005362	mml-miR-298,mml-miR-149-3p	ADAT2	Cytidine and deoxycytidylate deaminase domain||tRNA-specific adenosine deaminase||APOBEC/CMP deaminase, zinc-binding||Cytidine deaminase-like
ENSMMUG00000005363	mml-miR-4446-3p,mml-miR-940,mml-miR-324-5p,novel_323,novel_272,mml-miR-324-3p	ZHX2	ZHX, C2H2 finger domain||Zinc finger C2H2-type||Homeobox domain||Homeobox-like domain superfamily||Zinc finger C2H2 superfamily
ENSMMUG00000005377	mml-miR-128a-5p,mml-miR-940,mml-miR-7184-5p,mml-miR-675-3p,mml-miR-4743,mml-miR-939,novel_158,novel_154,mml-miR-4667	USP22	Ubiquitin specific protease, conserved site||Papain-like cysteine peptidase superfamily||Zinc finger, UBP-type||Zinc finger, RING/FYVE/PHD-type||Ubiquitin specific protease domain||Peptidase C19, ubiquitin carboxyl-terminal hydrolase
ENSMMUG00000005396	mml-miR-18a-3p,mml-miR-1296-5p,mml-miR-365-2-5p,mml-miR-1233,mml-miR-501-5p	FAM53C	Family of FAM53
ENSMMUG00000005397	mml-miR-671-5p,mml-miR-149-3p,novel_296,mml-miR-615-5p,novel_158,mml-miR-185-3p,mml-miR-760,mml-miR-125a-3p,mml-miR-1240,novel_224,mml-miR-4743,mml-miR-1224-5p,mml-miR-636,mml-miR-940,mml-miR-134-3p,mml-miR-128a-5p,mml-miR-330-5p	SMPD4	Sphingomyelin phosphodiesterase 4
ENSMMUG00000005401	mml-miR-192-3p,novel_451,mml-miR-214-3p,mml-miR-6794-5p	FAM189A2	FAM189||CD20-like family
ENSMMUG00000005414	mml-miR-877-3p,novel_164,mml-miR-149-3p,mml-miR-671-5p,mml-miR-484,novel_224,novel_241,mml-miR-1224-3p,mml-miR-7195-3p,mml-miR-874-5p,mml-miR-760,mml-miR-323a-5p,novel_323,mml-miR-939	NDST1	P-loop containing nucleoside triphosphate hydrolase||Heparan sulphate-N-deacetylase||Sulfotransferase domain||Heparan sulfate sulfotransferase
ENSMMUG00000005417	mml-miR-6794-5p,mml-miR-214-3p,mml-miR-18a-3p,mml-miR-1230,mml-miR-150-3p,mml-miR-149-3p	IL2RB	Interleukin-2 receptor subunit beta, N-terminal||Short hematopoietin receptor, family 1, conserved site||Fibronectin type III superfamily||Immunoglobulin-like fold||Fibronectin type III
ENSMMUG00000005424	mml-miR-7195-3p,mml-miR-320a,mml-miR-605,novel_164,mml-miR-892a,mml-miR-204-3p,mml-miR-33b-3p,mml-miR-92a-5p	LRRC8E	Leucine-rich repeat||Leucine-rich repeat, typical subtype||Leucine-rich repeat domain superfamily||LRRC8, pannexin-like TM region
ENSMMUG00000005426	mml-miR-194-3p	STRIP1	Far11/STRP, N-terminal||Far11/STRP, C-terminal||Far11/STRP
ENSMMUG00000005427	mml-miR-671-5p,mml-miR-214-3p,novel_449,mml-miR-149-5p,mml-miR-125a-3p,mml-miR-331-3p,mml-miR-191-3p,mml-miR-370-3p,mml-miR-330-5p,mml-miR-615-5p	PACSIN2	SH3 domain||SH3-like domain superfamily||PACSIN1/PACSIN2, SH3 domain||PACSIN2, F-BAR domain||AH/BAR domain superfamily||Protein kinase C and casein kinase substrate in neurons protein 2||FCH domain||F-BAR domain
ENSMMUG00000005430	mml-miR-7195-3p,mml-miR-140-3p,novel_266,mml-miR-940,mml-miR-299-5p,novel_224	NR2F2	Nuclear hormone receptor, ligand-binding domain||Zinc finger, nuclear hormone receptor-type||Nuclear hormone receptor-like domain superfamily||Zinc finger, NHR/GATA-type||Nuclear hormone receptor
ENSMMUG00000005431	mml-miR-298,mml-miR-149-3p,mml-miR-346,novel_241,mml-miR-324-3p,mml-miR-143-5p,novel_272,mml-miR-615-5p,novel_376,mml-miR-675-5p,mml-miR-541-3p,mml-miR-33b-3p,novel_396,mml-miR-328,novel_224,mml-miR-874-3p,mml-miR-940,mml-miR-874-5p,mml-miR-4446-3p,mml-miR-1230,mml-miR-939	SLC25A1	Mitochondrial carrier domain superfamily||Mitochondrial substrate/solute carrier
ENSMMUG00000005432	mml-miR-149-5p,mml-miR-7203-5p,mml-miR-532-3p,mml-miR-432-5p,mml-miR-7174-5p,mml-miR-1260b,novel_376,mml-miR-504-5p,mml-miR-210-5p,mml-miR-193b-3p,mml-miR-484,mml-miR-486-3p,mml-miR-339-5p,mml-miR-370-3p,mml-miR-1230,mml-miR-330-5p	CLTCL1	Tetratricopeptide-like helical domain superfamily||Clathrin, heavy chain, propeller repeat||Clathrin, heavy chain/VPS, 7-fold repeat||Clathrin heavy chain, N-terminal||Clathrin, heavy chain||Armadillo-type fold||Clathrin, heavy chain, linker, core motif
ENSMMUG00000005434	mml-miR-940,mml-miR-185-3p,mml-miR-365-2-5p,mml-miR-6794-5p,mml-miR-939,novel_241,mml-miR-18a-3p	CUL9	Cullin homology domain||Zinc finger, RING-type, conserved site||Galactose-binding-like domain superfamily||Cullin homology domain superfamily||CPH domain||Ribosomal protein L2, domain 2||IBR domain||Zinc finger, RING/FYVE/PHD-type||Cullin protein, neddylation domain||Cullin, N-terminal||Zinc finger, RING-type||APC10/DOC domain||Cullin-9||Cullin, conserved site||Armadillo-type fold
ENSMMUG00000005435	mml-miR-532-3p,novel_396,mml-miR-214-3p,mml-miR-671-5p,novel_158,mml-miR-939,mml-miR-549a,mml-miR-370-3p,mml-miR-874-5p	ICA1	Islet cell autoantigen 1||Arfaptin homology (AH) domain||AH/BAR domain superfamily||Islet cell autoantigen Ica1, C-terminal||Islet cell autoantigen 1/Ica1-like
ENSMMUG00000005440	mml-miR-216a-3p,mml-miR-150-3p	ELMOD1	ELMO domain||ELMO domain-containing protein 1
ENSMMUG00000005442	mml-miR-143-5p	NT5E	Calcineurin-like phosphoesterase domain, ApaH type||5'-Nucleotidase, C-terminal domain superfamily||Metallo-dependent phosphatase-like||5'-Nucleotidase/apyrase||5'-Nucleotidase, C-terminal||5'-Nucleotidase, conserved site
ENSMMUG00000005445	mml-miR-194-3p	C11orf53	Uncharacterized protein C11orf53
ENSMMUG00000005448	mml-miR-149-3p,mml-miR-204-3p,mml-miR-328,mml-miR-324-3p,novel_224,mml-miR-6794-5p,mml-miR-940,mml-miR-874-5p,mml-miR-874-3p	CD276	CD80-like, immunoglobulin C2-set||Immunoglobulin V-set domain||Immunoglobulin-like domain superfamily||Immunoglobulin subtype||Immunoglobulin subtype 2||Immunoglobulin-like fold||Immunoglobulin C1-set||Immunoglobulin-like domain
ENSMMUG00000005450	novel_224,mml-miR-769-5p,mml-miR-532-3p,mml-miR-877-3p,mml-miR-500a-5p,mml-miR-516b,mml-miR-874-5p,mml-miR-455-3p	KCNE3	Potassium channel, voltage-dependent, beta subunit, KCNE||Potassium channel, voltage-dependent, beta subunit, KCNE3
ENSMMUG00000005452	mml-miR-671-5p,novel_455	AMT	GTP-binding protein TrmE/Glycine cleavage system T protein, domain 1||Glycine cleavage system T protein||Aminomethyltransferase-like||Glycine cleavage T-protein/YgfZ, C-terminal||Aminomethyltransferase, folate-binding domain||Glycine cleavage T-protein, C-terminal barrel domain
ENSMMUG00000005456	mml-miR-331-3p,mml-miR-484,mml-miR-7172-5p,mml-miR-615-3p,mml-miR-7180-3p,novel_221,mml-miR-330-5p,mml-miR-339-3p,mml-miR-150-5p	DBF4B	BRCT domain||DBF-type zinc finger superfamily||Zinc finger, DBF-type
ENSMMUG00000005458	mml-miR-1284,mml-miR-324-5p,mml-miR-125b-5p	GJC1	Connexin, conserved site||Gap junction protein, cysteine-rich domain||Connexin, N-terminal||Connexin, N-terminal domain superfamily||Gap junction alpha-6 protein (Cx45)||Connexin
ENSMMUG00000005461	mml-miR-150-3p	SMCHD1	SMCs flexible hinge superfamily||Structural maintenance of chromosomes flexible hinge domain-containing protein 1||Histidine kinase/HSP90-like ATPase superfamily||Histidine kinase/HSP90-like ATPase||SMCs flexible hinge
ENSMMUG00000005463	mml-miR-339-3p,mml-miR-185-3p,mml-miR-503-5p,mml-miR-1230,novel_224,mml-miR-346	BRD3	Bromodomain-like superfamily||Bromodomain||Bromodomain, conserved site||NET domain||NET domain superfamily
ENSMMUG00000005466	mml-miR-371-5p,mml-miR-29b-2-5p,mml-miR-1260b,mml-miR-127-5p,mml-miR-197-5p,novel_294,mml-miR-502-5p,mml-miR-760,mml-miR-668,mml-miR-3173,mml-miR-1296-5p	SPOCD1	Transcription elongation factor S-II, central domain superfamily||Spen paralogue and orthologue SPOC, C-terminal||Transcription elongation factor S-II, central domain
ENSMMUG00000005477	mml-miR-302a-3p	TMEM68	-||Phospholipid/glycerol acyltransferase
ENSMMUG00000005480	mml-miR-939,mml-miR-423-5p,mml-miR-370-3p,mml-miR-185-3p,mml-miR-346,mml-miR-149-3p,mml-miR-4667,mml-miR-15a-3p	CARNS1	ATP-grasp fold||BL00235/CARNS1, N-terminal||Carnosine synthase 1
ENSMMUG00000005483	mml-miR-512-5p,mml-miR-1233,mml-miR-193b-3p,mml-miR-129-2-3p,mml-miR-18a-3p,mml-miR-7205-3p,mml-miR-129-1-3p,mml-miR-361-3p,mml-miR-324-3p,mml-miR-654-5p,mml-miR-370-3p,mml-miR-874-5p,mml-miR-4446-3p,mml-miR-342-3p,mml-miR-541-3p,mml-miR-193a-3p,mml-miR-214-3p	RPS6KB2	Protein kinase, ATP binding site||Protein kinase, C-terminal||Protein kinase-like domain superfamily||Ribosomal protein S6 kinase||Serine/threonine-protein kinase, active site||AGC-kinase, C-terminal||Protein kinase domain
ENSMMUG00000005485	mml-miR-149-3p,mml-miR-7184-5p,mml-miR-185-3p,novel_241	MFRP	Low-density lipoprotein (LDL) receptor class A, conserved site||LDL receptor-like superfamily||Frizzled domain||Frizzled cysteine-rich domain superfamily||CUB domain||Low-density lipoprotein (LDL) receptor class A repeat||Spermadhesin, CUB domain superfamily
ENSMMUG00000005486	mml-miR-615-5p,mml-miR-92a-5p	PTPRCAP	Protein tyrosine phosphatase receptor type C-associated protein
ENSMMUG00000005488	mml-miR-324-3p,mml-miR-331-3p,novel_277,mml-miR-298,mml-miR-320b,novel_296,novel_382,mml-miR-1224-3p,mml-miR-185-3p,mml-miR-34c-5p,mml-miR-939,novel_154,novel_455,mml-miR-1230,mml-miR-7195-3p,mml-miR-320a,mml-miR-370-3p,novel_279,mml-miR-4446-3p	CORO1B	Coronin 1B||Coronin||WD40/YVTN repeat-like-containing domain superfamily||WD40 repeat, conserved site||WD40 repeat||WD40-repeat-containing domain||WD40-repeat-containing domain superfamily||Domain of unknown function DUF1899
ENSMMUG00000005491	mml-miR-532-3p,mml-miR-324-3p,mml-miR-6794-5p,mml-miR-615-5p,mml-miR-128a-5p,mml-miR-185-3p,mml-miR-1230	CABP4	EF-Hand 1, calcium-binding site||Calcium-binding protein 4||EF-hand domain||EF-hand domain pair
ENSMMUG00000005493	mml-miR-124a-3p,mml-miR-7172-5p,mml-miR-185-3p,mml-miR-193b-5p,mml-miR-423-5p,mml-miR-506-3p,mml-miR-7180-3p	TMEM134	Transmembrane protein 134||Protein of unknown function DUF872, transmembrane
ENSMMUG00000005502	mml-miR-874-5p,mml-miR-7184-5p,mml-miR-185-3p,mml-miR-1260b,mml-miR-204-3p,mml-miR-15a-3p,mml-miR-486-3p,mml-miR-324-3p	GDI1	Rab GDI protein||GDP dissociation inhibitor||FAD/NAD(P)-binding domain superfamily
ENSMMUG00000005505	mml-miR-615-5p,mml-miR-939,mml-miR-324-3p,mml-miR-1260b	FAM50A	XAP5 protein
ENSMMUG00000005506	mml-miR-298	PARPBP	P-loop containing nucleoside triphosphate hydrolase||PCNA-interacting partner
ENSMMUG00000005507	novel_279,mml-miR-940,mml-miR-1224-5p,mml-miR-4446-3p,mml-miR-1230,mml-miR-193b-5p,novel_266,mml-miR-298,mml-miR-149-3p,mml-miR-6794-5p,mml-miR-331-3p,mml-miR-324-3p,mml-miR-92a-5p,mml-miR-296-3p	PLXNA3	WD40/YVTN repeat-like-containing domain superfamily||Immunoglobulin E-set||Rho GTPase activation protein||Plexin, TIG domain 2||Plexin, cytoplasmic RasGAP domain||PSI domain||Immunoglobulin-like fold||Sema domain superfamily||Plexin family||Sema domain||Plexin repeat||IPT domain||Plexin, TIG domain 1
ENSMMUG00000005511	mml-miR-27b-5p	SON	G-patch domain||Double-stranded RNA-binding domain||Protein SON
ENSMMUG00000005512	mml-let-7e-5p,mml-miR-940,mml-let-7d,mml-miR-149-3p	CCDC87	Coiled-coil domain-containing protein 87
ENSMMUG00000005513	mml-miR-372-3p,novel_224,mml-miR-519a-3p,mml-miR-93-5p,mml-miR-519d,mml-miR-520a-3p,mml-miR-20b-5p,mml-miR-20a-5p,mml-miR-106b-5p,novel_279,mml-miR-17-5p,mml-miR-373,mml-miR-106a-5p	CCS	Superoxide dismutase, copper/zinc binding domain||Superoxide dismutase, copper/zinc, binding site||Superoxide dismutase-like, copper/zinc binding domain superfamily||Heavy metal-associated domain, HMA||Superoxide dismutase (Cu/Zn) / superoxide dismutase copper chaperone||Heavy metal-associated domain superfamily
ENSMMUG00000005515	mml-miR-1180-5p,novel_396,mml-miR-149-3p,mml-miR-185-3p,mml-miR-432-5p	ABCC5	AAA+ ATPase domain||Multidrug resistance-associated protein 5||ABC transporter type 1, transmembrane domain superfamily||ABC transporter-like||P-loop containing nucleoside triphosphate hydrolase||ABC transporter, conserved site||ABC transporter type 1, transmembrane domain
ENSMMUG00000005521	mml-miR-149-3p,mml-miR-632,mml-miR-365-1-5p	GYG1	Nucleotide-diphospho-sugar transferases||Glycosyl transferase, family 8
ENSMMUG00000005532	novel_222,mml-miR-940	MAK	Protein kinase domain||Serine/threonine-protein kinase, active site||Protein kinase-like domain superfamily||Protein kinase, ATP binding site
ENSMMUG00000005534	mml-miR-490-5p	MAMU-DMA	Immunoglobulin-like domain superfamily||MHC class II, alpha chain, N-terminal||Immunoglobulin/major histocompatibility complex, conserved site||Immunoglobulin-like domain||Immunoglobulin-like fold||MHC classes I/II-like antigen recognition protein||MHC class II, alpha/beta chain, N-terminal||Immunoglobulin C1-set
ENSMMUG00000005541	mml-miR-204-3p,mml-miR-1224-5p,mml-miR-758-5p,novel_472,mml-miR-7181-3p	C5orf46	Protein of unknown function DUF4576
ENSMMUG00000005545	mml-miR-324-3p,mml-miR-6794-5p,mml-miR-346,novel_199,novel_164,mml-miR-125b-2-3p,mml-miR-939,mml-miR-1226,mml-miR-3173,mml-miR-23b-5p,mml-let-7a-2-3p,mml-miR-185-3p	OSM	Leukemia inhibitory factor /oncostatin, conserved site||Leukemia inhibitory factor /oncostatin||Oncostatin-M||Four-helical cytokine-like, core
ENSMMUG00000005547	mml-miR-671-5p,mml-miR-7172-5p,mml-miR-197-5p	SF3A1	Splicing factor 3A subunit 1, ubiquitin domain||Ubiquitin domain||Splicing factor 3A subunit 1||SWAP/Surp superfamily||Ubiquitin-like domain superfamily||SWAP/Surp
ENSMMUG00000005548	novel_451	NSF	CDC48, N-terminal subdomain||Aspartate decarboxylase-like domain superfamily||Vesicle-fusing ATPase||AAA+ ATPase domain||ATPase, AAA-type, conserved site||CDC48, domain 2||CDC48 domain 2-like superfamily||P-loop containing nucleoside triphosphate hydrolase||ATPase, AAA-type, core||AAA ATPase, AAA+ lid domain
ENSMMUG00000005551	mml-miR-30b-3p,mml-miR-328,mml-miR-939,mml-miR-7205-3p	SLFN11	Schlafen, AAA domain superfamily||Schlafen family||P-loop containing nucleoside triphosphate hydrolase||Schlafen, AAA domain||Domain of unknown function DUF2075
ENSMMUG00000005553	mml-miR-210-5p,mml-miR-185-3p,mml-miR-4667,mml-miR-204-3p,mml-miR-7174-5p,novel_164,novel_199,mml-miR-298,mml-miR-671-5p,mml-miR-331-3p,mml-miR-6794-5p,mml-miR-346,mml-miR-324-3p,mml-miR-214-5p,mml-miR-134-3p,mml-miR-365-2-5p,novel_279,mml-miR-874-5p,mml-miR-940,mml-miR-874-3p,mml-miR-636,mml-miR-23b-5p,mml-miR-339-5p,mml-miR-1226,mml-miR-939,mml-miR-7172-5p,novel_451,mml-miR-1243-5p,mml-miR-584-…	-	Rab-GTPase-TBC domain superfamily||Cytosolic arginine sensor for mTORC1 subunit 1||Rab-GTPase-TBC domain||CASTOR, ACT domain||CASTOR family||CASTOR1, N-terminal
[truncated: 6,046 more rows]
