# Supplementary material for: MicroRNA Profile of MA-104 Cell Line Associated With the Pathogenesis of Bovine Rotavirus Strain Circulated in Chinese Calves
Source: Front Microbiol. 2022 Apr 11;13:854348. doi: 10.3389/fmicb.2022.854348 (PMC9062783; doi:10.3389/fmicb.2022.854348)
Supplement: Supplementary file 2 [file Data_Sheet_2.ZIP › Supplementary tables/Table S5a-S5f/Table S5f.DEmiRNAs_48 hpi.xls]

## Sheet: K48vsL48.DE_up
Supplementary Table. S5f. The list of the total DE miRNAs of infected samples in comparison to the control (48 hpi)
sRNA	Infected 48 hpi_readcount	Control 48 hpi_readcount	log2FoldChange	pval	padj	Regulation	significance
mml-miR-1185-3p	65.173	23.242	1.49974	0.00036017	0.0130428	Upregulated	TRUE
mml-miR-134-5p	152.507	75.4743	1.023	0.000127516	0.00517149	Upregulated	TRUE
mml-miR-192-5p	1448.92	996.222	0.541764	0.0409211	0.491264	Upregulated	TRUE
mml-miR-210-3p	147.116	84.1802	0.819242	0.00436703	0.0796982	Upregulated	TRUE
mml-miR-299-3p	356.471	138.411	1.37609	0.000408024	0.0130428	Upregulated	TRUE
mml-miR-379-5p	1141.66	539.876	1.08395	3.67823e-05	0.00328506	Upregulated	TRUE
mml-miR-381-3p	5330.23	2103.47	1.34257	2.34896e-07	2.8579e-05	Upregulated	TRUE
mml-miR-382-5p	107.887	57.9126	0.875048	0.0151625	0.230597	Upregulated	TRUE
mml-miR-409-3p	1071.01	618.137	0.79335	6.95164e-05	0.00349716	Upregulated	TRUE
mml-miR-410-3p	93.957	42.2586	1.18465	0.00572243	0.0994613	Upregulated	TRUE
mml-miR-411-3p	78.7191	40.9137	0.933393	0.00986091	0.156488	Upregulated	TRUE
mml-miR-411-5p	2188.14	966.888	1.18033	7.66502e-05	0.00349716	Upregulated	TRUE
mml-miR-487b-3p	47.6763	27.6329	0.79909	0.0377724	0.475412	Upregulated	TRUE
mml-miR-495-3p	350.211	154.411	1.17485	6.05586e-05	0.00349716	Upregulated	TRUE
mml-miR-654-3p	1194.77	558.59	1.09536	0.0016756	0.0339775	Upregulated	TRUE
mml-miR-654-5p	213.423	104.812	1.01907	0.000996098	0.0242384	Upregulated	TRUE
mml-miR-656-3p	87.1501	37.2896	1.23479	0.000428804	0.0130428	Upregulated	TRUE
mml-miR-889-3p	371.997	194.842	0.93911	4.50008e-05	0.00328506	Upregulated	TRUE
novel_319	261.349	172.385	0.603983	0.028394	0.370136	Upregulated	TRUE
novel_366	6.52983	0	4.7249	0.00326279	0.06268	Upregulated	TRUE
novel_458	320.48	199.576	0.675767	0.00838937	0.139187	Upregulated	TRUE
mml-miR-125a-5p	519.998	934.56	-0.846535	0.000926784	0.0241626	Downregulated	TRUE
mml-miR-150-5p	0.315916	5.12733	-3.68717	0.0265564	0.359003	Downregulated	TRUE
mml-miR-181a-5p	982.423	1561.64	-0.670116	0.00123182	0.026448	Downregulated	TRUE
mml-miR-423-3p	1636.88	2090.31	-0.352962	0.049801	0.540469	Downregulated	TRUE
novel_130	3.27542	15.5303	-2.27217	0.016956	0.247558	Downregulated	TRUE
novel_256	3.37244	57.5979	-4.02184	2.3785e-08	4.34076e-06	Downregulated	TRUE
novel_352	121.908	522.484	-2.10101	6.03692e-14	2.20348e-11	Downregulated	TRUE
novel_361	26.7283	63.2362	-1.26705	0.00113963	0.0259979	Downregulated	TRUE
novel_395	0.295013	4.12601	-3.96485	0.0229323	0.321935	Downregulated	TRUE
novel_433	8.76037	32.0415	-1.89572	0.000494487	0.0138837	Downregulated	TRUE
novel_474	1.49972	7.08318	-2.25943	0.0417238	0.491264	Downregulated	TRUE
