# Supplementary material for: MicroRNA Profile of MA-104 Cell Line Associated With the Pathogenesis of Bovine Rotavirus Strain Circulated in Chinese Calves
Source: Front Microbiol. 2022 Apr 11;13:854348. doi: 10.3389/fmicb.2022.854348 (PMC9062783; doi:10.3389/fmicb.2022.854348)
Supplement: Supplementary file 2 [file Data_Sheet_2.ZIP › Supplementary tables/Table S5a-S5f/Table S5e.DEmiRNAs_36 hpi.xls]

## Sheet: I36vsJ36.DE_up
Supplementary Table. S5e. The list of the total DE miRNAs of infected samples in comparison to the control (36 hpi),
sRNA	Infected 36 hpi_readcount	Control 36 hpi_readcount	log2FoldChange	pval	padj	Regulation	significance
mml-miR-106b-5p	138.829	62.1682	1.14114	0.00426641	0.0981146	Upregulated	TRUE
mml-miR-151-5p	120.882	48.0353	1.34703	0.00808465	0.0981146	Upregulated	TRUE
mml-miR-19b	122.33	53.5792	1.15184	0.020464	0.194408	Upregulated	TRUE
mml-miR-21-3p	218.361	142.075	0.619975	0.0491967	0.233443	Upregulated	TRUE
mml-miR-21-5p	1.41033e+06	800508	0.817038	0.0232651	0.203582	Upregulated	TRUE
mml-miR-29b-3p	80.8292	15.7089	2.30366	0.000145169	NA	Upregulated	TRUE
mml-miR-340-5p	827.542	396.46	1.05536	0.0385166	0.203582	Upregulated	TRUE
mml-miR-34c-5p	2266.61	1430.96	0.663387	0.0195219	0.194408	Upregulated	TRUE
mml-miR-369-3p	60.3913	21.2014	1.4608	0.0107282	NA	Upregulated	TRUE
mml-miR-411-5p	3217.06	2044.47	0.653362	0.0348591	0.203582	Upregulated	TRUE
mml-miR-429-3p	423.674	282.176	0.582535	0.0368642	0.203582	Upregulated	TRUE
mml-miR-499-5p	49.7956	22.49	1.09751	0.0474173	NA	Upregulated	TRUE
mml-miR-9-5p	1167.37	815.656	0.516659	0.0345442	0.203582	Upregulated	TRUE
novel_115	4.12706	0	4.94215	0.0335733	NA	Upregulated	TRUE
novel_308	15.9411	0	6.99959	3.33046e-06	NA	Upregulated	TRUE
novel_312	18.8255	2.92328	2.91514	0.00191252	NA	Upregulated	TRUE
novel_349	16.5843	2.08184	3.23619	0.01381	NA	Upregulated	TRUE
novel_351	17.0592	1.25983	4.22219	0.00142807	NA	Upregulated	TRUE
novel_356	40.26	5.47715	3.00637	0.00524649	NA	Upregulated	TRUE
novel_386	12.4592	1.31347	3.57338	0.0201826	NA	Upregulated	TRUE
novel_416	10.3931	1.72448	2.86468	0.0464415	NA	Upregulated	TRUE
novel_423	18.3559	4.44595	2.21483	0.0308276	NA	Upregulated	TRUE
novel_431	10.2759	0.437825	5.20608	0.00230563	NA	Upregulated	TRUE
novel_435	4.48603	0.437825	3.92704	0.0472361	NA	Upregulated	TRUE
novel_458	999.944	221.214	2.18618	3.5691e-06	0.000542503	Upregulated	TRUE
novel_487	8.11267	0.822006	3.67375	0.0327968	NA	Upregulated	TRUE
novel_66	255.063	66.3634	1.96061	0.00787003	0.0981146	Upregulated	TRUE
mml-miR-106b-3p	181.971	296.255	-0.691926	0.0325924	0.203582	Downregulated	TRUE
mml-miR-10b-5p	3467.59	5243.44	-0.596095	0.010489	0.11388	Downregulated	TRUE
mml-miR-129-5p	54.5225	103.994	-0.937222	0.047771	0.233443	Downregulated	TRUE
mml-miR-140-3p	1075.68	1781.53	-0.726117	0.00575617	0.0981146	Downregulated	TRUE
mml-miR-149-5p	104.436	172.088	-0.730484	0.033473	0.203582	Downregulated	TRUE
mml-miR-191-5p	958.73	1542.59	-0.685987	0.0253213	0.203582	Downregulated	TRUE
mml-miR-193b-5p	12.755	34.9724	-1.41901	0.0459258	NA	Downregulated	TRUE
mml-miR-197-3p	268.751	508.887	-0.917395	0.00662178	0.0981146	Downregulated	TRUE
mml-miR-221-5p	57.8821	123.589	-1.10086	0.00713634	0.0981146	Downregulated	TRUE
mml-miR-28-3p	301.566	432.952	-0.518242	0.0388413	0.203582	Downregulated	TRUE
mml-miR-30c-5p	1069.32	1762.95	-0.718924	0.0380462	0.203582	Downregulated	TRUE
mml-miR-30d-5p	7525.2	12653	-0.749597	0.00360325	0.0981146	Downregulated	TRUE
mml-miR-320a	292.612	558.398	-0.933322	0.00839138	0.0981146	Downregulated	TRUE
mml-miR-339-5p	144.9	254.954	-0.802912	0.0429877	0.217804	Downregulated	TRUE
mml-miR-361-3p	312.326	596.206	-0.932905	0.00731269	0.0981146	Downregulated	TRUE
mml-miR-365-1-5p	29.1691	59.9053	-1.03948	0.0258168	NA	Downregulated	TRUE
mml-miR-365-3p	110.853	271.028	-1.29578	0.000445912	0.0338893	Downregulated	TRUE
mml-miR-423-3p	1941.45	3093.31	-0.671998	0.0286856	0.203582	Downregulated	TRUE
mml-miR-423-5p	668.154	1059.18	-0.665626	0.00588292	0.0981146	Downregulated	TRUE
mml-miR-484	168.437	257.393	-0.605601	0.0387752	0.203582	Downregulated	TRUE
mml-miR-877-5p	13.6332	35.6829	-1.37434	0.0197251	NA	Downregulated	TRUE
mml-miR-92a-3p	2177.76	3639.84	-0.741535	0.0354706	0.203582	Downregulated	TRUE
mml-miR-99b-5p	5751.08	10711.2	-0.897019	0.00137947	0.0698932	Downregulated	TRUE
