# Supplementary material for: MicroRNA Profile of MA-104 Cell Line Associated With the Pathogenesis of Bovine Rotavirus Strain Circulated in Chinese Calves
Source: Front Microbiol. 2022 Apr 11;13:854348. doi: 10.3389/fmicb.2022.854348 (PMC9062783; doi:10.3389/fmicb.2022.854348)
Supplement: Supplementary file 2 [file Data_Sheet_2.ZIP › Supplementary tables/Table S5a-S5f/Table S5c.DEmiRNAs_12 hpi.xls]

## Sheet: E12vsF12.DE_up
Supplementary Table. S5c. The list of the total DE miRNAs of infected samples in comparison to the control (12 hpi)
sRNA	Infected 12 hpi_readcount	Control 12 hpi_readcount	log2FoldChange	pval	padj	Regulation	significance
mml-miR-132-3p	58.2785	29.9695	0.958797	0.0424139	0.980045	Upregulated	TRUE
mml-miR-369-5p	266.122	109.368	1.28407	0.00569857	0.373573	Upregulated	TRUE
mml-miR-379-3p	32.7653	12.4105	1.39192	0.0199704	0.785503	Upregulated	TRUE
mml-miR-411-3p	288.895	130.489	1.14714	0.000983792	0.116087	Upregulated	TRUE
novel_256	171.203	39.9212	2.10523	0.0254458	0.938313	Upregulated	TRUE
novel_277	40.0792	3.1434	3.66894	6.43714e-05	0.0169383	Upregulated	TRUE
novel_420	268.548	90.5936	1.56737	0.0166627	0.75623	Upregulated	TRUE
novel_458	2626.3	617.871	2.08735	8.61272e-05	0.0169383	Upregulated	TRUE
mml-miR-139-3p	9.42123	48.7995	-2.3688	0.0299526	0.980045	Downregulated	TRUE
mml-miR-151-5p	34.1925	110.831	-1.6962	3.33079e-05	0.0169383	Downregulated	TRUE
mml-miR-181b-5p	192.295	408.292	-1.08554	0.0415356	0.980045	Downregulated	TRUE
mml-miR-181c-5p	0.833626	5.77916	-2.77997	0.0400206	0.980045	Downregulated	TRUE
mml-miR-200a-3p	317.648	726.74	-1.19406	0.00290144	0.219911	Downregulated	TRUE
mml-miR-29b-3p	14.6857	178.602	-3.60453	0.000130843	0.0192994	Downregulated	TRUE
mml-miR-30a-5p	6916.19	17805.2	-1.36426	0.00298184	0.219911	Downregulated	TRUE
mml-miR-30e-5p	509.85	1742.61	-1.77323	0.00274198	0.219911	Downregulated	TRUE
mml-miR-32-5p	11.6658	75.5829	-2.69662	0.0347939	0.980045	Downregulated	TRUE
mml-miR-342-5p	3.08558	33.8815	-3.45547	0.00740844	0.437098	Downregulated	TRUE
mml-miR-34c-5p	917.717	2704.62	-1.55938	0.0199091	0.785503	Downregulated	TRUE
mml-miR-365-2-5p	21.3305	97.4472	-2.18967	0.045794	0.980045	Downregulated	TRUE
mml-miR-374a-3p	4.69114	41.2498	-3.13717	0.01116	0.548698	Downregulated	TRUE
mml-miR-671-5p	3.93138	17.9278	-2.18835	0.010355	0.548698	Downregulated	TRUE
