# Supplementary material for: MicroRNA Profile of MA-104 Cell Line Associated With the Pathogenesis of Bovine Rotavirus Strain Circulated in Chinese Calves
Source: Front Microbiol. 2022 Apr 11;13:854348. doi: 10.3389/fmicb.2022.854348 (PMC9062783; doi:10.3389/fmicb.2022.854348)
Supplement: Supplementary file 2 [file Data_Sheet_2.ZIP › Supplementary tables/Table S5a-S5f/Table S5d.DEmiRNAs_24 hpi.xls]

## Sheet: G24vsH24.DE_up
Supplementary Table. S5d.The list of the total DE miRNAs of infected samples in comparison to the control (24 hpi)
sRNA	Infected 24 hpi_readcount	Control 24 hpi_readcount	log2FoldChange	pval	padj	Regulation	significance
mml-miR-26b-3p	5.94961	0.0760583	4.30643	0.0302867	0.999874	Upregulated	TRUE
mml-miR-451	4180.87	630.828	2.72887	0.0399502	0.999874	Upregulated	TRUE
novel_107	267.712	41.2712	2.70586	0.0230012	0.999874	Upregulated	TRUE
novel_112	7.96573	0.0760583	4.81343	0.0110992	0.999874	Upregulated	TRUE
novel_352	193.866	23.9233	3.03	0.0367245	0.999874	Upregulated	TRUE
novel_356	8.55245	0	5.57138	0.0192207	0.999874	Upregulated	TRUE
novel_477	83.4666	7.84128	3.43741	0.0119962	0.999874	Upregulated	TRUE
novel_66	66.797	7.29594	3.08747	0.00171226	0.999874	Upregulated	TRUE
mml-miR-197-3p	704.304	2387.35	-1.76009	0.0441398	0.999874	Downregulated	TRUE
mml-miR-204-3p	22.3841	134.641	-2.56393	0.0141025	0.999874	Downregulated	TRUE
mml-miR-342-5p	5.61121	26.1938	-2.16503	0.0456361	0.999874	Downregulated	TRUE
mml-miR-504-5p	26.3154	117.751	-2.15362	0.0269096	0.999874	Downregulated	TRUE
mml-miR-574	150.212	576.708	-1.93554	0.0199489	0.999874	Downregulated	TRUE
