# Supplementary material for: MicroRNA Profile of MA-104 Cell Line Associated With the Pathogenesis of Bovine Rotavirus Strain Circulated in Chinese Calves
Source: Front Microbiol. 2022 Apr 11;13:854348. doi: 10.3389/fmicb.2022.854348 (PMC9062783; doi:10.3389/fmicb.2022.854348)
Supplement: Supplementary file 2 [file Data_Sheet_2.ZIP › Supplementary tables/Table S5a-S5f/Table S5a.DE miRANs 0hpi.xls]

## Sheet: A0vsB0.DE_up
Supplementary Table. S5a. The list of the total DE miRNAs of infected samples in comparison to the control (0 hpi)
sRNA	Infected 0 hpi_readcount	Control 0 hpi_readcount	log2FoldChange	pval	padj	Regulation	significance
mml-let-7f-5p	31814.5	20728.9	0.618034	0.0101895	0.489098	Upregulated	TRUE
mml-let-7g-5p	11837.6	8658.69	0.451132	0.0423774	0.987982	Upregulated	TRUE
mml-miR-126	1355.9	757.017	0.840245	0.0219601	0.721217	Upregulated	TRUE
mml-miR-142-5p	27.9567	12.0097	1.1945	0.0462556	0.987982	Upregulated	TRUE
mml-miR-199a-3p	31.9143	8.12694	1.97182	0.0097756	0.489098	Upregulated	TRUE
mml-miR-26b-5p	1152.54	545.794	1.0789	0.00126646	0.0878077	Upregulated	TRUE
mml-miR-27a-5p	2826.6	1342.13	1.07452	1.61236e-06	0.000143731	Upregulated	TRUE
mml-miR-656-3p	507.235	346.057	0.550788	0.0461064	0.987982	Upregulated	TRUE
mml-miR-99a-5p	150.902	53.5255	1.50334	0.00611471	0.381558	Upregulated	TRUE
novel_107	171.745	52.2139	1.72511	3.12958e-07	4.88214e-05	Upregulated	TRUE
novel_253	4.64232	0	5.20828	0.0152563	0.586823	Upregulated	TRUE
novel_256	133.96	2.75194	5.55795	1.52848e-19	9.53773e-17	Upregulated	TRUE
novel_277	101.289	0.233861	8.70799	3.50961e-12	7.29998e-10	Upregulated	TRUE
novel_352	151.49	16.5241	3.19096	2.1875e-14	6.82499e-12	Upregulated	TRUE
novel_361	32.5064	2.07642	3.90936	1.09398e-06	0.000136529	Upregulated	TRUE
novel_366	26.1888	0.656683	5.28227	1.52218e-06	0.000143731	Upregulated	TRUE
novel_369	10.5822	2.50872	2.09461	0.042112	0.987982	Upregulated	TRUE
novel_461	7.04545	0.51983	3.88799	0.0156398	0.586823	Upregulated	TRUE
novel_477	257.601	108.167	1.25404	9.9141e-05	0.007733	Upregulated	TRUE
novel_505	4.08183	0	5.01981	0.0117195	0.522355	Upregulated	TRUE
mml-miR-128a-5p	4.36977	14.472	-1.73771	0.0313652	0.889632	Downregulated	TRUE
mml-miR-30c-2-3p	309.679	460.557	-0.57179	0.0390914	0.987982	Downregulated	TRUE
mml-miR-320a	1018.54	1420.94	-0.480735	0.0426497	0.987982	Downregulated	TRUE
mml-miR-331-3p	53.2749	106.969	-1.00614	0.0166687	0.586823	Downregulated	TRUE
mml-miR-33b-3p	11.4549	35.7768	-1.62232	0.0101404	0.489098	Downregulated	TRUE
mml-miR-425	1427.01	2524.87	-0.823095	0.0260019	0.772629	Downregulated	TRUE
mml-miR-500a-5p	100.959	165.03	-0.709645	0.0487118	0.987982	Downregulated	TRUE
mml-miR-532-3p	13.4529	29.367	-1.14526	0.0440577	0.987982	Downregulated	TRUE
mml-miR-877-3p	1.58702	11.0714	-2.89478	0.0235917	0.736062	Downregulated	TRUE
mml-miR-877-5p	128.551	215.693	-0.746477	0.0169276	0.586823	Downregulated	TRUE
