# Supplementary material for: MicroRNA Profile of MA-104 Cell Line Associated With the Pathogenesis of Bovine Rotavirus Strain Circulated in Chinese Calves
Source: Front Microbiol. 2022 Apr 11;13:854348. doi: 10.3389/fmicb.2022.854348 (PMC9062783; doi:10.3389/fmicb.2022.854348)
Supplement: Supplementary file 2 [file Data_Sheet_2.ZIP › Supplementary tables/Table S5a-S5f/Table S5b.DEmiRNAs_6 hpi.xls]

## Sheet: C6vsD6.DE_up
Supplementary Table. S5b. The list of the total DE miRNAs of infected samples in comparison to the control (6 hpi)
sRNA	Infected 6 hpi_readcount	Control 6 hpi_readcount	log2FoldChange	pval	padj	Regulation	significance
mml-miR-127-3p	34.0337	6.04365	2.45294	0.00357868	0.445904	Upregulated	TRUE
mml-miR-154-3p	6.62521	0.703546	3.38443	0.0366032	0.997688	Upregulated	TRUE
mml-miR-184	26.7763	0.975946	4.79807	0.000314312	0.048954	Upregulated	TRUE
mml-miR-19b	369.517	109.962	1.75181	0.0378165	0.997688	Upregulated	TRUE
mml-miR-302a-5p	5.91721	0.44098	4.07831	0.0426595	0.997688	Upregulated	TRUE
mml-miR-30b-5p	194.866	50.3171	1.96451	0.0119053	0.997688	Upregulated	TRUE
mml-miR-374b-5p	273.682	108.499	1.33894	0.0337124	0.997688	Upregulated	TRUE
mml-miR-451	372.668	7.35703	5.73433	1.20714e-18	7.52046e-16	Upregulated	TRUE
mml-miR-486-3p	143.71	1.93222	6.25768	3.80355e-13	7.89871e-11	Upregulated	TRUE
mml-miR-486-5p	147.497	1.93222	6.29524	2.626e-13	7.89871e-11	Upregulated	TRUE
mml-miR-99a-5p	97.6478	28.3191	1.79095	0.0239067	0.997688	Upregulated	TRUE
mml-miR-148b-3p	549.799	1204.9	-1.13169	0.0259439	0.997688	Downregulated	TRUE
mml-miR-99b-3p	659.121	1580.74	-1.26177	0.0361762	0.997688	Downregulated	TRUE
