# Supplementary material for: MicroRNA Profile of MA-104 Cell Line Associated With the Pathogenesis of Bovine Rotavirus Strain Circulated in Chinese Calves
Source: Front Microbiol. 2022 Apr 11;13:854348. doi: 10.3389/fmicb.2022.854348 (PMC9062783; doi:10.3389/fmicb.2022.854348)
Supplement: Supplementary file 2 [file Data_Sheet_2.ZIP › Supplementary tables/Table S7a-S7f/Table S7e.DEG_GO_enrichment_result.xls]

## Sheet: I36vsJ36.DEG_GO_enrichment_resu
GO_accession	Description	Term_type	Over_represented_pValue	Corrected_pValue	DEG_item	DEG_list	Bg_item	Bg_list	Gene_names			Supplementary Table S7e. Enriched GO analysis of the target mRNAs of the DE miRNAs in Infected versus Control group (36hpi)
GO:0051179	localization	biological_process	1.4822e-08	0.00028768	632	1902	4827	18463	ENSMMUG00000008714,ENSMMUG00000000822,ENSMMUG00000017416,ENSMMUG00000002569,ENSMMUG00000045903,ENSMMUG00000007859,ENSMMUG00000001564,ENSMMUG00000048207,ENSMMUG00000016596,ENSMMUG00000009386,ENSMMUG00000021477,ENSMMUG00000003787,ENSMMUG00000014305,ENSMMUG00000020212,ENSMMUG00000018177,ENSMMUG00000021935,ENSMMUG00000019726,ENSMMUG00000001118,ENSMMUG00000006703,ENSMMUG00000001537,ENSMMUG00000013782,…
GO:0044763	single-organism cellular process	biological_process	1.4322e-07	0.00098009	1254	1902	10747	18463	ENSMMUG00000000972,ENSMMUG00000002699,ENSMMUG00000001614,ENSMMUG00000006728,ENSMMUG00000019235,ENSMMUG00000018404,ENSMMUG00000006359,ENSMMUG00000020415,ENSMMUG00000015512,ENSMMUG00000039887,ENSMMUG00000016669,ENSMMUG00000018849,ENSMMUG00000006327,ENSMMUG00000018594,ENSMMUG00000014346,ENSMMUG00000020534,ENSMMUG00000018525,ENSMMUG00000042839,ENSMMUG00000016104,ENSMMUG00000021837,ENSMMUG00000021144,…
GO:0005886	plasma membrane	cellular_component	1.9754e-07	0.00098009	457	1902	3472	18463	ENSMMUG00000004179,ENSMMUG00000000388,ENSMMUG00000011741,ENSMMUG00000012659,ENSMMUG00000011702,ENSMMUG00000045046,ENSMMUG00000009126,ENSMMUG00000002043,ENSMMUG00000016089,ENSMMUG00000013665,ENSMMUG00000015852,ENSMMUG00000011403,ENSMMUG00000007356,ENSMMUG00000001328,ENSMMUG00000005427,ENSMMUG00000007004,ENSMMUG00000023382,ENSMMUG00000019970,ENSMMUG00000031207,ENSMMUG00000010497,ENSMMUG00000020416,…
GO:0071944	cell periphery	cellular_component	2.0199e-07	0.00098009	472	1902	3597	18463	ENSMMUG00000001970,ENSMMUG00000015273,ENSMMUG00000016563,ENSMMUG00000022520,ENSMMUG00000007006,ENSMMUG00000001037,ENSMMUG00000008926,ENSMMUG00000011527,ENSMMUG00000008993,ENSMMUG00000022598,ENSMMUG00000022678,ENSMMUG00000019807,ENSMMUG00000017351,ENSMMUG00000010674,ENSMMUG00000019008,ENSMMUG00000001348,ENSMMUG00000016837,ENSMMUG00000000846,ENSMMUG00000013685,ENSMMUG00000039621,ENSMMUG00000023390,…
GO:0016020	membrane	cellular_component	2.5119e-06	0.0097506	857	1902	7220	18463	ENSMMUG00000021398,ENSMMUG00000006495,ENSMMUG00000016265,ENSMMUG00000010451,ENSMMUG00000023297,ENSMMUG00000003433,ENSMMUG00000002697,ENSMMUG00000011506,ENSMMUG00000007586,ENSMMUG00000001102,ENSMMUG00000004405,ENSMMUG00000005199,ENSMMUG00000007230,ENSMMUG00000002832,ENSMMUG00000041988,ENSMMUG00000013560,ENSMMUG00000020354,ENSMMUG00000009357,ENSMMUG00000008383,ENSMMUG00000012769,ENSMMUG00000017596,…
GO:0031982	vesicle	cellular_component	5.0304e-06	0.016272	136	1902	829	18463	ENSMMUG00000007142,ENSMMUG00000009119,ENSMMUG00000005830,ENSMMUG00000012933,ENSMMUG00000005432,ENSMMUG00000003789,ENSMMUG00000011526,ENSMMUG00000013542,ENSMMUG00000007209,ENSMMUG00000012608,ENSMMUG00000018740,ENSMMUG00000019339,ENSMMUG00000016421,ENSMMUG00000021934,ENSMMUG00000014132,ENSMMUG00000005727,ENSMMUG00000014514,ENSMMUG00000005729,ENSMMUG00000005122,ENSMMUG00000003620,ENSMMUG00000010655,…
GO:0050793	regulation of developmental process	biological_process	7.0701e-06	0.019603	255	1902	1769	18463	ENSMMUG00000002573,ENSMMUG00000005488,ENSMMUG00000008100,ENSMMUG00000002382,ENSMMUG00000014485,ENSMMUG00000006727,ENSMMUG00000013140,ENSMMUG00000013270,ENSMMUG00000003433,ENSMMUG00000023382,ENSMMUG00000010337,ENSMMUG00000019756,ENSMMUG00000017274,ENSMMUG00000007356,ENSMMUG00000015852,ENSMMUG00000011403,ENSMMUG00000010895,ENSMMUG00000010402,ENSMMUG00000000149,ENSMMUG00000020032,ENSMMUG00000016089,…
GO:0051234	establishment of localization	biological_process	1.9203e-05	0.044585	476	1902	3690	18463	ENSMMUG00000008133,ENSMMUG00000011935,ENSMMUG00000015158,ENSMMUG00000000144,ENSMMUG00000013249,ENSMMUG00000021787,ENSMMUG00000015784,ENSMMUG00000030597,ENSMMUG00000022687,ENSMMUG00000021257,ENSMMUG00000017654,ENSMMUG00000017921,ENSMMUG00000012988,ENSMMUG00000018925,ENSMMUG00000004400,ENSMMUG00000037662,ENSMMUG00000021096,ENSMMUG00000019662,ENSMMUG00000003056,ENSMMUG00000008870,ENSMMUG00000011401,…
GO:0006810	transport	biological_process	2.0674e-05	0.044585	461	1902	3571	18463	ENSMMUG00000016549,ENSMMUG00000010852,ENSMMUG00000005091,ENSMMUG00000004464,ENSMMUG00000015204,ENSMMUG00000008263,ENSMMUG00000021670,ENSMMUG00000000477,ENSMMUG00000015177,ENSMMUG00000009683,ENSMMUG00000008129,ENSMMUG00000007676,ENSMMUG00000022020,ENSMMUG00000009936,ENSMMUG00000042157,ENSMMUG00000029310,ENSMMUG00000014408,ENSMMUG00000014618,ENSMMUG00000022198,ENSMMUG00000015663,ENSMMUG00000014748,…
GO:0005861	troponin complex	cellular_component	2.3111e-05	0.044857	6	1902	8	18463	ENSMMUG00000016589,ENSMMUG00000013507,ENSMMUG00000004838,ENSMMUG00000006169,ENSMMUG00000046222,ENSMMUG00000005618
GO:0044699	single-organism process	biological_process	4.0273e-05	0.071059	1357	1902	11925	18463	ENSMMUG00000011588,ENSMMUG00000012455,ENSMMUG00000015362,ENSMMUG00000005427,ENSMMUG00000023382,ENSMMUG00000010939,ENSMMUG00000006894,ENSMMUG00000017274,ENSMMUG00000015852,ENSMMUG00000011403,ENSMMUG00000009175,ENSMMUG00000046417,ENSMMUG00000008443,ENSMMUG00000032281,ENSMMUG00000010578,ENSMMUG00000045046,ENSMMUG00000031012,ENSMMUG00000020395,ENSMMUG00000016507,ENSMMUG00000012240,ENSMMUG00000022031,…
GO:0065009	regulation of molecular function	biological_process	4.7021e-05	0.076052	296	1902	2172	18463	ENSMMUG00000002923,ENSMMUG00000008430,ENSMMUG00000010251,ENSMMUG00000045740,ENSMMUG00000047114,ENSMMUG00000014603,ENSMMUG00000008260,ENSMMUG00000011253,ENSMMUG00000015803,ENSMMUG00000007675,ENSMMUG00000020102,ENSMMUG00000003074,ENSMMUG00000012724,ENSMMUG00000009786,ENSMMUG00000007209,ENSMMUG00000002721,ENSMMUG00000014830,ENSMMUG00000028772,ENSMMUG00000012608,ENSMMUG00000015072,ENSMMUG00000000033,…
GO:0009268	response to pH	biological_process	5.6001e-05	0.079734	10	1902	22	18463	ENSMMUG00000016893,ENSMMUG00000002961,ENSMMUG00000022390,ENSMMUG00000020121,ENSMMUG00000005698,ENSMMUG00000010342,ENSMMUG00000023363,ENSMMUG00000006529,ENSMMUG00000019031,ENSMMUG00000011389
GO:0048519	negative regulation of biological process	biological_process	6.1016e-05	0.079734	478	1902	3721	18463	ENSMMUG00000014409,ENSMMUG00000013565,ENSMMUG00000006728,ENSMMUG00000019235,ENSMMUG00000000226,ENSMMUG00000007329,ENSMMUG00000009097,ENSMMUG00000023186,ENSMMUG00000006359,ENSMMUG00000014425,ENSMMUG00000020121,ENSMMUG00000008742,ENSMMUG00000007457,ENSMMUG00000004173,ENSMMUG00000002010,ENSMMUG00000016669,ENSMMUG00000014531,ENSMMUG00000014523,ENSMMUG00000004413,ENSMMUG00000007845,ENSMMUG00000041958,…
GO:0051093	negative regulation of developmental process	biological_process	6.8639e-05	0.079734	101	1902	628	18463	ENSMMUG00000023401,ENSMMUG00000007098,ENSMMUG00000006840,ENSMMUG00000038702,ENSMMUG00000009198,ENSMMUG00000004982,ENSMMUG00000014305,ENSMMUG00000012110,ENSMMUG00000017652,ENSMMUG00000002554,ENSMMUG00000021655,ENSMMUG00000019031,ENSMMUG00000007085,ENSMMUG00000008670,ENSMMUG00000009926,ENSMMUG00000019297,ENSMMUG00000002569,ENSMMUG00000000140,ENSMMUG00000014752,ENSMMUG00000040355,ENSMMUG00000022203,…
GO:0031988	membrane-bounded vesicle	cellular_component	6.9992e-05	0.079734	107	1902	658	18463	ENSMMUG00000012743,ENSMMUG00000021544,ENSMMUG00000040829,ENSMMUG00000018254,ENSMMUG00000022934,ENSMMUG00000013232,ENSMMUG00000010272,ENSMMUG00000023678,ENSMMUG00000021864,ENSMMUG00000013028,ENSMMUG00000012094,ENSMMUG00000030785,ENSMMUG00000017763,ENSMMUG00000005027,ENSMMUG00000039045,ENSMMUG00000020212,ENSMMUG00000032213,ENSMMUG00000011317,ENSMMUG00000008423,ENSMMUG00000021842,ENSMMUG00000013722,…
GO:0071467	cellular response to pH	biological_process	7.3393e-05	0.079734	8	1902	15	18463	ENSMMUG00000022390,ENSMMUG00000020121,ENSMMUG00000016893,ENSMMUG00000002961,ENSMMUG00000023363,ENSMMUG00000006529,ENSMMUG00000011389,ENSMMUG00000010342
GO:0015629	actin cytoskeleton	cellular_component	7.3945e-05	0.079734	74	1902	421	18463	ENSMMUG00000004282,ENSMMUG00000013507,ENSMMUG00000016589,ENSMMUG00000011713,ENSMMUG00000003546,ENSMMUG00000019893,ENSMMUG00000018920,ENSMMUG00000007027,ENSMMUG00000010895,ENSMMUG00000020274,ENSMMUG00000048864,ENSMMUG00000015774,ENSMMUG00000046222,ENSMMUG00000007591,ENSMMUG00000019767,ENSMMUG00000006894,ENSMMUG00000013943,ENSMMUG00000010367,ENSMMUG00000012334,ENSMMUG00000013746,ENSMMUG00000020416,…
GO:1901700	response to oxygen-containing compound	biological_process	7.8828e-05	0.080525	132	1902	869	18463	ENSMMUG00000007418,ENSMMUG00000009926,ENSMMUG00000021808,ENSMMUG00000014791,ENSMMUG00000001044,ENSMMUG00000015628,ENSMMUG00000010472,ENSMMUG00000017985,ENSMMUG00000020779,ENSMMUG00000015051,ENSMMUG00000012110,ENSMMUG00000003611,ENSMMUG00000010495,ENSMMUG00000007209,ENSMMUG00000011253,ENSMMUG00000008260,ENSMMUG00000014603,ENSMMUG00000014604,ENSMMUG00000021282,ENSMMUG00000045740,ENSMMUG00000015982,…
GO:0022603	regulation of anatomical structure morphogenesis	biological_process	8.4736e-05	0.082067	121	1902	767	18463	ENSMMUG00000004811,ENSMMUG00000020117,ENSMMUG00000011614,ENSMMUG00000032429,ENSMMUG00000019143,ENSMMUG00000023765,ENSMMUG00000019564,ENSMMUG00000014603,ENSMMUG00000013939,ENSMMUG00000006101,ENSMMUG00000008833,ENSMMUG00000016658,ENSMMUG00000003074,ENSMMUG00000002868,ENSMMUG00000003304,ENSMMUG00000000377,ENSMMUG00000001314,ENSMMUG00000016001,ENSMMUG00000015072,ENSMMUG00000002503,ENSMMUG00000047685,…
GO:0048523	negative regulation of cellular process	biological_process	8.8795e-05	0.082067	448	1902	3477	18463	ENSMMUG00000012608,ENSMMUG00000017621,ENSMMUG00000016854,ENSMMUG00000046616,ENSMMUG00000014599,ENSMMUG00000028772,ENSMMUG00000011968,ENSMMUG00000046631,ENSMMUG00000007117,ENSMMUG00000047685,ENSMMUG00000010433,ENSMMUG00000015267,ENSMMUG00000019292,ENSMMUG00000014132,ENSMMUG00000000033,ENSMMUG00000005727,ENSMMUG00000014910,ENSMMUG00000009275,ENSMMUG00000014756,ENSMMUG00000019955,ENSMMUG00000005681,…
GO:0007154	cell communication	biological_process	9.9697e-05	0.087955	575	1902	4712	18463	ENSMMUG00000014756,ENSMMUG00000014514,ENSMMUG00000009246,ENSMMUG00000015267,ENSMMUG00000010433,ENSMMUG00000005727,ENSMMUG00000014132,ENSMMUG00000022452,ENSMMUG00000031819,ENSMMUG00000019339,ENSMMUG00000007117,ENSMMUG00000015072,ENSMMUG00000005483,ENSMMUG00000019605,ENSMMUG00000016854,ENSMMUG00000003118,ENSMMUG00000017621,ENSMMUG00000015303,ENSMMUG00000006072,ENSMMUG00000002721,ENSMMUG00000006599,…
GO:0007267	cell-cell signaling	biological_process	0.00010556	0.089077	110	1902	701	18463	ENSMMUG00000008899,ENSMMUG00000006529,ENSMMUG00000014002,ENSMMUG00000006723,ENSMMUG00000006442,ENSMMUG00000019339,ENSMMUG00000019605,ENSMMUG00000015459,ENSMMUG00000016421,ENSMMUG00000020238,ENSMMUG00000019496,ENSMMUG00000014132,ENSMMUG00000000033,ENSMMUG00000014514,ENSMMUG00000023375,ENSMMUG00000006586,ENSMMUG00000005729,ENSMMUG00000014756,ENSMMUG00000006923,ENSMMUG00000008430,ENSMMUG00000009194,…
GO:0048856	anatomical structure development	biological_process	0.00012704	0.10101	504	1902	3929	18463	ENSMMUG00000044344,ENSMMUG00000014618,ENSMMUG00000000477,ENSMMUG00000003104,ENSMMUG00000007676,ENSMMUG00000016553,ENSMMUG00000016696,ENSMMUG00000020029,ENSMMUG00000014762,ENSMMUG00000009562,ENSMMUG00000023582,ENSMMUG00000022390,ENSMMUG00000007403,ENSMMUG00000022198,ENSMMUG00000014795,ENSMMUG00000047424,ENSMMUG00000023361,ENSMMUG00000015663,ENSMMUG00000015097,ENSMMUG00000010852,ENSMMUG00000003011,…
GO:0051128	regulation of cellular component organization	biological_process	0.00013011	0.10101	256	1902	1845	18463	ENSMMUG00000016658,ENSMMUG00000012887,ENSMMUG00000002868,ENSMMUG00000008518,ENSMMUG00000006101,ENSMMUG00000008624,ENSMMUG00000023375,ENSMMUG00000022083,ENSMMUG00000001074,ENSMMUG00000022159,ENSMMUG00000004931,ENSMMUG00000001314,ENSMMUG00000016001,ENSMMUG00000006442,ENSMMUG00000013865,ENSMMUG00000048207,ENSMMUG00000004744,ENSMMUG00000007859,ENSMMUG00000001179,ENSMMUG00000019172,ENSMMUG00000005736,…
GO:0044089	positive regulation of cellular component biogenesis	biological_process	0.00015164	0.11293	66	1902	379	18463	ENSMMUG00000013865,ENSMMUG00000021659,ENSMMUG00000013020,ENSMMUG00000001179,ENSMMUG00000021945,ENSMMUG00000021059,ENSMMUG00000003498,ENSMMUG00000022116,ENSMMUG00000040973,ENSMMUG00000023401,ENSMMUG00000014137,ENSMMUG00000018359,ENSMMUG00000022888,ENSMMUG00000001728,ENSMMUG00000007540,ENSMMUG00000009956,ENSMMUG00000018672,ENSMMUG00000002868,ENSMMUG00000008518,ENSMMUG00000003304,ENSMMUG00000007142,…
GO:0030029	actin filament-based process	biological_process	0.0001571	0.11293	98	1902	615	18463	ENSMMUG00000008697,ENSMMUG00000000706,ENSMMUG00000020678,ENSMMUG00000017529,ENSMMUG00000014445,ENSMMUG00000001037,ENSMMUG00000021420,ENSMMUG00000012988,ENSMMUG00000005619,ENSMMUG00000014762,ENSMMUG00000019232,ENSMMUG00000014425,ENSMMUG00000015512,ENSMMUG00000014795,ENSMMUG00000015054,ENSMMUG00000007329,ENSMMUG00000017180,ENSMMUG00000002699,ENSMMUG00000012635,ENSMMUG00000000477,ENSMMUG00000004463,…
GO:0098772	molecular function regulator	molecular_function	0.00018	0.12478	158	1902	1094	18463	ENSMMUG00000000635,ENSMMUG00000010251,ENSMMUG00000023765,ENSMMUG00000019564,ENSMMUG00000001793,ENSMMUG00000021282,ENSMMUG00000002721,ENSMMUG00000007675,ENSMMUG00000011253,ENSMMUG00000020020,ENSMMUG00000014830,ENSMMUG00000028772,ENSMMUG00000031819,ENSMMUG00000015072,ENSMMUG00000008639,ENSMMUG00000012462,ENSMMUG00000002390,ENSMMUG00000014910,ENSMMUG00000017000,ENSMMUG00000000698,ENSMMUG00000042299,…
GO:0032502	developmental process	biological_process	0.00020061	0.13221	537	1902	4239	18463	ENSMMUG00000020375,ENSMMUG00000018492,ENSMMUG00000016421,ENSMMUG00000020538,ENSMMUG00000048164,ENSMMUG00000000377,ENSMMUG00000005218,ENSMMUG00000012042,ENSMMUG00000011526,ENSMMUG00000009087,ENSMMUG00000043515,ENSMMUG00000047000,ENSMMUG00000014604,ENSMMUG00000019564,ENSMMUG00000007972,ENSMMUG00000019143,ENSMMUG00000032429,ENSMMUG00000011614,ENSMMUG00000019860,ENSMMUG00000002433,ENSMMUG00000018726,…
GO:0065008	regulation of biological quality	biological_process	0.00020436	0.13221	360	1902	2748	18463	ENSMMUG00000023418,ENSMMUG00000029181,ENSMMUG00000005218,ENSMMUG00000012042,ENSMMUG00000008639,ENSMMUG00000003111,ENSMMUG00000016421,ENSMMUG00000017922,ENSMMUG00000004539,ENSMMUG00000004586,ENSMMUG00000007966,ENSMMUG00000019496,ENSMMUG00000043400,ENSMMUG00000005729,ENSMMUG00000032429,ENSMMUG00000016913,ENSMMUG00000007142,ENSMMUG00000009194,ENSMMUG00000009349,ENSMMUG00000015982,ENSMMUG00000015913,…
GO:1902578	single-organism localization	biological_process	0.00024762	0.14848	433	1902	3416	18463	ENSMMUG00000009126,ENSMMUG00000016089,ENSMMUG00000002043,ENSMMUG00000013665,ENSMMUG00000011702,ENSMMUG00000022499,ENSMMUG00000010578,ENSMMUG00000045046,ENSMMUG00000007513,ENSMMUG00000031012,ENSMMUG00000015142,ENSMMUG00000001403,ENSMMUG00000011626,ENSMMUG00000011741,ENSMMUG00000003138,ENSMMUG00000006727,ENSMMUG00000019054,ENSMMUG00000014535,ENSMMUG00000001853,ENSMMUG00000012332,ENSMMUG00000023442,…
GO:0019900	kinase binding	molecular_function	0.00025968	0.14848	90	1902	552	18463	ENSMMUG00000020954,ENSMMUG00000021808,ENSMMUG00000001044,ENSMMUG00000007418,ENSMMUG00000019892,ENSMMUG00000002630,ENSMMUG00000013865,ENSMMUG00000009093,ENSMMUG00000022116,ENSMMUG00000003620,ENSMMUG00000003210,ENSMMUG00000017000,ENSMMUG00000013032,ENSMMUG00000004760,ENSMMUG00000019860,ENSMMUG00000012103,ENSMMUG00000010495,ENSMMUG00000021655,ENSMMUG00000021965,ENSMMUG00000017763,ENSMMUG00000006253,…
GO:0048167	regulation of synaptic plasticity	biological_process	0.00026738	0.14848	28	1902	124	18463	ENSMMUG00000021801,ENSMMUG00000023382,ENSMMUG00000015982,ENSMMUG00000008714,ENSMMUG00000021659,ENSMMUG00000001661,ENSMMUG00000048207,ENSMMUG00000015512,ENSMMUG00000020651,ENSMMUG00000016421,ENSMMUG00000014305,ENSMMUG00000005027,ENSMMUG00000009357,ENSMMUG00000019605,ENSMMUG00000006442,ENSMMUG00000014334,ENSMMUG00000011741,ENSMMUG00000032617,ENSMMUG00000002965,ENSMMUG00000008169,ENSMMUG00000005729,…
GO:0031410	cytoplasmic vesicle	cellular_component	0.00026965	0.14848	111	1902	712	18463	ENSMMUG00000008133,ENSMMUG00000000706,ENSMMUG00000001850,ENSMMUG00000017529,ENSMMUG00000002208,ENSMMUG00000015784,ENSMMUG00000011557,ENSMMUG00000016563,ENSMMUG00000008926,ENSMMUG00000004413,ENSMMUG00000017654,ENSMMUG00000006398,ENSMMUG00000010949,ENSMMUG00000003056,ENSMMUG00000017965,ENSMMUG00000009045,ENSMMUG00000020121,ENSMMUG00000011401,ENSMMUG00000015054,ENSMMUG00000010164,ENSMMUG00000001348,…
GO:0019901	protein kinase binding	molecular_function	0.00027145	0.14848	82	1902	495	18463	ENSMMUG00000012103,ENSMMUG00000019860,ENSMMUG00000004760,ENSMMUG00000007540,ENSMMUG00000006581,ENSMMUG00000018353,ENSMMUG00000006253,ENSMMUG00000004982,ENSMMUG00000021965,ENSMMUG00000017763,ENSMMUG00000021655,ENSMMUG00000010495,ENSMMUG00000007418,ENSMMUG00000009093,ENSMMUG00000013865,ENSMMUG00000002630,ENSMMUG00000021808,ENSMMUG00000001044,ENSMMUG00000020954,ENSMMUG00000013032,ENSMMUG00000017000,…
GO:0008306	associative learning	biological_process	0.00027541	0.14848	16	1902	54	18463	ENSMMUG00000019143,ENSMMUG00000011506,ENSMMUG00000002660,ENSMMUG00000014618,ENSMMUG00000017427,ENSMMUG00000001661,ENSMMUG00000009357,ENSMMUG00000006840,ENSMMUG00000014334,ENSMMUG00000006529,ENSMMUG00000002965,ENSMMUG00000020678,ENSMMUG00000016089,ENSMMUG00000001404,ENSMMUG00000000033,ENSMMUG00000000700
GO:0044087	regulation of cellular component biogenesis	biological_process	0.00028687	0.14863	105	1902	677	18463	ENSMMUG00000009357,ENSMMUG00000001313,ENSMMUG00000018245,ENSMMUG00000004282,ENSMMUG00000018468,ENSMMUG00000001748,ENSMMUG00000016089,ENSMMUG00000000149,ENSMMUG00000010895,ENSMMUG00000018920,ENSMMUG00000023382,ENSMMUG00000000426,ENSMMUG00000019767,ENSMMUG00000041388,ENSMMUG00000006894,ENSMMUG00000015852,ENSMMUG00000001661,ENSMMUG00000018148,ENSMMUG00000005488,ENSMMUG00000002573,ENSMMUG00000019159,…
GO:0050804	modulation of synaptic transmission	biological_process	0.00029497	0.14863	51	1902	273	18463	ENSMMUG00000016089,ENSMMUG00000002965,ENSMMUG00000032617,ENSMMUG00000023025,ENSMMUG00000007975,ENSMMUG00000001404,ENSMMUG00000039045,ENSMMUG00000009357,ENSMMUG00000005027,ENSMMUG00000014305,ENSMMUG00000013560,ENSMMUG00000000288,ENSMMUG00000011741,ENSMMUG00000014334,ENSMMUG00000048207,ENSMMUG00000014727,ENSMMUG00000001661,ENSMMUG00000021659,ENSMMUG00000008714,ENSMMUG00000023382,ENSMMUG00000004614,…
GO:0043234	protein complex	cellular_component	0.00031428	0.14863	498	1902	4137	18463	ENSMMUG00000018773,ENSMMUG00000005675,ENSMMUG00000004605,ENSMMUG00000038477,ENSMMUG00000012462,ENSMMUG00000006735,ENSMMUG00000015529,ENSMMUG00000018492,ENSMMUG00000009365,ENSMMUG00000005218,ENSMMUG00000044721,ENSMMUG00000029181,ENSMMUG00000023418,ENSMMUG00000012042,ENSMMUG00000000377,ENSMMUG00000048164,ENSMMUG00000004539,ENSMMUG00000002130,ENSMMUG00000004586,ENSMMUG00000008639,ENSMMUG00000003111,…
GO:0044765	single-organism transport	biological_process	0.00031944	0.14863	408	1902	3220	18463	ENSMMUG00000022499,ENSMMUG00000045046,ENSMMUG00000010578,ENSMMUG00000009126,ENSMMUG00000016089,ENSMMUG00000002043,ENSMMUG00000011741,ENSMMUG00000007513,ENSMMUG00000015142,ENSMMUG00000001403,ENSMMUG00000011626,ENSMMUG00000003138,ENSMMUG00000014535,ENSMMUG00000019054,ENSMMUG00000006727,ENSMMUG00000001853,ENSMMUG00000007356,ENSMMUG00000023442,ENSMMUG00000001586,ENSMMUG00000012332,ENSMMUG00000008263,…
GO:1901701	cellular response to oxygen-containing compound	biological_process	0.00032055	0.14863	101	1902	655	18463	ENSMMUG00000005675,ENSMMUG00000022159,ENSMMUG00000019496,ENSMMUG00000014132,ENSMMUG00000012486,ENSMMUG00000023375,ENSMMUG00000022280,ENSMMUG00000018401,ENSMMUG00000016893,ENSMMUG00000023454,ENSMMUG00000003118,ENSMMUG00000023418,ENSMMUG00000012042,ENSMMUG00000001314,ENSMMUG00000018107,ENSMMUG00000014002,ENSMMUG00000006442,ENSMMUG00000007966,ENSMMUG00000047685,ENSMMUG00000008639,ENSMMUG00000041480,…
GO:0008360	regulation of cell shape	biological_process	0.00032164	0.14863	26	1902	116	18463	ENSMMUG00000019893,ENSMMUG00000004174,ENSMMUG00000018237,ENSMMUG00000019359,ENSMMUG00000020274,ENSMMUG00000005507,ENSMMUG00000048864,ENSMMUG00000006460,ENSMMUG00000001037,ENSMMUG00000000288,ENSMMUG00000018854,ENSMMUG00000004931,ENSMMUG00000006101,ENSMMUG00000015512,ENSMMUG00000023765,ENSMMUG00000002868,ENSMMUG00000019159,ENSMMUG00000016720,ENSMMUG00000011377,ENSMMUG00000007859,ENSMMUG00000003074,…
GO:0045095	keratin filament	cellular_component	0.00035347	0.15573	15	1902	79	18463	ENSMMUG00000018216,ENSMMUG00000015913,ENSMMUG00000010165,ENSMMUG00000009895,ENSMMUG00000002303,ENSMMUG00000010000,ENSMMUG00000014399,ENSMMUG00000002163,ENSMMUG00000014984,ENSMMUG00000010002,ENSMMUG00000018218,ENSMMUG00000007209,ENSMMUG00000005021,ENSMMUG00000031562,ENSMMUG00000031924
GO:0044767	single-organism developmental process	biological_process	0.00035703	0.15573	529	1902	4191	18463	ENSMMUG00000012000,ENSMMUG00000038615,ENSMMUG00000014742,ENSMMUG00000017477,ENSMMUG00000000226,ENSMMUG00000019235,ENSMMUG00000006728,ENSMMUG00000013565,ENSMMUG00000001267,ENSMMUG00000000972,ENSMMUG00000016669,ENSMMUG00000020415,ENSMMUG00000015512,ENSMMUG00000007361,ENSMMUG00000011845,ENSMMUG00000000069,ENSMMUG00000007506,ENSMMUG00000019893,ENSMMUG00000016919,ENSMMUG00000013475,ENSMMUG00000003493,…
GO:0030036	actin cytoskeleton organization	biological_process	0.00036105	0.15573	89	1902	563	18463	ENSMMUG00000020274,ENSMMUG00000007027,ENSMMUG00000018920,ENSMMUG00000010895,ENSMMUG00000048864,ENSMMUG00000014411,ENSMMUG00000018854,ENSMMUG00000013507,ENSMMUG00000001313,ENSMMUG00000009357,ENSMMUG00000016589,ENSMMUG00000004282,ENSMMUG00000020120,ENSMMUG00000013746,ENSMMUG00000019159,ENSMMUG00000016826,ENSMMUG00000007230,ENSMMUG00000018148,ENSMMUG00000005488,ENSMMUG00000002573,ENSMMUG00000002382,…
GO:0012505	endomembrane system	cellular_component	0.0003963	0.16721	338	1902	2552	18463	ENSMMUG00000012110,ENSMMUG00000015917,ENSMMUG00000014542,ENSMMUG00000040829,ENSMMUG00000017036,ENSMMUG00000043275,ENSMMUG00000017985,ENSMMUG00000010547,ENSMMUG00000001623,ENSMMUG00000016429,ENSMMUG00000017000,ENSMMUG00000004709,ENSMMUG00000003620,ENSMMUG00000015979,ENSMMUG00000010655,ENSMMUG00000015768,ENSMMUG00000004880,ENSMMUG00000019738,ENSMMUG00000009093,ENSMMUG00000021659,ENSMMUG00000017621,…
GO:0010959	regulation of metal ion transport	biological_process	0.00040568	0.16753	44	1902	233	18463	ENSMMUG00000001102,ENSMMUG00000000343,ENSMMUG00000001044,ENSMMUG00000019159,ENSMMUG00000011377,ENSMMUG00000016616,ENSMMUG00000017478,ENSMMUG00000002569,ENSMMUG00000004843,ENSMMUG00000000683,ENSMMUG00000015768,ENSMMUG00000005736,ENSMMUG00000021801,ENSMMUG00000000426,ENSMMUG00000013232,ENSMMUG00000045046,ENSMMUG00000022715,ENSMMUG00000007506,ENSMMUG00000023207,ENSMMUG00000014334,ENSMMUG00000000288,…
GO:0030838	positive regulation of actin filament polymerization	biological_process	0.00041695	0.1686	19	1902	79	18463	ENSMMUG00000018920,ENSMMUG00000010895,ENSMMUG00000007540,ENSMMUG00000004539,ENSMMUG00000005488,ENSMMUG00000018148,ENSMMUG00000002573,ENSMMUG00000019159,ENSMMUG00000013746,ENSMMUG00000013020,ENSMMUG00000002868,ENSMMUG00000014425,ENSMMUG00000015512,ENSMMUG00000003498,ENSMMUG00000002699,ENSMMUG00000019767,ENSMMUG00000007142,ENSMMUG00000007329,ENSMMUG00000002923
GO:0044700	single organism signaling	biological_process	0.00045989	0.18113	552	1902	4573	18463	ENSMMUG00000011588,ENSMMUG00000006727,ENSMMUG00000010497,ENSMMUG00000023382,ENSMMUG00000004111,ENSMMUG00000005427,ENSMMUG00000001586,ENSMMUG00000017274,ENSMMUG00000009175,ENSMMUG00000011403,ENSMMUG00000010939,ENSMMUG00000002043,ENSMMUG00000008443,ENSMMUG00000010402,ENSMMUG00000045046,ENSMMUG00000011702,ENSMMUG00000020395,ENSMMUG00000012659,ENSMMUG00000004179,ENSMMUG00000023361,ENSMMUG00000048076,…
GO:0023052	signaling	biological_process	0.00046661	0.18113	553	1902	4583	18463	ENSMMUG00000020797,ENSMMUG00000001776,ENSMMUG00000013324,ENSMMUG00000002868,ENSMMUG00000012436,ENSMMUG00000007517,ENSMMUG00000002404,ENSMMUG00000009236,ENSMMUG00000023375,ENSMMUG00000008624,ENSMMUG00000018973,ENSMMUG00000001074,ENSMMUG00000021545,ENSMMUG00000015721,ENSMMUG00000048207,ENSMMUG00000001564,ENSMMUG00000002569,ENSMMUG00000015002,ENSMMUG00000008714,ENSMMUG00000000256,ENSMMUG00000021610,…
GO:0007612	learning	biological_process	0.00050271	0.18638	22	1902	89	18463	ENSMMUG00000014618,ENSMMUG00000020534,ENSMMUG00000015982,ENSMMUG00000011506,ENSMMUG00000002660,ENSMMUG00000023382,ENSMMUG00000019143,ENSMMUG00000016553,ENSMMUG00000020651,ENSMMUG00000001661,ENSMMUG00000017427,ENSMMUG00000006529,ENSMMUG00000014334,ENSMMUG00000009357,ENSMMUG00000006840,ENSMMUG00000000700,ENSMMUG00000019807,ENSMMUG00000000033,ENSMMUG00000001404,ENSMMUG00000016089,ENSMMUG00000020678,…
GO:0006928	movement of cell or subcellular component	biological_process	0.00050777	0.18638	204	1902	1470	18463	ENSMMUG00000019392,ENSMMUG00000009684,ENSMMUG00000000044,ENSMMUG00000012477,ENSMMUG00000016563,ENSMMUG00000000270,ENSMMUG00000020121,ENSMMUG00000008400,ENSMMUG00000014425,ENSMMUG00000007457,ENSMMUG00000000617,ENSMMUG00000023186,ENSMMUG00000015054,ENSMMUG00000001348,ENSMMUG00000007329,ENSMMUG00000017963,ENSMMUG00000016096,ENSMMUG00000010093,ENSMMUG00000007506,ENSMMUG00000014411,ENSMMUG00000014541,…
GO:0005856	cytoskeleton	cellular_component	0.00050907	0.18638	216	1902	1572	18463	ENSMMUG00000007591,ENSMMUG00000018525,ENSMMUG00000018216,ENSMMUG00000013943,ENSMMUG00000031977,ENSMMUG00000018148,ENSMMUG00000010367,ENSMMUG00000013746,ENSMMUG00000019159,ENSMMUG00000017100,ENSMMUG00000004282,ENSMMUG00000013892,ENSMMUG00000013507,ENSMMUG00000019893,ENSMMUG00000016096,ENSMMUG00000005921,ENSMMUG00000017480,ENSMMUG00000048864,ENSMMUG00000018920,ENSMMUG00000007027,ENSMMUG00000002965,…
GO:0007266	Rho protein signal transduction	biological_process	0.00051854	0.18638	36	1902	182	18463	ENSMMUG00000048864,ENSMMUG00000010895,ENSMMUG00000023678,ENSMMUG00000008749,ENSMMUG00000007540,ENSMMUG00000017214,ENSMMUG00000023622,ENSMMUG00000009198,ENSMMUG00000018854,ENSMMUG00000001313,ENSMMUG00000014305,ENSMMUG00000012216,ENSMMUG00000019031,ENSMMUG00000009949,ENSMMUG00000006460,ENSMMUG00000018148,ENSMMUG00000011588,ENSMMUG00000022010,ENSMMUG00000021945,ENSMMUG00000019767,ENSMMUG00000017529,…
GO:0043270	positive regulation of ion transport	biological_process	0.00057751	0.2038	29	1902	139	18463	ENSMMUG00000017921,ENSMMUG00000014305,ENSMMUG00000000288,ENSMMUG00000012000,ENSMMUG00000030785,ENSMMUG00000018907,ENSMMUG00000014334,ENSMMUG00000016089,ENSMMUG00000017292,ENSMMUG00000021787,ENSMMUG00000016893,ENSMMUG00000022715,ENSMMUG00000022159,ENSMMUG00000007506,ENSMMUG00000014630,ENSMMUG00000000426,ENSMMUG00000039621,ENSMMUG00000004843,ENSMMUG00000001306,ENSMMUG00000017478,ENSMMUG00000007209,…
GO:0051241	negative regulation of multicellular organismal process	biological_process	0.00059932	0.20772	115	1902	774	18463	ENSMMUG00000005736,ENSMMUG00000006169,ENSMMUG00000002917,ENSMMUG00000008714,ENSMMUG00000040355,ENSMMUG00000022203,ENSMMUG00000013557,ENSMMUG00000002569,ENSMMUG00000000140,ENSMMUG00000016616,ENSMMUG00000021808,ENSMMUG00000009926,ENSMMUG00000008670,ENSMMUG00000019297,ENSMMUG00000014305,ENSMMUG00000004982,ENSMMUG00000009198,ENSMMUG00000038702,ENSMMUG00000006840,ENSMMUG00000007085,ENSMMUG00000019031,…
GO:0031532	actin cytoskeleton reorganization	biological_process	0.00062278	0.21206	20	1902	79	18463	ENSMMUG00000002630,ENSMMUG00000021659,ENSMMUG00000013020,ENSMMUG00000013746,ENSMMUG00000019159,ENSMMUG00000013943,ENSMMUG00000015628,ENSMMUG00000006101,ENSMMUG00000015512,ENSMMUG00000002699,ENSMMUG00000000477,ENSMMUG00000003498,ENSMMUG00000014203,ENSMMUG00000002923,ENSMMUG00000006586,ENSMMUG00000002404,ENSMMUG00000017588,ENSMMUG00000021420,ENSMMUG00000001313,ENSMMUG00000014750
GO:0031344	regulation of cell projection organization	biological_process	0.00064913	0.21722	70	1902	410	18463	ENSMMUG00000015054,ENSMMUG00000031562,ENSMMUG00000022198,ENSMMUG00000019273,ENSMMUG00000001321,ENSMMUG00000009562,ENSMMUG00000007676,ENSMMUG00000008634,ENSMMUG00000039515,ENSMMUG00000006728,ENSMMUG00000017381,ENSMMUG00000000044,ENSMMUG00000006571,ENSMMUG00000017483,ENSMMUG00000021420,ENSMMUG00000012477,ENSMMUG00000005488,ENSMMUG00000001661,ENSMMUG00000018148,ENSMMUG00000002573,ENSMMUG00000019159,…
GO:0048869	cellular developmental process	biological_process	0.00066402	0.21844	384	1902	2975	18463	ENSMMUG00000007375,ENSMMUG00000008100,ENSMMUG00000002382,ENSMMUG00000014485,ENSMMUG00000017163,ENSMMUG00000013140,ENSMMUG00000003433,ENSMMUG00000015622,ENSMMUG00000010337,ENSMMUG00000010895,ENSMMUG00000018059,ENSMMUG00000020032,ENSMMUG00000018468,ENSMMUG00000019518,ENSMMUG00000021578,ENSMMUG00000041301,ENSMMUG00000004174,ENSMMUG00000001313,ENSMMUG00000021399,ENSMMUG00000004791,ENSMMUG00000016589,…
GO:0045059	positive thymic T cell selection	biological_process	0.0007026	0.22728	6	1902	11	18463	ENSMMUG00000007356,ENSMMUG00000021545,ENSMMUG00000000033,ENSMMUG00000009366,ENSMMUG00000048164,ENSMMUG00000022198
GO:0044707	single-multicellular organism process	biological_process	0.00072965	0.23216	569	1902	4699	18463	ENSMMUG00000019096,ENSMMUG00000002433,ENSMMUG00000019860,ENSMMUG00000006579,ENSMMUG00000012094,ENSMMUG00000020834,ENSMMUG00000005027,ENSMMUG00000010783,ENSMMUG00000014791,ENSMMUG00000013557,ENSMMUG00000006929,ENSMMUG00000008886,ENSMMUG00000023028,ENSMMUG00000006169,ENSMMUG00000018492,ENSMMUG00000020375,ENSMMUG00000005218,ENSMMUG00000022403,ENSMMUG00000012042,ENSMMUG00000000377,ENSMMUG00000048164,…
GO:0043269	regulation of ion transport	biological_process	0.00081214	0.24373	68	1902	413	18463	ENSMMUG00000004843,ENSMMUG00000021801,ENSMMUG00000000683,ENSMMUG00000000426,ENSMMUG00000004614,ENSMMUG00000001102,ENSMMUG00000000343,ENSMMUG00000007230,ENSMMUG00000019159,ENSMMUG00000017478,ENSMMUG00000013560,ENSMMUG00000011741,ENSMMUG00000009357,ENSMMUG00000000580,ENSMMUG00000023207,ENSMMUG00000045046,ENSMMUG00000007506,ENSMMUG00000016089,ENSMMUG00000001748,ENSMMUG00000001306,ENSMMUG00000007329,…
GO:0046015	regulation of transcription by glucose	biological_process	0.00084955	0.24373	3	1902	3	18463	ENSMMUG00000002003,ENSMMUG00000011291,ENSMMUG00000007738
GO:0021534	cell proliferation in hindbrain	biological_process	0.00085512	0.24373	6	1902	12	18463	ENSMMUG00000021399,ENSMMUG00000013788,ENSMMUG00000042839,ENSMMUG00000021668,ENSMMUG00000007356,ENSMMUG00000012110
GO:0021924	cell proliferation in external granule layer	biological_process	0.00085512	0.24373	6	1902	12	18463	ENSMMUG00000012110,ENSMMUG00000007356,ENSMMUG00000021668,ENSMMUG00000042839,ENSMMUG00000013788,ENSMMUG00000021399
GO:0021930	cerebellar granule cell precursor proliferation	biological_process	0.00085512	0.24373	6	1902	12	18463	ENSMMUG00000021399,ENSMMUG00000013788,ENSMMUG00000021668,ENSMMUG00000042839,ENSMMUG00000012110,ENSMMUG00000007356
GO:0005623	cell	cellular_component	0.00086635	0.24373	1540	1902	14228	18463	ENSMMUG00000012103,ENSMMUG00000020949,ENSMMUG00000037770,ENSMMUG00000020779,ENSMMUG00000011520,ENSMMUG00000015051,ENSMMUG00000010715,ENSMMUG00000003611,ENSMMUG00000030785,ENSMMUG00000021965,ENSMMUG00000010328,ENSMMUG00000013866,ENSMMUG00000008917,ENSMMUG00000019892,ENSMMUG00000021808,ENSMMUG00000003468,ENSMMUG00000013020,ENSMMUG00000022633,ENSMMUG00000006326,ENSMMUG00000021945,ENSMMUG00000011317,…
GO:0032879	regulation of localization	biological_process	0.00087127	0.24373	256	1902	1897	18463	ENSMMUG00000000323,ENSMMUG00000011910,ENSMMUG00000011741,ENSMMUG00000016089,ENSMMUG00000002043,ENSMMUG00000013665,ENSMMUG00000010402,ENSMMUG00000013385,ENSMMUG00000045046,ENSMMUG00000005427,ENSMMUG00000012332,ENSMMUG00000007356,ENSMMUG00000011403,ENSMMUG00000002573,ENSMMUG00000005488,ENSMMUG00000019054,ENSMMUG00000016549,ENSMMUG00000000850,ENSMMUG00000015177,ENSMMUG00000000477,ENSMMUG00000009683,…
GO:0022604	regulation of cell morphogenesis	biological_process	0.00087611	0.24373	71	1902	428	18463	ENSMMUG00000001314,ENSMMUG00000015072,ENSMMUG00000002503,ENSMMUG00000047685,ENSMMUG00000006089,ENSMMUG00000004931,ENSMMUG00000000033,ENSMMUG00000017588,ENSMMUG00000005507,ENSMMUG00000007315,ENSMMUG00000020117,ENSMMUG00000011614,ENSMMUG00000019143,ENSMMUG00000013939,ENSMMUG00000023765,ENSMMUG00000019564,ENSMMUG00000006101,ENSMMUG00000016658,ENSMMUG00000003074,ENSMMUG00000002868,ENSMMUG00000003304,…
GO:0050803	regulation of synapse structure or activity	biological_process	0.00087903	0.24373	39	1902	205	18463	ENSMMUG00000021659,ENSMMUG00000001661,ENSMMUG00000048207,ENSMMUG00000015852,ENSMMUG00000021801,ENSMMUG00000023382,ENSMMUG00000021059,ENSMMUG00000008714,ENSMMUG00000001404,ENSMMUG00000023025,ENSMMUG00000008749,ENSMMUG00000014137,ENSMMUG00000032617,ENSMMUG00000002965,ENSMMUG00000023401,ENSMMUG00000040973,ENSMMUG00000016089,ENSMMUG00000014334,ENSMMUG00000012094,ENSMMUG00000011741,ENSMMUG00000014305,…
GO:0055085	transmembrane transport	biological_process	0.00095505	0.25924	162	1902	1170	18463	ENSMMUG00000006911,ENSMMUG00000000342,ENSMMUG00000021544,ENSMMUG00000007975,ENSMMUG00000019096,ENSMMUG00000010257,ENSMMUG00000017414,ENSMMUG00000003611,ENSMMUG00000017833,ENSMMUG00000001044,ENSMMUG00000016616,ENSMMUG00000015446,ENSMMUG00000015768,ENSMMUG00000010472,ENSMMUG00000001618,ENSMMUG00000016230,ENSMMUG00000023086,ENSMMUG00000011559,ENSMMUG00000041962,ENSMMUG00000004605,ENSMMUG00000020238,…
GO:0050789	regulation of biological process	biological_process	0.00099942	0.25924	1046	1902	9097	18463	ENSMMUG00000007517,ENSMMUG00000001776,ENSMMUG00000008518,ENSMMUG00000041799,ENSMMUG00000005235,ENSMMUG00000039256,ENSMMUG00000015721,ENSMMUG00000004931,ENSMMUG00000006211,ENSMMUG00000021545,ENSMMUG00000008624,ENSMMUG00000001074,ENSMMUG00000009236,ENSMMUG00000002404,ENSMMUG00000000256,ENSMMUG00000015002,ENSMMUG00000008714,ENSMMUG00000013079,ENSMMUG00000017416,ENSMMUG00000016596,ENSMMUG00000013865,…
GO:0048518	positive regulation of biological process	biological_process	0.001005	0.25924	584	1902	4770	18463	ENSMMUG00000010107,ENSMMUG00000017381,ENSMMUG00000004464,ENSMMUG00000002030,ENSMMUG00000023755,ENSMMUG00000016549,ENSMMUG00000016715,ENSMMUG00000009820,ENSMMUG00000002709,ENSMMUG00000015663,ENSMMUG00000047424,ENSMMUG00000022198,ENSMMUG00000015097,ENSMMUG00000042157,ENSMMUG00000014618,ENSMMUG00000007904,ENSMMUG00000009498,ENSMMUG00000014408,ENSMMUG00000022101,ENSMMUG00000019672,ENSMMUG00000013665,…
GO:0008021	synaptic vesicle	cellular_component	0.0010076	0.25924	24	1902	109	18463	ENSMMUG00000008423,ENSMMUG00000011317,ENSMMUG00000021842,ENSMMUG00000011401,ENSMMUG00000001661,ENSMMUG00000048207,ENSMMUG00000008634,ENSMMUG00000007960,ENSMMUG00000002697,ENSMMUG00000009683,ENSMMUG00000021801,ENSMMUG00000013070,ENSMMUG00000023025,ENSMMUG00000010272,ENSMMUG00000021544,ENSMMUG00000005729,ENSMMUG00000013028,ENSMMUG00000021864,ENSMMUG00000015784,ENSMMUG00000011741,ENSMMUG00000014002,…
GO:0050896	response to stimulus	biological_process	0.0010125	0.25924	753	1902	6478	18463	ENSMMUG00000018280,ENSMMUG00000004477,ENSMMUG00000020203,ENSMMUG00000041480,ENSMMUG00000049018,ENSMMUG00000045962,ENSMMUG00000009483,ENSMMUG00000015291,ENSMMUG00000008833,ENSMMUG00000012939,ENSMMUG00000048682,ENSMMUG00000030922,ENSMMUG00000020117,ENSMMUG00000044953,ENSMMUG00000013397,ENSMMUG00000006744,ENSMMUG00000011155,ENSMMUG00000001860,ENSMMUG00000000314,ENSMMUG00000010272,ENSMMUG00000006253,…
GO:0090527	actin filament reorganization	biological_process	0.0010232	0.25924	5	1902	8	18463	ENSMMUG00000002630,ENSMMUG00000003498,ENSMMUG00000013020,ENSMMUG00000014750,ENSMMUG00000013943
GO:0051183	vitamin transporter activity	molecular_function	0.0010285	0.25924	8	1902	20	18463	ENSMMUG00000019151,ENSMMUG00000021670,ENSMMUG00000004477,ENSMMUG00000013249,ENSMMUG00000007374,ENSMMUG00000000373,ENSMMUG00000010257,ENSMMUG00000007322
GO:0046847	filopodium assembly	biological_process	0.0010431	0.25956	11	1902	34	18463	ENSMMUG00000017588,ENSMMUG00000000700,ENSMMUG00000000033,ENSMMUG00000008518,ENSMMUG00000007230,ENSMMUG00000015054,ENSMMUG00000006586,ENSMMUG00000012094,ENSMMUG00000006894,ENSMMUG00000004282,ENSMMUG00000006027
GO:0060491	regulation of cell projection assembly	biological_process	0.0010864	0.26691	26	1902	120	18463	ENSMMUG00000001321,ENSMMUG00000021945,ENSMMUG00000018148,ENSMMUG00000015054,ENSMMUG00000031562,ENSMMUG00000002868,ENSMMUG00000021659,ENSMMUG00000008518,ENSMMUG00000007230,ENSMMUG00000019767,ENSMMUG00000006894,ENSMMUG00000011614,ENSMMUG00000019143,ENSMMUG00000017588,ENSMMUG00000017483,ENSMMUG00000000033,ENSMMUG00000000700,ENSMMUG00000000044,ENSMMUG00000007315,ENSMMUG00000000149,ENSMMUG00000018245,…
GO:0045595	regulation of cell differentiation	biological_process	0.0011357	0.27553	163	1902	1159	18463	ENSMMUG00000009097,ENSMMUG00000002961,ENSMMUG00000008742,ENSMMUG00000020415,ENSMMUG00000016669,ENSMMUG00000006728,ENSMMUG00000000226,ENSMMUG00000016533,ENSMMUG00000001348,ENSMMUG00000012979,ENSMMUG00000006571,ENSMMUG00000023550,ENSMMUG00000003071,ENSMMUG00000038615,ENSMMUG00000010934,ENSMMUG00000022882,ENSMMUG00000041958,ENSMMUG00000012477,ENSMMUG00000045506,ENSMMUG00000012000,ENSMMUG00000015273,…
GO:0007268	synaptic transmission	biological_process	0.0011788	0.28049	73	1902	451	18463	ENSMMUG00000002832,ENSMMUG00000001661,ENSMMUG00000014292,ENSMMUG00000021514,ENSMMUG00000005427,ENSMMUG00000021801,ENSMMUG00000004614,ENSMMUG00000023382,ENSMMUG00000001404,ENSMMUG00000023025,ENSMMUG00000002965,ENSMMUG00000048344,ENSMMUG00000010895,ENSMMUG00000016089,ENSMMUG00000011741,ENSMMUG00000013560,ENSMMUG00000009357,ENSMMUG00000014425,ENSMMUG00000015512,ENSMMUG00000020651,ENSMMUG00000016553,…
GO:0021936	regulation of cerebellar granule cell precursor proliferation	biological_process	0.0011855	0.28049	5	1902	9	18463	ENSMMUG00000007356,ENSMMUG00000012110,ENSMMUG00000042839,ENSMMUG00000021668,ENSMMUG00000013788
GO:0044464	cell part	cellular_component	0.0011995	0.28049	1527	1902	14111	18463	ENSMMUG00000015852,ENSMMUG00000009175,ENSMMUG00000011403,ENSMMUG00000006894,ENSMMUG00000038221,ENSMMUG00000023679,ENSMMUG00000008059,ENSMMUG00000005427,ENSMMUG00000023382,ENSMMUG00000008581,ENSMMUG00000019224,ENSMMUG00000013383,ENSMMUG00000012455,ENSMMUG00000015362,ENSMMUG00000011580,ENSMMUG00000011588,ENSMMUG00000016507,ENSMMUG00000012240,ENSMMUG00000020395,ENSMMUG00000045046,ENSMMUG00000010578,…
GO:0006811	ion transport	biological_process	0.0012325	0.28479	176	1902	1293	18463	ENSMMUG00000009357,ENSMMUG00000007513,ENSMMUG00000020354,ENSMMUG00000013560,ENSMMUG00000011741,ENSMMUG00000016089,ENSMMUG00000009126,ENSMMUG00000007992,ENSMMUG00000045046,ENSMMUG00000000580,ENSMMUG00000006892,ENSMMUG00000011821,ENSMMUG00000003433,ENSMMUG00000005424,ENSMMUG00000002832,ENSMMUG00000007230,ENSMMUG00000001102,ENSMMUG00000006727,ENSMMUG00000014535,ENSMMUG00000003138,ENSMMUG00000017921,…
GO:2000026	regulation of multicellular organismal development	biological_process	0.0012825	0.29096	184	1902	1334	18463	ENSMMUG00000017478,ENSMMUG00000001661,ENSMMUG00000021144,ENSMMUG00000043626,ENSMMUG00000006821,ENSMMUG00000019159,ENSMMUG00000020374,ENSMMUG00000020703,ENSMMUG00000014474,ENSMMUG00000000025,ENSMMUG00000004401,ENSMMUG00000004843,ENSMMUG00000042839,ENSMMUG00000001748,ENSMMUG00000018237,ENSMMUG00000014541,ENSMMUG00000002965,ENSMMUG00000003396,ENSMMUG00000000069,ENSMMUG00000007506,ENSMMUG00000010093,…
GO:0097458	neuron part	cellular_component	0.0012892	0.29096	135	1902	914	18463	ENSMMUG00000002961,ENSMMUG00000015512,ENSMMUG00000000617,ENSMMUG00000016669,ENSMMUG00000049150,ENSMMUG00000000846,ENSMMUG00000006728,ENSMMUG00000016837,ENSMMUG00000007329,ENSMMUG00000008885,ENSMMUG00000020678,ENSMMUG00000000044,ENSMMUG00000008048,ENSMMUG00000019807,ENSMMUG00000012477,ENSMMUG00000018986,ENSMMUG00000019159,ENSMMUG00000001661,ENSMMUG00000031977,ENSMMUG00000014292,ENSMMUG00000011478,…
GO:1903707	negative regulation of hemopoiesis	biological_process	0.0013388	0.29384	20	1902	93	18463	ENSMMUG00000006840,ENSMMUG00000009198,ENSMMUG00000038702,ENSMMUG00000002554,ENSMMUG00000007085,ENSMMUG00000008624,ENSMMUG00000012486,ENSMMUG00000007098,ENSMMUG00000013719,ENSMMUG00000019756,ENSMMUG00000001348,ENSMMUG00000007356,ENSMMUG00000006728,ENSMMUG00000021144,ENSMMUG00000019159,ENSMMUG00000020374,ENSMMUG00000019297,ENSMMUG00000008100,ENSMMUG00000008742,ENSMMUG00000022390
GO:0001944	vasculature development	biological_process	0.0013532	0.29384	76	1902	480	18463	ENSMMUG00000007375,ENSMMUG00000021144,ENSMMUG00000019159,ENSMMUG00000014474,ENSMMUG00000002382,ENSMMUG00000011506,ENSMMUG00000023382,ENSMMUG00000013140,ENSMMUG00000007356,ENSMMUG00000011403,ENSMMUG00000001748,ENSMMUG00000040675,ENSMMUG00000010402,ENSMMUG00000014541,ENSMMUG00000003396,ENSMMUG00000008749,ENSMMUG00000010093,ENSMMUG00000021578,ENSMMUG00000011910,ENSMMUG00000018245,ENSMMUG00000011845,…
GO:0005085	guanyl-nucleotide exchange factor activity	molecular_function	0.0013579	0.29384	38	1902	202	18463	ENSMMUG00000023765,ENSMMUG00000015406,ENSMMUG00000001793,ENSMMUG00000021282,ENSMMUG00000020795,ENSMMUG00000012436,ENSMMUG00000000477,ENSMMUG00000000635,ENSMMUG00000022598,ENSMMUG00000009036,ENSMMUG00000017483,ENSMMUG00000009236,ENSMMUG00000014630,ENSMMUG00000018401,ENSMMUG00000002390,ENSMMUG00000031819,ENSMMUG00000015072,ENSMMUG00000006089,ENSMMUG00000001645,ENSMMUG00000021945,ENSMMUG00000015148,…
GO:0005887	integral component of plasma membrane	cellular_component	0.0013625	0.29384	138	1902	947	18463	ENSMMUG00000006291,ENSMMUG00000005507,ENSMMUG00000004477,ENSMMUG00000015689,ENSMMUG00000016893,ENSMMUG00000006529,ENSMMUG00000045962,ENSMMUG00000006442,ENSMMUG00000020697,ENSMMUG00000023046,ENSMMUG00000001357,ENSMMUG00000017223,ENSMMUG00000008518,ENSMMUG00000003304,ENSMMUG00000020117,ENSMMUG00000011156,ENSMMUG00000013232,ENSMMUG00000001860,ENSMMUG00000000373,ENSMMUG00000014137,ENSMMUG00000001545,…
GO:0032501	multicellular organismal process	biological_process	0.0013983	0.29825	587	1902	4889	18463	ENSMMUG00000000151,ENSMMUG00000003084,ENSMMUG00000011895,ENSMMUG00000019273,ENSMMUG00000005322,ENSMMUG00000005430,ENSMMUG00000000872,ENSMMUG00000009916,ENSMMUG00000044068,ENSMMUG00000017243,ENSMMUG00000000706,ENSMMUG00000002991,ENSMMUG00000001677,ENSMMUG00000021787,ENSMMUG00000011557,ENSMMUG00000044322,ENSMMUG00000020999,ENSMMUG00000021257,ENSMMUG00000017921,ENSMMUG00000012988,ENSMMUG00000018925,…
GO:0045171	intercellular bridge	cellular_component	0.0014555	0.30707	14	1902	52	18463	ENSMMUG00000006923,ENSMMUG00000018468,ENSMMUG00000014132,ENSMMUG00000019630,ENSMMUG00000013240,ENSMMUG00000047475,ENSMMUG00000008053,ENSMMUG00000020379,ENSMMUG00000022812,ENSMMUG00000021096,ENSMMUG00000023221,ENSMMUG00000000613,ENSMMUG00000000715,ENSMMUG00000001763
GO:0031226	intrinsic component of plasma membrane	cellular_component	0.0015474	0.32229	144	1902	1001	18463	ENSMMUG00000021514,ENSMMUG00000004843,ENSMMUG00000018525,ENSMMUG00000004614,ENSMMUG00000012337,ENSMMUG00000000683,ENSMMUG00000021801,ENSMMUG00000000025,ENSMMUG00000000343,ENSMMUG00000037663,ENSMMUG00000001661,ENSMMUG00000017100,ENSMMUG00000010046,ENSMMUG00000018245,ENSMMUG00000007052,ENSMMUG00000009504,ENSMMUG00000000524,ENSMMUG00000040675,ENSMMUG00000007374,ENSMMUG00000018237,ENSMMUG00000048344,…
GO:0015711	organic anion transport	biological_process	0.0015609	0.32229	56	1902	334	18463	ENSMMUG00000001044,ENSMMUG00000017100,ENSMMUG00000007230,ENSMMUG00000005424,ENSMMUG00000016975,ENSMMUG00000011559,ENSMMUG00000048211,ENSMMUG00000016227,ENSMMUG00000003433,ENSMMUG00000009963,ENSMMUG00000011821,ENSMMUG00000006892,ENSMMUG00000043275,ENSMMUG00000007322,ENSMMUG00000000700,ENSMMUG00000021544,ENSMMUG00000015449,ENSMMUG00000010257,ENSMMUG00000007992,ENSMMUG00000000373,ENSMMUG00000009126,…
GO:1902287	semaphorin-plexin signaling pathway involved in axon guidance	biological_process	0.0015865	0.32248	6	1902	12	18463	ENSMMUG00000017588,ENSMMUG00000010337,ENSMMUG00000018237,ENSMMUG00000016720,ENSMMUG00000005507,ENSMMUG00000003074
GO:0040011	locomotion	biological_process	0.001604	0.32248	180	1902	1319	18463	ENSMMUG00000006931,ENSMMUG00000031831,ENSMMUG00000002433,ENSMMUG00000017292,ENSMMUG00000037770,ENSMMUG00000023678,ENSMMUG00000004604,ENSMMUG00000012110,ENSMMUG00000030785,ENSMMUG00000017833,ENSMMUG00000021655,ENSMMUG00000006460,ENSMMUG00000007540,ENSMMUG00000002651,ENSMMUG00000016720,ENSMMUG00000001044,ENSMMUG00000009926,ENSMMUG00000013020,ENSMMUG00000021659,ENSMMUG00000013557,ENSMMUG00000009963,…
GO:0051716	cellular response to stimulus	biological_process	0.0016117	0.32248	647	1902	5503	18463	ENSMMUG00000016669,ENSMMUG00000039887,ENSMMUG00000018470,ENSMMUG00000022939,ENSMMUG00000020415,ENSMMUG00000020134,ENSMMUG00000000226,ENSMMUG00000013565,ENSMMUG00000006728,ENSMMUG00000000972,ENSMMUG00000006327,ENSMMUG00000038615,ENSMMUG00000014742,ENSMMUG00000017483,ENSMMUG00000017477,ENSMMUG00000017529,ENSMMUG00000000025,ENSMMUG00000009366,ENSMMUG00000005553,ENSMMUG00000021144,ENSMMUG00000018148,…
GO:0022857	transmembrane transporter activity	molecular_function	0.0016783	0.33093	134	1902	959	18463	ENSMMUG00000000897,ENSMMUG00000022198,ENSMMUG00000008870,ENSMMUG00000014748,ENSMMUG00000002700,ENSMMUG00000016924,ENSMMUG00000016553,ENSMMUG00000009820,ENSMMUG00000020651,ENSMMUG00000016715,ENSMMUG00000008129,ENSMMUG00000001306,ENSMMUG00000022020,ENSMMUG00000040628,ENSMMUG00000015158,ENSMMUG00000013249,ENSMMUG00000008263,ENSMMUG00000011935,ENSMMUG00000008133,ENSMMUG00000012988,ENSMMUG00000022687,…
GO:0016023	cytoplasmic membrane-bounded vesicle	cellular_component	0.001688	0.33093	90	1902	590	18463	ENSMMUG00000015177,ENSMMUG00000007676,ENSMMUG00000017963,ENSMMUG00000009683,ENSMMUG00000000972,ENSMMUG00000007329,ENSMMUG00000008634,ENSMMUG00000011401,ENSMMUG00000017965,ENSMMUG00000003056,ENSMMUG00000009045,ENSMMUG00000008926,ENSMMUG00000017654,ENSMMUG00000004413,ENSMMUG00000006398,ENSMMUG00000010949,ENSMMUG00000016563,ENSMMUG00000002208,ENSMMUG00000015784,ENSMMUG00000000706,ENSMMUG00000001850,…
GO:0007265	Ras protein signal transduction	biological_process	0.0017714	0.34283	61	1902	374	18463	ENSMMUG00000019767,ENSMMUG00000003210,ENSMMUG00000023382,ENSMMUG00000007293,ENSMMUG00000005733,ENSMMUG00000007434,ENSMMUG00000011317,ENSMMUG00000021945,ENSMMUG00000018148,ENSMMUG00000011588,ENSMMUG00000022010,ENSMMUG00000016826,ENSMMUG00000021659,ENSMMUG00000019031,ENSMMUG00000009949,ENSMMUG00000006460,ENSMMUG00000012094,ENSMMUG00000005027,ENSMMUG00000007540,ENSMMUG00000017214,ENSMMUG00000018854,…
GO:0007228	positive regulation of hh target transcription factor activity	biological_process	0.001784	0.34283	3	1902	3	18463	ENSMMUG00000007356,ENSMMUG00000012110,ENSMMUG00000006744
GO:0003886	DNA (cytosine-5-)-methyltransferase activity	molecular_function	0.0018328	0.34341	3	1902	3	18463	ENSMMUG00000019474,ENSMMUG00000014604,ENSMMUG00000013565
GO:0030899	calcium-dependent ATPase activity	molecular_function	0.0018328	0.34341	3	1902	3	18463	ENSMMUG00000016589,ENSMMUG00000006169,ENSMMUG00000013507
GO:0006361	transcription initiation from RNA polymerase I promoter	biological_process	0.0018671	0.34341	5	1902	9	18463	ENSMMUG00000012042,ENSMMUG00000022116,ENSMMUG00000002991,ENSMMUG00000045903,ENSMMUG00000008569
GO:0016192	vesicle-mediated transport	biological_process	0.0018924	0.34341	153	1902	1111	18463	ENSMMUG00000000617,ENSMMUG00000008160,ENSMMUG00000006359,ENSMMUG00000007329,ENSMMUG00000000707,ENSMMUG00000014409,ENSMMUG00000000972,ENSMMUG00000008697,ENSMMUG00000017529,ENSMMUG00000008885,ENSMMUG00000017351,ENSMMUG00000002377,ENSMMUG00000003171,ENSMMUG00000022074,ENSMMUG00000012000,ENSMMUG00000014403,ENSMMUG00000006398,ENSMMUG00000000169,ENSMMUG00000009366,ENSMMUG00000021144,ENSMMUG00000014292,…
GO:0046637	regulation of alpha-beta T cell differentiation	biological_process	0.0019253	0.34341	12	1902	41	18463	ENSMMUG00000008624,ENSMMUG00000001748,ENSMMUG00000031831,ENSMMUG00000015663,ENSMMUG00000008670,ENSMMUG00000012486,ENSMMUG00000007098,ENSMMUG00000009198,ENSMMUG00000021545,ENSMMUG00000007085,ENSMMUG00000019756,ENSMMUG00000007356
GO:0008324	cation transmembrane transporter activity	molecular_function	0.0019378	0.34341	85	1902	581	18463	ENSMMUG00000010342,ENSMMUG00000019151,ENSMMUG00000011156,ENSMMUG00000001951,ENSMMUG00000007062,ENSMMUG00000008430,ENSMMUG00000009194,ENSMMUG00000003789,ENSMMUG00000012024,ENSMMUG00000013542,ENSMMUG00000020436,ENSMMUG00000008260,ENSMMUG00000001092,ENSMMUG00000020186,ENSMMUG00000015459,ENSMMUG00000019669,ENSMMUG00000006442,ENSMMUG00000006723,ENSMMUG00000006529,ENSMMUG00000016893,ENSMMUG00000010903,…
GO:0072358	cardiovascular system development	biological_process	0.0019546	0.34341	110	1902	746	18463	ENSMMUG00000000477,ENSMMUG00000001348,ENSMMUG00000014618,ENSMMUG00000005322,ENSMMUG00000005430,ENSMMUG00000022198,ENSMMUG00000008790,ENSMMUG00000004396,ENSMMUG00000011895,ENSMMUG00000002961,ENSMMUG00000009589,ENSMMUG00000047811,ENSMMUG00000016696,ENSMMUG00000014762,ENSMMUG00000020029,ENSMMUG00000020121,ENSMMUG00000017654,ENSMMUG00000012988,ENSMMUG00000000270,ENSMMUG00000012000,ENSMMUG00000002663,…
GO:0072359	circulatory system development	biological_process	0.0019546	0.34341	110	1902	746	18463	ENSMMUG00000011403,ENSMMUG00000007356,ENSMMUG00000046222,ENSMMUG00000013140,ENSMMUG00000023382,ENSMMUG00000011506,ENSMMUG00000002382,ENSMMUG00000014474,ENSMMUG00000019159,ENSMMUG00000010367,ENSMMUG00000021144,ENSMMUG00000007375,ENSMMUG00000011845,ENSMMUG00000018245,ENSMMUG00000013507,ENSMMUG00000011910,ENSMMUG00000021578,ENSMMUG00000016096,ENSMMUG00000010093,ENSMMUG00000008749,ENSMMUG00000003396,…
GO:0006816	calcium ion transport	biological_process	0.0019565	0.34341	51	1902	296	18463	ENSMMUG00000015768,ENSMMUG00000000426,ENSMMUG00000010784,ENSMMUG00000018525,ENSMMUG00000011389,ENSMMUG00000002569,ENSMMUG00000011377,ENSMMUG00000019159,ENSMMUG00000001661,ENSMMUG00000011478,ENSMMUG00000006727,ENSMMUG00000007434,ENSMMUG00000012948,ENSMMUG00000032213,ENSMMUG00000017414,ENSMMUG00000013560,ENSMMUG00000000288,ENSMMUG00000016089,ENSMMUG00000040675,ENSMMUG00000000342,ENSMMUG00000007975,…
GO:0007015	actin filament organization	biological_process	0.001964	0.34341	56	1902	351	18463	ENSMMUG00000014445,ENSMMUG00000006499,ENSMMUG00000017529,ENSMMUG00000020678,ENSMMUG00000017588,ENSMMUG00000000033,ENSMMUG00000014750,ENSMMUG00000023221,ENSMMUG00000047685,ENSMMUG00000046631,ENSMMUG00000004539,ENSMMUG00000001037,ENSMMUG00000002868,ENSMMUG00000015054,ENSMMUG00000014795,ENSMMUG00000015512,ENSMMUG00000003566,ENSMMUG00000014425,ENSMMUG00000000477,ENSMMUG00000012635,ENSMMUG00000002699,…
GO:0005515	protein binding	molecular_function	0.0019969	0.3438	859	1902	7328	18463	ENSMMUG00000043028,ENSMMUG00000018068,ENSMMUG00000007542,ENSMMUG00000001728,ENSMMUG00000002149,ENSMMUG00000001799,ENSMMUG00000018459,ENSMMUG00000009327,ENSMMUG00000016884,ENSMMUG00000017652,ENSMMUG00000014530,ENSMMUG00000017763,ENSMMUG00000002554,ENSMMUG00000017906,ENSMMUG00000019979,ENSMMUG00000002630,ENSMMUG00000020411,ENSMMUG00000005610,ENSMMUG00000011765,ENSMMUG00000010171,ENSMMUG00000028743,…
GO:0050772	positive regulation of axonogenesis	biological_process	0.0020016	0.3438	14	1902	52	18463	ENSMMUG00000039045,ENSMMUG00000047685,ENSMMUG00000007676,ENSMMUG00000008634,ENSMMUG00000001314,ENSMMUG00000022198,ENSMMUG00000005507,ENSMMUG00000003074,ENSMMUG00000018237,ENSMMUG00000016720,ENSMMUG00000019564,ENSMMUG00000009562,ENSMMUG00000000033,ENSMMUG00000017588
GO:0010765	positive regulation of sodium ion transport	biological_process	0.0020356	0.34631	8	1902	21	18463	ENSMMUG00000017478,ENSMMUG00000001044,ENSMMUG00000016893,ENSMMUG00000016616,ENSMMUG00000022715,ENSMMUG00000000343,ENSMMUG00000039621,ENSMMUG00000004843
GO:0046638	positive regulation of alpha-beta T cell differentiation	biological_process	0.0020519	0.34631	10	1902	31	18463	ENSMMUG00000015663,ENSMMUG00000031831,ENSMMUG00000008670,ENSMMUG00000001748,ENSMMUG00000008624,ENSMMUG00000012486,ENSMMUG00000007085,ENSMMUG00000021545,ENSMMUG00000007356,ENSMMUG00000019756
GO:0048878	chemical homeostasis	biological_process	0.0021155	0.35396	116	1902	808	18463	ENSMMUG00000014334,ENSMMUG00000043739,ENSMMUG00000021935,ENSMMUG00000019031,ENSMMUG00000001545,ENSMMUG00000017833,ENSMMUG00000018907,ENSMMUG00000003611,ENSMMUG00000016884,ENSMMUG00000014305,ENSMMUG00000020212,ENSMMUG00000000700,ENSMMUG00000010272,ENSMMUG00000012328,ENSMMUG00000015403,ENSMMUG00000006455,ENSMMUG00000000342,ENSMMUG00000022116,ENSMMUG00000000698,ENSMMUG00000002569,ENSMMUG00000017416,…
GO:0021953	central nervous system neuron differentiation	biological_process	0.0021949	0.36324	25	1902	126	18463	ENSMMUG00000003304,ENSMMUG00000005096,ENSMMUG00000004396,ENSMMUG00000042839,ENSMMUG00000005322,ENSMMUG00000007356,ENSMMUG00000004843,ENSMMUG00000023382,ENSMMUG00000017588,ENSMMUG00000021668,ENSMMUG00000014541,ENSMMUG00000010895,ENSMMUG00000020375,ENSMMUG00000016089,ENSMMUG00000004882,ENSMMUG00000005507,ENSMMUG00000008443,ENSMMUG00000021935,ENSMMUG00000014334,ENSMMUG00000011607,ENSMMUG00000017652,…
GO:0021794	thalamus development	biological_process	0.0022267	0.36324	5	1902	10	18463	ENSMMUG00000002651,ENSMMUG00000016089,ENSMMUG00000017652,ENSMMUG00000012110,ENSMMUG00000007356
GO:0032970	regulation of actin filament-based process	biological_process	0.0022368	0.36324	51	1902	312	18463	ENSMMUG00000019172,ENSMMUG00000002382,ENSMMUG00000000343,ENSMMUG00000001102,ENSMMUG00000013020,ENSMMUG00000021659,ENSMMUG00000007230,ENSMMUG00000020120,ENSMMUG00000019159,ENSMMUG00000013746,ENSMMUG00000002573,ENSMMUG00000018148,ENSMMUG00000005488,ENSMMUG00000004843,ENSMMUG00000019767,ENSMMUG00000006894,ENSMMUG00000003498,ENSMMUG00000000426,ENSMMUG00000045046,ENSMMUG00000010895,ENSMMUG00000018920,…
GO:0005891	voltage-gated calcium channel complex	cellular_component	0.0022458	0.36324	11	1902	36	18463	ENSMMUG00000017414,ENSMMUG00000007022,ENSMMUG00000008430,ENSMMUG00000012988,ENSMMUG00000032213,ENSMMUG00000007975,ENSMMUG00000014950,ENSMMUG00000037770,ENSMMUG00000021787,ENSMMUG00000028918,ENSMMUG00000014273
GO:0065007	biological regulation	biological_process	0.0023047	0.36779	1092	1902	9569	18463	ENSMMUG00000018245,ENSMMUG00000022395,ENSMMUG00000018854,ENSMMUG00000012216,ENSMMUG00000023207,ENSMMUG00000020144,ENSMMUG00000002613,ENSMMUG00000010093,ENSMMUG00000015432,ENSMMUG00000020274,ENSMMUG00000007027,ENSMMUG00000019838,ENSMMUG00000010784,ENSMMUG00000002926,ENSMMUG00000000683,ENSMMUG00000014474,ENSMMUG00000002003,ENSMMUG00000001661,ENSMMUG00000022010,ENSMMUG00000016563,ENSMMUG00000001037,…
GO:0034613	cellular protein localization	biological_process	0.002316	0.36779	178	1902	1299	18463	ENSMMUG00000014727,ENSMMUG00000021659,ENSMMUG00000013020,ENSMMUG00000001044,ENSMMUG00000045607,ENSMMUG00000015446,ENSMMUG00000011317,ENSMMUG00000022386,ENSMMUG00000005733,ENSMMUG00000017562,ENSMMUG00000017000,ENSMMUG00000012224,ENSMMUG00000003620,ENSMMUG00000010547,ENSMMUG00000001623,ENSMMUG00000004760,ENSMMUG00000040829,ENSMMUG00000005027,ENSMMUG00000030785,ENSMMUG00000012110,ENSMMUG00000012094,…
GO:0015085	calcium ion transmembrane transporter activity	molecular_function	0.0023426	0.36779	24	1902	110	18463	ENSMMUG00000012024,ENSMMUG00000001661,ENSMMUG00000013542,ENSMMUG00000011478,ENSMMUG00000020651,ENSMMUG00000007434,ENSMMUG00000009820,ENSMMUG00000010784,ENSMMUG00000007022,ENSMMUG00000007062,ENSMMUG00000001306,ENSMMUG00000008430,ENSMMUG00000011389,ENSMMUG00000009194,ENSMMUG00000000342,ENSMMUG00000007975,ENSMMUG00000008263,ENSMMUG00000015403,ENSMMUG00000032213,ENSMMUG00000012988,ENSMMUG00000006723,…
GO:0032217	riboflavin transporter activity	molecular_function	0.0023687	0.36779	3	1902	4	18463	ENSMMUG00000021670,ENSMMUG00000007374,ENSMMUG00000007322
GO:0032218	riboflavin transport	biological_process	0.0023687	0.36779	3	1902	4	18463	ENSMMUG00000007374,ENSMMUG00000021670,ENSMMUG00000007322
GO:0070727	cellular macromolecule localization	biological_process	0.002435	0.37084	179	1902	1308	18463	ENSMMUG00000019672,ENSMMUG00000011702,ENSMMUG00000002043,ENSMMUG00000013665,ENSMMUG00000023406,ENSMMUG00000013560,ENSMMUG00000011626,ENSMMUG00000003546,ENSMMUG00000015142,ENSMMUG00000001853,ENSMMUG00000031207,ENSMMUG00000013383,ENSMMUG00000005488,ENSMMUG00000007230,ENSMMUG00000012126,ENSMMUG00000041388,ENSMMUG00000015852,ENSMMUG00000023442,ENSMMUG00000001586,ENSMMUG00000007356,ENSMMUG00000007586,…
GO:0032273	positive regulation of protein polymerization	biological_process	0.0024521	0.37084	20	1902	96	18463	ENSMMUG00000007540,ENSMMUG00000004539,ENSMMUG00000018920,ENSMMUG00000010895,ENSMMUG00000041388,ENSMMUG00000019767,ENSMMUG00000007329,ENSMMUG00000007142,ENSMMUG00000002923,ENSMMUG00000003498,ENSMMUG00000002699,ENSMMUG00000014425,ENSMMUG00000015512,ENSMMUG00000005488,ENSMMUG00000018148,ENSMMUG00000002573,ENSMMUG00000019159,ENSMMUG00000013746,ENSMMUG00000013020,ENSMMUG00000002868
GO:0008104	protein localization	biological_process	0.0024591	0.37084	243	1902	1845	18463	ENSMMUG00000021577,ENSMMUG00000022159,ENSMMUG00000005119,ENSMMUG00000000138,ENSMMUG00000017588,ENSMMUG00000011716,ENSMMUG00000018973,ENSMMUG00000006499,ENSMMUG00000018401,ENSMMUG00000023375,ENSMMUG00000008624,ENSMMUG00000008878,ENSMMUG00000008899,ENSMMUG00000015679,ENSMMUG00000006723,ENSMMUG00000014002,ENSMMUG00000006442,ENSMMUG00000013072,ENSMMUG00000014111,ENSMMUG00000004931,ENSMMUG00000009015,…
GO:0098588	bounding membrane of organelle	cellular_component	0.0024647	0.37084	161	1902	1186	18463	ENSMMUG00000013542,ENSMMUG00000007209,ENSMMUG00000006599,ENSMMUG00000021282,ENSMMUG00000000841,ENSMMUG00000005432,ENSMMUG00000045740,ENSMMUG00000005830,ENSMMUG00000002390,ENSMMUG00000017428,ENSMMUG00000041962,ENSMMUG00000018773,ENSMMUG00000021934,ENSMMUG00000004586,ENSMMUG00000020538,ENSMMUG00000018740,ENSMMUG00000011968,ENSMMUG00000000377,ENSMMUG00000001563,ENSMMUG00000014727,ENSMMUG00000019738,…
GO:0036128	CatSper complex	cellular_component	0.0025097	0.37296	5	1902	10	18463	ENSMMUG00000014950,ENSMMUG00000037770,ENSMMUG00000028918,ENSMMUG00000014273,ENSMMUG00000032213
GO:0003779	actin binding	molecular_function	0.0025173	0.37296	60	1902	373	18463	ENSMMUG00000014203,ENSMMUG00000016292,ENSMMUG00000015221,ENSMMUG00000012933,ENSMMUG00000017302,ENSMMUG00000007329,ENSMMUG00000014425,ENSMMUG00000008053,ENSMMUG00000003566,ENSMMUG00000023582,ENSMMUG00000009562,ENSMMUG00000006101,ENSMMUG00000043189,ENSMMUG00000003335,ENSMMUG00000014762,ENSMMUG00000007504,ENSMMUG00000023221,ENSMMUG00000004931,ENSMMUG00000047685,ENSMMUG00000004539,ENSMMUG00000006296,…
GO:0010008	endosome membrane	cellular_component	0.0026164	0.37787	32	1902	169	18463	ENSMMUG00000012094,ENSMMUG00000030785,ENSMMUG00000009898,ENSMMUG00000001623,ENSMMUG00000002149,ENSMMUG00000013232,ENSMMUG00000016709,ENSMMUG00000005427,ENSMMUG00000000613,ENSMMUG00000016539,ENSMMUG00000012126,ENSMMUG00000015852,ENSMMUG00000003874,ENSMMUG00000016281,ENSMMUG00000013080,ENSMMUG00000020538,ENSMMUG00000008926,ENSMMUG00000012000,ENSMMUG00000022074,ENSMMUG00000002377,ENSMMUG00000015784,…
GO:0072657	protein localization to membrane	biological_process	0.0026417	0.37787	60	1902	372	18463	ENSMMUG00000015784,ENSMMUG00000021787,ENSMMUG00000008878,ENSMMUG00000012109,ENSMMUG00000014630,ENSMMUG00000005985,ENSMMUG00000015267,ENSMMUG00000000169,ENSMMUG00000004931,ENSMMUG00000016421,ENSMMUG00000000377,ENSMMUG00000006442,ENSMMUG00000013955,ENSMMUG00000012000,ENSMMUG00000015314,ENSMMUG00000013542,ENSMMUG00000015663,ENSMMUG00000007209,ENSMMUG00000008833,ENSMMUG00000009562,ENSMMUG00000022939,…
GO:1902285	semaphorin-plexin signaling pathway involved in neuron projection guidance	biological_process	0.0026447	0.37787	6	1902	13	18463	ENSMMUG00000018237,ENSMMUG00000016720,ENSMMUG00000003074,ENSMMUG00000005507,ENSMMUG00000017588,ENSMMUG00000010337
GO:0071493	cellular response to UV-B	biological_process	0.0026633	0.37787	4	1902	7	18463	ENSMMUG00000003210,ENSMMUG00000020121,ENSMMUG00000008538,ENSMMUG00000022198
GO:0031014	troponin T binding	molecular_function	0.0026699	0.37787	3	1902	4	18463	ENSMMUG00000004838,ENSMMUG00000006169,ENSMMUG00000005618
GO:0009649	entrainment of circadian clock	biological_process	0.0026936	0.37787	8	1902	24	18463	ENSMMUG00000021808,ENSMMUG00000018930,ENSMMUG00000002961,ENSMMUG00000017292,ENSMMUG00000049018,ENSMMUG00000008639,ENSMMUG00000008921,ENSMMUG00000002569
GO:0050794	regulation of cellular process	biological_process	0.0027057	0.37787	986	1902	8600	18463	ENSMMUG00000020395,ENSMMUG00000012659,ENSMMUG00000004179,ENSMMUG00000016507,ENSMMUG00000008443,ENSMMUG00000002043,ENSMMUG00000032281,ENSMMUG00000010402,ENSMMUG00000013385,ENSMMUG00000046417,ENSMMUG00000045046,ENSMMUG00000009017,ENSMMUG00000016181,ENSMMUG00000011702,ENSMMUG00000010993,ENSMMUG00000023382,ENSMMUG00000004111,ENSMMUG00000005427,ENSMMUG00000008059,ENSMMUG00000023679,ENSMMUG00000017274,…
GO:0045202	synapse	cellular_component	0.0027061	0.37787	96	1902	633	18463	ENSMMUG00000005122,ENSMMUG00000008714,ENSMMUG00000000063,ENSMMUG00000021842,ENSMMUG00000008423,ENSMMUG00000011317,ENSMMUG00000019610,ENSMMUG00000014727,ENSMMUG00000048207,ENSMMUG00000016596,ENSMMUG00000013510,ENSMMUG00000010028,ENSMMUG00000014305,ENSMMUG00000016587,ENSMMUG00000039045,ENSMMUG00000005027,ENSMMUG00000001869,ENSMMUG00000021544,ENSMMUG00000007975,ENSMMUG00000010272,ENSMMUG00000022888,…
GO:0030031	cell projection assembly	biological_process	0.0027749	0.38237	44	1902	250	18463	ENSMMUG00000000700,ENSMMUG00000010895,ENSMMUG00000000149,ENSMMUG00000005233,ENSMMUG00000016505,ENSMMUG00000012094,ENSMMUG00000004282,ENSMMUG00000018245,ENSMMUG00000018672,ENSMMUG00000003297,ENSMMUG00000017214,ENSMMUG00000021945,ENSMMUG00000021659,ENSMMUG00000007230,ENSMMUG00000020416,ENSMMUG00000002573,ENSMMUG00000018148,ENSMMUG00000010451,ENSMMUG00000019767,ENSMMUG00000006894,ENSMMUG00000006027,…
GO:0034703	cation channel complex	cellular_component	0.0027778	0.38237	28	1902	140	18463	ENSMMUG00000004614,ENSMMUG00000000683,ENSMMUG00000021801,ENSMMUG00000016837,ENSMMUG00000004843,ENSMMUG00000008430,ENSMMUG00000007022,ENSMMUG00000020436,ENSMMUG00000014950,ENSMMUG00000009820,ENSMMUG00000001102,ENSMMUG00000000343,ENSMMUG00000012988,ENSMMUG00000032213,ENSMMUG00000017921,ENSMMUG00000020212,ENSMMUG00000017414,ENSMMUG00000006442,ENSMMUG00000028918,ENSMMUG00000000342,ENSMMUG00000014273,…
GO:0048731	system development	biological_process	0.002806	0.38353	399	1902	3169	18463	ENSMMUG00000019143,ENSMMUG00000013272,ENSMMUG00000018426,ENSMMUG00000011614,ENSMMUG00000004811,ENSMMUG00000032429,ENSMMUG00000009087,ENSMMUG00000019812,ENSMMUG00000013542,ENSMMUG00000011526,ENSMMUG00000047000,ENSMMUG00000007972,ENSMMUG00000019564,ENSMMUG00000043515,ENSMMUG00000016271,ENSMMUG00000020538,ENSMMUG00000018740,ENSMMUG00000016421,ENSMMUG00000008639,ENSMMUG00000012042,ENSMMUG00000048164,…
GO:0042802	identical protein binding	molecular_function	0.0028395	0.3854	174	1902	1254	18463	ENSMMUG00000018726,ENSMMUG00000017985,ENSMMUG00000002433,ENSMMUG00000007085,ENSMMUG00000018907,ENSMMUG00000003611,ENSMMUG00000015051,ENSMMUG00000001044,ENSMMUG00000019892,ENSMMUG00000000605,ENSMMUG00000008917,ENSMMUG00000007418,ENSMMUG00000017473,ENSMMUG00000004709,ENSMMUG00000000698,ENSMMUG00000000033,ENSMMUG00000005618,ENSMMUG00000015267,ENSMMUG00000009256,ENSMMUG00000015693,ENSMMUG00000004311,…
GO:0007275	multicellular organismal development	biological_process	0.0028718	0.38707	429	1902	3428	18463	ENSMMUG00000008899,ENSMMUG00000014002,ENSMMUG00000023116,ENSMMUG00000022580,ENSMMUG00000041480,ENSMMUG00000006089,ENSMMUG00000049018,ENSMMUG00000021577,ENSMMUG00000012963,ENSMMUG00000017588,ENSMMUG00000015268,ENSMMUG00000022280,ENSMMUG00000005507,ENSMMUG00000018280,ENSMMUG00000015689,ENSMMUG00000020117,ENSMMUG00000044953,ENSMMUG00000012585,ENSMMUG00000000001,ENSMMUG00000002373,ENSMMUG00000021380,…
GO:0007269	neurotransmitter secretion	biological_process	0.0029095	0.38857	24	1902	116	18463	ENSMMUG00000005729,ENSMMUG00000016089,ENSMMUG00000015158,ENSMMUG00000014630,ENSMMUG00000023025,ENSMMUG00000016421,ENSMMUG00000001869,ENSMMUG00000005027,ENSMMUG00000014334,ENSMMUG00000011741,ENSMMUG00000006529,ENSMMUG00000007209,ENSMMUG00000015663,ENSMMUG00000011401,ENSMMUG00000048207,ENSMMUG00000014727,ENSMMUG00000014292,ENSMMUG00000007972,ENSMMUG00000009683,ENSMMUG00000021801,ENSMMUG00000020277,…
GO:0051489	regulation of filopodium assembly	biological_process	0.002923	0.38857	9	1902	28	18463	ENSMMUG00000017588,ENSMMUG00000000700,ENSMMUG00000000033,ENSMMUG00000008518,ENSMMUG00000007230,ENSMMUG00000015054,ENSMMUG00000012094,ENSMMUG00000006894,ENSMMUG00000004282
GO:0006812	cation transport	biological_process	0.0030353	0.40077	121	1902	877	18463	ENSMMUG00000020186,ENSMMUG00000020436,ENSMMUG00000001092,ENSMMUG00000008260,ENSMMUG00000020624,ENSMMUG00000013542,ENSMMUG00000007209,ENSMMUG00000012024,ENSMMUG00000003789,ENSMMUG00000009194,ENSMMUG00000008430,ENSMMUG00000007062,ENSMMUG00000002373,ENSMMUG00000005513,ENSMMUG00000019151,ENSMMUG00000010342,ENSMMUG00000011156,ENSMMUG00000022159,ENSMMUG00000020238,ENSMMUG00000010903,ENSMMUG00000016893,…
GO:0051130	positive regulation of cellular component organization	biological_process	0.0031905	0.41608	130	1902	912	18463	ENSMMUG00000048207,ENSMMUG00000013865,ENSMMUG00000001179,ENSMMUG00000005736,ENSMMUG00000006206,ENSMMUG00000003498,ENSMMUG00000022116,ENSMMUG00000002569,ENSMMUG00000010628,ENSMMUG00000018359,ENSMMUG00000014137,ENSMMUG00000040973,ENSMMUG00000022348,ENSMMUG00000013232,ENSMMUG00000001728,ENSMMUG00000022888,ENSMMUG00000014305,ENSMMUG00000009956,ENSMMUG00000009198,ENSMMUG00000018672,ENSMMUG00000017450,…
GO:0051960	regulation of nervous system development	biological_process	0.0031942	0.41608	87	1902	580	18463	ENSMMUG00000016089,ENSMMUG00000018468,ENSMMUG00000010895,ENSMMUG00000018237,ENSMMUG00000002965,ENSMMUG00000014541,ENSMMUG00000003396,ENSMMUG00000008749,ENSMMUG00000009017,ENSMMUG00000020144,ENSMMUG00000016919,ENSMMUG00000001404,ENSMMUG00000022395,ENSMMUG00000009357,ENSMMUG00000006300,ENSMMUG00000021144,ENSMMUG00000001661,ENSMMUG00000019159,ENSMMUG00000023382,ENSMMUG00000010337,ENSMMUG00000004843,…
GO:0051239	regulation of multicellular organismal process	biological_process	0.0032882	0.4219	265	1902	2034	18463	ENSMMUG00000000182,ENSMMUG00000005681,ENSMMUG00000002923,ENSMMUG00000003074,ENSMMUG00000007209,ENSMMUG00000014603,ENSMMUG00000020436,ENSMMUG00000008260,ENSMMUG00000019900,ENSMMUG00000019605,ENSMMUG00000046631,ENSMMUG00000047685,ENSMMUG00000012608,ENSMMUG00000003118,ENSMMUG00000046616,ENSMMUG00000014514,ENSMMUG00000014756,ENSMMUG00000014132,ENSMMUG00000005618,ENSMMUG00000000033,ENSMMUG00000010433,…
GO:1990351	transporter complex	cellular_component	0.0033061	0.4219	43	1902	251	18463	ENSMMUG00000037770,ENSMMUG00000016089,ENSMMUG00000000524,ENSMMUG00000014273,ENSMMUG00000000342,ENSMMUG00000000580,ENSMMUG00000007975,ENSMMUG00000002515,ENSMMUG00000045046,ENSMMUG00000032213,ENSMMUG00000020212,ENSMMUG00000009357,ENSMMUG00000019979,ENSMMUG00000017414,ENSMMUG00000013560,ENSMMUG00000001661,ENSMMUG00000016596,ENSMMUG00000014950,ENSMMUG00000000343,ENSMMUG00000001102,ENSMMUG00000021801,…
GO:0030097	hemopoiesis	biological_process	0.0033408	0.4219	86	1902	582	18463	ENSMMUG00000008639,ENSMMUG00000016271,ENSMMUG00000007117,ENSMMUG00000015072,ENSMMUG00000013072,ENSMMUG00000021545,ENSMMUG00000048164,ENSMMUG00000012608,ENSMMUG00000018280,ENSMMUG00000044056,ENSMMUG00000008624,ENSMMUG00000014756,ENSMMUG00000012486,ENSMMUG00000000033,ENSMMUG00000019496,ENSMMUG00000017946,ENSMMUG00000019813,ENSMMUG00000012933,ENSMMUG00000002923,ENSMMUG00000013719,ENSMMUG00000006101,…
GO:0048534	hematopoietic or lymphoid organ development	biological_process	0.0033762	0.4219	90	1902	615	18463	ENSMMUG00000003304,ENSMMUG00000019564,ENSMMUG00000006101,ENSMMUG00000017946,ENSMMUG00000019813,ENSMMUG00000013719,ENSMMUG00000012933,ENSMMUG00000002923,ENSMMUG00000008624,ENSMMUG00000014756,ENSMMUG00000018280,ENSMMUG00000044056,ENSMMUG00000019496,ENSMMUG00000000033,ENSMMUG00000012486,ENSMMUG00000005727,ENSMMUG00000016271,ENSMMUG00000015072,ENSMMUG00000007117,ENSMMUG00000013072,ENSMMUG00000008639,…
GO:0014733	regulation of skeletal muscle adaptation	biological_process	0.0033948	0.4219	5	1902	10	18463	ENSMMUG00000005618,ENSMMUG00000046222,ENSMMUG00000014762,ENSMMUG00000041480,ENSMMUG00000006169
GO:0098793	presynapse	cellular_component	0.0034555	0.4219	38	1902	210	18463	ENSMMUG00000015139,ENSMMUG00000008634,ENSMMUG00000007960,ENSMMUG00000020277,ENSMMUG00000009683,ENSMMUG00000011401,ENSMMUG00000015663,ENSMMUG00000007209,ENSMMUG00000014002,ENSMMUG00000019339,ENSMMUG00000016421,ENSMMUG00000005729,ENSMMUG00000015158,ENSMMUG00000015784,ENSMMUG00000005122,ENSMMUG00000002697,ENSMMUG00000000063,ENSMMUG00000021801,ENSMMUG00000011478,ENSMMUG00000011317,ENSMMUG00000008423,…
GO:0015849	organic acid transport	biological_process	0.0034604	0.4219	39	1902	217	18463	ENSMMUG00000011401,ENSMMUG00000017223,ENSMMUG00000010983,ENSMMUG00000012605,ENSMMUG00000019653,ENSMMUG00000016924,ENSMMUG00000019151,ENSMMUG00000010342,ENSMMUG00000010121,ENSMMUG00000005322,ENSMMUG00000015158,ENSMMUG00000004477,ENSMMUG00000005729,ENSMMUG00000008133,ENSMMUG00000014630,ENSMMUG00000012608,ENSMMUG00000001044,ENSMMUG00000006892,ENSMMUG00000003433,ENSMMUG00000016227,ENSMMUG00000048211,…
GO:0046942	carboxylic acid transport	biological_process	0.0034604	0.4219	39	1902	217	18463	ENSMMUG00000012608,ENSMMUG00000004477,ENSMMUG00000005729,ENSMMUG00000015158,ENSMMUG00000008133,ENSMMUG00000014630,ENSMMUG00000010342,ENSMMUG00000019151,ENSMMUG00000010121,ENSMMUG00000005322,ENSMMUG00000011401,ENSMMUG00000017223,ENSMMUG00000010983,ENSMMUG00000019653,ENSMMUG00000016924,ENSMMUG00000012605,ENSMMUG00000020354,ENSMMUG00000007513,ENSMMUG00000014305,ENSMMUG00000018907,ENSMMUG00000021935,…
GO:0007264	small GTPase mediated signal transduction	biological_process	0.003463	0.4219	71	1902	458	18463	ENSMMUG00000021659,ENSMMUG00000007434,ENSMMUG00000021945,ENSMMUG00000011317,ENSMMUG00000007293,ENSMMUG00000005733,ENSMMUG00000003210,ENSMMUG00000023678,ENSMMUG00000040829,ENSMMUG00000004273,ENSMMUG00000005027,ENSMMUG00000007540,ENSMMUG00000023622,ENSMMUG00000009198,ENSMMUG00000014305,ENSMMUG00000019031,ENSMMUG00000009949,ENSMMUG00000012094,ENSMMUG00000018657,ENSMMUG00000006460,ENSMMUG00000002721,…
GO:0005575	cellular_component	cellular_component	0.0034765	0.4219	1730	1902	16387	18463	ENSMMUG00000011607,ENSMMUG00000009703,ENSMMUG00000011155,ENSMMUG00000021716,ENSMMUG00000016797,ENSMMUG00000000314,ENSMMUG00000010272,ENSMMUG00000001671,ENSMMUG00000005927,ENSMMUG00000017810,ENSMMUG00000048211,ENSMMUG00000011178,ENSMMUG00000000140,ENSMMUG00000011377,ENSMMUG00000020086,ENSMMUG00000041480,ENSMMUG00000022580,ENSMMUG00000018699,ENSMMUG00000019669,ENSMMUG00000014730,ENSMMUG00000039728,…
MUG00000000874,ENSMMUG00000008742,ENSMMUG00000004173,ENSMMUG00000040263,ENSMMUG00000007457,ENSMMUG00000002010
GO:0005215	transporter activity	molecular_function	0.003478	0.4219	150	1902	1114	18463	ENSMMUG00000007434,ENSMMUG00000021477,ENSMMUG00000009106,ENSMMUG00000038256,ENSMMUG00000016227,ENSMMUG00000016975,ENSMMUG00000010272,ENSMMUG00000012328,ENSMMUG00000015403,ENSMMUG00000022934,ENSMMUG00000018254,ENSMMUG00000007605,ENSMMUG00000001860,ENSMMUG00000006703,ENSMMUG00000000373,ENSMMUG00000001545,ENSMMUG00000020212,ENSMMUG00000032213,ENSMMUG00000014305,ENSMMUG00000005785,ENSMMUG00000001092,…
GO:0003009	skeletal muscle contraction	biological_process	0.0036994	0.44597	9	1902	30	18463	ENSMMUG00000006169,ENSMMUG00000013507,ENSMMUG00000016589,ENSMMUG00000004838,ENSMMUG00000009589,ENSMMUG00000021787,ENSMMUG00000000580,ENSMMUG00000005618,ENSMMUG00000014762
GO:0044456	synapse part	cellular_component	0.0038092	0.45637	78	1902	504	18463	ENSMMUG00000019339,ENSMMUG00000015459,ENSMMUG00000016421,ENSMMUG00000023221,ENSMMUG00000008899,ENSMMUG00000008847,ENSMMUG00000014002,ENSMMUG00000006442,ENSMMUG00000020203,ENSMMUG00000005729,ENSMMUG00000020238,ENSMMUG00000006087,ENSMMUG00000014132,ENSMMUG00000015982,ENSMMUG00000020277,ENSMMUG00000007960,ENSMMUG00000007209,ENSMMUG00000008260,ENSMMUG00000007972,ENSMMUG00000023046,ENSMMUG00000039045,…
GO:0021940	positive regulation of cerebellar granule cell precursor proliferation	biological_process	0.003866	0.46034	4	1902	7	18463	ENSMMUG00000021668,ENSMMUG00000012110,ENSMMUG00000007356,ENSMMUG00000013788
GO:0005737	cytoplasm	cellular_component	0.0039436	0.46672	974	1902	8743	18463	ENSMMUG00000014523,ENSMMUG00000010949,ENSMMUG00000011871,ENSMMUG00000012000,ENSMMUG00000003171,ENSMMUG00000007845,ENSMMUG00000011759,ENSMMUG00000003029,ENSMMUG00000017529,ENSMMUG00000014239,ENSMMUG00000021328,ENSMMUG00000018849,ENSMMUG00000000278,ENSMMUG00000017483,ENSMMUG00000017477,ENSMMUG00000001614,ENSMMUG00000023165,ENSMMUG00000002699,ENSMMUG00000000972,ENSMMUG00000000226,ENSMMUG00000018404,…
GO:0045596	negative regulation of cell differentiation	biological_process	0.0040123	0.47197	67	1902	446	18463	ENSMMUG00000007117,ENSMMUG00000046631,ENSMMUG00000041480,ENSMMUG00000008639,ENSMMUG00000046616,ENSMMUG00000005507,ENSMMUG00000008624,ENSMMUG00000015689,ENSMMUG00000019072,ENSMMUG00000010433,ENSMMUG00000017588,ENSMMUG00000015268,ENSMMUG00000012486,ENSMMUG00000020117,ENSMMUG00000044953,ENSMMUG00000013719,ENSMMUG00000032429,ENSMMUG00000007209,ENSMMUG00000013788,ENSMMUG00000016658,ENSMMUG00000001817,…
GO:0009416	response to light stimulus	biological_process	0.0040427	0.47267	36	1902	201	18463	ENSMMUG00000006840,ENSMMUG00000014334,ENSMMUG00000008538,ENSMMUG00000018930,ENSMMUG00000002965,ENSMMUG00000016089,ENSMMUG00000017292,ENSMMUG00000011506,ENSMMUG00000003210,ENSMMUG00000002569,ENSMMUG00000021808,ENSMMUG00000001044,ENSMMUG00000007418,ENSMMUG00000001661,ENSMMUG00000020954,ENSMMUG00000018978,ENSMMUG00000014713,ENSMMUG00000014372,ENSMMUG00000002003,ENSMMUG00000049018,ENSMMUG00000008639,…
GO:0005882	intermediate filament	cellular_component	0.004142	0.47606	23	1902	151	18463	ENSMMUG00000002163,ENSMMUG00000009562,ENSMMUG00000010002,ENSMMUG00000019224,ENSMMUG00000006265,ENSMMUG00000014984,ENSMMUG00000031562,ENSMMUG00000007209,ENSMMUG00000005021,ENSMMUG00000015913,ENSMMUG00000018216,ENSMMUG00000001510,ENSMMUG00000014399,ENSMMUG00000016096,ENSMMUG00000017588,ENSMMUG00000018645,ENSMMUG00000018218,ENSMMUG00000031924,ENSMMUG00000000388,ENSMMUG00000009895,ENSMMUG00000002303,…
GO:1902495	transmembrane transporter complex	cellular_component	0.0041442	0.47606	42	1902	245	18463	ENSMMUG00000017414,ENSMMUG00000013560,ENSMMUG00000009357,ENSMMUG00000032213,ENSMMUG00000020212,ENSMMUG00000000580,ENSMMUG00000007975,ENSMMUG00000045046,ENSMMUG00000002515,ENSMMUG00000037770,ENSMMUG00000000342,ENSMMUG00000016089,ENSMMUG00000000524,ENSMMUG00000014273,ENSMMUG00000005424,ENSMMUG00000021514,ENSMMUG00000004843,ENSMMUG00000000683,ENSMMUG00000021801,ENSMMUG00000004614,ENSMMUG00000006027,…
GO:0033275	actin-myosin filament sliding	biological_process	0.0041452	0.47606	4	1902	7	18463	ENSMMUG00000007027,ENSMMUG00000013507,ENSMMUG00000014762,ENSMMUG00000005618
GO:0009298	GDP-mannose biosynthetic process	biological_process	0.0041998	0.47715	3	1902	4	18463	ENSMMUG00000001853,ENSMMUG00000005227,ENSMMUG00000014584
GO:0051180	vitamin transport	biological_process	0.0042215	0.47715	9	1902	30	18463	ENSMMUG00000019151,ENSMMUG00000021670,ENSMMUG00000000373,ENSMMUG00000016695,ENSMMUG00000004477,ENSMMUG00000013249,ENSMMUG00000007374,ENSMMUG00000007322,ENSMMUG00000010257
GO:0043281	regulation of cysteine-type endopeptidase activity involved in apoptotic process	biological_process	0.0042594	0.47715	28	1902	151	18463	ENSMMUG00000013397,ENSMMUG00000020949,ENSMMUG00000017529,ENSMMUG00000014910,ENSMMUG00000001748,ENSMMUG00000010093,ENSMMUG00000021577,ENSMMUG00000012963,ENSMMUG00000023221,ENSMMUG00000016549,ENSMMUG00000000751,ENSMMUG00000001044,ENSMMUG00000013020,ENSMMUG00000007209,ENSMMUG00000022111,ENSMMUG00000020411,ENSMMUG00000003874,ENSMMUG00000003084,ENSMMUG00000016715,ENSMMUG00000014603,ENSMMUG00000041847,…
GO:0034702	ion channel complex	cellular_component	0.0042662	0.47715	39	1902	218	18463	ENSMMUG00000002515,ENSMMUG00000045046,ENSMMUG00000000580,ENSMMUG00000007975,ENSMMUG00000014273,ENSMMUG00000016089,ENSMMUG00000000524,ENSMMUG00000000342,ENSMMUG00000037770,ENSMMUG00000013560,ENSMMUG00000017414,ENSMMUG00000032213,ENSMMUG00000020212,ENSMMUG00000009357,ENSMMUG00000014950,ENSMMUG00000001102,ENSMMUG00000000343,ENSMMUG00000016596,ENSMMUG00000001661,ENSMMUG00000004843,ENSMMUG00000021514,…
GO:0007616	long-term memory	biological_process	0.0042888	0.47715	7	1902	19	18463	ENSMMUG00000009357,ENSMMUG00000014756,ENSMMUG00000001661,ENSMMUG00000015982,ENSMMUG00000014305,ENSMMUG00000003611,ENSMMUG00000019807
GO:0044425	membrane part	cellular_component	0.0043582	0.47715	665	1902	5851	18463	ENSMMUG00000003579,ENSMMUG00000002563,ENSMMUG00000006268,ENSMMUG00000009683,ENSMMUG00000020651,ENSMMUG00000020029,ENSMMUG00000009562,ENSMMUG00000007403,ENSMMUG00000022390,ENSMMUG00000014795,ENSMMUG00000023361,ENSMMUG00000048076,ENSMMUG00000021215,ENSMMUG00000006475,ENSMMUG00000016074,ENSMMUG00000004777,ENSMMUG00000008263,ENSMMUG00000002472,ENSMMUG00000016765,ENSMMUG00000015852,ENSMMUG00000011403,…
GO:0048514	blood vessel morphogenesis	biological_process	0.0043735	0.47715	63	1902	403	18463	ENSMMUG00000011845,ENSMMUG00000021655,ENSMMUG00000019031,ENSMMUG00000003611,ENSMMUG00000018245,ENSMMUG00000012110,ENSMMUG00000004982,ENSMMUG00000014305,ENSMMUG00000011910,ENSMMUG00000006581,ENSMMUG00000010093,ENSMMUG00000021578,ENSMMUG00000001799,ENSMMUG00000010402,ENSMMUG00000023401,ENSMMUG00000003396,ENSMMUG00000014541,ENSMMUG00000040675,ENSMMUG00000001748,ENSMMUG00000000698,ENSMMUG00000011403,…
GO:0030041	actin filament polymerization	biological_process	0.0043797	0.47715	26	1902	143	18463	ENSMMUG00000003498,ENSMMUG00000002699,ENSMMUG00000015221,ENSMMUG00000002923,ENSMMUG00000006894,ENSMMUG00000019767,ENSMMUG00000007142,ENSMMUG00000007329,ENSMMUG00000013746,ENSMMUG00000019159,ENSMMUG00000013020,ENSMMUG00000002868,ENSMMUG00000007230,ENSMMUG00000005488,ENSMMUG00000018148,ENSMMUG00000002573,ENSMMUG00000003566,ENSMMUG00000015512,ENSMMUG00000014425,ENSMMUG00000019172,ENSMMUG00000010171,…
GO:0051641	cellular localization	biological_process	0.0044202	0.47715	317	1902	2508	18463	ENSMMUG00000041388,ENSMMUG00000019767,ENSMMUG00000012126,ENSMMUG00000002697,ENSMMUG00000007586,ENSMMUG00000042630,ENSMMUG00000000613,ENSMMUG00000016281,ENSMMUG00000007230,ENSMMUG00000013560,ENSMMUG00000017518,ENSMMUG00000003546,ENSMMUG00000019518,ENSMMUG00000007603,ENSMMUG00000007667,ENSMMUG00000023406,ENSMMUG00000005322,ENSMMUG00000016876,ENSMMUG00000020393,ENSMMUG00000010336,ENSMMUG00000003056,…
GO:0044430	cytoskeletal part	cellular_component	0.0044623	0.47715	170	1902	1272	18463	ENSMMUG00000019224,ENSMMUG00000031207,ENSMMUG00000016187,ENSMMUG00000020416,ENSMMUG00000005488,ENSMMUG00000011588,ENSMMUG00000002573,ENSMMUG00000041388,ENSMMUG00000013651,ENSMMUG00000019767,ENSMMUG00000006894,ENSMMUG00000003178,ENSMMUG00000046222,ENSMMUG00000000613,ENSMMUG00000011821,ENSMMUG00000004174,ENSMMUG00000001510,ENSMMUG00000011668,ENSMMUG00000023406,ENSMMUG00000010895,ENSMMUG00000018059,…
GO:0017111	nucleoside-triphosphatase activity	molecular_function	0.0044655	0.47715	113	1902	832	18463	ENSMMUG00000015721,ENSMMUG00000019900,ENSMMUG00000013118,ENSMMUG00000006070,ENSMMUG00000012042,ENSMMUG00000029181,ENSMMUG00000015303,ENSMMUG00000004590,ENSMMUG00000014756,ENSMMUG00000044257,ENSMMUG00000009275,ENSMMUG00000019628,ENSMMUG00000043400,ENSMMUG00000016637,ENSMMUG00000021159,ENSMMUG00000017902,ENSMMUG00000041962,ENSMMUG00000008890,ENSMMUG00000009194,ENSMMUG00000012933,ENSMMUG00000006136,…
GO:0090181	regulation of cholesterol metabolic process	biological_process	0.0044798	0.47715	6	1902	15	18463	ENSMMUG00000014305,ENSMMUG00000011133,ENSMMUG00000023375,ENSMMUG00000020586,ENSMMUG00000014046,ENSMMUG00000003611
GO:0048522	positive regulation of cellular process	biological_process	0.0044839	0.47715	499	1902	4109	18463	ENSMMUG00000012963,ENSMMUG00000017588,ENSMMUG00000005507,ENSMMUG00000018401,ENSMMUG00000015689,ENSMMUG00000014730,ENSMMUG00000008899,ENSMMUG00000023116,ENSMMUG00000008921,ENSMMUG00000002503,ENSMMUG00000006089,ENSMMUG00000041480,ENSMMUG00000006070,ENSMMUG00000013939,ENSMMUG00000008833,ENSMMUG00000023046,ENSMMUG00000005096,ENSMMUG00000003304,ENSMMUG00000022546,ENSMMUG00000012585,ENSMMUG00000044953,…
GO:0030833	regulation of actin filament polymerization	biological_process	0.0045288	0.47715	24	1902	130	18463	ENSMMUG00000004539,ENSMMUG00000047685,ENSMMUG00000007540,ENSMMUG00000010895,ENSMMUG00000018920,ENSMMUG00000002923,ENSMMUG00000015221,ENSMMUG00000007142,ENSMMUG00000007329,ENSMMUG00000006894,ENSMMUG00000019767,ENSMMUG00000002699,ENSMMUG00000003498,ENSMMUG00000019172,ENSMMUG00000014425,ENSMMUG00000015512,ENSMMUG00000002868,ENSMMUG00000013020,ENSMMUG00000007230,ENSMMUG00000013746,ENSMMUG00000019159,…
GO:0044459	plasma membrane part	cellular_component	0.0046047	0.47715	245	1902	1869	18463	ENSMMUG00000007006,ENSMMUG00000001037,ENSMMUG00000011527,ENSMMUG00000008993,ENSMMUG00000017483,ENSMMUG00000014742,ENSMMUG00000022678,ENSMMUG00000017351,ENSMMUG00000008885,ENSMMUG00000007022,ENSMMUG00000000846,ENSMMUG00000007329,ENSMMUG00000001348,ENSMMUG00000016837,ENSMMUG00000000972,ENSMMUG00000039621,ENSMMUG00000013685,ENSMMUG00000039887,ENSMMUG00000017965,ENSMMUG00000007457,ENSMMUG00000002961,…
GO:0050878	regulation of body fluid levels	biological_process	0.0046085	0.47715	37	1902	216	18463	ENSMMUG00000012939,ENSMMUG00000004463,ENSMMUG00000002373,ENSMMUG00000009194,ENSMMUG00000001324,ENSMMUG00000014425,ENSMMUG00000016669,ENSMMUG00000008260,ENSMMUG00000000151,ENSMMUG00000016421,ENSMMUG00000012000,ENSMMUG00000023418,ENSMMUG00000000033,ENSMMUG00000008714,ENSMMUG00000023382,ENSMMUG00000011291,ENSMMUG00000019186,ENSMMUG00000023442,ENSMMUG00000007356,ENSMMUG00000016616,ENSMMUG00000007230,…
GO:0016818	hydrolase activity, acting on acid anhydrides, in phosphorus-containing anhydrides	molecular_function	0.0046229	0.47715	119	1902	886	18463	ENSMMUG00000021659,ENSMMUG00000021842,ENSMMUG00000008423,ENSMMUG00000021477,ENSMMUG00000011317,ENSMMUG00000001179,ENSMMUG00000001618,ENSMMUG00000031203,ENSMMUG00000006169,ENSMMUG00000015002,ENSMMUG00000002129,ENSMMUG00000005733,ENSMMUG00000007293,ENSMMUG00000013113,ENSMMUG00000016429,ENSMMUG00000018726,ENSMMUG00000016797,ENSMMUG00000004177,ENSMMUG00000012229,ENSMMUG00000040829,ENSMMUG00000020594,…
GO:0008092	cytoskeletal protein binding	molecular_function	0.004623	0.47715	116	1902	813	18463	ENSMMUG00000022363,ENSMMUG00000007603,ENSMMUG00000005921,ENSMMUG00000020032,ENSMMUG00000002965,ENSMMUG00000018920,ENSMMUG00000007027,ENSMMUG00000014411,ENSMMUG00000016589,ENSMMUG00000013507,ENSMMUG00000000388,ENSMMUG00000004282,ENSMMUG00000005488,ENSMMUG00000011588,ENSMMUG00000017100,ENSMMUG00000020416,ENSMMUG00000013746,ENSMMUG00000010367,ENSMMUG00000016281,ENSMMUG00000016187,ENSMMUG00000003433,…
GO:0043542	endothelial cell migration	biological_process	0.0046754	0.47715	28	1902	146	18463	ENSMMUG00000021887,ENSMMUG00000005430,ENSMMUG00000011403,ENSMMUG00000019159,ENSMMUG00000001044,ENSMMUG00000023186,ENSMMUG00000005488,ENSMMUG00000047424,ENSMMUG00000016658,ENSMMUG00000002630,ENSMMUG00000007375,ENSMMUG00000006101,ENSMMUG00000014474,ENSMMUG00000011910,ENSMMUG00000014305,ENSMMUG00000004982,ENSMMUG00000018245,ENSMMUG00000000270,ENSMMUG00000021655,ENSMMUG00000014541,ENSMMUG00000023678,…
GO:0006820	anion transport	biological_process	0.0046944	0.47715	74	1902	486	18463	ENSMMUG00000007992,ENSMMUG00000009126,ENSMMUG00000001748,ENSMMUG00000007374,ENSMMUG00000016089,ENSMMUG00000011741,ENSMMUG00000020354,ENSMMUG00000007513,ENSMMUG00000003138,ENSMMUG00000017100,ENSMMUG00000002832,ENSMMUG00000007230,ENSMMUG00000005424,ENSMMUG00000003433,ENSMMUG00000011821,ENSMMUG00000006027,ENSMMUG00000006892,ENSMMUG00000014630,ENSMMUG00000008133,ENSMMUG00000015158,ENSMMUG00000022687,…
GO:0022891	substrate-specific transmembrane transporter activity	molecular_function	0.0047297	0.47715	119	1902	867	18463	ENSMMUG00000004605,ENSMMUG00000010903,ENSMMUG00000020238,ENSMMUG00000013454,ENSMMUG00000016893,ENSMMUG00000006529,ENSMMUG00000006442,ENSMMUG00000006723,ENSMMUG00000016526,ENSMMUG00000019669,ENSMMUG00000015459,ENSMMUG00000020186,ENSMMUG00000020436,ENSMMUG00000008260,ENSMMUG00000001092,ENSMMUG00000012605,ENSMMUG00000013542,ENSMMUG00000012024,ENSMMUG00000003789,ENSMMUG00000002300,ENSMMUG00000017223,…
GO:0001013	RNA polymerase I regulatory region DNA binding	molecular_function	0.0047447	0.47715	4	1902	7	18463	ENSMMUG00000022116,ENSMMUG00000012042,ENSMMUG00000008569,ENSMMUG00000002991
GO:0001163	RNA polymerase I regulatory region sequence-specific DNA binding	molecular_function	0.0047447	0.47715	4	1902	7	18463	ENSMMUG00000022116,ENSMMUG00000012042,ENSMMUG00000008569,ENSMMUG00000002991
GO:0001164	RNA polymerase I CORE element sequence-specific DNA binding	molecular_function	0.0047447	0.47715	4	1902	7	18463	ENSMMUG00000022116,ENSMMUG00000012042,ENSMMUG00000008569,ENSMMUG00000002991
GO:0016817	hydrolase activity, acting on acid anhydrides	molecular_function	0.0048195	0.48217	119	1902	887	18463	ENSMMUG00000008890,ENSMMUG00000012933,ENSMMUG00000006136,ENSMMUG00000009194,ENSMMUG00000041799,ENSMMUG00000020777,ENSMMUG00000013542,ENSMMUG00000011795,ENSMMUG00000023261,ENSMMUG00000001776,ENSMMUG00000004029,ENSMMUG00000006101,ENSMMUG00000047000,ENSMMUG00000021792,ENSMMUG00000015721,ENSMMUG00000019900,ENSMMUG00000013118,ENSMMUG00000006070,ENSMMUG00000015303,ENSMMUG00000004590,ENSMMUG00000019669,…
GO:0046165	alcohol biosynthetic process	biological_process	0.0048871	0.48508	24	1902	121	18463	ENSMMUG00000006727,ENSMMUG00000005698,ENSMMUG00000003138,ENSMMUG00000014046,ENSMMUG00000007209,ENSMMUG00000005199,ENSMMUG00000019159,ENSMMUG00000009413,ENSMMUG00000014589,ENSMMUG00000006495,ENSMMUG00000021183,ENSMMUG00000045740,ENSMMUG00000045656,ENSMMUG00000011663,ENSMMUG00000018773,ENSMMUG00000022159,ENSMMUG00000021577,ENSMMUG00000023375,ENSMMUG00000022426,ENSMMUG00000008169,ENSMMUG00000044056,…
GO:0010646	regulation of cell communication	biological_process	0.0048985	0.48508	306	1902	2400	18463	ENSMMUG00000008749,ENSMMUG00000001313,ENSMMUG00000009357,ENSMMUG00000011713,ENSMMUG00000013560,ENSMMUG00000012365,ENSMMUG00000007230,ENSMMUG00000049219,ENSMMUG00000014485,ENSMMUG00000002382,ENSMMUG00000008100,ENSMMUG00000000613,ENSMMUG00000013140,ENSMMUG00000007586,ENSMMUG00000012126,ENSMMUG00000044322,ENSMMUG00000011557,ENSMMUG00000002991,ENSMMUG00000015158,ENSMMUG00000002663,ENSMMUG00000017243,…
GO:0070838	divalent metal ion transport	biological_process	0.0049636	0.48611	54	1902	333	18463	ENSMMUG00000000342,ENSMMUG00000016089,ENSMMUG00000040675,ENSMMUG00000007975,ENSMMUG00000007506,ENSMMUG00000015403,ENSMMUG00000012328,ENSMMUG00000010272,ENSMMUG00000012948,ENSMMUG00000032213,ENSMMUG00000017414,ENSMMUG00000000288,ENSMMUG00000013560,ENSMMUG00000019159,ENSMMUG00000011377,ENSMMUG00000001661,ENSMMUG00000011478,ENSMMUG00000013210,ENSMMUG00000007434,ENSMMUG00000006727,ENSMMUG00000015768,…
GO:0072511	divalent inorganic cation transport	biological_process	0.0049636	0.48611	54	1902	333	18463	ENSMMUG00000012024,ENSMMUG00000006359,ENSMMUG00000013542,ENSMMUG00000007209,ENSMMUG00000009820,ENSMMUG00000020651,ENSMMUG00000008260,ENSMMUG00000020624,ENSMMUG00000014425,ENSMMUG00000007329,ENSMMUG00000017302,ENSMMUG00000008430,ENSMMUG00000009194,ENSMMUG00000007062,ENSMMUG00000007022,ENSMMUG00000002373,ENSMMUG00000001306,ENSMMUG00000021787,ENSMMUG00000016893,ENSMMUG00000022159,ENSMMUG00000008263,…
GO:0023061	signal release	biological_process	0.004984	0.48611	47	1902	290	18463	ENSMMUG00000016421,ENSMMUG00000037662,ENSMMUG00000006529,ENSMMUG00000006442,ENSMMUG00000006723,ENSMMUG00000014002,ENSMMUG00000005729,ENSMMUG00000017529,ENSMMUG00000015158,ENSMMUG00000023375,ENSMMUG00000019496,ENSMMUG00000019174,ENSMMUG00000014630,ENSMMUG00000015177,ENSMMUG00000020277,ENSMMUG00000009683,ENSMMUG00000009194,ENSMMUG00000014408,ENSMMUG00000005322,ENSMMUG00000011401,ENSMMUG00000007209,…
GO:0050770	regulation of axonogenesis	biological_process	0.0050322	0.48835	25	1902	125	18463	ENSMMUG00000007676,ENSMMUG00000023382,ENSMMUG00000021059,ENSMMUG00000039515,ENSMMUG00000020117,ENSMMUG00000010337,ENSMMUG00000008634,ENSMMUG00000003304,ENSMMUG00000016720,ENSMMUG00000001661,ENSMMUG00000003074,ENSMMUG00000022198,ENSMMUG00000009562,ENSMMUG00000013939,ENSMMUG00000019564,ENSMMUG00000047685,ENSMMUG00000039045,ENSMMUG00000001314,ENSMMUG00000002965,ENSMMUG00000006571,ENSMMUG00000018237,…
GO:0051049	regulation of transport	biological_process	0.0050609	0.48856	164	1902	1208	18463	ENSMMUG00000000972,ENSMMUG00000039621,ENSMMUG00000014409,ENSMMUG00000001348,ENSMMUG00000016837,ENSMMUG00000007329,ENSMMUG00000004396,ENSMMUG00000006359,ENSMMUG00000014425,ENSMMUG00000004173,ENSMMUG00000011527,ENSMMUG00000006398,ENSMMUG00000012000,ENSMMUG00000013955,ENSMMUG00000006571,ENSMMUG00000017529,ENSMMUG00000014630,ENSMMUG00000019174,ENSMMUG00000018476,ENSMMUG00000000683,ENSMMUG00000021801,…
GO:0030030	cell projection organization	biological_process	0.0050847	0.48856	146	1902	1031	18463	ENSMMUG00000000033,ENSMMUG00000007315,ENSMMUG00000012028,ENSMMUG00000046616,ENSMMUG00000016421,ENSMMUG00000018740,ENSMMUG00000004539,ENSMMUG00000047685,ENSMMUG00000043515,ENSMMUG00000019564,ENSMMUG00000018018,ENSMMUG00000013283,ENSMMUG00000047000,ENSMMUG00000003074,ENSMMUG00000019812,ENSMMUG00000009087,ENSMMUG00000011614,ENSMMUG00000013272,ENSMMUG00000019143,ENSMMUG00000018726,ENSMMUG00000006931,…
GO:0048513	organ development	biological_process	0.0051281	0.4903	292	1902	2298	18463	ENSMMUG00000017274,ENSMMUG00000007356,ENSMMUG00000046222,ENSMMUG00000019756,ENSMMUG00000023382,ENSMMUG00000011230,ENSMMUG00000015362,ENSMMUG00000006727,ENSMMUG00000019970,ENSMMUG00000004179,ENSMMUG00000011910,ENSMMUG00000006300,ENSMMUG00000010578,ENSMMUG00000016181,ENSMMUG00000013665,ENSMMUG00000004882,ENSMMUG00000008443,ENSMMUG00000002043,ENSMMUG00000016089,ENSMMUG00000010402,ENSMMUG00000044344,…
GO:0031013	troponin I binding	molecular_function	0.0052382	0.49768	3	1902	4	18463	ENSMMUG00000005618,ENSMMUG00000013507,ENSMMUG00000016589
GO:0008045	motor neuron axon guidance	biological_process	0.005273	0.49768	8	1902	26	18463	ENSMMUG00000021668,ENSMMUG00000017588,ENSMMUG00000017243,ENSMMUG00000004882,ENSMMUG00000005507,ENSMMUG00000006923,ENSMMUG00000010337,ENSMMUG00000001348
GO:0044431	Golgi apparatus part	cellular_component	0.0052822	0.49768	69	1902	449	18463	ENSMMUG00000023165,ENSMMUG00000010336,ENSMMUG00000020824,ENSMMUG00000007676,ENSMMUG00000000226,ENSMMUG00000008870,ENSMMUG00000015054,ENSMMUG00000012974,ENSMMUG00000003056,ENSMMUG00000000874,ENSMMUG00000019551,ENSMMUG00000016074,ENSMMUG00000000169,ENSMMUG00000004777,ENSMMUG00000010949,ENSMMUG00000006398,ENSMMUG00000003171,ENSMMUG00000022687,ENSMMUG00000006475,ENSMMUG00000006949,ENSMMUG00000015784,…
GO:0005768	endosome	cellular_component	0.0054883	0.5146	79	1902	521	18463	ENSMMUG00000013665,ENSMMUG00000019518,ENSMMUG00000002573,ENSMMUG00000019054,ENSMMUG00000016281,ENSMMUG00000013383,ENSMMUG00000003874,ENSMMUG00000002697,ENSMMUG00000016709,ENSMMUG00000000613,ENSMMUG00000005427,ENSMMUG00000020059,ENSMMUG00000012126,ENSMMUG00000011389,ENSMMUG00000015852,ENSMMUG00000002377,ENSMMUG00000015784,ENSMMUG00000008926,ENSMMUG00000012000,ENSMMUG00000022074,ENSMMUG00000008160,…
GO:0046873	metal ion transmembrane transporter activity	molecular_function	0.005521	0.51518	58	1902	358	18463	ENSMMUG00000016893,ENSMMUG00000015158,ENSMMUG00000008263,ENSMMUG00000010903,ENSMMUG00000020238,ENSMMUG00000008993,ENSMMUG00000012988,ENSMMUG00000006442,ENSMMUG00000006723,ENSMMUG00000012000,ENSMMUG00000006529,ENSMMUG00000017427,ENSMMUG00000000897,ENSMMUG00000013542,ENSMMUG00000012024,ENSMMUG00000003789,ENSMMUG00000016924,ENSMMUG00000020186,ENSMMUG00000009820,ENSMMUG00000020651,ENSMMUG00000020436,…
GO:0005794	Golgi apparatus	cellular_component	0.005626	0.51652	139	1902	993	18463	ENSMMUG00000004020,ENSMMUG00000010009,ENSMMUG00000021380,ENSMMUG00000005103,ENSMMUG00000006357,ENSMMUG00000002373,ENSMMUG00000002093,ENSMMUG00000015078,ENSMMUG00000019678,ENSMMUG00000006499,ENSMMUG00000002404,ENSMMUG00000022555,ENSMMUG00000013072,ENSMMUG00000001314,ENSMMUG00000006529,ENSMMUG00000019172,ENSMMUG00000014046,ENSMMUG00000028743,ENSMMUG00000018686,ENSMMUG00000005736,ENSMMUG00000005927,…
GO:0072509	divalent inorganic cation transmembrane transporter activity	molecular_function	0.005677	0.51652	28	1902	146	18463	ENSMMUG00000010784,ENSMMUG00000009194,ENSMMUG00000008430,ENSMMUG00000011389,ENSMMUG00000001306,ENSMMUG00000007022,ENSMMUG00000007062,ENSMMUG00000013542,ENSMMUG00000001661,ENSMMUG00000012024,ENSMMUG00000020651,ENSMMUG00000013210,ENSMMUG00000007434,ENSMMUG00000011478,ENSMMUG00000009820,ENSMMUG00000012988,ENSMMUG00000032213,ENSMMUG00000012000,ENSMMUG00000013560,ENSMMUG00000006723,ENSMMUG00000017414,…
GO:0001632	leukotriene B4 receptor activity	molecular_function	0.0056948	0.51652	2	1902	2	18463	ENSMMUG00000020697,ENSMMUG00000010046
GO:0006844	acyl carnitine transport	biological_process	0.005695	0.51652	3	1902	4	18463	ENSMMUG00000023297,ENSMMUG00000013863,ENSMMUG00000001951
GO:0015227	acyl carnitine transmembrane transporter activity	molecular_function	0.005695	0.51652	3	1902	4	18463	ENSMMUG00000023297,ENSMMUG00000001951,ENSMMUG00000013863
GO:1902616	acyl carnitine transmembrane transport	biological_process	0.005695	0.51652	3	1902	4	18463	ENSMMUG00000023297,ENSMMUG00000013863,ENSMMUG00000001951
GO:0045742	positive regulation of epidermal growth factor receptor signaling pathway	biological_process	0.0057712	0.51706	6	1902	16	18463	ENSMMUG00000016549,ENSMMUG00000007209,ENSMMUG00000007586,ENSMMUG00000020395,ENSMMUG00000015221,ENSMMUG00000020797
GO:1903719	regulation of I-kappaB phosphorylation	biological_process	0.0057859	0.51706	3	1902	4	18463	ENSMMUG00000011527,ENSMMUG00000001044,ENSMMUG00000000426
GO:1903721	positive regulation of I-kappaB phosphorylation	biological_process	0.0057859	0.51706	3	1902	4	18463	ENSMMUG00000000426,ENSMMUG00000001044,ENSMMUG00000011527
GO:0007009	plasma membrane organization	biological_process	0.0058178	0.51706	48	1902	284	18463	ENSMMUG00000020416,ENSMMUG00000001044,ENSMMUG00000017100,ENSMMUG00000007230,ENSMMUG00000001661,ENSMMUG00000017478,ENSMMUG00000048207,ENSMMUG00000011317,ENSMMUG00000000343,ENSMMUG00000016281,ENSMMUG00000005427,ENSMMUG00000021801,ENSMMUG00000003498,ENSMMUG00000012224,ENSMMUG00000013665,ENSMMUG00000002043,ENSMMUG00000040675,ENSMMUG00000016919,ENSMMUG00000019893,ENSMMUG00000011702,ENSMMUG00000000700,…
GO:0007611	learning or memory	biological_process	0.0058814	0.51706	29	1902	155	18463	ENSMMUG00000006300,ENSMMUG00000014305,ENSMMUG00000039045,ENSMMUG00000009357,ENSMMUG00000006840,ENSMMUG00000014334,ENSMMUG00000006529,ENSMMUG00000003611,ENSMMUG00000002965,ENSMMUG00000016089,ENSMMUG00000020678,ENSMMUG00000014756,ENSMMUG00000000700,ENSMMUG00000019807,ENSMMUG00000000033,ENSMMUG00000001404,ENSMMUG00000019143,ENSMMUG00000020534,ENSMMUG00000015982,ENSMMUG00000002660,ENSMMUG00000011506,…
GO:0030154	cell differentiation	biological_process	0.0058889	0.51706	336	1902	2668	18463	ENSMMUG00000012000,ENSMMUG00000041958,ENSMMUG00000012477,ENSMMUG00000012400,ENSMMUG00000038615,ENSMMUG00000014742,ENSMMUG00000010934,ENSMMUG00000003071,ENSMMUG00000017477,ENSMMUG00000006949,ENSMMUG00000012979,ENSMMUG00000000226,ENSMMUG00000007022,ENSMMUG00000006728,ENSMMUG00000001267,ENSMMUG00000017963,ENSMMUG00000000972,ENSMMUG00000016669,ENSMMUG00000020415,ENSMMUG00000008742,ENSMMUG00000015512,…
GO:1990778	protein localization to cell periphery	biological_process	0.005891	0.51706	38	1902	216	18463	ENSMMUG00000021801,ENSMMUG00000012224,ENSMMUG00000048207,ENSMMUG00000017478,ENSMMUG00000001661,ENSMMUG00000001044,ENSMMUG00000017100,ENSMMUG00000000343,ENSMMUG00000011317,ENSMMUG00000005027,ENSMMUG00000030785,ENSMMUG00000018245,ENSMMUG00000040675,ENSMMUG00000002043,ENSMMUG00000013665,ENSMMUG00000000700,ENSMMUG00000019893,ENSMMUG00000011702,ENSMMUG00000016919,ENSMMUG00000019143,ENSMMUG00000039621,…
GO:0031346	positive regulation of cell projection organization	biological_process	0.0059141	0.51706	37	1902	206	18463	ENSMMUG00000021945,ENSMMUG00000002573,ENSMMUG00000018148,ENSMMUG00000005488,ENSMMUG00000021659,ENSMMUG00000016720,ENSMMUG00000019159,ENSMMUG00000004843,ENSMMUG00000018468,ENSMMUG00000018237,ENSMMUG00000000149,ENSMMUG00000004282,ENSMMUG00000018672,ENSMMUG00000017450,ENSMMUG00000039045,ENSMMUG00000009357,ENSMMUG00000014305,ENSMMUG00000019564,ENSMMUG00000001321,ENSMMUG00000009562,ENSMMUG00000003074,…
GO:0045111	intermediate filament cytoskeleton	cellular_component	0.0059982	0.52206	28	1902	187	18463	ENSMMUG00000001585,ENSMMUG00000018216,ENSMMUG00000015913,ENSMMUG00000021636,ENSMMUG00000002163,ENSMMUG00000009562,ENSMMUG00000010002,ENSMMUG00000019224,ENSMMUG00000014984,ENSMMUG00000006265,ENSMMUG00000031562,ENSMMUG00000007209,ENSMMUG00000005021,ENSMMUG00000000388,ENSMMUG00000018107,ENSMMUG00000011069,ENSMMUG00000002303,ENSMMUG00000010165,ENSMMUG00000009895,ENSMMUG00000010000,ENSMMUG00000001510,…
GO:0061088	regulation of sequestering of zinc ion	biological_process	0.0060871	0.52492	3	1902	4	18463	ENSMMUG00000010272,ENSMMUG00000012328,ENSMMUG00000015663
GO:0005088	Ras guanyl-nucleotide exchange factor activity	molecular_function	0.006158	0.52492	24	1902	118	18463	ENSMMUG00000022499,ENSMMUG00000008749,ENSMMUG00000009036,ENSMMUG00000014630,ENSMMUG00000017483,ENSMMUG00000023678,ENSMMUG00000008327,ENSMMUG00000022230,ENSMMUG00000015072,ENSMMUG00000017214,ENSMMUG00000031819,ENSMMUG00000001313,ENSMMUG00000012216,ENSMMUG00000006089,ENSMMUG00000023622,ENSMMUG00000023765,ENSMMUG00000015406,ENSMMUG00000015148,ENSMMUG00000009366,ENSMMUG00000021945,ENSMMUG00000020795,…
GO:0033036	macromolecule localization	biological_process	0.0061764	0.52492	274	1902	2146	18463	ENSMMUG00000009194,ENSMMUG00000007142,ENSMMUG00000005432,ENSMMUG00000019143,ENSMMUG00000021282,ENSMMUG00000020624,ENSMMUG00000021056,ENSMMUG00000012605,ENSMMUG00000047000,ENSMMUG00000046352,ENSMMUG00000013542,ENSMMUG00000000377,ENSMMUG00000005218,ENSMMUG00000022403,ENSMMUG00000023418,ENSMMUG00000021934,ENSMMUG00000016421,ENSMMUG00000008639,ENSMMUG00000016271,ENSMMUG00000020658,ENSMMUG00000023184,…
GO:0045829	negative regulation of isotype switching	biological_process	0.0061939	0.52492	3	1902	4	18463	ENSMMUG00000022203,ENSMMUG00000008624,ENSMMUG00000009198
GO:0030234	enzyme regulator activity	molecular_function	0.0063334	0.52492	109	1902	791	18463	ENSMMUG00000007230,ENSMMUG00000001939,ENSMMUG00000020426,ENSMMUG00000020416,ENSMMUG00000011588,ENSMMUG00000022111,ENSMMUG00000009366,ENSMMUG00000005553,ENSMMUG00000002382,ENSMMUG00000041847,ENSMMUG00000010497,ENSMMUG00000007586,ENSMMUG00000011506,ENSMMUG00000020382,ENSMMUG00000011480,ENSMMUG00000018605,ENSMMUG00000009175,ENSMMUG00000041905,ENSMMUG00000002218,ENSMMUG00000014166,ENSMMUG00000001724,…
GO:0006977	DNA damage response, signal transduction by p53 class mediator resulting in cell cycle arrest	biological_process	0.0063757	0.52492	4	1902	8	18463	ENSMMUG00000008639,ENSMMUG00000016715,ENSMMUG00000002569,ENSMMUG00000003210
GO:0030574	collagen catabolic process	biological_process	0.0063767	0.52492	9	1902	31	18463	ENSMMUG00000002167,ENSMMUG00000010331,ENSMMUG00000040355,ENSMMUG00000007052,ENSMMUG00000016549,ENSMMUG00000018206,ENSMMUG00000013665,ENSMMUG00000009097,ENSMMUG00000009483
GO:0048289	isotype switching to IgE isotypes	biological_process	0.0063785	0.52492	3	1902	4	18463	ENSMMUG00000017274,ENSMMUG00000009198,ENSMMUG00000008624
GO:0048293	regulation of isotype switching to IgE isotypes	biological_process	0.0063785	0.52492	3	1902	4	18463	ENSMMUG00000009198,ENSMMUG00000008624,ENSMMUG00000017274
GO:0032270	positive regulation of cellular protein metabolic process	biological_process	0.0063965	0.52492	155	1902	1165	18463	ENSMMUG00000004309,ENSMMUG00000006359,ENSMMUG00000020415,ENSMMUG00000014425,ENSMMUG00000030420,ENSMMUG00000007457,ENSMMUG00000000972,ENSMMUG00000001348,ENSMMUG00000004873,ENSMMUG00000005456,ENSMMUG00000014445,ENSMMUG00000017529,ENSMMUG00000014630,ENSMMUG00000038615,ENSMMUG00000010934,ENSMMUG00000011527,ENSMMUG00000000270,ENSMMUG00000012000,ENSMMUG00000016826,ENSMMUG00000006821,ENSMMUG00000019159,…
GO:0004712	protein serine/threonine/tyrosine kinase activity	molecular_function	0.0064019	0.52492	8	1902	25	18463	ENSMMUG00000023755,ENSMMUG00000000972,ENSMMUG00000001044,ENSMMUG00000022111,ENSMMUG00000014132,ENSMMUG00000019564,ENSMMUG00000007972,ENSMMUG00000001728
GO:0031701	angiotensin receptor binding	molecular_function	0.006412	0.52492	3	1902	4	18463	ENSMMUG00000043275,ENSMMUG00000017529,ENSMMUG00000017654
GO:0006749	glutathione metabolic process	biological_process	0.0064629	0.52492	11	1902	45	18463	ENSMMUG00000041584,ENSMMUG00000020999,ENSMMUG00000011822,ENSMMUG00000021935,ENSMMUG00000018530,ENSMMUG00000017931,ENSMMUG00000017940,ENSMMUG00000014542,ENSMMUG00000014899,ENSMMUG00000012963,ENSMMUG00000019630
GO:0044093	positive regulation of molecular function	biological_process	0.0065044	0.52492	167	1902	1238	18463	ENSMMUG00000022198,ENSMMUG00000047811,ENSMMUG00000015097,ENSMMUG00000003084,ENSMMUG00000016715,ENSMMUG00000002709,ENSMMUG00000048302,ENSMMUG00000019232,ENSMMUG00000000477,ENSMMUG00000015177,ENSMMUG00000000872,ENSMMUG00000008634,ENSMMUG00000005322,ENSMMUG00000042157,ENSMMUG00000007904,ENSMMUG00000014408,ENSMMUG00000001306,ENSMMUG00000017381,ENSMMUG00000009223,ENSMMUG00000004464,ENSMMUG00000021787,…
GO:0071933	Arp2/3 complex binding	molecular_function	0.0065213	0.52492	4	1902	8	18463	ENSMMUG00000013746,ENSMMUG00000003498,ENSMMUG00000005488,ENSMMUG00000007142
GO:0014072	response to isoquinoline alkaloid	biological_process	0.0065256	0.52492	5	1902	11	18463	ENSMMUG00000001661,ENSMMUG00000014425,ENSMMUG00000014334,ENSMMUG00000041905,ENSMMUG00000007972
GO:0043278	response to morphine	biological_process	0.0065256	0.52492	5	1902	11	18463	ENSMMUG00000014425,ENSMMUG00000014334,ENSMMUG00000041905,ENSMMUG00000007972,ENSMMUG00000001661
GO:0007227	signal transduction downstream of smoothened	biological_process	0.0065301	0.52492	3	1902	4	18463	ENSMMUG00000006744,ENSMMUG00000012110,ENSMMUG00000007356
GO:0050790	regulation of catalytic activity	biological_process	0.006545	0.52492	221	1902	1707	18463	ENSMMUG00000017518,ENSMMUG00000016507,ENSMMUG00000004868,ENSMMUG00000016589,ENSMMUG00000011626,ENSMMUG00000000323,ENSMMUG00000023713,ENSMMUG00000013554,ENSMMUG00000008749,ENSMMUG00000019672,ENSMMUG00000002218,ENSMMUG00000002043,ENSMMUG00000001724,ENSMMUG00000011480,ENSMMUG00000012126,ENSMMUG00000041905,ENSMMUG00000003178,ENSMMUG00000041388,ENSMMUG00000009175,ENSMMUG00000013140,ENSMMUG00000007586,…
GO:0032526	response to retinoic acid	biological_process	0.0065721	0.52493	12	1902	48	18463	ENSMMUG00000010967,ENSMMUG00000012486,ENSMMUG00000010093,ENSMMUG00000017478,ENSMMUG00000018468,ENSMMUG00000019159,ENSMMUG00000003396,ENSMMUG00000014791,ENSMMUG00000045740,ENSMMUG00000007117,ENSMMUG00000047685,ENSMMUG00000009013
GO:0090116	C-5 methylation of cytosine	biological_process	0.0066589	0.52968	3	1902	4	18463	ENSMMUG00000014604,ENSMMUG00000019474,ENSMMUG00000013565
GO:0021513	spinal cord dorsal/ventral patterning	biological_process	0.0066955	0.53042	6	1902	17	18463	ENSMMUG00000004882,ENSMMUG00000004396,ENSMMUG00000020375,ENSMMUG00000014541,ENSMMUG00000007356,ENSMMUG00000012110
GO:0010638	positive regulation of organelle organization	biological_process	0.0067789	0.53484	68	1902	448	18463	ENSMMUG00000015512,ENSMMUG00000014425,ENSMMUG00000001321,ENSMMUG00000003915,ENSMMUG00000006728,ENSMMUG00000007329,ENSMMUG00000000477,ENSMMUG00000002699,ENSMMUG00000014630,ENSMMUG00000014445,ENSMMUG00000017529,ENSMMUG00000018849,ENSMMUG00000020678,ENSMMUG00000012000,ENSMMUG00000023755,ENSMMUG00000016549,ENSMMUG00000002382,ENSMMUG00000015362,ENSMMUG00000020703,ENSMMUG00000013746,ENSMMUG00000012365,…
GO:0008375	acetylglucosaminyltransferase activity	molecular_function	0.0069472	0.53966	12	1902	52	18463	ENSMMUG00000005414,ENSMMUG00000004495,ENSMMUG00000020406,ENSMMUG00000014347,ENSMMUG00000018426,ENSMMUG00000016074,ENSMMUG00000029296,ENSMMUG00000017226,ENSMMUG00000007559,ENSMMUG00000012280,ENSMMUG00000016300,ENSMMUG00000015078
GO:0007635	chemosensory behavior	biological_process	0.0069537	0.53966	5	1902	12	18463	ENSMMUG00000007972,ENSMMUG00000006300,ENSMMUG00000001860,ENSMMUG00000009357,ENSMMUG00000001661
GO:0001505	regulation of neurotransmitter levels	biological_process	0.0069597	0.53966	28	1902	150	18463	ENSMMUG00000006529,ENSMMUG00000011741,ENSMMUG00000021257,ENSMMUG00000014334,ENSMMUG00000005027,ENSMMUG00000001869,ENSMMUG00000016421,ENSMMUG00000047154,ENSMMUG00000023025,ENSMMUG00000020238,ENSMMUG00000014630,ENSMMUG00000000700,ENSMMUG00000005729,ENSMMUG00000016089,ENSMMUG00000015158,ENSMMUG00000005122,ENSMMUG00000014408,ENSMMUG00000020277,ENSMMUG00000004614,ENSMMUG00000009683,ENSMMUG00000021801,…
GO:0005770	late endosome	cellular_component	0.0070518	0.53966	26	1902	137	18463	ENSMMUG00000006599,ENSMMUG00000007970,ENSMMUG00000008833,ENSMMUG00000021282,ENSMMUG00000017963,ENSMMUG00000005432,ENSMMUG00000005736,ENSMMUG00000016709,ENSMMUG00000014409,ENSMMUG00000011389,ENSMMUG00000012126,ENSMMUG00000009898,ENSMMUG00000002377,ENSMMUG00000018401,ENSMMUG00000020203,ENSMMUG00000019518,ENSMMUG00000000700,ENSMMUG00000040829,ENSMMUG00000013232,ENSMMUG00000010433,ENSMMUG00000012328,…
GO:0016462	pyrophosphatase activity	molecular_function	0.0070739	0.53966	117	1902	881	18463	ENSMMUG00000008263,ENSMMUG00000001040,ENSMMUG00000015204,ENSMMUG00000015784,ENSMMUG00000003303,ENSMMUG00000009684,ENSMMUG00000022520,ENSMMUG00000001037,ENSMMUG00000015696,ENSMMUG00000006398,ENSMMUG00000005480,ENSMMUG00000041420,ENSMMUG00000021378,ENSMMUG00000008432,ENSMMUG00000007504,ENSMMUG00000009045,ENSMMUG00000001321,ENSMMUG00000040263,ENSMMUG00000014762,ENSMMUG00000002961,ENSMMUG00000019273,…
GO:0008542	visual learning	biological_process	0.0070898	0.53966	10	1902	36	18463	ENSMMUG00000017427,ENSMMUG00000020678,ENSMMUG00000016089,ENSMMUG00000001661,ENSMMUG00000014618,ENSMMUG00000014334,ENSMMUG00000019143,ENSMMUG00000011506,ENSMMUG00000002660,ENSMMUG00000006840
GO:0032368	regulation of lipid transport	biological_process	0.0071177	0.53966	14	1902	64	18463	ENSMMUG00000007356,ENSMMUG00000023418,ENSMMUG00000018907,ENSMMUG00000005322,ENSMMUG00000014305,ENSMMUG00000009963,ENSMMUG00000019054,ENSMMUG00000020374,ENSMMUG00000009504,ENSMMUG00000021282,ENSMMUG00000001748,ENSMMUG00000007230,ENSMMUG00000001044,ENSMMUG00000021808
GO:0010033	response to organic substance	biological_process	0.0071446	0.53966	247	1902	1955	18463	ENSMMUG00000002917,ENSMMUG00000010472,ENSMMUG00000015628,ENSMMUG00000007418,ENSMMUG00000009093,ENSMMUG00000016093,ENSMMUG00000021808,ENSMMUG00000001044,ENSMMUG00000014791,ENSMMUG00000009926,ENSMMUG00000013020,ENSMMUG00000012110,ENSMMUG00000003611,ENSMMUG00000010495,ENSMMUG00000015051,ENSMMUG00000039045,ENSMMUG00000022911,ENSMMUG00000004760,ENSMMUG00000015718,ENSMMUG00000012103,ENSMMUG00000017985,…
GO:0014888	striated muscle adaptation	biological_process	0.007159	0.53966	9	1902	32	18463	ENSMMUG00000046222,ENSMMUG00000006169,ENSMMUG00000041480,ENSMMUG00000005618,ENSMMUG00000016096,ENSMMUG00000009820,ENSMMUG00000014762,ENSMMUG00000043626,ENSMMUG00000013020
GO:0001568	blood vessel development	biological_process	0.0071746	0.53966	70	1902	466	18463	ENSMMUG00000010402,ENSMMUG00000003396,ENSMMUG00000014541,ENSMMUG00000001748,ENSMMUG00000040675,ENSMMUG00000010093,ENSMMUG00000021578,ENSMMUG00000011910,ENSMMUG00000011845,ENSMMUG00000018245,ENSMMUG00000019159,ENSMMUG00000007375,ENSMMUG00000021144,ENSMMUG00000002382,ENSMMUG00000014474,ENSMMUG00000013140,ENSMMUG00000023382,ENSMMUG00000011403,ENSMMUG00000007356,ENSMMUG00000002663,ENSMMUG00000017351,…
GO:0032956	regulation of actin cytoskeleton organization	biological_process	0.0071777	0.53966	43	1902	271	18463	ENSMMUG00000002699,ENSMMUG00000000477,ENSMMUG00000004463,ENSMMUG00000002923,ENSMMUG00000002373,ENSMMUG00000015221,ENSMMUG00000007142,ENSMMUG00000007329,ENSMMUG00000002868,ENSMMUG00000015054,ENSMMUG00000019232,ENSMMUG00000014425,ENSMMUG00000015512,ENSMMUG00000004539,ENSMMUG00000047685,ENSMMUG00000002503,ENSMMUG00000001037,ENSMMUG00000014445,ENSMMUG00000020678,ENSMMUG00000017588,ENSMMUG00000000426,…
GO:2000249	regulation of actin cytoskeleton reorganization	biological_process	0.0071843	0.53966	8	1902	27	18463	ENSMMUG00000002923,ENSMMUG00000000477,ENSMMUG00000002699,ENSMMUG00000015512,ENSMMUG00000017588,ENSMMUG00000019159,ENSMMUG00000013746,ENSMMUG00000021659
GO:0071389	cellular response to mineralocorticoid stimulus	biological_process	0.0072015	0.53966	2	1902	2	18463	ENSMMUG00000007209,ENSMMUG00000015982
GO:0071229	cellular response to acid chemical	biological_process	0.0072443	0.54079	22	1902	114	18463	ENSMMUG00000009349,ENSMMUG00000012126,ENSMMUG00000013565,ENSMMUG00000017478,ENSMMUG00000038256,ENSMMUG00000019159,ENSMMUG00000001044,ENSMMUG00000014791,ENSMMUG00000014604,ENSMMUG00000021282,ENSMMUG00000003138,ENSMMUG00000014425,ENSMMUG00000047685,ENSMMUG00000006253,ENSMMUG00000003611,ENSMMUG00000018401,ENSMMUG00000022280,ENSMMUG00000018468,ENSMMUG00000003396,ENSMMUG00000005675,ENSMMUG00000012486,…
GO:0070062	extracellular exosome	cellular_component	0.007284	0.54166	15	1902	65	18463	ENSMMUG00000013232,ENSMMUG00000011474,ENSMMUG00000002709,ENSMMUG00000000524,ENSMMUG00000003789,ENSMMUG00000002043,ENSMMUG00000038256,ENSMMUG00000013324,ENSMMUG00000009926,ENSMMUG00000012608,ENSMMUG00000044344,ENSMMUG00000012000,ENSMMUG00000023340,ENSMMUG00000020212,ENSMMUG00000012659
GO:0030217	T cell differentiation	biological_process	0.0074387	0.5496	31	1902	178	18463	ENSMMUG00000014756,ENSMMUG00000031831,ENSMMUG00000008624,ENSMMUG00000001748,ENSMMUG00000014541,ENSMMUG00000002472,ENSMMUG00000041301,ENSMMUG00000007098,ENSMMUG00000000033,ENSMMUG00000012486,ENSMMUG00000013072,ENSMMUG00000015072,ENSMMUG00000016074,ENSMMUG00000009198,ENSMMUG00000008639,ENSMMUG00000007085,ENSMMUG00000048164,ENSMMUG00000001037,ENSMMUG00000021545,ENSMMUG00000008790,ENSMMUG00000015663,…
GO:0006022	aminoglycan metabolic process	biological_process	0.0074473	0.5496	17	1902	82	18463	ENSMMUG00000017226,ENSMMUG00000012280,ENSMMUG00000000874,ENSMMUG00000020121,ENSMMUG00000008742,ENSMMUG00000017163,ENSMMUG00000014347,ENSMMUG00000006475,ENSMMUG00000001563,ENSMMUG00000007559,ENSMMUG00000008709,ENSMMUG00000014523,ENSMMUG00000013242,ENSMMUG00000012743,ENSMMUG00000019496,ENSMMUG00000002250,ENSMMUG00000007339
GO:0044440	endosomal part	cellular_component	0.0075062	0.55185	33	1902	188	18463	ENSMMUG00000022074,ENSMMUG00000012000,ENSMMUG00000008926,ENSMMUG00000020538,ENSMMUG00000002377,ENSMMUG00000015784,ENSMMUG00000018401,ENSMMUG00000017428,ENSMMUG00000001348,ENSMMUG00000005830,ENSMMUG00000017963,ENSMMUG00000007970,ENSMMUG00000021282,ENSMMUG00000008833,ENSMMUG00000014909,ENSMMUG00000012974,ENSMMUG00000015663,ENSMMUG00000008160,ENSMMUG00000012094,ENSMMUG00000030785,ENSMMUG00000013232,…
GO:0015075	ion transmembrane transporter activity	molecular_function	0.0076401	0.55659	110	1902	805	18463	ENSMMUG00000012605,ENSMMUG00000020436,ENSMMUG00000001092,ENSMMUG00000008260,ENSMMUG00000020186,ENSMMUG00000002300,ENSMMUG00000017223,ENSMMUG00000012024,ENSMMUG00000003789,ENSMMUG00000013542,ENSMMUG00000001951,ENSMMUG00000007062,ENSMMUG00000008430,ENSMMUG00000009194,ENSMMUG00000010121,ENSMMUG00000019151,ENSMMUG00000010342,ENSMMUG00000011156,ENSMMUG00000020238,ENSMMUG00000010903,ENSMMUG00000004605,…
GO:0050767	regulation of neurogenesis	biological_process	0.0076514	0.55659	75	1902	504	18463	ENSMMUG00000047685,ENSMMUG00000019605,ENSMMUG00000049018,ENSMMUG00000008639,ENSMMUG00000006089,ENSMMUG00000046616,ENSMMUG00000001314,ENSMMUG00000005507,ENSMMUG00000001074,ENSMMUG00000015689,ENSMMUG00000002768,ENSMMUG00000019072,ENSMMUG00000015268,ENSMMUG00000017588,ENSMMUG00000000033,ENSMMUG00000020117,ENSMMUG00000044953,ENSMMUG00000007209,ENSMMUG00000013788,ENSMMUG00000003074,ENSMMUG00000003304,…
GO:0021515	cell differentiation in spinal cord	biological_process	0.0076568	0.55659	9	1902	36	18463	ENSMMUG00000014541,ENSMMUG00000005096,ENSMMUG00000004396,ENSMMUG00000020375,ENSMMUG00000004882,ENSMMUG00000021668,ENSMMUG00000021935,ENSMMUG00000007356,ENSMMUG00000017652
GO:0072659	protein localization to plasma membrane	biological_process	0.0079057	0.57011	37	1902	213	18463	ENSMMUG00000021801,ENSMMUG00000012224,ENSMMUG00000017478,ENSMMUG00000048207,ENSMMUG00000001661,ENSMMUG00000017100,ENSMMUG00000001044,ENSMMUG00000000343,ENSMMUG00000011317,ENSMMUG00000005027,ENSMMUG00000030785,ENSMMUG00000018245,ENSMMUG00000002043,ENSMMUG00000040675,ENSMMUG00000013665,ENSMMUG00000019893,ENSMMUG00000000700,ENSMMUG00000011702,ENSMMUG00000016919,ENSMMUG00000019143,ENSMMUG00000039621,…
GO:0051150	regulation of smooth muscle cell differentiation	biological_process	0.0079338	0.57011	5	1902	12	18463	ENSMMUG00000016596,ENSMMUG00000007209,ENSMMUG00000013270,ENSMMUG00000007356,ENSMMUG00000032429
GO:0009893	positive regulation of metabolic process	biological_process	0.0079392	0.57011	376	1902	3062	18463	ENSMMUG00000017450,ENSMMUG00000003439,ENSMMUG00000000288,ENSMMUG00000021935,ENSMMUG00000013510,ENSMMUG00000015428,ENSMMUG00000006581,ENSMMUG00000038702,ENSMMUG00000009956,ENSMMUG00000023622,ENSMMUG00000009198,ENSMMUG00000014305,ENSMMUG00000021610,ENSMMUG00000021668,ENSMMUG00000000700,ENSMMUG00000010628,ENSMMUG00000002569,ENSMMUG00000019954,ENSMMUG00000015002,ENSMMUG00000006206,ENSMMUG00000005736,…
GO:0008064	regulation of actin polymerization or depolymerization	biological_process	0.0079997	0.57011	25	1902	143	18463	ENSMMUG00000004539,ENSMMUG00000007540,ENSMMUG00000047685,ENSMMUG00000010895,ENSMMUG00000018920,ENSMMUG00000002699,ENSMMUG00000003498,ENSMMUG00000002923,ENSMMUG00000015221,ENSMMUG00000007329,ENSMMUG00000007142,ENSMMUG00000019767,ENSMMUG00000006894,ENSMMUG00000013020,ENSMMUG00000002868,ENSMMUG00000007230,ENSMMUG00000019159,ENSMMUG00000020120,ENSMMUG00000013746,ENSMMUG00000002573,ENSMMUG00000018148,…
GO:0030832	regulation of actin filament length	biological_process	0.0079997	0.57011	25	1902	143	18463	ENSMMUG00000019767,ENSMMUG00000006894,ENSMMUG00000007142,ENSMMUG00000007329,ENSMMUG00000015221,ENSMMUG00000002923,ENSMMUG00000003498,ENSMMUG00000002699,ENSMMUG00000015512,ENSMMUG00000014425,ENSMMUG00000019172,ENSMMUG00000005488,ENSMMUG00000018148,ENSMMUG00000002573,ENSMMUG00000020120,ENSMMUG00000019159,ENSMMUG00000013746,ENSMMUG00000007230,ENSMMUG00000013020,ENSMMUG00000002868,ENSMMUG00000007540,…
GO:0031334	positive regulation of protein complex assembly	biological_process	0.0080189	0.57011	30	1902	178	18463	ENSMMUG00000004282,ENSMMUG00000004539,ENSMMUG00000007540,ENSMMUG00000008639,ENSMMUG00000001728,ENSMMUG00000000033,ENSMMUG00000001748,ENSMMUG00000018468,ENSMMUG00000018920,ENSMMUG00000010895,ENSMMUG00000018359,ENSMMUG00000007329,ENSMMUG00000007142,ENSMMUG00000041388,ENSMMUG00000019767,ENSMMUG00000002923,ENSMMUG00000022116,ENSMMUG00000002699,ENSMMUG00000003498,ENSMMUG00000014425,ENSMMUG00000015512,…
GO:0001937	negative regulation of endothelial cell proliferation	biological_process	0.0080945	0.57187	8	1902	27	18463	ENSMMUG00000014541,ENSMMUG00000047424,ENSMMUG00000001850,ENSMMUG00000014603,ENSMMUG00000011910,ENSMMUG00000004982,ENSMMUG00000014305,ENSMMUG00000005430
GO:0044243	multicellular organismal catabolic process	biological_process	0.0081026	0.57187	9	1902	32	18463	ENSMMUG00000013665,ENSMMUG00000018206,ENSMMUG00000009483,ENSMMUG00000009097,ENSMMUG00000010331,ENSMMUG00000002167,ENSMMUG00000007052,ENSMMUG00000040355,ENSMMUG00000016549
GO:0002520	immune system development	biological_process	0.0081323	0.57189	93	1902	657	18463	ENSMMUG00000001763,ENSMMUG00000017274,ENSMMUG00000007356,ENSMMUG00000019756,ENSMMUG00000008100,ENSMMUG00000009366,ENSMMUG00000011230,ENSMMUG00000015362,ENSMMUG00000020374,ENSMMUG00000019159,ENSMMUG00000017100,ENSMMUG00000021144,ENSMMUG00000017478,ENSMMUG00000018245,ENSMMUG00000001313,ENSMMUG00000007506,ENSMMUG00000016181,ENSMMUG00000010578,ENSMMUG00000009017,ENSMMUG00000000069,ENSMMUG00000041301,…
GO:0046635	positive regulation of alpha-beta T cell activation	biological_process	0.0082239	0.5745	11	1902	43	18463	ENSMMUG00000007356,ENSMMUG00000019756,ENSMMUG00000007085,ENSMMUG00000021545,ENSMMUG00000012486,ENSMMUG00000031831,ENSMMUG00000008670,ENSMMUG00000015663,ENSMMUG00000001748,ENSMMUG00000008624,ENSMMUG00000002043
GO:0023051	regulation of signaling	biological_process	0.0082287	0.5745	300	1902	2375	18463	ENSMMUG00000005675,ENSMMUG00000005729,ENSMMUG00000000377,ENSMMUG00000012042,ENSMMUG00000016421,ENSMMUG00000008639,ENSMMUG00000003111,ENSMMUG00000007966,ENSMMUG00000017922,ENSMMUG00000021282,ENSMMUG00000019564,ENSMMUG00000007972,ENSMMUG00000046352,ENSMMUG00000009194,ENSMMUG00000019223,ENSMMUG00000019143,ENSMMUG00000044441,ENSMMUG00000015982,ENSMMUG00000015718,ENSMMUG00000004760,ENSMMUG00000020779,…
GO:1901186	positive regulation of ERBB signaling pathway	biological_process	0.008308	0.5776	6	1902	17	18463	ENSMMUG00000020797,ENSMMUG00000015221,ENSMMUG00000007209,ENSMMUG00000020395,ENSMMUG00000007586,ENSMMUG00000016549
GO:0001101	response to acid chemical	biological_process	0.0083326	0.5776	27	1902	150	18463	ENSMMUG00000003396,ENSMMUG00000018401,ENSMMUG00000022280,ENSMMUG00000018468,ENSMMUG00000010093,ENSMMUG00000005985,ENSMMUG00000012486,ENSMMUG00000005675,ENSMMUG00000010967,ENSMMUG00000006253,ENSMMUG00000047685,ENSMMUG00000007117,ENSMMUG00000003611,ENSMMUG00000001044,ENSMMUG00000019159,ENSMMUG00000014791,ENSMMUG00000038256,ENSMMUG00000017478,ENSMMUG00000014425,ENSMMUG00000003138,ENSMMUG00000021282,…
GO:0046907	intracellular transport	biological_process	0.0085673	0.59175	186	1902	1438	18463	ENSMMUG00000015632,ENSMMUG00000006357,ENSMMUG00000013446,ENSMMUG00000015221,ENSMMUG00000002373,ENSMMUG00000002093,ENSMMUG00000006136,ENSMMUG00000000054,ENSMMUG00000005096,ENSMMUG00000008833,ENSMMUG00000021380,ENSMMUG00000013072,ENSMMUG00000006723,ENSMMUG00000006442,ENSMMUG00000015679,ENSMMUG00000008878,ENSMMUG00000006499,ENSMMUG00000020203,ENSMMUG00000023375,ENSMMUG00000001888,ENSMMUG00000011716,…
GO:0065010	extracellular membrane-bounded organelle	cellular_component	0.0086116	0.5927	16	1902	73	18463	ENSMMUG00000002217,ENSMMUG00000013232,ENSMMUG00000011474,ENSMMUG00000000524,ENSMMUG00000002043,ENSMMUG00000012000,ENSMMUG00000012608,ENSMMUG00000020212,ENSMMUG00000012659,ENSMMUG00000002709,ENSMMUG00000038256,ENSMMUG00000013324,ENSMMUG00000003789,ENSMMUG00000009926,ENSMMUG00000044344,ENSMMUG00000023340
GO:0042221	response to chemical	biological_process	0.0087428	0.59485	337	1902	2855	18463	ENSMMUG00000016709,ENSMMUG00000000426,ENSMMUG00000017203,ENSMMUG00000003858,ENSMMUG00000011291,ENSMMUG00000004843,ENSMMUG00000016826,ENSMMUG00000021144,ENSMMUG00000018148,ENSMMUG00000009366,ENSMMUG00000037663,ENSMMUG00000011845,ENSMMUG00000018237,ENSMMUG00000014541,ENSMMUG00000022363,ENSMMUG00000016096,ENSMMUG00000019839,ENSMMUG00000000069,ENSMMUG00000007506,ENSMMUG00000023025,ENSMMUG00000006728,…
GO:0071705	nitrogen compound transport	biological_process	0.0087535	0.59485	74	1902	513	18463	ENSMMUG00000011401,ENSMMUG00000008870,ENSMMUG00000010164,ENSMMUG00000016695,ENSMMUG00000019273,ENSMMUG00000004173,ENSMMUG00000013863,ENSMMUG00000017965,ENSMMUG00000010983,ENSMMUG00000014425,ENSMMUG00000022390,ENSMMUG00000019653,ENSMMUG00000015177,ENSMMUG00000021670,ENSMMUG00000005723,ENSMMUG00000005322,ENSMMUG00000017529,ENSMMUG00000013249,ENSMMUG00000015158,ENSMMUG00000022678,ENSMMUG00000019174,…
GO:1904245	regulation of polynucleotide adenylyltransferase activity	biological_process	0.0087615	0.59485	2	1902	2	18463	ENSMMUG00000014747,ENSMMUG00000038702
GO:0007632	visual behavior	biological_process	0.0087782	0.59485	10	1902	37	18463	ENSMMUG00000017427,ENSMMUG00000020678,ENSMMUG00000016089,ENSMMUG00000001661,ENSMMUG00000019143,ENSMMUG00000002660,ENSMMUG00000011506,ENSMMUG00000006840,ENSMMUG00000014334,ENSMMUG00000014618
GO:0050890	cognition	biological_process	0.008796	0.59485	32	1902	180	18463	ENSMMUG00000006929,ENSMMUG00000020534,ENSMMUG00000011506,ENSMMUG00000023382,ENSMMUG00000001661,ENSMMUG00000003611,ENSMMUG00000014334,ENSMMUG00000039045,ENSMMUG00000009357,ENSMMUG00000006840,ENSMMUG00000006300,ENSMMUG00000014305,ENSMMUG00000000700,ENSMMUG00000001404,ENSMMUG00000017292,ENSMMUG00000016089,ENSMMUG00000002965,ENSMMUG00000008634,ENSMMUG00000014618,ENSMMUG00000002660,ENSMMUG00000015982,…
GO:0001188	RNA polymerase I transcriptional preinitiation complex assembly	biological_process	0.0088342	0.59536	4	1902	8	18463	ENSMMUG00000002991,ENSMMUG00000008569,ENSMMUG00000012042,ENSMMUG00000022116
GO:0014883	transition between fast and slow fiber	biological_process	0.0089423	0.60056	4	1902	8	18463	ENSMMUG00000005618,ENSMMUG00000014762,ENSMMUG00000046222,ENSMMUG00000006169
GO:0098915	membrane repolarization during ventricular cardiac muscle cell action potential	biological_process	0.009059	0.60415	3	1902	5	18463	ENSMMUG00000020436,ENSMMUG00000001102,ENSMMUG00000045046
GO:1902282	voltage-gated potassium channel activity involved in ventricular cardiac muscle cell action potential repolarization	molecular_function	0.009059	0.60415	3	1902	5	18463	ENSMMUG00000001102,ENSMMUG00000020436,ENSMMUG00000045046
GO:0030139	endocytic vesicle	cellular_component	0.009146	0.60415	24	1902	126	18463	ENSMMUG00000004744,ENSMMUG00000018148,ENSMMUG00000011526,ENSMMUG00000007859,ENSMMUG00000013020,ENSMMUG00000009045,ENSMMUG00000000613,ENSMMUG00000005432,ENSMMUG00000000140,ENSMMUG00000019767,ENSMMUG00000007329,ENSMMUG00000015221,ENSMMUG00000012933,ENSMMUG00000003620,ENSMMUG00000001748,ENSMMUG00000023678,ENSMMUG00000015784,ENSMMUG00000040829,ENSMMUG00000010578,ENSMMUG00000000706,ENSMMUG00000017654,…
GO:0007613	memory	biological_process	0.0091527	0.60415	15	1902	67	18463	ENSMMUG00000006300,ENSMMUG00000014305,ENSMMUG00000020534,ENSMMUG00000039045,ENSMMUG00000015982,ENSMMUG00000009357,ENSMMUG00000008634,ENSMMUG00000003611,ENSMMUG00000006529,ENSMMUG00000017427,ENSMMUG00000016089,ENSMMUG00000001661,ENSMMUG00000014756,ENSMMUG00000019807,ENSMMUG00000020651
GO:0000122	negative regulation of transcription from RNA polymerase II promoter	biological_process	0.009159	0.60415	87	1902	620	18463	ENSMMUG00000015002,ENSMMUG00000019613,ENSMMUG00000015056,ENSMMUG00000013514,ENSMMUG00000008195,ENSMMUG00000021808,ENSMMUG00000007418,ENSMMUG00000002617,ENSMMUG00000005591,ENSMMUG00000010201,ENSMMUG00000009198,ENSMMUG00000038702,ENSMMUG00000015051,ENSMMUG00000013160,ENSMMUG00000007085,ENSMMUG00000017906,ENSMMUG00000003439,ENSMMUG00000017652,ENSMMUG00000012110,ENSMMUG00000011607,ENSMMUG00000021655,…
GO:0007033	vacuole organization	biological_process	0.0091825	0.60415	27	1902	153	18463	ENSMMUG00000030785,ENSMMUG00000012000,ENSMMUG00000020538,ENSMMUG00000008926,ENSMMUG00000016882,ENSMMUG00000009956,ENSMMUG00000016637,ENSMMUG00000040829,ENSMMUG00000019672,ENSMMUG00000000700,ENSMMUG00000014630,ENSMMUG00000008048,ENSMMUG00000017000,ENSMMUG00000011389,ENSMMUG00000007329,ENSMMUG00000023442,ENSMMUG00000007293,ENSMMUG00000019143,ENSMMUG00000023391,ENSMMUG00000010543,ENSMMUG00000001179,…
GO:0034704	calcium channel complex	cellular_component	0.0092467	0.60585	13	1902	54	18463	ENSMMUG00000021787,ENSMMUG00000037770,ENSMMUG00000014273,ENSMMUG00000028918,ENSMMUG00000007975,ENSMMUG00000014950,ENSMMUG00000002515,ENSMMUG00000017921,ENSMMUG00000032213,ENSMMUG00000012988,ENSMMUG00000007022,ENSMMUG00000017414,ENSMMUG00000008430
GO:0000139	Golgi membrane	cellular_component	0.0092777	0.60585	48	1902	304	18463	ENSMMUG00000007209,ENSMMUG00000012974,ENSMMUG00000013542,ENSMMUG00000008870,ENSMMUG00000004020,ENSMMUG00000003056,ENSMMUG00000000874,ENSMMUG00000045740,ENSMMUG00000006357,ENSMMUG00000023165,ENSMMUG00000005103,ENSMMUG00000005432,ENSMMUG00000015078,ENSMMUG00000000226,ENSMMUG00000002093,ENSMMUG00000019561,ENSMMUG00000002250,ENSMMUG00000013242,ENSMMUG00000013072,ENSMMUG00000016074,ENSMMUG00000022555,…
GO:0071715	icosanoid transport	biological_process	0.0093333	0.60585	8	1902	27	18463	ENSMMUG00000001748,ENSMMUG00000012605,ENSMMUG00000043275,ENSMMUG00000015449,ENSMMUG00000014334,ENSMMUG00000005322,ENSMMUG00000048211,ENSMMUG00000012608
GO:1901571	fatty acid derivative transport	biological_process	0.0093333	0.60585	8	1902	27	18463	ENSMMUG00000001748,ENSMMUG00000043275,ENSMMUG00000012605,ENSMMUG00000015449,ENSMMUG00000048211,ENSMMUG00000005322,ENSMMUG00000014334,ENSMMUG00000012608
GO:0006357	regulation of transcription from RNA polymerase II promoter	biological_process	0.0093978	0.60801	202	1902	1614	18463	ENSMMUG00000022083,ENSMMUG00000016893,ENSMMUG00000008624,ENSMMUG00000023375,ENSMMUG00000012486,ENSMMUG00000015268,ENSMMUG00000000199,ENSMMUG00000015390,ENSMMUG00000049018,ENSMMUG00000014111,ENSMMUG00000006070,ENSMMUG00000008921,ENSMMUG00000039256,ENSMMUG00000023116,ENSMMUG00000022546,ENSMMUG00000016658,ENSMMUG00000019111,ENSMMUG00000013240,ENSMMUG00000001817,ENSMMUG00000013939,ENSMMUG00000002810,…
GO:0009653	anatomical structure morphogenesis	biological_process	0.0094729	0.61083	274	1902	2128	18463	ENSMMUG00000019813,ENSMMUG00000015632,ENSMMUG00000006101,ENSMMUG00000020777,ENSMMUG00000016658,ENSMMUG00000002868,ENSMMUG00000016001,ENSMMUG00000001314,ENSMMUG00000004931,ENSMMUG00000000138,ENSMMUG00000002404,ENSMMUG00000012486,ENSMMUG00000002909,ENSMMUG00000006923,ENSMMUG00000022083,ENSMMUG00000002569,ENSMMUG00000002389,ENSMMUG00000006265,ENSMMUG00000004744,ENSMMUG00000013865,ENSMMUG00000001564,…
GO:0003924	GTPase activity	molecular_function	0.0095173	0.61166	45	1902	311	18463	ENSMMUG00000001037,ENSMMUG00000013118,ENSMMUG00000019900,ENSMMUG00000015721,ENSMMUG00000006398,ENSMMUG00000001040,ENSMMUG00000015204,ENSMMUG00000021159,ENSMMUG00000014756,ENSMMUG00000044257,ENSMMUG00000003303,ENSMMUG00000019628,ENSMMUG00000015784,ENSMMUG00000015139,ENSMMUG00000000846,ENSMMUG00000006136,ENSMMUG00000008890,ENSMMUG00000040263,ENSMMUG00000047000,ENSMMUG00000001321,ENSMMUG00000009045,…
GO:0009605	response to external stimulus	biological_process	0.0096434	0.61772	210	1902	1674	18463	ENSMMUG00000022824,ENSMMUG00000002003,ENSMMUG00000020374,ENSMMUG00000023350,ENSMMUG00000014474,ENSMMUG00000010286,ENSMMUG00000009366,ENSMMUG00000014713,ENSMMUG00000031977,ENSMMUG00000001661,ENSMMUG00000019159,ENSMMUG00000011389,ENSMMUG00000011291,ENSMMUG00000004843,ENSMMUG00000000426,ENSMMUG00000016709,ENSMMUG00000009504,ENSMMUG00000047154,ENSMMUG00000007506,ENSMMUG00000001748,ENSMMUG00000022363,…
GO:0030001	metal ion transport	biological_process	0.0097978	0.62554	89	1902	617	18463	ENSMMUG00000045046,ENSMMUG00000007506,ENSMMUG00000023207,ENSMMUG00000000580,ENSMMUG00000040675,ENSMMUG00000016089,ENSMMUG00000000524,ENSMMUG00000013560,ENSMMUG00000012948,ENSMMUG00000000343,ENSMMUG00000001102,ENSMMUG00000006727,ENSMMUG00000011478,ENSMMUG00000013210,ENSMMUG00000001661,ENSMMUG00000017478,ENSMMUG00000019159,ENSMMUG00000011389,ENSMMUG00000004843,ENSMMUG00000018525,ENSMMUG00000000426,…
GO:0071840	cellular component organization or biogenesis	biological_process	0.0099687	0.63023	627	1902	5404	18463	ENSMMUG00000006027,ENSMMUG00000004614,ENSMMUG00000004401,ENSMMUG00000029101,ENSMMUG00000017203,ENSMMUG00000016826,ENSMMUG00000013746,ENSMMUG00000041847,ENSMMUG00000013943,ENSMMUG00000006366,ENSMMUG00000005233,ENSMMUG00000019647,ENSMMUG00000022363,ENSMMUG00000018237,ENSMMUG00000016096,ENSMMUG00000019839,ENSMMUG00000014409,ENSMMUG00000017963,ENSMMUG00000007329,ENSMMUG00000010331,ENSMMUG00000007022,…
GO:0006366	transcription from RNA polymerase II promoter	biological_process	0.010008	0.63023	208	1902	1672	18463	ENSMMUG00000001044,ENSMMUG00000021808,ENSMMUG00000014791,ENSMMUG00000008195,ENSMMUG00000021659,ENSMMUG00000007418,ENSMMUG00000002617,ENSMMUG00000008886,ENSMMUG00000019613,ENSMMUG00000015056,ENSMMUG00000031831,ENSMMUG00000004760,ENSMMUG00000015718,ENSMMUG00000010715,ENSMMUG00000006840,ENSMMUG00000015051,ENSMMUG00000013160,ENSMMUG00000007085,ENSMMUG00000044679,ENSMMUG00000012110,ENSMMUG00000021655,…
GO:0044802	single-organism membrane organization	biological_process	0.010012	0.63023	102	1902	727	18463	ENSMMUG00000006398,ENSMMUG00000000169,ENSMMUG00000008926,ENSMMUG00000012000,ENSMMUG00000013955,ENSMMUG00000015784,ENSMMUG00000021787,ENSMMUG00000002377,ENSMMUG00000004464,ENSMMUG00000014630,ENSMMUG00000005985,ENSMMUG00000008129,ENSMMUG00000039621,ENSMMUG00000009683,ENSMMUG00000016876,ENSMMUG00000002699,ENSMMUG00000001348,ENSMMUG00000007329,ENSMMUG00000019273,ENSMMUG00000015663,ENSMMUG00000006359,…
GO:0043368	positive T cell selection	biological_process	0.010022	0.63023	8	1902	27	18463	ENSMMUG00000007356,ENSMMUG00000048164,ENSMMUG00000021545,ENSMMUG00000007098,ENSMMUG00000009366,ENSMMUG00000000033,ENSMMUG00000031831,ENSMMUG00000022198
GO:1900120	regulation of receptor binding	biological_process	0.010034	0.63023	6	1902	19	18463	ENSMMUG00000008634,ENSMMUG00000023340,ENSMMUG00000012477,ENSMMUG00000003915,ENSMMUG00000017381,ENSMMUG00000016549
GO:1902580	single-organism cellular localization	biological_process	0.010092	0.63172	124	1902	911	18463	ENSMMUG00000009684,ENSMMUG00000021787,ENSMMUG00000002377,ENSMMUG00000015784,ENSMMUG00000005985,ENSMMUG00000014630,ENSMMUG00000000169,ENSMMUG00000006398,ENSMMUG00000010852,ENSMMUG00000013955,ENSMMUG00000012000,ENSMMUG00000041958,ENSMMUG00000014795,ENSMMUG00000015663,ENSMMUG00000011401,ENSMMUG00000004396,ENSMMUG00000014909,ENSMMUG00000022031,ENSMMUG00000000617,ENSMMUG00000009562,ENSMMUG00000022939,…
GO:0032805	positive regulation of low-density lipoprotein particle receptor catabolic process	biological_process	0.010122	0.63172	2	1902	2	18463	ENSMMUG00000014305,ENSMMUG00000005736
GO:0008015	blood circulation	biological_process	0.010176	0.63302	43	1902	272	18463	ENSMMUG00000015459,ENSMMUG00000012988,ENSMMUG00000017921,ENSMMUG00000019900,ENSMMUG00000045962,ENSMMUG00000012608,ENSMMUG00000006949,ENSMMUG00000023375,ENSMMUG00000004838,ENSMMUG00000044322,ENSMMUG00000016893,ENSMMUG00000019392,ENSMMUG00000012963,ENSMMUG00000005618,ENSMMUG00000015177,ENSMMUG00000000715,ENSMMUG00000013788,ENSMMUG00000017427,ENSMMUG00000009589,ENSMMUG00000014762,ENSMMUG00000020436,…
GO:0017154	semaphorin receptor activity	molecular_function	0.010245	0.63429	5	1902	12	18463	ENSMMUG00000016720,ENSMMUG00000018237,ENSMMUG00000003074,ENSMMUG00000005507,ENSMMUG00000017588
GO:0098805	whole membrane	cellular_component	0.010284	0.63429	155	1902	1137	18463	ENSMMUG00000015689,ENSMMUG00000008878,ENSMMUG00000016893,ENSMMUG00000004477,ENSMMUG00000018401,ENSMMUG00000020203,ENSMMUG00000021545,ENSMMUG00000008409,ENSMMUG00000006442,ENSMMUG00000008899,ENSMMUG00000004931,ENSMMUG00000013072,ENSMMUG00000008833,ENSMMUG00000023046,ENSMMUG00000039824,ENSMMUG00000002373,ENSMMUG00000015221,ENSMMUG00000006357,ENSMMUG00000000700,ENSMMUG00000015449,ENSMMUG00000002149,…
GO:0030506	ankyrin binding	molecular_function	0.010315	0.63429	6	1902	17	18463	ENSMMUG00000019172,ENSMMUG00000022678,ENSMMUG00000006296,ENSMMUG00000017965,ENSMMUG00000000388,ENSMMUG00000017100
GO:0003013	circulatory system process	biological_process	0.010593	0.63429	44	1902	280	18463	ENSMMUG00000003396,ENSMMUG00000007027,ENSMMUG00000045046,ENSMMUG00000043275,ENSMMUG00000016589,ENSMMUG00000015051,ENSMMUG00000013507,ENSMMUG00000014305,ENSMMUG00000004982,ENSMMUG00000012948,ENSMMUG00000009703,ENSMMUG00000014334,ENSMMUG00000021144,ENSMMUG00000000343,ENSMMUG00000001102,ENSMMUG00000020258,ENSMMUG00000002382,ENSMMUG00000008714,ENSMMUG00000006169,ENSMMUG00000011403,ENSMMUG00000004843,…
GO:0051924	regulation of calcium ion transport	biological_process	0.010604	0.63429	26	1902	143	18463	ENSMMUG00000021787,ENSMMUG00000016893,ENSMMUG00000007506,ENSMMUG00000022159,ENSMMUG00000017921,ENSMMUG00000000288,ENSMMUG00000012000,ENSMMUG00000011968,ENSMMUG00000006723,ENSMMUG00000006359,ENSMMUG00000013542,ENSMMUG00000007209,ENSMMUG00000011377,ENSMMUG00000019159,ENSMMUG00000008260,ENSMMUG00000009820,ENSMMUG00000020624,ENSMMUG00000014425,ENSMMUG00000000426,ENSMMUG00000015768,ENSMMUG00000017302,…
GO:0060048	cardiac muscle contraction	biological_process	0.010633	0.63429	17	1902	83	18463	ENSMMUG00000013507,ENSMMUG00000012988,ENSMMUG00000017921,ENSMMUG00000016589,ENSMMUG00000004838,ENSMMUG00000016893,ENSMMUG00000005618,ENSMMUG00000045046,ENSMMUG00000006169,ENSMMUG00000000715,ENSMMUG00000004843,ENSMMUG00000009589,ENSMMUG00000017427,ENSMMUG00000014762,ENSMMUG00000001102,ENSMMUG00000020436,ENSMMUG00000000343
GO:0045620	negative regulation of lymphocyte differentiation	biological_process	0.010733	0.63429	9	1902	37	18463	ENSMMUG00000008624,ENSMMUG00000007098,ENSMMUG00000008742,ENSMMUG00000008100,ENSMMUG00000009198,ENSMMUG00000007356,ENSMMUG00000001348,ENSMMUG00000019756,ENSMMUG00000006728
GO:0008107	galactoside 2-alpha-L-fucosyltransferase activity	molecular_function	0.010787	0.63429	2	1902	2	18463	ENSMMUG00000019738,ENSMMUG00000004020
GO:0031127	alpha-(1,2)-fucosyltransferase activity	molecular_function	0.010787	0.63429	2	1902	2	18463	ENSMMUG00000004020,ENSMMUG00000019738
GO:0002092	positive regulation of receptor internalization	biological_process	0.010822	0.63429	6	1902	17	18463	ENSMMUG00000002697,ENSMMUG00000017529,ENSMMUG00000017654,ENSMMUG00000001748,ENSMMUG00000005736,ENSMMUG00000013232
GO:0045622	regulation of T-helper cell differentiation	biological_process	0.010929	0.63429	7	1902	22	18463	ENSMMUG00000007098,ENSMMUG00000012486,ENSMMUG00000019756,ENSMMUG00000009198,ENSMMUG00000031831,ENSMMUG00000008670,ENSMMUG00000008624
GO:0043005	neuron projection	cellular_component	0.010954	0.63429	96	1902	667	18463	ENSMMUG00000006931,ENSMMUG00000010272,ENSMMUG00000022934,ENSMMUG00000010827,ENSMMUG00000018299,ENSMMUG00000001728,ENSMMUG00000017292,ENSMMUG00000002433,ENSMMUG00000032617,ENSMMUG00000014137,ENSMMUG00000018672,ENSMMUG00000012110,ENSMMUG00000017450,ENSMMUG00000014334,ENSMMUG00000012094,ENSMMUG00000013510,ENSMMUG00000039045,ENSMMUG00000005027,ENSMMUG00000048207,ENSMMUG00000005122,ENSMMUG00000021059,…
GO:0009648	photoperiodism	biological_process	0.01096	0.63429	6	1902	18	18463	ENSMMUG00000008921,ENSMMUG00000018930,ENSMMUG00000049018,ENSMMUG00000008639,ENSMMUG00000021808,ENSMMUG00000002569
GO:0043153	entrainment of circadian clock by photoperiod	biological_process	0.01096	0.63429	6	1902	18	18463	ENSMMUG00000002569,ENSMMUG00000008921,ENSMMUG00000021808,ENSMMUG00000049018,ENSMMUG00000018930,ENSMMUG00000008639
GO:0021517	ventral spinal cord development	biological_process	0.011054	0.63429	9	1902	36	18463	ENSMMUG00000017652,ENSMMUG00000007356,ENSMMUG00000021935,ENSMMUG00000004882,ENSMMUG00000020375,ENSMMUG00000004396,ENSMMUG00000005096,ENSMMUG00000014541,ENSMMUG00000021668
GO:0071158	positive regulation of cell cycle arrest	biological_process	0.011097	0.63429	8	1902	30	18463	ENSMMUG00000043626,ENSMMUG00000016715,ENSMMUG00000014132,ENSMMUG00000007738,ENSMMUG00000008639,ENSMMUG00000002569,ENSMMUG00000032429,ENSMMUG00000003210
GO:0072431	signal transduction involved in mitotic G1 DNA damage checkpoint	biological_process	0.011135	0.63429	4	1902	9	18463	ENSMMUG00000008639,ENSMMUG00000016715,ENSMMUG00000002569,ENSMMUG00000003210
GO:1902400	intracellular signal transduction involved in G1 DNA damage checkpoint	biological_process	0.011135	0.63429	4	1902	9	18463	ENSMMUG00000003210,ENSMMUG00000002569,ENSMMUG00000016715,ENSMMUG00000008639
GO:0000430	regulation of transcription from RNA polymerase II promoter by glucose	biological_process	0.011157	0.63429	2	1902	2	18463	ENSMMUG00000011291,ENSMMUG00000002003
GO:0000432	positive regulation of transcription from RNA polymerase II promoter by glucose	biological_process	0.011157	0.63429	2	1902	2	18463	ENSMMUG00000011291,ENSMMUG00000002003
GO:0046016	positive regulation of transcription by glucose	biological_process	0.011157	0.63429	2	1902	2	18463	ENSMMUG00000011291,ENSMMUG00000002003
GO:0021937	cerebellar Purkinje cell-granule cell precursor cell signaling involved in regulation of granule cell precursor cell proliferation	biological_process	0.011237	0.63429	3	1902	5	18463	ENSMMUG00000007356,ENSMMUG00000012110,ENSMMUG00000021668
GO:0009987	cellular process	biological_process	0.01127	0.63429	1538	1902	14330	18463	ENSMMUG00000002573,ENSMMUG00000014172,ENSMMUG00000014347,ENSMMUG00000005488,ENSMMUG00000004226,ENSMMUG00000005052,ENSMMUG00000006727,ENSMMUG00000014535,ENSMMUG00000010497,ENSMMUG00000004111,ENSMMUG00000002611,ENSMMUG00000023442,ENSMMUG00000001586,ENSMMUG00000011480,ENSMMUG00000015981,ENSMMUG00000002043,ENSMMUG00000013385,ENSMMUG00000009126,ENSMMUG00000010402,ENSMMUG00000019604,ENSMMUG00000009017,…
GO:0019919	peptidyl-arginine methylation, to asymmetrical-dimethyl arginine	biological_process	0.011291	0.63429	4	1902	9	18463	ENSMMUG00000015803,ENSMMUG00000004401,ENSMMUG00000002066,ENSMMUG00000003029
GO:0035242	protein-arginine omega-N asymmetric methyltransferase activity	molecular_function	0.011291	0.63429	4	1902	9	18463	ENSMMUG00000015803,ENSMMUG00000003029,ENSMMUG00000002066,ENSMMUG00000004401
GO:2001267	regulation of cysteine-type endopeptidase activity involved in apoptotic signaling pathway	biological_process	0.011315	0.63429	4	1902	9	18463	ENSMMUG00000000751,ENSMMUG00000022116,ENSMMUG00000016549,ENSMMUG00000013020
GO:0010038	response to metal ion	biological_process	0.01136	0.63429	30	1902	177	18463	ENSMMUG00000017921,ENSMMUG00000017940,ENSMMUG00000016549,ENSMMUG00000013507,ENSMMUG00000003118,ENSMMUG00000011741,ENSMMUG00000021935,ENSMMUG00000014430,ENSMMUG00000018476,ENSMMUG00000022598,ENSMMUG00000012328,ENSMMUG00000010272,ENSMMUG00000019496,ENSMMUG00000022715,ENSMMUG00000001728,ENSMMUG00000001404,ENSMMUG00000045106,ENSMMUG00000007586,ENSMMUG00000017302,ENSMMUG00000011389,ENSMMUG00000009194,…
GO:0007165	signal transduction	biological_process	0.011374	0.63429	494	1902	4242	18463	ENSMMUG00000020395,ENSMMUG00000000323,ENSMMUG00000011910,ENSMMUG00000012659,ENSMMUG00000006049,ENSMMUG00000004179,ENSMMUG00000016089,ENSMMUG00000002043,ENSMMUG00000008443,ENSMMUG00000013665,ENSMMUG00000010402,ENSMMUG00000031000,ENSMMUG00000002218,ENSMMUG00000011702,ENSMMUG00000007004,ENSMMUG00000004111,ENSMMUG00000023382,ENSMMUG00000019756,ENSMMUG00000017274,ENSMMUG00000001586,ENSMMUG00000007356,…
GO:0008154	actin polymerization or depolymerization	biological_process	0.011396	0.63429	28	1902	169	18463	ENSMMUG00000019172,ENSMMUG00000015512,ENSMMUG00000014425,ENSMMUG00000003566,ENSMMUG00000010171,ENSMMUG00000007230,ENSMMUG00000013020,ENSMMUG00000002868,ENSMMUG00000013746,ENSMMUG00000020120,ENSMMUG00000019159,ENSMMUG00000002573,ENSMMUG00000018148,ENSMMUG00000005488,ENSMMUG00000002923,ENSMMUG00000015221,ENSMMUG00000007142,ENSMMUG00000007329,ENSMMUG00000019767,ENSMMUG00000006894,ENSMMUG00000002699,…
GO:0046173	polyol biosynthetic process	biological_process	0.011477	0.63429	12	1902	51	18463	ENSMMUG00000012948,ENSMMUG00000045656,ENSMMUG00000045740,ENSMMUG00000014589,ENSMMUG00000021183,ENSMMUG00000014730,ENSMMUG00000008169,ENSMMUG00000019159,ENSMMUG00000007209,ENSMMUG00000003138,ENSMMUG00000022159,ENSMMUG00000005698
GO:0032960	regulation of inositol trisphosphate biosynthetic process	biological_process	0.011537	0.63429	3	1902	5	18463	ENSMMUG00000007209,ENSMMUG00000019159,ENSMMUG00000003138
GO:0045664	regulation of neuron differentiation	biological_process	0.011574	0.63429	60	1902	395	18463	ENSMMUG00000006300,ENSMMUG00000014305,ENSMMUG00000009198,ENSMMUG00000039045,ENSMMUG00000009357,ENSMMUG00000022395,ENSMMUG00000012094,ENSMMUG00000017450,ENSMMUG00000017652,ENSMMUG00000018237,ENSMMUG00000010895,ENSMMUG00000004604,ENSMMUG00000002965,ENSMMUG00000016089,ENSMMUG00000018468,ENSMMUG00000020144,ENSMMUG00000016919,ENSMMUG00000001404,ENSMMUG00000009017,ENSMMUG00000021059,ENSMMUG00000023382,…
GO:0032796	uropod organization	biological_process	0.011582	0.63429	2	1902	2	18463	ENSMMUG00000006101,ENSMMUG00000007329
GO:0032371	regulation of sterol transport	biological_process	0.011594	0.63429	8	1902	30	18463	ENSMMUG00000020374,ENSMMUG00000019054,ENSMMUG00000021282,ENSMMUG00000014305,ENSMMUG00000009963,ENSMMUG00000007356,ENSMMUG00000023418,ENSMMUG00000005322
GO:0032374	regulation of cholesterol transport	biological_process	0.011594	0.63429	8	1902	30	18463	ENSMMUG00000021282,ENSMMUG00000019054,ENSMMUG00000020374,ENSMMUG00000009963,ENSMMUG00000014305,ENSMMUG00000005322,ENSMMUG00000023418,ENSMMUG00000007356
GO:0071380	cellular response to prostaglandin E stimulus	biological_process	0.011632	0.63429	5	1902	13	18463	ENSMMUG00000001044,ENSMMUG00000006253,ENSMMUG00000009349,ENSMMUG00000014425,ENSMMUG00000003138
GO:0007010	cytoskeleton organization	biological_process	0.011658	0.63429	153	1902	1151	18463	ENSMMUG00000021096,ENSMMUG00000010852,ENSMMUG00000019359,ENSMMUG00000006057,ENSMMUG00000000706,ENSMMUG00000007676,ENSMMUG00000000477,ENSMMUG00000017180,ENSMMUG00000014909,ENSMMUG00000014795,ENSMMUG00000009562,ENSMMUG00000019232,ENSMMUG00000005619,ENSMMUG00000001313,ENSMMUG00000016589,ENSMMUG00000003297,ENSMMUG00000009357,ENSMMUG00000000388,ENSMMUG00000010895,ENSMMUG00000018059,ENSMMUG00000007603,…
GO:1902659	regulation of glucose mediated signaling pathway	biological_process	0.011764	0.63429	2	1902	2	18463	ENSMMUG00000012042,ENSMMUG00000022116
GO:1902661	positive regulation of glucose mediated signaling pathway	biological_process	0.011764	0.63429	2	1902	2	18463	ENSMMUG00000012042,ENSMMUG00000022116
GO:0021511	spinal cord patterning	biological_process	0.011825	0.63429	6	1902	19	18463	ENSMMUG00000014541,ENSMMUG00000020375,ENSMMUG00000004396,ENSMMUG00000004882,ENSMMUG00000007356,ENSMMUG00000012110
GO:1902107	positive regulation of leukocyte differentiation	biological_process	0.01183	0.63429	21	1902	110	18463	ENSMMUG00000009198,ENSMMUG00000002680,ENSMMUG00000007085,ENSMMUG00000021545,ENSMMUG00000013665,ENSMMUG00000031831,ENSMMUG00000008624,ENSMMUG00000001748,ENSMMUG00000012979,ENSMMUG00000007506,ENSMMUG00000012486,ENSMMUG00000016533,ENSMMUG00000007356,ENSMMUG00000019756,ENSMMUG00000015663,ENSMMUG00000008790,ENSMMUG00000008670,ENSMMUG00000017478,ENSMMUG00000022390,ENSMMUG00000007403,ENSMMUG00000020415
GO:2000785	regulation of autophagosome assembly	biological_process	0.011946	0.63429	8	1902	29	18463	ENSMMUG00000012365,ENSMMUG00000001179,ENSMMUG00000010543,ENSMMUG00000014630,ENSMMUG00000008048,ENSMMUG00000019143,ENSMMUG00000009956,ENSMMUG00000017000
GO:0090130	tissue migration	biological_process	0.011992	0.63429	36	1902	214	18463	ENSMMUG00000011403,ENSMMUG00000013557,ENSMMUG00000014474,ENSMMUG00000007375,ENSMMUG00000002630,ENSMMUG00000005488,ENSMMUG00000001044,ENSMMUG00000019159,ENSMMUG00000021655,ENSMMUG00000018245,ENSMMUG00000010046,ENSMMUG00000011910,ENSMMUG00000014305,ENSMMUG00000004982,ENSMMUG00000010093,ENSMMUG00000007027,ENSMMUG00000023678,ENSMMUG00000010402,ENSMMUG00000014541,ENSMMUG00000005430,ENSMMUG00000021887,…
GO:2001268	negative regulation of cysteine-type endopeptidase activity involved in apoptotic signaling pathway	biological_process	0.012007	0.63429	3	1902	5	18463	ENSMMUG00000016549,ENSMMUG00000022116,ENSMMUG00000000751
GO:0022890	inorganic cation transmembrane transporter activity	molecular_function	0.012238	0.63429	69	1902	498	18463	ENSMMUG00000000580,ENSMMUG00000045046,ENSMMUG00000000524,ENSMMUG00000006547,ENSMMUG00000013560,ENSMMUG00000007383,ENSMMUG00000013210,ENSMMUG00000001102,ENSMMUG00000000343,ENSMMUG00000011478,ENSMMUG00000001661,ENSMMUG00000011389,ENSMMUG00000004843,ENSMMUG00000000683,ENSMMUG00000010784,ENSMMUG00000004614,ENSMMUG00000008263,ENSMMUG00000022678,ENSMMUG00000015158,ENSMMUG00000012000,ENSMMUG00000008993,…
GO:0097602	cullin family protein binding	molecular_function	0.012364	0.63429	6	1902	19	18463	ENSMMUG00000012887,ENSMMUG00000011648,ENSMMUG00000000149,ENSMMUG00000002691,ENSMMUG00000017473,ENSMMUG00000047625
GO:0001558	regulation of cell growth	biological_process	0.012422	0.63429	39	1902	238	18463	ENSMMUG00000039045,ENSMMUG00000009198,ENSMMUG00000011910,ENSMMUG00000004982,ENSMMUG00000006300,ENSMMUG00000013665,ENSMMUG00000020685,ENSMMUG00000002569,ENSMMUG00000012126,ENSMMUG00000010337,ENSMMUG00000023340,ENSMMUG00000003210,ENSMMUG00000001044,ENSMMUG00000047685,ENSMMUG00000041480,ENSMMUG00000008639,ENSMMUG00000012042,ENSMMUG00000008899,ENSMMUG00000014730,ENSMMUG00000016027,ENSMMUG00000005507,…
GO:0031902	late endosome membrane	cellular_component	0.012437	0.63429	11	1902	47	18463	ENSMMUG00000021282,ENSMMUG00000008833,ENSMMUG00000013232,ENSMMUG00000009898,ENSMMUG00000018401,ENSMMUG00000012126,ENSMMUG00000030785,ENSMMUG00000012000,ENSMMUG00000016709,ENSMMUG00000017963,ENSMMUG00000008926
GO:0016043	cellular component organization	biological_process	0.012456	0.63429	608	1902	5207	18463	ENSMMUG00000020411,ENSMMUG00000002630,ENSMMUG00000010171,ENSMMUG00000011765,ENSMMUG00000005591,ENSMMUG00000007293,ENSMMUG00000003498,ENSMMUG00000022116,ENSMMUG00000040355,ENSMMUG00000003210,ENSMMUG00000023340,ENSMMUG00000022203,ENSMMUG00000043028,ENSMMUG00000018359,ENSMMUG00000001728,ENSMMUG00000013232,ENSMMUG00000001799,ENSMMUG00000004686,ENSMMUG00000014530,ENSMMUG00000017906,ENSMMUG00000019979,…
GO:0010631	epithelial cell migration	biological_process	0.012595	0.63429	35	1902	207	18463	ENSMMUG00000014474,ENSMMUG00000001044,ENSMMUG00000019159,ENSMMUG00000005488,ENSMMUG00000002630,ENSMMUG00000007375,ENSMMUG00000013557,ENSMMUG00000011403,ENSMMUG00000010093,ENSMMUG00000014541,ENSMMUG00000010402,ENSMMUG00000023678,ENSMMUG00000018245,ENSMMUG00000010046,ENSMMUG00000021655,ENSMMUG00000014305,ENSMMUG00000004982,ENSMMUG00000011910,ENSMMUG00000014425,ENSMMUG00000020121,ENSMMUG00000006101,…
GO:0051152	positive regulation of smooth muscle cell differentiation	biological_process	0.012604	0.63429	3	1902	5	18463	ENSMMUG00000007356,ENSMMUG00000016596,ENSMMUG00000007209
GO:0009057	macromolecule catabolic process	biological_process	0.012736	0.63429	133	1902	1016	18463	ENSMMUG00000019297,ENSMMUG00000002569,ENSMMUG00000000822,ENSMMUG00000018758,ENSMMUG00000039485,ENSMMUG00000040355,ENSMMUG00000005736,ENSMMUG00000005192,ENSMMUG00000001728,ENSMMUG00000002149,ENSMMUG00000006596,ENSMMUG00000005352,ENSMMUG00000007098,ENSMMUG00000001095,ENSMMUG00000023161,ENSMMUG00000014530,ENSMMUG00000021935,ENSMMUG00000017475,ENSMMUG00000009956,ENSMMUG00000038702,ENSMMUG00000014305,…
GO:0034349	glial cell apoptotic process	biological_process	0.012742	0.63429	4	1902	9	18463	ENSMMUG00000000288,ENSMMUG00000007230,ENSMMUG00000008639,ENSMMUG00000021144
GO:0035924	cellular response to vascular endothelial growth factor stimulus	biological_process	0.01292	0.63429	11	1902	47	18463	ENSMMUG00000014474,ENSMMUG00000019392,ENSMMUG00000013232,ENSMMUG00000017588,ENSMMUG00000021144,ENSMMUG00000007418,ENSMMUG00000002909,ENSMMUG00000001044,ENSMMUG00000014541,ENSMMUG00000011557,ENSMMUG00000010402
GO:0090066	regulation of anatomical structure size	biological_process	0.012943	0.63429	51	1902	341	18463	ENSMMUG00000005507,ENSMMUG00000018401,ENSMMUG00000006949,ENSMMUG00000002377,ENSMMUG00000006571,ENSMMUG00000012963,ENSMMUG00000000033,ENSMMUG00000017588,ENSMMUG00000004539,ENSMMUG00000047685,ENSMMUG00000045962,ENSMMUG00000008409,ENSMMUG00000002868,ENSMMUG00000013283,ENSMMUG00000016553,ENSMMUG00000013939,ENSMMUG00000008260,ENSMMUG00000009562,ENSMMUG00000014425,ENSMMUG00000015512,ENSMMUG00000002699,…
GO:1903561	extracellular vesicle	cellular_component	0.012964	0.63429	15	1902	69	18463	ENSMMUG00000020212,ENSMMUG00000012659,ENSMMUG00000012608,ENSMMUG00000012000,ENSMMUG00000044344,ENSMMUG00000023340,ENSMMUG00000003789,ENSMMUG00000000524,ENSMMUG00000002043,ENSMMUG00000013324,ENSMMUG00000038256,ENSMMUG00000009926,ENSMMUG00000013232,ENSMMUG00000011474,ENSMMUG00000002709
GO:0048870	cell motility	biological_process	0.012971	0.63429	152	1902	1156	18463	ENSMMUG00000004282,ENSMMUG00000018245,ENSMMUG00000010046,ENSMMUG00000018854,ENSMMUG00000017214,ENSMMUG00000016096,ENSMMUG00000010093,ENSMMUG00000014411,ENSMMUG00000007506,ENSMMUG00000048344,ENSMMUG00000018237,ENSMMUG00000014541,ENSMMUG00000001748,ENSMMUG00000048864,ENSMMUG00000042839,ENSMMUG00000020534,ENSMMUG00000000426,ENSMMUG00000014474,ENSMMUG00000019159,ENSMMUG00000004495,ENSMMUG00000012477,…
GO:0051674	localization of cell	biological_process	0.012971	0.63429	152	1902	1156	18463	ENSMMUG00000004282,ENSMMUG00000018245,ENSMMUG00000010046,ENSMMUG00000017214,ENSMMUG00000018854,ENSMMUG00000014411,ENSMMUG00000007506,ENSMMUG00000016096,ENSMMUG00000010093,ENSMMUG00000001748,ENSMMUG00000048864,ENSMMUG00000048344,ENSMMUG00000018237,ENSMMUG00000014541,ENSMMUG00000042839,ENSMMUG00000020534,ENSMMUG00000000426,ENSMMUG00000014474,ENSMMUG00000019159,ENSMMUG00000004495,ENSMMUG00000000270,…
GO:0004821	histidine-tRNA ligase activity	molecular_function	0.012985	0.63429	2	1902	2	18463	ENSMMUG00000004481,ENSMMUG00000004483
GO:0006427	histidyl-tRNA aminoacylation	biological_process	0.012985	0.63429	2	1902	2	18463	ENSMMUG00000004483,ENSMMUG00000004481
GO:0048168	regulation of neuronal synaptic plasticity	biological_process	0.013031	0.63429	9	1902	35	18463	ENSMMUG00000020678,ENSMMUG00000001661,ENSMMUG00000021659,ENSMMUG00000023025,ENSMMUG00000014630,ENSMMUG00000019605,ENSMMUG00000023382,ENSMMUG00000005027,ENSMMUG00000014334
GO:0045582	positive regulation of T cell differentiation	biological_process	0.013052	0.63429	13	1902	57	18463	ENSMMUG00000009198,ENSMMUG00000007356,ENSMMUG00000016533,ENSMMUG00000019756,ENSMMUG00000007085,ENSMMUG00000021545,ENSMMUG00000031831,ENSMMUG00000015663,ENSMMUG00000008790,ENSMMUG00000008670,ENSMMUG00000001748,ENSMMUG00000008624,ENSMMUG00000012486
GO:0030099	myeloid cell differentiation	biological_process	0.013057	0.63429	42	1902	268	18463	ENSMMUG00000015056,ENSMMUG00000002569,ENSMMUG00000020374,ENSMMUG00000019297,ENSMMUG00000011230,ENSMMUG00000017100,ENSMMUG00000019159,ENSMMUG00000017478,ENSMMUG00000016093,ENSMMUG00000021144,ENSMMUG00000021935,ENSMMUG00000007085,ENSMMUG00000002554,ENSMMUG00000018245,ENSMMUG00000001313,ENSMMUG00000010715,ENSMMUG00000038702,ENSMMUG00000009198,ENSMMUG00000006840,ENSMMUG00000000069,ENSMMUG00000016181,…
GO:1903510	mucopolysaccharide metabolic process	biological_process	0.013085	0.63429	11	1902	46	18463	ENSMMUG00000007339,ENSMMUG00000017163,ENSMMUG00000019496,ENSMMUG00000013242,ENSMMUG00000020121,ENSMMUG00000000874,ENSMMUG00000012743,ENSMMUG00000014523,ENSMMUG00000001563,ENSMMUG00000006475,ENSMMUG00000017226
GO:0065005	protein-lipid complex assembly	biological_process	0.013085	0.63429	5	1902	15	18463	ENSMMUG00000015303,ENSMMUG00000023418,ENSMMUG00000007142,ENSMMUG00000014305,ENSMMUG00000000825
GO:0021695	cerebellar cortex development	biological_process	0.013087	0.63429	10	1902	40	18463	ENSMMUG00000002651,ENSMMUG00000021399,ENSMMUG00000006089,ENSMMUG00000042839,ENSMMUG00000018986,ENSMMUG00000012110,ENSMMUG00000021144,ENSMMUG00000031977,ENSMMUG00000001404,ENSMMUG00000021668
GO:0000077	DNA damage checkpoint	biological_process	0.013226	0.63429	18	1902	91	18463	ENSMMUG00000010107,ENSMMUG00000004760,ENSMMUG00000023550,ENSMMUG00000020274,ENSMMUG00000002965,ENSMMUG00000014530,ENSMMUG00000013155,ENSMMUG00000008639,ENSMMUG00000019297,ENSMMUG00000016715,ENSMMUG00000021056,ENSMMUG00000021808,ENSMMUG00000002569,ENSMMUG00000032429,ENSMMUG00000003210,ENSMMUG00000044496,ENSMMUG00000022838,ENSMMUG00000018471
GO:0002521	leukocyte differentiation	biological_process	0.013228	0.63429	56	1902	379	18463	ENSMMUG00000022390,ENSMMUG00000007403,ENSMMUG00000020415,ENSMMUG00000006101,ENSMMUG00000008742,ENSMMUG00000008790,ENSMMUG00000015663,ENSMMUG00000022198,ENSMMUG00000005322,ENSMMUG00000006728,ENSMMUG00000016533,ENSMMUG00000001348,ENSMMUG00000017477,ENSMMUG00000012486,ENSMMUG00000000033,ENSMMUG00000018280,ENSMMUG00000012979,ENSMMUG00000002472,ENSMMUG00000014756,ENSMMUG00000008624,ENSMMUG00000002680,…
GO:0032963	collagen metabolic process	biological_process	0.013278	0.63429	14	1902	65	18463	ENSMMUG00000008538,ENSMMUG00000009097,ENSMMUG00000009483,ENSMMUG00000018206,ENSMMUG00000006949,ENSMMUG00000013665,ENSMMUG00000002382,ENSMMUG00000019496,ENSMMUG00000016549,ENSMMUG00000040355,ENSMMUG00000005189,ENSMMUG00000007052,ENSMMUG00000010331,ENSMMUG00000002167
GO:0044259	multicellular organismal macromolecule metabolic process	biological_process	0.013278	0.63429	14	1902	65	18463	ENSMMUG00000018206,ENSMMUG00000013665,ENSMMUG00000006949,ENSMMUG00000008538,ENSMMUG00000009097,ENSMMUG00000009483,ENSMMUG00000019496,ENSMMUG00000002382,ENSMMUG00000016549,ENSMMUG00000010331,ENSMMUG00000002167,ENSMMUG00000040355,ENSMMUG00000007052,ENSMMUG00000005189
GO:0005261	cation channel activity	molecular_function	0.013327	0.63429	40	1902	240	18463	ENSMMUG00000000683,ENSMMUG00000010784,ENSMMUG00000016230,ENSMMUG00000004614,ENSMMUG00000004843,ENSMMUG00000011389,ENSMMUG00000001661,ENSMMUG00000001102,ENSMMUG00000007434,ENSMMUG00000000343,ENSMMUG00000005785,ENSMMUG00000020212,ENSMMUG00000032213,ENSMMUG00000017414,ENSMMUG00000013560,ENSMMUG00000000342,ENSMMUG00000000524,ENSMMUG00000007975,ENSMMUG00000000580,ENSMMUG00000015403,ENSMMUG00000045046,…
GO:0006978	DNA damage response, signal transduction by p53 class mediator resulting in transcription of p21 class mediator	biological_process	0.013388	0.63429	5	1902	13	18463	ENSMMUG00000016669,ENSMMUG00000003210,ENSMMUG00000019839,ENSMMUG00000019385,ENSMMUG00000008639
GO:0051336	regulation of hydrolase activity	biological_process	0.013422	0.63429	127	1902	941	18463	ENSMMUG00000004873,ENSMMUG00000001348,ENSMMUG00000014408,ENSMMUG00000042157,ENSMMUG00000000477,ENSMMUG00000004463,ENSMMUG00000020393,ENSMMUG00000016292,ENSMMUG00000023390,ENSMMUG00000039621,ENSMMUG00000003084,ENSMMUG00000016715,ENSMMUG00000048302,ENSMMUG00000047693,ENSMMUG00000015054,ENSMMUG00000002808,ENSMMUG00000014523,ENSMMUG00000017921,ENSMMUG00000016549,ENSMMUG00000022598,ENSMMUG00000019807,…
GO:0060579	ventral spinal cord interneuron fate commitment	biological_process	0.013427	0.63429	4	1902	10	18463	ENSMMUG00000014541,ENSMMUG00000004396,ENSMMUG00000020375,ENSMMUG00000004882
GO:0060581	cell fate commitment involved in pattern specification	biological_process	0.013427	0.63429	4	1902	10	18463	ENSMMUG00000020375,ENSMMUG00000004396,ENSMMUG00000004882,ENSMMUG00000014541
GO:0061024	membrane organization	biological_process	0.013507	0.63429	112	1902	830	18463	ENSMMUG00000047000,ENSMMUG00000021792,ENSMMUG00000010543,ENSMMUG00000009015,ENSMMUG00000008833,ENSMMUG00000006101,ENSMMUG00000007209,ENSMMUG00000013542,ENSMMUG00000015314,ENSMMUG00000007142,ENSMMUG00000000054,ENSMMUG00000005830,ENSMMUG00000002373,ENSMMUG00000015221,ENSMMUG00000006357,ENSMMUG00000005432,ENSMMUG00000019143,ENSMMUG00000021577,ENSMMUG00000015267,ENSMMUG00000012109,ENSMMUG00000044257,…
GO:0044773	mitotic DNA damage checkpoint	biological_process	0.013523	0.63429	11	1902	47	18463	ENSMMUG00000008639,ENSMMUG00000018471,ENSMMUG00000032429,ENSMMUG00000013155,ENSMMUG00000003210,ENSMMUG00000002569,ENSMMUG00000020274,ENSMMUG00000002965,ENSMMUG00000021056,ENSMMUG00000016715,ENSMMUG00000004760
GO:0030163	protein catabolic process	biological_process	0.01361	0.63429	109	1902	818	18463	ENSMMUG00000049219,ENSMMUG00000019159,ENSMMUG00000005052,ENSMMUG00000005199,ENSMMUG00000046621,ENSMMUG00000000025,ENSMMUG00000020703,ENSMMUG00000003874,ENSMMUG00000007004,ENSMMUG00000005280,ENSMMUG00000020382,ENSMMUG00000014391,ENSMMUG00000016709,ENSMMUG00000012332,ENSMMUG00000038221,ENSMMUG00000000229,ENSMMUG00000001586,ENSMMUG00000007356,ENSMMUG00000047625,ENSMMUG00000002043,ENSMMUG00000000149,…
GO:0043227	membrane-bounded organelle	cellular_component	0.013628	0.63429	1000	1902	8925	18463	ENSMMUG00000003140,ENSMMUG00000012126,ENSMMUG00000019767,ENSMMUG00000041388,ENSMMUG00000000613,ENSMMUG00000006892,ENSMMUG00000008100,ENSMMUG00000014485,ENSMMUG00000003722,ENSMMUG00000016281,ENSMMUG00000012599,ENSMMUG00000014363,ENSMMUG00000049219,ENSMMUG00000001939,ENSMMUG00000023083,ENSMMUG00000022111,ENSMMUG00000018506,ENSMMUG00000017518,ENSMMUG00000005189,ENSMMUG00000028791,ENSMMUG00000016952,…
GO:0072332	intrinsic apoptotic signaling pathway by p53 class mediator	biological_process	0.013666	0.63429	12	1902	54	18463	ENSMMUG00000008639,ENSMMUG00000014531,ENSMMUG00000007738,ENSMMUG00000003210,ENSMMUG00000002569,ENSMMUG00000046352,ENSMMUG00000009898,ENSMMUG00000022198,ENSMMUG00000002991,ENSMMUG00000023550,ENSMMUG00000043275,ENSMMUG00000016669
GO:0010447	response to acidic pH	biological_process	0.013733	0.63429	5	1902	14	18463	ENSMMUG00000010342,ENSMMUG00000016893,ENSMMUG00000019031,ENSMMUG00000006529,ENSMMUG00000023363
GO:0051235	maintenance of location	biological_process	0.013755	0.63429	39	1902	245	18463	ENSMMUG00000014514,ENSMMUG00000005218,ENSMMUG00000023418,ENSMMUG00000011968,ENSMMUG00000017921,ENSMMUG00000013072,ENSMMUG00000047685,ENSMMUG00000004931,ENSMMUG00000014111,ENSMMUG00000014425,ENSMMUG00000015663,ENSMMUG00000004396,ENSMMUG00000007209,ENSMMUG00000009589,ENSMMUG00000007329,ENSMMUG00000000054,ENSMMUG00000009194,ENSMMUG00000013685,ENSMMUG00000012328,ENSMMUG00000010272,ENSMMUG00000015403,…
GO:0048020	CCR chemokine receptor binding	molecular_function	0.013856	0.63429	7	1902	37	18463	ENSMMUG00000047114,ENSMMUG00000009786,ENSMMUG00000000426,ENSMMUG00000023186,ENSMMUG00000020102,ENSMMUG00000000288,ENSMMUG00000009936
GO:1903706	regulation of hemopoiesis	biological_process	0.014057	0.63429	41	1902	262	18463	ENSMMUG00000006840,ENSMMUG00000038702,ENSMMUG00000009198,ENSMMUG00000002554,ENSMMUG00000007085,ENSMMUG00000013665,ENSMMUG00000031831,ENSMMUG00000001748,ENSMMUG00000016181,ENSMMUG00000040829,ENSMMUG00000007506,ENSMMUG00000000069,ENSMMUG00000007098,ENSMMUG00000007356,ENSMMUG00000019756,ENSMMUG00000008670,ENSMMUG00000021144,ENSMMUG00000017478,ENSMMUG00000019159,ENSMMUG00000019297,ENSMMUG00000020374,…
GO:0002315	marginal zone B cell differentiation	biological_process	0.014057	0.63429	3	1902	5	18463	ENSMMUG00000021144,ENSMMUG00000016074,ENSMMUG00000019159
GO:0022037	metencephalon development	biological_process	0.014112	0.63429	15	1902	74	18463	ENSMMUG00000004467,ENSMMUG00000021668,ENSMMUG00000001404,ENSMMUG00000031977,ENSMMUG00000014756,ENSMMUG00000021144,ENSMMUG00000001661,ENSMMUG00000012110,ENSMMUG00000018986,ENSMMUG00000042839,ENSMMUG00000006300,ENSMMUG00000021399,ENSMMUG00000006089,ENSMMUG00000008639,ENSMMUG00000002651
GO:0032119	sequestering of zinc ion	biological_process	0.01412	0.63429	3	1902	5	18463	ENSMMUG00000015663,ENSMMUG00000012328,ENSMMUG00000010272
GO:0042048	olfactory behavior	biological_process	0.01421	0.63429	4	1902	9	18463	ENSMMUG00000006300,ENSMMUG00000001860,ENSMMUG00000001661,ENSMMUG00000009357
GO:0044424	intracellular part	cellular_component	0.014251	0.63429	1304	1902	12061	18463	ENSMMUG00000022031,ENSMMUG00000014795,ENSMMUG00000000979,ENSMMUG00000009562,ENSMMUG00000007504,ENSMMUG00000014762,ENSMMUG00000009683,ENSMMUG00000007676,ENSMMUG00000003615,ENSMMUG00000021887,ENSMMUG00000015177,ENSMMUG00000003915,ENSMMUG00000023286,ENSMMUG00000017843,ENSMMUG00000019634,ENSMMUG00000016765,ENSMMUG00000017161,ENSMMUG00000008263,ENSMMUG00000013242,ENSMMUG00000016074,ENSMMUG00000006475,…
GO:0051958	methotrexate transport	biological_process	0.014273	0.63429	2	1902	2	18463	ENSMMUG00000004477,ENSMMUG00000019151
GO:0031064	negative regulation of histone deacetylation	biological_process	0.014339	0.63429	2	1902	2	18463	ENSMMUG00000008624,ENSMMUG00000022159
GO:0090132	epithelium migration	biological_process	0.014347	0.63429	35	1902	209	18463	ENSMMUG00000021887,ENSMMUG00000005430,ENSMMUG00000023186,ENSMMUG00000047424,ENSMMUG00000016658,ENSMMUG00000020121,ENSMMUG00000014425,ENSMMUG00000006101,ENSMMUG00000016549,ENSMMUG00000000270,ENSMMUG00000005729,ENSMMUG00000017588,ENSMMUG00000005727,ENSMMUG00000001850,ENSMMUG00000000033,ENSMMUG00000019392,ENSMMUG00000012963,ENSMMUG00000013557,ENSMMUG00000011403,ENSMMUG00000019159,ENSMMUG00000001044,…
GO:0071461	cellular response to redox state	biological_process	0.014376	0.63429	2	1902	2	18463	ENSMMUG00000019496,ENSMMUG00000044344
GO:0015662	ATPase activity, coupled to transmembrane movement of ions, phosphorylative mechanism	molecular_function	0.014399	0.63429	8	1902	30	18463	ENSMMUG00000039621,ENSMMUG00000001618,ENSMMUG00000009194,ENSMMUG00000017833,ENSMMUG00000013542,ENSMMUG00000017427,ENSMMUG00000011478,ENSMMUG00000008263
GO:0005865	striated muscle thin filament	cellular_component	0.014399	0.63429	7	1902	25	18463	ENSMMUG00000046222,ENSMMUG00000005618,ENSMMUG00000016589,ENSMMUG00000019892,ENSMMUG00000013507,ENSMMUG00000006169,ENSMMUG00000004838
GO:0010874	regulation of cholesterol efflux	biological_process	0.014417	0.63429	6	1902	19	18463	ENSMMUG00000021282,ENSMMUG00000023418,ENSMMUG00000007356,ENSMMUG00000020374,ENSMMUG00000014305,ENSMMUG00000009963
GO:0035931	mineralocorticoid secretion	biological_process	0.014462	0.63429	2	1902	2	18463	ENSMMUG00000008464,ENSMMUG00000009504
GO:0035932	aldosterone secretion	biological_process	0.014462	0.63429	2	1902	2	18463	ENSMMUG00000009504,ENSMMUG00000008464
GO:0034485	phosphatidylinositol-3,4,5-trisphosphate 5-phosphatase activity	molecular_function	0.014472	0.63429	2	1902	2	18463	ENSMMUG00000022395,ENSMMUG00000002373
GO:0034594	phosphatidylinositol trisphosphate phosphatase activity	molecular_function	0.014472	0.63429	2	1902	2	18463	ENSMMUG00000002373,ENSMMUG00000022395
GO:0044309	neuron spine	cellular_component	0.01448	0.63429	16	1902	80	18463	ENSMMUG00000019159,ENSMMUG00000011401,ENSMMUG00000007209,ENSMMUG00000001661,ENSMMUG00000048207,ENSMMUG00000008714,ENSMMUG00000019807,ENSMMUG00000014132,ENSMMUG00000032617,ENSMMUG00000015784,ENSMMUG00000005729,ENSMMUG00000020678,ENSMMUG00000013510,ENSMMUG00000018854,ENSMMUG00000009357,ENSMMUG00000019339
GO:0070300	phosphatidic acid binding	molecular_function	0.014498	0.63429	5	1902	14	18463	ENSMMUG00000008481,ENSMMUG00000011821,ENSMMUG00000016826,ENSMMUG00000009963,ENSMMUG00000005427
GO:0048169	regulation of long-term neuronal synaptic plasticity	biological_process	0.014549	0.63429	6	1902	19	18463	ENSMMUG00000014334,ENSMMUG00000023025,ENSMMUG00000021659,ENSMMUG00000020678,ENSMMUG00000023382,ENSMMUG00000001661
GO:0019871	sodium channel inhibitor activity	molecular_function	0.014606	0.63429	3	1902	5	18463	ENSMMUG00000005736,ENSMMUG00000004843,ENSMMUG00000000343
GO:0000393	spliceosomal conformational changes to generate catalytic conformation	biological_process	0.014639	0.63429	3	1902	5	18463	ENSMMUG00000011580,ENSMMUG00000023261,ENSMMUG00000014530
GO:0043230	extracellular organelle	cellular_component	0.01465	0.63429	16	1902	77	18463	ENSMMUG00000044344,ENSMMUG00000023340,ENSMMUG00000003789,ENSMMUG00000038256,ENSMMUG00000013324,ENSMMUG00000009926,ENSMMUG00000002709,ENSMMUG00000020212,ENSMMUG00000012659,ENSMMUG00000012608,ENSMMUG00000012000,ENSMMUG00000002043,ENSMMUG00000000524,ENSMMUG00000002217,ENSMMUG00000013232,ENSMMUG00000011474
GO:0034220	ion transmembrane transport	biological_process	0.014667	0.63429	111	1902	827	18463	ENSMMUG00000012000,ENSMMUG00000022687,ENSMMUG00000013955,ENSMMUG00000012988,ENSMMUG00000017921,ENSMMUG00000008993,ENSMMUG00000016549,ENSMMUG00000022678,ENSMMUG00000011935,ENSMMUG00000008263,ENSMMUG00000015158,ENSMMUG00000006571,ENSMMUG00000021787,ENSMMUG00000016837,ENSMMUG00000040628,ENSMMUG00000017302,ENSMMUG00000001306,ENSMMUG00000007022,ENSMMUG00000000478,ENSMMUG00000039621,ENSMMUG00000017965,…
GO:0045638	negative regulation of myeloid cell differentiation	biological_process	0.014697	0.63429	11	1902	50	18463	ENSMMUG00000021144,ENSMMUG00000019159,ENSMMUG00000020374,ENSMMUG00000019297,ENSMMUG00000022390,ENSMMUG00000012486,ENSMMUG00000006840,ENSMMUG00000038702,ENSMMUG00000013719,ENSMMUG00000002554,ENSMMUG00000007085
GO:0050879	multicellular organismal movement	biological_process	0.014742	0.63429	10	1902	42	18463	ENSMMUG00000016589,ENSMMUG00000013507,ENSMMUG00000006169,ENSMMUG00000009589,ENSMMUG00000004838,ENSMMUG00000021787,ENSMMUG00000014762,ENSMMUG00000000580,ENSMMUG00000005618,ENSMMUG00000004467
GO:0050881	musculoskeletal movement	biological_process	0.014742	0.63429	10	1902	42	18463	ENSMMUG00000021787,ENSMMUG00000009589,ENSMMUG00000004838,ENSMMUG00000014762,ENSMMUG00000000580,ENSMMUG00000005618,ENSMMUG00000004467,ENSMMUG00000016589,ENSMMUG00000006169,ENSMMUG00000013507
GO:0075506	entry of viral genome into host nucleus through nuclear pore complex via importin	biological_process	0.014794	0.63429	2	1902	2	18463	ENSMMUG00000018256,ENSMMUG00000008455
GO:0075732	viral penetration into host nucleus	biological_process	0.014794	0.63429	2	1902	2	18463	ENSMMUG00000018256,ENSMMUG00000008455
GO:1902594	multi-organism nuclear import	biological_process	0.014794	0.63429	2	1902	2	18463	ENSMMUG00000008455,ENSMMUG00000018256
GO:0005262	calcium channel activity	molecular_function	0.014887	0.63429	19	1902	94	18463	ENSMMUG00000032213,ENSMMUG00000012988,ENSMMUG00000017414,ENSMMUG00000013560,ENSMMUG00000012000,ENSMMUG00000000342,ENSMMUG00000007975,ENSMMUG00000015403,ENSMMUG00000010784,ENSMMUG00000007022,ENSMMUG00000007062,ENSMMUG00000001306,ENSMMUG00000011389,ENSMMUG00000008430,ENSMMUG00000012024,ENSMMUG00000001661,ENSMMUG00000007434,ENSMMUG00000020651,ENSMMUG00000009820
GO:0072345	NAADP-sensitive calcium-release channel activity	molecular_function	0.014916	0.63429	3	1902	5	18463	ENSMMUG00000010784,ENSMMUG00000015403,ENSMMUG00000011389
GO:0004832	valine-tRNA ligase activity	molecular_function	0.014923	0.63429	2	1902	2	18463	ENSMMUG00000018609,ENSMMUG00000006828
GO:0006438	valyl-tRNA aminoacylation	biological_process	0.014923	0.63429	2	1902	2	18463	ENSMMUG00000018609,ENSMMUG00000006828
GO:0048294	negative regulation of isotype switching to IgE isotypes	biological_process	0.014923	0.63429	2	1902	2	18463	ENSMMUG00000008624,ENSMMUG00000009198
GO:0048008	platelet-derived growth factor receptor signaling pathway	biological_process	0.01494	0.63429	10	1902	39	18463	ENSMMUG00000019496,ENSMMUG00000008833,ENSMMUG00000017588,ENSMMUG00000002630,ENSMMUG00000011557,ENSMMUG00000012933,ENSMMUG00000014618,ENSMMUG00000015221,ENSMMUG00000017922,ENSMMUG00000019143
GO:0051495	positive regulation of cytoskeleton organization	biological_process	0.014973	0.63429	28	1902	168	18463	ENSMMUG00000014445,ENSMMUG00000018920,ENSMMUG00000010895,ENSMMUG00000020678,ENSMMUG00000005507,ENSMMUG00000017588,ENSMMUG00000007540,ENSMMUG00000004539,ENSMMUG00000013746,ENSMMUG00000019159,ENSMMUG00000013020,ENSMMUG00000021659,ENSMMUG00000002868,ENSMMUG00000005488,ENSMMUG00000018148,ENSMMUG00000002573,ENSMMUG00000002382,ENSMMUG00000015512,ENSMMUG00000014425,ENSMMUG00000000426,ENSMMUG00000000477,…
GO:0004828	serine-tRNA ligase activity	molecular_function	0.014979	0.63429	2	1902	2	18463	ENSMMUG00000021837,ENSMMUG00000028765
GO:0006434	seryl-tRNA aminoacylation	biological_process	0.014979	0.63429	2	1902	2	18463	ENSMMUG00000028765,ENSMMUG00000021837
GO:0051490	negative regulation of filopodium assembly	biological_process	0.01498	0.63429	2	1902	2	18463	ENSMMUG00000006894,ENSMMUG00000007230
GO:0043972	histone H3-K23 acetylation	biological_process	0.014983	0.63429	2	1902	2	18463	ENSMMUG00000006116,ENSMMUG00000010328
GO:0043994	histone acetyltransferase activity (H3-K23 specific)	molecular_function	0.014983	0.63429	2	1902	2	18463	ENSMMUG00000010328,ENSMMUG00000006116
GO:0001766	membrane raft polarization	biological_process	0.014983	0.63429	2	1902	2	18463	ENSMMUG00000013020,ENSMMUG00000009366
GO:0006598	polyamine catabolic process	biological_process	0.014983	0.63429	2	1902	2	18463	ENSMMUG00000020912,ENSMMUG00000006326
GO:0030623	U5 snRNA binding	molecular_function	0.014983	0.63429	2	1902	2	18463	ENSMMUG00000013118,ENSMMUG00000004820
GO:0038018	Wnt receptor catabolic process	biological_process	0.014983	0.63429	2	1902	2	18463	ENSMMUG00000007004,ENSMMUG00000000025
GO:0044530	supraspliceosomal complex	cellular_component	0.014983	0.63429	2	1902	2	18463	ENSMMUG00000016093,ENSMMUG00000023286
GO:0046208	spermine catabolic process	biological_process	0.014983	0.63429	2	1902	2	18463	ENSMMUG00000006326,ENSMMUG00000020912
GO:0046592	polyamine oxidase activity	molecular_function	0.014983	0.63429	2	1902	2	18463	ENSMMUG00000020912,ENSMMUG00000006326
GO:0071149	TEAD-2-YAP complex	cellular_component	0.014983	0.63429	2	1902	2	18463	ENSMMUG00000003396,ENSMMUG00000014791
GO:1900756	protein processing in phagocytic vesicle	biological_process	0.014983	0.63429	2	1902	2	18463	ENSMMUG00000006101,ENSMMUG00000013020
GO:1901483	regulation of transcription factor catabolic process	biological_process	0.014983	0.63429	2	1902	2	18463	ENSMMUG00000017475,ENSMMUG00000001728
GO:1901485	positive regulation of transcription factor catabolic process	biological_process	0.014983	0.63429	2	1902	2	18463	ENSMMUG00000017475,ENSMMUG00000001728
GO:1903921	regulation of protein processing in phagocytic vesicle	biological_process	0.014983	0.63429	2	1902	2	18463	ENSMMUG00000006101,ENSMMUG00000013020
GO:1903923	positive regulation of protein processing in phagocytic vesicle	biological_process	0.014983	0.63429	2	1902	2	18463	ENSMMUG00000013020,ENSMMUG00000006101
GO:1990666	PCSK9-LDLR complex	cellular_component	0.014983	0.63429	2	1902	2	18463	ENSMMUG00000003611,ENSMMUG00000005736
GO:1990667	PCSK9-AnxA2 complex	cellular_component	0.014983	0.63429	2	1902	2	18463	ENSMMUG00000005736,ENSMMUG00000012000
GO:0051649	establishment of localization in cell	biological_process	0.014994	0.63429	257	1902	2065	18463	ENSMMUG00000017763,ENSMMUG00000019979,ENSMMUG00000003012,ENSMMUG00000014334,ENSMMUG00000018359,ENSMMUG00000002149,ENSMMUG00000013232,ENSMMUG00000003498,ENSMMUG00000009831,ENSMMUG00000007293,ENSMMUG00000039485,ENSMMUG00000003210,ENSMMUG00000007434,ENSMMUG00000006529,ENSMMUG00000014002,ENSMMUG00000020203,ENSMMUG00000008878,ENSMMUG00000011716,ENSMMUG00000006357,ENSMMUG00000002373,ENSMMUG00000030922,…
GO:0008047	enzyme activator activity	molecular_function	0.015005	0.63429	58	1902	389	18463	ENSMMUG00000011506,ENSMMUG00000007586,ENSMMUG00000009831,ENSMMUG00000017000,ENSMMUG00000003210,ENSMMUG00000018605,ENSMMUG00000011588,ENSMMUG00000048207,ENSMMUG00000007230,ENSMMUG00000020416,ENSMMUG00000007434,ENSMMUG00000005553,ENSMMUG00000009366,ENSMMUG00000018353,ENSMMUG00000000323,ENSMMUG00000011626,ENSMMUG00000014305,ENSMMUG00000023622,ENSMMUG00000017518,ENSMMUG00000017906,ENSMMUG00000014166,…
GO:0043154	negative regulation of cysteine-type endopeptidase activity involved in apoptotic process	biological_process	0.015044	0.63429	13	1902	63	18463	ENSMMUG00000022111,ENSMMUG00000017529,ENSMMUG00000020411,ENSMMUG00000014910,ENSMMUG00000001044,ENSMMUG00000013397,ENSMMUG00000021577,ENSMMUG00000012963,ENSMMUG00000041847,ENSMMUG00000023221,ENSMMUG00000016549,ENSMMUG00000000751,ENSMMUG00000022116
GO:0051345	positive regulation of hydrolase activity	biological_process	0.015049	0.63429	76	1902	525	18463	ENSMMUG00000016715,ENSMMUG00000003084,ENSMMUG00000048302,ENSMMUG00000015054,ENSMMUG00000047693,ENSMMUG00000002808,ENSMMUG00000001348,ENSMMUG00000014408,ENSMMUG00000042157,ENSMMUG00000000477,ENSMMUG00000004463,ENSMMUG00000039621,ENSMMUG00000023390,ENSMMUG00000022598,ENSMMUG00000019807,ENSMMUG00000014630,ENSMMUG00000017381,ENSMMUG00000009223,ENSMMUG00000017529,ENSMMUG00000011557,ENSMMUG00000017921,…
GO:0010604	positive regulation of macromolecule metabolic process	biological_process	0.015111	0.63429	319	1902	2618	18463	ENSMMUG00000009017,ENSMMUG00000019672,ENSMMUG00000032281,ENSMMUG00000004882,ENSMMUG00000002043,ENSMMUG00000010402,ENSMMUG00000016507,ENSMMUG00000020395,ENSMMUG00000006300,ENSMMUG00000011910,ENSMMUG00000011230,ENSMMUG00000015362,ENSMMUG00000006727,ENSMMUG00000003138,ENSMMUG00000007356,ENSMMUG00000017274,ENSMMUG00000023679,ENSMMUG00000010107,ENSMMUG00000017381,ENSMMUG00000002030,ENSMMUG00000023755,…
GO:0021636	trigeminal nerve morphogenesis	biological_process	0.015127	0.63429	3	1902	5	18463	ENSMMUG00000010337,ENSMMUG00000017588,ENSMMUG00000005507
GO:0021637	trigeminal nerve structural organization	biological_process	0.015127	0.63429	3	1902	5	18463	ENSMMUG00000017588,ENSMMUG00000010337,ENSMMUG00000005507
GO:0010484	H3 histone acetyltransferase activity	molecular_function	0.015131	0.63429	3	1902	5	18463	ENSMMUG00000010328,ENSMMUG00000014756,ENSMMUG00000006116
GO:0032776	DNA methylation on cytosine	biological_process	0.015131	0.63429	3	1902	5	18463	ENSMMUG00000014604,ENSMMUG00000019474,ENSMMUG00000013565
GO:0000828	inositol hexakisphosphate kinase activity	molecular_function	0.015131	0.63429	3	1902	5	18463	ENSMMUG00000045656,ENSMMUG00000014730,ENSMMUG00000014589
GO:0097443	sorting endosome	cellular_component	0.015131	0.63429	3	1902	5	18463	ENSMMUG00000003611,ENSMMUG00000017588,ENSMMUG00000005432
GO:0090207	regulation of triglyceride metabolic process	biological_process	0.015166	0.63439	6	1902	20	18463	ENSMMUG00000003611,ENSMMUG00000023375,ENSMMUG00000011133,ENSMMUG00000020586,ENSMMUG00000010547,ENSMMUG00000014305
GO:0009719	response to endogenous stimulus	biological_process	0.015241	0.63618	131	1902	992	18463	ENSMMUG00000001834,ENSMMUG00000010093,ENSMMUG00000019839,ENSMMUG00000000069,ENSMMUG00000003396,ENSMMUG00000014541,ENSMMUG00000040675,ENSMMUG00000001748,ENSMMUG00000017203,ENSMMUG00000019838,ENSMMUG00000003858,ENSMMUG00000021801,ENSMMUG00000014474,ENSMMUG00000020374,ENSMMUG00000037663,ENSMMUG00000002003,ENSMMUG00000043626,ENSMMUG00000001661,ENSMMUG00000005985,ENSMMUG00000013565,ENSMMUG00000049150,…
GO:0045240	dihydrolipoyl dehydrogenase complex	cellular_component	0.015496	0.64542	4	1902	10	18463	ENSMMUG00000014346,ENSMMUG00000002651,ENSMMUG00000004260,ENSMMUG00000014756
GO:1902259	regulation of delayed rectifier potassium channel activity	biological_process	0.015818	0.65612	4	1902	11	18463	ENSMMUG00000021801,ENSMMUG00000000683,ENSMMUG00000001102,ENSMMUG00000045046
GO:0008285	negative regulation of cell proliferation	biological_process	0.015821	0.65612	62	1902	422	18463	ENSMMUG00000010451,ENSMMUG00000007356,ENSMMUG00000013557,ENSMMUG00000009175,ENSMMUG00000002569,ENSMMUG00000003210,ENSMMUG00000048211,ENSMMUG00000042839,ENSMMUG00000006727,ENSMMUG00000015362,ENSMMUG00000045607,ENSMMUG00000008100,ENSMMUG00000017478,ENSMMUG00000021144,ENSMMUG00000021659,ENSMMUG00000043626,ENSMMUG00000019159,ENSMMUG00000004179,ENSMMUG00000002554,ENSMMUG00000014334,ENSMMUG00000007085,…
GO:0008239	dipeptidyl-peptidase activity	molecular_function	0.016156	0.66634	4	1902	10	18463	ENSMMUG00000012608,ENSMMUG00000029101,ENSMMUG00000031207,ENSMMUG00000014910
GO:2000251	positive regulation of actin cytoskeleton reorganization	biological_process	0.016236	0.66634	5	1902	15	18463	ENSMMUG00000015512,ENSMMUG00000017588,ENSMMUG00000002923,ENSMMUG00000021659,ENSMMUG00000002699
GO:0044723	single-organism carbohydrate metabolic process	biological_process	0.016246	0.66634	75	1902	537	18463	ENSMMUG00000004020,ENSMMUG00000007209,ENSMMUG00000005227,ENSMMUG00000045740,ENSMMUG00000005103,ENSMMUG00000020586,ENSMMUG00000002373,ENSMMUG00000021183,ENSMMUG00000015078,ENSMMUG00000016300,ENSMMUG00000023454,ENSMMUG00000014756,ENSMMUG00000006291,ENSMMUG00000009256,ENSMMUG00000019496,ENSMMUG00000008639,ENSMMUG00000004533,ENSMMUG00000000591,ENSMMUG00000022555,ENSMMUG00000005521,ENSMMUG00000021808,…
GO:0006066	alcohol metabolic process	biological_process	0.016272	0.66634	41	1902	258	18463	ENSMMUG00000021765,ENSMMUG00000003611,ENSMMUG00000012948,ENSMMUG00000014305,ENSMMUG00000022395,ENSMMUG00000011133,ENSMMUG00000000047,ENSMMUG00000022426,ENSMMUG00000006495,ENSMMUG00000005736,ENSMMUG00000047850,ENSMMUG00000014046,ENSMMUG00000003138,ENSMMUG00000005698,ENSMMUG00000011205,ENSMMUG00000006727,ENSMMUG00000005199,ENSMMUG00000019159,ENSMMUG00000007230,ENSMMUG00000014730,ENSMMUG00000009088,…
GO:0033077	T cell differentiation in thymus	biological_process	0.016273	0.66634	12	1902	55	18463	ENSMMUG00000019756,ENSMMUG00000001348,ENSMMUG00000007356,ENSMMUG00000021545,ENSMMUG00000001763,ENSMMUG00000048164,ENSMMUG00000008639,ENSMMUG00000009366,ENSMMUG00000000033,ENSMMUG00000022198,ENSMMUG00000008624,ENSMMUG00000002472
GO:0071594	thymocyte aggregation	biological_process	0.016273	0.66634	12	1902	55	18463	ENSMMUG00000019756,ENSMMUG00000001348,ENSMMUG00000007356,ENSMMUG00000021545,ENSMMUG00000001763,ENSMMUG00000048164,ENSMMUG00000008639,ENSMMUG00000009366,ENSMMUG00000000033,ENSMMUG00000008624,ENSMMUG00000022198,ENSMMUG00000002472
GO:0010243	response to organonitrogen compound	biological_process	0.016313	0.66659	65	1902	449	18463	ENSMMUG00000014334,ENSMMUG00000011607,ENSMMUG00000006253,ENSMMUG00000006581,ENSMMUG00000015051,ENSMMUG00000020779,ENSMMUG00000017985,ENSMMUG00000004251,ENSMMUG00000010472,ENSMMUG00000005736,ENSMMUG00000003603,ENSMMUG00000000256,ENSMMUG00000015628,ENSMMUG00000014046,ENSMMUG00000001044,ENSMMUG00000021808,ENSMMUG00000007418,ENSMMUG00000006529,ENSMMUG00000041480,ENSMMUG00000008639,ENSMMUG00000015459,…
GO:0015893	drug transport	biological_process	0.016653	0.67885	4	1902	9	18463	ENSMMUG00000002700,ENSMMUG00000004477,ENSMMUG00000019151,ENSMMUG00000019273
GO:0006814	sodium ion transport	biological_process	0.016684	0.67885	25	1902	137	18463	ENSMMUG00000000580,ENSMMUG00000023207,ENSMMUG00000022715,ENSMMUG00000037573,ENSMMUG00000016893,ENSMMUG00000000524,ENSMMUG00000014334,ENSMMUG00000006723,ENSMMUG00000017833,ENSMMUG00000006529,ENSMMUG00000020212,ENSMMUG00000032213,ENSMMUG00000016924,ENSMMUG00000000343,ENSMMUG00000020651,ENSMMUG00000020186,ENSMMUG00000000897,ENSMMUG00000016616,ENSMMUG00000017427,ENSMMUG00000001044,ENSMMUG00000017478,…
GO:2000786	positive regulation of autophagosome assembly	biological_process	0.016787	0.67934	4	1902	9	18463	ENSMMUG00000012365,ENSMMUG00000009956,ENSMMUG00000014630,ENSMMUG00000001179
GO:0048871	multicellular organismal homeostasis	biological_process	0.016808	0.67934	39	1902	251	18463	ENSMMUG00000008886,ENSMMUG00000011317,ENSMMUG00000005698,ENSMMUG00000006821,ENSMMUG00000019159,ENSMMUG00000005199,ENSMMUG00000031977,ENSMMUG00000021144,ENSMMUG00000038256,ENSMMUG00000014334,ENSMMUG00000001545,ENSMMUG00000012110,ENSMMUG00000020212,ENSMMUG00000010093,ENSMMUG00000022888,ENSMMUG00000010895,ENSMMUG00000003396,ENSMMUG00000000524,ENSMMUG00000001748,ENSMMUG00000002373,ENSMMUG00000049150,…
GO:0003014	renal system process	biological_process	0.016835	0.67934	14	1902	65	18463	ENSMMUG00000008714,ENSMMUG00000016227,ENSMMUG00000001545,ENSMMUG00000014334,ENSMMUG00000012933,ENSMMUG00000002373,ENSMMUG00000016089,ENSMMUG00000038256,ENSMMUG00000016616,ENSMMUG00000013020,ENSMMUG00000017100,ENSMMUG00000008464,ENSMMUG00000002382,ENSMMUG00000005727
GO:0002116	semaphorin receptor complex	cellular_component	0.016846	0.67934	4	1902	9	18463	ENSMMUG00000005507,ENSMMUG00000003074,ENSMMUG00000018237,ENSMMUG00000016720
GO:0051051	negative regulation of transport	biological_process	0.016881	0.67934	46	1902	305	18463	ENSMMUG00000006442,ENSMMUG00000000377,ENSMMUG00000022403,ENSMMUG00000006529,ENSMMUG00000005218,ENSMMUG00000013955,ENSMMUG00000016549,ENSMMUG00000015267,ENSMMUG00000006571,ENSMMUG00000018973,ENSMMUG00000008624,ENSMMUG00000023375,ENSMMUG00000005322,ENSMMUG00000002373,ENSMMUG00000009194,ENSMMUG00000007329,ENSMMUG00000009683,ENSMMUG00000020393,ENSMMUG00000014409,ENSMMUG00000004173,ENSMMUG00000020436,…
GO:0051570	regulation of histone H3-K9 methylation	biological_process	0.01702	0.67934	6	1902	19	18463	ENSMMUG00000019474,ENSMMUG00000015362,ENSMMUG00000014604,ENSMMUG00000012677,ENSMMUG00000022116,ENSMMUG00000016096
GO:0010224	response to UV-B	biological_process	0.017053	0.67934	5	1902	15	18463	ENSMMUG00000022198,ENSMMUG00000007418,ENSMMUG00000008538,ENSMMUG00000003210,ENSMMUG00000020121
GO:0032802	low-density lipoprotein particle receptor catabolic process	biological_process	0.017066	0.67934	3	1902	6	18463	ENSMMUG00000012000,ENSMMUG00000005736,ENSMMUG00000014305
GO:0032803	regulation of low-density lipoprotein particle receptor catabolic process	biological_process	0.017066	0.67934	3	1902	6	18463	ENSMMUG00000012000,ENSMMUG00000005736,ENSMMUG00000014305
GO:0008469	histone-arginine N-methyltransferase activity	molecular_function	0.017078	0.67934	4	1902	10	18463	ENSMMUG00000015803,ENSMMUG00000004401,ENSMMUG00000003029,ENSMMUG00000002066
GO:0046486	glycerolipid metabolic process	biological_process	0.017081	0.67934	43	1902	273	18463	ENSMMUG00000012365,ENSMMUG00000005199,ENSMMUG00000010497,ENSMMUG00000001179,ENSMMUG00000019054,ENSMMUG00000031409,ENSMMUG00000000825,ENSMMUG00000008462,ENSMMUG00000001347,ENSMMUG00000005736,ENSMMUG00000012224,ENSMMUG00000010451,ENSMMUG00000006495,ENSMMUG00000004251,ENSMMUG00000010547,ENSMMUG00000018434,ENSMMUG00000015449,ENSMMUG00000013188,ENSMMUG00000022395,ENSMMUG00000029296,ENSMMUG00000011133,…
GO:0071825	protein-lipid complex subunit organization	biological_process	0.017175	0.681	7	1902	26	18463	ENSMMUG00000000825,ENSMMUG00000014305,ENSMMUG00000009963,ENSMMUG00000023418,ENSMMUG00000019054,ENSMMUG00000007142,ENSMMUG00000015303
GO:0048245	eosinophil chemotaxis	biological_process	0.017242	0.681	5	1902	20	18463	ENSMMUG00000018177,ENSMMUG00000009786,ENSMMUG00000000426,ENSMMUG00000020102,ENSMMUG00000000288
GO:0050482	arachidonic acid secretion	biological_process	0.01728	0.681	6	1902	19	18463	ENSMMUG00000001748,ENSMMUG00000014334,ENSMMUG00000048211,ENSMMUG00000043275,ENSMMUG00000015449,ENSMMUG00000012608
GO:1903963	arachidonate transport	biological_process	0.01728	0.681	6	1902	19	18463	ENSMMUG00000001748,ENSMMUG00000048211,ENSMMUG00000014334,ENSMMUG00000043275,ENSMMUG00000015449,ENSMMUG00000012608
GO:0032008	positive regulation of TOR signaling	biological_process	0.017298	0.681	8	1902	32	18463	ENSMMUG00000005322,ENSMMUG00000022116,ENSMMUG00000012126,ENSMMUG00000044953,ENSMMUG00000021282,ENSMMUG00000019232,ENSMMUG00000048344,ENSMMUG00000018401
GO:0042772	DNA damage response, signal transduction resulting in transcription	biological_process	0.01739	0.68295	5	1902	14	18463	ENSMMUG00000008639,ENSMMUG00000016669,ENSMMUG00000019385,ENSMMUG00000019839,ENSMMUG00000003210
GO:0032801	receptor catabolic process	biological_process	0.017429	0.68295	6	1902	19	18463	ENSMMUG00000014305,ENSMMUG00000005736,ENSMMUG00000007004,ENSMMUG00000013475,ENSMMUG00000000025,ENSMMUG00000012000
GO:0042054	histone methyltransferase activity	molecular_function	0.017453	0.68295	12	1902	55	18463	ENSMMUG00000006093,ENSMMUG00000014159,ENSMMUG00000019613,ENSMMUG00000003029,ENSMMUG00000009041,ENSMMUG00000004401,ENSMMUG00000013514,ENSMMUG00000015803,ENSMMUG00000006057,ENSMMUG00000002066,ENSMMUG00000010107,ENSMMUG00000015718
GO:0019005	SCF ubiquitin ligase complex	cellular_component	0.017775	0.69075	12	1902	56	18463	ENSMMUG00000007875,ENSMMUG00000047625,ENSMMUG00000000001,ENSMMUG00000017475,ENSMMUG00000014348,ENSMMUG00000019297,ENSMMUG00000019440,ENSMMUG00000016906,ENSMMUG00000011528,ENSMMUG00000018596,ENSMMUG00000003230,ENSMMUG00000005052
GO:0045084	positive regulation of interleukin-12 biosynthetic process	biological_process	0.017787	0.69075	3	1902	6	18463	ENSMMUG00000008100,ENSMMUG00000001748,ENSMMUG00000007418
GO:0015804	neutral amino acid transport	biological_process	0.017788	0.69075	8	1902	29	18463	ENSMMUG00000010342,ENSMMUG00000011559,ENSMMUG00000016975,ENSMMUG00000021935,ENSMMUG00000015158,ENSMMUG00000019653,ENSMMUG00000021544,ENSMMUG00000010983
GO:0051148	negative regulation of muscle cell differentiation	biological_process	0.01783	0.69075	10	1902	46	18463	ENSMMUG00000006821,ENSMMUG00000020032,ENSMMUG00000021144,ENSMMUG00000003071,ENSMMUG00000013270,ENSMMUG00000032429,ENSMMUG00000041958,ENSMMUG00000014752,ENSMMUG00000015273,ENSMMUG00000007356
GO:0007187	G-protein coupled receptor signaling pathway, coupled to cyclic nucleotide second messenger	biological_process	0.01783	0.69075	27	1902	167	18463	ENSMMUG00000011403,ENSMMUG00000016913,ENSMMUG00000000256,ENSMMUG00000011506,ENSMMUG00000023046,ENSMMUG00000007209,ENSMMUG00000013788,ENSMMUG00000001776,ENSMMUG00000015690,ENSMMUG00000002961,ENSMMUG00000019897,ENSMMUG00000003118,ENSMMUG00000006460,ENSMMUG00000043739,ENSMMUG00000014334,ENSMMUG00000017922,ENSMMUG00000015051,ENSMMUG00000019900,ENSMMUG00000006253,ENSMMUG00000014742,ENSMMUG00000039412,…
GO:0051932	synaptic transmission, GABAergic	biological_process	0.017958	0.69402	7	1902	24	18463	ENSMMUG00000015982,ENSMMUG00000002832,ENSMMUG00000010895,ENSMMUG00000016421,ENSMMUG00000008899,ENSMMUG00000014334,ENSMMUG00000014425
GO:0030098	lymphocyte differentiation	biological_process	0.017986	0.69402	39	1902	252	18463	ENSMMUG00000008639,ENSMMUG00000015072,ENSMMUG00000016074,ENSMMUG00000013072,ENSMMUG00000021545,ENSMMUG00000001037,ENSMMUG00000048164,ENSMMUG00000002472,ENSMMUG00000008624,ENSMMUG00000014756,ENSMMUG00000012486,ENSMMUG00000000033,ENSMMUG00000005322,ENSMMUG00000006728,ENSMMUG00000016533,ENSMMUG00000001348,ENSMMUG00000022198,ENSMMUG00000008790,ENSMMUG00000015663,ENSMMUG00000008742,ENSMMUG00000009198,…
GO:0009628	response to abiotic stimulus	biological_process	0.018075	0.69607	92	1902	668	18463	ENSMMUG00000008207,ENSMMUG00000017416,ENSMMUG00000008429,ENSMMUG00000002569,ENSMMUG00000003210,ENSMMUG00000038256,ENSMMUG00000007418,ENSMMUG00000009093,ENSMMUG00000001044,ENSMMUG00000021808,ENSMMUG00000021659,ENSMMUG00000005698,ENSMMUG00000014372,ENSMMUG00000018978,ENSMMUG00000020954,ENSMMUG00000014046,ENSMMUG00000006840,ENSMMUG00000005027,ENSMMUG00000011607,ENSMMUG00000019031,ENSMMUG00000021935,…
GO:0036379	myofilament	cellular_component	0.018312	0.70314	7	1902	26	18463	ENSMMUG00000046222,ENSMMUG00000005618,ENSMMUG00000016589,ENSMMUG00000019892,ENSMMUG00000013507,ENSMMUG00000004838,ENSMMUG00000006169
GO:0043266	regulation of potassium ion transport	biological_process	0.018331	0.70314	12	1902	55	18463	ENSMMUG00000013232,ENSMMUG00000045046,ENSMMUG00000001102,ENSMMUG00000020436,ENSMMUG00000019159,ENSMMUG00000006571,ENSMMUG00000016616,ENSMMUG00000016837,ENSMMUG00000014334,ENSMMUG00000000683,ENSMMUG00000039621,ENSMMUG00000021801
GO:0051247	positive regulation of protein metabolic process	biological_process	0.01841	0.70477	162	1902	1260	18463	ENSMMUG00000014630,ENSMMUG00000010934,ENSMMUG00000038615,ENSMMUG00000014445,ENSMMUG00000002377,ENSMMUG00000017529,ENSMMUG00000012000,ENSMMUG00000000270,ENSMMUG00000011527,ENSMMUG00000014425,ENSMMUG00000020415,ENSMMUG00000007457,ENSMMUG00000030420,ENSMMUG00000004309,ENSMMUG00000006359,ENSMMUG00000001348,ENSMMUG00000004873,ENSMMUG00000005456,ENSMMUG00000000972,ENSMMUG00000016096,ENSMMUG00000019839,…
GO:0006936	muscle contraction	biological_process	0.018578	0.70973	32	1902	196	18463	ENSMMUG00000017427,ENSMMUG00000009589,ENSMMUG00000007209,ENSMMUG00000014762,ENSMMUG00000020436,ENSMMUG00000008260,ENSMMUG00000000715,ENSMMUG00000016893,ENSMMUG00000004838,ENSMMUG00000021787,ENSMMUG00000005618,ENSMMUG00000000033,ENSMMUG00000012988,ENSMMUG00000015459,ENSMMUG00000017921,ENSMMUG00000019892,ENSMMUG00000001102,ENSMMUG00000000343,ENSMMUG00000006169,ENSMMUG00000010784,ENSMMUG00000011403,…
GO:1902930	regulation of alcohol biosynthetic process	biological_process	0.018659	0.70973	8	1902	31	18463	ENSMMUG00000014305,ENSMMUG00000006727,ENSMMUG00000014046,ENSMMUG00000003138,ENSMMUG00000007209,ENSMMUG00000023375,ENSMMUG00000019159,ENSMMUG00000005199
GO:0061647	histone H3-K9 modification	biological_process	0.018684	0.70973	10	1902	42	18463	ENSMMUG00000019613,ENSMMUG00000022116,ENSMMUG00000012677,ENSMMUG00000005005,ENSMMUG00000016096,ENSMMUG00000022159,ENSMMUG00000019474,ENSMMUG00000014604,ENSMMUG00000015362,ENSMMUG00000019955
GO:0051181	cofactor transport	biological_process	0.018686	0.70973	7	1902	25	18463	ENSMMUG00000001951,ENSMMUG00000019669,ENSMMUG00000013863,ENSMMUG00000010257,ENSMMUG00000023297,ENSMMUG00000004477,ENSMMUG00000019151
GO:0010181	FMN binding	molecular_function	0.018814	0.7119	5	1902	14	18463	ENSMMUG00000018526,ENSMMUG00000018107,ENSMMUG00000005480,ENSMMUG00000003325,ENSMMUG00000020086
GO:0043197	dendritic spine	cellular_component	0.018869	0.7119	15	1902	76	18463	ENSMMUG00000015784,ENSMMUG00000032617,ENSMMUG00000019159,ENSMMUG00000048207,ENSMMUG00000011401,ENSMMUG00000005729,ENSMMUG00000007209,ENSMMUG00000001661,ENSMMUG00000019807,ENSMMUG00000014132,ENSMMUG00000018854,ENSMMUG00000019339,ENSMMUG00000008714,ENSMMUG00000009357,ENSMMUG00000013510
GO:0070588	calcium ion transmembrane transport	biological_process	0.01887	0.7119	28	1902	157	18463	ENSMMUG00000009194,ENSMMUG00000008430,ENSMMUG00000017302,ENSMMUG00000011389,ENSMMUG00000001306,ENSMMUG00000007022,ENSMMUG00000007062,ENSMMUG00000010784,ENSMMUG00000015768,ENSMMUG00000011478,ENSMMUG00000020651,ENSMMUG00000009820,ENSMMUG00000013542,ENSMMUG00000001661,ENSMMUG00000012024,ENSMMUG00000006529,ENSMMUG00000012000,ENSMMUG00000013560,ENSMMUG00000006723,ENSMMUG00000017414,ENSMMUG00000012988,…
GO:0046914	transition metal ion binding	molecular_function	0.01889	0.7119	122	1902	912	18463	ENSMMUG00000010269,ENSMMUG00000018878,ENSMMUG00000015078,ENSMMUG00000044953,ENSMMUG00000019223,ENSMMUG00000016300,ENSMMUG00000019377,ENSMMUG00000005513,ENSMMUG00000020346,ENSMMUG00000013240,ENSMMUG00000019111,ENSMMUG00000007972,ENSMMUG00000014604,ENSMMUG00000005227,ENSMMUG00000011253,ENSMMUG00000021045,ENSMMUG00000009483,ENSMMUG00000003301,ENSMMUG00000001197,ENSMMUG00000016658,ENSMMUG00000011795,…
GO:0019673	GDP-mannose metabolic process	biological_process	0.018943	0.71252	3	1902	6	18463	ENSMMUG00000005227,ENSMMUG00000001853,ENSMMUG00000014584
GO:0070254	mucus secretion	biological_process	0.019123	0.7177	4	1902	10	18463	ENSMMUG00000008714,ENSMMUG00000019186,ENSMMUG00000030785,ENSMMUG00000014425
GO:0044351	macropinocytosis	biological_process	0.019154	0.7177	3	1902	6	18463	ENSMMUG00000002573,ENSMMUG00000010495,ENSMMUG00000009366
GO:0050892	intestinal absorption	biological_process	0.019252	0.71795	6	1902	21	18463	ENSMMUG00000006727,ENSMMUG00000003611,ENSMMUG00000005322,ENSMMUG00000018426,ENSMMUG00000000506,ENSMMUG00000011377
GO:0051050	positive regulation of transport	biological_process	0.019331	0.71795	84	1902	602	18463	ENSMMUG00000014630,ENSMMUG00000018476,ENSMMUG00000019174,ENSMMUG00000021787,ENSMMUG00000017529,ENSMMUG00000012000,ENSMMUG00000013955,ENSMMUG00000021096,ENSMMUG00000006398,ENSMMUG00000017654,ENSMMUG00000017921,ENSMMUG00000022390,ENSMMUG00000007403,ENSMMUG00000014425,ENSMMUG00000009820,ENSMMUG00000019273,ENSMMUG00000001306,ENSMMUG00000042157,ENSMMUG00000005322,ENSMMUG00000001348,ENSMMUG00000039621,…
GO:0045061	thymic T cell selection	biological_process	0.019353	0.71795	6	1902	19	18463	ENSMMUG00000007356,ENSMMUG00000009366,ENSMMUG00000021545,ENSMMUG00000000033,ENSMMUG00000048164,ENSMMUG00000022198
GO:0030308	negative regulation of cell growth	biological_process	0.019409	0.71795	22	1902	123	18463	ENSMMUG00000012042,ENSMMUG00000014730,ENSMMUG00000016027,ENSMMUG00000009198,ENSMMUG00000011910,ENSMMUG00000008639,ENSMMUG00000004982,ENSMMUG00000022159,ENSMMUG00000017588,ENSMMUG00000005507,ENSMMUG00000020685,ENSMMUG00000002569,ENSMMUG00000020117,ENSMMUG00000010337,ENSMMUG00000023340,ENSMMUG00000003210,ENSMMUG00000022101,ENSMMUG00000010009,ENSMMUG00000013283,ENSMMUG00000020121,ENSMMUG00000031562,…
GO:0048368	lateral mesoderm development	biological_process	0.019448	0.71795	4	1902	11	18463	ENSMMUG00000003396,ENSMMUG00000014791,ENSMMUG00000007356,ENSMMUG00000012110
GO:0032535	regulation of cellular component size	biological_process	0.019451	0.71795	42	1902	273	18463	ENSMMUG00000015512,ENSMMUG00000014425,ENSMMUG00000009562,ENSMMUG00000013283,ENSMMUG00000016553,ENSMMUG00000013939,ENSMMUG00000002868,ENSMMUG00000015221,ENSMMUG00000002923,ENSMMUG00000020117,ENSMMUG00000007329,ENSMMUG00000007142,ENSMMUG00000008634,ENSMMUG00000002699,ENSMMUG00000017588,ENSMMUG00000000033,ENSMMUG00000006571,ENSMMUG00000002377,ENSMMUG00000018401,ENSMMUG00000005507,ENSMMUG00000008409,…
GO:0008134	transcription factor binding	molecular_function	0.019591	0.71795	67	1902	476	18463	ENSMMUG00000021399,ENSMMUG00000005005,ENSMMUG00000018930,ENSMMUG00000003396,ENSMMUG00000020032,ENSMMUG00000004882,ENSMMUG00000019839,ENSMMUG00000019529,ENSMMUG00000009017,ENSMMUG00000040660,ENSMMUG00000029174,ENSMMUG00000011291,ENSMMUG00000019756,ENSMMUG00000021144,ENSMMUG00000020258,ENSMMUG00000002003,ENSMMUG00000006727,ENSMMUG00000020374,ENSMMUG00000015362,ENSMMUG00000005948,ENSMMUG00000002030,…
GO:0042592	homeostatic process	biological_process	0.019593	0.71795	165	1902	1281	18463	ENSMMUG00000016553,ENSMMUG00000020651,ENSMMUG00000000151,ENSMMUG00000009820,ENSMMUG00000023582,ENSMMUG00000022390,ENSMMUG00000022198,ENSMMUG00000015663,ENSMMUG00000002691,ENSMMUG00000005322,ENSMMUG00000023286,ENSMMUG00000015177,ENSMMUG00000011935,ENSMMUG00000008263,ENSMMUG00000002991,ENSMMUG00000017161,ENSMMUG00000002680,ENSMMUG00000017921,ENSMMUG00000018925,ENSMMUG00000012988,ENSMMUG00000023755,…
GO:0014910	regulation of smooth muscle cell migration	biological_process	0.019605	0.71795	6	1902	20	18463	ENSMMUG00000011557,ENSMMUG00000041480,ENSMMUG00000009926,ENSMMUG00000016720,ENSMMUG00000005488,ENSMMUG00000014618
GO:0045580	regulation of T cell differentiation	biological_process	0.019663	0.71795	18	1902	96	18463	ENSMMUG00000009198,ENSMMUG00000007085,ENSMMUG00000021545,ENSMMUG00000031831,ENSMMUG00000014756,ENSMMUG00000001748,ENSMMUG00000008624,ENSMMUG00000002472,ENSMMUG00000007098,ENSMMUG00000012486,ENSMMUG00000001348,ENSMMUG00000016533,ENSMMUG00000007356,ENSMMUG00000019756,ENSMMUG00000008790,ENSMMUG00000015663,ENSMMUG00000008670,ENSMMUG00000008100
GO:0042339	keratan sulfate metabolic process	biological_process	0.019671	0.71795	2	1902	3	18463	ENSMMUG00000000874,ENSMMUG00000001563
GO:0090313	regulation of protein targeting to membrane	biological_process	0.019676	0.71795	6	1902	20	18463	ENSMMUG00000013955,ENSMMUG00000001348,ENSMMUG00000002373,ENSMMUG00000006442,ENSMMUG00000021659,ENSMMUG00000018359
GO:0010628	positive regulation of gene expression	biological_process	0.019712	0.71795	205	1902	1637	18463	ENSMMUG00000009129,ENSMMUG00000002923,ENSMMUG00000032429,ENSMMUG00000010342,ENSMMUG00000015982,ENSMMUG00000022552,ENSMMUG00000014603,ENSMMUG00000019564,ENSMMUG00000018018,ENSMMUG00000014604,ENSMMUG00000002562,ENSMMUG00000019385,ENSMMUG00000018710,ENSMMUG00000007209,ENSMMUG00000015803,ENSMMUG00000012042,ENSMMUG00000023418,ENSMMUG00000022403,ENSMMUG00000000377,ENSMMUG00000048164,ENSMMUG00000007117,…
GO:0015793	glycerol transport	biological_process	0.019725	0.71795	3	1902	6	18463	ENSMMUG00000038256,ENSMMUG00000023363,ENSMMUG00000001545
GO:0032309	icosanoid secretion	biological_process	0.019725	0.71795	7	1902	25	18463	ENSMMUG00000001748,ENSMMUG00000015449,ENSMMUG00000012608,ENSMMUG00000043275,ENSMMUG00000014334,ENSMMUG00000048211,ENSMMUG00000005322
GO:0043085	positive regulation of catalytic activity	biological_process	0.019753	0.71795	132	1902	989	18463	ENSMMUG00000021610,ENSMMUG00000000288,ENSMMUG00000011607,ENSMMUG00000017906,ENSMMUG00000006581,ENSMMUG00000014305,ENSMMUG00000023622,ENSMMUG00000007434,ENSMMUG00000020086,ENSMMUG00000048207,ENSMMUG00000002569,ENSMMUG00000003210,ENSMMUG00000022116,ENSMMUG00000009831,ENSMMUG00000002404,ENSMMUG00000017588,ENSMMUG00000009236,ENSMMUG00000001314,ENSMMUG00000006211,ENSMMUG00000023046,ENSMMUG00000013324,…
GO:0051014	actin filament severing	biological_process	0.019834	0.71955	4	1902	10	18463	ENSMMUG00000013020,ENSMMUG00000007859,ENSMMUG00000013746,ENSMMUG00000006101
GO:0008593	regulation of Notch signaling pathway	biological_process	0.019962	0.72283	13	1902	65	18463	ENSMMUG00000009198,ENSMMUG00000016074,ENSMMUG00000018353,ENSMMUG00000000140,ENSMMUG00000020779,ENSMMUG00000014541,ENSMMUG00000021144,ENSMMUG00000017529,ENSMMUG00000013665,ENSMMUG00000008790,ENSMMUG00000011702,ENSMMUG00000020374,ENSMMUG00000026981
GO:0014912	negative regulation of smooth muscle cell migration	biological_process	0.020079	0.72303	4	1902	10	18463	ENSMMUG00000014618,ENSMMUG00000005488,ENSMMUG00000009926,ENSMMUG00000041480
GO:0032091	negative regulation of protein binding	biological_process	0.020134	0.72303	15	1902	77	18463	ENSMMUG00000017654,ENSMMUG00000023340,ENSMMUG00000019979,ENSMMUG00000007904,ENSMMUG00000015428,ENSMMUG00000003915,ENSMMUG00000012477,ENSMMUG00000004401,ENSMMUG00000012608,ENSMMUG00000049219,ENSMMUG00000020150,ENSMMUG00000001044,ENSMMUG00000017381,ENSMMUG00000006265,ENSMMUG00000011935
GO:0001945	lymph vessel development	biological_process	0.02016	0.72303	6	1902	20	18463	ENSMMUG00000001748,ENSMMUG00000010402,ENSMMUG00000004982,ENSMMUG00000015632,ENSMMUG00000018245,ENSMMUG00000005430
GO:0016741	transferase activity, transferring one-carbon groups	molecular_function	0.020171	0.72303	32	1902	201	18463	ENSMMUG00000003029,ENSMMUG00000002066,ENSMMUG00000010107,ENSMMUG00000006057,ENSMMUG00000013565,ENSMMUG00000010269,ENSMMUG00000014159,ENSMMUG00000013728,ENSMMUG00000012677,ENSMMUG00000006093,ENSMMUG00000012488,ENSMMUG00000014604,ENSMMUG00000015803,ENSMMUG00000012724,ENSMMUG00000013225,ENSMMUG00000007738,ENSMMUG00000022911,ENSMMUG00000000455,ENSMMUG00000011841,ENSMMUG00000015718,ENSMMUG00000047154,…
GO:0046634	regulation of alpha-beta T cell activation	biological_process	0.020232	0.72303	14	1902	67	18463	ENSMMUG00000012486,ENSMMUG00000008100,ENSMMUG00000007098,ENSMMUG00000001748,ENSMMUG00000008624,ENSMMUG00000002043,ENSMMUG00000015663,ENSMMUG00000031831,ENSMMUG00000008670,ENSMMUG00000019756,ENSMMUG00000007356,ENSMMUG00000021545,ENSMMUG00000007085,ENSMMUG00000009198
GO:1903793	positive regulation of anion transport	biological_process	0.02025	0.72303	7	1902	27	18463	ENSMMUG00000018907,ENSMMUG00000030785,ENSMMUG00000014334,ENSMMUG00000014630,ENSMMUG00000016089,ENSMMUG00000007230,ENSMMUG00000014305
GO:0034350	regulation of glial cell apoptotic process	biological_process	0.020296	0.72303	3	1902	6	18463	ENSMMUG00000007230,ENSMMUG00000021144,ENSMMUG00000000288
GO:0034351	negative regulation of glial cell apoptotic process	biological_process	0.020296	0.72303	3	1902	6	18463	ENSMMUG00000021144,ENSMMUG00000007230,ENSMMUG00000000288
GO:0050806	positive regulation of synaptic transmission	biological_process	0.02034	0.72303	19	1902	100	18463	ENSMMUG00000014630,ENSMMUG00000007975,ENSMMUG00000019807,ENSMMUG00000016089,ENSMMUG00000032617,ENSMMUG00000011741,ENSMMUG00000008899,ENSMMUG00000000288,ENSMMUG00000013560,ENSMMUG00000014334,ENSMMUG00000009357,ENSMMUG00000017654,ENSMMUG00000014305,ENSMMUG00000020651,ENSMMUG00000014425,ENSMMUG00000007209,ENSMMUG00000048207,ENSMMUG00000023382,ENSMMUG00000021801
GO:0046717	acid secretion	biological_process	0.020341	0.72303	12	1902	56	18463	ENSMMUG00000015158,ENSMMUG00000001748,ENSMMUG00000005729,ENSMMUG00000011401,ENSMMUG00000015449,ENSMMUG00000014630,ENSMMUG00000043275,ENSMMUG00000016884,ENSMMUG00000012608,ENSMMUG00000048211,ENSMMUG00000014334,ENSMMUG00000005322
GO:0005245	voltage-gated calcium channel activity	molecular_function	0.02042	0.72303	9	1902	35	18463	ENSMMUG00000012988,ENSMMUG00000010784,ENSMMUG00000032213,ENSMMUG00000013560,ENSMMUG00000008430,ENSMMUG00000017414,ENSMMUG00000007022,ENSMMUG00000007062,ENSMMUG00000007975
GO:0051015	actin filament binding	molecular_function	0.020435	0.72303	31	1902	192	18463	ENSMMUG00000004177,ENSMMUG00000014411,ENSMMUG00000005618,ENSMMUG00000017985,ENSMMUG00000006499,ENSMMUG00000018920,ENSMMUG00000004282,ENSMMUG00000047685,ENSMMUG00000023221,ENSMMUG00000004931,ENSMMUG00000014762,ENSMMUG00000010171,ENSMMUG00000007504,ENSMMUG00000008053,ENSMMUG00000003566,ENSMMUG00000023582,ENSMMUG00000019172,ENSMMUG00000009562,ENSMMUG00000006101,ENSMMUG00000005488,ENSMMUG00000011503,…
GO:0051573	negative regulation of histone H3-K9 methylation	biological_process	0.020452	0.72303	4	1902	10	18463	ENSMMUG00000022116,ENSMMUG00000012677,ENSMMUG00000014604,ENSMMUG00000019474
GO:0006751	glutathione catabolic process	biological_process	0.020662	0.72913	3	1902	6	18463	ENSMMUG00000020999,ENSMMUG00000014542,ENSMMUG00000017931
GO:1903307	positive regulation of regulated secretory pathway	biological_process	0.020778	0.73191	6	1902	20	18463	ENSMMUG00000001748,ENSMMUG00000048207,ENSMMUG00000005027,ENSMMUG00000022159,ENSMMUG00000030785,ENSMMUG00000011317
GO:0030676	Rac guanyl-nucleotide exchange factor activity	molecular_function	0.020873	0.73318	5	1902	14	18463	ENSMMUG00000015072,ENSMMUG00000001313,ENSMMUG00000017483,ENSMMUG00000021945,ENSMMUG00000009366
GO:0003785	actin monomer binding	molecular_function	0.020918	0.73318	6	1902	22	18463	ENSMMUG00000014425,ENSMMUG00000008053,ENSMMUG00000007329,ENSMMUG00000020416,ENSMMUG00000047685,ENSMMUG00000020411
GO:1902106	negative regulation of leukocyte differentiation	biological_process	0.020946	0.73318	13	1902	67	18463	ENSMMUG00000009198,ENSMMUG00000019756,ENSMMUG00000002554,ENSMMUG00000007356,ENSMMUG00000001348,ENSMMUG00000006728,ENSMMUG00000008624,ENSMMUG00000019297,ENSMMUG00000012486,ENSMMUG00000008100,ENSMMUG00000008742,ENSMMUG00000007098,ENSMMUG00000022390
GO:1903708	positive regulation of hemopoiesis	biological_process	0.020965	0.73318	24	1902	138	18463	ENSMMUG00000002680,ENSMMUG00000007085,ENSMMUG00000021545,ENSMMUG00000009198,ENSMMUG00000040829,ENSMMUG00000007506,ENSMMUG00000000069,ENSMMUG00000012486,ENSMMUG00000013665,ENSMMUG00000031831,ENSMMUG00000001748,ENSMMUG00000008624,ENSMMUG00000012979,ENSMMUG00000007356,ENSMMUG00000016533,ENSMMUG00000019756,ENSMMUG00000002923,ENSMMUG00000022390,ENSMMUG00000007403,ENSMMUG00000020415,ENSMMUG00000015663,…
GO:0031570	DNA integrity checkpoint	biological_process	0.021032	0.73326	19	1902	103	18463	ENSMMUG00000008639,ENSMMUG00000013155,ENSMMUG00000014530,ENSMMUG00000020274,ENSMMUG00000002965,ENSMMUG00000006752,ENSMMUG00000023550,ENSMMUG00000010107,ENSMMUG00000004760,ENSMMUG00000018471,ENSMMUG00000022838,ENSMMUG00000032429,ENSMMUG00000003210,ENSMMUG00000044496,ENSMMUG00000002569,ENSMMUG00000021808,ENSMMUG00000021056,ENSMMUG00000019297,ENSMMUG00000016715
GO:0005000	vasopressin receptor activity	molecular_function	0.021043	0.73326	3	1902	6	18463	ENSMMUG00000045962,ENSMMUG00000009703,ENSMMUG00000002373
GO:0000185	activation of MAPKKK activity	biological_process	0.021213	0.73786	4	1902	11	18463	ENSMMUG00000003468,ENSMMUG00000012103,ENSMMUG00000019223,ENSMMUG00000030597
GO:0045765	regulation of angiogenesis	biological_process	0.021379	0.7414	33	1902	205	18463	ENSMMUG00000021144,ENSMMUG00000013865,ENSMMUG00000009926,ENSMMUG00000019159,ENSMMUG00000014474,ENSMMUG00000002389,ENSMMUG00000010783,ENSMMUG00000013140,ENSMMUG00000011403,ENSMMUG00000000140,ENSMMUG00000002569,ENSMMUG00000014541,ENSMMUG00000023401,ENSMMUG00000010402,ENSMMUG00000010093,ENSMMUG00000011910,ENSMMUG00000004982,ENSMMUG00000018245,ENSMMUG00000019031,ENSMMUG00000021655,ENSMMUG00000011845,…
GO:0019842	vitamin binding	molecular_function	0.021424	0.7414	11	1902	48	18463	ENSMMUG00000004533,ENSMMUG00000002651,ENSMMUG00000005189,ENSMMUG00000014420,ENSMMUG00000011253,ENSMMUG00000016695,ENSMMUG00000015926,ENSMMUG00000001197,ENSMMUG00000004477,ENSMMUG00000006949,ENSMMUG00000006727
GO:0090257	regulation of muscle system process	biological_process	0.021444	0.7414	24	1902	140	18463	ENSMMUG00000008260,ENSMMUG00000020436,ENSMMUG00000009820,ENSMMUG00000001102,ENSMMUG00000000343,ENSMMUG00000014762,ENSMMUG00000043626,ENSMMUG00000007209,ENSMMUG00000046222,ENSMMUG00000004843,ENSMMUG00000011403,ENSMMUG00000006169,ENSMMUG00000000033,ENSMMUG00000005618,ENSMMUG00000016096,ENSMMUG00000000580,ENSMMUG00000045046,ENSMMUG00000016893,ENSMMUG00000000377,ENSMMUG00000041480,ENSMMUG00000013507,…
GO:0001525	angiogenesis	biological_process	0.021468	0.7414	50	1902	334	18463	ENSMMUG00000018245,ENSMMUG00000019031,ENSMMUG00000021655,ENSMMUG00000011845,ENSMMUG00000006581,ENSMMUG00000011910,ENSMMUG00000004982,ENSMMUG00000021578,ENSMMUG00000010093,ENSMMUG00000040675,ENSMMUG00000014541,ENSMMUG00000010402,ENSMMUG00000023401,ENSMMUG00000007356,ENSMMUG00000011403,ENSMMUG00000000140,ENSMMUG00000002569,ENSMMUG00000000698,ENSMMUG00000023382,ENSMMUG00000013140,ENSMMUG00000014474,…
GO:2000116	regulation of cysteine-type endopeptidase activity	biological_process	0.021536	0.74244	28	1902	170	18463	ENSMMUG00000003874,ENSMMUG00000014603,ENSMMUG00000041847,ENSMMUG00000008260,ENSMMUG00000003084,ENSMMUG00000016715,ENSMMUG00000013020,ENSMMUG00000001044,ENSMMUG00000020411,ENSMMUG00000022111,ENSMMUG00000007209,ENSMMUG00000042157,ENSMMUG00000022116,ENSMMUG00000015221,ENSMMUG00000002569,ENSMMUG00000020393,ENSMMUG00000045740,ENSMMUG00000010093,ENSMMUG00000012963,ENSMMUG00000021577,ENSMMUG00000013397,…
GO:0044088	regulation of vacuole organization	biological_process	0.021622	0.74407	9	1902	39	18463	ENSMMUG00000012365,ENSMMUG00000001179,ENSMMUG00000010543,ENSMMUG00000014630,ENSMMUG00000008048,ENSMMUG00000019143,ENSMMUG00000009956,ENSMMUG00000017000,ENSMMUG00000012000
GO:0031224	intrinsic component of membrane	cellular_component	0.02179	0.74853	554	1902	4945	18463	ENSMMUG00000020697,ENSMMUG00000016647,ENSMMUG00000013015,ENSMMUG00000006529,ENSMMUG00000019897,ENSMMUG00000008899,ENSMMUG00000041404,ENSMMUG00000008531,ENSMMUG00000005507,ENSMMUG00000015689,ENSMMUG00000021577,ENSMMUG00000017588,ENSMMUG00000011716,ENSMMUG00000008552,ENSMMUG00000005103,ENSMMUG00000012535,ENSMMUG00000012024,ENSMMUG00000003304,ENSMMUG00000010009,ENSMMUG00000023046,ENSMMUG00000016884,…
GO:0071702	organic substance transport	biological_process	0.021864	0.74963	231	1902	1859	18463	ENSMMUG00000019273,ENSMMUG00000022031,ENSMMUG00000000897,ENSMMUG00000016695,ENSMMUG00000014909,ENSMMUG00000011401,ENSMMUG00000015663,ENSMMUG00000002700,ENSMMUG00000012974,ENSMMUG00000008870,ENSMMUG00000022390,ENSMMUG00000016924,ENSMMUG00000007403,ENSMMUG00000009562,ENSMMUG00000008129,ENSMMUG00000020393,ENSMMUG00000000477,ENSMMUG00000015177,ENSMMUG00000021670,ENSMMUG00000005322,ENSMMUG00000042157,…
GO:0043117	positive regulation of vascular permeability	biological_process	0.021899	0.74963	3	1902	6	18463	ENSMMUG00000019392,ENSMMUG00000044322,ENSMMUG00000015051
GO:0006023	aminoglycan biosynthetic process	biological_process	0.021959	0.74993	10	1902	46	18463	ENSMMUG00000014347,ENSMMUG00000019496,ENSMMUG00000002250,ENSMMUG00000020121,ENSMMUG00000013242,ENSMMUG00000001563,ENSMMUG00000012280,ENSMMUG00000007559,ENSMMUG00000006475,ENSMMUG00000017226
GO:0032370	positive regulation of lipid transport	biological_process	0.022	0.74993	8	1902	34	18463	ENSMMUG00000007230,ENSMMUG00000009504,ENSMMUG00000020374,ENSMMUG00000019054,ENSMMUG00000009963,ENSMMUG00000014305,ENSMMUG00000023418,ENSMMUG00000018907
GO:0045540	regulation of cholesterol biosynthetic process	biological_process	0.022059	0.74993	3	1902	6	18463	ENSMMUG00000023375,ENSMMUG00000014305,ENSMMUG00000014046
GO:0022892	substrate-specific transporter activity	molecular_function	0.022093	0.74993	132	1902	1025	18463	ENSMMUG00000038256,ENSMMUG00000021477,ENSMMUG00000007434,ENSMMUG00000016975,ENSMMUG00000016227,ENSMMUG00000000373,ENSMMUG00000006703,ENSMMUG00000012328,ENSMMUG00000010272,ENSMMUG00000015403,ENSMMUG00000022934,ENSMMUG00000018254,ENSMMUG00000014305,ENSMMUG00000005785,ENSMMUG00000020212,ENSMMUG00000032213,ENSMMUG00000001545,ENSMMUG00000017223,ENSMMUG00000002300,ENSMMUG00000021045,ENSMMUG00000012024,…
GO:0032585	multivesicular body membrane	cellular_component	0.022158	0.74993	3	1902	6	18463	ENSMMUG00000008833,ENSMMUG00000013232,ENSMMUG00000008926
GO:0006874	cellular calcium ion homeostasis	biological_process	0.022259	0.74993	44	1902	295	18463	ENSMMUG00000000342,ENSMMUG00000000149,ENSMMUG00000009504,ENSMMUG00000007506,ENSMMUG00000015403,ENSMMUG00000000700,ENSMMUG00000016884,ENSMMUG00000014305,ENSMMUG00000012948,ENSMMUG00000019031,ENSMMUG00000043739,ENSMMUG00000013049,ENSMMUG00000001661,ENSMMUG00000019159,ENSMMUG00000011478,ENSMMUG00000006727,ENSMMUG00000007434,ENSMMUG00000010784,ENSMMUG00000000426,ENSMMUG00000011389,ENSMMUG00000011403,…
GO:0045597	positive regulation of cell differentiation	biological_process	0.022269	0.74993	86	1902	616	18463	ENSMMUG00000013943,ENSMMUG00000002382,ENSMMUG00000006727,ENSMMUG00000022824,ENSMMUG00000006821,ENSMMUG00000043626,ENSMMUG00000019159,ENSMMUG00000017478,ENSMMUG00000002573,ENSMMUG00000019756,ENSMMUG00000004401,ENSMMUG00000004843,ENSMMUG00000017274,ENSMMUG00000007356,ENSMMUG00000023382,ENSMMUG00000001404,ENSMMUG00000000069,ENSMMUG00000007506,ENSMMUG00000009017,ENSMMUG00000018237,ENSMMUG00000010895,…
GO:1902117	positive regulation of organelle assembly	biological_process	0.022289	0.74993	12	1902	54	18463	ENSMMUG00000000149,ENSMMUG00000012365,ENSMMUG00000007315,ENSMMUG00000001321,ENSMMUG00000001728,ENSMMUG00000001179,ENSMMUG00000014630,ENSMMUG00000009956,ENSMMUG00000004282,ENSMMUG00000018672,ENSMMUG00000011614,ENSMMUG00000030922
GO:0001894	tissue homeostasis	biological_process	0.022316	0.74993	26	1902	156	18463	ENSMMUG00000010895,ENSMMUG00000003396,ENSMMUG00000007315,ENSMMUG00000001748,ENSMMUG00000017161,ENSMMUG00000000033,ENSMMUG00000010093,ENSMMUG00000014742,ENSMMUG00000022888,ENSMMUG00000013402,ENSMMUG00000023116,ENSMMUG00000002680,ENSMMUG00000012110,ENSMMUG00000006821,ENSMMUG00000019159,ENSMMUG00000005199,ENSMMUG00000022198,ENSMMUG00000031977,ENSMMUG00000019812,ENSMMUG00000023582,ENSMMUG00000011317,…
GO:0043501	skeletal muscle adaptation	biological_process	0.022353	0.74993	5	1902	15	18463	ENSMMUG00000041480,ENSMMUG00000006169,ENSMMUG00000014762,ENSMMUG00000046222,ENSMMUG00000005618
GO:0010035	response to inorganic substance	biological_process	0.022362	0.74993	42	1902	281	18463	ENSMMUG00000010658,ENSMMUG00000038256,ENSMMUG00000007418,ENSMMUG00000043626,ENSMMUG00000007230,ENSMMUG00000001044,ENSMMUG00000005698,ENSMMUG00000045106,ENSMMUG00000007586,ENSMMUG00000011389,ENSMMUG00000007356,ENSMMUG00000005122,ENSMMUG00000019838,ENSMMUG00000018468,ENSMMUG00000012328,ENSMMUG00000010272,ENSMMUG00000022715,ENSMMUG00000001728,ENSMMUG00000001404,ENSMMUG00000013507,ENSMMUG00000011741,…
GO:0034380	high-density lipoprotein particle assembly	biological_process	0.022423	0.74993	3	1902	8	18463	ENSMMUG00000023418,ENSMMUG00000015303,ENSMMUG00000014305
GO:0006865	amino acid transport	biological_process	0.022433	0.74993	18	1902	93	18463	ENSMMUG00000019151,ENSMMUG00000010342,ENSMMUG00000006892,ENSMMUG00000011559,ENSMMUG00000016975,ENSMMUG00000005424,ENSMMUG00000011401,ENSMMUG00000010983,ENSMMUG00000019653,ENSMMUG00000007513,ENSMMUG00000020354,ENSMMUG00000021935,ENSMMUG00000004477,ENSMMUG00000005729,ENSMMUG00000015158,ENSMMUG00000021544,ENSMMUG00000014630,ENSMMUG00000000700
GO:0045619	regulation of lymphocyte differentiation	biological_process	0.022474	0.74993	21	1902	118	18463	ENSMMUG00000002472,ENSMMUG00000014756,ENSMMUG00000031831,ENSMMUG00000013665,ENSMMUG00000001748,ENSMMUG00000008624,ENSMMUG00000007098,ENSMMUG00000012486,ENSMMUG00000009198,ENSMMUG00000007085,ENSMMUG00000021545,ENSMMUG00000008670,ENSMMUG00000015663,ENSMMUG00000008790,ENSMMUG00000008742,ENSMMUG00000008100,ENSMMUG00000006728,ENSMMUG00000016533,ENSMMUG00000007356,ENSMMUG00000001348,ENSMMUG00000019756
GO:0090559	regulation of membrane permeability	biological_process	0.022487	0.74993	9	1902	39	18463	ENSMMUG00000008639,ENSMMUG00000008926,ENSMMUG00000011845,ENSMMUG00000015221,ENSMMUG00000000054,ENSMMUG00000004464,ENSMMUG00000022010,ENSMMUG00000005985,ENSMMUG00000010827
GO:0045621	positive regulation of lymphocyte differentiation	biological_process	0.022634	0.75354	14	1902	67	18463	ENSMMUG00000009198,ENSMMUG00000021545,ENSMMUG00000007085,ENSMMUG00000019756,ENSMMUG00000007356,ENSMMUG00000016533,ENSMMUG00000008624,ENSMMUG00000001748,ENSMMUG00000008670,ENSMMUG00000031831,ENSMMUG00000015663,ENSMMUG00000013665,ENSMMUG00000008790,ENSMMUG00000012486
GO:0007050	cell cycle arrest	biological_process	0.022723	0.75518	19	1902	108	18463	ENSMMUG00000007209,ENSMMUG00000022198,ENSMMUG00000021659,ENSMMUG00000043626,ENSMMUG00000016715,ENSMMUG00000023394,ENSMMUG00000019385,ENSMMUG00000008100,ENSMMUG00000003498,ENSMMUG00000002569,ENSMMUG00000047346,ENSMMUG00000042251,ENSMMUG00000003210,ENSMMUG00000032429,ENSMMUG00000006996,ENSMMUG00000014132,ENSMMUG00000007738,ENSMMUG00000008639,ENSMMUG00000008293
GO:0042044	fluid transport	biological_process	0.022818	0.75518	6	1902	21	18463	ENSMMUG00000010472,ENSMMUG00000038256,ENSMMUG00000002373,ENSMMUG00000023363,ENSMMUG00000001545,ENSMMUG00000022715
GO:0051094	positive regulation of developmental process	biological_process	0.022823	0.75518	124	1902	929	18463	ENSMMUG00000044953,ENSMMUG00000011614,ENSMMUG00000002923,ENSMMUG00000013788,ENSMMUG00000007209,ENSMMUG00000003074,ENSMMUG00000016658,ENSMMUG00000003304,ENSMMUG00000008518,ENSMMUG00000019564,ENSMMUG00000047685,ENSMMUG00000015072,ENSMMUG00000019605,ENSMMUG00000014111,ENSMMUG00000008639,ENSMMUG00000008899,ENSMMUG00000021545,ENSMMUG00000000377,ENSMMUG00000001314,ENSMMUG00000018492,ENSMMUG00000008624,…
GO:0015101	organic cation transmembrane transporter activity	molecular_function	0.022839	0.75518	5	1902	15	18463	ENSMMUG00000023297,ENSMMUG00000013863,ENSMMUG00000001951,ENSMMUG00000019669,ENSMMUG00000019653
GO:0006886	intracellular protein transport	biological_process	0.022951	0.75575	101	1902	758	18463	ENSMMUG00000007293,ENSMMUG00000009831,ENSMMUG00000022386,ENSMMUG00000005733,ENSMMUG00000003620,ENSMMUG00000039485,ENSMMUG00000003210,ENSMMUG00000002569,ENSMMUG00000017416,ENSMMUG00000017000,ENSMMUG00000001044,ENSMMUG00000021659,ENSMMUG00000014727,ENSMMUG00000048207,ENSMMUG00000011317,ENSMMUG00000015446,ENSMMUG00000005027,ENSMMUG00000012094,ENSMMUG00000019979,ENSMMUG00000012110,ENSMMUG00000018359,…
GO:0000981	RNA polymerase II transcription factor activity, sequence-specific DNA binding	molecular_function	0.022954	0.75575	77	1902	588	18463	ENSMMUG00000007418,ENSMMUG00000014791,ENSMMUG00000005927,ENSMMUG00000015056,ENSMMUG00000019954,ENSMMUG00000021668,ENSMMUG00000006840,ENSMMUG00000009198,ENSMMUG00000017652,ENSMMUG00000003439,ENSMMUG00000011607,ENSMMUG00000021935,ENSMMUG00000007085,ENSMMUG00000001920,ENSMMUG00000044679,ENSMMUG00000022546,ENSMMUG00000013939,ENSMMUG00000001817,ENSMMUG00000013240,ENSMMUG00000015982,ENSMMUG00000002810,…
GO:0060055	angiogenesis involved in wound healing	biological_process	0.023009	0.75575	4	1902	11	18463	ENSMMUG00000012963,ENSMMUG00000019031,ENSMMUG00000014474,ENSMMUG00000009926
GO:1901617	organic hydroxy compound biosynthetic process	biological_process	0.02308	0.75575	28	1902	165	18463	ENSMMUG00000021183,ENSMMUG00000006495,ENSMMUG00000014589,ENSMMUG00000009413,ENSMMUG00000045656,ENSMMUG00000009963,ENSMMUG00000045740,ENSMMUG00000003138,ENSMMUG00000014046,ENSMMUG00000005698,ENSMMUG00000006727,ENSMMUG00000019159,ENSMMUG00000005199,ENSMMUG00000007209,ENSMMUG00000003325,ENSMMUG00000011607,ENSMMUG00000014730,ENSMMUG00000012948,ENSMMUG00000014305,ENSMMUG00000021577,ENSMMUG00000022159,…
GO:0043198	dendritic shaft	cellular_component	0.023105	0.75575	5	1902	15	18463	ENSMMUG00000006931,ENSMMUG00000005729,ENSMMUG00000022395,ENSMMUG00000007209,ENSMMUG00000032617
GO:0071379	cellular response to prostaglandin stimulus	biological_process	0.023108	0.75575	5	1902	15	18463	ENSMMUG00000009349,ENSMMUG00000006253,ENSMMUG00000001044,ENSMMUG00000003138,ENSMMUG00000014425
GO:0072331	signal transduction by p53 class mediator	biological_process	0.023129	0.75575	19	1902	105	18463	ENSMMUG00000046352,ENSMMUG00000022198,ENSMMUG00000006072,ENSMMUG00000019385,ENSMMUG00000016669,ENSMMUG00000016715,ENSMMUG00000045740,ENSMMUG00000003210,ENSMMUG00000002569,ENSMMUG00000013514,ENSMMUG00000009898,ENSMMUG00000002991,ENSMMUG00000023550,ENSMMUG00000019839,ENSMMUG00000043275,ENSMMUG00000004760,ENSMMUG00000014531,ENSMMUG00000008639,ENSMMUG00000007738
GO:0045746	negative regulation of Notch signaling pathway	biological_process	0.023236	0.7567	7	1902	28	18463	ENSMMUG00000014541,ENSMMUG00000009198,ENSMMUG00000016074,ENSMMUG00000013665,ENSMMUG00000017529,ENSMMUG00000020374,ENSMMUG00000026981
GO:0044090	positive regulation of vacuole organization	biological_process	0.023236	0.7567	5	1902	16	18463	ENSMMUG00000014630,ENSMMUG00000012000,ENSMMUG00000001179,ENSMMUG00000012365,ENSMMUG00000009956
GO:1904062	regulation of cation transmembrane transport	biological_process	0.023385	0.7597	22	1902	125	18463	ENSMMUG00000005736,ENSMMUG00000021801,ENSMMUG00000015768,ENSMMUG00000039621,ENSMMUG00000000683,ENSMMUG00000017302,ENSMMUG00000008430,ENSMMUG00000004843,ENSMMUG00000016837,ENSMMUG00000016616,ENSMMUG00000017478,ENSMMUG00000001102,ENSMMUG00000020436,ENSMMUG00000000343,ENSMMUG00000016549,ENSMMUG00000017921,ENSMMUG00000021787,ENSMMUG00000016893,ENSMMUG00000006571,ENSMMUG00000023207,ENSMMUG00000045046,…
GO:0030049	muscle filament sliding	biological_process	0.023511	0.7597	3	1902	6	18463	ENSMMUG00000014762,ENSMMUG00000005618,ENSMMUG00000013507
GO:0004974	leukotriene receptor activity	molecular_function	0.023528	0.7597	2	1902	3	18463	ENSMMUG00000010046,ENSMMUG00000020697
GO:0044774	mitotic DNA integrity checkpoint	biological_process	0.023569	0.7597	12	1902	58	18463	ENSMMUG00000002965,ENSMMUG00000020274,ENSMMUG00000006752,ENSMMUG00000021056,ENSMMUG00000016715,ENSMMUG00000004760,ENSMMUG00000008639,ENSMMUG00000018471,ENSMMUG00000032429,ENSMMUG00000003210,ENSMMUG00000013155,ENSMMUG00000002569
GO:0044092	negative regulation of molecular function	biological_process	0.02359	0.7597	107	1902	817	18463	ENSMMUG00000000700,ENSMMUG00000004760,ENSMMUG00000002149,ENSMMUG00000013397,ENSMMUG00000020779,ENSMMUG00000042076,ENSMMUG00000015428,ENSMMUG00000019979,ENSMMUG00000016270,ENSMMUG00000012110,ENSMMUG00000000751,ENSMMUG00000021965,ENSMMUG00000038702,ENSMMUG00000014305,ENSMMUG00000039045,ENSMMUG00000006265,ENSMMUG00000004214,ENSMMUG00000010783,ENSMMUG00000020150,ENSMMUG00000009926,ENSMMUG00000015690,…
GO:0021536	diencephalon development	biological_process	0.023594	0.7597	10	1902	49	18463	ENSMMUG00000014334,ENSMMUG00000017652,ENSMMUG00000007356,ENSMMUG00000011607,ENSMMUG00000012110,ENSMMUG00000002651,ENSMMUG00000017588,ENSMMUG00000014630,ENSMMUG00000016089,ENSMMUG00000004882
GO:0006897	endocytosis	biological_process	0.023634	0.7597	66	1902	474	18463	ENSMMUG00000021257,ENSMMUG00000018925,ENSMMUG00000014403,ENSMMUG00000017654,ENSMMUG00000008697,ENSMMUG00000017529,ENSMMUG00000017351,ENSMMUG00000005322,ENSMMUG00000000707,ENSMMUG00000007329,ENSMMUG00000000972,ENSMMUG00000014409,ENSMMUG00000019662,ENSMMUG00000008160,ENSMMUG00000006359,ENSMMUG00000016919,ENSMMUG00000012769,ENSMMUG00000023025,ENSMMUG00000010578,ENSMMUG00000010895,ENSMMUG00000002043,…
GO:0051258	protein polymerization	biological_process	0.023641	0.7597	32	1902	206	18463	ENSMMUG00000041388,ENSMMUG00000019767,ENSMMUG00000006894,ENSMMUG00000003498,ENSMMUG00000019172,ENSMMUG00000003631,ENSMMUG00000010171,ENSMMUG00000013746,ENSMMUG00000019159,ENSMMUG00000013020,ENSMMUG00000007230,ENSMMUG00000018148,ENSMMUG00000005488,ENSMMUG00000002573,ENSMMUG00000016507,ENSMMUG00000007540,ENSMMUG00000016797,ENSMMUG00000018920,ENSMMUG00000010895,ENSMMUG00000015221,ENSMMUG00000002923,…
GO:0007000	nucleolus organization	biological_process	0.023736	0.76147	3	1902	6	18463	ENSMMUG00000005352,ENSMMUG00000017562,ENSMMUG00000002991
GO:0003674	molecular_function	molecular_function	0.023823	0.763	1649	1902	15533	18463	ENSMMUG00000004493,ENSMMUG00000013560,ENSMMUG00000010895,ENSMMUG00000003001,ENSMMUG00000007667,ENSMMUG00000040660,ENSMMUG00000003369,ENSMMUG00000013703,ENSMMUG00000004174,ENSMMUG00000000580,ENSMMUG00000012769,ENSMMUG00000019518,ENSMMUG00000008383,ENSMMUG00000007586,ENSMMUG00000011506,ENSMMUG00000002697,ENSMMUG00000003433,ENSMMUG00000000264,ENSMMUG00000005851,ENSMMUG00000013651,ENSMMUG00000015774,…
GO:0021578	hindbrain maturation	biological_process	0.024016	0.76511	3	1902	7	18463	ENSMMUG00000021399,ENSMMUG00000001661,ENSMMUG00000042839
GO:0021626	central nervous system maturation	biological_process	0.024016	0.76511	3	1902	7	18463	ENSMMUG00000001661,ENSMMUG00000021399,ENSMMUG00000042839
GO:0060056	mammary gland involution	biological_process	0.024024	0.76511	3	1902	6	18463	ENSMMUG00000013475,ENSMMUG00000041480,ENSMMUG00000006727
GO:0005089	Rho guanyl-nucleotide exchange factor activity	molecular_function	0.024056	0.76511	15	1902	72	18463	ENSMMUG00000017214,ENSMMUG00000015072,ENSMMUG00000031819,ENSMMUG00000012216,ENSMMUG00000001313,ENSMMUG00000023622,ENSMMUG00000020795,ENSMMUG00000012436,ENSMMUG00000023678,ENSMMUG00000023765,ENSMMUG00000008749,ENSMMUG00000009036,ENSMMUG00000009366,ENSMMUG00000021945,ENSMMUG00000017483
GO:0032991	macromolecular complex	cellular_component	0.024086	0.76511	591	1902	5493	18463	ENSMMUG00000015002,ENSMMUG00000013113,ENSMMUG00000002569,ENSMMUG00000007461,ENSMMUG00000045903,ENSMMUG00000001564,ENSMMUG00000048207,ENSMMUG00000013865,ENSMMUG00000016870,ENSMMUG00000016596,ENSMMUG00000003787,ENSMMUG00000021477,ENSMMUG00000001553,ENSMMUG00000001179,ENSMMUG00000014305,ENSMMUG00000038702,ENSMMUG00000020212,ENSMMUG00000004820,ENSMMUG00000021935,ENSMMUG00000013510,ENSMMUG00000015428,…
GO:1902582	single-organism intracellular transport	biological_process	0.024176	0.76673	155	1902	1220	18463	ENSMMUG00000021801,ENSMMUG00000016709,ENSMMUG00000020255,ENSMMUG00000010784,ENSMMUG00000000426,ENSMMUG00000005280,ENSMMUG00000011389,ENSMMUG00000004486,ENSMMUG00000022010,ENSMMUG00000019159,ENSMMUG00000022932,ENSMMUG00000001661,ENSMMUG00000020374,ENSMMUG00000016882,ENSMMUG00000012948,ENSMMUG00000011133,ENSMMUG00000011845,ENSMMUG00000008455,ENSMMUG00000001748,ENSMMUG00000018256,ENSMMUG00000014166,…
GO:1901652	response to peptide	biological_process	0.024318	0.76979	38	1902	249	18463	ENSMMUG00000021808,ENSMMUG00000001044,ENSMMUG00000007230,ENSMMUG00000007418,ENSMMUG00000014046,ENSMMUG00000015628,ENSMMUG00000010497,ENSMMUG00000002003,ENSMMUG00000020374,ENSMMUG00000021801,ENSMMUG00000005736,ENSMMUG00000003603,ENSMMUG00000000256,ENSMMUG00000010451,ENSMMUG00000020779,ENSMMUG00000004251,ENSMMUG00000006581,ENSMMUG00000011607,ENSMMUG00000010164,ENSMMUG00000002808,ENSMMUG00000000803,…
GO:0051151	negative regulation of smooth muscle cell differentiation	biological_process	0.024352	0.76979	3	1902	6	18463	ENSMMUG00000007356,ENSMMUG00000032429,ENSMMUG00000013270
GO:0015279	store-operated calcium channel activity	molecular_function	0.024535	0.77058	4	1902	10	18463	ENSMMUG00000012024,ENSMMUG00000000342,ENSMMUG00000009820,ENSMMUG00000001306
GO:0051651	maintenance of location in cell	biological_process	0.024567	0.77058	17	1902	92	18463	ENSMMUG00000013020,ENSMMUG00000001044,ENSMMUG00000009589,ENSMMUG00000004396,ENSMMUG00000011503,ENSMMUG00000020374,ENSMMUG00000013685,ENSMMUG00000018525,ENSMMUG00000041388,ENSMMUG00000002569,ENSMMUG00000014305,ENSMMUG00000004931,ENSMMUG00000014111,ENSMMUG00000047685,ENSMMUG00000013072,ENSMMUG00000011845,ENSMMUG00000005218
GO:0032373	positive regulation of sterol transport	biological_process	0.024591	0.77058	5	1902	16	18463	ENSMMUG00000014305,ENSMMUG00000009963,ENSMMUG00000019054,ENSMMUG00000020374,ENSMMUG00000023418
GO:0032376	positive regulation of cholesterol transport	biological_process	0.024591	0.77058	5	1902	16	18463	ENSMMUG00000020374,ENSMMUG00000019054,ENSMMUG00000023418,ENSMMUG00000014305,ENSMMUG00000009963
GO:0034695	response to prostaglandin E	biological_process	0.024593	0.77058	5	1902	16	18463	ENSMMUG00000003138,ENSMMUG00000014425,ENSMMUG00000009349,ENSMMUG00000006253,ENSMMUG00000001044
GO:0051125	regulation of actin nucleation	biological_process	0.024616	0.77058	6	1902	21	18463	ENSMMUG00000007329,ENSMMUG00000019767,ENSMMUG00000013020,ENSMMUG00000013746,ENSMMUG00000005488,ENSMMUG00000003498
GO:0031401	positive regulation of protein modification process	biological_process	0.024673	0.77114	119	1902	910	18463	ENSMMUG00000006581,ENSMMUG00000014305,ENSMMUG00000004982,ENSMMUG00000009198,ENSMMUG00000000288,ENSMMUG00000017450,ENSMMUG00000015428,ENSMMUG00000019324,ENSMMUG00000011155,ENSMMUG00000031831,ENSMMUG00000012103,ENSMMUG00000015031,ENSMMUG00000001728,ENSMMUG00000004760,ENSMMUG00000000700,ENSMMUG00000003210,ENSMMUG00000022116,ENSMMUG00000000605,ENSMMUG00000021659,ENSMMUG00000001044,ENSMMUG00000021808,…
GO:0034765	regulation of ion transmembrane transport	biological_process	0.024757	0.77253	40	1902	257	18463	ENSMMUG00000001102,ENSMMUG00000000343,ENSMMUG00000001044,ENSMMUG00000016616,ENSMMUG00000017478,ENSMMUG00000004843,ENSMMUG00000015768,ENSMMUG00000000683,ENSMMUG00000005736,ENSMMUG00000021801,ENSMMUG00000004614,ENSMMUG00000000580,ENSMMUG00000007975,ENSMMUG00000022715,ENSMMUG00000045046,ENSMMUG00000013232,ENSMMUG00000023207,ENSMMUG00000017414,ENSMMUG00000013560,ENSMMUG00000000288,ENSMMUG00000009357,…
GO:0046888	negative regulation of hormone secretion	biological_process	0.025004	0.77551	8	1902	35	18463	ENSMMUG00000004173,ENSMMUG00000020779,ENSMMUG00000021808,ENSMMUG00000023375,ENSMMUG00000005322,ENSMMUG00000006442,ENSMMUG00000009194,ENSMMUG00000000613
GO:0061517	macrophage proliferation	biological_process	0.025187	0.77551	3	1902	6	18463	ENSMMUG00000000426,ENSMMUG00000020415,ENSMMUG00000002680
GO:0061518	microglial cell proliferation	biological_process	0.025187	0.77551	3	1902	6	18463	ENSMMUG00000002680,ENSMMUG00000020415,ENSMMUG00000000426
GO:0015081	sodium ion transmembrane transporter activity	molecular_function	0.025205	0.77551	22	1902	120	18463	ENSMMUG00000016893,ENSMMUG00000006703,ENSMMUG00000000524,ENSMMUG00000015158,ENSMMUG00000021544,ENSMMUG00000000580,ENSMMUG00000020238,ENSMMUG00000010257,ENSMMUG00000020212,ENSMMUG00000006723,ENSMMUG00000006529,ENSMMUG00000017833,ENSMMUG00000017427,ENSMMUG00000000897,ENSMMUG00000003789,ENSMMUG00000016924,ENSMMUG00000020186,ENSMMUG00000000343,ENSMMUG00000020651,ENSMMUG00000039621,ENSMMUG00000011559,…
GO:0055082	cellular chemical homeostasis	biological_process	0.025307	0.77551	73	1902	532	18463	ENSMMUG00000022116,ENSMMUG00000017416,ENSMMUG00000002569,ENSMMUG00000001618,ENSMMUG00000007434,ENSMMUG00000048207,ENSMMUG00000043739,ENSMMUG00000017833,ENSMMUG00000019031,ENSMMUG00000018907,ENSMMUG00000016884,ENSMMUG00000014305,ENSMMUG00000000700,ENSMMUG00000010272,ENSMMUG00000012328,ENSMMUG00000015403,ENSMMUG00000000342,ENSMMUG00000044953,ENSMMUG00000009194,ENSMMUG00000017946,ENSMMUG00000003789,…
GO:0032794	GTPase activating protein binding	molecular_function	0.025353	0.77551	4	1902	10	18463	ENSMMUG00000019807,ENSMMUG00000047000,ENSMMUG00000007859,ENSMMUG00000003074
GO:0006641	triglyceride metabolic process	biological_process	0.02536	0.77551	13	1902	66	18463	ENSMMUG00000000506,ENSMMUG00000023375,ENSMMUG00000010547,ENSMMUG00000004251,ENSMMUG00000019054,ENSMMUG00000012963,ENSMMUG00000005736,ENSMMUG00000014305,ENSMMUG00000011133,ENSMMUG00000020586,ENSMMUG00000000825,ENSMMUG00000000707,ENSMMUG00000003611
GO:0042995	cell projection	cellular_component	0.025374	0.77551	175	1902	1317	18463	ENSMMUG00000021096,ENSMMUG00000015784,ENSMMUG00000002208,ENSMMUG00000039412,ENSMMUG00000000706,ENSMMUG00000000872,ENSMMUG00000009916,ENSMMUG00000009683,ENSMMUG00000007676,ENSMMUG00000000477,ENSMMUG00000014618,ENSMMUG00000014408,ENSMMUG00000039515,ENSMMUG00000008634,ENSMMUG00000015139,ENSMMUG00000011401,ENSMMUG00000015663,ENSMMUG00000023582,ENSMMUG00000009562,ENSMMUG00000003297,ENSMMUG00000009357,…
GO:0010639	negative regulation of organelle organization	biological_process	0.025394	0.77551	42	1902	279	18463	ENSMMUG00000010507,ENSMMUG00000022116,ENSMMUG00000019767,ENSMMUG00000006894,ENSMMUG00000007230,ENSMMUG00000013020,ENSMMUG00000013746,ENSMMUG00000001044,ENSMMUG00000002573,ENSMMUG00000005488,ENSMMUG00000019172,ENSMMUG00000041847,ENSMMUG00000015362,ENSMMUG00000006366,ENSMMUG00000009357,ENSMMUG00000016270,ENSMMUG00000023161,ENSMMUG00000016096,ENSMMUG00000012736,ENSMMUG00000019474,ENSMMUG00000009683,…
GO:0035912	dorsal aorta morphogenesis	biological_process	0.025476	0.77551	3	1902	6	18463	ENSMMUG00000014541,ENSMMUG00000004982,ENSMMUG00000000033
GO:0051710	regulation of cytolysis in other organism	biological_process	0.025478	0.77551	2	1902	3	18463	ENSMMUG00000008742,ENSMMUG00000015913
GO:0035247	peptidyl-arginine omega-N-methylation	biological_process	0.025511	0.77551	4	1902	11	18463	ENSMMUG00000015803,ENSMMUG00000004401,ENSMMUG00000002066,ENSMMUG00000003029
GO:0006836	neurotransmitter transport	biological_process	0.025549	0.77551	26	1902	152	18463	ENSMMUG00000007972,ENSMMUG00000048207,ENSMMUG00000014292,ENSMMUG00000014727,ENSMMUG00000007209,ENSMMUG00000015663,ENSMMUG00000011401,ENSMMUG00000014408,ENSMMUG00000011559,ENSMMUG00000005122,ENSMMUG00000021801,ENSMMUG00000009683,ENSMMUG00000004614,ENSMMUG00000020277,ENSMMUG00000014630,ENSMMUG00000020238,ENSMMUG00000023025,ENSMMUG00000015158,ENSMMUG00000016089,ENSMMUG00000005729,ENSMMUG00000014334,…
GO:0030260	entry into host cell	biological_process	0.025612	0.77551	11	1902	56	18463	ENSMMUG00000023679,ENSMMUG00000030785,ENSMMUG00000016271,ENSMMUG00000015913,ENSMMUG00000013257,ENSMMUG00000020121,ENSMMUG00000002043,ENSMMUG00000008885,ENSMMUG00000013020,ENSMMUG00000015097,ENSMMUG00000023720
GO:0044409	entry into host	biological_process	0.025612	0.77551	11	1902	56	18463	ENSMMUG00000013020,ENSMMUG00000023720,ENSMMUG00000015097,ENSMMUG00000002043,ENSMMUG00000008885,ENSMMUG00000020121,ENSMMUG00000013257,ENSMMUG00000016271,ENSMMUG00000015913,ENSMMUG00000023679,ENSMMUG00000030785
GO:0051806	entry into cell of other organism involved in symbiotic interaction	biological_process	0.025612	0.77551	11	1902	56	18463	ENSMMUG00000015913,ENSMMUG00000016271,ENSMMUG00000013257,ENSMMUG00000030785,ENSMMUG00000023679,ENSMMUG00000008885,ENSMMUG00000002043,ENSMMUG00000015097,ENSMMUG00000023720,ENSMMUG00000013020,ENSMMUG00000020121
GO:0051828	entry into other organism involved in symbiotic interaction	biological_process	0.025612	0.77551	11	1902	56	18463	ENSMMUG00000020121,ENSMMUG00000008885,ENSMMUG00000002043,ENSMMUG00000015097,ENSMMUG00000023720,ENSMMUG00000013020,ENSMMUG00000030785,ENSMMUG00000023679,ENSMMUG00000015913,ENSMMUG00000016271,ENSMMUG00000013257
GO:0052126	movement in host environment	biological_process	0.025612	0.77551	11	1902	56	18463	ENSMMUG00000013020,ENSMMUG00000015097,ENSMMUG00000023720,ENSMMUG00000002043,ENSMMUG00000008885,ENSMMUG00000020121,ENSMMUG00000013257,ENSMMUG00000016271,ENSMMUG00000015913,ENSMMUG00000023679,ENSMMUG00000030785
GO:0052192	movement in environment of other organism involved in symbiotic interaction	biological_process	0.025612	0.77551	11	1902	56	18463	ENSMMUG00000023679,ENSMMUG00000030785,ENSMMUG00000016271,ENSMMUG00000015913,ENSMMUG00000013257,ENSMMUG00000020121,ENSMMUG00000002043,ENSMMUG00000008885,ENSMMUG00000013020,ENSMMUG00000023720,ENSMMUG00000015097
GO:0008194	UDP-glycosyltransferase activity	molecular_function	0.025659	0.77573	21	1902	121	18463	ENSMMUG00000017226,ENSMMUG00000016300,ENSMMUG00000015078,ENSMMUG00000012280,ENSMMUG00000002611,ENSMMUG00000018426,ENSMMUG00000023165,ENSMMUG00000020121,ENSMMUG00000004495,ENSMMUG00000005414,ENSMMUG00000014347,ENSMMUG00000020406,ENSMMUG00000010194,ENSMMUG00000005521,ENSMMUG00000007559,ENSMMUG00000004777,ENSMMUG00000029296,ENSMMUG00000016074,ENSMMUG00000013242,ENSMMUG00000002250,ENSMMUG00000006949
GO:0032409	regulation of transporter activity	biological_process	0.025732	0.77671	25	1902	148	18463	ENSMMUG00000016549,ENSMMUG00000009357,ENSMMUG00000017921,ENSMMUG00000013560,ENSMMUG00000013955,ENSMMUG00000016893,ENSMMUG00000021787,ENSMMUG00000007975,ENSMMUG00000045046,ENSMMUG00000022715,ENSMMUG00000023207,ENSMMUG00000015768,ENSMMUG00000039621,ENSMMUG00000000683,ENSMMUG00000005736,ENSMMUG00000021801,ENSMMUG00000007960,ENSMMUG00000017302,ENSMMUG00000004843,ENSMMUG00000008430,ENSMMUG00000007230,…
GO:0008215	spermine metabolic process	biological_process	0.025845	0.77893	3	1902	8	18463	ENSMMUG00000020912,ENSMMUG00000013511,ENSMMUG00000006326
GO:0031339	negative regulation of vesicle fusion	biological_process	0.025919	0.77994	2	1902	3	18463	ENSMMUG00000009683,ENSMMUG00000007329
GO:0043295	glutathione binding	molecular_function	0.026086	0.78327	3	1902	7	18463	ENSMMUG00000011822,ENSMMUG00000019630,ENSMMUG00000017940
GO:0044839	cell cycle G2/M phase transition	biological_process	0.02611	0.78327	18	1902	96	18463	ENSMMUG00000005456,ENSMMUG00000007875,ENSMMUG00000003210,ENSMMUG00000032429,ENSMMUG00000022838,ENSMMUG00000007517,ENSMMUG00000019385,ENSMMUG00000020954,ENSMMUG00000006265,ENSMMUG00000021056,ENSMMUG00000023582,ENSMMUG00000005052,ENSMMUG00000019324,ENSMMUG00000017921,ENSMMUG00000004760,ENSMMUG00000006752,ENSMMUG00000002965,ENSMMUG00000020274
GO:0036158	outer dynein arm assembly	biological_process	0.02622	0.78535	5	1902	15	18463	ENSMMUG00000020777,ENSMMUG00000003297,ENSMMUG00000005233,ENSMMUG00000007006,ENSMMUG00000016505
GO:0051126	negative regulation of actin nucleation	biological_process	0.026392	0.78705	3	1902	7	18463	ENSMMUG00000013746,ENSMMUG00000005488,ENSMMUG00000007329
GO:0051480	cytosolic calcium ion homeostasis	biological_process	0.02641	0.78705	33	1902	214	18463	ENSMMUG00000009820,ENSMMUG00000014425,ENSMMUG00000047693,ENSMMUG00000007209,ENSMMUG00000009786,ENSMMUG00000023186,ENSMMUG00000007329,ENSMMUG00000049150,ENSMMUG00000012000,ENSMMUG00000006723,ENSMMUG00000011968,ENSMMUG00000017921,ENSMMUG00000017922,ENSMMUG00000012988,ENSMMUG00000011478,ENSMMUG00000007434,ENSMMUG00000013049,ENSMMUG00000001661,ENSMMUG00000019159,ENSMMUG00000011389,ENSMMUG00000002569,…
GO:0006887	exocytosis	biological_process	0.026417	0.78705	42	1902	270	18463	ENSMMUG00000023025,ENSMMUG00000007506,ENSMMUG00000019518,ENSMMUG00000016089,ENSMMUG00000001748,ENSMMUG00000013028,ENSMMUG00000030785,ENSMMUG00000011741,ENSMMUG00000014334,ENSMMUG00000003012,ENSMMUG00000001869,ENSMMUG00000005027,ENSMMUG00000011317,ENSMMUG00000008423,ENSMMUG00000003787,ENSMMUG00000021842,ENSMMUG00000014727,ENSMMUG00000048207,ENSMMUG00000014292,ENSMMUG00000005122,ENSMMUG00000015768,…
GO:0046928	regulation of neurotransmitter secretion	biological_process	0.026439	0.78705	14	1902	70	18463	ENSMMUG00000007972,ENSMMUG00000023025,ENSMMUG00000014630,ENSMMUG00000016089,ENSMMUG00000014727,ENSMMUG00000005729,ENSMMUG00000011401,ENSMMUG00000007209,ENSMMUG00000011741,ENSMMUG00000006529,ENSMMUG00000014334,ENSMMUG00000014408,ENSMMUG00000004614,ENSMMUG00000005027
GO:0003015	heart process	biological_process	0.026595	0.79047	24	1902	142	18463	ENSMMUG00000013507,ENSMMUG00000019900,ENSMMUG00000017921,ENSMMUG00000016589,ENSMMUG00000012988,ENSMMUG00000014334,ENSMMUG00000012608,ENSMMUG00000007027,ENSMMUG00000016893,ENSMMUG00000004838,ENSMMUG00000003396,ENSMMUG00000023375,ENSMMUG00000005618,ENSMMUG00000012963,ENSMMUG00000045046,ENSMMUG00000006169,ENSMMUG00000000715,ENSMMUG00000004843,ENSMMUG00000017427,ENSMMUG00000009589,ENSMMUG00000020436,…
GO:0007270	neuron-neuron synaptic transmission	biological_process	0.026644	0.79073	19	1902	102	18463	ENSMMUG00000015982,ENSMMUG00000023046,ENSMMUG00000014425,ENSMMUG00000014727,ENSMMUG00000001661,ENSMMUG00000002832,ENSMMUG00000000288,ENSMMUG00000013560,ENSMMUG00000008899,ENSMMUG00000014334,ENSMMUG00000017654,ENSMMUG00000009357,ENSMMUG00000016421,ENSMMUG00000020238,ENSMMUG00000007975,ENSMMUG00000014630,ENSMMUG00000016089,ENSMMUG00000015158,ENSMMUG00000010895
GO:0051968	positive regulation of synaptic transmission, glutamatergic	biological_process	0.02669	0.79088	5	1902	16	18463	ENSMMUG00000009357,ENSMMUG00000007975,ENSMMUG00000014630,ENSMMUG00000000288,ENSMMUG00000013560
GO:0019751	polyol metabolic process	biological_process	0.026812	0.79275	16	1902	86	18463	ENSMMUG00000014589,ENSMMUG00000002373,ENSMMUG00000021183,ENSMMUG00000045740,ENSMMUG00000045656,ENSMMUG00000005698,ENSMMUG00000003138,ENSMMUG00000007209,ENSMMUG00000019159,ENSMMUG00000014730,ENSMMUG00000021765,ENSMMUG00000022395,ENSMMUG00000012948,ENSMMUG00000022159,ENSMMUG00000009088,ENSMMUG00000008169
GO:0032226	positive regulation of synaptic transmission, dopaminergic	biological_process	0.026842	0.79275	3	1902	6	18463	ENSMMUG00000014334,ENSMMUG00000017654,ENSMMUG00000016089
GO:0061043	regulation of vascular wound healing	biological_process	0.026876	0.79275	2	1902	3	18463	ENSMMUG00000009926,ENSMMUG00000014474
GO:0003012	muscle system process	biological_process	0.026932	0.79321	38	1902	246	18463	ENSMMUG00000013507,ENSMMUG00000016589,ENSMMUG00000014334,ENSMMUG00000017414,ENSMMUG00000004447,ENSMMUG00000016089,ENSMMUG00000000580,ENSMMUG00000016096,ENSMMUG00000043275,ENSMMUG00000045046,ENSMMUG00000006169,ENSMMUG00000010784,ENSMMUG00000046222,ENSMMUG00000004843,ENSMMUG00000011403,ENSMMUG00000013020,ENSMMUG00000043626,ENSMMUG00000019892,ENSMMUG00000000343,ENSMMUG00000001102,ENSMMUG00000041480,…
GO:0043425	bHLH transcription factor binding	molecular_function	0.027008	0.79368	6	1902	23	18463	ENSMMUG00000013719,ENSMMUG00000002003,ENSMMUG00000011291,ENSMMUG00000009017,ENSMMUG00000002663,ENSMMUG00000049018
GO:0060047	heart contraction	biological_process	0.027057	0.79368	23	1902	135	18463	ENSMMUG00000016589,ENSMMUG00000017921,ENSMMUG00000012988,ENSMMUG00000019900,ENSMMUG00000013507,ENSMMUG00000012608,ENSMMUG00000014334,ENSMMUG00000023375,ENSMMUG00000007027,ENSMMUG00000016893,ENSMMUG00000004838,ENSMMUG00000012963,ENSMMUG00000045046,ENSMMUG00000005618,ENSMMUG00000000715,ENSMMUG00000006169,ENSMMUG00000004843,ENSMMUG00000017427,ENSMMUG00000009589,ENSMMUG00000020436,ENSMMUG00000001102,…
GO:0043502	regulation of muscle adaptation	biological_process	0.027105	0.79368	10	1902	44	18463	ENSMMUG00000000377,ENSMMUG00000046222,ENSMMUG00000006169,ENSMMUG00000041480,ENSMMUG00000016096,ENSMMUG00000005618,ENSMMUG00000009820,ENSMMUG00000014762,ENSMMUG00000043626,ENSMMUG00000016893
GO:0006695	cholesterol biosynthetic process	biological_process	0.027115	0.79368	7	1902	27	18463	ENSMMUG00000044056,ENSMMUG00000014305,ENSMMUG00000023375,ENSMMUG00000014046,ENSMMUG00000021577,ENSMMUG00000018773,ENSMMUG00000011663
GO:0098655	cation transmembrane transport	biological_process	0.027152	0.79368	78	1902	584	18463	ENSMMUG00000000524,ENSMMUG00000000580,ENSMMUG00000023207,ENSMMUG00000045046,ENSMMUG00000007383,ENSMMUG00000006547,ENSMMUG00000013560,ENSMMUG00000017478,ENSMMUG00000001661,ENSMMUG00000013210,ENSMMUG00000001102,ENSMMUG00000000343,ENSMMUG00000011478,ENSMMUG00000014535,ENSMMUG00000021801,ENSMMUG00000000683,ENSMMUG00000006892,ENSMMUG00000004614,ENSMMUG00000010784,ENSMMUG00000004843,ENSMMUG00000011389,…
GO:0009008	DNA-methyltransferase activity	molecular_function	0.027281	0.79625	3	1902	6	18463	ENSMMUG00000013565,ENSMMUG00000019474,ENSMMUG00000014604
GO:1901342	regulation of vasculature development	biological_process	0.027349	0.79703	34	1902	216	18463	ENSMMUG00000000270,ENSMMUG00000001850,ENSMMUG00000017588,ENSMMUG00000002909,ENSMMUG00000017351,ENSMMUG00000032429,ENSMMUG00000005322,ENSMMUG00000004811,ENSMMUG00000000477,ENSMMUG00000008833,ENSMMUG00000020121,ENSMMUG00000014603,ENSMMUG00000007209,ENSMMUG00000011845,ENSMMUG00000021655,ENSMMUG00000019031,ENSMMUG00000018245,ENSMMUG00000011910,ENSMMUG00000004982,ENSMMUG00000010093,ENSMMUG00000023401,…
GO:0070085	glycosylation	biological_process	0.027489	0.79734	36	1902	232	18463	ENSMMUG00000022203,ENSMMUG00000006929,ENSMMUG00000012280,ENSMMUG00000018686,ENSMMUG00000002611,ENSMMUG00000031409,ENSMMUG00000028743,ENSMMUG00000019738,ENSMMUG00000001853,ENSMMUG00000004486,ENSMMUG00000004495,ENSMMUG00000003474,ENSMMUG00000013865,ENSMMUG00000014347,ENSMMUG00000007559,ENSMMUG00000015917,ENSMMUG00000011133,ENSMMUG00000001095,ENSMMUG00000020144,ENSMMUG00000018321,ENSMMUG00000008036,…
GO:0021785	branchiomotor neuron axon guidance	biological_process	0.027518	0.79734	3	1902	6	18463	ENSMMUG00000005507,ENSMMUG00000010337,ENSMMUG00000017588
GO:0016885	ligase activity, forming carbon-carbon bonds	molecular_function	0.027524	0.79734	3	1902	6	18463	ENSMMUG00000004493,ENSMMUG00000004533,ENSMMUG00000009349
GO:0030898	actin-dependent ATPase activity	molecular_function	0.027524	0.79734	3	1902	6	18463	ENSMMUG00000012229,ENSMMUG00000014762,ENSMMUG00000006101
GO:0016126	sterol biosynthetic process	biological_process	0.027926	0.80464	8	1902	33	18463	ENSMMUG00000014046,ENSMMUG00000021577,ENSMMUG00000011663,ENSMMUG00000018773,ENSMMUG00000044056,ENSMMUG00000023375,ENSMMUG00000009413,ENSMMUG00000014305
GO:0005802	trans-Golgi network	cellular_component	0.027943	0.80464	25	1902	145	18463	ENSMMUG00000007731,ENSMMUG00000040829,ENSMMUG00000010578,ENSMMUG00000006949,ENSMMUG00000018206,ENSMMUG00000001118,ENSMMUG00000001563,ENSMMUG00000000169,ENSMMUG00000014542,ENSMMUG00000000874,ENSMMUG00000021792,ENSMMUG00000003056,ENSMMUG00000015054,ENSMMUG00000012974,ENSMMUG00000007209,ENSMMUG00000022932,ENSMMUG00000020406,ENSMMUG00000002373,ENSMMUG00000007142,ENSMMUG00000020824,ENSMMUG00000005432,…
GO:1902115	regulation of organelle assembly	biological_process	0.028	0.80464	24	1902	138	18463	ENSMMUG00000018725,ENSMMUG00000010543,ENSMMUG00000001179,ENSMMUG00000001321,ENSMMUG00000031562,ENSMMUG00000013020,ENSMMUG00000014909,ENSMMUG00000012365,ENSMMUG00000017000,ENSMMUG00000011614,ENSMMUG00000003298,ENSMMUG00000030922,ENSMMUG00000019143,ENSMMUG00000001728,ENSMMUG00000014630,ENSMMUG00000008048,ENSMMUG00000000044,ENSMMUG00000014756,ENSMMUG00000000149,ENSMMUG00000007315,ENSMMUG00000004282,…
GO:0043523	regulation of neuron apoptotic process	biological_process	0.028069	0.80464	20	1902	114	18463	ENSMMUG00000006752,ENSMMUG00000017588,ENSMMUG00000000700,ENSMMUG00000005985,ENSMMUG00000016421,ENSMMUG00000008639,ENSMMUG00000014305,ENSMMUG00000039045,ENSMMUG00000011607,ENSMMUG00000000288,ENSMMUG00000001197,ENSMMUG00000021659,ENSMMUG00000001661,ENSMMUG00000011526,ENSMMUG00000006265,ENSMMUG00000005736,ENSMMUG00000009498,ENSMMUG00000017274,ENSMMUG00000008634,ENSMMUG00000007329
GO:0009303	rRNA transcription	biological_process	0.028117	0.80464	6	1902	21	18463	ENSMMUG00000045903,ENSMMUG00000008639,ENSMMUG00000015774,ENSMMUG00000022116,ENSMMUG00000012042,ENSMMUG00000002010
GO:0005622	intracellular	cellular_component	0.028214	0.80464	1321	1902	12257	18463	ENSMMUG00000010784,ENSMMUG00000002926,ENSMMUG00000038877,ENSMMUG00000002003,ENSMMUG00000022010,ENSMMUG00000001661,ENSMMUG00000018854,ENSMMUG00000046051,ENSMMUG00000022395,ENSMMUG00000010093,ENSMMUG00000020144,ENSMMUG00000002613,ENSMMUG00000020274,ENSMMUG00000007027,ENSMMUG00000015432,ENSMMUG00000001348,ENSMMUG00000005456,ENSMMUG00000041916,ENSMMUG00000004017,ENSMMUG00000004467,ENSMMUG00000023394,…
GO:2000297	negative regulation of synapse maturation	biological_process	0.028226	0.80464	2	1902	3	18463	ENSMMUG00000001404,ENSMMUG00000008749
GO:0060284	regulation of cell development	biological_process	0.028279	0.80464	89	1902	645	18463	ENSMMUG00000020117,ENSMMUG00000044953,ENSMMUG00000013939,ENSMMUG00000019564,ENSMMUG00000001817,ENSMMUG00000013788,ENSMMUG00000007209,ENSMMUG00000003074,ENSMMUG00000016658,ENSMMUG00000003304,ENSMMUG00000008518,ENSMMUG00000046616,ENSMMUG00000000377,ENSMMUG00000001314,ENSMMUG00000047685,ENSMMUG00000046631,ENSMMUG00000015072,ENSMMUG00000019605,ENSMMUG00000049018,ENSMMUG00000008639,ENSMMUG00000006089,…
GO:0032507	maintenance of protein location in cell	biological_process	0.028283	0.80464	14	1902	69	18463	ENSMMUG00000011845,ENSMMUG00000041388,ENSMMUG00000005218,ENSMMUG00000002569,ENSMMUG00000004931,ENSMMUG00000014111,ENSMMUG00000013072,ENSMMUG00000047685,ENSMMUG00000013685,ENSMMUG00000020374,ENSMMUG00000001044,ENSMMUG00000013020,ENSMMUG00000011503,ENSMMUG00000004396
GO:0048260	positive regulation of receptor-mediated endocytosis	biological_process	0.028637	0.80464	8	1902	32	18463	ENSMMUG00000009926,ENSMMUG00000017529,ENSMMUG00000001748,ENSMMUG00000013232,ENSMMUG00000005736,ENSMMUG00000002697,ENSMMUG00000017654,ENSMMUG00000015221
GO:0072503	cellular divalent inorganic cation homeostasis	biological_process	0.028672	0.80464	47	1902	329	18463	ENSMMUG00000000342,ENSMMUG00000000149,ENSMMUG00000012328,ENSMMUG00000010272,ENSMMUG00000009504,ENSMMUG00000007506,ENSMMUG00000015403,ENSMMUG00000000700,ENSMMUG00000016884,ENSMMUG00000012948,ENSMMUG00000014305,ENSMMUG00000019031,ENSMMUG00000043739,ENSMMUG00000013049,ENSMMUG00000001661,ENSMMUG00000019159,ENSMMUG00000011478,ENSMMUG00000006727,ENSMMUG00000007434,ENSMMUG00000010784,ENSMMUG00000000426,…
GO:0021514	ventral spinal cord interneuron differentiation	biological_process	0.028697	0.80464	4	1902	12	18463	ENSMMUG00000004882,ENSMMUG00000004396,ENSMMUG00000020375,ENSMMUG00000014541
GO:0006644	phospholipid metabolic process	biological_process	0.028728	0.80464	45	1902	299	18463	ENSMMUG00000011557,ENSMMUG00000011663,ENSMMUG00000019496,ENSMMUG00000022159,ENSMMUG00000002130,ENSMMUG00000020538,ENSMMUG00000014730,ENSMMUG00000016563,ENSMMUG00000008518,ENSMMUG00000003842,ENSMMUG00000013170,ENSMMUG00000011526,ENSMMUG00000029164,ENSMMUG00000045656,ENSMMUG00000014589,ENSMMUG00000002373,ENSMMUG00000021183,ENSMMUG00000031124,ENSMMUG00000002043,ENSMMUG00000022426,ENSMMUG00000015449,…
GO:0051253	negative regulation of RNA metabolic process	biological_process	0.028775	0.80464	135	1902	1055	18463	ENSMMUG00000005591,ENSMMUG00000010201,ENSMMUG00000015690,ENSMMUG00000013514,ENSMMUG00000002569,ENSMMUG00000015002,ENSMMUG00000007098,ENSMMUG00000021668,ENSMMUG00000006576,ENSMMUG00000013397,ENSMMUG00000017906,ENSMMUG00000019979,ENSMMUG00000017652,ENSMMUG00000011607,ENSMMUG00000003439,ENSMMUG00000002554,ENSMMUG00000038702,ENSMMUG00000009198,ENSMMUG00000006581,ENSMMUG00000013240,ENSMMUG00000001817,…
GO:0038084	vascular endothelial growth factor signaling pathway	biological_process	0.028805	0.80464	8	1902	33	18463	ENSMMUG00000017588,ENSMMUG00000019392,ENSMMUG00000014474,ENSMMUG00000013232,ENSMMUG00000011557,ENSMMUG00000010402,ENSMMUG00000002909,ENSMMUG00000021144
GO:0036119	response to platelet-derived growth factor	biological_process	0.02882	0.80464	4	1902	11	18463	ENSMMUG00000011557,ENSMMUG00000020416,ENSMMUG00000005488,ENSMMUG00000020121
GO:0036120	cellular response to platelet-derived growth factor stimulus	biological_process	0.02882	0.80464	4	1902	11	18463	ENSMMUG00000020121,ENSMMUG00000005488,ENSMMUG00000020416,ENSMMUG00000011557
GO:0031529	ruffle organization	biological_process	0.028877	0.80464	9	1902	39	18463	ENSMMUG00000009036,ENSMMUG00000021945,ENSMMUG00000017483,ENSMMUG00000002573,ENSMMUG00000005488,ENSMMUG00000021659,ENSMMUG00000020416,ENSMMUG00000010451,ENSMMUG00000002373
GO:0035930	corticosteroid hormone secretion	biological_process	0.028909	0.80464	4	1902	12	18463	ENSMMUG00000008464,ENSMMUG00000009504,ENSMMUG00000021808,ENSMMUG00000037662
GO:0001958	endochondral ossification	biological_process	0.028936	0.80464	6	1902	22	18463	ENSMMUG00000006821,ENSMMUG00000013665,ENSMMUG00000002217,ENSMMUG00000019496,ENSMMUG00000016696,ENSMMUG00000010451
GO:0036075	replacement ossification	biological_process	0.028936	0.80464	6	1902	22	18463	ENSMMUG00000019496,ENSMMUG00000002217,ENSMMUG00000016696,ENSMMUG00000010451,ENSMMUG00000006821,ENSMMUG00000013665
GO:0021549	cerebellum development	biological_process	0.028976	0.80464	13	1902	66	18463	ENSMMUG00000021144,ENSMMUG00000031977,ENSMMUG00000001404,ENSMMUG00000021668,ENSMMUG00000004467,ENSMMUG00000002651,ENSMMUG00000006089,ENSMMUG00000021399,ENSMMUG00000008639,ENSMMUG00000006300,ENSMMUG00000042839,ENSMMUG00000018986,ENSMMUG00000012110
GO:0090154	positive regulation of sphingolipid biosynthetic process	biological_process	0.028993	0.80464	2	1902	3	18463	ENSMMUG00000007230,ENSMMUG00000022159
GO:2000304	positive regulation of ceramide biosynthetic process	biological_process	0.028993	0.80464	2	1902	3	18463	ENSMMUG00000022159,ENSMMUG00000007230
GO:0061564	axon development	biological_process	0.029053	0.80464	52	1902	347	18463	ENSMMUG00000017381,ENSMMUG00000005507,ENSMMUG00000006571,ENSMMUG00000006923,ENSMMUG00000002768,ENSMMUG00000017243,ENSMMUG00000017588,ENSMMUG00000000033,ENSMMUG00000047685,ENSMMUG00000018740,ENSMMUG00000016421,ENSMMUG00000046616,ENSMMUG00000012477,ENSMMUG00000001314,ENSMMUG00000003074,ENSMMUG00000022198,ENSMMUG00000003304,ENSMMUG00000019564,ENSMMUG00000013939,ENSMMUG00000009562,ENSMMUG00000013272,…
GO:0004082	bisphosphoglycerate mutase activity	molecular_function	0.029066	0.80464	2	1902	3	18463	ENSMMUG00000004598,ENSMMUG00000020027
GO:0031668	cellular response to extracellular stimulus	biological_process	0.029077	0.80464	44	1902	296	18463	ENSMMUG00000019143,ENSMMUG00000010342,ENSMMUG00000015177,ENSMMUG00000006728,ENSMMUG00000003247,ENSMMUG00000002808,ENSMMUG00000011526,ENSMMUG00000041420,ENSMMUG00000022939,ENSMMUG00000008047,ENSMMUG00000010009,ENSMMUG00000010543,ENSMMUG00000008639,ENSMMUG00000041958,ENSMMUG00000016563,ENSMMUG00000023375,ENSMMUG00000014630,ENSMMUG00000008048,ENSMMUG00000010433,ENSMMUG00000010934,ENSMMUG00000017711,…
GO:0034384	high-density lipoprotein particle clearance	biological_process	0.029078	0.80464	3	1902	8	18463	ENSMMUG00000014305,ENSMMUG00000003611,ENSMMUG00000019054
GO:0071986	Ragulator complex	cellular_component	0.029193	0.80464	3	1902	8	18463	ENSMMUG00000021282,ENSMMUG00000012126,ENSMMUG00000018401
GO:0032527	protein exit from endoplasmic reticulum	biological_process	0.029204	0.80464	9	1902	41	18463	ENSMMUG00000005119,ENSMMUG00000002043,ENSMMUG00000006599,ENSMMUG00000019273,ENSMMUG00000017416,ENSMMUG00000001586,ENSMMUG00000039485,ENSMMUG00000006398,ENSMMUG00000012332
GO:0035646	endosome to melanosome transport	biological_process	0.029266	0.80464	3	1902	7	18463	ENSMMUG00000015663,ENSMMUG00000022934,ENSMMUG00000013232
GO:0043476	pigment accumulation	biological_process	0.029266	0.80464	3	1902	7	18463	ENSMMUG00000022934,ENSMMUG00000013232,ENSMMUG00000015663
GO:0043482	cellular pigment accumulation	biological_process	0.029266	0.80464	3	1902	7	18463	ENSMMUG00000015663,ENSMMUG00000022934,ENSMMUG00000013232
GO:0043485	endosome to pigment granule transport	biological_process	0.029266	0.80464	3	1902	7	18463	ENSMMUG00000022934,ENSMMUG00000013232,ENSMMUG00000015663
GO:0048757	pigment granule maturation	biological_process	0.029266	0.80464	3	1902	7	18463	ENSMMUG00000022934,ENSMMUG00000013232,ENSMMUG00000015663
GO:1900121	negative regulation of receptor binding	biological_process	0.029269	0.80464	4	1902	12	18463	ENSMMUG00000017381,ENSMMUG00000003915,ENSMMUG00000012477,ENSMMUG00000023340
GO:0010975	regulation of neuron projection development	biological_process	0.029447	0.80803	45	1902	289	18463	ENSMMUG00000023382,ENSMMUG00000021059,ENSMMUG00000010337,ENSMMUG00000004843,ENSMMUG00000001661,ENSMMUG00000016720,ENSMMUG00000019159,ENSMMUG00000001044,ENSMMUG00000009357,ENSMMUG00000022395,ENSMMUG00000039045,ENSMMUG00000014305,ENSMMUG00000017450,ENSMMUG00000012094,ENSMMUG00000018468,ENSMMUG00000016089,ENSMMUG00000002965,ENSMMUG00000004604,ENSMMUG00000018237,ENSMMUG00000016919,ENSMMUG00000020144,…
GO:0005388	calcium-transporting ATPase activity	molecular_function	0.029475	0.80803	4	1902	11	18463	ENSMMUG00000008263,ENSMMUG00000011478,ENSMMUG00000009194,ENSMMUG00000013542
GO:0001664	G-protein coupled receptor binding	molecular_function	0.029545	0.80881	28	1902	200	18463	ENSMMUG00000043275,ENSMMUG00000004605,ENSMMUG00000006586,ENSMMUG00000017529,ENSMMUG00000006460,ENSMMUG00000000288,ENSMMUG00000012608,ENSMMUG00000016884,ENSMMUG00000019900,ENSMMUG00000017654,ENSMMUG00000041847,ENSMMUG00000000025,ENSMMUG00000049219,ENSMMUG00000002961,ENSMMUG00000023186,ENSMMUG00000020102,ENSMMUG00000047811,ENSMMUG00000013049,ENSMMUG00000001776,ENSMMUG00000009786,ENSMMUG00000012436,…
GO:2000644	regulation of receptor catabolic process	biological_process	0.029687	0.81155	3	1902	7	18463	ENSMMUG00000012000,ENSMMUG00000014305,ENSMMUG00000005736
GO:0045085	negative regulation of interleukin-2 biosynthetic process	biological_process	0.029814	0.81386	2	1902	3	18463	ENSMMUG00000008624,ENSMMUG00000038702
GO:0046902	regulation of mitochondrial membrane permeability	biological_process	0.030018	0.81827	8	1902	35	18463	ENSMMUG00000000054,ENSMMUG00000011845,ENSMMUG00000015221,ENSMMUG00000008639,ENSMMUG00000010827,ENSMMUG00000005985,ENSMMUG00000022010,ENSMMUG00000004464
GO:0021699	cerebellar cortex maturation	biological_process	0.030099	0.81934	2	1902	3	18463	ENSMMUG00000042839,ENSMMUG00000021399
GO:0071468	cellular response to acidic pH	biological_process	0.030198	0.8209	3	1902	7	18463	ENSMMUG00000023363,ENSMMUG00000016893,ENSMMUG00000010342
GO:0006941	striated muscle contraction	biological_process	0.030449	0.82655	19	1902	107	18463	ENSMMUG00000012988,ENSMMUG00000017921,ENSMMUG00000016589,ENSMMUG00000013507,ENSMMUG00000045046,ENSMMUG00000000580,ENSMMUG00000005618,ENSMMUG00000004838,ENSMMUG00000016893,ENSMMUG00000021787,ENSMMUG00000004843,ENSMMUG00000000715,ENSMMUG00000006169,ENSMMUG00000014762,ENSMMUG00000000343,ENSMMUG00000020436,ENSMMUG00000001102,ENSMMUG00000017427,ENSMMUG00000009589
GO:0034762	regulation of transmembrane transport	biological_process	0.03061	0.82975	41	1902	271	18463	ENSMMUG00000013542,ENSMMUG00000020436,ENSMMUG00000021282,ENSMMUG00000039621,ENSMMUG00000008430,ENSMMUG00000017302,ENSMMUG00000040628,ENSMMUG00000016837,ENSMMUG00000007062,ENSMMUG00000021787,ENSMMUG00000006571,ENSMMUG00000016893,ENSMMUG00000010903,ENSMMUG00000004605,ENSMMUG00000022159,ENSMMUG00000017921,ENSMMUG00000012988,ENSMMUG00000016549,ENSMMUG00000013955,ENSMMUG00000006442,ENSMMUG00000017478,…
GO:0032102	negative regulation of response to external stimulus	biological_process	0.030731	0.83187	39	1902	256	18463	ENSMMUG00000005507,ENSMMUG00000008624,ENSMMUG00000018492,ENSMMUG00000017381,ENSMMUG00000012963,ENSMMUG00000011663,ENSMMUG00000008048,ENSMMUG00000017588,ENSMMUG00000008639,ENSMMUG00000003118,ENSMMUG00000012000,ENSMMUG00000046616,ENSMMUG00000000377,ENSMMUG00000007209,ENSMMUG00000023186,ENSMMUG00000000151,ENSMMUG00000010543,ENSMMUG00000015177,ENSMMUG00000044441,ENSMMUG00000020393,ENSMMUG00000009194,…
GO:0042803	protein homodimerization activity	molecular_function	0.030858	0.83414	82	1902	590	18463	ENSMMUG00000002149,ENSMMUG00000002433,ENSMMUG00000007085,ENSMMUG00000013510,ENSMMUG00000018907,ENSMMUG00000017652,ENSMMUG00000014305,ENSMMUG00000001297,ENSMMUG00000015051,ENSMMUG00000011765,ENSMMUG00000001044,ENSMMUG00000007418,ENSMMUG00000008917,ENSMMUG00000019892,ENSMMUG00000013865,ENSMMUG00000004709,ENSMMUG00000019954,ENSMMUG00000002569,ENSMMUG00000005618,ENSMMUG00000000033,ENSMMUG00000005119,…
GO:0032412	regulation of ion transmembrane transporter activity	biological_process	0.030921	0.83469	23	1902	135	18463	ENSMMUG00000000343,ENSMMUG00000001102,ENSMMUG00000017478,ENSMMUG00000016616,ENSMMUG00000017302,ENSMMUG00000008430,ENSMMUG00000004843,ENSMMUG00000015768,ENSMMUG00000039621,ENSMMUG00000000683,ENSMMUG00000005736,ENSMMUG00000021801,ENSMMUG00000045046,ENSMMUG00000022715,ENSMMUG00000023207,ENSMMUG00000007975,ENSMMUG00000016893,ENSMMUG00000021787,ENSMMUG00000013560,ENSMMUG00000013955,ENSMMUG00000009357,…
GO:0030145	manganese ion binding	molecular_function	0.03104	0.83487	10	1902	46	18463	ENSMMUG00000017226,ENSMMUG00000005521,ENSMMUG00000015078,ENSMMUG00000016300,ENSMMUG00000003001,ENSMMUG00000011795,ENSMMUG00000010006,ENSMMUG00000019548,ENSMMUG00000014132,ENSMMUG00000006657
GO:0008150	biological_process	biological_process	0.031126	0.83487	1662	1902	15676	18463	ENSMMUG00000030785,ENSMMUG00000003611,ENSMMUG00000021965,ENSMMUG00000010328,ENSMMUG00000018657,ENSMMUG00000013866,ENSMMUG00000015051,ENSMMUG00000010715,ENSMMUG00000011520,ENSMMUG00000012103,ENSMMUG00000020949,ENSMMUG00000037770,ENSMMUG00000020779,ENSMMUG00000005122,ENSMMUG00000014420,ENSMMUG00000014752,ENSMMUG00000000980,ENSMMUG00000018584,ENSMMUG00000022386,ENSMMUG00000005733,ENSMMUG00000001618,…
GO:0008200	ion channel inhibitor activity	molecular_function	0.031153	0.83487	6	1902	22	18463	ENSMMUG00000005736,ENSMMUG00000016616,ENSMMUG00000006359,ENSMMUG00000030785,ENSMMUG00000004843,ENSMMUG00000000343
GO:0009314	response to radiation	biological_process	0.031155	0.83487	44	1902	294	18463	ENSMMUG00000002691,ENSMMUG00000003915,ENSMMUG00000014618,ENSMMUG00000022838,ENSMMUG00000002660,ENSMMUG00000019143,ENSMMUG00000000872,ENSMMUG00000020121,ENSMMUG00000021056,ENSMMUG00000022198,ENSMMUG00000017427,ENSMMUG00000002961,ENSMMUG00000013155,ENSMMUG00000008921,ENSMMUG00000023755,ENSMMUG00000049018,ENSMMUG00000014531,ENSMMUG00000008639,ENSMMUG00000012963,ENSMMUG00000005985,ENSMMUG00000017529,…
GO:0043231	intracellular membrane-bounded organelle	cellular_component	0.031168	0.83487	987	1902	8874	18463	ENSMMUG00000019585,ENSMMUG00000002404,ENSMMUG00000009506,ENSMMUG00000039346,ENSMMUG00000023375,ENSMMUG00000020980,ENSMMUG00000008624,ENSMMUG00000006499,ENSMMUG00000018973,ENSMMUG00000029268,ENSMMUG00000004931,ENSMMUG00000004533,ENSMMUG00000022555,ENSMMUG00000014874,ENSMMUG00000013072,ENSMMUG00000039256,ENSMMUG00000021611,ENSMMUG00000009015,ENSMMUG00000021045,ENSMMUG00000013324,ENSMMUG00000002093,…
GO:1902253	regulation of intrinsic apoptotic signaling pathway by p53 class mediator	biological_process	0.031185	0.83487	5	1902	17	18463	ENSMMUG00000046352,ENSMMUG00000008639,ENSMMUG00000002991,ENSMMUG00000043275,ENSMMUG00000016669
GO:0030911	TPR domain binding	molecular_function	0.031277	0.83491	2	1902	3	18463	ENSMMUG00000049219,ENSMMUG00000015051
GO:0034377	plasma lipoprotein particle assembly	biological_process	0.03128	0.83491	4	1902	13	18463	ENSMMUG00000014305,ENSMMUG00000000825,ENSMMUG00000015303,ENSMMUG00000023418
GO:0030425	dendrite	cellular_component	0.031383	0.83491	43	1902	287	18463	ENSMMUG00000017292,ENSMMUG00000020274,ENSMMUG00000032617,ENSMMUG00000048344,ENSMMUG00000047154,ENSMMUG00000018299,ENSMMUG00000006931,ENSMMUG00000008749,ENSMMUG00000022395,ENSMMUG00000009357,ENSMMUG00000039045,ENSMMUG00000018854,ENSMMUG00000012110,ENSMMUG00000018672,ENSMMUG00000013510,ENSMMUG00000012094,ENSMMUG00000014334,ENSMMUG00000001661,ENSMMUG00000048207,ENSMMUG00000019159,ENSMMUG00000014485,…
GO:0008168	methyltransferase activity	molecular_function	0.031414	0.83491	30	1902	193	18463	ENSMMUG00000007738,ENSMMUG00000022911,ENSMMUG00000000455,ENSMMUG00000011841,ENSMMUG00000003029,ENSMMUG00000013225,ENSMMUG00000019647,ENSMMUG00000006057,ENSMMUG00000002066,ENSMMUG00000038918,ENSMMUG00000010107,ENSMMUG00000019474,ENSMMUG00000047154,ENSMMUG00000015718,ENSMMUG00000006093,ENSMMUG00000014159,ENSMMUG00000019613,ENSMMUG00000006495,ENSMMUG00000013565,ENSMMUG00000020099,ENSMMUG00000018955,…
GO:0004448	isocitrate dehydrogenase activity	molecular_function	0.031445	0.83491	3	1902	8	18463	ENSMMUG00000021328,ENSMMUG00000014833,ENSMMUG00000003374
GO:0006102	isocitrate metabolic process	biological_process	0.031445	0.83491	3	1902	8	18463	ENSMMUG00000014833,ENSMMUG00000021328,ENSMMUG00000003374
GO:0000086	G2/M transition of mitotic cell cycle	biological_process	0.031585	0.83748	16	1902	85	18463	ENSMMUG00000023582,ENSMMUG00000021056,ENSMMUG00000020954,ENSMMUG00000006265,ENSMMUG00000019385,ENSMMUG00000005052,ENSMMUG00000032429,ENSMMUG00000003210,ENSMMUG00000005456,ENSMMUG00000007875,ENSMMUG00000007517,ENSMMUG00000004760,ENSMMUG00000002965,ENSMMUG00000020274,ENSMMUG00000006752,ENSMMUG00000017921
GO:1902653	secondary alcohol biosynthetic process	biological_process	0.031681	0.83889	7	1902	28	18463	ENSMMUG00000018773,ENSMMUG00000011663,ENSMMUG00000021577,ENSMMUG00000014046,ENSMMUG00000023375,ENSMMUG00000014305,ENSMMUG00000044056
GO:0033344	cholesterol efflux	biological_process	0.031777	0.84028	8	1902	35	18463	ENSMMUG00000020374,ENSMMUG00000021282,ENSMMUG00000009963,ENSMMUG00000014305,ENSMMUG00000013799,ENSMMUG00000023418,ENSMMUG00000007356,ENSMMUG00000015303
GO:0043087	regulation of GTPase activity	biological_process	0.031871	0.84162	54	1902	366	18463	ENSMMUG00000018237,ENSMMUG00000002218,ENSMMUG00000014166,ENSMMUG00000021610,ENSMMUG00000009198,ENSMMUG00000023622,ENSMMUG00000018353,ENSMMUG00000017214,ENSMMUG00000000323,ENSMMUG00000011626,ENSMMUG00000017518,ENSMMUG00000000288,ENSMMUG00000018245,ENSMMUG00000021659,ENSMMUG00000016720,ENSMMUG00000020416,ENSMMUG00000022932,ENSMMUG00000011588,ENSMMUG00000009366,ENSMMUG00000005553,ENSMMUG00000007434,…
GO:0071392	cellular response to estradiol stimulus	biological_process	0.031938	0.84216	5	1902	18	18463	ENSMMUG00000000069,ENSMMUG00000019839,ENSMMUG00000003915,ENSMMUG00000007209,ENSMMUG00000043626
GO:0033619	membrane protein proteolysis	biological_process	0.031978	0.84216	10	1902	47	18463	ENSMMUG00000006101,ENSMMUG00000010093,ENSMMUG00000000151,ENSMMUG00000005119,ENSMMUG00000006359,ENSMMUG00000017381,ENSMMUG00000018525,ENSMMUG00000007142,ENSMMUG00000014305,ENSMMUG00000013402
GO:0004035	alkaline phosphatase activity	molecular_function	0.032108	0.8442	2	1902	3	18463	ENSMMUG00000016871,ENSMMUG00000002217
GO:0016477	cell migration	biological_process	0.032143	0.8442	136	1902	1056	18463	ENSMMUG00000030922,ENSMMUG00000020117,ENSMMUG00000012939,ENSMMUG00000006101,ENSMMUG00000003566,ENSMMUG00000015406,ENSMMUG00000013939,ENSMMUG00000003304,ENSMMUG00000016658,ENSMMUG00000023116,ENSMMUG00000006723,ENSMMUG00000014750,ENSMMUG00000041480,ENSMMUG00000002404,ENSMMUG00000017588,ENSMMUG00000012963,ENSMMUG00000015689,ENSMMUG00000001074,ENSMMUG00000018280,ENSMMUG00000005507,ENSMMUG00000002909,…
GO:0008641	small protein activating enzyme activity	molecular_function	0.032235	0.84546	4	1902	12	18463	ENSMMUG00000009506,ENSMMUG00000006752,ENSMMUG00000020980,ENSMMUG00000017428
GO:0007166	cell surface receptor signaling pathway	biological_process	0.032399	0.84558	235	1902	1913	18463	ENSMMUG00000004174,ENSMMUG00000011702,ENSMMUG00000013665,ENSMMUG00000018468,ENSMMUG00000008443,ENSMMUG00000002043,ENSMMUG00000010402,ENSMMUG00000018059,ENSMMUG00000004179,ENSMMUG00000013560,ENSMMUG00000009357,ENSMMUG00000011713,ENSMMUG00000020395,ENSMMUG00000012659,ENSMMUG00000006049,ENSMMUG00000001313,ENSMMUG00000011910,ENSMMUG00000010497,ENSMMUG00000014485,ENSMMUG00000008100,ENSMMUG00000019970,…
GO:0060589	nucleoside-triphosphatase regulator activity	molecular_function	0.032431	0.84558	40	1902	258	18463	ENSMMUG00000023622,ENSMMUG00000000323,ENSMMUG00000018459,ENSMMUG00000011626,ENSMMUG00000018353,ENSMMUG00000007154,ENSMMUG00000009949,ENSMMUG00000017906,ENSMMUG00000017518,ENSMMUG00000002218,ENSMMUG00000014166,ENSMMUG00000013554,ENSMMUG00000021610,ENSMMUG00000009831,ENSMMUG00000011506,ENSMMUG00000018605,ENSMMUG00000017000,ENSMMUG00000001939,ENSMMUG00000020416,ENSMMUG00000028904,ENSMMUG00000011588,…
GO:2000646	positive regulation of receptor catabolic process	biological_process	0.032437	0.84558	2	1902	3	18463	ENSMMUG00000005736,ENSMMUG00000014305
GO:0031369	translation initiation factor binding	molecular_function	0.03245	0.84558	7	1902	29	18463	ENSMMUG00000015529,ENSMMUG00000014368,ENSMMUG00000044953,ENSMMUG00000010934,ENSMMUG00000011657,ENSMMUG00000005630,ENSMMUG00000009093
GO:0021510	spinal cord development	biological_process	0.032457	0.84558	12	1902	65	18463	ENSMMUG00000012110,ENSMMUG00000007356,ENSMMUG00000017652,ENSMMUG00000021935,ENSMMUG00000019072,ENSMMUG00000021668,ENSMMUG00000021144,ENSMMUG00000020375,ENSMMUG00000004396,ENSMMUG00000004882,ENSMMUG00000014541,ENSMMUG00000005096
GO:0031325	positive regulation of cellular metabolic process	biological_process	0.032707	0.84983	311	1902	2594	18463	ENSMMUG00000005729,ENSMMUG00000020375,ENSMMUG00000018492,ENSMMUG00000012462,ENSMMUG00000007966,ENSMMUG00000008639,ENSMMUG00000012042,ENSMMUG00000023418,ENSMMUG00000048164,ENSMMUG00000000377,ENSMMUG00000011526,ENSMMUG00000018710,ENSMMUG00000046352,ENSMMUG00000014604,ENSMMUG00000010543,ENSMMUG00000007972,ENSMMUG00000019564,ENSMMUG00000021282,ENSMMUG00000021056,ENSMMUG00000010342,ENSMMUG00000015982,…
GO:0032386	regulation of intracellular transport	biological_process	0.032708	0.84983	46	1902	309	18463	ENSMMUG00000018359,ENSMMUG00000002043,ENSMMUG00000014166,ENSMMUG00000001748,ENSMMUG00000012110,ENSMMUG00000030785,ENSMMUG00000019159,ENSMMUG00000007230,ENSMMUG00000021659,ENSMMUG00000015628,ENSMMUG00000020374,ENSMMUG00000012332,ENSMMUG00000021801,ENSMMUG00000000426,ENSMMUG00000007356,ENSMMUG00000017416,ENSMMUG00000002569,ENSMMUG00000002390,ENSMMUG00000044257,ENSMMUG00000023375,ENSMMUG00000014132,…
GO:0090201	negative regulation of release of cytochrome c from mitochondria	biological_process	0.032961	0.85468	4	1902	13	18463	ENSMMUG00000001044,ENSMMUG00000016096,ENSMMUG00000041847,ENSMMUG00000012963
GO:0015850	organic hydroxy compound transport	biological_process	0.032982	0.85468	29	1902	185	18463	ENSMMUG00000015177,ENSMMUG00000009963,ENSMMUG00000010121,ENSMMUG00000005122,ENSMMUG00000007356,ENSMMUG00000005322,ENSMMUG00000023363,ENSMMUG00000038256,ENSMMUG00000020374,ENSMMUG00000019054,ENSMMUG00000008464,ENSMMUG00000008260,ENSMMUG00000021282,ENSMMUG00000014305,ENSMMUG00000037662,ENSMMUG00000001545,ENSMMUG00000013799,ENSMMUG00000003611,ENSMMUG00000023418,ENSMMUG00000011741,ENSMMUG00000014334,…
GO:0043434	response to peptide hormone	biological_process	0.033363	0.85535	31	1902	203	18463	ENSMMUG00000023375,ENSMMUG00000004251,ENSMMUG00000020779,ENSMMUG00000015784,ENSMMUG00000023454,ENSMMUG00000011607,ENSMMUG00000006581,ENSMMUG00000041480,ENSMMUG00000002003,ENSMMUG00000010497,ENSMMUG00000015628,ENSMMUG00000014046,ENSMMUG00000007209,ENSMMUG00000020777,ENSMMUG00000007418,ENSMMUG00000000803,ENSMMUG00000007230,ENSMMUG00000021808,ENSMMUG00000002808,ENSMMUG00000010164,ENSMMUG00000001044,…
GO:0006508	proteolysis	biological_process	0.033386	0.85535	185	1902	1506	18463	ENSMMUG00000000151,ENSMMUG00000043574,ENSMMUG00000003084,ENSMMUG00000003056,ENSMMUG00000017886,ENSMMUG00000016715,ENSMMUG00000020393,ENSMMUG00000014348,ENSMMUG00000003104,ENSMMUG00000002691,ENSMMUG00000007875,ENSMMUG00000042157,ENSMMUG00000017381,ENSMMUG00000000800,ENSMMUG00000003803,ENSMMUG00000017654,ENSMMUG00000016549,ENSMMUG00000020999,ENSMMUG00000022111,ENSMMUG00000011761,ENSMMUG00000049219,…
GO:0051963	regulation of synapse assembly	biological_process	0.033444	0.85535	12	1902	60	18463	ENSMMUG00000014137,ENSMMUG00000003304,ENSMMUG00000023401,ENSMMUG00000001661,ENSMMUG00000040973,ENSMMUG00000016089,ENSMMUG00000012094,ENSMMUG00000008899,ENSMMUG00000015852,ENSMMUG00000008634,ENSMMUG00000023382,ENSMMUG00000021059
GO:2000117	negative regulation of cysteine-type endopeptidase activity	biological_process	0.033561	0.85535	13	1902	70	18463	ENSMMUG00000012963,ENSMMUG00000041847,ENSMMUG00000021577,ENSMMUG00000020411,ENSMMUG00000014910,ENSMMUG00000022111,ENSMMUG00000017529,ENSMMUG00000013397,ENSMMUG00000001044,ENSMMUG00000000751,ENSMMUG00000022116,ENSMMUG00000016549,ENSMMUG00000023221
GO:0035023	regulation of Rho protein signal transduction	biological_process	0.033605	0.85535	22	1902	125	18463	ENSMMUG00000023765,ENSMMUG00000021945,ENSMMUG00000011588,ENSMMUG00000047693,ENSMMUG00000020795,ENSMMUG00000012436,ENSMMUG00000008749,ENSMMUG00000009036,ENSMMUG00000017588,ENSMMUG00000017483,ENSMMUG00000017529,ENSMMUG00000015689,ENSMMUG00000023678,ENSMMUG00000019031,ENSMMUG00000017214,ENSMMUG00000015072,ENSMMUG00000031819,ENSMMUG00000012216,ENSMMUG00000001313,ENSMMUG00000014305,ENSMMUG00000009198,…
GO:0045581	negative regulation of T cell differentiation	biological_process	0.033637	0.85535	7	1902	31	18463	ENSMMUG00000019756,ENSMMUG00000007356,ENSMMUG00000001348,ENSMMUG00000008100,ENSMMUG00000007098,ENSMMUG00000008624,ENSMMUG00000009198
GO:0006835	dicarboxylic acid transport	biological_process	0.033638	0.85535	11	1902	53	18463	ENSMMUG00000017223,ENSMMUG00000011401,ENSMMUG00000004477,ENSMMUG00000005729,ENSMMUG00000016924,ENSMMUG00000014630,ENSMMUG00000007513,ENSMMUG00000003433,ENSMMUG00000019151,ENSMMUG00000005424,ENSMMUG00000016227
GO:0002351	serotonin production involved in inflammatory response	biological_process	0.033651	0.85535	2	1902	3	18463	ENSMMUG00000008260,ENSMMUG00000001748
GO:0002442	serotonin secretion involved in inflammatory response	biological_process	0.033651	0.85535	2	1902	3	18463	ENSMMUG00000008260,ENSMMUG00000001748
GO:0002554	serotonin secretion by platelet	biological_process	0.033651	0.85535	2	1902	3	18463	ENSMMUG00000001748,ENSMMUG00000008260
GO:0036477	somatodendritic compartment	cellular_component	0.033668	0.85535	57	1902	396	18463	ENSMMUG00000028904,ENSMMUG00000019159,ENSMMUG00000048207,ENSMMUG00000001661,ENSMMUG00000014485,ENSMMUG00000001853,ENSMMUG00000012599,ENSMMUG00000023028,ENSMMUG00000008714,ENSMMUG00000023382,ENSMMUG00000004614,ENSMMUG00000018525,ENSMMUG00000048344,ENSMMUG00000010895,ENSMMUG00000032617,ENSMMUG00000020274,ENSMMUG00000017292,ENSMMUG00000007098,ENSMMUG00000006931,ENSMMUG00000008749,ENSMMUG00000018299,…
GO:0009056	catabolic process	biological_process	0.033699	0.85535	228	1902	1873	18463	ENSMMUG00000017100,ENSMMUG00000019159,ENSMMUG00000003874,ENSMMUG00000019548,ENSMMUG00000019630,ENSMMUG00000000025,ENSMMUG00000020703,ENSMMUG00000022824,ENSMMUG00000046621,ENSMMUG00000014346,ENSMMUG00000016709,ENSMMUG00000014391,ENSMMUG00000005280,ENSMMUG00000000229,ENSMMUG00000011389,ENSMMUG00000015432,ENSMMUG00000013475,ENSMMUG00000019839,ENSMMUG00000010093,ENSMMUG00000007728,ENSMMUG00000047154,…
GO:0006486	protein glycosylation	biological_process	0.033747	0.85535	34	1902	220	18463	ENSMMUG00000022555,ENSMMUG00000016074,ENSMMUG00000004777,ENSMMUG00000019561,ENSMMUG00000002250,ENSMMUG00000006949,ENSMMUG00000016300,ENSMMUG00000015078,ENSMMUG00000045740,ENSMMUG00000023165,ENSMMUG00000005103,ENSMMUG00000005227,ENSMMUG00000004467,ENSMMUG00000004020,ENSMMUG00000007559,ENSMMUG00000015917,ENSMMUG00000011133,ENSMMUG00000008036,ENSMMUG00000020144,ENSMMUG00000018321,ENSMMUG00000001095,…
GO:0043413	macromolecule glycosylation	biological_process	0.033747	0.85535	34	1902	220	18463	ENSMMUG00000004020,ENSMMUG00000005227,ENSMMUG00000004467,ENSMMUG00000023165,ENSMMUG00000045740,ENSMMUG00000005103,ENSMMUG00000015078,ENSMMUG00000016300,ENSMMUG00000006949,ENSMMUG00000019561,ENSMMUG00000002250,ENSMMUG00000016074,ENSMMUG00000022555,ENSMMUG00000004777,ENSMMUG00000014347,ENSMMUG00000013865,ENSMMUG00000003474,ENSMMUG00000004495,ENSMMUG00000001853,ENSMMUG00000019738,ENSMMUG00000028743,…
GO:0060627	regulation of vesicle-mediated transport	biological_process	0.03382	0.85535	52	1902	357	18463	ENSMMUG00000000972,ENSMMUG00000009683,ENSMMUG00000020277,ENSMMUG00000014409,ENSMMUG00000015221,ENSMMUG00000030922,ENSMMUG00000014618,ENSMMUG00000014408,ENSMMUG00000007329,ENSMMUG00000011401,ENSMMUG00000006359,ENSMMUG00000008833,ENSMMUG00000007972,ENSMMUG00000023221,ENSMMUG00000006398,ENSMMUG00000016421,ENSMMUG00000017654,ENSMMUG00000012000,ENSMMUG00000017621,ENSMMUG00000015784,ENSMMUG00000005729,…
GO:0003097	renal water transport	biological_process	0.033908	0.85535	3	1902	7	18463	ENSMMUG00000038256,ENSMMUG00000001545,ENSMMUG00000002373
GO:0070887	cellular response to chemical stimulus	biological_process	0.033961	0.85535	247	1902	2033	18463	ENSMMUG00000007230,ENSMMUG00000049219,ENSMMUG00000020416,ENSMMUG00000017923,ENSMMUG00000005488,ENSMMUG00000008100,ENSMMUG00000019970,ENSMMUG00000003138,ENSMMUG00000014485,ENSMMUG00000006727,ENSMMUG00000001853,ENSMMUG00000015362,ENSMMUG00000010497,ENSMMUG00000013140,ENSMMUG00000007586,ENSMMUG00000012126,ENSMMUG00000005851,ENSMMUG00000019767,ENSMMUG00000007356,ENSMMUG00000010402,ENSMMUG00000020032,…
GO:0055078	sodium ion homeostasis	biological_process	0.03398	0.85535	7	1902	27	18463	ENSMMUG00000014334,ENSMMUG00000017833,ENSMMUG00000017427,ENSMMUG00000039621,ENSMMUG00000016893,ENSMMUG00000020212,ENSMMUG00000000524
GO:0060041	retina development in camera-type eye	biological_process	0.034066	0.85535	18	1902	100	18463	ENSMMUG00000008749,ENSMMUG00000022888,ENSMMUG00000021668,ENSMMUG00000017588,ENSMMUG00000000044,ENSMMUG00000022280,ENSMMUG00000020375,ENSMMUG00000014541,ENSMMUG00000012042,ENSMMUG00000021257,ENSMMUG00000004982,ENSMMUG00000018725,ENSMMUG00000023582,ENSMMUG00000019970,ENSMMUG00000014713,ENSMMUG00000021144,ENSMMUG00000008195,ENSMMUG00000005199
GO:0000184	nuclear-transcribed mRNA catabolic process, nonsense-mediated decay	biological_process	0.034132	0.85535	6	1902	23	18463	ENSMMUG00000023286,ENSMMUG00000009275,ENSMMUG00000012532,ENSMMUG00000023161,ENSMMUG00000006070,ENSMMUG00000011002
GO:0042135	neurotransmitter catabolic process	biological_process	0.034232	0.85535	2	1902	3	18463	ENSMMUG00000021257,ENSMMUG00000047154
GO:0007188	adenylate cyclase-modulating G-protein coupled receptor signaling pathway	biological_process	0.034289	0.85535	24	1902	152	18463	ENSMMUG00000023046,ENSMMUG00000013788,ENSMMUG00000007209,ENSMMUG00000001776,ENSMMUG00000015690,ENSMMUG00000002961,ENSMMUG00000011403,ENSMMUG00000000256,ENSMMUG00000011506,ENSMMUG00000014742,ENSMMUG00000039412,ENSMMUG00000040675,ENSMMUG00000017292,ENSMMUG00000014137,ENSMMUG00000015689,ENSMMUG00000023401,ENSMMUG00000003118,ENSMMUG00000006460,ENSMMUG00000043739,ENSMMUG00000014334,ENSMMUG00000015051,…
GO:2000576	positive regulation of microtubule motor activity	biological_process	0.034298	0.85535	2	1902	4	18463	ENSMMUG00000041799,ENSMMUG00000004868
GO:2000580	regulation of ATP-dependent microtubule motor activity, plus-end-directed	biological_process	0.034298	0.85535	2	1902	4	18463	ENSMMUG00000004868,ENSMMUG00000041799
GO:2000582	positive regulation of ATP-dependent microtubule motor activity, plus-end-directed	biological_process	0.034298	0.85535	2	1902	4	18463	ENSMMUG00000004868,ENSMMUG00000041799
GO:0051962	positive regulation of nervous system development	biological_process	0.034351	0.85535	47	1902	316	18463	ENSMMUG00000003304,ENSMMUG00000019273,ENSMMUG00000008518,ENSMMUG00000013788,ENSMMUG00000007209,ENSMMUG00000003074,ENSMMUG00000022198,ENSMMUG00000009562,ENSMMUG00000020415,ENSMMUG00000019564,ENSMMUG00000007676,ENSMMUG00000044953,ENSMMUG00000008634,ENSMMUG00000005507,ENSMMUG00000017588,ENSMMUG00000000033,ENSMMUG00000010934,ENSMMUG00000047685,ENSMMUG00000019605,ENSMMUG00000002680,ENSMMUG00000001314,…
GO:0000988	transcription factor activity, protein binding	molecular_function	0.034372	0.85535	56	1902	401	18463	ENSMMUG00000002562,ENSMMUG00000007457,ENSMMUG00000015803,ENSMMUG00000003915,ENSMMUG00000001267,ENSMMUG00000015632,ENSMMUG00000012486,ENSMMUG00000005727,ENSMMUG00000038477,ENSMMUG00000008624,ENSMMUG00000002991,ENSMMUG00000014756,ENSMMUG00000014599,ENSMMUG00000023116,ENSMMUG00000048164,ENSMMUG00000023418,ENSMMUG00000012042,ENSMMUG00000049018,ENSMMUG00000003244,ENSMMUG00000006070,ENSMMUG00000007117,…
GO:0000429	carbon catabolite regulation of transcription from RNA polymerase II promoter	biological_process	0.034381	0.85535	2	1902	3	18463	ENSMMUG00000002003,ENSMMUG00000011291
GO:0000436	carbon catabolite activation of transcription from RNA polymerase II promoter	biological_process	0.034381	0.85535	2	1902	3	18463	ENSMMUG00000002003,ENSMMUG00000011291
GO:0045990	carbon catabolite regulation of transcription	biological_process	0.034381	0.85535	2	1902	3	18463	ENSMMUG00000002003,ENSMMUG00000011291
GO:0045991	carbon catabolite activation of transcription	biological_process	0.034381	0.85535	2	1902	3	18463	ENSMMUG00000011291,ENSMMUG00000002003
GO:0090314	positive regulation of protein targeting to membrane	biological_process	0.03447	0.85535	5	1902	17	18463	ENSMMUG00000006442,ENSMMUG00000001348,ENSMMUG00000013955,ENSMMUG00000018359,ENSMMUG00000021659
GO:0008528	G-protein coupled peptide receptor activity	molecular_function	0.03449	0.85535	19	1902	120	18463	ENSMMUG00000014742,ENSMMUG00000007506,ENSMMUG00000043275,ENSMMUG00000040675,ENSMMUG00000009703,ENSMMUG00000045962,ENSMMUG00000019897,ENSMMUG00000010046,ENSMMUG00000016854,ENSMMUG00000043739,ENSMMUG00000016884,ENSMMUG00000020697,ENSMMUG00000013049,ENSMMUG00000013788,ENSMMUG00000007974,ENSMMUG00000002373,ENSMMUG00000017084,ENSMMUG00000000256,ENSMMUG00000004111
GO:0051491	positive regulation of filopodium assembly	biological_process	0.034575	0.85535	5	1902	16	18463	ENSMMUG00000008518,ENSMMUG00000015054,ENSMMUG00000017588,ENSMMUG00000000033,ENSMMUG00000004282
GO:0022843	voltage-gated cation channel activity	molecular_function	0.03458	0.85535	21	1902	119	18463	ENSMMUG00000007062,ENSMMUG00000007022,ENSMMUG00000016837,ENSMMUG00000040628,ENSMMUG00000004843,ENSMMUG00000008430,ENSMMUG00000000683,ENSMMUG00000010784,ENSMMUG00000004614,ENSMMUG00000000343,ENSMMUG00000020436,ENSMMUG00000001102,ENSMMUG00000017414,ENSMMUG00000006442,ENSMMUG00000013560,ENSMMUG00000012988,ENSMMUG00000032213,ENSMMUG00000007975,ENSMMUG00000000580,ENSMMUG00000045046,ENSMMUG00000010903
GO:0017157	regulation of exocytosis	biological_process	0.034668	0.85535	27	1902	164	18463	ENSMMUG00000015768,ENSMMUG00000021801,ENSMMUG00000020277,ENSMMUG00000030922,ENSMMUG00000014408,ENSMMUG00000005122,ENSMMUG00000011401,ENSMMUG00000014727,ENSMMUG00000048207,ENSMMUG00000011317,ENSMMUG00000008423,ENSMMUG00000008833,ENSMMUG00000021842,ENSMMUG00000007972,ENSMMUG00000023221,ENSMMUG00000016421,ENSMMUG00000005027,ENSMMUG00000014334,ENSMMUG00000011741,ENSMMUG00000030785,ENSMMUG00000015784,…
GO:0090153	regulation of sphingolipid biosynthetic process	biological_process	0.034683	0.85535	3	1902	8	18463	ENSMMUG00000022159,ENSMMUG00000007230,ENSMMUG00000004586
GO:2000303	regulation of ceramide biosynthetic process	biological_process	0.034683	0.85535	3	1902	8	18463	ENSMMUG00000007230,ENSMMUG00000004586,ENSMMUG00000022159
GO:0004745	retinol dehydrogenase activity	molecular_function	0.034757	0.8561	5	1902	16	18463	ENSMMUG00000047850,ENSMMUG00000011253,ENSMMUG00000011205,ENSMMUG00000011968,ENSMMUG00000005681
GO:0051954	positive regulation of amine transport	biological_process	0.034861	0.85757	4	1902	12	18463	ENSMMUG00000015177,ENSMMUG00000016089,ENSMMUG00000014334,ENSMMUG00000014630
GO:0030172	troponin C binding	molecular_function	0.03519	0.86339	2	1902	3	18463	ENSMMUG00000013507,ENSMMUG00000016589
GO:1901379	regulation of potassium ion transmembrane transport	biological_process	0.035271	0.86339	10	1902	47	18463	ENSMMUG00000016837,ENSMMUG00000021801,ENSMMUG00000039621,ENSMMUG00000000683,ENSMMUG00000001102,ENSMMUG00000020436,ENSMMUG00000013232,ENSMMUG00000045046,ENSMMUG00000016616,ENSMMUG00000006571
GO:0007610	behavior	biological_process	0.035371	0.86339	76	1902	552	18463	ENSMMUG00000017654,ENSMMUG00000002680,ENSMMUG00000018986,ENSMMUG00000020678,ENSMMUG00000010934,ENSMMUG00000019807,ENSMMUG00000015177,ENSMMUG00000002660,ENSMMUG00000008634,ENSMMUG00000005322,ENSMMUG00000014618,ENSMMUG00000011401,ENSMMUG00000017427,ENSMMUG00000009589,ENSMMUG00000023186,ENSMMUG00000008464,ENSMMUG00000020651,ENSMMUG00000016669,ENSMMUG00000016553,ENSMMUG00000014425,ENSMMUG00000009357,…
GO:0007409	axonogenesis	biological_process	0.035387	0.86339	48	1902	321	18463	ENSMMUG00000001314,ENSMMUG00000018740,ENSMMUG00000047685,ENSMMUG00000016421,ENSMMUG00000000033,ENSMMUG00000017243,ENSMMUG00000017588,ENSMMUG00000005507,ENSMMUG00000006923,ENSMMUG00000006571,ENSMMUG00000008634,ENSMMUG00000020117,ENSMMUG00000001348,ENSMMUG00000039515,ENSMMUG00000007676,ENSMMUG00000013272,ENSMMUG00000013939,ENSMMUG00000019564,ENSMMUG00000009562,ENSMMUG00000003074,ENSMMUG00000022198,…
GO:0016079	synaptic vesicle exocytosis	biological_process	0.035396	0.86339	16	1902	86	18463	ENSMMUG00000014292,ENSMMUG00000048207,ENSMMUG00000014727,ENSMMUG00000015663,ENSMMUG00000011401,ENSMMUG00000007972,ENSMMUG00000021801,ENSMMUG00000009683,ENSMMUG00000014408,ENSMMUG00000016089,ENSMMUG00000005729,ENSMMUG00000023025,ENSMMUG00000016421,ENSMMUG00000005027,ENSMMUG00000001869,ENSMMUG00000014334
GO:0071156	regulation of cell cycle arrest	biological_process	0.035407	0.86339	10	1902	50	18463	ENSMMUG00000014132,ENSMMUG00000019385,ENSMMUG00000016715,ENSMMUG00000043626,ENSMMUG00000007209,ENSMMUG00000003210,ENSMMUG00000032429,ENSMMUG00000002569,ENSMMUG00000008639,ENSMMUG00000007738
GO:0030203	glycosaminoglycan metabolic process	biological_process	0.035409	0.86339	13	1902	67	18463	ENSMMUG00000001563,ENSMMUG00000017226,ENSMMUG00000006475,ENSMMUG00000014523,ENSMMUG00000017163,ENSMMUG00000019496,ENSMMUG00000002250,ENSMMUG00000013242,ENSMMUG00000020121,ENSMMUG00000000874,ENSMMUG00000012743,ENSMMUG00000008742,ENSMMUG00000007339
GO:0035907	dorsal aorta development	biological_process	0.035586	0.86661	3	1902	7	18463	ENSMMUG00000004982,ENSMMUG00000014541,ENSMMUG00000000033
GO:0045058	T cell selection	biological_process	0.035637	0.86676	9	1902	39	18463	ENSMMUG00000009366,ENSMMUG00000000033,ENSMMUG00000007098,ENSMMUG00000022198,ENSMMUG00000001748,ENSMMUG00000031831,ENSMMUG00000021545,ENSMMUG00000048164,ENSMMUG00000007356
GO:0031434	mitogen-activated protein kinase kinase binding	molecular_function	0.035714	0.86693	4	1902	11	18463	ENSMMUG00000020274,ENSMMUG00000017529,ENSMMUG00000038615,ENSMMUG00000012608
GO:0005113	patched binding	molecular_function	0.035755	0.86693	3	1902	7	18463	ENSMMUG00000012110,ENSMMUG00000031207,ENSMMUG00000007356
GO:0045637	regulation of myeloid cell differentiation	biological_process	0.035778	0.86693	22	1902	135	18463	ENSMMUG00000012486,ENSMMUG00000016181,ENSMMUG00000040829,ENSMMUG00000007506,ENSMMUG00000000069,ENSMMUG00000012979,ENSMMUG00000031831,ENSMMUG00000007085,ENSMMUG00000002680,ENSMMUG00000002554,ENSMMUG00000038702,ENSMMUG00000006840,ENSMMUG00000007403,ENSMMUG00000022390,ENSMMUG00000020415,ENSMMUG00000020374,ENSMMUG00000019297,ENSMMUG00000019159,ENSMMUG00000021144,ENSMMUG00000017478,ENSMMUG00000002923,…
GO:0071827	plasma lipoprotein particle organization	biological_process	0.035848	0.86709	6	1902	24	18463	ENSMMUG00000000825,ENSMMUG00000014305,ENSMMUG00000009963,ENSMMUG00000019054,ENSMMUG00000023418,ENSMMUG00000015303
GO:0046632	alpha-beta T cell differentiation	biological_process	0.036017	0.86709	14	1902	73	18463	ENSMMUG00000021545,ENSMMUG00000007085,ENSMMUG00000019756,ENSMMUG00000007356,ENSMMUG00000009198,ENSMMUG00000012486,ENSMMUG00000008100,ENSMMUG00000007098,ENSMMUG00000041301,ENSMMUG00000008624,ENSMMUG00000001748,ENSMMUG00000031831,ENSMMUG00000008670,ENSMMUG00000015663
GO:0048490	anterograde synaptic vesicle transport	biological_process	0.036025	0.86709	4	1902	12	18463	ENSMMUG00000015663,ENSMMUG00000022934,ENSMMUG00000000617,ENSMMUG00000010827
GO:0008532	N-acetyllactosaminide beta-1,3-N-acetylglucosaminyltransferase activity	molecular_function	0.036075	0.86709	3	1902	9	18463	ENSMMUG00000012280,ENSMMUG00000007559,ENSMMUG00000014347
GO:0016273	arginine N-methyltransferase activity	molecular_function	0.036097	0.86709	4	1902	12	18463	ENSMMUG00000015803,ENSMMUG00000004401,ENSMMUG00000003029,ENSMMUG00000002066
GO:0016274	protein-arginine N-methyltransferase activity	molecular_function	0.036097	0.86709	4	1902	12	18463	ENSMMUG00000002066,ENSMMUG00000003029,ENSMMUG00000004401,ENSMMUG00000015803
GO:0035246	peptidyl-arginine N-methylation	biological_process	0.036097	0.86709	4	1902	12	18463	ENSMMUG00000015803,ENSMMUG00000004401,ENSMMUG00000003029,ENSMMUG00000002066
GO:2000328	regulation of T-helper 17 cell lineage commitment	biological_process	0.036199	0.8671	2	1902	3	18463	ENSMMUG00000031831,ENSMMUG00000007098
GO:0043267	negative regulation of potassium ion transport	biological_process	0.036208	0.8671	5	1902	17	18463	ENSMMUG00000006571,ENSMMUG00000019159,ENSMMUG00000045046,ENSMMUG00000001102,ENSMMUG00000020436
GO:0030317	sperm motility	biological_process	0.036232	0.8671	11	1902	53	18463	ENSMMUG00000022888,ENSMMUG00000012028,ENSMMUG00000002208,ENSMMUG00000037770,ENSMMUG00000016952,ENSMMUG00000017833,ENSMMUG00000009194,ENSMMUG00000015622,ENSMMUG00000014386,ENSMMUG00000032213,ENSMMUG00000009963
GO:0000989	transcription factor activity, transcription factor binding	molecular_function	0.03644	0.86907	55	1902	395	18463	ENSMMUG00000010715,ENSMMUG00000021399,ENSMMUG00000006840,ENSMMUG00000011713,ENSMMUG00000017906,ENSMMUG00000008655,ENSMMUG00000019979,ENSMMUG00000021655,ENSMMUG00000007361,ENSMMUG00000002554,ENSMMUG00000003396,ENSMMUG00000018059,ENSMMUG00000004251,ENSMMUG00000010993,ENSMMUG00000019923,ENSMMUG00000019529,ENSMMUG00000001404,ENSMMUG00000019839,ENSMMUG00000019474,ENSMMUG00000040660,ENSMMUG00000006576,…
GO:0097306	cellular response to alcohol	biological_process	0.036466	0.86907	13	1902	67	18463	ENSMMUG00000015982,ENSMMUG00000012110,ENSMMUG00000009119,ENSMMUG00000003118,ENSMMUG00000021935,ENSMMUG00000003915,ENSMMUG00000017985,ENSMMUG00000007209,ENSMMUG00000043626,ENSMMUG00000006727,ENSMMUG00000000069,ENSMMUG00000014425,ENSMMUG00000019839
GO:0008270	zinc ion binding	molecular_function	0.036487	0.86907	91	1902	670	18463	ENSMMUG00000010507,ENSMMUG00000005192,ENSMMUG00000003603,ENSMMUG00000013079,ENSMMUG00000047850,ENSMMUG00000001632,ENSMMUG00000019613,ENSMMUG00000002569,ENSMMUG00000023720,ENSMMUG00000008917,ENSMMUG00000016587,ENSMMUG00000015051,ENSMMUG00000001920,ENSMMUG00000011607,ENSMMUG00000048288,ENSMMUG00000004604,ENSMMUG00000018206,ENSMMUG00000019923,ENSMMUG00000019191,ENSMMUG00000019377,ENSMMUG00000010269,…
GO:0015280	ligand-gated sodium channel activity	molecular_function	0.036524	0.86907	3	1902	7	18463	ENSMMUG00000006529,ENSMMUG00000000524,ENSMMUG00000020212
GO:0030952	establishment or maintenance of cytoskeleton polarity	biological_process	0.036538	0.86907	5	1902	17	18463	ENSMMUG00000003631,ENSMMUG00000016096,ENSMMUG00000048864,ENSMMUG00000018854,ENSMMUG00000016826
GO:0061572	actin filament bundle organization	biological_process	0.036675	0.87127	21	1902	122	18463	ENSMMUG00000000033,ENSMMUG00000017588,ENSMMUG00000014445,ENSMMUG00000020678,ENSMMUG00000017529,ENSMMUG00000048864,ENSMMUG00000004282,ENSMMUG00000018854,ENSMMUG00000046631,ENSMMUG00000009357,ENSMMUG00000002382,ENSMMUG00000015512,ENSMMUG00000002573,ENSMMUG00000005488,ENSMMUG00000015054,ENSMMUG00000002373,ENSMMUG00000019767,ENSMMUG00000002699,ENSMMUG00000012635,ENSMMUG00000000426,ENSMMUG00000000477
GO:2000045	regulation of G1/S transition of mitotic cell cycle	biological_process	0.036846	0.87425	14	1902	74	18463	ENSMMUG00000002569,ENSMMUG00000000288,ENSMMUG00000006728,ENSMMUG00000003210,ENSMMUG00000008639,ENSMMUG00000016715,ENSMMUG00000010934,ENSMMUG00000012462,ENSMMUG00000019297,ENSMMUG00000020121,ENSMMUG00000015268,ENSMMUG00000023550,ENSMMUG00000012724,ENSMMUG00000001044
GO:0016248	channel inhibitor activity	molecular_function	0.037095	0.87608	6	1902	23	18463	ENSMMUG00000016616,ENSMMUG00000005736,ENSMMUG00000006359,ENSMMUG00000030785,ENSMMUG00000004843,ENSMMUG00000000343
GO:0033080	immature T cell proliferation in thymus	biological_process	0.037125	0.87608	3	1902	7	18463	ENSMMUG00000001348,ENSMMUG00000007356,ENSMMUG00000008624
GO:0033084	regulation of immature T cell proliferation in thymus	biological_process	0.037125	0.87608	3	1902	7	18463	ENSMMUG00000008624,ENSMMUG00000007356,ENSMMUG00000001348
GO:0072413	signal transduction involved in mitotic cell cycle checkpoint	biological_process	0.037194	0.87608	4	1902	12	18463	ENSMMUG00000008639,ENSMMUG00000002569,ENSMMUG00000016715,ENSMMUG00000003210
GO:1902402	signal transduction involved in mitotic DNA damage checkpoint	biological_process	0.037194	0.87608	4	1902	12	18463	ENSMMUG00000008639,ENSMMUG00000003210,ENSMMUG00000016715,ENSMMUG00000002569
GO:1902403	signal transduction involved in mitotic DNA integrity checkpoint	biological_process	0.037194	0.87608	4	1902	12	18463	ENSMMUG00000008639,ENSMMUG00000016715,ENSMMUG00000002569,ENSMMUG00000003210
GO:0016787	hydrolase activity	molecular_function	0.037258	0.87654	288	1902	2409	18463	ENSMMUG00000005723,ENSMMUG00000048104,ENSMMUG00000000846,ENSMMUG00000013685,ENSMMUG00000000478,ENSMMUG00000045966,ENSMMUG00000039621,ENSMMUG00000009045,ENSMMUG00000008464,ENSMMUG00000019551,ENSMMUG00000021378,ENSMMUG00000010006,ENSMMUG00000004017,ENSMMUG00000004467,ENSMMUG00000006668,ENSMMUG00000009589,ENSMMUG00000017427,ENSMMUG00000011486,ENSMMUG00000001551,ENSMMUG00000007187,ENSMMUG00000005414,…
GO:0086006	voltage-gated sodium channel activity involved in cardiac muscle cell action potential	molecular_function	0.037405	0.87817	2	1902	3	18463	ENSMMUG00000000343,ENSMMUG00000004843
GO:0032958	inositol phosphate biosynthetic process	biological_process	0.037418	0.87817	8	1902	33	18463	ENSMMUG00000012948,ENSMMUG00000045656,ENSMMUG00000014589,ENSMMUG00000014730,ENSMMUG00000008169,ENSMMUG00000019159,ENSMMUG00000007209,ENSMMUG00000003138
GO:0071248	cellular response to metal ion	biological_process	0.03747	0.87832	20	1902	122	18463	ENSMMUG00000016549,ENSMMUG00000021935,ENSMMUG00000003118,ENSMMUG00000011741,ENSMMUG00000014430,ENSMMUG00000001404,ENSMMUG00000022598,ENSMMUG00000018476,ENSMMUG00000019496,ENSMMUG00000001728,ENSMMUG00000007586,ENSMMUG00000017302,ENSMMUG00000011389,ENSMMUG00000005122,ENSMMUG00000009194,ENSMMUG00000007356,ENSMMUG00000043626,ENSMMUG00000001044,ENSMMUG00000038256,ENSMMUG00000005698
GO:0033043	regulation of organelle organization	biological_process	0.037612	0.88037	124	1902	954	18463	ENSMMUG00000005488,ENSMMUG00000018148,ENSMMUG00000002573,ENSMMUG00000013746,ENSMMUG00000022010,ENSMMUG00000020120,ENSMMUG00000019159,ENSMMUG00000012365,ENSMMUG00000007230,ENSMMUG00000020703,ENSMMUG00000015362,ENSMMUG00000041847,ENSMMUG00000002382,ENSMMUG00000000426,ENSMMUG00000005280,ENSMMUG00000019767,ENSMMUG00000041388,ENSMMUG00000006894,ENSMMUG00000009041,ENSMMUG00000048864,ENSMMUG00000020274,…
GO:0000151	ubiquitin ligase complex	cellular_component	0.037779	0.88037	36	1902	241	18463	ENSMMUG00000017475,ENSMMUG00000016270,ENSMMUG00000002127,ENSMMUG00000016507,ENSMMUG00000046417,ENSMMUG00000000149,ENSMMUG00000004604,ENSMMUG00000014391,ENSMMUG00000000229,ENSMMUG00000047625,ENSMMUG00000005052,ENSMMUG00000049219,ENSMMUG00000019440,ENSMMUG00000046621,ENSMMUG00000019297,ENSMMUG00000016906,ENSMMUG00000012400,ENSMMUG00000011527,ENSMMUG00000005218,ENSMMUG00000043293,ENSMMUG00000011648,…
GO:0033628	regulation of cell adhesion mediated by integrin	biological_process	0.037831	0.88037	8	1902	35	18463	ENSMMUG00000011713,ENSMMUG00000045740,ENSMMUG00000012939,ENSMMUG00000018245,ENSMMUG00000001748,ENSMMUG00000017478,ENSMMUG00000010895,ENSMMUG00000009926
GO:0044448	cell cortex part	cellular_component	0.037876	0.88037	25	1902	150	18463	ENSMMUG00000015221,ENSMMUG00000049150,ENSMMUG00000007142,ENSMMUG00000007329,ENSMMUG00000019767,ENSMMUG00000015139,ENSMMUG00000006894,ENSMMUG00000000477,ENSMMUG00000019172,ENSMMUG00000021842,ENSMMUG00000006101,ENSMMUG00000008423,ENSMMUG00000003787,ENSMMUG00000001321,ENSMMUG00000013020,ENSMMUG00000011377,ENSMMUG00000020416,ENSMMUG00000017100,ENSMMUG00000013746,ENSMMUG00000031562,ENSMMUG00000002721,…
GO:0046467	membrane lipid biosynthetic process	biological_process	0.037896	0.88037	17	1902	98	18463	ENSMMUG00000007230,ENSMMUG00000005698,ENSMMUG00000008260,ENSMMUG00000031409,ENSMMUG00000045740,ENSMMUG00000018686,ENSMMUG00000001347,ENSMMUG00000011178,ENSMMUG00000006929,ENSMMUG00000018404,ENSMMUG00000006495,ENSMMUG00000022159,ENSMMUG00000004586,ENSMMUG00000029296,ENSMMUG00000010715,ENSMMUG00000012240,ENSMMUG00000010194
GO:0072001	renal system development	biological_process	0.03795	0.88037	33	1902	212	18463	ENSMMUG00000016549,ENSMMUG00000012608,ENSMMUG00000002909,ENSMMUG00000000044,ENSMMUG00000022280,ENSMMUG00000010674,ENSMMUG00000012486,ENSMMUG00000017588,ENSMMUG00000018426,ENSMMUG00000019143,ENSMMUG00000012585,ENSMMUG00000044953,ENSMMUG00000012933,ENSMMUG00000020406,ENSMMUG00000004309,ENSMMUG00000018018,ENSMMUG00000008464,ENSMMUG00000047000,ENSMMUG00000019031,ENSMMUG00000012110,ENSMMUG00000000751,…
GO:0097305	response to alcohol	biological_process	0.03795	0.88037	20	1902	117	18463	ENSMMUG00000005985,ENSMMUG00000019839,ENSMMUG00000000069,ENSMMUG00000002217,ENSMMUG00000016089,ENSMMUG00000017985,ENSMMUG00000014334,ENSMMUG00000020999,ENSMMUG00000021935,ENSMMUG00000003118,ENSMMUG00000012110,ENSMMUG00000014425,ENSMMUG00000006727,ENSMMUG00000043626,ENSMMUG00000011253,ENSMMUG00000007209,ENSMMUG00000001661,ENSMMUG00000003915,ENSMMUG00000009119,ENSMMUG00000015982
GO:0032418	lysosome localization	biological_process	0.037951	0.88037	9	1902	41	18463	ENSMMUG00000030785,ENSMMUG00000007676,ENSMMUG00000005027,ENSMMUG00000021282,ENSMMUG00000006101,ENSMMUG00000022159,ENSMMUG00000010827,ENSMMUG00000016281,ENSMMUG00000001748
GO:0016525	negative regulation of angiogenesis	biological_process	0.037966	0.88037	15	1902	79	18463	ENSMMUG00000032429,ENSMMUG00000002569,ENSMMUG00000018245,ENSMMUG00000011403,ENSMMUG00000000140,ENSMMUG00000000270,ENSMMUG00000019031,ENSMMUG00000004811,ENSMMUG00000001850,ENSMMUG00000008833,ENSMMUG00000014603,ENSMMUG00000009926,ENSMMUG00000014541,ENSMMUG00000023401,ENSMMUG00000017351
GO:0070861	regulation of protein exit from endoplasmic reticulum	biological_process	0.038137	0.88234	6	1902	24	18463	ENSMMUG00000017416,ENSMMUG00000019273,ENSMMUG00000006398,ENSMMUG00000012332,ENSMMUG00000002043,ENSMMUG00000006599
GO:0071526	semaphorin-plexin signaling pathway	biological_process	0.038141	0.88234	9	1902	39	18463	ENSMMUG00000009949,ENSMMUG00000020117,ENSMMUG00000010337,ENSMMUG00000001313,ENSMMUG00000017588,ENSMMUG00000016720,ENSMMUG00000018237,ENSMMUG00000003074,ENSMMUG00000005507
GO:0044421	extracellular region part	cellular_component	0.038252	0.88248	149	1902	1289	18463	ENSMMUG00000018206,ENSMMUG00000042076,ENSMMUG00000031831,ENSMMUG00000012137,ENSMMUG00000039045,ENSMMUG00000007865,ENSMMUG00000018907,ENSMMUG00000020834,ENSMMUG00000013020,ENSMMUG00000009926,ENSMMUG00000010783,ENSMMUG00000010655,ENSMMUG00000009963,ENSMMUG00000000698,ENSMMUG00000014514,ENSMMUG00000021517,ENSMMUG00000002217,ENSMMUG00000014132,ENSMMUG00000023221,ENSMMUG00000012608,ENSMMUG00000044721,…
GO:1902105	regulation of leukocyte differentiation	biological_process	0.038267	0.88248	30	1902	194	18463	ENSMMUG00000013665,ENSMMUG00000031831,ENSMMUG00000014756,ENSMMUG00000008624,ENSMMUG00000001748,ENSMMUG00000012979,ENSMMUG00000002472,ENSMMUG00000007506,ENSMMUG00000007098,ENSMMUG00000012486,ENSMMUG00000009198,ENSMMUG00000002554,ENSMMUG00000007085,ENSMMUG00000002680,ENSMMUG00000021545,ENSMMUG00000008670,ENSMMUG00000015663,ENSMMUG00000008790,ENSMMUG00000017478,ENSMMUG00000019297,ENSMMUG00000007403,…
GO:0086008	voltage-gated potassium channel activity involved in cardiac muscle cell action potential repolarization	molecular_function	0.03833	0.88248	3	1902	8	18463	ENSMMUG00000045046,ENSMMUG00000001102,ENSMMUG00000020436
GO:0086013	membrane repolarization during cardiac muscle cell action potential	biological_process	0.03833	0.88248	3	1902	8	18463	ENSMMUG00000045046,ENSMMUG00000020436,ENSMMUG00000001102
GO:0046903	secretion	biological_process	0.038374	0.88248	103	1902	788	18463	ENSMMUG00000008714,ENSMMUG00000015768,ENSMMUG00000016227,ENSMMUG00000005122,ENSMMUG00000002569,ENSMMUG00000048211,ENSMMUG00000019892,ENSMMUG00000048207,ENSMMUG00000014727,ENSMMUG00000016596,ENSMMUG00000045903,ENSMMUG00000016616,ENSMMUG00000021808,ENSMMUG00000021842,ENSMMUG00000015628,ENSMMUG00000008423,ENSMMUG00000011317,ENSMMUG00000003787,ENSMMUG00000005027,ENSMMUG00000001869,ENSMMUG00000014305,…
GO:0004953	icosanoid receptor activity	molecular_function	0.038472	0.88368	4	1902	13	18463	ENSMMUG00000011403,ENSMMUG00000010046,ENSMMUG00000017922,ENSMMUG00000020697
GO:1900746	regulation of vascular endothelial growth factor signaling pathway	biological_process	0.038565	0.88442	5	1902	17	18463	ENSMMUG00000010402,ENSMMUG00000021144,ENSMMUG00000014474,ENSMMUG00000019392,ENSMMUG00000013232
GO:0019432	triglyceride biosynthetic process	biological_process	0.038716	0.88442	6	1902	23	18463	ENSMMUG00000003611,ENSMMUG00000000506,ENSMMUG00000023375,ENSMMUG00000000825,ENSMMUG00000010547,ENSMMUG00000004251
GO:0071889	14-3-3 protein binding	molecular_function	0.038736	0.88442	5	1902	17	18463	ENSMMUG00000001044,ENSMMUG00000038702,ENSMMUG00000014425,ENSMMUG00000039515,ENSMMUG00000021655
GO:0044770	cell cycle phase transition	biological_process	0.038826	0.88442	44	1902	301	18463	ENSMMUG00000010934,ENSMMUG00000012462,ENSMMUG00000015268,ENSMMUG00000006752,ENSMMUG00000023550,ENSMMUG00000009365,ENSMMUG00000017921,ENSMMUG00000008639,ENSMMUG00000016715,ENSMMUG00000023582,ENSMMUG00000021056,ENSMMUG00000020121,ENSMMUG00000019385,ENSMMUG00000012887,ENSMMUG00000012724,ENSMMUG00000012585,ENSMMUG00000007875,ENSMMUG00000005456,ENSMMUG00000002691,ENSMMUG00000006728,ENSMMUG00000032429,…
GO:0034614	cellular response to reactive oxygen species	biological_process	0.038965	0.88442	16	1902	91	18463	ENSMMUG00000016549,ENSMMUG00000011527,ENSMMUG00000001314,ENSMMUG00000013397,ENSMMUG00000018468,ENSMMUG00000018476,ENSMMUG00000019496,ENSMMUG00000001728,ENSMMUG00000007586,ENSMMUG00000005513,ENSMMUG00000019838,ENSMMUG00000007230,ENSMMUG00000001044,ENSMMUG00000007418,ENSMMUG00000013788,ENSMMUG00000043260
GO:0002576	platelet degranulation	biological_process	0.039061	0.88442	3	1902	7	18463	ENSMMUG00000008260,ENSMMUG00000016421,ENSMMUG00000001748
GO:0070863	positive regulation of protein exit from endoplasmic reticulum	biological_process	0.03912	0.88442	4	1902	13	18463	ENSMMUG00000006398,ENSMMUG00000019273,ENSMMUG00000002043,ENSMMUG00000017416
GO:0006833	water transport	biological_process	0.039186	0.88442	5	1902	18	18463	ENSMMUG00000010472,ENSMMUG00000038256,ENSMMUG00000023363,ENSMMUG00000002373,ENSMMUG00000001545
GO:0032271	regulation of protein polymerization	biological_process	0.039206	0.88442	25	1902	162	18463	ENSMMUG00000007540,ENSMMUG00000047685,ENSMMUG00000004539,ENSMMUG00000018920,ENSMMUG00000010895,ENSMMUG00000003498,ENSMMUG00000002699,ENSMMUG00000015221,ENSMMUG00000002923,ENSMMUG00000041388,ENSMMUG00000019767,ENSMMUG00000006894,ENSMMUG00000007329,ENSMMUG00000007142,ENSMMUG00000013746,ENSMMUG00000019159,ENSMMUG00000013020,ENSMMUG00000007230,ENSMMUG00000002868,ENSMMUG00000005488,ENSMMUG00000018148,…
GO:0006883	cellular sodium ion homeostasis	biological_process	0.03925	0.88442	4	1902	12	18463	ENSMMUG00000039621,ENSMMUG00000016893,ENSMMUG00000017427,ENSMMUG00000017833
GO:1902806	regulation of cell cycle G1/S phase transition	biological_process	0.039298	0.88442	15	1902	83	18463	ENSMMUG00000023550,ENSMMUG00000012724,ENSMMUG00000001044,ENSMMUG00000016715,ENSMMUG00000012462,ENSMMUG00000010934,ENSMMUG00000019297,ENSMMUG00000015268,ENSMMUG00000020121,ENSMMUG00000022101,ENSMMUG00000008639,ENSMMUG00000002569,ENSMMUG00000000288,ENSMMUG00000006728,ENSMMUG00000003210
GO:0010735	positive regulation of transcription via serum response element binding	biological_process	0.039548	0.88442	2	1902	3	18463	ENSMMUG00000000033,ENSMMUG00000020411
GO:0006937	regulation of muscle contraction	biological_process	0.039558	0.88442	18	1902	104	18463	ENSMMUG00000016589,ENSMMUG00000017921,ENSMMUG00000012988,ENSMMUG00000013507,ENSMMUG00000016893,ENSMMUG00000045046,ENSMMUG00000005618,ENSMMUG00000000033,ENSMMUG00000000580,ENSMMUG00000006169,ENSMMUG00000004843,ENSMMUG00000011403,ENSMMUG00000007209,ENSMMUG00000000343,ENSMMUG00000020436,ENSMMUG00000008260,ENSMMUG00000001102,ENSMMUG00000014762
GO:0045252	oxoglutarate dehydrogenase complex	cellular_component	0.03956	0.88442	3	1902	8	18463	ENSMMUG00000002651,ENSMMUG00000004260,ENSMMUG00000014756
GO:1904385	cellular response to angiotensin	biological_process	0.03956	0.88442	2	1902	3	18463	ENSMMUG00000007418,ENSMMUG00000007230
GO:0032509	endosome transport via multivesicular body sorting pathway	biological_process	0.039617	0.88442	6	1902	25	18463	ENSMMUG00000001623,ENSMMUG00000008926,ENSMMUG00000016709,ENSMMUG00000002377,ENSMMUG00000014909,ENSMMUG00000002149
GO:0042975	peroxisome proliferator activated receptor binding	molecular_function	0.039666	0.88442	3	1902	7	18463	ENSMMUG00000015803,ENSMMUG00000007117,ENSMMUG00000019529
GO:0002028	regulation of sodium ion transport	biological_process	0.039753	0.88442	11	1902	54	18463	ENSMMUG00000016893,ENSMMUG00000001044,ENSMMUG00000016616,ENSMMUG00000017478,ENSMMUG00000022715,ENSMMUG00000023207,ENSMMUG00000000343,ENSMMUG00000039621,ENSMMUG00000005736,ENSMMUG00000014334,ENSMMUG00000004843
GO:0006898	receptor-mediated endocytosis	biological_process	0.03977	0.88442	23	1902	137	18463	ENSMMUG00000014305,ENSMMUG00000017654,ENSMMUG00000021257,ENSMMUG00000007093,ENSMMUG00000003611,ENSMMUG00000002043,ENSMMUG00000040675,ENSMMUG00000001748,ENSMMUG00000017529,ENSMMUG00000012769,ENSMMUG00000016919,ENSMMUG00000013232,ENSMMUG00000005736,ENSMMUG00000005432,ENSMMUG00000000972,ENSMMUG00000005427,ENSMMUG00000002697,ENSMMUG00000014409,ENSMMUG00000003620,ENSMMUG00000015221,ENSMMUG00000007142,…
GO:0008517	folic acid transporter activity	molecular_function	0.039848	0.88442	2	1902	3	18463	ENSMMUG00000019151,ENSMMUG00000004477
GO:0034969	histone arginine methylation	biological_process	0.039886	0.88442	4	1902	13	18463	ENSMMUG00000015803,ENSMMUG00000004401,ENSMMUG00000003029,ENSMMUG00000002066
GO:0010867	positive regulation of triglyceride biosynthetic process	biological_process	0.039894	0.88442	3	1902	7	18463	ENSMMUG00000003611,ENSMMUG00000010547,ENSMMUG00000023375
GO:0072401	signal transduction involved in DNA integrity checkpoint	biological_process	0.040101	0.88442	6	1902	23	18463	ENSMMUG00000008639,ENSMMUG00000022838,ENSMMUG00000003210,ENSMMUG00000014530,ENSMMUG00000002569,ENSMMUG00000016715
GO:0072422	signal transduction involved in DNA damage checkpoint	biological_process	0.040101	0.88442	6	1902	23	18463	ENSMMUG00000022838,ENSMMUG00000008639,ENSMMUG00000002569,ENSMMUG00000016715,ENSMMUG00000014530,ENSMMUG00000003210
GO:0008625	extrinsic apoptotic signaling pathway via death domain receptors	biological_process	0.040215	0.88442	12	1902	60	18463	ENSMMUG00000005985,ENSMMUG00000012963,ENSMMUG00000041041,ENSMMUG00000016715,ENSMMUG00000011935,ENSMMUG00000002010,ENSMMUG00000010827,ENSMMUG00000007542,ENSMMUG00000048076,ENSMMUG00000009926,ENSMMUG00000048207,ENSMMUG00000039045
GO:0046641	positive regulation of alpha-beta T cell proliferation	biological_process	0.040239	0.88442	4	1902	12	18463	ENSMMUG00000021545,ENSMMUG00000031831,ENSMMUG00000002043,ENSMMUG00000001748
GO:0051100	negative regulation of binding	biological_process	0.040344	0.88442	19	1902	114	18463	ENSMMUG00000007904,ENSMMUG00000023340,ENSMMUG00000003915,ENSMMUG00000004401,ENSMMUG00000006265,ENSMMUG00000049219,ENSMMUG00000001044,ENSMMUG00000020150,ENSMMUG00000012724,ENSMMUG00000019979,ENSMMUG00000012477,ENSMMUG00000015428,ENSMMUG00000012608,ENSMMUG00000012110,ENSMMUG00000017654,ENSMMUG00000011935,ENSMMUG00000020779,ENSMMUG00000017381,ENSMMUG00000023550
GO:2000021	regulation of ion homeostasis	biological_process	0.040344	0.88442	21	1902	126	18463	ENSMMUG00000010272,ENSMMUG00000012328,ENSMMUG00000015403,ENSMMUG00000017921,ENSMMUG00000012948,ENSMMUG00000014334,ENSMMUG00000011968,ENSMMUG00000007209,ENSMMUG00000015663,ENSMMUG00000019159,ENSMMUG00000009820,ENSMMUG00000000343,ENSMMUG00000007434,ENSMMUG00000014425,ENSMMUG00000000426,ENSMMUG00000010784,ENSMMUG00000007329,ENSMMUG00000011389,ENSMMUG00000004843,ENSMMUG00000009194,ENSMMUG00000002569
GO:0016755	transferase activity, transferring amino-acyl groups	molecular_function	0.0404	0.88442	5	1902	17	18463	ENSMMUG00000020999,ENSMMUG00000012452,ENSMMUG00000014542,ENSMMUG00000018925,ENSMMUG00000017931
GO:2000319	regulation of T-helper 17 cell differentiation	biological_process	0.040474	0.88442	4	1902	12	18463	ENSMMUG00000019756,ENSMMUG00000007098,ENSMMUG00000031831,ENSMMUG00000008624
GO:0033092	positive regulation of immature T cell proliferation in thymus	biological_process	0.040486	0.88442	2	1902	3	18463	ENSMMUG00000007356,ENSMMUG00000008624
GO:0097006	regulation of plasma lipoprotein particle levels	biological_process	0.040511	0.88442	9	1902	42	18463	ENSMMUG00000019054,ENSMMUG00000014305,ENSMMUG00000009963,ENSMMUG00000005736,ENSMMUG00000011133,ENSMMUG00000000825,ENSMMUG00000015303,ENSMMUG00000023418,ENSMMUG00000003611
GO:0004308	exo-alpha-sialidase activity	molecular_function	0.040696	0.88442	2	1902	4	18463	ENSMMUG00000021707,ENSMMUG00000010686
GO:0016997	alpha-sialidase activity	molecular_function	0.040696	0.88442	2	1902	4	18463	ENSMMUG00000010686,ENSMMUG00000021707
GO:0035725	sodium ion transmembrane transport	biological_process	0.040699	0.88442	18	1902	100	18463	ENSMMUG00000020186,ENSMMUG00000020651,ENSMMUG00000000343,ENSMMUG00000017427,ENSMMUG00000016616,ENSMMUG00000003789,ENSMMUG00000017478,ENSMMUG00000004843,ENSMMUG00000039621,ENSMMUG00000005736,ENSMMUG00000000580,ENSMMUG00000023207,ENSMMUG00000016893,ENSMMUG00000000524,ENSMMUG00000006723,ENSMMUG00000006529,ENSMMUG00000017833,ENSMMUG00000020212
GO:0051129	negative regulation of cellular component organization	biological_process	0.040737	0.88442	71	1902	517	18463	ENSMMUG00000010507,ENSMMUG00000040355,ENSMMUG00000022116,ENSMMUG00000013020,ENSMMUG00000001044,ENSMMUG00000019172,ENSMMUG00000014305,ENSMMUG00000004982,ENSMMUG00000009956,ENSMMUG00000016270,ENSMMUG00000019979,ENSMMUG00000017906,ENSMMUG00000023161,ENSMMUG00000012736,ENSMMUG00000020117,ENSMMUG00000002373,ENSMMUG00000000001,ENSMMUG00000015221,ENSMMUG00000009087,ENSMMUG00000018725,ENSMMUG00000010543,…
GO:0034612	response to tumor necrosis factor	biological_process	0.040834	0.88442	22	1902	146	18463	ENSMMUG00000020999,ENSMMUG00000000377,ENSMMUG00000000288,ENSMMUG00000038702,ENSMMUG00000023755,ENSMMUG00000011527,ENSMMUG00000018476,ENSMMUG00000019496,ENSMMUG00000009898,ENSMMUG00000001748,ENSMMUG00000002373,ENSMMUG00000047114,ENSMMUG00000000426,ENSMMUG00000020121,ENSMMUG00000020374,ENSMMUG00000043626,ENSMMUG00000019159,ENSMMUG00000020102,ENSMMUG00000001044,ENSMMUG00000009786,ENSMMUG00000007418,…
GO:0019166	trans-2-enoyl-CoA reductase (NADPH) activity	molecular_function	0.040923	0.88442	2	1902	3	18463	ENSMMUG00000015659,ENSMMUG00000008522
GO:1902260	negative regulation of delayed rectifier potassium channel activity	biological_process	0.040928	0.88442	2	1902	4	18463	ENSMMUG00000001102,ENSMMUG00000045046
GO:0034250	positive regulation of cellular amide metabolic process	biological_process	0.04094	0.88442	17	1902	99	18463	ENSMMUG00000022159,ENSMMUG00000018492,ENSMMUG00000011002,ENSMMUG00000010628,ENSMMUG00000013510,ENSMMUG00000005483,ENSMMUG00000012754,ENSMMUG00000008172,ENSMMUG00000020703,ENSMMUG00000013939,ENSMMUG00000007230,ENSMMUG00000044953,ENSMMUG00000001348,ENSMMUG00000014368,ENSMMUG00000022552,ENSMMUG00000022101,ENSMMUG00000006206
GO:0016021	integral component of membrane	cellular_component	0.041023	0.88442	543	1902	4889	18463	ENSMMUG00000000151,ENSMMUG00000019273,ENSMMUG00000012974,ENSMMUG00000017180,ENSMMUG00000009013,ENSMMUG00000039412,ENSMMUG00000032293,ENSMMUG00000008133,ENSMMUG00000021787,ENSMMUG00000011557,ENSMMUG00000015158,ENSMMUG00000022687,ENSMMUG00000012471,ENSMMUG00000010499,ENSMMUG00000017921,ENSMMUG00000004400,ENSMMUG00000012988,ENSMMUG00000040279,ENSMMUG00000014363,ENSMMUG00000012599,ENSMMUG00000007375,…
GO:0031461	cullin-RING ubiquitin ligase complex	cellular_component	0.04104	0.88442	23	1902	139	18463	ENSMMUG00000003230,ENSMMUG00000011648,ENSMMUG00000000149,ENSMMUG00000004604,ENSMMUG00000016507,ENSMMUG00000016270,ENSMMUG00000005218,ENSMMUG00000017475,ENSMMUG00000018596,ENSMMUG00000011528,ENSMMUG00000016906,ENSMMUG00000019440,ENSMMUG00000046621,ENSMMUG00000019297,ENSMMUG00000005052,ENSMMUG00000012887,ENSMMUG00000000001,ENSMMUG00000047625,ENSMMUG00000007875,ENSMMUG00000002691,ENSMMUG00000000229,…
GO:0045727	positive regulation of translation	biological_process	0.041049	0.88442	15	1902	85	18463	ENSMMUG00000011002,ENSMMUG00000010628,ENSMMUG00000018492,ENSMMUG00000020703,ENSMMUG00000013939,ENSMMUG00000022552,ENSMMUG00000006206,ENSMMUG00000022101,ENSMMUG00000008172,ENSMMUG00000012754,ENSMMUG00000005483,ENSMMUG00000013510,ENSMMUG00000014368,ENSMMUG00000044953,ENSMMUG00000001348
GO:0001822	kidney development	biological_process	0.041198	0.88442	31	1902	199	18463	ENSMMUG00000018426,ENSMMUG00000005736,ENSMMUG00000019143,ENSMMUG00000012933,ENSMMUG00000012585,ENSMMUG00000044953,ENSMMUG00000007356,ENSMMUG00000004309,ENSMMUG00000016616,ENSMMUG00000020406,ENSMMUG00000021144,ENSMMUG00000038256,ENSMMUG00000018018,ENSMMUG00000008464,ENSMMUG00000047000,ENSMMUG00000016549,ENSMMUG00000006579,ENSMMUG00000007085,ENSMMUG00000012608,ENSMMUG00000019031,ENSMMUG00000012110,…
GO:0098662	inorganic cation transmembrane transport	biological_process	0.041215	0.88442	71	1902	540	18463	ENSMMUG00000020212,ENSMMUG00000032213,ENSMMUG00000017833,ENSMMUG00000017414,ENSMMUG00000000342,ENSMMUG00000012328,ENSMMUG00000010272,ENSMMUG00000019096,ENSMMUG00000013232,ENSMMUG00000007975,ENSMMUG00000001618,ENSMMUG00000005736,ENSMMUG00000015768,ENSMMUG00000016616,ENSMMUG00000021477,ENSMMUG00000006529,ENSMMUG00000006442,ENSMMUG00000006723,ENSMMUG00000016893,ENSMMUG00000010903,ENSMMUG00000011156,…
GO:0030864	cortical actin cytoskeleton	cellular_component	0.041252	0.88442	14	1902	75	18463	ENSMMUG00000049150,ENSMMUG00000015221,ENSMMUG00000007329,ENSMMUG00000007142,ENSMMUG00000019767,ENSMMUG00000018353,ENSMMUG00000000477,ENSMMUG00000019172,ENSMMUG00000006101,ENSMMUG00000000373,ENSMMUG00000013020,ENSMMUG00000013746,ENSMMUG00000020416,ENSMMUG00000002721
GO:0005157	macrophage colony-stimulating factor receptor binding	molecular_function	0.041276	0.88442	2	1902	3	18463	ENSMMUG00000002680,ENSMMUG00000020415
GO:0016647	oxidoreductase activity, acting on the CH-NH group of donors, oxygen as acceptor	molecular_function	0.041276	0.88442	2	1902	3	18463	ENSMMUG00000006326,ENSMMUG00000020912
GO:0032079	positive regulation of endodeoxyribonuclease activity	biological_process	0.041278	0.88442	2	1902	3	18463	ENSMMUG00000001044,ENSMMUG00000007230
GO:0070634	transepithelial ammonium transport	biological_process	0.041278	0.88442	2	1902	3	18463	ENSMMUG00000022678,ENSMMUG00000017965
GO:0006068	ethanol catabolic process	biological_process	0.041284	0.88442	2	1902	3	18463	ENSMMUG00000011253,ENSMMUG00000000047
GO:0034499	late endosome to Golgi transport	biological_process	0.041284	0.88442	2	1902	3	18463	ENSMMUG00000040829,ENSMMUG00000017518
GO:0016748	succinyltransferase activity	molecular_function	0.041284	0.88442	2	1902	3	18463	ENSMMUG00000004260,ENSMMUG00000008429
GO:0031580	membrane raft distribution	biological_process	0.041284	0.88442	2	1902	3	18463	ENSMMUG00000009366,ENSMMUG00000013020
GO:0042608	T cell receptor binding	molecular_function	0.041284	0.88442	2	1902	3	18463	ENSMMUG00000009366,ENSMMUG00000021945
GO:0043366	beta selection	biological_process	0.041284	0.88442	2	1902	3	18463	ENSMMUG00000021545,ENSMMUG00000001748
GO:0070644	vitamin D response element binding	molecular_function	0.041284	0.88442	2	1902	3	18463	ENSMMUG00000009017,ENSMMUG00000006727
GO:0035276	ethanol binding	molecular_function	0.041284	0.88442	2	1902	3	18463	ENSMMUG00000014425,ENSMMUG00000011253
GO:0036369	transcription factor catabolic process	biological_process	0.041284	0.88442	2	1902	3	18463	ENSMMUG00000017475,ENSMMUG00000001728
GO:0071633	dihydroceramidase activity	molecular_function	0.041284	0.88442	2	1902	3	18463	ENSMMUG00000045740,ENSMMUG00000005698
GO:1903348	positive regulation of bicellular tight junction assembly	biological_process	0.041284	0.88442	2	1902	3	18463	ENSMMUG00000022888,ENSMMUG00000018245
GO:1900750	oligopeptide binding	molecular_function	0.041475	0.88754	3	1902	8	18463	ENSMMUG00000017940,ENSMMUG00000019630,ENSMMUG00000011822
GO:0030863	cortical cytoskeleton	cellular_component	0.041575	0.88791	17	1902	95	18463	ENSMMUG00000006101,ENSMMUG00000019172,ENSMMUG00000020416,ENSMMUG00000017100,ENSMMUG00000013746,ENSMMUG00000011377,ENSMMUG00000013020,ENSMMUG00000002721,ENSMMUG00000049150,ENSMMUG00000015221,ENSMMUG00000019767,ENSMMUG00000006894,ENSMMUG00000007329,ENSMMUG00000007142,ENSMMUG00000000477,ENSMMUG00000000373,ENSMMUG00000018353
GO:0031061	negative regulation of histone methylation	biological_process	0.041584	0.88791	5	1902	17	18463	ENSMMUG00000022116,ENSMMUG00000012677,ENSMMUG00000019474,ENSMMUG00000014604,ENSMMUG00000015362
GO:0022898	regulation of transmembrane transporter activity	biological_process	0.041841	0.89095	23	1902	140	18463	ENSMMUG00000016616,ENSMMUG00000017478,ENSMMUG00000000343,ENSMMUG00000001102,ENSMMUG00000005736,ENSMMUG00000021801,ENSMMUG00000039621,ENSMMUG00000000683,ENSMMUG00000015768,ENSMMUG00000017302,ENSMMUG00000008430,ENSMMUG00000004843,ENSMMUG00000021787,ENSMMUG00000016893,ENSMMUG00000007975,ENSMMUG00000023207,ENSMMUG00000045046,ENSMMUG00000022715,ENSMMUG00000016549,ENSMMUG00000017921,ENSMMUG00000009357,…
GO:0009895	negative regulation of catabolic process	biological_process	0.041932	0.89095	31	1902	203	18463	ENSMMUG00000006599,ENSMMUG00000013506,ENSMMUG00000012532,ENSMMUG00000007418,ENSMMUG00000004396,ENSMMUG00000001044,ENSMMUG00000007972,ENSMMUG00000014372,ENSMMUG00000010543,ENSMMUG00000002010,ENSMMUG00000018978,ENSMMUG00000008886,ENSMMUG00000017711,ENSMMUG00000012332,ENSMMUG00000017000,ENSMMUG00000002569,ENSMMUG00000007356,ENSMMUG00000005322,ENSMMUG00000040355,ENSMMUG00000004709,ENSMMUG00000009275,…
GO:0015791	polyol transport	biological_process	0.041936	0.89095	3	1902	8	18463	ENSMMUG00000038256,ENSMMUG00000001545,ENSMMUG00000023363
GO:0002638	negative regulation of immunoglobulin production	biological_process	0.041944	0.89095	3	1902	7	18463	ENSMMUG00000022203,ENSMMUG00000009198,ENSMMUG00000008624
GO:0045747	positive regulation of Notch signaling pathway	biological_process	0.04201	0.89095	7	1902	31	18463	ENSMMUG00000016074,ENSMMUG00000021144,ENSMMUG00000008790,ENSMMUG00000020779,ENSMMUG00000014541,ENSMMUG00000000140,ENSMMUG00000011702
GO:0021954	central nervous system neuron development	biological_process	0.042041	0.89095	12	1902	62	18463	ENSMMUG00000004843,ENSMMUG00000011607,ENSMMUG00000005322,ENSMMUG00000014334,ENSMMUG00000023382,ENSMMUG00000002651,ENSMMUG00000017588,ENSMMUG00000008443,ENSMMUG00000016089,ENSMMUG00000005507,ENSMMUG00000010895,ENSMMUG00000003304
GO:2000181	negative regulation of blood vessel morphogenesis	biological_process	0.042079	0.89095	15	1902	80	18463	ENSMMUG00000009926,ENSMMUG00000014541,ENSMMUG00000023401,ENSMMUG00000017351,ENSMMUG00000001850,ENSMMUG00000008833,ENSMMUG00000014603,ENSMMUG00000032429,ENSMMUG00000018245,ENSMMUG00000002569,ENSMMUG00000000140,ENSMMUG00000011403,ENSMMUG00000004811,ENSMMUG00000019031,ENSMMUG00000000270
GO:0034694	response to prostaglandin	biological_process	0.042094	0.89095	5	1902	18	18463	ENSMMUG00000003138,ENSMMUG00000014425,ENSMMUG00000009349,ENSMMUG00000006253,ENSMMUG00000001044
GO:0055074	calcium ion homeostasis	biological_process	0.042154	0.89101	44	1902	307	18463	ENSMMUG00000016884,ENSMMUG00000012948,ENSMMUG00000014305,ENSMMUG00000019031,ENSMMUG00000043739,ENSMMUG00000000342,ENSMMUG00000000149,ENSMMUG00000009504,ENSMMUG00000007506,ENSMMUG00000015403,ENSMMUG00000000700,ENSMMUG00000010784,ENSMMUG00000000426,ENSMMUG00000011389,ENSMMUG00000011403,ENSMMUG00000002569,ENSMMUG00000013049,ENSMMUG00000001661,ENSMMUG00000019159,ENSMMUG00000006727,ENSMMUG00000011478,…
GO:0010875	positive regulation of cholesterol efflux	biological_process	0.042189	0.89101	4	1902	13	18463	ENSMMUG00000014305,ENSMMUG00000009963,ENSMMUG00000020374,ENSMMUG00000023418
GO:0061180	mammary gland epithelium development	biological_process	0.042392	0.8937	11	1902	55	18463	ENSMMUG00000018245,ENSMMUG00000002569,ENSMMUG00000012110,ENSMMUG00000001306,ENSMMUG00000002680,ENSMMUG00000006579,ENSMMUG00000002660,ENSMMUG00000006727,ENSMMUG00000012963,ENSMMUG00000013542,ENSMMUG00000047811
GO:0043028	cysteine-type endopeptidase regulator activity involved in apoptotic process	molecular_function	0.042447	0.8937	7	1902	30	18463	ENSMMUG00000013397,ENSMMUG00000014910,ENSMMUG00000022111,ENSMMUG00000017529,ENSMMUG00000042157,ENSMMUG00000010093,ENSMMUG00000041847
GO:0001965	G-protein alpha-subunit binding	molecular_function	0.042501	0.8937	4	1902	13	18463	ENSMMUG00000011506,ENSMMUG00000019807,ENSMMUG00000009236,ENSMMUG00000021610
GO:0022038	corpus callosum development	biological_process	0.042526	0.8937	4	1902	12	18463	ENSMMUG00000003304,ENSMMUG00000023382,ENSMMUG00000008443,ENSMMUG00000046616
GO:0097630	intrinsic component of omegasome membrane	cellular_component	0.042607	0.8937	1	1902	1	18463	ENSMMUG00000023391
GO:0097631	integral component of omegasome membrane	cellular_component	0.042607	0.8937	1	1902	1	18463	ENSMMUG00000023391
GO:0071310	cellular response to organic substance	biological_process	0.042638	0.8937	201	1902	1643	18463	ENSMMUG00000047811,ENSMMUG00000022198,ENSMMUG00000007403,ENSMMUG00000022390,ENSMMUG00000000151,ENSMMUG00000020393,ENSMMUG00000000477,ENSMMUG00000003915,ENSMMUG00000023286,ENSMMUG00000005430,ENSMMUG00000005322,ENSMMUG00000044344,ENSMMUG00000008634,ENSMMUG00000044322,ENSMMUG00000011557,ENSMMUG00000015784,ENSMMUG00000017381,ENSMMUG00000002663,ENSMMUG00000000706,ENSMMUG00000017243,ENSMMUG00000001850,…
GO:0048306	calcium-dependent protein binding	molecular_function	0.042837	0.89689	9	1902	46	18463	ENSMMUG00000016589,ENSMMUG00000021887,ENSMMUG00000014403,ENSMMUG00000012000,ENSMMUG00000008917,ENSMMUG00000010895,ENSMMUG00000016893,ENSMMUG00000005618,ENSMMUG00000000700
GO:0045777	positive regulation of blood pressure	biological_process	0.042967	0.89866	4	1902	13	18463	ENSMMUG00000011403,ENSMMUG00000012608,ENSMMUG00000009703,ENSMMUG00000015177
GO:0071496	cellular response to external stimulus	biological_process	0.043062	0.8993	48	1902	335	18463	ENSMMUG00000023375,ENSMMUG00000008048,ENSMMUG00000014630,ENSMMUG00000010934,ENSMMUG00000010433,ENSMMUG00000008639,ENSMMUG00000041958,ENSMMUG00000000377,ENSMMUG00000016563,ENSMMUG00000048076,ENSMMUG00000002808,ENSMMUG00000011526,ENSMMUG00000022939,ENSMMUG00000008047,ENSMMUG00000041420,ENSMMUG00000010543,ENSMMUG00000010009,ENSMMUG00000019143,ENSMMUG00000015177,ENSMMUG00000010342,ENSMMUG00000003247,…
GO:0017049	GTP-Rho binding	molecular_function	0.043091	0.8993	5	1902	18	18463	ENSMMUG00000005727,ENSMMUG00000003498,ENSMMUG00000018148,ENSMMUG00000002721,ENSMMUG00000002868
GO:0042692	muscle cell differentiation	biological_process	0.043368	0.90412	40	1902	269	18463	ENSMMUG00000007209,ENSMMUG00000006101,ENSMMUG00000019143,ENSMMUG00000032429,ENSMMUG00000007022,ENSMMUG00000030922,ENSMMUG00000021787,ENSMMUG00000016893,ENSMMUG00000006571,ENSMMUG00000018492,ENSMMUG00000000033,ENSMMUG00000012486,ENSMMUG00000003071,ENSMMUG00000012963,ENSMMUG00000041480,ENSMMUG00000017654,ENSMMUG00000015459,ENSMMUG00000041958,ENSMMUG00000015273,ENSMMUG00000006296,ENSMMUG00000043626,…
GO:2000516	positive regulation of CD4-positive, alpha-beta T cell activation	biological_process	0.043428	0.90426	6	1902	23	18463	ENSMMUG00000002043,ENSMMUG00000008624,ENSMMUG00000031831,ENSMMUG00000008670,ENSMMUG00000012486,ENSMMUG00000019756
GO:0043370	regulation of CD4-positive, alpha-beta T cell differentiation	biological_process	0.043498	0.90426	7	1902	29	18463	ENSMMUG00000012486,ENSMMUG00000007098,ENSMMUG00000019756,ENSMMUG00000009198,ENSMMUG00000008624,ENSMMUG00000031831,ENSMMUG00000008670
GO:0006970	response to osmotic stress	biological_process	0.043589	0.90426	9	1902	41	18463	ENSMMUG00000043275,ENSMMUG00000005727,ENSMMUG00000016553,ENSMMUG00000023755,ENSMMUG00000008207,ENSMMUG00000041566,ENSMMUG00000008639,ENSMMUG00000005424,ENSMMUG00000009119
GO:0040012	regulation of locomotion	biological_process	0.043605	0.90426	95	1902	714	18463	ENSMMUG00000041480,ENSMMUG00000013257,ENSMMUG00000019605,ENSMMUG00000006723,ENSMMUG00000010549,ENSMMUG00000023116,ENSMMUG00000001074,ENSMMUG00000015689,ENSMMUG00000014910,ENSMMUG00000005507,ENSMMUG00000002909,ENSMMUG00000017588,ENSMMUG00000005727,ENSMMUG00000002404,ENSMMUG00000019496,ENSMMUG00000012939,ENSMMUG00000015913,ENSMMUG00000009194,ENSMMUG00000020117,ENSMMUG00000011614,ENSMMUG00000009786,…
GO:0019725	cellular homeostasis	biological_process	0.04364	0.90426	84	1902	641	18463	ENSMMUG00000007506,ENSMMUG00000009504,ENSMMUG00000000149,ENSMMUG00000011845,ENSMMUG00000006547,ENSMMUG00000016507,ENSMMUG00000012948,ENSMMUG00000020258,ENSMMUG00000011478,ENSMMUG00000006727,ENSMMUG00000022010,ENSMMUG00000019159,ENSMMUG00000017100,ENSMMUG00000001661,ENSMMUG00000013049,ENSMMUG00000018258,ENSMMUG00000011403,ENSMMUG00000011389,ENSMMUG00000010784,ENSMMUG00000000426,ENSMMUG00000008263,…
GO:0072507	divalent inorganic cation homeostasis	biological_process	0.043675	0.90426	48	1902	345	18463	ENSMMUG00000009194,ENSMMUG00000007329,ENSMMUG00000049150,ENSMMUG00000007209,ENSMMUG00000047693,ENSMMUG00000015663,ENSMMUG00000009786,ENSMMUG00000013542,ENSMMUG00000023186,ENSMMUG00000020651,ENSMMUG00000009820,ENSMMUG00000014425,ENSMMUG00000012988,ENSMMUG00000018925,ENSMMUG00000017921,ENSMMUG00000017922,ENSMMUG00000012000,ENSMMUG00000006723,ENSMMUG00000011968,ENSMMUG00000006571,ENSMMUG00000043400,…
GO:0046164	alcohol catabolic process	biological_process	0.043713	0.90426	10	1902	50	18463	ENSMMUG00000007230,ENSMMUG00000011253,ENSMMUG00000029164,ENSMMUG00000009088,ENSMMUG00000000047,ENSMMUG00000019496,ENSMMUG00000014305,ENSMMUG00000022395,ENSMMUG00000002373,ENSMMUG00000003611
GO:0000244	spliceosomal tri-snRNP complex assembly	biological_process	0.043831	0.90426	3	1902	7	18463	ENSMMUG00000014530,ENSMMUG00000000822,ENSMMUG00000004820
GO:0032051	clathrin light chain binding	molecular_function	0.043841	0.90426	3	1902	7	18463	ENSMMUG00000015221,ENSMMUG00000020203,ENSMMUG00000005432
GO:0060242	contact inhibition	biological_process	0.043841	0.90426	3	1902	7	18463	ENSMMUG00000012110,ENSMMUG00000013283,ENSMMUG00000003396
GO:0072395	signal transduction involved in cell cycle checkpoint	biological_process	0.043923	0.90476	6	1902	24	18463	ENSMMUG00000022838,ENSMMUG00000008639,ENSMMUG00000016715,ENSMMUG00000002569,ENSMMUG00000014530,ENSMMUG00000003210
GO:1902305	regulation of sodium ion transmembrane transport	biological_process	0.043958	0.90476	8	1902	36	18463	ENSMMUG00000000343,ENSMMUG00000023207,ENSMMUG00000016616,ENSMMUG00000016893,ENSMMUG00000017478,ENSMMUG00000004843,ENSMMUG00000005736,ENSMMUG00000039621
GO:0034382	chylomicron remnant clearance	biological_process	0.044229	0.90841	2	1902	4	18463	ENSMMUG00000011133,ENSMMUG00000014305
GO:0071830	triglyceride-rich lipoprotein particle clearance	biological_process	0.044229	0.90841	2	1902	4	18463	ENSMMUG00000014305,ENSMMUG00000011133
GO:0002090	regulation of receptor internalization	biological_process	0.044341	0.90919	7	1902	30	18463	ENSMMUG00000013232,ENSMMUG00000001748,ENSMMUG00000017654,ENSMMUG00000017529,ENSMMUG00000014409,ENSMMUG00000002697,ENSMMUG00000005736
GO:0021680	cerebellar Purkinje cell layer development	biological_process	0.044388	0.90919	6	1902	23	18463	ENSMMUG00000042839,ENSMMUG00000018986,ENSMMUG00000021668,ENSMMUG00000021144,ENSMMUG00000031977,ENSMMUG00000021399
GO:0021697	cerebellar cortex formation	biological_process	0.044475	0.90919	5	1902	18	18463	ENSMMUG00000006089,ENSMMUG00000031977,ENSMMUG00000021144,ENSMMUG00000021668,ENSMMUG00000042839
GO:0004190	aspartic-type endopeptidase activity	molecular_function	0.044541	0.90919	6	1902	26	18463	ENSMMUG00000008464,ENSMMUG00000005119,ENSMMUG00000018525,ENSMMUG00000003874,ENSMMUG00000039891,ENSMMUG00000013402
GO:0070001	aspartic-type peptidase activity	molecular_function	0.044541	0.90919	6	1902	26	18463	ENSMMUG00000039891,ENSMMUG00000013402,ENSMMUG00000008464,ENSMMUG00000005119,ENSMMUG00000018525,ENSMMUG00000003874
GO:1902895	positive regulation of pri-miRNA transcription from RNA polymerase II promoter	biological_process	0.044549	0.90919	6	1902	23	18463	ENSMMUG00000014603,ENSMMUG00000012042,ENSMMUG00000000033,ENSMMUG00000047424,ENSMMUG00000007418,ENSMMUG00000008639
GO:0051019	mitogen-activated protein kinase binding	molecular_function	0.044924	0.91512	5	1902	17	18463	ENSMMUG00000012103,ENSMMUG00000004760,ENSMMUG00000012608,ENSMMUG00000010433,ENSMMUG00000010495
GO:0033059	cellular pigmentation	biological_process	0.044946	0.91512	7	1902	29	18463	ENSMMUG00000017963,ENSMMUG00000022932,ENSMMUG00000015663,ENSMMUG00000012094,ENSMMUG00000013232,ENSMMUG00000023442,ENSMMUG00000022934
GO:0001836	release of cytochrome c from mitochondria	biological_process	0.044981	0.91512	8	1902	40	18463	ENSMMUG00000016549,ENSMMUG00000008639,ENSMMUG00000007209,ENSMMUG00000001044,ENSMMUG00000012963,ENSMMUG00000041847,ENSMMUG00000016096,ENSMMUG00000005985
GO:0031432	titin binding	molecular_function	0.045095	0.91568	3	1902	8	18463	ENSMMUG00000020032,ENSMMUG00000017921,ENSMMUG00000007591
GO:0045744	negative regulation of G-protein coupled receptor protein signaling pathway	biological_process	0.045102	0.91568	7	1902	32	18463	ENSMMUG00000001888,ENSMMUG00000019807,ENSMMUG00000014334,ENSMMUG00000021808,ENSMMUG00000017529,ENSMMUG00000010603,ENSMMUG00000017654
GO:1902589	single-organism organelle organization	biological_process	0.04518	0.91593	270	1902	2203	18463	ENSMMUG00000013113,ENSMMUG00000002569,ENSMMUG00000013514,ENSMMUG00000004744,ENSMMUG00000011503,ENSMMUG00000048207,ENSMMUG00000020150,ENSMMUG00000007859,ENSMMUG00000007461,ENSMMUG00000003631,ENSMMUG00000020690,ENSMMUG00000021842,ENSMMUG00000019172,ENSMMUG00000000455,ENSMMUG00000009895,ENSMMUG00000009198,ENSMMUG00000017450,ENSMMUG00000018672,ENSMMUG00000021935,ENSMMUG00000010628,ENSMMUG00000023161,…
GO:0003143	embryonic heart tube morphogenesis	biological_process	0.04525	0.91593	9	1902	43	18463	ENSMMUG00000000033,ENSMMUG00000021144,ENSMMUG00000004396,ENSMMUG00000002663,ENSMMUG00000014791,ENSMMUG00000003396,ENSMMUG00000005096,ENSMMUG00000007356,ENSMMUG00000012110
GO:1903507	negative regulation of nucleic acid-templated transcription	biological_process	0.045275	0.91593	127	1902	1007	18463	ENSMMUG00000016658,ENSMMUG00000018710,ENSMMUG00000012724,ENSMMUG00000015803,ENSMMUG00000014604,ENSMMUG00000019385,ENSMMUG00000019111,ENSMMUG00000001817,ENSMMUG00000013240,ENSMMUG00000000715,ENSMMUG00000044441,ENSMMUG00000012585,ENSMMUG00000009129,ENSMMUG00000002373,ENSMMUG00000032429,ENSMMUG00000023375,ENSMMUG00000008624,ENSMMUG00000019955,ENSMMUG00000000199,ENSMMUG00000005675,ENSMMUG00000015390,…
GO:0097060	synaptic membrane	cellular_component	0.045309	0.91593	23	1902	134	18463	ENSMMUG00000023046,ENSMMUG00000008260,ENSMMUG00000007972,ENSMMUG00000011401,ENSMMUG00000016596,ENSMMUG00000007209,ENSMMUG00000001661,ENSMMUG00000048207,ENSMMUG00000021514,ENSMMUG00000009683,ENSMMUG00000002697,ENSMMUG00000007975,ENSMMUG00000039412,ENSMMUG00000023025,ENSMMUG00000020238,ENSMMUG00000014137,ENSMMUG00000020203,ENSMMUG00000017292,ENSMMUG00000006442,ENSMMUG00000008899,ENSMMUG00000013560,…
GO:0051494	negative regulation of cytoskeleton organization	biological_process	0.045384	0.91593	19	1902	112	18463	ENSMMUG00000009357,ENSMMUG00000047685,ENSMMUG00000014756,ENSMMUG00000002373,ENSMMUG00000000001,ENSMMUG00000015221,ENSMMUG00000007329,ENSMMUG00000006894,ENSMMUG00000019767,ENSMMUG00000010507,ENSMMUG00000019172,ENSMMUG00000018725,ENSMMUG00000007230,ENSMMUG00000013020,ENSMMUG00000013746,ENSMMUG00000002573,ENSMMUG00000015054,ENSMMUG00000009087,ENSMMUG00000005488
GO:0032228	regulation of synaptic transmission, GABAergic	biological_process	0.045398	0.91593	4	1902	12	18463	ENSMMUG00000016421,ENSMMUG00000015982,ENSMMUG00000014425,ENSMMUG00000014334
GO:0061298	retina vasculature development in camera-type eye	biological_process	0.045547	0.91775	4	1902	12	18463	ENSMMUG00000017588,ENSMMUG00000008749,ENSMMUG00000004982,ENSMMUG00000022280
GO:1902307	positive regulation of sodium ion transmembrane transport	biological_process	0.04561	0.91775	4	1902	12	18463	ENSMMUG00000039621,ENSMMUG00000016893,ENSMMUG00000016616,ENSMMUG00000017478
GO:0006873	cellular ion homeostasis	biological_process	0.04563	0.91775	61	1902	453	18463	ENSMMUG00000017922,ENSMMUG00000017921,ENSMMUG00000018925,ENSMMUG00000012988,ENSMMUG00000012000,ENSMMUG00000011968,ENSMMUG00000006723,ENSMMUG00000043400,ENSMMUG00000006571,ENSMMUG00000016893,ENSMMUG00000014742,ENSMMUG00000022678,ENSMMUG00000008263,ENSMMUG00000017946,ENSMMUG00000039621,ENSMMUG00000007329,ENSMMUG00000009194,ENSMMUG00000049150,ENSMMUG00000003789,ENSMMUG00000015663,ENSMMUG00000047693,…
GO:0009608	response to symbiont	biological_process	0.045736	0.91798	1	1902	1	18463	ENSMMUG00000012963
GO:0009609	response to symbiotic bacterium	biological_process	0.045736	0.91798	1	1902	1	18463	ENSMMUG00000012963
GO:0043226	organelle	cellular_component	0.045802	0.91814	1135	1902	10493	18463	ENSMMUG00000032429,ENSMMUG00000019237,ENSMMUG00000013728,ENSMMUG00000005432,ENSMMUG00000021056,ENSMMUG00000043515,ENSMMUG00000007972,ENSMMUG00000014604,ENSMMUG00000047000,ENSMMUG00000046352,ENSMMUG00000000506,ENSMMUG00000023261,ENSMMUG00000009087,ENSMMUG00000000377,ENSMMUG00000012042,ENSMMUG00000023221,ENSMMUG00000002130,ENSMMUG00000020538,ENSMMUG00000007966,ENSMMUG00000018773,ENSMMUG00000009256,…
GO:0004004	ATP-dependent RNA helicase activity	molecular_function	0.045838	0.91814	7	1902	28	18463	ENSMMUG00000002129,ENSMMUG00000023261,ENSMMUG00000009275,ENSMMUG00000006070,ENSMMUG00000001005,ENSMMUG00000023286,ENSMMUG00000017902
GO:0003824	catalytic activity	molecular_function	0.045979	0.92	637	1902	5567	18463	ENSMMUG00000000972,ENSMMUG00000001614,ENSMMUG00000023165,ENSMMUG00000013565,ENSMMUG00000018404,ENSMMUG00000021269,ENSMMUG00000006359,ENSMMUG00000042900,ENSMMUG00000008432,ENSMMUG00000011871,ENSMMUG00000029927,ENSMMUG00000005307,ENSMMUG00000020110,ENSMMUG00000003029,ENSMMUG00000021328,ENSMMUG00000018849,ENSMMUG00000000278,ENSMMUG00000038615,ENSMMUG00000008462,ENSMMUG00000014346,ENSMMUG00000020534,…
GO:0045055	regulated secretory pathway	biological_process	0.0461	0.92066	11	1902	55	18463	ENSMMUG00000007329,ENSMMUG00000030785,ENSMMUG00000007960,ENSMMUG00000005027,ENSMMUG00000021801,ENSMMUG00000023221,ENSMMUG00000022159,ENSMMUG00000006101,ENSMMUG00000011317,ENSMMUG00000001748,ENSMMUG00000048207
GO:0045624	positive regulation of T-helper cell differentiation	biological_process	0.046147	0.92066	4	1902	12	18463	ENSMMUG00000012486,ENSMMUG00000019756,ENSMMUG00000031831,ENSMMUG00000008670
GO:0033194	response to hydroperoxide	biological_process	0.046154	0.92066	4	1902	13	18463	ENSMMUG00000004467,ENSMMUG00000012963,ENSMMUG00000007230,ENSMMUG00000048207
GO:0008219	cell death	biological_process	0.046384	0.92223	161	1902	1278	18463	ENSMMUG00000019838,ENSMMUG00000000426,ENSMMUG00000041847,ENSMMUG00000022824,ENSMMUG00000003874,ENSMMUG00000021144,ENSMMUG00000001661,ENSMMUG00000019159,ENSMMUG00000022010,ENSMMUG00000018245,ENSMMUG00000014747,ENSMMUG00000011845,ENSMMUG00000002515,ENSMMUG00000016096,ENSMMUG00000010093,ENSMMUG00000044552,ENSMMUG00000022363,ENSMMUG00000001748,ENSMMUG00000011265,ENSMMUG00000021120,ENSMMUG00000003396,…
GO:0016265	death	biological_process	0.046384	0.92223	161	1902	1278	18463	ENSMMUG00000018468,ENSMMUG00000004882,ENSMMUG00000004179,ENSMMUG00000011910,ENSMMUG00000006727,ENSMMUG00000008100,ENSMMUG00000022111,ENSMMUG00000007230,ENSMMUG00000017274,ENSMMUG00000009175,ENSMMUG00000007356,ENSMMUG00000019756,ENSMMUG00000003140,ENSMMUG00000011042,ENSMMUG00000013140,ENSMMUG00000011935,ENSMMUG00000001040,ENSMMUG00000002991,ENSMMUG00000004464,ENSMMUG00000002680,ENSMMUG00000018925,…
GO:0034706	sodium channel complex	cellular_component	0.046391	0.92223	5	1902	17	18463	ENSMMUG00000000343,ENSMMUG00000004843,ENSMMUG00000000580,ENSMMUG00000020212,ENSMMUG00000000524
GO:0021612	facial nerve structural organization	biological_process	0.046454	0.92223	3	1902	8	18463	ENSMMUG00000005507,ENSMMUG00000017588,ENSMMUG00000010337
GO:0001221	transcription cofactor binding	molecular_function	0.04647	0.92223	6	1902	24	18463	ENSMMUG00000007418,ENSMMUG00000018930,ENSMMUG00000014791,ENSMMUG00000023394,ENSMMUG00000040660,ENSMMUG00000022771
GO:0010586	miRNA metabolic process	biological_process	0.046872	0.92925	6	1902	23	18463	ENSMMUG00000044953,ENSMMUG00000015432,ENSMMUG00000007418,ENSMMUG00000018849,ENSMMUG00000022911,ENSMMUG00000021659
GO:0001655	urogenital system development	biological_process	0.046965	0.93014	36	1902	239	18463	ENSMMUG00000016549,ENSMMUG00000012608,ENSMMUG00000010674,ENSMMUG00000022280,ENSMMUG00000002909,ENSMMUG00000000044,ENSMMUG00000017588,ENSMMUG00000012486,ENSMMUG00000019143,ENSMMUG00000018426,ENSMMUG00000012933,ENSMMUG00000044953,ENSMMUG00000012585,ENSMMUG00000003304,ENSMMUG00000004309,ENSMMUG00000020406,ENSMMUG00000022198,ENSMMUG00000047000,ENSMMUG00000018018,ENSMMUG00000008464,ENSMMUG00000007085,…
GO:0003774	motor activity	molecular_function	0.047088	0.93122	22	1902	128	18463	ENSMMUG00000013651,ENSMMUG00000012933,ENSMMUG00000039515,ENSMMUG00000013685,ENSMMUG00000013113,ENSMMUG00000007504,ENSMMUG00000014762,ENSMMUG00000001179,ENSMMUG00000006101,ENSMMUG00000011588,ENSMMUG00000020777,ENSMMUG00000041799,ENSMMUG00000010367,ENSMMUG00000004868,ENSMMUG00000015696,ENSMMUG00000022520,ENSMMUG00000004177,ENSMMUG00000012229,ENSMMUG00000018726,ENSMMUG00000005921,ENSMMUG00000009684,…
GO:0008637	apoptotic mitochondrial changes	biological_process	0.047115	0.93122	13	1902	75	18463	ENSMMUG00000015221,ENSMMUG00000011845,ENSMMUG00000008639,ENSMMUG00000016549,ENSMMUG00000005985,ENSMMUG00000016096,ENSMMUG00000041847,ENSMMUG00000012963,ENSMMUG00000010827,ENSMMUG00000004464,ENSMMUG00000022010,ENSMMUG00000001044,ENSMMUG00000007209
GO:0048013	ephrin receptor signaling pathway	biological_process	0.04733	0.93254	7	1902	29	18463	ENSMMUG00000023382,ENSMMUG00000007375,ENSMMUG00000003304,ENSMMUG00000018059,ENSMMUG00000023350,ENSMMUG00000018245,ENSMMUG00000014408
GO:0042090	interleukin-12 biosynthetic process	biological_process	0.047426	0.93254	3	1902	8	18463	ENSMMUG00000001748,ENSMMUG00000007418,ENSMMUG00000008100
GO:0045075	regulation of interleukin-12 biosynthetic process	biological_process	0.047426	0.93254	3	1902	8	18463	ENSMMUG00000007418,ENSMMUG00000001748,ENSMMUG00000008100
GO:0009725	response to hormone	biological_process	0.047494	0.93254	60	1902	442	18463	ENSMMUG00000008464,ENSMMUG00000014425,ENSMMUG00000007209,ENSMMUG00000020777,ENSMMUG00000000803,ENSMMUG00000010164,ENSMMUG00000002808,ENSMMUG00000009194,ENSMMUG00000005322,ENSMMUG00000032429,ENSMMUG00000002592,ENSMMUG00000002373,ENSMMUG00000005430,ENSMMUG00000003915,ENSMMUG00000015982,ENSMMUG00000020586,ENSMMUG00000009349,ENSMMUG00000014132,ENSMMUG00000000033,ENSMMUG00000012486,ENSMMUG00000023375,…
GO:0046460	neutral lipid biosynthetic process	biological_process	0.047516	0.93254	6	1902	24	18463	ENSMMUG00000003611,ENSMMUG00000004251,ENSMMUG00000010547,ENSMMUG00000023375,ENSMMUG00000000825,ENSMMUG00000000506
GO:0046463	acylglycerol biosynthetic process	biological_process	0.047516	0.93254	6	1902	24	18463	ENSMMUG00000003611,ENSMMUG00000000506,ENSMMUG00000023375,ENSMMUG00000000825,ENSMMUG00000010547,ENSMMUG00000004251
GO:0051961	negative regulation of nervous system development	biological_process	0.047562	0.93254	28	1902	183	18463	ENSMMUG00000008749,ENSMMUG00000019072,ENSMMUG00000017588,ENSMMUG00000015268,ENSMMUG00000001404,ENSMMUG00000016919,ENSMMUG00000014132,ENSMMUG00000020144,ENSMMUG00000017381,ENSMMUG00000005507,ENSMMUG00000015689,ENSMMUG00000017652,ENSMMUG00000046616,ENSMMUG00000022395,ENSMMUG00000020538,ENSMMUG00000008639,ENSMMUG00000006300,ENSMMUG00000014305,ENSMMUG00000001817,ENSMMUG00000021144,ENSMMUG00000013788,…
GO:1901698	response to nitrogen compound	biological_process	0.047591	0.93254	72	1902	537	18463	ENSMMUG00000000256,ENSMMUG00000010472,ENSMMUG00000003603,ENSMMUG00000005736,ENSMMUG00000007418,ENSMMUG00000016093,ENSMMUG00000001044,ENSMMUG00000021808,ENSMMUG00000015628,ENSMMUG00000014046,ENSMMUG00000015051,ENSMMUG00000006581,ENSMMUG00000022911,ENSMMUG00000006253,ENSMMUG00000011607,ENSMMUG00000014334,ENSMMUG00000017985,ENSMMUG00000004251,ENSMMUG00000020779,ENSMMUG00000020586,ENSMMUG00000044953,…
GO:0016236	macroautophagy	biological_process	0.047723	0.93254	27	1902	174	18463	ENSMMUG00000030785,ENSMMUG00000016563,ENSMMUG00000008639,ENSMMUG00000009956,ENSMMUG00000014630,ENSMMUG00000000700,ENSMMUG00000008048,ENSMMUG00000005352,ENSMMUG00000010433,ENSMMUG00000019672,ENSMMUG00000023375,ENSMMUG00000006728,ENSMMUG00000011389,ENSMMUG00000017000,ENSMMUG00000016709,ENSMMUG00000017711,ENSMMUG00000019143,ENSMMUG00000008047,ENSMMUG00000022939,ENSMMUG00000022824,ENSMMUG00000023391,…
GO:0014909	smooth muscle cell migration	biological_process	0.047733	0.93254	6	1902	24	18463	ENSMMUG00000014618,ENSMMUG00000041480,ENSMMUG00000009926,ENSMMUG00000016720,ENSMMUG00000011557,ENSMMUG00000005488
GO:0015908	fatty acid transport	biological_process	0.047749	0.93254	11	1902	55	18463	ENSMMUG00000043275,ENSMMUG00000012605,ENSMMUG00000015449,ENSMMUG00000001044,ENSMMUG00000001748,ENSMMUG00000048211,ENSMMUG00000014334,ENSMMUG00000005322,ENSMMUG00000018907,ENSMMUG00000012608,ENSMMUG00000014305
GO:0045603	positive regulation of endothelial cell differentiation	biological_process	0.047758	0.93254	4	1902	13	18463	ENSMMUG00000004982,ENSMMUG00000011910,ENSMMUG00000006586,ENSMMUG00000047424
GO:0021522	spinal cord motor neuron differentiation	biological_process	0.047821	0.93267	6	1902	25	18463	ENSMMUG00000017652,ENSMMUG00000007356,ENSMMUG00000021935,ENSMMUG00000004396,ENSMMUG00000004882,ENSMMUG00000005096
GO:0055067	monovalent inorganic cation homeostasis	biological_process	0.047861	0.93267	18	1902	101	18463	ENSMMUG00000014334,ENSMMUG00000006547,ENSMMUG00000017833,ENSMMUG00000016884,ENSMMUG00000020212,ENSMMUG00000000700,ENSMMUG00000022678,ENSMMUG00000016893,ENSMMUG00000000524,ENSMMUG00000017416,ENSMMUG00000039621,ENSMMUG00000001618,ENSMMUG00000017946,ENSMMUG00000020436,ENSMMUG00000016553,ENSMMUG00000017427,ENSMMUG00000017100,ENSMMUG00000003789
GO:0045335	phagocytic vesicle	cellular_component	0.047968	0.93381	12	1902	60	18463	ENSMMUG00000000706,ENSMMUG00000040829,ENSMMUG00000010578,ENSMMUG00000013020,ENSMMUG00000015784,ENSMMUG00000007859,ENSMMUG00000001748,ENSMMUG00000011526,ENSMMUG00000018148,ENSMMUG00000007329,ENSMMUG00000019767,ENSMMUG00000016421
GO:0044085	cellular component biogenesis	biological_process	0.0481	0.93544	282	1902	2480	18463	ENSMMUG00000009087,ENSMMUG00000011526,ENSMMUG00000023261,ENSMMUG00000010543,ENSMMUG00000005432,ENSMMUG00000019143,ENSMMUG00000009349,ENSMMUG00000011614,ENSMMUG00000019223,ENSMMUG00000009119,ENSMMUG00000007142,ENSMMUG00000010862,ENSMMUG00000018492,ENSMMUG00000044257,ENSMMUG00000002066,ENSMMUG00000015529,ENSMMUG00000006735,ENSMMUG00000019496,ENSMMUG00000016637,ENSMMUG00000016421,ENSMMUG00000008639,…
GO:0031640	killing of cells of other organism	biological_process	0.048281	0.93709	6	1902	29	18463	ENSMMUG00000015913,ENSMMUG00000010655,ENSMMUG00000001748,ENSMMUG00000004413,ENSMMUG00000010286,ENSMMUG00000008742
GO:0044364	disruption of cells of other organism	biological_process	0.048281	0.93709	6	1902	29	18463	ENSMMUG00000010286,ENSMMUG00000008742,ENSMMUG00000004413,ENSMMUG00000010655,ENSMMUG00000001748,ENSMMUG00000015913
GO:0033157	regulation of intracellular protein transport	biological_process	0.048402	0.93849	27	1902	171	18463	ENSMMUG00000005322,ENSMMUG00000002373,ENSMMUG00000001348,ENSMMUG00000017416,ENSMMUG00000007356,ENSMMUG00000021801,ENSMMUG00000015632,ENSMMUG00000012332,ENSMMUG00000000477,ENSMMUG00000020374,ENSMMUG00000021659,ENSMMUG00000007230,ENSMMUG00000019273,ENSMMUG00000006599,ENSMMUG00000004396,ENSMMUG00000006442,ENSMMUG00000013955,ENSMMUG00000012110,ENSMMUG00000005218,ENSMMUG00000006398,ENSMMUG00000021096,…
GO:0071241	cellular response to inorganic substance	biological_process	0.048464	0.93875	21	1902	133	18463	ENSMMUG00000007586,ENSMMUG00000009194,ENSMMUG00000005122,ENSMMUG00000007356,ENSMMUG00000017302,ENSMMUG00000011389,ENSMMUG00000001044,ENSMMUG00000043626,ENSMMUG00000038256,ENSMMUG00000005698,ENSMMUG00000011527,ENSMMUG00000016549,ENSMMUG00000021935,ENSMMUG00000011741,ENSMMUG00000003118,ENSMMUG00000014430,ENSMMUG00000001404,ENSMMUG00000019496,ENSMMUG00000001728,ENSMMUG00000018476,ENSMMUG00000022598
GO:0042036	negative regulation of cytokine biosynthetic process	biological_process	0.048564	0.93884	5	1902	20	18463	ENSMMUG00000020393,ENSMMUG00000038702,ENSMMUG00000008624,ENSMMUG00000002917,ENSMMUG00000038615
GO:0046883	regulation of hormone secretion	biological_process	0.048626	0.93884	22	1902	141	18463	ENSMMUG00000023375,ENSMMUG00000017529,ENSMMUG00000020779,ENSMMUG00000019174,ENSMMUG00000009504,ENSMMUG00000030785,ENSMMUG00000014334,ENSMMUG00000006723,ENSMMUG00000006442,ENSMMUG00000014002,ENSMMUG00000048207,ENSMMUG00000007209,ENSMMUG00000021808,ENSMMUG00000020703,ENSMMUG00000004173,ENSMMUG00000015628,ENSMMUG00000022390,ENSMMUG00000014425,ENSMMUG00000015177,ENSMMUG00000000613,ENSMMUG00000009194,…
GO:0030054	cell junction	cellular_component	0.048704	0.93884	80	1902	578	18463	ENSMMUG00000001763,ENSMMUG00000004843,ENSMMUG00000041388,ENSMMUG00000019767,ENSMMUG00000021514,ENSMMUG00000021801,ENSMMUG00000005427,ENSMMUG00000000669,ENSMMUG00000020534,ENSMMUG00000007230,ENSMMUG00000019159,ENSMMUG00000018148,ENSMMUG00000021144,ENSMMUG00000001661,ENSMMUG00000004282,ENSMMUG00000004179,ENSMMUG00000000388,ENSMMUG00000018245,ENSMMUG00000012659,ENSMMUG00000011713,ENSMMUG00000013558,…
GO:0090343	positive regulation of cell aging	biological_process	0.04873	0.93884	4	1902	13	18463	ENSMMUG00000008639,ENSMMUG00000016096,ENSMMUG00000019529,ENSMMUG00000000980
GO:0007213	G-protein coupled acetylcholine receptor signaling pathway	biological_process	0.048819	0.93884	4	1902	13	18463	ENSMMUG00000017292,ENSMMUG00000002961,ENSMMUG00000021610,ENSMMUG00000039412
GO:1901380	negative regulation of potassium ion transmembrane transport	biological_process	0.048864	0.93884	4	1902	13	18463	ENSMMUG00000006571,ENSMMUG00000001102,ENSMMUG00000020436,ENSMMUG00000045046
GO:0051048	negative regulation of secretion	biological_process	0.048947	0.93884	22	1902	142	18463	ENSMMUG00000014305,ENSMMUG00000030785,ENSMMUG00000022403,ENSMMUG00000006529,ENSMMUG00000006442,ENSMMUG00000000377,ENSMMUG00000014334,ENSMMUG00000018973,ENSMMUG00000008624,ENSMMUG00000023375,ENSMMUG00000020779,ENSMMUG00000000426,ENSMMUG00000008714,ENSMMUG00000015768,ENSMMUG00000000613,ENSMMUG00000020393,ENSMMUG00000009194,ENSMMUG00000002569,ENSMMUG00000005322,ENSMMUG00000021808,ENSMMUG00000016616,…
GO:1903798	regulation of production of miRNAs involved in gene silencing by miRNA	biological_process	0.048972	0.93884	5	1902	18	18463	ENSMMUG00000044953,ENSMMUG00000019564,ENSMMUG00000018492,ENSMMUG00000022911,ENSMMUG00000008639
GO:0060840	artery development	biological_process	0.049009	0.93884	12	1902	65	18463	ENSMMUG00000005322,ENSMMUG00000007356,ENSMMUG00000003611,ENSMMUG00000004982,ENSMMUG00000014305,ENSMMUG00000017588,ENSMMUG00000000033,ENSMMUG00000014541,ENSMMUG00000012103,ENSMMUG00000004396,ENSMMUG00000008790,ENSMMUG00000002663
GO:0000792	heterochromatin	cellular_component	0.049012	0.93884	12	1902	63	18463	ENSMMUG00000019955,ENSMMUG00000017428,ENSMMUG00000046417,ENSMMUG00000014604,ENSMMUG00000012538,ENSMMUG00000019529,ENSMMUG00000003863,ENSMMUG00000007738,ENSMMUG00000009014,ENSMMUG00000002569,ENSMMUG00000012677,ENSMMUG00000013565
GO:1902547	regulation of cellular response to vascular endothelial growth factor stimulus	biological_process	0.049074	0.93884	5	1902	18	18463	ENSMMUG00000019392,ENSMMUG00000014474,ENSMMUG00000013232,ENSMMUG00000021144,ENSMMUG00000010402
GO:0044070	regulation of anion transport	biological_process	0.049137	0.93884	13	1902	72	18463	ENSMMUG00000014305,ENSMMUG00000014334,ENSMMUG00000030785,ENSMMUG00000011741,ENSMMUG00000018907,ENSMMUG00000005122,ENSMMUG00000013955,ENSMMUG00000001044,ENSMMUG00000007230,ENSMMUG00000001748,ENSMMUG00000016089,ENSMMUG00000014630,ENSMMUG00000022715
GO:0004812	aminoacyl-tRNA ligase activity	molecular_function	0.0492	0.93884	9	1902	42	18463	ENSMMUG00000018020,ENSMMUG00000021837,ENSMMUG00000006828,ENSMMUG00000028765,ENSMMUG00000004483,ENSMMUG00000004481,ENSMMUG00000000278,ENSMMUG00000013865,ENSMMUG00000018609
GO:0016875	ligase activity, forming carbon-oxygen bonds	molecular_function	0.0492	0.93884	9	1902	42	18463	ENSMMUG00000004483,ENSMMUG00000000278,ENSMMUG00000004481,ENSMMUG00000013865,ENSMMUG00000018609,ENSMMUG00000018020,ENSMMUG00000021837,ENSMMUG00000006828,ENSMMUG00000028765
GO:0016876	ligase activity, forming aminoacyl-tRNA and related compounds	molecular_function	0.0492	0.93884	9	1902	42	18463	ENSMMUG00000018020,ENSMMUG00000021837,ENSMMUG00000028765,ENSMMUG00000006828,ENSMMUG00000004483,ENSMMUG00000000278,ENSMMUG00000004481,ENSMMUG00000018609,ENSMMUG00000013865
GO:0006418	tRNA aminoacylation for protein translation	biological_process	0.049285	0.93884	9	1902	42	18463	ENSMMUG00000021837,ENSMMUG00000018020,ENSMMUG00000028765,ENSMMUG00000006828,ENSMMUG00000004481,ENSMMUG00000000278,ENSMMUG00000004483,ENSMMUG00000018609,ENSMMUG00000013865
GO:0051044	positive regulation of membrane protein ectodomain proteolysis	biological_process	0.04929	0.93884	4	1902	14	18463	ENSMMUG00000007142,ENSMMUG00000014305,ENSMMUG00000017381,ENSMMUG00000006359
GO:0048532	anatomical structure arrangement	biological_process	0.049393	0.93987	4	1902	13	18463	ENSMMUG00000010337,ENSMMUG00000017588,ENSMMUG00000021144,ENSMMUG00000005507
GO:0030902	hindbrain development	biological_process	0.04947	0.94042	17	1902	102	18463	ENSMMUG00000021668,ENSMMUG00000001404,ENSMMUG00000014756,ENSMMUG00000018986,ENSMMUG00000012110,ENSMMUG00000021399,ENSMMUG00000008639,ENSMMUG00000006300,ENSMMUG00000006089,ENSMMUG00000002651,ENSMMUG00000004467,ENSMMUG00000031977,ENSMMUG00000021144,ENSMMUG00000013788,ENSMMUG00000001661,ENSMMUG00000042839,ENSMMUG00000007356
GO:0010226	response to lithium ion	biological_process	0.049621	0.94094	3	1902	9	18463	ENSMMUG00000007356,ENSMMUG00000003118,ENSMMUG00000043626
GO:0071285	cellular response to lithium ion	biological_process	0.049621	0.94094	3	1902	9	18463	ENSMMUG00000043626,ENSMMUG00000003118,ENSMMUG00000007356
GO:0072677	eosinophil migration	biological_process	0.049682	0.94094	5	1902	24	18463	ENSMMUG00000020102,ENSMMUG00000018177,ENSMMUG00000009786,ENSMMUG00000000426,ENSMMUG00000000288
GO:1902679	negative regulation of RNA biosynthetic process	biological_process	0.049691	0.94094	128	1902	1019	18463	ENSMMUG00000003825,ENSMMUG00000002663,ENSMMUG00000010107,ENSMMUG00000017654,ENSMMUG00000017658,ENSMMUG00000002030,ENSMMUG00000047424,ENSMMUG00000014909,ENSMMUG00000015097,ENSMMUG00000000151,ENSMMUG00000002660,ENSMMUG00000003615,ENSMMUG00000003863,ENSMMUG00000020393,ENSMMUG00000002696,ENSMMUG00000005322,ENSMMUG00000003915,ENSMMUG00000022771,ENSMMUG00000005430,ENSMMUG00000017973,ENSMMUG00000020032,…
GO:0018158	protein oxidation	biological_process	0.049983	0.94553	3	1902	9	18463	ENSMMUG00000004734,ENSMMUG00000012963,ENSMMUG00000016658
GO:0050840	extracellular matrix binding	molecular_function	0.050136	0.94751	9	1902	45	18463	ENSMMUG00000015689,ENSMMUG00000017659,ENSMMUG00000003301,ENSMMUG00000001850,ENSMMUG00000012743,ENSMMUG00000012659,ENSMMUG00000021257,ENSMMUG00000012000,ENSMMUG00000007356
GO:0031253	cell projection membrane	cellular_component	0.050269	0.94904	27	1902	165	18463	ENSMMUG00000002832,ENSMMUG00000020416,ENSMMUG00000003789,ENSMMUG00000031977,ENSMMUG00000001564,ENSMMUG00000007209,ENSMMUG00000009562,ENSMMUG00000021945,ENSMMUG00000013283,ENSMMUG00000007457,ENSMMUG00000006027,ENSMMUG00000013685,ENSMMUG00000004614,ENSMMUG00000002373,ENSMMUG00000014618,ENSMMUG00000015221,ENSMMUG00000032617,ENSMMUG00000017483,ENSMMUG00000008383,ENSMMUG00000015449,ENSMMUG00000020212,…
GO:0000152	nuclear ubiquitin ligase complex	cellular_component	0.050327	0.94904	8	1902	38	18463	ENSMMUG00000012887,ENSMMUG00000046417,ENSMMUG00000003863,ENSMMUG00000016270,ENSMMUG00000017843,ENSMMUG00000002127,ENSMMUG00000016507,ENSMMUG00000047625
GO:0045662	negative regulation of myoblast differentiation	biological_process	0.050438	0.94904	5	1902	22	18463	ENSMMUG00000014752,ENSMMUG00000015273,ENSMMUG00000003071,ENSMMUG00000021144,ENSMMUG00000020032
GO:0042058	regulation of epidermal growth factor receptor signaling pathway	biological_process	0.050455	0.94904	9	1902	43	18463	ENSMMUG00000015221,ENSMMUG00000005830,ENSMMUG00000016549,ENSMMUG00000007586,ENSMMUG00000020395,ENSMMUG00000002149,ENSMMUG00000020797,ENSMMUG00000007209,ENSMMUG00000018973
GO:1901343	negative regulation of vasculature development	biological_process	0.050462	0.94904	15	1902	82	18463	ENSMMUG00000014603,ENSMMUG00000001850,ENSMMUG00000008833,ENSMMUG00000017351,ENSMMUG00000009926,ENSMMUG00000014541,ENSMMUG00000023401,ENSMMUG00000002569,ENSMMUG00000018245,ENSMMUG00000000140,ENSMMUG00000011403,ENSMMUG00000004811,ENSMMUG00000019031,ENSMMUG00000000270,ENSMMUG00000032429
GO:0072595	maintenance of protein localization in organelle	biological_process	0.050721	0.95299	7	1902	29	18463	ENSMMUG00000013072,ENSMMUG00000013685,ENSMMUG00000001044,ENSMMUG00000014111,ENSMMUG00000002569,ENSMMUG00000041388,ENSMMUG00000011845
GO:0005773	vacuole	cellular_component	0.050993	0.95608	49	1902	349	18463	ENSMMUG00000002377,ENSMMUG00000011557,ENSMMUG00000018401,ENSMMUG00000013454,ENSMMUG00000017428,ENSMMUG00000023184,ENSMMUG00000041962,ENSMMUG00000008133,ENSMMUG00000010433,ENSMMUG00000013402,ENSMMUG00000008926,ENSMMUG00000012000,ENSMMUG00000012608,ENSMMUG00000009589,ENSMMUG00000002808,ENSMMUG00000020121,ENSMMUG00000021282,ENSMMUG00000008833,ENSMMUG00000009045,ENSMMUG00000009119,ENSMMUG00000021707,…
GO:0033081	regulation of T cell differentiation in thymus	biological_process	0.051033	0.95608	5	1902	18	18463	ENSMMUG00000008624,ENSMMUG00000002472,ENSMMUG00000001348,ENSMMUG00000007356,ENSMMUG00000019756
GO:2000398	regulation of thymocyte aggregation	biological_process	0.051033	0.95608	5	1902	18	18463	ENSMMUG00000008624,ENSMMUG00000002472,ENSMMUG00000001348,ENSMMUG00000007356,ENSMMUG00000019756
GO:0022836	gated channel activity	molecular_function	0.051129	0.95695	44	1902	294	18463	ENSMMUG00000006911,ENSMMUG00000016089,ENSMMUG00000000524,ENSMMUG00000000342,ENSMMUG00000000580,ENSMMUG00000007975,ENSMMUG00000015403,ENSMMUG00000045046,ENSMMUG00000005785,ENSMMUG00000032213,ENSMMUG00000020212,ENSMMUG00000017414,ENSMMUG00000013560,ENSMMUG00000002832,ENSMMUG00000001661,ENSMMUG00000007434,ENSMMUG00000000343,ENSMMUG00000001102,ENSMMUG00000000683,ENSMMUG00000006027,ENSMMUG00000004614,…
GO:0007095	mitotic G2 DNA damage checkpoint	biological_process	0.051235	0.95802	5	1902	18	18463	ENSMMUG00000004760,ENSMMUG00000032429,ENSMMUG00000021056,ENSMMUG00000020274,ENSMMUG00000002965
GO:0050796	regulation of insulin secretion	biological_process	0.051318	0.95865	15	1902	87	18463	ENSMMUG00000019174,ENSMMUG00000020703,ENSMMUG00000004173,ENSMMUG00000015628,ENSMMUG00000014425,ENSMMUG00000022390,ENSMMUG00000023375,ENSMMUG00000048207,ENSMMUG00000017529,ENSMMUG00000007209,ENSMMUG00000020779,ENSMMUG00000005322,ENSMMUG00000014002,ENSMMUG00000006723,ENSMMUG00000006442
GO:0032588	trans-Golgi network membrane	cellular_component	0.051531	0.9617	5	1902	18	18463	ENSMMUG00000007731,ENSMMUG00000010578,ENSMMUG00000002697,ENSMMUG00000012974,ENSMMUG00000018206
GO:0042974	retinoic acid receptor binding	molecular_function	0.05159	0.96188	5	1902	18	18463	ENSMMUG00000023418,ENSMMUG00000006727,ENSMMUG00000019529,ENSMMUG00000007117,ENSMMUG00000015803
GO:0031330	negative regulation of cellular catabolic process	biological_process	0.051722	0.96237	25	1902	161	18463	ENSMMUG00000012532,ENSMMUG00000013506,ENSMMUG00000004396,ENSMMUG00000001044,ENSMMUG00000010543,ENSMMUG00000007972,ENSMMUG00000014372,ENSMMUG00000018978,ENSMMUG00000017711,ENSMMUG00000007356,ENSMMUG00000002569,ENSMMUG00000017000,ENSMMUG00000004709,ENSMMUG00000005322,ENSMMUG00000040355,ENSMMUG00000005729,ENSMMUG00000009275,ENSMMUG00000009365,ENSMMUG00000004760,ENSMMUG00000010934,ENSMMUG00000008048,…
GO:0098589	membrane region	cellular_component	0.051724	0.96237	94	1902	683	18463	ENSMMUG00000023046,ENSMMUG00000021282,ENSMMUG00000039824,ENSMMUG00000007972,ENSMMUG00000013283,ENSMMUG00000008260,ENSMMUG00000007675,ENSMMUG00000007209,ENSMMUG00000003789,ENSMMUG00000015221,ENSMMUG00000002373,ENSMMUG00000009119,ENSMMUG00000005432,ENSMMUG00000019151,ENSMMUG00000014132,ENSMMUG00000041962,ENSMMUG00000020238,ENSMMUG00000016893,ENSMMUG00000015689,ENSMMUG00000018401,ENSMMUG00000020203,…
GO:0043547	positive regulation of GTPase activity	biological_process	0.051765	0.96237	45	1902	309	18463	ENSMMUG00000002218,ENSMMUG00000014166,ENSMMUG00000021610,ENSMMUG00000023622,ENSMMUG00000018353,ENSMMUG00000000323,ENSMMUG00000011626,ENSMMUG00000017518,ENSMMUG00000000288,ENSMMUG00000018245,ENSMMUG00000021659,ENSMMUG00000020416,ENSMMUG00000011588,ENSMMUG00000005553,ENSMMUG00000009366,ENSMMUG00000007434,ENSMMUG00000011506,ENSMMUG00000009831,ENSMMUG00000000426,ENSMMUG00000017000,ENSMMUG00000002390,…
GO:0032946	positive regulation of mononuclear cell proliferation	biological_process	0.051829	0.96262	16	1902	92	18463	ENSMMUG00000007603,ENSMMUG00000031831,ENSMMUG00000002043,ENSMMUG00000016089,ENSMMUG00000001748,ENSMMUG00000008624,ENSMMUG00000009198,ENSMMUG00000002680,ENSMMUG00000021545,ENSMMUG00000016695,ENSMMUG00000018940,ENSMMUG00000005322,ENSMMUG00000003210,ENSMMUG00000017274,ENSMMUG00000007356,ENSMMUG00000007329
GO:0070986	left/right axis specification	biological_process	0.051878	0.96262	3	1902	8	18463	ENSMMUG00000012110,ENSMMUG00000021144,ENSMMUG00000005096
GO:0033130	acetylcholine receptor binding	molecular_function	0.052117	0.96478	3	1902	9	18463	ENSMMUG00000014830,ENSMMUG00000009498,ENSMMUG00000041404
GO:0071542	dopaminergic neuron differentiation	biological_process	0.052155	0.96478	4	1902	14	18463	ENSMMUG00000043515,ENSMMUG00000011607,ENSMMUG00000007356,ENSMMUG00000006300
GO:0030695	GTPase regulator activity	molecular_function	0.052166	0.96478	35	1902	227	18463	ENSMMUG00000048302,ENSMMUG00000020020,ENSMMUG00000002808,ENSMMUG00000015054,ENSMMUG00000002721,ENSMMUG00000014408,ENSMMUG00000006357,ENSMMUG00000005630,ENSMMUG00000014630,ENSMMUG00000019807,ENSMMUG00000009236,ENSMMUG00000017588,ENSMMUG00000017529,ENSMMUG00000002390,ENSMMUG00000006211,ENSMMUG00000005553,ENSMMUG00000009366,ENSMMUG00000007434,ENSMMUG00000028904,ENSMMUG00000020416,ENSMMUG00000011588,…
GO:0044444	cytoplasmic part	cellular_component	0.052193	0.96478	770	1902	7008	18463	ENSMMUG00000040829,ENSMMUG00000018432,ENSMMUG00000043275,ENSMMUG00000017985,ENSMMUG00000001623,ENSMMUG00000010547,ENSMMUG00000006455,ENSMMUG00000021707,ENSMMUG00000023678,ENSMMUG00000016429,ENSMMUG00000012110,ENSMMUG00000017414,ENSMMUG00000016505,ENSMMUG00000018353,ENSMMUG00000022911,ENSMMUG00000007738,ENSMMUG00000014542,ENSMMUG00000006618,ENSMMUG00000019738,ENSMMUG00000015628,ENSMMUG00000015446,…
GO:0035767	endothelial cell chemotaxis	biological_process	0.052295	0.96574	5	1902	19	18463	ENSMMUG00000017588,ENSMMUG00000014474,ENSMMUG00000023678,ENSMMUG00000023186,ENSMMUG00000005488
GO:0071480	cellular response to gamma radiation	biological_process	0.052487	0.96788	6	1902	27	18463	ENSMMUG00000008639,ENSMMUG00000021659,ENSMMUG00000014531,ENSMMUG00000003396,ENSMMUG00000003210,ENSMMUG00000005985
GO:1901988	negative regulation of cell cycle phase transition	biological_process	0.052518	0.96788	19	1902	118	18463	ENSMMUG00000016715,ENSMMUG00000021056,ENSMMUG00000022838,ENSMMUG00000007517,ENSMMUG00000012585,ENSMMUG00000002569,ENSMMUG00000003210,ENSMMUG00000032429,ENSMMUG00000006728,ENSMMUG00000006752,ENSMMUG00000009365,ENSMMUG00000020274,ENSMMUG00000002965,ENSMMUG00000004760,ENSMMUG00000015268,ENSMMUG00000008639,ENSMMUG00000014530,ENSMMUG00000000288,ENSMMUG00000016270
GO:0045892	negative regulation of transcription, DNA-templated	biological_process	0.052593	0.96788	122	1902	971	18463	ENSMMUG00000008921,ENSMMUG00000049018,ENSMMUG00000008639,ENSMMUG00000012042,ENSMMUG00000023418,ENSMMUG00000023116,ENSMMUG00000014599,ENSMMUG00000019955,ENSMMUG00000008624,ENSMMUG00000023375,ENSMMUG00000019292,ENSMMUG00000015390,ENSMMUG00000005675,ENSMMUG00000000199,ENSMMUG00000012486,ENSMMUG00000000033,ENSMMUG00000044441,ENSMMUG00000000715,ENSMMUG00000009129,ENSMMUG00000012585,ENSMMUG00000002373,…
GO:0009620	response to fungus	biological_process	0.05261	0.96788	5	1902	21	18463	ENSMMUG00000004413,ENSMMUG00000001748,ENSMMUG00000018280,ENSMMUG00000003084,ENSMMUG00000007403
GO:0045184	establishment of protein localization	biological_process	0.052713	0.96886	160	1902	1293	18463	ENSMMUG00000006136,ENSMMUG00000002373,ENSMMUG00000015632,ENSMMUG00000021380,ENSMMUG00000009015,ENSMMUG00000008047,ENSMMUG00000008833,ENSMMUG00000006101,ENSMMUG00000015679,ENSMMUG00000006442,ENSMMUG00000006723,ENSMMUG00000014002,ENSMMUG00000013072,ENSMMUG00000004931,ENSMMUG00000022159,ENSMMUG00000005119,ENSMMUG00000011716,ENSMMUG00000006499,ENSMMUG00000018973,ENSMMUG00000023375,ENSMMUG00000008624,…
GO:0030315	T-tubule	cellular_component	0.052816	0.96983	6	1902	23	18463	ENSMMUG00000022625,ENSMMUG00000012988,ENSMMUG00000004843,ENSMMUG00000011716,ENSMMUG00000007975,ENSMMUG00000017414
GO:0044463	cell projection part	cellular_component	0.052919	0.9708	90	1902	658	18463	ENSMMUG00000021096,ENSMMUG00000017483,ENSMMUG00000019807,ENSMMUG00000008885,ENSMMUG00000020678,ENSMMUG00000000044,ENSMMUG00000002377,ENSMMUG00000015784,ENSMMUG00000016837,ENSMMUG00000014618,ENSMMUG00000014408,ENSMMUG00000013685,ENSMMUG00000009683,ENSMMUG00000009916,ENSMMUG00000000617,ENSMMUG00000007457,ENSMMUG00000001321,ENSMMUG00000009562,ENSMMUG00000011401,ENSMMUG00000015663,ENSMMUG00000004282,…
GO:0005765	lysosomal membrane	cellular_component	0.05298	0.971	16	1902	91	18463	ENSMMUG00000010784,ENSMMUG00000006892,ENSMMUG00000001618,ENSMMUG00000016709,ENSMMUG00000011389,ENSMMUG00000014535,ENSMMUG00000003874,ENSMMUG00000008926,ENSMMUG00000005785,ENSMMUG00000012000,ENSMMUG00000030785,ENSMMUG00000017428,ENSMMUG00000009898,ENSMMUG00000008133,ENSMMUG00000013232,ENSMMUG00000000700
GO:0071356	cellular response to tumor necrosis factor	biological_process	0.05305	0.97111	20	1902	135	18463	ENSMMUG00000020121,ENSMMUG00000020374,ENSMMUG00000020102,ENSMMUG00000019159,ENSMMUG00000001044,ENSMMUG00000043626,ENSMMUG00000009786,ENSMMUG00000007418,ENSMMUG00000007209,ENSMMUG00000002373,ENSMMUG00000000426,ENSMMUG00000047114,ENSMMUG00000019496,ENSMMUG00000018476,ENSMMUG00000009898,ENSMMUG00000001748,ENSMMUG00000000377,ENSMMUG00000000288,ENSMMUG00000038702,ENSMMUG00000011527
GO:0090280	positive regulation of calcium ion import	biological_process	0.053124	0.97111	3	1902	8	18463	ENSMMUG00000022159,ENSMMUG00000000288,ENSMMUG00000013542
GO:0045786	negative regulation of cell cycle	biological_process	0.053136	0.97111	45	1902	325	18463	ENSMMUG00000003210,ENSMMUG00000042251,ENSMMUG00000002569,ENSMMUG00000009175,ENSMMUG00000003498,ENSMMUG00000008100,ENSMMUG00000021659,ENSMMUG00000043626,ENSMMUG00000008293,ENSMMUG00000014530,ENSMMUG00000000288,ENSMMUG00000000751,ENSMMUG00000016270,ENSMMUG00000007738,ENSMMUG00000004760,ENSMMUG00000020274,ENSMMUG00000002965,ENSMMUG00000032429,ENSMMUG00000006728,ENSMMUG00000005430,ENSMMUG00000000001,…
GO:1903531	negative regulation of secretion by cell	biological_process	0.053199	0.97135	20	1902	128	18463	ENSMMUG00000006529,ENSMMUG00000030785,ENSMMUG00000022403,ENSMMUG00000006442,ENSMMUG00000000377,ENSMMUG00000014334,ENSMMUG00000014305,ENSMMUG00000018973,ENSMMUG00000023375,ENSMMUG00000008624,ENSMMUG00000020779,ENSMMUG00000002569,ENSMMUG00000009194,ENSMMUG00000005322,ENSMMUG00000000426,ENSMMUG00000000613,ENSMMUG00000015768,ENSMMUG00000020393,ENSMMUG00000004173,ENSMMUG00000021808
GO:0044257	cellular protein catabolic process	biological_process	0.053475	0.97246	88	1902	689	18463	ENSMMUG00000001623,ENSMMUG00000005352,ENSMMUG00000007098,ENSMMUG00000001095,ENSMMUG00000004760,ENSMMUG00000001728,ENSMMUG00000002149,ENSMMUG00000014305,ENSMMUG00000017475,ENSMMUG00000021935,ENSMMUG00000006460,ENSMMUG00000016270,ENSMMUG00000014530,ENSMMUG00000001044,ENSMMUG00000018978,ENSMMUG00000016906,ENSMMUG00000019440,ENSMMUG00000019297,ENSMMUG00000005736,ENSMMUG00000005192,ENSMMUG00000018758,…
GO:0010640	regulation of platelet-derived growth factor receptor signaling pathway	biological_process	0.053475	0.97246	5	1902	18	18463	ENSMMUG00000017922,ENSMMUG00000019143,ENSMMUG00000014618,ENSMMUG00000008833,ENSMMUG00000015221
GO:0003724	RNA helicase activity	molecular_function	0.053523	0.97246	7	1902	29	18463	ENSMMUG00000017902,ENSMMUG00000001005,ENSMMUG00000023286,ENSMMUG00000023261,ENSMMUG00000009275,ENSMMUG00000002129,ENSMMUG00000006070
GO:0010498	proteasomal protein catabolic process	biological_process	0.053596	0.97246	57	1902	422	18463	ENSMMUG00000014348,ENSMMUG00000000182,ENSMMUG00000020466,ENSMMUG00000000001,ENSMMUG00000002691,ENSMMUG00000007875,ENSMMUG00000012887,ENSMMUG00000006599,ENSMMUG00000011528,ENSMMUG00000018596,ENSMMUG00000018470,ENSMMUG00000012538,ENSMMUG00000007972,ENSMMUG00000017654,ENSMMUG00000005218,ENSMMUG00000009365,ENSMMUG00000011648,ENSMMUG00000005729,ENSMMUG00000017529,ENSMMUG00000014132,ENSMMUG00000003230,…
GO:0032703	negative regulation of interleukin-2 production	biological_process	0.053662	0.97246	5	1902	18	18463	ENSMMUG00000038702,ENSMMUG00000008624,ENSMMUG00000019839,ENSMMUG00000007098,ENSMMUG00000021655
GO:0030309	poly-N-acetyllactosamine metabolic process	biological_process	0.053712	0.97246	3	1902	10	18463	ENSMMUG00000014347,ENSMMUG00000012280,ENSMMUG00000007559
GO:0030311	poly-N-acetyllactosamine biosynthetic process	biological_process	0.053712	0.97246	3	1902	10	18463	ENSMMUG00000014347,ENSMMUG00000007559,ENSMMUG00000012280
GO:0007291	sperm individualization	biological_process	0.053768	0.97246	1	1902	1	18463	ENSMMUG00000015622
GO:0007349	cellularization	biological_process	0.053768	0.97246	1	1902	1	18463	ENSMMUG00000015622
GO:0018201	peptidyl-glycine modification	biological_process	0.053865	0.97246	2	1902	4	18463	ENSMMUG00000006057,ENSMMUG00000013586
GO:0009991	response to extracellular stimulus	biological_process	0.053911	0.97246	51	1902	368	18463	ENSMMUG00000016563,ENSMMUG00000041958,ENSMMUG00000008639,ENSMMUG00000002217,ENSMMUG00000010934,ENSMMUG00000010433,ENSMMUG00000008048,ENSMMUG00000014630,ENSMMUG00000023375,ENSMMUG00000016913,ENSMMUG00000006728,ENSMMUG00000003247,ENSMMUG00000005322,ENSMMUG00000015177,ENSMMUG00000010342,ENSMMUG00000019143,ENSMMUG00000010543,ENSMMUG00000010009,ENSMMUG00000007972,ENSMMUG00000008047,ENSMMUG00000022939,…
GO:0002713	negative regulation of B cell mediated immunity	biological_process	0.053937	0.97246	3	1902	8	18463	ENSMMUG00000022203,ENSMMUG00000008624,ENSMMUG00000009198
GO:0002890	negative regulation of immunoglobulin mediated immune response	biological_process	0.053937	0.97246	3	1902	8	18463	ENSMMUG00000008624,ENSMMUG00000009198,ENSMMUG00000022203
GO:0003712	transcription cofactor activity	molecular_function	0.053962	0.97246	53	1902	389	18463	ENSMMUG00000015803,ENSMMUG00000002562,ENSMMUG00000007457,ENSMMUG00000015632,ENSMMUG00000003915,ENSMMUG00000008624,ENSMMUG00000014756,ENSMMUG00000012486,ENSMMUG00000005727,ENSMMUG00000038477,ENSMMUG00000049018,ENSMMUG00000006070,ENSMMUG00000003244,ENSMMUG00000007117,ENSMMUG00000039256,ENSMMUG00000014599,ENSMMUG00000023116,ENSMMUG00000048164,ENSMMUG00000023418,ENSMMUG00000012042,ENSMMUG00000006491,…
GO:0033605	positive regulation of catecholamine secretion	biological_process	0.054161	0.97358	2	1902	4	18463	ENSMMUG00000016089,ENSMMUG00000015177
GO:1901616	organic hydroxy compound catabolic process	biological_process	0.054317	0.97358	11	1902	58	18463	ENSMMUG00000011253,ENSMMUG00000007230,ENSMMUG00000009088,ENSMMUG00000029164,ENSMMUG00000019496,ENSMMUG00000047154,ENSMMUG00000000047,ENSMMUG00000014305,ENSMMUG00000022395,ENSMMUG00000002373,ENSMMUG00000003611
GO:0019103	pyrimidine nucleotide binding	molecular_function	0.054354	0.97358	2	1902	4	18463	ENSMMUG00000041420,ENSMMUG00000003001
GO:0008186	RNA-dependent ATPase activity	molecular_function	0.054395	0.97358	7	1902	29	18463	ENSMMUG00000009275,ENSMMUG00000023261,ENSMMUG00000002129,ENSMMUG00000006070,ENSMMUG00000001005,ENSMMUG00000023286,ENSMMUG00000017902
GO:2000649	regulation of sodium ion transmembrane transporter activity	biological_process	0.054455	0.97358	7	1902	31	18463	ENSMMUG00000023207,ENSMMUG00000004843,ENSMMUG00000000343,ENSMMUG00000017478,ENSMMUG00000016893,ENSMMUG00000016616,ENSMMUG00000005736
GO:0032768	regulation of monooxygenase activity	biological_process	0.0545	0.97358	6	1902	25	18463	ENSMMUG00000001044,ENSMMUG00000019159,ENSMMUG00000014305,ENSMMUG00000005322,ENSMMUG00000020086,ENSMMUG00000006727
GO:0042990	regulation of transcription factor import into nucleus	biological_process	0.054551	0.97358	3	1902	8	18463	ENSMMUG00000004396,ENSMMUG00000005218,ENSMMUG00000020374
GO:0042991	transcription factor import into nucleus	biological_process	0.054551	0.97358	3	1902	8	18463	ENSMMUG00000005218,ENSMMUG00000020374,ENSMMUG00000004396
GO:0042992	negative regulation of transcription factor import into nucleus	biological_process	0.054551	0.97358	3	1902	8	18463	ENSMMUG00000004396,ENSMMUG00000005218,ENSMMUG00000020374
GO:0042994	cytoplasmic sequestering of transcription factor	biological_process	0.054551	0.97358	3	1902	8	18463	ENSMMUG00000004396,ENSMMUG00000020374,ENSMMUG00000005218
GO:1901615	organic hydroxy compound metabolic process	biological_process	0.05461	0.97358	51	1902	358	18463	ENSMMUG00000045656,ENSMMUG00000020586,ENSMMUG00000045740,ENSMMUG00000005322,ENSMMUG00000005681,ENSMMUG00000002373,ENSMMUG00000014589,ENSMMUG00000021183,ENSMMUG00000009413,ENSMMUG00000011253,ENSMMUG00000007209,ENSMMUG00000029164,ENSMMUG00000011767,ENSMMUG00000008639,ENSMMUG00000003325,ENSMMUG00000014730,ENSMMUG00000008169,ENSMMUG00000044056,ENSMMUG00000006453,ENSMMUG00000023375,ENSMMUG00000005729,…
GO:0001223	transcription coactivator binding	molecular_function	0.054657	0.97358	4	1902	13	18463	ENSMMUG00000022771,ENSMMUG00000023394,ENSMMUG00000014791,ENSMMUG00000007418
GO:0006875	cellular metal ion homeostasis	biological_process	0.054753	0.97358	53	1902	397	18463	ENSMMUG00000006571,ENSMMUG00000016893,ENSMMUG00000043400,ENSMMUG00000014742,ENSMMUG00000008263,ENSMMUG00000012988,ENSMMUG00000018925,ENSMMUG00000017921,ENSMMUG00000017922,ENSMMUG00000012000,ENSMMUG00000011968,ENSMMUG00000006723,ENSMMUG00000047693,ENSMMUG00000013542,ENSMMUG00000015663,ENSMMUG00000007209,ENSMMUG00000009786,ENSMMUG00000017427,ENSMMUG00000023186,ENSMMUG00000000151,ENSMMUG00000020651,…
GO:0007219	Notch signaling pathway	biological_process	0.054757	0.97358	20	1902	128	18463	ENSMMUG00000020374,ENSMMUG00000005096,ENSMMUG00000021144,ENSMMUG00000008790,ENSMMUG00000018525,ENSMMUG00000000140,ENSMMUG00000019223,ENSMMUG00000011702,ENSMMUG00000026981,ENSMMUG00000019392,ENSMMUG00000014541,ENSMMUG00000020779,ENSMMUG00000017529,ENSMMUG00000013665,ENSMMUG00000001180,ENSMMUG00000000751,ENSMMUG00000000270,ENSMMUG00000009198,ENSMMUG00000018353,ENSMMUG00000016074
GO:0051017	actin filament bundle assembly	biological_process	0.054795	0.97358	20	1902	120	18463	ENSMMUG00000002373,ENSMMUG00000019767,ENSMMUG00000002699,ENSMMUG00000012635,ENSMMUG00000000477,ENSMMUG00000000426,ENSMMUG00000002382,ENSMMUG00000015512,ENSMMUG00000002573,ENSMMUG00000015054,ENSMMUG00000005488,ENSMMUG00000004282,ENSMMUG00000018854,ENSMMUG00000009357,ENSMMUG00000000033,ENSMMUG00000017588,ENSMMUG00000014445,ENSMMUG00000020678,ENSMMUG00000048864,ENSMMUG00000017529
GO:0032817	regulation of natural killer cell proliferation	biological_process	0.054892	0.97358	2	1902	4	18463	ENSMMUG00000005322,ENSMMUG00000031831
GO:0071300	cellular response to retinoic acid	biological_process	0.05492	0.97358	7	1902	30	18463	ENSMMUG00000012486,ENSMMUG00000019159,ENSMMUG00000003396,ENSMMUG00000014791,ENSMMUG00000047685,ENSMMUG00000018468,ENSMMUG00000017478
GO:0031057	negative regulation of histone modification	biological_process	0.054927	0.97358	7	1902	30	18463	ENSMMUG00000008624,ENSMMUG00000022116,ENSMMUG00000012677,ENSMMUG00000022159,ENSMMUG00000019474,ENSMMUG00000014604,ENSMMUG00000015362
GO:0006915	apoptotic process	biological_process	0.054996	0.97373	146	1902	1161	18463	ENSMMUG00000000426,ENSMMUG00000003874,ENSMMUG00000022824,ENSMMUG00000041847,ENSMMUG00000019159,ENSMMUG00000022010,ENSMMUG00000001661,ENSMMUG00000021144,ENSMMUG00000011845,ENSMMUG00000014747,ENSMMUG00000018245,ENSMMUG00000016096,ENSMMUG00000010093,ENSMMUG00000002515,ENSMMUG00000003396,ENSMMUG00000021120,ENSMMUG00000011265,ENSMMUG00000007027,ENSMMUG00000044552,ENSMMUG00000001748,ENSMMUG00000007329,…
GO:0010919	regulation of inositol phosphate biosynthetic process	biological_process	0.055035	0.97373	3	1902	8	18463	ENSMMUG00000003138,ENSMMUG00000019159,ENSMMUG00000007209
GO:0036293	response to decreased oxygen levels	biological_process	0.055431	0.97913	22	1902	136	18463	ENSMMUG00000006455,ENSMMUG00000014514,ENSMMUG00000016089,ENSMMUG00000002909,ENSMMUG00000000033,ENSMMUG00000016096,ENSMMUG00000008639,ENSMMUG00000015459,ENSMMUG00000000215,ENSMMUG00000011607,ENSMMUG00000000270,ENSMMUG00000001044,ENSMMUG00000001197,ENSMMUG00000016658,ENSMMUG00000009093,ENSMMUG00000014425,ENSMMUG00000014046,ENSMMUG00000002003,ENSMMUG00000008429,ENSMMUG00000044344,ENSMMUG00000017416,…
GO:0060292	long term synaptic depression	biological_process	0.055522	0.97913	5	1902	19	18463	ENSMMUG00000000033,ENSMMUG00000006442,ENSMMUG00000020651,ENSMMUG00000016421,ENSMMUG00000008714
GO:0033079	immature T cell proliferation	biological_process	0.055564	0.97913	3	1902	8	18463	ENSMMUG00000007356,ENSMMUG00000001348,ENSMMUG00000008624
GO:0033083	regulation of immature T cell proliferation	biological_process	0.055564	0.97913	3	1902	8	18463	ENSMMUG00000008624,ENSMMUG00000001348,ENSMMUG00000007356
GO:0031090	organelle membrane	cellular_component	0.055593	0.97913	202	1902	1701	18463	ENSMMUG00000018359,ENSMMUG00000009898,ENSMMUG00000018254,ENSMMUG00000013232,ENSMMUG00000002149,ENSMMUG00000010272,ENSMMUG00000007731,ENSMMUG00000000700,ENSMMUG00000001095,ENSMMUG00000020212,ENSMMUG00000005785,ENSMMUG00000004686,ENSMMUG00000021935,ENSMMUG00000019979,ENSMMUG00000014334,ENSMMUG00000038256,ENSMMUG00000001564,ENSMMUG00000020086,ENSMMUG00000013080,ENSMMUG00000001553,ENSMMUG00000014046,…
GO:0035425	autocrine signaling	biological_process	0.055664	0.97949	1	1902	1	18463	ENSMMUG00000014514
GO:0007204	positive regulation of cytosolic calcium ion concentration	biological_process	0.055726	0.97969	28	1902	190	18463	ENSMMUG00000015403,ENSMMUG00000007506,ENSMMUG00000009504,ENSMMUG00000019031,ENSMMUG00000011968,ENSMMUG00000043739,ENSMMUG00000012988,ENSMMUG00000017922,ENSMMUG00000017921,ENSMMUG00000016884,ENSMMUG00000012948,ENSMMUG00000009820,ENSMMUG00000007434,ENSMMUG00000014425,ENSMMUG00000009786,ENSMMUG00000047693,ENSMMUG00000001661,ENSMMUG00000007209,ENSMMUG00000013049,ENSMMUG00000019159,ENSMMUG00000023186,…
GO:0097413	Lewy body	cellular_component	0.056047	0.98158	2	1902	4	18463	ENSMMUG00000006728,ENSMMUG00000012963
GO:0030220	platelet formation	biological_process	0.056323	0.98158	4	1902	14	18463	ENSMMUG00000019813,ENSMMUG00000016669,ENSMMUG00000000033,ENSMMUG00000006101
GO:0036344	platelet morphogenesis	biological_process	0.056323	0.98158	4	1902	14	18463	ENSMMUG00000019813,ENSMMUG00000016669,ENSMMUG00000006101,ENSMMUG00000000033
GO:0071444	cellular response to pheromone	biological_process	0.056397	0.98158	1	1902	1	18463	ENSMMUG00000017923
GO:0010972	negative regulation of G2/M transition of mitotic cell cycle	biological_process	0.056409	0.98158	7	1902	32	18463	ENSMMUG00000006752,ENSMMUG00000002965,ENSMMUG00000020274,ENSMMUG00000007517,ENSMMUG00000004760,ENSMMUG00000021056,ENSMMUG00000032429
GO:0017075	syntaxin-1 binding	molecular_function	0.056411	0.98158	5	1902	19	18463	ENSMMUG00000021801,ENSMMUG00000016421,ENSMMUG00000009683,ENSMMUG00000016187,ENSMMUG00000023025
GO:0004879	RNA polymerase II transcription factor activity, ligand-activated sequence-specific DNA binding	molecular_function	0.056488	0.98158	8	1902	36	18463	ENSMMUG00000012486,ENSMMUG00000006727,ENSMMUG00000023375,ENSMMUG00000005430,ENSMMUG00000003858,ENSMMUG00000011607,ENSMMUG00000023418,ENSMMUG00000014111
GO:0098531	transcription factor activity, direct ligand regulated sequence-specific DNA binding	molecular_function	0.056488	0.98158	8	1902	36	18463	ENSMMUG00000014111,ENSMMUG00000003858,ENSMMUG00000023418,ENSMMUG00000011607,ENSMMUG00000005430,ENSMMUG00000023375,ENSMMUG00000006727,ENSMMUG00000012486
GO:0097178	ruffle assembly	biological_process	0.0565	0.98158	7	1902	31	18463	ENSMMUG00000020416,ENSMMUG00000021659,ENSMMUG00000017483,ENSMMUG00000021945,ENSMMUG00000002373,ENSMMUG00000010451,ENSMMUG00000009036
GO:0010256	endomembrane system organization	biological_process	0.056506	0.98158	70	1902	501	18463	ENSMMUG00000007142,ENSMMUG00000013446,ENSMMUG00000002373,ENSMMUG00000019143,ENSMMUG00000047000,ENSMMUG00000009015,ENSMMUG00000021282,ENSMMUG00000006101,ENSMMUG00000013542,ENSMMUG00000007209,ENSMMUG00000015314,ENSMMUG00000000377,ENSMMUG00000001314,ENSMMUG00000016421,ENSMMUG00000015267,ENSMMUG00000016637,ENSMMUG00000012109,ENSMMUG00000006499,ENSMMUG00000018280,ENSMMUG00000012224,ENSMMUG00000003498,…
GO:0070255	regulation of mucus secretion	biological_process	0.056546	0.98158	3	1902	8	18463	ENSMMUG00000019186,ENSMMUG00000014425,ENSMMUG00000008714
GO:0005523	tropomyosin binding	molecular_function	0.056603	0.98158	4	1902	14	18463	ENSMMUG00000008917,ENSMMUG00000016589,ENSMMUG00000013507,ENSMMUG00000006169
GO:0042734	presynaptic membrane	cellular_component	0.056693	0.98158	10	1902	48	18463	ENSMMUG00000023025,ENSMMUG00000020238,ENSMMUG00000023046,ENSMMUG00000007209,ENSMMUG00000011401,ENSMMUG00000048207,ENSMMUG00000014137,ENSMMUG00000002697,ENSMMUG00000009683,ENSMMUG00000016421
GO:0097320	membrane tubulation	biological_process	0.056881	0.98158	5	1902	18	18463	ENSMMUG00000006359,ENSMMUG00000003498,ENSMMUG00000005427,ENSMMUG00000016281,ENSMMUG00000007142
GO:0032919	spermine acetylation	biological_process	0.057055	0.98158	1	1902	1	18463	ENSMMUG00000013511
GO:0032920	putrescine acetylation	biological_process	0.057055	0.98158	1	1902	1	18463	ENSMMUG00000013511
GO:0046204	nor-spermidine metabolic process	biological_process	0.057055	0.98158	1	1902	1	18463	ENSMMUG00000013511
GO:0055088	lipid homeostasis	biological_process	0.05725	0.98158	16	1902	94	18463	ENSMMUG00000040495,ENSMMUG00000000825,ENSMMUG00000009349,ENSMMUG00000005736,ENSMMUG00000000698,ENSMMUG00000011291,ENSMMUG00000014172,ENSMMUG00000002003,ENSMMUG00000037663,ENSMMUG00000019054,ENSMMUG00000021282,ENSMMUG00000004586,ENSMMUG00000014305,ENSMMUG00000023418,ENSMMUG00000003611,ENSMMUG00000021935
GO:0001975	response to amphetamine	biological_process	0.0573	0.98158	4	1902	13	18463	ENSMMUG00000011607,ENSMMUG00000006529,ENSMMUG00000014334,ENSMMUG00000001661
GO:0014075	response to amine	biological_process	0.0573	0.98158	4	1902	13	18463	ENSMMUG00000011607,ENSMMUG00000006529,ENSMMUG00000014334,ENSMMUG00000001661
GO:0001992	regulation of systemic arterial blood pressure by vasopressin	biological_process	0.057334	0.98158	2	1902	4	18463	ENSMMUG00000045962,ENSMMUG00000009703
GO:0044057	regulation of system process	biological_process	0.057544	0.98158	41	1902	289	18463	ENSMMUG00000009703,ENSMMUG00000014334,ENSMMUG00000016589,ENSMMUG00000013507,ENSMMUG00000009504,ENSMMUG00000045046,ENSMMUG00000016096,ENSMMUG00000000580,ENSMMUG00000046222,ENSMMUG00000004843,ENSMMUG00000011403,ENSMMUG00000008714,ENSMMUG00000000613,ENSMMUG00000006169,ENSMMUG00000001102,ENSMMUG00000000343,ENSMMUG00000043626,ENSMMUG00000016616,ENSMMUG00000011377,ENSMMUG00000021808,ENSMMUG00000045962,…
GO:0044446	intracellular organelle part	cellular_component	0.057578	0.98158	729	1902	6680	18463	ENSMMUG00000018645,ENSMMUG00000014430,ENSMMUG00000006949,ENSMMUG00000008885,ENSMMUG00000016735,ENSMMUG00000012979,ENSMMUG00000008697,ENSMMUG00000018476,ENSMMUG00000003071,ENSMMUG00000000169,ENSMMUG00000003244,ENSMMUG00000010000,ENSMMUG00000003325,ENSMMUG00000000667,ENSMMUG00000002010,ENSMMUG00000001321,ENSMMUG00000008400,ENSMMUG00000003374,ENSMMUG00000000874,ENSMMUG00000040495,ENSMMUG00000019209,…
GO:0044265	cellular macromolecule catabolic process	biological_process	0.057599	0.98158	108	1902	863	18463	ENSMMUG00000006070,ENSMMUG00000008921,ENSMMUG00000002769,ENSMMUG00000005218,ENSMMUG00000011648,ENSMMUG00000009365,ENSMMUG00000005729,ENSMMUG00000020980,ENSMMUG00000009275,ENSMMUG00000014132,ENSMMUG00000012462,ENSMMUG00000012963,ENSMMUG00000005675,ENSMMUG00000020466,ENSMMUG00000000182,ENSMMUG00000000001,ENSMMUG00000044953,ENSMMUG00000046352,ENSMMUG00000012532,ENSMMUG00000006599,ENSMMUG00000012887,…
GO:0090199	regulation of release of cytochrome c from mitochondria	biological_process	0.057661	0.98158	7	1902	34	18463	ENSMMUG00000041847,ENSMMUG00000012963,ENSMMUG00000016096,ENSMMUG00000007209,ENSMMUG00000001044,ENSMMUG00000008639,ENSMMUG00000016549
GO:0021884	forebrain neuron development	biological_process	0.057679	0.98158	5	1902	20	18463	ENSMMUG00000017588,ENSMMUG00000014334,ENSMMUG00000005507,ENSMMUG00000002651,ENSMMUG00000010895
GO:0042157	lipoprotein metabolic process	biological_process	0.057746	0.98158	18	1902	113	18463	ENSMMUG00000001347,ENSMMUG00000005736,ENSMMUG00000016539,ENSMMUG00000002563,ENSMMUG00000013586,ENSMMUG00000019551,ENSMMUG00000031409,ENSMMUG00000003874,ENSMMUG00000019054,ENSMMUG00000020029,ENSMMUG00000014305,ENSMMUG00000010715,ENSMMUG00000029296,ENSMMUG00000003611,ENSMMUG00000012240,ENSMMUG00000001537,ENSMMUG00000014630,ENSMMUG00000018254
GO:0015031	protein transport	biological_process	0.057761	0.98158	150	1902	1215	18463	ENSMMUG00000002373,ENSMMUG00000006136,ENSMMUG00000015632,ENSMMUG00000008047,ENSMMUG00000006101,ENSMMUG00000008833,ENSMMUG00000021380,ENSMMUG00000006442,ENSMMUG00000006723,ENSMMUG00000014002,ENSMMUG00000015679,ENSMMUG00000013072,ENSMMUG00000011716,ENSMMUG00000005119,ENSMMUG00000022159,ENSMMUG00000008878,ENSMMUG00000018973,ENSMMUG00000006499,ENSMMUG00000008624,ENSMMUG00000023375,ENSMMUG00000039485,…
GO:0001727	lipid kinase activity	molecular_function	0.057889	0.98158	2	1902	4	18463	ENSMMUG00000016563,ENSMMUG00000022159
GO:0031146	SCF-dependent proteasomal ubiquitin-dependent protein catabolic process	biological_process	0.057924	0.98158	9	1902	45	18463	ENSMMUG00000005052,ENSMMUG00000016906,ENSMMUG00000011528,ENSMMUG00000019297,ENSMMUG00000019440,ENSMMUG00000014348,ENSMMUG00000047625,ENSMMUG00000000001,ENSMMUG00000007875
GO:0071391	cellular response to estrogen stimulus	biological_process	0.058125	0.98158	6	1902	27	18463	ENSMMUG00000007209,ENSMMUG00000043626,ENSMMUG00000000069,ENSMMUG00000003915,ENSMMUG00000019839,ENSMMUG00000012486
GO:0045657	positive regulation of monocyte differentiation	biological_process	0.058131	0.98158	3	1902	8	18463	ENSMMUG00000012979,ENSMMUG00000002680,ENSMMUG00000020415
GO:0098760	response to interleukin-7	biological_process	0.058156	0.98158	3	1902	8	18463	ENSMMUG00000003335,ENSMMUG00000040660,ENSMMUG00000005729
GO:0098761	cellular response to interleukin-7	biological_process	0.058156	0.98158	3	1902	8	18463	ENSMMUG00000040660,ENSMMUG00000003335,ENSMMUG00000005729
GO:0030276	clathrin binding	molecular_function	0.058273	0.98158	10	1902	49	18463	ENSMMUG00000005432,ENSMMUG00000011741,ENSMMUG00000005122,ENSMMUG00000003620,ENSMMUG00000015221,ENSMMUG00000011503,ENSMMUG00000020203,ENSMMUG00000021380,ENSMMUG00000016919,ENSMMUG00000013383
GO:0015868	purine ribonucleotide transport	biological_process	0.058404	0.98158	4	1902	17	18463	ENSMMUG00000016526,ENSMMUG00000019669,ENSMMUG00000007062,ENSMMUG00000022687
GO:0051503	adenine nucleotide transport	biological_process	0.058404	0.98158	4	1902	17	18463	ENSMMUG00000016526,ENSMMUG00000019669,ENSMMUG00000007062,ENSMMUG00000022687
GO:0005130	granulocyte colony-stimulating factor receptor binding	molecular_function	0.058499	0.98158	1	1902	1	18463	ENSMMUG00000002923
GO:0015267	channel activity	molecular_function	0.058537	0.98158	55	1902	386	18463	ENSMMUG00000006442,ENSMMUG00000012000,ENSMMUG00000006529,ENSMMUG00000008993,ENSMMUG00000012988,ENSMMUG00000015459,ENSMMUG00000010903,ENSMMUG00000011935,ENSMMUG00000004605,ENSMMUG00000007022,ENSMMUG00000007062,ENSMMUG00000023363,ENSMMUG00000001306,ENSMMUG00000008430,ENSMMUG00000016837,ENSMMUG00000040628,ENSMMUG00000020651,ENSMMUG00000001092,ENSMMUG00000020436,ENSMMUG00000009820,ENSMMUG00000008260,…
GO:0022803	passive transmembrane transporter activity	molecular_function	0.058537	0.98158	55	1902	386	18463	ENSMMUG00000001306,ENSMMUG00000023363,ENSMMUG00000007022,ENSMMUG00000007062,ENSMMUG00000016837,ENSMMUG00000040628,ENSMMUG00000008430,ENSMMUG00000016715,ENSMMUG00000020651,ENSMMUG00000001092,ENSMMUG00000020436,ENSMMUG00000009820,ENSMMUG00000008260,ENSMMUG00000012024,ENSMMUG00000006442,ENSMMUG00000006529,ENSMMUG00000012000,ENSMMUG00000008993,ENSMMUG00000012988,ENSMMUG00000015459,ENSMMUG00000004605,…
GO:0051818	disruption of cells of other organism involved in symbiotic interaction	biological_process	0.05864	0.98158	3	1902	10	18463	ENSMMUG00000015913,ENSMMUG00000010655,ENSMMUG00000004413
GO:0051883	killing of cells in other organism involved in symbiotic interaction	biological_process	0.05864	0.98158	3	1902	10	18463	ENSMMUG00000015913,ENSMMUG00000010655,ENSMMUG00000004413
GO:0051224	negative regulation of protein transport	biological_process	0.0588	0.98158	22	1902	139	18463	ENSMMUG00000004396,ENSMMUG00000006599,ENSMMUG00000020374,ENSMMUG00000004173,ENSMMUG00000020393,ENSMMUG00000012332,ENSMMUG00000000613,ENSMMUG00000000426,ENSMMUG00000002373,ENSMMUG00000009194,ENSMMUG00000002569,ENSMMUG00000020779,ENSMMUG00000023375,ENSMMUG00000014166,ENSMMUG00000008624,ENSMMUG00000018973,ENSMMUG00000015267,ENSMMUG00000014305,ENSMMUG00000014334,ENSMMUG00000006442,ENSMMUG00000022403,…
GO:0001946	lymphangiogenesis	biological_process	0.058821	0.98158	4	1902	14	18463	ENSMMUG00000010402,ENSMMUG00000004982,ENSMMUG00000015632,ENSMMUG00000018245
GO:0036010	protein localization to endosome	biological_process	0.059036	0.98158	4	1902	13	18463	ENSMMUG00000019273,ENSMMUG00000003104,ENSMMUG00000005427,ENSMMUG00000017588
GO:0000387	spliceosomal snRNP assembly	biological_process	0.059105	0.98158	7	1902	39	18463	ENSMMUG00000004405,ENSMMUG00000014530,ENSMMUG00000000264,ENSMMUG00000006937,ENSMMUG00000004820,ENSMMUG00000000822,ENSMMUG00000002066
GO:0016881	acid-amino acid ligase activity	molecular_function	0.059175	0.98158	4	1902	13	18463	ENSMMUG00000018506,ENSMMUG00000017940,ENSMMUG00000004539,ENSMMUG00000005480
GO:0032388	positive regulation of intracellular transport	biological_process	0.059204	0.98158	26	1902	169	18463	ENSMMUG00000021801,ENSMMUG00000000426,ENSMMUG00000000477,ENSMMUG00000015221,ENSMMUG00000005322,ENSMMUG00000001348,ENSMMUG00000017416,ENSMMUG00000009119,ENSMMUG00000007356,ENSMMUG00000021659,ENSMMUG00000019273,ENSMMUG00000007230,ENSMMUG00000007209,ENSMMUG00000015628,ENSMMUG00000009820,ENSMMUG00000021096,ENSMMUG00000006398,ENSMMUG00000006442,ENSMMUG00000030785,ENSMMUG00000012110,ENSMMUG00000013955,…
GO:0017190	N-terminal peptidyl-aspartic acid acetylation	biological_process	0.059254	0.98158	1	1902	1	18463	ENSMMUG00000020120
GO:0010507	negative regulation of autophagy	biological_process	0.059284	0.98158	10	1902	52	18463	ENSMMUG00000010934,ENSMMUG00000010543,ENSMMUG00000014372,ENSMMUG00000005352,ENSMMUG00000008048,ENSMMUG00000001044,ENSMMUG00000017000,ENSMMUG00000005322,ENSMMUG00000008639,ENSMMUG00000017711
GO:0018149	peptide cross-linking	biological_process	0.059341	0.98158	7	1902	40	18463	ENSMMUG00000012452,ENSMMUG00000012743,ENSMMUG00000009451,ENSMMUG00000010286,ENSMMUG00000017163,ENSMMUG00000001970,ENSMMUG00000018925
GO:0072537	fibroblast activation	biological_process	0.059387	0.98158	2	1902	4	18463	ENSMMUG00000007403,ENSMMUG00000022111
GO:0043271	negative regulation of ion transport	biological_process	0.059395	0.98158	13	1902	73	18463	ENSMMUG00000006359,ENSMMUG00000019159,ENSMMUG00000001044,ENSMMUG00000006571,ENSMMUG00000016616,ENSMMUG00000045046,ENSMMUG00000020436,ENSMMUG00000001102,ENSMMUG00000015768,ENSMMUG00000016549,ENSMMUG00000005736,ENSMMUG00000013955,ENSMMUG00000002373
GO:0043372	positive regulation of CD4-positive, alpha-beta T cell differentiation	biological_process	0.059461	0.98158	5	1902	19	18463	ENSMMUG00000008624,ENSMMUG00000031831,ENSMMUG00000008670,ENSMMUG00000012486,ENSMMUG00000019756
GO:0001661	conditioned taste aversion	biological_process	0.059481	0.98158	2	1902	4	18463	ENSMMUG00000016089,ENSMMUG00000001661
GO:0016051	carbohydrate biosynthetic process	biological_process	0.059626	0.98158	22	1902	144	18463	ENSMMUG00000019496,ENSMMUG00000014756,ENSMMUG00000007559,ENSMMUG00000006475,ENSMMUG00000005521,ENSMMUG00000005005,ENSMMUG00000004533,ENSMMUG00000003138,ENSMMUG00000007209,ENSMMUG00000014347,ENSMMUG00000005414,ENSMMUG00000001044,ENSMMUG00000021808,ENSMMUG00000019159,ENSMMUG00000012280,ENSMMUG00000002691,ENSMMUG00000002373,ENSMMUG00000005322,ENSMMUG00000006929,ENSMMUG00000021183,ENSMMUG00000020586,…
GO:0003007	heart morphogenesis	biological_process	0.059634	0.98158	28	1902	185	18463	ENSMMUG00000023340,ENSMMUG00000005681,ENSMMUG00000046222,ENSMMUG00000007356,ENSMMUG00000000715,ENSMMUG00000014762,ENSMMUG00000005096,ENSMMUG00000047811,ENSMMUG00000014791,ENSMMUG00000009589,ENSMMUG00000019892,ENSMMUG00000004396,ENSMMUG00000021144,ENSMMUG00000008790,ENSMMUG00000012110,ENSMMUG00000004982,ENSMMUG00000008639,ENSMMUG00000013507,ENSMMUG00000007117,ENSMMUG00000005618,ENSMMUG00000012486,…
GO:0035845	photoreceptor cell outer segment organization	biological_process	0.059715	0.98158	3	1902	8	18463	ENSMMUG00000022888,ENSMMUG00000019143,ENSMMUG00000000044
GO:0015651	quaternary ammonium group transmembrane transporter activity	molecular_function	0.059763	0.98158	3	1902	8	18463	ENSMMUG00000023297,ENSMMUG00000001951,ENSMMUG00000013863
GO:0010332	response to gamma radiation	biological_process	0.059829	0.98158	8	1902	41	18463	ENSMMUG00000003210,ENSMMUG00000002569,ENSMMUG00000014531,ENSMMUG00000008639,ENSMMUG00000005985,ENSMMUG00000012963,ENSMMUG00000021659,ENSMMUG00000003396
GO:0005682	U5 snRNP	cellular_component	0.059893	0.98158	5	1902	27	18463	ENSMMUG00000004820,ENSMMUG00000006937,ENSMMUG00000000264,ENSMMUG00000008432,ENSMMUG00000023261
GO:0071813	lipoprotein particle binding	molecular_function	0.059905	0.98158	5	1902	21	18463	ENSMMUG00000003611,ENSMMUG00000037663,ENSMMUG00000005736,ENSMMUG00000014305,ENSMMUG00000017351
GO:0071814	protein-lipid complex binding	molecular_function	0.059905	0.98158	5	1902	21	18463	ENSMMUG00000014305,ENSMMUG00000005736,ENSMMUG00000017351,ENSMMUG00000003611,ENSMMUG00000037663
GO:0030003	cellular cation homeostasis	biological_process	0.059914	0.98158	59	1902	445	18463	ENSMMUG00000015663,ENSMMUG00000047693,ENSMMUG00000009786,ENSMMUG00000013542,ENSMMUG00000007209,ENSMMUG00000003789,ENSMMUG00000017427,ENSMMUG00000023186,ENSMMUG00000009820,ENSMMUG00000020651,ENSMMUG00000000151,ENSMMUG00000014425,ENSMMUG00000017946,ENSMMUG00000039621,ENSMMUG00000009194,ENSMMUG00000007329,ENSMMUG00000049150,ENSMMUG00000016893,ENSMMUG00000006571,ENSMMUG00000043400,ENSMMUG00000014742,…
GO:0032040	small-subunit processome	cellular_component	0.059974	0.98158	8	1902	45	18463	ENSMMUG00000005271,ENSMMUG00000013888,ENSMMUG00000020834,ENSMMUG00000008887,ENSMMUG00000003869,ENSMMUG00000008513,ENSMMUG00000006735,ENSMMUG00000003644
GO:0016776	phosphotransferase activity, phosphate group as acceptor	molecular_function	0.060096	0.98158	7	1902	34	18463	ENSMMUG00000014730,ENSMMUG00000003130,ENSMMUG00000047346,ENSMMUG00000017375,ENSMMUG00000014589,ENSMMUG00000009916,ENSMMUG00000045656
GO:0031669	cellular response to nutrient levels	biological_process	0.060127	0.98158	40	1902	280	18463	ENSMMUG00000006728,ENSMMUG00000010342,ENSMMUG00000015177,ENSMMUG00000019143,ENSMMUG00000010543,ENSMMUG00000010009,ENSMMUG00000008047,ENSMMUG00000022939,ENSMMUG00000011526,ENSMMUG00000002808,ENSMMUG00000016563,ENSMMUG00000041958,ENSMMUG00000008639,ENSMMUG00000010433,ENSMMUG00000010934,ENSMMUG00000014630,ENSMMUG00000008048,ENSMMUG00000023375,ENSMMUG00000011389,ENSMMUG00000017000,ENSMMUG00000011291,…
GO:0051493	regulation of cytoskeleton organization	biological_process	0.060151	0.98158	58	1902	430	18463	ENSMMUG00000014425,ENSMMUG00000019232,ENSMMUG00000015512,ENSMMUG00000011528,ENSMMUG00000018725,ENSMMUG00000014909,ENSMMUG00000002868,ENSMMUG00000003074,ENSMMUG00000009087,ENSMMUG00000015054,ENSMMUG00000002923,ENSMMUG00000002373,ENSMMUG00000015221,ENSMMUG00000000001,ENSMMUG00000007329,ENSMMUG00000007142,ENSMMUG00000007676,ENSMMUG00000002699,ENSMMUG00000004463,ENSMMUG00000000477,ENSMMUG00000017588,…
GO:0051928	positive regulation of calcium ion transport	biological_process	0.060288	0.98158	12	1902	67	18463	ENSMMUG00000012000,ENSMMUG00000000288,ENSMMUG00000001306,ENSMMUG00000000426,ENSMMUG00000017921,ENSMMUG00000007506,ENSMMUG00000022159,ENSMMUG00000009820,ENSMMUG00000007209,ENSMMUG00000013542,ENSMMUG00000016893,ENSMMUG00000021787
GO:0045655	regulation of monocyte differentiation	biological_process	0.0603	0.98158	4	1902	14	18463	ENSMMUG00000022390,ENSMMUG00000002680,ENSMMUG00000020415,ENSMMUG00000012979
GO:0046879	hormone secretion	biological_process	0.06034	0.98158	27	1902	183	18463	ENSMMUG00000037662,ENSMMUG00000006442,ENSMMUG00000006723,ENSMMUG00000014002,ENSMMUG00000014334,ENSMMUG00000030785,ENSMMUG00000020779,ENSMMUG00000017529,ENSMMUG00000023375,ENSMMUG00000019496,ENSMMUG00000019174,ENSMMUG00000009504,ENSMMUG00000000613,ENSMMUG00000021801,ENSMMUG00000015177,ENSMMUG00000005322,ENSMMUG00000009194,ENSMMUG00000021808,ENSMMUG00000010164,ENSMMUG00000007209,ENSMMUG00000048207,…
GO:0034766	negative regulation of ion transmembrane transport	biological_process	0.060356	0.98158	9	1902	45	18463	ENSMMUG00000006571,ENSMMUG00000001044,ENSMMUG00000020436,ENSMMUG00000001102,ENSMMUG00000045046,ENSMMUG00000005736,ENSMMUG00000016549,ENSMMUG00000015768,ENSMMUG00000013955
GO:0051402	neuron apoptotic process	biological_process	0.060414	0.98158	22	1902	138	18463	ENSMMUG00000011607,ENSMMUG00000000288,ENSMMUG00000016421,ENSMMUG00000008639,ENSMMUG00000014305,ENSMMUG00000039045,ENSMMUG00000017588,ENSMMUG00000000700,ENSMMUG00000005985,ENSMMUG00000006752,ENSMMUG00000009498,ENSMMUG00000017274,ENSMMUG00000008634,ENSMMUG00000007329,ENSMMUG00000005736,ENSMMUG00000006265,ENSMMUG00000010201,ENSMMUG00000014603,ENSMMUG00000001197,ENSMMUG00000021659,ENSMMUG00000001661,…
GO:0009894	regulation of catabolic process	biological_process	0.060439	0.98158	78	1902	591	18463	ENSMMUG00000007142,ENSMMUG00000045740,ENSMMUG00000019143,ENSMMUG00000010543,ENSMMUG00000007972,ENSMMUG00000012532,ENSMMUG00000006599,ENSMMUG00000012887,ENSMMUG00000001197,ENSMMUG00000046352,ENSMMUG00000008639,ENSMMUG00000012462,ENSMMUG00000012963,ENSMMUG00000014132,ENSMMUG00000005729,ENSMMUG00000023375,ENSMMUG00000009275,ENSMMUG00000009365,ENSMMUG00000002569,ENSMMUG00000017000,ENSMMUG00000004709,…
GO:0009966	regulation of signal transduction	biological_process	0.060478	0.98158	252	1902	2070	18463	ENSMMUG00000020586,ENSMMUG00000015221,ENSMMUG00000002373,ENSMMUG00000012436,ENSMMUG00000044953,ENSMMUG00000013719,ENSMMUG00000005096,ENSMMUG00000013788,ENSMMUG00000008833,ENSMMUG00000023046,ENSMMUG00000020797,ENSMMUG00000015406,ENSMMUG00000041480,ENSMMUG00000002503,ENSMMUG00000021545,ENSMMUG00000001314,ENSMMUG00000041404,ENSMMUG00000001074,ENSMMUG00000016893,ENSMMUG00000015689,ENSMMUG00000018973,…
GO:0032962	positive regulation of inositol trisphosphate biosynthetic process	biological_process	0.060637	0.98158	2	1902	4	18463	ENSMMUG00000003138,ENSMMUG00000007209
GO:1904627	response to phorbol 13-acetate 12-myristate	biological_process	0.060795	0.98158	2	1902	4	18463	ENSMMUG00000023340,ENSMMUG00000022159
GO:1904628	cellular response to phorbol 13-acetate 12-myristate	biological_process	0.060795	0.98158	2	1902	4	18463	ENSMMUG00000023340,ENSMMUG00000022159
GO:0021590	cerebellum maturation	biological_process	0.06084	0.98158	2	1902	4	18463	ENSMMUG00000042839,ENSMMUG00000021399
GO:0007173	epidermal growth factor receptor signaling pathway	biological_process	0.060853	0.98158	13	1902	71	18463	ENSMMUG00000006581,ENSMMUG00000020395,ENSMMUG00000007586,ENSMMUG00000016549,ENSMMUG00000006049,ENSMMUG00000005830,ENSMMUG00000015221,ENSMMUG00000007209,ENSMMUG00000018973,ENSMMUG00000001044,ENSMMUG00000019159,ENSMMUG00000002149,ENSMMUG00000020797
GO:0060684	epithelial-mesenchymal cell signaling	biological_process	0.060853	0.98158	2	1902	4	18463	ENSMMUG00000007356,ENSMMUG00000012110
GO:0070920	regulation of production of small RNA involved in gene silencing by RNA	biological_process	0.060997	0.98158	5	1902	19	18463	ENSMMUG00000022911,ENSMMUG00000008639,ENSMMUG00000018492,ENSMMUG00000044953,ENSMMUG00000019564
GO:0000075	cell cycle checkpoint	biological_process	0.061156	0.98158	24	1902	156	18463	ENSMMUG00000013155,ENSMMUG00000016270,ENSMMUG00000014530,ENSMMUG00000008639,ENSMMUG00000005985,ENSMMUG00000004760,ENSMMUG00000010107,ENSMMUG00000002965,ENSMMUG00000020274,ENSMMUG00000009365,ENSMMUG00000023550,ENSMMUG00000006752,ENSMMUG00000044496,ENSMMUG00000032429,ENSMMUG00000003210,ENSMMUG00000002569,ENSMMUG00000018471,ENSMMUG00000001723,ENSMMUG00000022838,ENSMMUG00000021056,ENSMMUG00000016715,…
GO:0045185	maintenance of protein location	biological_process	0.061244	0.98158	14	1902	77	18463	ENSMMUG00000011503,ENSMMUG00000004396,ENSMMUG00000001044,ENSMMUG00000013020,ENSMMUG00000020374,ENSMMUG00000047685,ENSMMUG00000013072,ENSMMUG00000013685,ENSMMUG00000004931,ENSMMUG00000014111,ENSMMUG00000041388,ENSMMUG00000005218,ENSMMUG00000002569,ENSMMUG00000011845
GO:0033008	positive regulation of mast cell activation involved in immune response	biological_process	0.061307	0.98158	3	1902	9	18463	ENSMMUG00000001748,ENSMMUG00000030785,ENSMMUG00000022159
GO:0043306	positive regulation of mast cell degranulation	biological_process	0.061307	0.98158	3	1902	9	18463	ENSMMUG00000030785,ENSMMUG00000022159,ENSMMUG00000001748
GO:0015098	molybdate ion transmembrane transporter activity	molecular_function	0.061358	0.98158	1	1902	1	18463	ENSMMUG00000022020
GO:0015689	molybdate ion transport	biological_process	0.061358	0.98158	1	1902	1	18463	ENSMMUG00000022020
GO:0044236	multicellular organismal metabolic process	biological_process	0.061413	0.98158	14	1902	80	18463	ENSMMUG00000016549,ENSMMUG00000002167,ENSMMUG00000010331,ENSMMUG00000007052,ENSMMUG00000005189,ENSMMUG00000040355,ENSMMUG00000006949,ENSMMUG00000013665,ENSMMUG00000018206,ENSMMUG00000009483,ENSMMUG00000009097,ENSMMUG00000008538,ENSMMUG00000019496,ENSMMUG00000002382
GO:1902017	regulation of cilium assembly	biological_process	0.061417	0.98158	9	1902	43	18463	ENSMMUG00000018672,ENSMMUG00000011614,ENSMMUG00000019143,ENSMMUG00000002503,ENSMMUG00000001321,ENSMMUG00000007315,ENSMMUG00000000149,ENSMMUG00000031562,ENSMMUG00000000044
GO:0030014	CCR4-NOT complex	cellular_component	0.061482	0.98158	5	1902	20	18463	ENSMMUG00000016181,ENSMMUG00000009698,ENSMMUG00000006596,ENSMMUG00000020395,ENSMMUG00000038702
GO:0051172	negative regulation of nitrogen compound metabolic process	biological_process	0.061511	0.98158	155	1902	1257	18463	ENSMMUG00000009014,ENSMMUG00000037597,ENSMMUG00000020258,ENSMMUG00000009736,ENSMMUG00000020374,ENSMMUG00000022824,ENSMMUG00000001890,ENSMMUG00000006366,ENSMMUG00000002127,ENSMMUG00000009698,ENSMMUG00000003396,ENSMMUG00000014541,ENSMMUG00000018930,ENSMMUG00000003493,ENSMMUG00000001404,ENSMMUG00000002613,ENSMMUG00000019839,ENSMMUG00000019474,ENSMMUG00000003164,ENSMMUG00000022838,ENSMMUG00000018358,…
GO:0006013	mannose metabolic process	biological_process	0.061621	0.98158	3	1902	8	18463	ENSMMUG00000005103,ENSMMUG00000001853,ENSMMUG00000005227
GO:0090484	drug transporter activity	molecular_function	0.061706	0.98158	4	1902	13	18463	ENSMMUG00000010342,ENSMMUG00000013249,ENSMMUG00000004477,ENSMMUG00000002700
GO:0001653	peptide receptor activity	molecular_function	0.061708	0.98158	19	1902	127	18463	ENSMMUG00000007974,ENSMMUG00000013788,ENSMMUG00000013049,ENSMMUG00000000256,ENSMMUG00000004111,ENSMMUG00000017084,ENSMMUG00000002373,ENSMMUG00000040675,ENSMMUG00000043275,ENSMMUG00000007506,ENSMMUG00000014742,ENSMMUG00000020697,ENSMMUG00000016884,ENSMMUG00000043739,ENSMMUG00000016854,ENSMMUG00000045962,ENSMMUG00000019897,ENSMMUG00000010046,ENSMMUG00000009703
GO:0061299	retina vasculature morphogenesis in camera-type eye	biological_process	0.061839	0.98158	3	1902	8	18463	ENSMMUG00000008749,ENSMMUG00000017588,ENSMMUG00000022280
GO:0048247	lymphocyte chemotaxis	biological_process	0.061941	0.98158	8	1902	48	18463	ENSMMUG00000000426,ENSMMUG00000047114,ENSMMUG00000006723,ENSMMUG00000000288,ENSMMUG00000019159,ENSMMUG00000020102,ENSMMUG00000023186,ENSMMUG00000009786
GO:0042127	regulation of cell proliferation	biological_process	0.062062	0.98158	126	1902	1000	18463	ENSMMUG00000005322,ENSMMUG00000014618,ENSMMUG00000005430,ENSMMUG00000018940,ENSMMUG00000007329,ENSMMUG00000005456,ENSMMUG00000001348,ENSMMUG00000000972,ENSMMUG00000023390,ENSMMUG00000002660,ENSMMUG00000020415,ENSMMUG00000014984,ENSMMUG00000020121,ENSMMUG00000030420,ENSMMUG00000023394,ENSMMUG00000000803,ENSMMUG00000016695,ENSMMUG00000047811,ENSMMUG00000022198,ENSMMUG00000008790,ENSMMUG00000047424,…
GO:0021559	trigeminal nerve development	biological_process	0.062078	0.98158	3	1902	10	18463	ENSMMUG00000010337,ENSMMUG00000017588,ENSMMUG00000005507
GO:0097487	multivesicular body, internal vesicle	cellular_component	0.062088	0.98158	2	1902	4	18463	ENSMMUG00000013232,ENSMMUG00000008926
GO:0030195	negative regulation of blood coagulation	biological_process	0.062184	0.98158	8	1902	38	18463	ENSMMUG00000009194,ENSMMUG00000012000,ENSMMUG00000014305,ENSMMUG00000002382,ENSMMUG00000000151,ENSMMUG00000009504,ENSMMUG00000007230,ENSMMUG00000009926
GO:0030550	acetylcholine receptor inhibitor activity	molecular_function	0.062265	0.98158	2	1902	5	18463	ENSMMUG00000041404,ENSMMUG00000014830
GO:0014047	glutamate secretion	biological_process	0.062734	0.98158	3	1902	9	18463	ENSMMUG00000014630,ENSMMUG00000011401,ENSMMUG00000005729
GO:0032225	regulation of synaptic transmission, dopaminergic	biological_process	0.062783	0.98158	3	1902	8	18463	ENSMMUG00000016089,ENSMMUG00000017654,ENSMMUG00000014334
GO:0007603	phototransduction, visible light	biological_process	0.062817	0.98158	3	1902	8	18463	ENSMMUG00000002961,ENSMMUG00000017292,ENSMMUG00000014713
GO:0071396	cellular response to lipid	biological_process	0.062982	0.98158	43	1902	312	18463	ENSMMUG00000001040,ENSMMUG00000022159,ENSMMUG00000012486,ENSMMUG00000004413,ENSMMUG00000047685,ENSMMUG00000007966,ENSMMUG00000014111,ENSMMUG00000023418,ENSMMUG00000007209,ENSMMUG00000023186,ENSMMUG00000014425,ENSMMUG00000015982,ENSMMUG00000044441,ENSMMUG00000009349,ENSMMUG00000009119,ENSMMUG00000005430,ENSMMUG00000023286,ENSMMUG00000003915,ENSMMUG00000018468,ENSMMUG00000003396,ENSMMUG00000000069,…
GO:0044314	protein K27-linked ubiquitination	biological_process	0.063158	0.98158	2	1902	4	18463	ENSMMUG00000043293,ENSMMUG00000016507
GO:2000179	positive regulation of neural precursor cell proliferation	biological_process	0.06317	0.98158	7	1902	33	18463	ENSMMUG00000012110,ENSMMUG00000007356,ENSMMUG00000014334,ENSMMUG00000021668,ENSMMUG00000013788,ENSMMUG00000015689,ENSMMUG00000014541
GO:0097208	alveolar lamellar body	cellular_component	0.06318	0.98158	2	1902	4	18463	ENSMMUG00000010093,ENSMMUG00000013402
GO:0008046	axon guidance receptor activity	molecular_function	0.063311	0.98158	3	1902	8	18463	ENSMMUG00000003304,ENSMMUG00000013272,ENSMMUG00000023382
GO:0005218	intracellular ligand-gated calcium channel activity	molecular_function	0.06338	0.98158	3	1902	8	18463	ENSMMUG00000010784,ENSMMUG00000015403,ENSMMUG00000011389
GO:0016578	histone deubiquitination	biological_process	0.063439	0.98158	5	1902	22	18463	ENSMMUG00000005352,ENSMMUG00000019923,ENSMMUG00000014756,ENSMMUG00000022838,ENSMMUG00000007117
GO:0030594	neurotransmitter receptor activity	molecular_function	0.063471	0.98158	14	1902	89	18463	ENSMMUG00000004111,ENSMMUG00000020697,ENSMMUG00000016854,ENSMMUG00000021514,ENSMMUG00000010046,ENSMMUG00000016913,ENSMMUG00000017084,ENSMMUG00000014334,ENSMMUG00000017292,ENSMMUG00000016089,ENSMMUG00000007974,ENSMMUG00000002832,ENSMMUG00000048344,ENSMMUG00000039412
[truncated: 9,450 more rows]
