# Supplementary material for: MicroRNA Profile of MA-104 Cell Line Associated With the Pathogenesis of Bovine Rotavirus Strain Circulated in Chinese Calves
Source: Front Microbiol. 2022 Apr 11;13:854348. doi: 10.3389/fmicb.2022.854348 (PMC9062783; doi:10.3389/fmicb.2022.854348)
Supplement: Supplementary file 2 [file Data_Sheet_2.ZIP › Supplementary tables/Table S7a-S7f/Table S7f.DEG_GO_enrichment_result.xls]

## Sheet: K48vsL48.DEG_GO_enrichment_resu
GO_accession	Description	Term_type	Over_represented_pValue	Corrected_pValue	DEG_item	DEG_list	Bg_item	Bg_list	Gene_names				Supplementary Table S7f. Enriched GO analysis of the target mRNAs of the DE miRNAs in Infected versus Control group (48hpi)
GO:0031915	positive regulation of synaptic plasticity	biological_process	3.0425e-05	0.59051	4	584	7	18463	ENSMMUG00000023382,ENSMMUG00000003149,ENSMMUG00000022891,ENSMMUG00000001404
GO:0036477	somatodendritic compartment	cellular_component	0.00012107	0.80905	29	584	396	18463	ENSMMUG00000023382,ENSMMUG00000005854,ENSMMUG00000008297,ENSMMUG00000012110,ENSMMUG00000010895,ENSMMUG00000041404,ENSMMUG00000020274,ENSMMUG00000032109,ENSMMUG00000006089,ENSMMUG00000007360,ENSMMUG00000022891,ENSMMUG00000023028,ENSMMUG00000015436,ENSMMUG00000018525,ENSMMUG00000017936,ENSMMUG00000001661,ENSMMUG00000017496,ENSMMUG00000022395,ENSMMUG00000014485,ENSMMUG00000004599,ENSMMUG00000014334,…
GO:0030425	dendrite	cellular_component	0.00015391	0.80905	23	584	287	18463	ENSMMUG00000022891,ENSMMUG00000006089,ENSMMUG00000007360,ENSMMUG00000032109,ENSMMUG00000041404,ENSMMUG00000020274,ENSMMUG00000008297,ENSMMUG00000012110,ENSMMUG00000023382,ENSMMUG00000022686,ENSMMUG00000008837,ENSMMUG00000004696,ENSMMUG00000008714,ENSMMUG00000005190,ENSMMUG00000007209,ENSMMUG00000016669,ENSMMUG00000017496,ENSMMUG00000014485,ENSMMUG00000022395,ENSMMUG00000014334,ENSMMUG00000004599,…
GO:0022411	cellular component disassembly	biological_process	0.00016674	0.80905	21	584	260	18463	ENSMMUG00000016358,ENSMMUG00000010620,ENSMMUG00000023286,ENSMMUG00000001791,ENSMMUG00000006894,ENSMMUG00000010507,ENSMMUG00000007953,ENSMMUG00000003907,ENSMMUG00000018601,ENSMMUG00000004760,ENSMMUG00000018670,ENSMMUG00000004696,ENSMMUG00000012979,ENSMMUG00000003201,ENSMMUG00000007209,ENSMMUG00000010102,ENSMMUG00000002197,ENSMMUG00000005280,ENSMMUG00000020953,ENSMMUG00000018726,ENSMMUG00000019172
GO:0030261	chromosome condensation	biological_process	0.00021699	0.84232	6	584	28	18463	ENSMMUG00000001763,ENSMMUG00000018677,ENSMMUG00000010543,ENSMMUG00000012979,ENSMMUG00000007209,ENSMMUG00000012736
GO:0005515	protein binding	molecular_function	0.00033028	1	285	584	7328	18463	ENSMMUG00000000329,ENSMMUG00000020690,ENSMMUG00000020274,ENSMMUG00000009316,ENSMMUG00000005322,ENSMMUG00000029174,ENSMMUG00000002965,ENSMMUG00000007439,ENSMMUG00000002197,ENSMMUG00000005456,ENSMMUG00000005119,ENSMMUG00000019668,ENSMMUG00000012365,ENSMMUG00000009506,ENSMMUG00000002122,ENSMMUG00000005632,ENSMMUG00000023290,ENSMMUG00000022520,ENSMMUG00000018801,ENSMMUG00000017262,ENSMMUG00000022891,…
GO:0022603	regulation of anatomical structure morphogenesis	biological_process	0.0003669	1	45	584	767	18463	ENSMMUG00000015054,ENSMMUG00000004179,ENSMMUG00000004599,ENSMMUG00000019457,ENSMMUG00000021655,ENSMMUG00000000803,ENSMMUG00000016720,ENSMMUG00000004931,ENSMMUG00000002965,ENSMMUG00000019359,ENSMMUG00000005322,ENSMMUG00000023701,ENSMMUG00000023382,ENSMMUG00000003907,ENSMMUG00000044344,ENSMMUG00000020274,ENSMMUG00000007315,ENSMMUG00000010760,ENSMMUG00000006089,ENSMMUG00000012314,ENSMMUG00000001661,…
GO:0051094	positive regulation of developmental process	biological_process	0.00061411	1	51	584	929	18463	ENSMMUG00000003907,ENSMMUG00000016720,ENSMMUG00000005322,ENSMMUG00000023701,ENSMMUG00000023382,ENSMMUG00000001404,ENSMMUG00000012314,ENSMMUG00000012141,ENSMMUG00000001519,ENSMMUG00000007315,ENSMMUG00000010760,ENSMMUG00000001044,ENSMMUG00000014720,ENSMMUG00000004179,ENSMMUG00000000384,ENSMMUG00000012979,ENSMMUG00000010102,ENSMMUG00000019457,ENSMMUG00000021655,ENSMMUG00000045241,ENSMMUG00000002260,…
GO:0043005	neuron projection	cellular_component	0.0006435	1	40	584	667	18463	ENSMMUG00000005190,ENSMMUG00000021059,ENSMMUG00000016669,ENSMMUG00000007209,ENSMMUG00000022686,ENSMMUG00000010272,ENSMMUG00000009683,ENSMMUG00000004696,ENSMMUG00000001661,ENSMMUG00000022395,ENSMMUG00000014485,ENSMMUG00000014334,ENSMMUG00000017496,ENSMMUG00000041404,ENSMMUG00000022891,ENSMMUG00000011009,ENSMMUG00000007360,ENSMMUG00000007329,ENSMMUG00000010895,ENSMMUG00000011905,ENSMMUG00000005854,…
GO:0051590	positive regulation of neurotransmitter transport	biological_process	0.00067243	1	4	584	12	18463	ENSMMUG00000014035,ENSMMUG00000003236,ENSMMUG00000014334,ENSMMUG00000007209
GO:0030957	Tat protein binding	molecular_function	0.00069378	1	3	584	6	18463	ENSMMUG00000002197,ENSMMUG00000021144,ENSMMUG00000009151
GO:0045597	positive regulation of cell differentiation	biological_process	0.00077319	1	37	584	616	18463	ENSMMUG00000000384,ENSMMUG00000012979,ENSMMUG00000010102,ENSMMUG00000002260,ENSMMUG00000001044,ENSMMUG00000004179,ENSMMUG00000014720,ENSMMUG00000012314,ENSMMUG00000001404,ENSMMUG00000012141,ENSMMUG00000010760,ENSMMUG00000003907,ENSMMUG00000016720,ENSMMUG00000023382,ENSMMUG00000008624,ENSMMUG00000022686,ENSMMUG00000004053,ENSMMUG00000016669,ENSMMUG00000007209,ENSMMUG00000002923,ENSMMUG00000014334,…
GO:0050793	regulation of developmental process	biological_process	0.00078169	1	85	584	1769	18463	ENSMMUG00000017274,ENSMMUG00000001661,ENSMMUG00000014782,ENSMMUG00000018237,ENSMMUG00000001817,ENSMMUG00000014334,ENSMMUG00000022395,ENSMMUG00000003149,ENSMMUG00000005190,ENSMMUG00000040289,ENSMMUG00000021059,ENSMMUG00000016669,ENSMMUG00000002389,ENSMMUG00000022686,ENSMMUG00000008624,ENSMMUG00000011614,ENSMMUG00000021144,ENSMMUG00000007329,ENSMMUG00000010586,ENSMMUG00000011905,ENSMMUG00000012110,…
GO:0045595	regulation of cell differentiation	biological_process	0.00084792	1	60	584	1159	18463	ENSMMUG00000048816,ENSMMUG00000021144,ENSMMUG00000010586,ENSMMUG00000010895,ENSMMUG00000011905,ENSMMUG00000012110,ENSMMUG00000005854,ENSMMUG00000005218,ENSMMUG00000021545,ENSMMUG00000008692,ENSMMUG00000048630,ENSMMUG00000040121,ENSMMUG00000022891,ENSMMUG00000005791,ENSMMUG00000007360,ENSMMUG00000001985,ENSMMUG00000017274,ENSMMUG00000001661,ENSMMUG00000018237,ENSMMUG00000001817,ENSMMUG00000007085,…
GO:0019900	kinase binding	molecular_function	0.0008962	1	34	584	552	18463	ENSMMUG00000044865,ENSMMUG00000010620,ENSMMUG00000021808,ENSMMUG00000020274,ENSMMUG00000007966,ENSMMUG00000011527,ENSMMUG00000016104,ENSMMUG00000002965,ENSMMUG00000011528,ENSMMUG00000021877,ENSMMUG00000005456,ENSMMUG00000005619,ENSMMUG00000021655,ENSMMUG00000019457,ENSMMUG00000049219,ENSMMUG00000001044,ENSMMUG00000003236,ENSMMUG00000015099,ENSMMUG00000022156,ENSMMUG00000016757,ENSMMUG00000019628,…
GO:0051351	positive regulation of ligase activity	biological_process	0.00094566	1	5	584	24	18463	ENSMMUG00000003201,ENSMMUG00000000605,ENSMMUG00000016507,ENSMMUG00000049219,ENSMMUG00000003149
GO:0006323	DNA packaging	biological_process	0.0010351	1	12	584	150	18463	ENSMMUG00000041727,ENSMMUG00000020992,ENSMMUG00000017165,ENSMMUG00000016706,ENSMMUG00000018677,ENSMMUG00000007209,ENSMMUG00000012736,ENSMMUG00000001791,ENSMMUG00000001763,ENSMMUG00000015800,ENSMMUG00000012979,ENSMMUG00000010543
GO:0022008	neurogenesis	biological_process	0.0010598	1	58	584	1115	18463	ENSMMUG00000022686,ENSMMUG00000007209,ENSMMUG00000040289,ENSMMUG00000021059,ENSMMUG00000014542,ENSMMUG00000022395,ENSMMUG00000014334,ENSMMUG00000014485,ENSMMUG00000017496,ENSMMUG00000018237,ENSMMUG00000001817,ENSMMUG00000017274,ENSMMUG00000018206,ENSMMUG00000001661,ENSMMUG00000011009,ENSMMUG00000007360,ENSMMUG00000016757,ENSMMUG00000016553,ENSMMUG00000022891,ENSMMUG00000048630,ENSMMUG00000011905,…
GO:0044763	single-organism cellular process	biological_process	0.0012589	1	389	584	10747	18463	ENSMMUG00000008837,ENSMMUG00000021655,ENSMMUG00000016616,ENSMMUG00000007533,ENSMMUG00000018726,ENSMMUG00000042992,ENSMMUG00000011506,ENSMMUG00000017621,ENSMMUG00000012736,ENSMMUG00000001791,ENSMMUG00000003907,ENSMMUG00000011647,ENSMMUG00000007293,ENSMMUG00000008176,ENSMMUG00000002211,ENSMMUG00000021059,ENSMMUG00000019005,ENSMMUG00000014782,ENSMMUG00000020277,ENSMMUG00000018525,ENSMMUG00000017274,…
GO:0044294	dendritic growth cone	cellular_component	0.0012893	1	2	584	2	18463	ENSMMUG00000022686,ENSMMUG00000020274
GO:0036245	cellular response to menadione	biological_process	0.0013625	1	2	584	2	18463	ENSMMUG00000018107,ENSMMUG00000007950
GO:0051586	positive regulation of dopamine uptake involved in synaptic transmission	biological_process	0.001378	1	2	584	2	18463	ENSMMUG00000014334,ENSMMUG00000014035
GO:0051944	positive regulation of catecholamine uptake involved in synaptic transmission	biological_process	0.001378	1	2	584	2	18463	ENSMMUG00000014035,ENSMMUG00000014334
GO:0051051	negative regulation of transport	biological_process	0.0015904	1	21	584	305	18463	ENSMMUG00000013955,ENSMMUG00000009101,ENSMMUG00000003839,ENSMMUG00000016616,ENSMMUG00000014334,ENSMMUG00000003236,ENSMMUG00000001044,ENSMMUG00000008714,ENSMMUG00000019457,ENSMMUG00000004173,ENSMMUG00000008624,ENSMMUG00000015267,ENSMMUG00000009683,ENSMMUG00000005322,ENSMMUG00000012332,ENSMMUG00000007329,ENSMMUG00000011905,ENSMMUG00000005218,ENSMMUG00000018650,ENSMMUG00000048630,ENSMMUG00000021808
GO:0040018	positive regulation of multicellular organism growth	biological_process	0.0015981	1	5	584	26	18463	ENSMMUG00000014334,ENSMMUG00000012110,ENSMMUG00000010102,ENSMMUG00000019457,ENSMMUG00000045241
GO:0003211	cardiac ventricle formation	biological_process	0.0016281	1	3	584	9	18463	ENSMMUG00000010621,ENSMMUG00000048816,ENSMMUG00000010586
GO:0048639	positive regulation of developmental growth	biological_process	0.0016822	1	11	584	110	18463	ENSMMUG00000005322,ENSMMUG00000021144,ENSMMUG00000005854,ENSMMUG00000012110,ENSMMUG00000001044,ENSMMUG00000014334,ENSMMUG00000045241,ENSMMUG00000019457,ENSMMUG00000010102,ENSMMUG00000012314,ENSMMUG00000007360
GO:0048519	negative regulation of biological process	biological_process	0.0018876	1	155	584	3721	18463	ENSMMUG00000002690,ENSMMUG00000023382,ENSMMUG00000021153,ENSMMUG00000008297,ENSMMUG00000002127,ENSMMUG00000009012,ENSMMUG00000004341,ENSMMUG00000023340,ENSMMUG00000010760,ENSMMUG00000042839,ENSMMUG00000021659,ENSMMUG00000010543,ENSMMUG00000016985,ENSMMUG00000015054,ENSMMUG00000000605,ENSMMUG00000003236,ENSMMUG00000004599,ENSMMUG00000019096,ENSMMUG00000006265,ENSMMUG00000020863,ENSMMUG00000005619,…
GO:0043234	protein complex	cellular_component	0.0018904	1	164	584	4137	18463	ENSMMUG00000009893,ENSMMUG00000004868,ENSMMUG00000000292,ENSMMUG00000006009,ENSMMUG00000006894,ENSMMUG00000007845,ENSMMUG00000012462,ENSMMUG00000022686,ENSMMUG00000003149,ENSMMUG00000014762,ENSMMUG00000018237,ENSMMUG00000007477,ENSMMUG00000009014,ENSMMUG00000014349,ENSMMUG00000001661,ENSMMUG00000012314,ENSMMUG00000004341,ENSMMUG00000016837,ENSMMUG00000002127,ENSMMUG00000019785,ENSMMUG00000010715,…
GO:1903829	positive regulation of cellular protein localization	biological_process	0.0019422	1	15	584	184	18463	ENSMMUG00000018008,ENSMMUG00000021659,ENSMMUG00000022686,ENSMMUG00000019457,ENSMMUG00000048630,ENSMMUG00000007209,ENSMMUG00000006398,ENSMMUG00000007315,ENSMMUG00000001044,ENSMMUG00000012110,ENSMMUG00000021787,ENSMMUG00000004760,ENSMMUG00000021096,ENSMMUG00000005322,ENSMMUG00000013955
GO:0048523	negative regulation of cellular process	biological_process	0.0019682	1	146	584	3477	18463	ENSMMUG00000003907,ENSMMUG00000007966,ENSMMUG00000017621,ENSMMUG00000012736,ENSMMUG00000021808,ENSMMUG00000008742,ENSMMUG00000021734,ENSMMUG00000003201,ENSMMUG00000021655,ENSMMUG00000012110,ENSMMUG00000031160,ENSMMUG00000007329,ENSMMUG00000014045,ENSMMUG00000010586,ENSMMUG00000004760,ENSMMUG00000003364,ENSMMUG00000016276,ENSMMUG00000014618,ENSMMUG00000008833,ENSMMUG00000003839,ENSMMUG00000013955,…
GO:0048585	negative regulation of response to stimulus	biological_process	0.0020009	1	57	584	1125	18463	ENSMMUG00000040289,ENSMMUG00000016669,ENSMMUG00000007209,ENSMMUG00000004053,ENSMMUG00000008176,ENSMMUG00000008624,ENSMMUG00000001661,ENSMMUG00000003839,ENSMMUG00000002917,ENSMMUG00000014485,ENSMMUG00000026981,ENSMMUG00000014334,ENSMMUG00000016276,ENSMMUG00000003364,ENSMMUG00000048630,ENSMMUG00000017922,ENSMMUG00000008833,ENSMMUG00000015800,ENSMMUG00000014618,ENSMMUG00000022229,ENSMMUG00000016074,…
GO:0019901	protein kinase binding	molecular_function	0.0021921	1	30	584	495	18463	ENSMMUG00000016104,ENSMMUG00000011528,ENSMMUG00000002965,ENSMMUG00000031214,ENSMMUG00000014045,ENSMMUG00000011527,ENSMMUG00000007966,ENSMMUG00000010895,ENSMMUG00000004760,ENSMMUG00000020274,ENSMMUG00000018650,ENSMMUG00000010495,ENSMMUG00000010620,ENSMMUG00000022156,ENSMMUG00000044865,ENSMMUG00000021808,ENSMMUG00000019628,ENSMMUG00000013032,ENSMMUG00000003236,ENSMMUG00000017496,ENSMMUG00000001044,…
GO:0022604	regulation of cell morphogenesis	biological_process	0.0023603	1	27	584	428	18463	ENSMMUG00000007315,ENSMMUG00000020274,ENSMMUG00000048630,ENSMMUG00000012314,ENSMMUG00000022891,ENSMMUG00000006089,ENSMMUG00000007360,ENSMMUG00000019359,ENSMMUG00000011614,ENSMMUG00000023765,ENSMMUG00000023382,ENSMMUG00000004931,ENSMMUG00000016720,ENSMMUG00000002965,ENSMMUG00000031214,ENSMMUG00000007329,ENSMMUG00000044344,ENSMMUG00000010895,ENSMMUG00000005854,ENSMMUG00000040289,ENSMMUG00000021059,…
GO:0003207	cardiac chamber formation	biological_process	0.002495	1	3	584	10	18463	ENSMMUG00000048816,ENSMMUG00000010621,ENSMMUG00000010586
GO:0005871	kinesin complex	cellular_component	0.0025077	1	7	584	52	18463	ENSMMUG00000022520,ENSMMUG00000008837,ENSMMUG00000007477,ENSMMUG00000006803,ENSMMUG00000008561,ENSMMUG00000009684,ENSMMUG00000018726
GO:0051048	negative regulation of secretion	biological_process	0.0025106	1	12	584	142	18463	ENSMMUG00000016616,ENSMMUG00000003839,ENSMMUG00000005322,ENSMMUG00000014334,ENSMMUG00000011905,ENSMMUG00000019457,ENSMMUG00000048630,ENSMMUG00000018650,ENSMMUG00000008714,ENSMMUG00000021808,ENSMMUG00000008624,ENSMMUG00000004173
GO:0098588	bounding membrane of organelle	cellular_component	0.0025475	1	58	584	1186	18463	ENSMMUG00000003907,ENSMMUG00000016539,ENSMMUG00000011527,ENSMMUG00000010715,ENSMMUG00000004931,ENSMMUG00000014172,ENSMMUG00000010620,ENSMMUG00000014374,ENSMMUG00000001519,ENSMMUG00000010760,ENSMMUG00000045179,ENSMMUG00000019096,ENSMMUG00000018853,ENSMMUG00000005280,ENSMMUG00000011976,ENSMMUG00000009101,ENSMMUG00000005119,ENSMMUG00000013080,ENSMMUG00000020212,ENSMMUG00000002197,ENSMMUG00000001214,…
GO:0031339	negative regulation of vesicle fusion	biological_process	0.0025834	1	2	584	3	18463	ENSMMUG00000007329,ENSMMUG00000009683
GO:0050767	regulation of neurogenesis	biological_process	0.0026832	1	30	584	504	18463	ENSMMUG00000040289,ENSMMUG00000000970,ENSMMUG00000021059,ENSMMUG00000007209,ENSMMUG00000002433,ENSMMUG00000000384,ENSMMUG00000017274,ENSMMUG00000014720,ENSMMUG00000001661,ENSMMUG00000018237,ENSMMUG00000001817,ENSMMUG00000004599,ENSMMUG00000022395,ENSMMUG00000014334,ENSMMUG00000001044,ENSMMUG00000017496,ENSMMUG00000048630,ENSMMUG00000012314,ENSMMUG00000022891,ENSMMUG00000001404,ENSMMUG00000006089,…
GO:0006955	immune response	biological_process	0.0027125	1	51	584	1111	18463	ENSMMUG00000003084,ENSMMUG00000037781,ENSMMUG00000004180,ENSMMUG00000005632,ENSMMUG00000019457,ENSMMUG00000015434,ENSMMUG00000014664,ENSMMUG00000000803,ENSMMUG00000005322,ENSMMUG00000039166,ENSMMUG00000014755,ENSMMUG00000003907,ENSMMUG00000007966,ENSMMUG00000011527,ENSMMUG00000043227,ENSMMUG00000017621,ENSMMUG00000001519,ENSMMUG00000023340,ENSMMUG00000016876,ENSMMUG00000009316,ENSMMUG00000021659,…
GO:0000379	tRNA-type intron splice site recognition and cleavage	biological_process	0.0028543	1	2	584	3	18463	ENSMMUG00000022123,ENSMMUG00000007195
GO:0043586	tongue development	biological_process	0.0031006	1	3	584	9	18463	ENSMMUG00000020863,ENSMMUG00000012141,ENSMMUG00000048816
GO:0004869	cysteine-type endopeptidase inhibitor activity	molecular_function	0.0031751	1	6	584	46	18463	ENSMMUG00000045312,ENSMMUG00000002062,ENSMMUG00000008692,ENSMMUG00000041847,ENSMMUG00000003933,ENSMMUG00000022393
GO:0010639	negative regulation of organelle organization	biological_process	0.0032173	1	19	584	279	18463	ENSMMUG00000012736,ENSMMUG00000048630,ENSMMUG00000041847,ENSMMUG00000006894,ENSMMUG00000008281,ENSMMUG00000010507,ENSMMUG00000023676,ENSMMUG00000015800,ENSMMUG00000010649,ENSMMUG00000010543,ENSMMUG00000016358,ENSMMUG00000007329,ENSMMUG00000003201,ENSMMUG00000009683,ENSMMUG00000008624,ENSMMUG00000015054,ENSMMUG00000019172,ENSMMUG00000008048,ENSMMUG00000001044
GO:0048666	neuron development	biological_process	0.0032502	1	41	584	750	18463	ENSMMUG00000018670,ENSMMUG00000039195,ENSMMUG00000001214,ENSMMUG00000004599,ENSMMUG00000001044,ENSMMUG00000019096,ENSMMUG00000014720,ENSMMUG00000017936,ENSMMUG00000006089,ENSMMUG00000004882,ENSMMUG00000012314,ENSMMUG00000001404,ENSMMUG00000020274,ENSMMUG00000021578,ENSMMUG00000032109,ENSMMUG00000016720,ENSMMUG00000002952,ENSMMUG00000002965,ENSMMUG00000023382,ENSMMUG00000005322,ENSMMUG00000022686,…
GO:0060973	cell migration involved in heart development	biological_process	0.0032847	1	3	584	10	18463	ENSMMUG00000048816,ENSMMUG00000014618,ENSMMUG00000010586
GO:0032588	trans-Golgi network membrane	cellular_component	0.003307	1	4	584	18	18463	ENSMMUG00000013747,ENSMMUG00000018206,ENSMMUG00000018313,ENSMMUG00000007731
GO:0097285	cell-type specific apoptotic process	biological_process	0.0033287	1	20	584	299	18463	ENSMMUG00000001661,ENSMMUG00000010201,ENSMMUG00000017274,ENSMMUG00000017423,ENSMMUG00000001044,ENSMMUG00000006265,ENSMMUG00000018037,ENSMMUG00000007209,ENSMMUG00000021144,ENSMMUG00000048816,ENSMMUG00000008592,ENSMMUG00000007966,ENSMMUG00000007329,ENSMMUG00000002062,ENSMMUG00000003907,ENSMMUG00000011905,ENSMMUG00000021659,ENSMMUG00000011832,ENSMMUG00000001197,ENSMMUG00000015800
GO:0032703	negative regulation of interleukin-2 production	biological_process	0.0034337	1	4	584	18	18463	ENSMMUG00000021655,ENSMMUG00000019457,ENSMMUG00000008624,ENSMMUG00000008297
GO:0097458	neuron part	cellular_component	0.0034434	1	48	584	914	18463	ENSMMUG00000004599,ENSMMUG00000003236,ENSMMUG00000008048,ENSMMUG00000017936,ENSMMUG00000007533,ENSMMUG00000015436,ENSMMUG00000023028,ENSMMUG00000014035,ENSMMUG00000002433,ENSMMUG00000039195,ENSMMUG00000008837,ENSMMUG00000018670,ENSMMUG00000008714,ENSMMUG00000011333,ENSMMUG00000008297,ENSMMUG00000023382,ENSMMUG00000002965,ENSMMUG00000006089,ENSMMUG00000016837,ENSMMUG00000032109,ENSMMUG00000021578,…
GO:0048169	regulation of long-term neuronal synaptic plasticity	biological_process	0.0034539	1	4	584	19	18463	ENSMMUG00000014334,ENSMMUG00000021659,ENSMMUG00000023382,ENSMMUG00000001661
GO:0030689	Noc complex	cellular_component	0.0035285	1	2	584	3	18463	ENSMMUG00000006735,ENSMMUG00000015800
GO:0030030	cell projection organization	biological_process	0.0036381	1	53	584	1031	18463	ENSMMUG00000017936,ENSMMUG00000014720,ENSMMUG00000021096,ENSMMUG00000018726,ENSMMUG00000015054,ENSMMUG00000019096,ENSMMUG00000004599,ENSMMUG00000001044,ENSMMUG00000006265,ENSMMUG00000019457,ENSMMUG00000001575,ENSMMUG00000039195,ENSMMUG00000008837,ENSMMUG00000015434,ENSMMUG00000018670,ENSMMUG00000021519,ENSMMUG00000023382,ENSMMUG00000013984,ENSMMUG00000002952,ENSMMUG00000016720,ENSMMUG00000002965,…
GO:0042834	peptidoglycan binding	molecular_function	0.0039097	1	3	584	11	18463	ENSMMUG00000008742,ENSMMUG00000015302,ENSMMUG00000045298
GO:0044432	endoplasmic reticulum part	cellular_component	0.003927	1	30	584	533	18463	ENSMMUG00000010782,ENSMMUG00000001214,ENSMMUG00000017428,ENSMMUG00000008576,ENSMMUG00000045241,ENSMMUG00000022752,ENSMMUG00000007209,ENSMMUG00000006275,ENSMMUG00000029296,ENSMMUG00000020086,ENSMMUG00000045179,ENSMMUG00000009101,ENSMMUG00000005119,ENSMMUG00000006495,ENSMMUG00000011976,ENSMMUG00000018525,ENSMMUG00000014374,ENSMMUG00000017036,ENSMMUG00000010760,ENSMMUG00000016763,ENSMMUG00000006398,…
GO:0007228	positive regulation of hh target transcription factor activity	biological_process	0.0039646	1	2	584	3	18463	ENSMMUG00000006744,ENSMMUG00000012110
GO:0051239	regulation of multicellular organismal process	biological_process	0.0040001	1	91	584	2034	18463	ENSMMUG00000001661,ENSMMUG00000017274,ENSMMUG00000014782,ENSMMUG00000003839,ENSMMUG00000001817,ENSMMUG00000018237,ENSMMUG00000014762,ENSMMUG00000003149,ENSMMUG00000022395,ENSMMUG00000014334,ENSMMUG00000021059,ENSMMUG00000040289,ENSMMUG00000001300,ENSMMUG00000022686,ENSMMUG00000002389,ENSMMUG00000008624,ENSMMUG00000021144,ENSMMUG00000010586,ENSMMUG00000014045,ENSMMUG00000012110,ENSMMUG00000011905,…
GO:0042175	nuclear outer membrane-endoplasmic reticulum membrane network	cellular_component	0.0040309	1	27	584	467	18463	ENSMMUG00000017036,ENSMMUG00000014374,ENSMMUG00000010760,ENSMMUG00000016763,ENSMMUG00000011273,ENSMMUG00000001347,ENSMMUG00000006027,ENSMMUG00000006720,ENSMMUG00000011133,ENSMMUG00000016454,ENSMMUG00000004931,ENSMMUG00000011527,ENSMMUG00000010715,ENSMMUG00000003907,ENSMMUG00000001214,ENSMMUG00000017428,ENSMMUG00000022752,ENSMMUG00000008576,ENSMMUG00000007209,ENSMMUG00000010782,ENSMMUG00000005119,…
GO:0051582	positive regulation of neurotransmitter uptake	biological_process	0.0040318	1	2	584	3	18463	ENSMMUG00000014334,ENSMMUG00000014035
GO:0045927	positive regulation of growth	biological_process	0.004185	1	13	584	163	18463	ENSMMUG00000005322,ENSMMUG00000021144,ENSMMUG00000014334,ENSMMUG00000001044,ENSMMUG00000005854,ENSMMUG00000012110,ENSMMUG00000045241,ENSMMUG00000000578,ENSMMUG00000019457,ENSMMUG00000010102,ENSMMUG00000012314,ENSMMUG00000006761,ENSMMUG00000007360
GO:2000628	regulation of miRNA metabolic process	biological_process	0.0041886	1	3	584	10	18463	ENSMMUG00000012193,ENSMMUG00000007003,ENSMMUG00000021659
GO:0006388	tRNA splicing, via endonucleolytic cleavage and ligation	biological_process	0.0042059	1	3	584	11	18463	ENSMMUG00000022123,ENSMMUG00000007195,ENSMMUG00000006720
GO:0030054	cell junction	cellular_component	0.0044329	1	33	584	578	18463	ENSMMUG00000021144,ENSMMUG00000023765,ENSMMUG00000000388,ENSMMUG00000032243,ENSMMUG00000007329,ENSMMUG00000021545,ENSMMUG00000006009,ENSMMUG00000001208,ENSMMUG00000022891,ENSMMUG00000020277,ENSMMUG00000001860,ENSMMUG00000001661,ENSMMUG00000009386,ENSMMUG00000007209,ENSMMUG00000019700,ENSMMUG00000015267,ENSMMUG00000009691,ENSMMUG00000002965,ENSMMUG00000017985,ENSMMUG00000009831,ENSMMUG00000043227,…
GO:0051261	protein depolymerization	biological_process	0.0045045	1	9	584	94	18463	ENSMMUG00000019172,ENSMMUG00000020953,ENSMMUG00000018726,ENSMMUG00000016358,ENSMMUG00000004696,ENSMMUG00000018670,ENSMMUG00000006894,ENSMMUG00000010507,ENSMMUG00000003201
GO:0051443	positive regulation of ubiquitin-protein transferase activity	biological_process	0.0045057	1	4	584	21	18463	ENSMMUG00000003149,ENSMMUG00000049219,ENSMMUG00000000605,ENSMMUG00000016507
GO:0010642	negative regulation of platelet-derived growth factor receptor signaling pathway	biological_process	0.0045196	1	3	584	10	18463	ENSMMUG00000014618,ENSMMUG00000008833,ENSMMUG00000017922
GO:0071103	DNA conformation change	biological_process	0.0046139	1	14	584	212	18463	ENSMMUG00000018677,ENSMMUG00000041727,ENSMMUG00000020992,ENSMMUG00000017165,ENSMMUG00000016706,ENSMMUG00000001763,ENSMMUG00000015800,ENSMMUG00000012979,ENSMMUG00000010543,ENSMMUG00000022933,ENSMMUG00000012736,ENSMMUG00000007209,ENSMMUG00000001791,ENSMMUG00000019539
GO:1901652	response to peptide	biological_process	0.0047377	1	17	584	249	18463	ENSMMUG00000021808,ENSMMUG00000000578,ENSMMUG00000016276,ENSMMUG00000004475,ENSMMUG00000011277,ENSMMUG00000003603,ENSMMUG00000022922,ENSMMUG00000000803,ENSMMUG00000005322,ENSMMUG00000004053,ENSMMUG00000007209,ENSMMUG00000023143,ENSMMUG00000001044,ENSMMUG00000016047,ENSMMUG00000018853,ENSMMUG00000020586,ENSMMUG00000003084
GO:0010033	response to organic substance	biological_process	0.0047588	1	86	584	1955	18463	ENSMMUG00000004599,ENSMMUG00000021734,ENSMMUG00000000970,ENSMMUG00000015434,ENSMMUG00000000803,ENSMMUG00000002690,ENSMMUG00000003907,ENSMMUG00000010453,ENSMMUG00000008297,ENSMMUG00000007966,ENSMMUG00000000578,ENSMMUG00000043227,ENSMMUG00000010760,ENSMMUG00000023340,ENSMMUG00000021808,ENSMMUG00000014782,ENSMMUG00000001661,ENSMMUG00000014334,ENSMMUG00000020466,ENSMMUG00000005851,ENSMMUG00000001300,…
GO:0048518	positive regulation of biological process	biological_process	0.0047947	1	189	584	4770	18463	ENSMMUG00000013955,ENSMMUG00000017274,ENSMMUG00000018525,ENSMMUG00000000040,ENSMMUG00000014334,ENSMMUG00000017277,ENSMMUG00000018037,ENSMMUG00000021059,ENSMMUG00000016669,ENSMMUG00000017506,ENSMMUG00000022598,ENSMMUG00000008592,ENSMMUG00000011133,ENSMMUG00000007329,ENSMMUG00000010586,ENSMMUG00000014045,ENSMMUG00000004760,ENSMMUG00000007953,ENSMMUG00000012110,ENSMMUG00000014430,ENSMMUG00000006398,…
GO:0016020	membrane	cellular_component	0.004863	1	265	584	7220	18463	ENSMMUG00000032109,ENSMMUG00000029108,ENSMMUG00000040204,ENSMMUG00000013029,ENSMMUG00000016720,ENSMMUG00000015925,ENSMMUG00000022922,ENSMMUG00000012761,ENSMMUG00000011527,ENSMMUG00000002260,ENSMMUG00000000384,ENSMMUG00000009101,ENSMMUG00000004405,ENSMMUG00000001228,ENSMMUG00000015099,ENSMMUG00000004475,ENSMMUG00000000164,ENSMMUG00000014983,ENSMMUG00000016763,ENSMMUG00000046132,ENSMMUG00000018008,…
GO:0043624	cellular protein complex disassembly	biological_process	0.0050464	1	10	584	114	18463	ENSMMUG00000020953,ENSMMUG00000018726,ENSMMUG00000019172,ENSMMUG00000003201,ENSMMUG00000023286,ENSMMUG00000010507,ENSMMUG00000006894,ENSMMUG00000004696,ENSMMUG00000018670,ENSMMUG00000016358
GO:0048522	positive regulation of cellular process	biological_process	0.0050929	1	165	584	4109	18463	ENSMMUG00000017274,ENSMMUG00000013955,ENSMMUG00000000040,ENSMMUG00000014334,ENSMMUG00000017277,ENSMMUG00000018037,ENSMMUG00000021059,ENSMMUG00000016669,ENSMMUG00000017506,ENSMMUG00000008592,ENSMMUG00000014045,ENSMMUG00000010586,ENSMMUG00000007329,ENSMMUG00000004760,ENSMMUG00000012110,ENSMMUG00000014430,ENSMMUG00000008833,ENSMMUG00000001985,ENSMMUG00000014618,ENSMMUG00000004180,ENSMMUG00000016616,…
GO:0032663	regulation of interleukin-2 production	biological_process	0.0051747	1	6	584	45	18463	ENSMMUG00000019457,ENSMMUG00000021655,ENSMMUG00000003084,ENSMMUG00000008624,ENSMMUG00000008297,ENSMMUG00000011527
GO:2000026	regulation of multicellular organismal development	biological_process	0.0053157	1	63	584	1334	18463	ENSMMUG00000000384,ENSMMUG00000012979,ENSMMUG00000002433,ENSMMUG00000010102,ENSMMUG00000021655,ENSMMUG00000002260,ENSMMUG00000000970,ENSMMUG00000004599,ENSMMUG00000001044,ENSMMUG00000004179,ENSMMUG00000014720,ENSMMUG00000006089,ENSMMUG00000012314,ENSMMUG00000008742,ENSMMUG00000001404,ENSMMUG00000012141,ENSMMUG00000042839,ENSMMUG00000012193,ENSMMUG00000010760,ENSMMUG00000003907,ENSMMUG00000044344,…
GO:0005789	endoplasmic reticulum membrane	cellular_component	0.0055014	1	26	584	455	18463	ENSMMUG00000017036,ENSMMUG00000014374,ENSMMUG00000010760,ENSMMUG00000016763,ENSMMUG00000001347,ENSMMUG00000011273,ENSMMUG00000006027,ENSMMUG00000006720,ENSMMUG00000011133,ENSMMUG00000016454,ENSMMUG00000011527,ENSMMUG00000010715,ENSMMUG00000003907,ENSMMUG00000017428,ENSMMUG00000001214,ENSMMUG00000008576,ENSMMUG00000022752,ENSMMUG00000007209,ENSMMUG00000010782,ENSMMUG00000009101,ENSMMUG00000005119,…
GO:0010648	negative regulation of cell communication	biological_process	0.0055312	1	46	584	912	18463	ENSMMUG00000000384,ENSMMUG00000007064,ENSMMUG00000019457,ENSMMUG00000008714,ENSMMUG00000021655,ENSMMUG00000003236,ENSMMUG00000001044,ENSMMUG00000021734,ENSMMUG00000049219,ENSMMUG00000000605,ENSMMUG00000008048,ENSMMUG00000021808,ENSMMUG00000010543,ENSMMUG00000023570,ENSMMUG00000017621,ENSMMUG00000041847,ENSMMUG00000012141,ENSMMUG00000032109,ENSMMUG00000014755,ENSMMUG00000003907,ENSMMUG00000008297,…
GO:0000214	tRNA-intron endonuclease complex	cellular_component	0.0056034	1	2	584	4	18463	ENSMMUG00000007195,ENSMMUG00000022123
GO:0001016	RNA polymerase III regulatory region DNA binding	molecular_function	0.0056497	1	3	584	11	18463	ENSMMUG00000001267,ENSMMUG00000006761,ENSMMUG00000029174
GO:0006921	cellular component disassembly involved in execution phase of apoptosis	biological_process	0.0056846	1	4	584	22	18463	ENSMMUG00000012979,ENSMMUG00000004760,ENSMMUG00000003907,ENSMMUG00000007209
GO:0030262	apoptotic nuclear changes	biological_process	0.0056846	1	4	584	22	18463	ENSMMUG00000007209,ENSMMUG00000004760,ENSMMUG00000012979,ENSMMUG00000003907
GO:0000394	RNA splicing, via endonucleolytic cleavage and ligation	biological_process	0.0057153	1	3	584	12	18463	ENSMMUG00000007195,ENSMMUG00000006720,ENSMMUG00000022123
GO:0071353	cellular response to interleukin-4	biological_process	0.0058094	1	4	584	22	18463	ENSMMUG00000007329,ENSMMUG00000022686,ENSMMUG00000005218,ENSMMUG00000010760
GO:0048699	generation of neurons	biological_process	0.0058739	1	51	584	1032	18463	ENSMMUG00000042839,ENSMMUG00000021578,ENSMMUG00000032109,ENSMMUG00000020274,ENSMMUG00000012314,ENSMMUG00000004882,ENSMMUG00000001404,ENSMMUG00000006089,ENSMMUG00000023382,ENSMMUG00000005322,ENSMMUG00000016720,ENSMMUG00000002952,ENSMMUG00000002965,ENSMMUG00000003907,ENSMMUG00000000970,ENSMMUG00000001214,ENSMMUG00000002433,ENSMMUG00000039195,ENSMMUG00000018670,ENSMMUG00000000384,ENSMMUG00000014720,…
GO:0008360	regulation of cell shape	biological_process	0.0058915	1	10	584	116	18463	ENSMMUG00000007329,ENSMMUG00000018237,ENSMMUG00000023765,ENSMMUG00000019359,ENSMMUG00000031214,ENSMMUG00000015054,ENSMMUG00000004931,ENSMMUG00000016720,ENSMMUG00000019457,ENSMMUG00000020274
GO:0051960	regulation of nervous system development	biological_process	0.0058977	1	32	584	580	18463	ENSMMUG00000022395,ENSMMUG00000014334,ENSMMUG00000017496,ENSMMUG00000003149,ENSMMUG00000018237,ENSMMUG00000001817,ENSMMUG00000017274,ENSMMUG00000001661,ENSMMUG00000007209,ENSMMUG00000040289,ENSMMUG00000021059,ENSMMUG00000011905,ENSMMUG00000012110,ENSMMUG00000005854,ENSMMUG00000010895,ENSMMUG00000021144,ENSMMUG00000007360,ENSMMUG00000022891,ENSMMUG00000048630,ENSMMUG00000004599,ENSMMUG00000001044,…
GO:0003219	cardiac right ventricle formation	biological_process	0.0059042	1	2	584	4	18463	ENSMMUG00000010621,ENSMMUG00000048816
GO:0008635	activation of cysteine-type endopeptidase activity involved in apoptotic process by cytochrome c	biological_process	0.0060089	1	2	584	4	18463	ENSMMUG00000003907,ENSMMUG00000018037
GO:0010243	response to organonitrogen compound	biological_process	0.0060112	1	26	584	449	18463	ENSMMUG00000005322,ENSMMUG00000000803,ENSMMUG00000022922,ENSMMUG00000041182,ENSMMUG00000011277,ENSMMUG00000008297,ENSMMUG00000003603,ENSMMUG00000017985,ENSMMUG00000018401,ENSMMUG00000010453,ENSMMUG00000004475,ENSMMUG00000016276,ENSMMUG00000000578,ENSMMUG00000021808,ENSMMUG00000001661,ENSMMUG00000003084,ENSMMUG00000020586,ENSMMUG00000018853,ENSMMUG00000016047,ENSMMUG00000001044,ENSMMUG00000014334,…
GO:0010001	glial cell differentiation	biological_process	0.0060548	1	11	584	134	18463	ENSMMUG00000002952,ENSMMUG00000021144,ENSMMUG00000017274,ENSMMUG00000018206,ENSMMUG00000011905,ENSMMUG00000001044,ENSMMUG00000012110,ENSMMUG00000003338,ENSMMUG00000003582,ENSMMUG00000048630,ENSMMUG00000000970
GO:0035556	intracellular signal transduction	biological_process	0.0060976	1	89	584	2014	18463	ENSMMUG00000016985,ENSMMUG00000000605,ENSMMUG00000016616,ENSMMUG00000004180,ENSMMUG00000021734,ENSMMUG00000004599,ENSMMUG00000006803,ENSMMUG00000021655,ENSMMUG00000000970,ENSMMUG00000005619,ENSMMUG00000007293,ENSMMUG00000000803,ENSMMUG00000016104,ENSMMUG00000023382,ENSMMUG00000021153,ENSMMUG00000008297,ENSMMUG00000021787,ENSMMUG00000003907,ENSMMUG00000007966,ENSMMUG00000000578,ENSMMUG00000006089,…
GO:0000177	cytoplasmic exosome (RNase complex)	cellular_component	0.0061413	1	3	584	12	18463	ENSMMUG00000007003,ENSMMUG00000047806,ENSMMUG00000008665
GO:0048869	cellular developmental process	biological_process	0.0061475	1	125	584	2975	18463	ENSMMUG00000011905,ENSMMUG00000012110,ENSMMUG00000014045,ENSMMUG00000010586,ENSMMUG00000007329,ENSMMUG00000007361,ENSMMUG00000021144,ENSMMUG00000011614,ENSMMUG00000007360,ENSMMUG00000001208,ENSMMUG00000001985,ENSMMUG00000003864,ENSMMUG00000016757,ENSMMUG00000009893,ENSMMUG00000040121,ENSMMUG00000008692,ENSMMUG00000006744,ENSMMUG00000006009,ENSMMUG00000006894,ENSMMUG00000014334,ENSMMUG00000022395,…
GO:0043241	protein complex disassembly	biological_process	0.0061808	1	11	584	136	18463	ENSMMUG00000016358,ENSMMUG00000004696,ENSMMUG00000018670,ENSMMUG00000010507,ENSMMUG00000001791,ENSMMUG00000006894,ENSMMUG00000003201,ENSMMUG00000023286,ENSMMUG00000019172,ENSMMUG00000020953,ENSMMUG00000018726
GO:0046847	filopodium assembly	biological_process	0.0062209	1	5	584	34	18463	ENSMMUG00000006894,ENSMMUG00000023676,ENSMMUG00000019457,ENSMMUG00000015054,ENSMMUG00000006027
GO:0033135	regulation of peptidyl-serine phosphorylation	biological_process	0.0065582	1	9	584	103	18463	ENSMMUG00000022395,ENSMMUG00000003907,ENSMMUG00000001044,ENSMMUG00000006761,ENSMMUG00000022686,ENSMMUG00000041847,ENSMMUG00000048630,ENSMMUG00000008699,ENSMMUG00000002923
GO:0006808	regulation of nitrogen utilization	biological_process	0.0065982	1	2	584	4	18463	ENSMMUG00000041182,ENSMMUG00000003907
GO:0019740	nitrogen utilization	biological_process	0.0065982	1	2	584	4	18463	ENSMMUG00000041182,ENSMMUG00000003907
GO:0030159	receptor signaling complex scaffold activity	molecular_function	0.0066392	1	3	584	11	18463	ENSMMUG00000000605,ENSMMUG00000008297,ENSMMUG00000017496
GO:0017166	vinculin binding	molecular_function	0.0067333	1	3	584	11	18463	ENSMMUG00000006720,ENSMMUG00000017985,ENSMMUG00000001208
GO:0030263	apoptotic chromosome condensation	biological_process	0.0068547	1	2	584	4	18463	ENSMMUG00000012979,ENSMMUG00000007209
GO:0070670	response to interleukin-4	biological_process	0.0069518	1	4	584	23	18463	ENSMMUG00000010760,ENSMMUG00000022686,ENSMMUG00000007329,ENSMMUG00000005218
GO:0032792	negative regulation of CREB transcription factor activity	biological_process	0.0070279	1	2	584	4	18463	ENSMMUG00000015690,ENSMMUG00000008624
GO:0044829	positive regulation by host of viral genome replication	biological_process	0.0070322	1	2	584	4	18463	ENSMMUG00000004696,ENSMMUG00000045241
GO:0006844	acyl carnitine transport	biological_process	0.0071227	1	2	584	4	18463	ENSMMUG00000009738,ENSMMUG00000013863
GO:0015227	acyl carnitine transmembrane transporter activity	molecular_function	0.0071227	1	2	584	4	18463	ENSMMUG00000009738,ENSMMUG00000013863
GO:1902616	acyl carnitine transmembrane transport	biological_process	0.0071227	1	2	584	4	18463	ENSMMUG00000009738,ENSMMUG00000013863
GO:0007386	compartment pattern specification	biological_process	0.0071554	1	2	584	4	18463	ENSMMUG00000016074,ENSMMUG00000021144
GO:1903719	regulation of I-kappaB phosphorylation	biological_process	0.0071943	1	2	584	4	18463	ENSMMUG00000011527,ENSMMUG00000001044
GO:1903721	positive regulation of I-kappaB phosphorylation	biological_process	0.0071943	1	2	584	4	18463	ENSMMUG00000011527,ENSMMUG00000001044
GO:0050896	response to stimulus	biological_process	0.0074421	1	240	584	6478	18463	ENSMMUG00000016876,ENSMMUG00000004832,ENSMMUG00000008699,ENSMMUG00000020274,ENSMMUG00000006406,ENSMMUG00000012141,ENSMMUG00000009316,ENSMMUG00000023570,ENSMMUG00000010620,ENSMMUG00000021308,ENSMMUG00000005322,ENSMMUG00000023701,ENSMMUG00000002965,ENSMMUG00000014755,ENSMMUG00000014523,ENSMMUG00000023143,ENSMMUG00000017428,ENSMMUG00000008714,ENSMMUG00000019457,ENSMMUG00000002197,ENSMMUG00000000632,…
GO:0035050	embryonic heart tube development	biological_process	0.0075223	1	6	584	52	18463	ENSMMUG00000020863,ENSMMUG00000010621,ENSMMUG00000021144,ENSMMUG00000048816,ENSMMUG00000010586,ENSMMUG00000012110
GO:0045721	negative regulation of gluconeogenesis	biological_process	0.0076164	1	3	584	12	18463	ENSMMUG00000009012,ENSMMUG00000021808,ENSMMUG00000020586
GO:0048289	isotype switching to IgE isotypes	biological_process	0.0076528	1	2	584	4	18463	ENSMMUG00000008624,ENSMMUG00000017274
GO:0048293	regulation of isotype switching to IgE isotypes	biological_process	0.0076528	1	2	584	4	18463	ENSMMUG00000017274,ENSMMUG00000008624
GO:0042221	response to chemical	biological_process	0.0077039	1	114	584	2855	18463	ENSMMUG00000012332,ENSMMUG00000040163,ENSMMUG00000022229,ENSMMUG00000018401,ENSMMUG00000005854,ENSMMUG00000005218,ENSMMUG00000017262,ENSMMUG00000010495,ENSMMUG00000004475,ENSMMUG00000013400,ENSMMUG00000007563,ENSMMUG00000016553,ENSMMUG00000017923,ENSMMUG00000016047,ENSMMUG00000002917,ENSMMUG00000001860,ENSMMUG00000020586,ENSMMUG00000004217,ENSMMUG00000007003,ENSMMUG00000014485,ENSMMUG00000020086,…
GO:0007227	signal transduction downstream of smoothened	biological_process	0.007768	1	2	584	4	18463	ENSMMUG00000012110,ENSMMUG00000006744
GO:0003777	microtubule motor activity	molecular_function	0.0078324	1	8	584	80	18463	ENSMMUG00000004868,ENSMMUG00000008561,ENSMMUG00000008837,ENSMMUG00000022520,ENSMMUG00000006803,ENSMMUG00000007477,ENSMMUG00000018726,ENSMMUG00000009684
GO:0072320	volume-sensitive chloride channel activity	molecular_function	0.0078652	1	2	584	4	18463	ENSMMUG00000019005,ENSMMUG00000006027
GO:0051584	regulation of dopamine uptake involved in synaptic transmission	biological_process	0.0078652	1	2	584	4	18463	ENSMMUG00000014334,ENSMMUG00000014035
GO:0000992	polymerase III regulatory region sequence-specific DNA binding	molecular_function	0.0078652	1	2	584	4	18463	ENSMMUG00000001267,ENSMMUG00000029174
GO:0021894	cerebral cortex GABAergic interneuron development	biological_process	0.0079362	1	2	584	5	18463	ENSMMUG00000010895,ENSMMUG00000014334
GO:0000213	tRNA-intron endonuclease activity	molecular_function	0.0080582	1	2	584	5	18463	ENSMMUG00000022123,ENSMMUG00000007195
GO:0007399	nervous system development	biological_process	0.0081211	1	69	584	1509	18463	ENSMMUG00000017946,ENSMMUG00000020863,ENSMMUG00000006265,ENSMMUG00000001214,ENSMMUG00000000970,ENSMMUG00000021734,ENSMMUG00000004599,ENSMMUG00000003582,ENSMMUG00000019096,ENSMMUG00000023028,ENSMMUG00000017936,ENSMMUG00000014720,ENSMMUG00000006089,ENSMMUG00000012314,ENSMMUG00000021578,ENSMMUG00000042839,ENSMMUG00000003907,ENSMMUG00000003338,ENSMMUG00000002952,ENSMMUG00000023382,ENSMMUG00000022686,…
GO:0006953	acute-phase response	biological_process	0.0081424	1	3	584	13	18463	ENSMMUG00000002917,ENSMMUG00000014523,ENSMMUG00000007563
GO:0098801	regulation of renal system process	biological_process	0.0082172	1	3	584	12	18463	ENSMMUG00000032109,ENSMMUG00000008714,ENSMMUG00000014334
GO:0043434	response to peptide hormone	biological_process	0.0082288	1	14	584	203	18463	ENSMMUG00000004053,ENSMMUG00000021808,ENSMMUG00000016276,ENSMMUG00000023143,ENSMMUG00000000578,ENSMMUG00000007209,ENSMMUG00000022922,ENSMMUG00000001044,ENSMMUG00000011277,ENSMMUG00000005322,ENSMMUG00000000803,ENSMMUG00000016047,ENSMMUG00000020586,ENSMMUG00000018853
GO:0000152	nuclear ubiquitin ligase complex	cellular_component	0.0083117	1	5	584	38	18463	ENSMMUG00000003149,ENSMMUG00000002127,ENSMMUG00000016507,ENSMMUG00000016418,ENSMMUG00000007439
GO:0040014	regulation of multicellular organism growth	biological_process	0.008471	1	6	584	54	18463	ENSMMUG00000014334,ENSMMUG00000012110,ENSMMUG00000014782,ENSMMUG00000019457,ENSMMUG00000010102,ENSMMUG00000045241
GO:0051241	negative regulation of multicellular organismal process	biological_process	0.0086747	1	39	584	774	18463	ENSMMUG00000015434,ENSMMUG00000019457,ENSMMUG00000021655,ENSMMUG00000008714,ENSMMUG00000004599,ENSMMUG00000016616,ENSMMUG00000004179,ENSMMUG00000021808,ENSMMUG00000008742,ENSMMUG00000001404,ENSMMUG00000023570,ENSMMUG00000042839,ENSMMUG00000014755,ENSMMUG00000008297,ENSMMUG00000044344,ENSMMUG00000015925,ENSMMUG00000023382,ENSMMUG00000008624,ENSMMUG00000004053,ENSMMUG00000022686,ENSMMUG00000006077,…
GO:1901698	response to nitrogen compound	biological_process	0.008927	1	29	584	537	18463	ENSMMUG00000018853,ENSMMUG00000020586,ENSMMUG00000016047,ENSMMUG00000001661,ENSMMUG00000003084,ENSMMUG00000001044,ENSMMUG00000014334,ENSMMUG00000004599,ENSMMUG00000019457,ENSMMUG00000007209,ENSMMUG00000023143,ENSMMUG00000004053,ENSMMUG00000006761,ENSMMUG00000000803,ENSMMUG00000005322,ENSMMUG00000003603,ENSMMUG00000008297,ENSMMUG00000011277,ENSMMUG00000018401,ENSMMUG00000017985,ENSMMUG00000010453,…
GO:0014807	regulation of somitogenesis	biological_process	0.0089361	1	2	584	5	18463	ENSMMUG00000021144,ENSMMUG00000016074
GO:0051090	regulation of sequence-specific DNA binding transcription factor activity	biological_process	0.0089575	1	18	584	285	18463	ENSMMUG00000006744,ENSMMUG00000010621,ENSMMUG00000001404,ENSMMUG00000015690,ENSMMUG00000048816,ENSMMUG00000011527,ENSMMUG00000004760,ENSMMUG00000012110,ENSMMUG00000002923,ENSMMUG00000006077,ENSMMUG00000005005,ENSMMUG00000008624,ENSMMUG00000002917,ENSMMUG00000042992,ENSMMUG00000005632,ENSMMUG00000004599,ENSMMUG00000017277,ENSMMUG00000001044
GO:0001947	heart looping	biological_process	0.009031	1	5	584	38	18463	ENSMMUG00000048816,ENSMMUG00000021144,ENSMMUG00000010621,ENSMMUG00000010586,ENSMMUG00000012110
GO:0008277	regulation of G-protein coupled receptor protein signaling pathway	biological_process	0.0091815	1	7	584	71	18463	ENSMMUG00000007209,ENSMMUG00000015925,ENSMMUG00000008297,ENSMMUG00000014334,ENSMMUG00000021808,ENSMMUG00000007427,ENSMMUG00000006927
GO:0051716	cellular response to stimulus	biological_process	0.0095261	1	207	584	5503	18463	ENSMMUG00000016757,ENSMMUG00000007360,ENSMMUG00000022101,ENSMMUG00000018657,ENSMMUG00000017922,ENSMMUG00000018650,ENSMMUG00000007950,ENSMMUG00000016914,ENSMMUG00000006744,ENSMMUG00000008692,ENSMMUG00000003603,ENSMMUG00000001793,ENSMMUG00000011905,ENSMMUG00000041182,ENSMMUG00000021144,ENSMMUG00000021738,ENSMMUG00000015267,ENSMMUG00000008624,ENSMMUG00000022686,ENSMMUG00000043269,ENSMMUG00000010107,…
GO:0008092	cytoskeletal protein binding	molecular_function	0.0095837	1	41	584	813	18463	ENSMMUG00000006720,ENSMMUG00000032243,ENSMMUG00000007329,ENSMMUG00000000388,ENSMMUG00000014411,ENSMMUG00000010507,ENSMMUG00000006894,ENSMMUG00000006009,ENSMMUG00000003178,ENSMMUG00000022891,ENSMMUG00000001208,ENSMMUG00000009684,ENSMMUG00000007477,ENSMMUG00000017496,ENSMMUG00000014762,ENSMMUG00000022686,ENSMMUG00000013984,ENSMMUG00000002965,ENSMMUG00000004931,ENSMMUG00000008297,ENSMMUG00000017985,…
GO:0072657	protein localization to membrane	biological_process	0.0097095	1	22	584	372	18463	ENSMMUG00000004931,ENSMMUG00000016539,ENSMMUG00000021787,ENSMMUG00000003907,ENSMMUG00000040121,ENSMMUG00000016876,ENSMMUG00000018008,ENSMMUG00000015314,ENSMMUG00000021659,ENSMMUG00000008833,ENSMMUG00000015436,ENSMMUG00000001661,ENSMMUG00000013955,ENSMMUG00000001044,ENSMMUG00000007209,ENSMMUG00000019457,ENSMMUG00000010102,ENSMMUG00000006275,ENSMMUG00000015267,ENSMMUG00000008176,ENSMMUG00000015019,…
GO:0060284	regulation of cell development	biological_process	0.0098224	1	34	584	645	18463	ENSMMUG00000001044,ENSMMUG00000004599,ENSMMUG00000014720,ENSMMUG00000004179,ENSMMUG00000000384,ENSMMUG00000002433,ENSMMUG00000000970,ENSMMUG00000003907,ENSMMUG00000044344,ENSMMUG00000002965,ENSMMUG00000016720,ENSMMUG00000023382,ENSMMUG00000006089,ENSMMUG00000001404,ENSMMUG00000012314,ENSMMUG00000017496,ENSMMUG00000022395,ENSMMUG00000014334,ENSMMUG00000001817,ENSMMUG00000018237,ENSMMUG00000001661,…
GO:0032623	interleukin-2 production	biological_process	0.0099079	1	6	584	52	18463	ENSMMUG00000011527,ENSMMUG00000008624,ENSMMUG00000008297,ENSMMUG00000003084,ENSMMUG00000021655,ENSMMUG00000019457
GO:0030424	axon	cellular_component	0.0099335	1	19	584	300	18463	ENSMMUG00000008048,ENSMMUG00000017936,ENSMMUG00000014334,ENSMMUG00000003236,ENSMMUG00000017496,ENSMMUG00000011333,ENSMMUG00000007209,ENSMMUG00000021059,ENSMMUG00000009683,ENSMMUG00000004696,ENSMMUG00000022686,ENSMMUG00000023382,ENSMMUG00000011905,ENSMMUG00000007329,ENSMMUG00000020274,ENSMMUG00000016837,ENSMMUG00000021578,ENSMMUG00000007360,ENSMMUG00000011009
GO:2000630	positive regulation of miRNA metabolic process	biological_process	0.010048	1	2	584	5	18463	ENSMMUG00000021659,ENSMMUG00000007003
GO:0061135	endopeptidase regulator activity	molecular_function	0.010323	1	11	584	147	18463	ENSMMUG00000022393,ENSMMUG00000012462,ENSMMUG00000018029,ENSMMUG00000020586,ENSMMUG00000002751,ENSMMUG00000003933,ENSMMUG00000002062,ENSMMUG00000014523,ENSMMUG00000008692,ENSMMUG00000041847,ENSMMUG00000045312
GO:0045598	regulation of fat cell differentiation	biological_process	0.010328	1	8	584	88	18463	ENSMMUG00000005322,ENSMMUG00000001044,ENSMMUG00000007085,ENSMMUG00000016669,ENSMMUG00000010102,ENSMMUG00000007209,ENSMMUG00000005190,ENSMMUG00000004053
GO:0042802	identical protein binding	molecular_function	0.010349	1	59	584	1254	18463	ENSMMUG00000022686,ENSMMUG00000015302,ENSMMUG00000004053,ENSMMUG00000004173,ENSMMUG00000015267,ENSMMUG00000008624,ENSMMUG00000006077,ENSMMUG00000007085,ENSMMUG00000017277,ENSMMUG00000008127,ENSMMUG00000014334,ENSMMUG00000008655,ENSMMUG00000014782,ENSMMUG00000004709,ENSMMUG00000018801,ENSMMUG00000006009,ENSMMUG00000010621,ENSMMUG00000040121,ENSMMUG00000003364,ENSMMUG00000017262,ENSMMUG00000023167,…
GO:0023057	negative regulation of signaling	biological_process	0.010549	1	44	584	897	18463	ENSMMUG00000004760,ENSMMUG00000010586,ENSMMUG00000016074,ENSMMUG00000015690,ENSMMUG00000015800,ENSMMUG00000014618,ENSMMUG00000008833,ENSMMUG00000017922,ENSMMUG00000003364,ENSMMUG00000048630,ENSMMUG00000016276,ENSMMUG00000026981,ENSMMUG00000014485,ENSMMUG00000014334,ENSMMUG00000003839,ENSMMUG00000002917,ENSMMUG00000008176,ENSMMUG00000004173,ENSMMUG00000007209,ENSMMUG00000016669,ENSMMUG00000008297,…
GO:0010906	regulation of glucose metabolic process	biological_process	0.010626	1	7	584	69	18463	ENSMMUG00000016047,ENSMMUG00000020586,ENSMMUG00000005190,ENSMMUG00000005322,ENSMMUG00000021808,ENSMMUG00000001044,ENSMMUG00000009012
GO:0001030	RNA polymerase III type 1 promoter DNA binding	molecular_function	0.010637	1	2	584	5	18463	ENSMMUG00000006761,ENSMMUG00000001267
GO:0001031	RNA polymerase III type 2 promoter DNA binding	molecular_function	0.010637	1	2	584	5	18463	ENSMMUG00000006761,ENSMMUG00000001267
GO:0080084	5S rDNA binding	molecular_function	0.010637	1	2	584	5	18463	ENSMMUG00000006761,ENSMMUG00000001267
GO:0001032	RNA polymerase III type 3 promoter DNA binding	molecular_function	0.010637	1	2	584	5	18463	ENSMMUG00000006761,ENSMMUG00000029174
GO:0002679	respiratory burst involved in defense response	biological_process	0.010751	1	2	584	5	18463	ENSMMUG00000002266,ENSMMUG00000007563
GO:0051940	regulation of catecholamine uptake involved in synaptic transmission	biological_process	0.010849	1	2	584	5	18463	ENSMMUG00000014334,ENSMMUG00000014035
GO:0033138	positive regulation of peptidyl-serine phosphorylation	biological_process	0.011162	1	7	584	77	18463	ENSMMUG00000041847,ENSMMUG00000048630,ENSMMUG00000008699,ENSMMUG00000002923,ENSMMUG00000001044,ENSMMUG00000006761,ENSMMUG00000022686
GO:0032874	positive regulation of stress-activated MAPK cascade	biological_process	0.011373	1	10	584	126	18463	ENSMMUG00000021659,ENSMMUG00000020274,ENSMMUG00000040289,ENSMMUG00000000970,ENSMMUG00000017496,ENSMMUG00000011527,ENSMMUG00000000605,ENSMMUG00000048816,ENSMMUG00000005322,ENSMMUG00000003084
GO:0002376	immune system process	biological_process	0.011403	1	75	584	1806	18463	ENSMMUG00000000803,ENSMMUG00000007966,ENSMMUG00000010715,ENSMMUG00000039166,ENSMMUG00000003907,ENSMMUG00000023340,ENSMMUG00000019813,ENSMMUG00000010760,ENSMMUG00000016837,ENSMMUG00000043227,ENSMMUG00000017621,ENSMMUG00000021659,ENSMMUG00000008742,ENSMMUG00000004180,ENSMMUG00000017946,ENSMMUG00000014664,ENSMMUG00000012979,ENSMMUG00000015434,ENSMMUG00000002266,ENSMMUG00000021144,ENSMMUG00000012462,…
GO:0008306	associative learning	biological_process	0.011447	1	6	584	54	18463	ENSMMUG00000001404,ENSMMUG00000011506,ENSMMUG00000014334,ENSMMUG00000014618,ENSMMUG00000001661,ENSMMUG00000002965
GO:0030098	lymphocyte differentiation	biological_process	0.01149	1	16	584	252	18463	ENSMMUG00000004053,ENSMMUG00000001763,ENSMMUG00000008624,ENSMMUG00000017274,ENSMMUG00000007085,ENSMMUG00000012193,ENSMMUG00000021545,ENSMMUG00000012141,ENSMMUG00000008742,ENSMMUG00000005791,ENSMMUG00000001985,ENSMMUG00000005322,ENSMMUG00000015690,ENSMMUG00000016074,ENSMMUG00000021144,ENSMMUG00000003907
GO:0042995	cell projection	cellular_component	0.011551	1	62	584	1317	18463	ENSMMUG00000021096,ENSMMUG00000015436,ENSMMUG00000018853,ENSMMUG00000008048,ENSMMUG00000014273,ENSMMUG00000017936,ENSMMUG00000003236,ENSMMUG00000004599,ENSMMUG00000001044,ENSMMUG00000020212,ENSMMUG00000011333,ENSMMUG00000019457,ENSMMUG00000008714,ENSMMUG00000015434,ENSMMUG00000018670,ENSMMUG00000001402,ENSMMUG00000001575,ENSMMUG00000039195,ENSMMUG00000002433,ENSMMUG00000008837,ENSMMUG00000023382,…
GO:1902533	positive regulation of intracellular signal transduction	biological_process	0.011566	1	35	584	698	18463	ENSMMUG00000023570,ENSMMUG00000001404,ENSMMUG00000021659,ENSMMUG00000021308,ENSMMUG00000000578,ENSMMUG00000020274,ENSMMUG00000007966,ENSMMUG00000011527,ENSMMUG00000003907,ENSMMUG00000014755,ENSMMUG00000005322,ENSMMUG00000000970,ENSMMUG00000005632,ENSMMUG00000001044,ENSMMUG00000003084,ENSMMUG00000004180,ENSMMUG00000000605,ENSMMUG00000005791,ENSMMUG00000014618,ENSMMUG00000008692,ENSMMUG00000021545,…
GO:0043008	ATP-dependent protein binding	molecular_function	0.011587	1	2	584	5	18463	ENSMMUG00000022686,ENSMMUG00000009506
GO:0031344	regulation of cell projection organization	biological_process	0.011614	1	24	584	410	18463	ENSMMUG00000016720,ENSMMUG00000002965,ENSMMUG00000023382,ENSMMUG00000011614,ENSMMUG00000005854,ENSMMUG00000023676,ENSMMUG00000006894,ENSMMUG00000007315,ENSMMUG00000007360,ENSMMUG00000006089,ENSMMUG00000022891,ENSMMUG00000012314,ENSMMUG00000021659,ENSMMUG00000015054,ENSMMUG00000014720,ENSMMUG00000001661,ENSMMUG00000004599,ENSMMUG00000022395,ENSMMUG00000001044,ENSMMUG00000018237,ENSMMUG00000019457,…
GO:0051128	regulation of cellular component organization	biological_process	0.011681	1	81	584	1845	18463	ENSMMUG00000001044,ENSMMUG00000049219,ENSMMUG00000021096,ENSMMUG00000012365,ENSMMUG00000004179,ENSMMUG00000008048,ENSMMUG00000019172,ENSMMUG00000018670,ENSMMUG00000019457,ENSMMUG00000010102,ENSMMUG00000044344,ENSMMUG00000004931,ENSMMUG00000016720,ENSMMUG00000002965,ENSMMUG00000019359,ENSMMUG00000010649,ENSMMUG00000016358,ENSMMUG00000001404,ENSMMUG00000020274,ENSMMUG00000041847,ENSMMUG00000023286,…
GO:0005638	lamin filament	cellular_component	0.0117	1	2	584	5	18463	ENSMMUG00000001192,ENSMMUG00000019224
GO:1904668	positive regulation of ubiquitin protein ligase activity	biological_process	0.011721	1	2	584	5	18463	ENSMMUG00000016507,ENSMMUG00000003149
GO:0010677	negative regulation of cellular carbohydrate metabolic process	biological_process	0.011748	1	4	584	26	18463	ENSMMUG00000021808,ENSMMUG00000009012,ENSMMUG00000020586,ENSMMUG00000006077
GO:1903309	negative regulation of chromatin modification	biological_process	0.011749	1	5	584	41	18463	ENSMMUG00000010649,ENSMMUG00000015800,ENSMMUG00000008624,ENSMMUG00000008281,ENSMMUG00000012736
GO:0001783	B cell apoptotic process	biological_process	0.011763	1	3	584	15	18463	ENSMMUG00000011905,ENSMMUG00000003907,ENSMMUG00000015800
GO:0008284	positive regulation of cell proliferation	biological_process	0.011807	1	29	584	552	18463	ENSMMUG00000021659,ENSMMUG00000001985,ENSMMUG00000013400,ENSMMUG00000004475,ENSMMUG00000021545,ENSMMUG00000048630,ENSMMUG00000007329,ENSMMUG00000012110,ENSMMUG00000018601,ENSMMUG00000010453,ENSMMUG00000023701,ENSMMUG00000005322,ENSMMUG00000021144,ENSMMUG00000022977,ENSMMUG00000005456,ENSMMUG00000008624,ENSMMUG00000020863,ENSMMUG00000017946,ENSMMUG00000002923,ENSMMUG00000006077,ENSMMUG00000010107,…
GO:0030182	neuron differentiation	biological_process	0.012027	1	45	584	923	18463	ENSMMUG00000039195,ENSMMUG00000018670,ENSMMUG00000000384,ENSMMUG00000001214,ENSMMUG00000019096,ENSMMUG00000001044,ENSMMUG00000004599,ENSMMUG00000014720,ENSMMUG00000017936,ENSMMUG00000001404,ENSMMUG00000012314,ENSMMUG00000004882,ENSMMUG00000006089,ENSMMUG00000021578,ENSMMUG00000032109,ENSMMUG00000042839,ENSMMUG00000020274,ENSMMUG00000023382,ENSMMUG00000005322,ENSMMUG00000002965,ENSMMUG00000016720,…
GO:0070304	positive regulation of stress-activated protein kinase signaling cascade	biological_process	0.012032	1	10	584	127	18463	ENSMMUG00000000970,ENSMMUG00000040289,ENSMMUG00000020274,ENSMMUG00000021659,ENSMMUG00000005322,ENSMMUG00000003084,ENSMMUG00000000605,ENSMMUG00000048816,ENSMMUG00000011527,ENSMMUG00000017496
GO:2000677	regulation of transcription regulatory region DNA binding	biological_process	0.012073	1	4	584	29	18463	ENSMMUG00000048816,ENSMMUG00000010107,ENSMMUG00000048630,ENSMMUG00000010621
GO:0072675	osteoclast fusion	biological_process	0.012183	1	2	584	5	18463	ENSMMUG00000010760,ENSMMUG00000010886
GO:0002315	marginal zone B cell differentiation	biological_process	0.01219	1	2	584	5	18463	ENSMMUG00000016074,ENSMMUG00000021144
GO:0022037	metencephalon development	biological_process	0.012221	1	7	584	74	18463	ENSMMUG00000042839,ENSMMUG00000040289,ENSMMUG00000001661,ENSMMUG00000021144,ENSMMUG00000001404,ENSMMUG00000006089,ENSMMUG00000012110
GO:0016308	1-phosphatidylinositol-4-phosphate 5-kinase activity	molecular_function	0.012271	1	2	584	5	18463	ENSMMUG00000012365,ENSMMUG00000012472
GO:0070727	cellular macromolecule localization	biological_process	0.012324	1	60	584	1308	18463	ENSMMUG00000006275,ENSMMUG00000008455,ENSMMUG00000019457,ENSMMUG00000010102,ENSMMUG00000014035,ENSMMUG00000001575,ENSMMUG00000011626,ENSMMUG00000005119,ENSMMUG00000009101,ENSMMUG00000021096,ENSMMUG00000015436,ENSMMUG00000005280,ENSMMUG00000005632,ENSMMUG00000003236,ENSMMUG00000004599,ENSMMUG00000021734,ENSMMUG00000013383,ENSMMUG00000001044,ENSMMUG00000016876,ENSMMUG00000007315,ENSMMUG00000010620,…
GO:1901700	response to oxygen-containing compound	biological_process	0.012349	1	42	584	869	18463	ENSMMUG00000001044,ENSMMUG00000018853,ENSMMUG00000003084,ENSMMUG00000019457,ENSMMUG00000023143,ENSMMUG00000011277,ENSMMUG00000008297,ENSMMUG00000017985,ENSMMUG00000010453,ENSMMUG00000022922,ENSMMUG00000007966,ENSMMUG00000011527,ENSMMUG00000000803,ENSMMUG00000005322,ENSMMUG00000021808,ENSMMUG00000043227,ENSMMUG00000000578,ENSMMUG00000023286,ENSMMUG00000012141,ENSMMUG00000023340,ENSMMUG00000014334,…
GO:0021695	cerebellar cortex development	biological_process	0.012363	1	5	584	40	18463	ENSMMUG00000021144,ENSMMUG00000042839,ENSMMUG00000006089,ENSMMUG00000012110,ENSMMUG00000001404
GO:0007076	mitotic chromosome condensation	biological_process	0.012453	1	3	584	14	18463	ENSMMUG00000010543,ENSMMUG00000001763,ENSMMUG00000018677
GO:0032714	negative regulation of interleukin-5 production	biological_process	0.012466	1	2	584	6	18463	ENSMMUG00000008624,ENSMMUG00000011905
GO:0032984	macromolecular complex disassembly	biological_process	0.012499	1	11	584	150	18463	ENSMMUG00000018726,ENSMMUG00000020953,ENSMMUG00000019172,ENSMMUG00000018670,ENSMMUG00000004696,ENSMMUG00000016358,ENSMMUG00000003201,ENSMMUG00000023286,ENSMMUG00000006894,ENSMMUG00000010507,ENSMMUG00000001791
GO:0040008	regulation of growth	biological_process	0.012502	1	23	584	406	18463	ENSMMUG00000019457,ENSMMUG00000010102,ENSMMUG00000040289,ENSMMUG00000045241,ENSMMUG00000006761,ENSMMUG00000014782,ENSMMUG00000016985,ENSMMUG00000007003,ENSMMUG00000014334,ENSMMUG00000001044,ENSMMUG00000000578,ENSMMUG00000010760,ENSMMUG00000023340,ENSMMUG00000007360,ENSMMUG00000022101,ENSMMUG00000007563,ENSMMUG00000012314,ENSMMUG00000021144,ENSMMUG00000002266,ENSMMUG00000005322,ENSMMUG00000018601,…
GO:0051240	positive regulation of multicellular organismal process	biological_process	0.012502	1	53	584	1136	18463	ENSMMUG00000014720,ENSMMUG00000003084,ENSMMUG00000001044,ENSMMUG00000004599,ENSMMUG00000010102,ENSMMUG00000019457,ENSMMUG00000045241,ENSMMUG00000021655,ENSMMUG00000002260,ENSMMUG00000001633,ENSMMUG00000000384,ENSMMUG00000012979,ENSMMUG00000016720,ENSMMUG00000023701,ENSMMUG00000005322,ENSMMUG00000023382,ENSMMUG00000003907,ENSMMUG00000014755,ENSMMUG00000011527,ENSMMUG00000012141,ENSMMUG00000006406,…
GO:0031175	neuron projection development	biological_process	0.012504	1	33	584	621	18463	ENSMMUG00000014720,ENSMMUG00000017936,ENSMMUG00000001044,ENSMMUG00000004599,ENSMMUG00000019096,ENSMMUG00000018670,ENSMMUG00000039195,ENSMMUG00000002965,ENSMMUG00000002952,ENSMMUG00000016720,ENSMMUG00000023382,ENSMMUG00000020274,ENSMMUG00000021578,ENSMMUG00000032109,ENSMMUG00000006089,ENSMMUG00000004882,ENSMMUG00000012314,ENSMMUG00000001661,ENSMMUG00000017496,ENSMMUG00000022395,ENSMMUG00000014334,…
GO:0072656	maintenance of protein location in mitochondrion	biological_process	0.01266	1	2	584	5	18463	ENSMMUG00000015302,ENSMMUG00000001044
GO:0032456	endocytic recycling	biological_process	0.012707	1	5	584	40	18463	ENSMMUG00000040121,ENSMMUG00000014618,ENSMMUG00000008127,ENSMMUG00000003864,ENSMMUG00000014045
GO:0090188	negative regulation of pancreatic juice secretion	biological_process	0.012778	1	2	584	5	18463	ENSMMUG00000018650,ENSMMUG00000016616
GO:0010032	meiotic chromosome condensation	biological_process	0.012782	1	2	584	5	18463	ENSMMUG00000001763,ENSMMUG00000018677
GO:0003093	regulation of glomerular filtration	biological_process	0.012785	1	2	584	5	18463	ENSMMUG00000032109,ENSMMUG00000008714
GO:0061669	spontaneous neurotransmitter secretion	biological_process	0.012787	1	2	584	5	18463	ENSMMUG00000003236,ENSMMUG00000020277
GO:0098814	spontaneous synaptic transmission	biological_process	0.012787	1	2	584	5	18463	ENSMMUG00000003236,ENSMMUG00000020277
GO:0016892	endoribonuclease activity, producing 3'-phosphomonoesters	molecular_function	0.012902	1	2	584	6	18463	ENSMMUG00000007195,ENSMMUG00000022123
GO:0006661	phosphatidylinositol biosynthetic process	biological_process	0.013096	1	6	584	58	18463	ENSMMUG00000018985,ENSMMUG00000012472,ENSMMUG00000001347,ENSMMUG00000014374,ENSMMUG00000029296,ENSMMUG00000010715
GO:0032403	protein complex binding	molecular_function	0.013386	1	38	584	777	18463	ENSMMUG00000023676,ENSMMUG00000014944,ENSMMUG00000023340,ENSMMUG00000012736,ENSMMUG00000008561,ENSMMUG00000000332,ENSMMUG00000010649,ENSMMUG00000013984,ENSMMUG00000002952,ENSMMUG00000004931,ENSMMUG00000017985,ENSMMUG00000045241,ENSMMUG00000006265,ENSMMUG00000019457,ENSMMUG00000016507,ENSMMUG00000008837,ENSMMUG00000005619,ENSMMUG00000010171,ENSMMUG00000019172,ENSMMUG00000018726,ENSMMUG00000005632,…
GO:0045600	positive regulation of fat cell differentiation	biological_process	0.013427	1	5	584	41	18463	ENSMMUG00000010102,ENSMMUG00000016669,ENSMMUG00000001044,ENSMMUG00000007085,ENSMMUG00000004053
GO:0021892	cerebral cortex GABAergic interneuron differentiation	biological_process	0.013531	1	2	584	7	18463	ENSMMUG00000014334,ENSMMUG00000010895
GO:0032388	positive regulation of intracellular transport	biological_process	0.013539	1	12	584	169	18463	ENSMMUG00000021096,ENSMMUG00000005322,ENSMMUG00000013955,ENSMMUG00000012110,ENSMMUG00000003907,ENSMMUG00000014045,ENSMMUG00000040121,ENSMMUG00000006398,ENSMMUG00000019457,ENSMMUG00000007209,ENSMMUG00000018008,ENSMMUG00000021659
GO:0048812	neuron projection morphogenesis	biological_process	0.013549	1	25	584	441	18463	ENSMMUG00000022686,ENSMMUG00000021059,ENSMMUG00000040289,ENSMMUG00000018237,ENSMMUG00000017496,ENSMMUG00000014334,ENSMMUG00000004599,ENSMMUG00000001661,ENSMMUG00000017936,ENSMMUG00000022891,ENSMMUG00000012314,ENSMMUG00000004882,ENSMMUG00000016757,ENSMMUG00000007360,ENSMMUG00000006089,ENSMMUG00000032109,ENSMMUG00000021578,ENSMMUG00000020274,ENSMMUG00000012110,ENSMMUG00000005854,ENSMMUG00000018601,…
GO:0042127	regulation of cell proliferation	biological_process	0.013573	1	47	584	1000	18463	ENSMMUG00000012110,ENSMMUG00000031160,ENSMMUG00000018601,ENSMMUG00000011905,ENSMMUG00000007329,ENSMMUG00000021144,ENSMMUG00000048816,ENSMMUG00000014618,ENSMMUG00000001985,ENSMMUG00000013400,ENSMMUG00000017922,ENSMMUG00000048630,ENSMMUG00000004475,ENSMMUG00000021545,ENSMMUG00000026981,ENSMMUG00000014334,ENSMMUG00000007085,ENSMMUG00000000040,ENSMMUG00000017274,ENSMMUG00000015267,ENSMMUG00000008624,…
GO:0021696	cerebellar cortex morphogenesis	biological_process	0.013655	1	4	584	27	18463	ENSMMUG00000006089,ENSMMUG00000012110,ENSMMUG00000021144,ENSMMUG00000042839
GO:0060947	cardiac vascular smooth muscle cell differentiation	biological_process	0.013694	1	2	584	6	18463	ENSMMUG00000007209,ENSMMUG00000010586
GO:0048741	skeletal muscle fiber development	biological_process	0.013709	1	4	584	29	18463	ENSMMUG00000012110,ENSMMUG00000004599,ENSMMUG00000021787,ENSMMUG00000006077
GO:0050829	defense response to Gram-negative bacterium	biological_process	0.013845	1	5	584	51	18463	ENSMMUG00000007563,ENSMMUG00000001633,ENSMMUG00000012193,ENSMMUG00000045298,ENSMMUG00000022393
GO:0019218	regulation of steroid metabolic process	biological_process	0.013875	1	6	584	63	18463	ENSMMUG00000011133,ENSMMUG00000020586,ENSMMUG00000005322,ENSMMUG00000005190,ENSMMUG00000012776,ENSMMUG00000049219
GO:0090181	regulation of cholesterol metabolic process	biological_process	0.014053	1	3	584	15	18463	ENSMMUG00000011133,ENSMMUG00000020586,ENSMMUG00000005190
GO:0051100	negative regulation of binding	biological_process	0.014186	1	9	584	114	18463	ENSMMUG00000010621,ENSMMUG00000023340,ENSMMUG00000006265,ENSMMUG00000048816,ENSMMUG00000003907,ENSMMUG00000004599,ENSMMUG00000001044,ENSMMUG00000012110,ENSMMUG00000049219
GO:0044440	endosomal part	cellular_component	0.014195	1	13	584	188	18463	ENSMMUG00000040121,ENSMMUG00000017428,ENSMMUG00000010760,ENSMMUG00000013747,ENSMMUG00000001519,ENSMMUG00000015019,ENSMMUG00000013080,ENSMMUG00000003864,ENSMMUG00000008833,ENSMMUG00000018401,ENSMMUG00000016539,ENSMMUG00000008127,ENSMMUG00000018313
GO:0007612	learning	biological_process	0.014252	1	8	584	89	18463	ENSMMUG00000014334,ENSMMUG00000023382,ENSMMUG00000001661,ENSMMUG00000002965,ENSMMUG00000016553,ENSMMUG00000001404,ENSMMUG00000011506,ENSMMUG00000014618
GO:0042803	protein homodimerization activity	molecular_function	0.014274	1	31	584	590	18463	ENSMMUG00000005119,ENSMMUG00000003084,ENSMMUG00000012365,ENSMMUG00000021096,ENSMMUG00000014782,ENSMMUG00000007085,ENSMMUG00000049219,ENSMMUG00000020441,ENSMMUG00000005632,ENSMMUG00000017277,ENSMMUG00000008127,ENSMMUG00000001044,ENSMMUG00000021257,ENSMMUG00000001562,ENSMMUG00000022686,ENSMMUG00000004053,ENSMMUG00000002433,ENSMMUG00000008624,ENSMMUG00000048816,ENSMMUG00000007329,ENSMMUG00000023167,…
GO:1903078	positive regulation of protein localization to plasma membrane	biological_process	0.014275	1	5	584	42	18463	ENSMMUG00000001044,ENSMMUG00000021787,ENSMMUG00000018008,ENSMMUG00000019457,ENSMMUG00000007209
GO:1904377	positive regulation of protein localization to cell periphery	biological_process	0.014275	1	5	584	42	18463	ENSMMUG00000021787,ENSMMUG00000018008,ENSMMUG00000001044,ENSMMUG00000019457,ENSMMUG00000007209
GO:1902107	positive regulation of leukocyte differentiation	biological_process	0.014282	1	9	584	110	18463	ENSMMUG00000007085,ENSMMUG00000001985,ENSMMUG00000008624,ENSMMUG00000012979,ENSMMUG00000005791,ENSMMUG00000004053,ENSMMUG00000048630,ENSMMUG00000021545,ENSMMUG00000010760
GO:0010675	regulation of cellular carbohydrate metabolic process	biological_process	0.014318	1	9	584	110	18463	ENSMMUG00000009012,ENSMMUG00000001044,ENSMMUG00000005322,ENSMMUG00000016047,ENSMMUG00000020586,ENSMMUG00000021808,ENSMMUG00000006077,ENSMMUG00000005190,ENSMMUG00000007209
GO:0071944	cell periphery	cellular_component	0.014481	1	141	584	3597	18463	ENSMMUG00000021659,ENSMMUG00000015314,ENSMMUG00000012314,ENSMMUG00000021578,ENSMMUG00000016837,ENSMMUG00000043227,ENSMMUG00000008297,ENSMMUG00000010453,ENSMMUG00000023382,ENSMMUG00000000803,ENSMMUG00000012979,ENSMMUG00000001402,ENSMMUG00000005619,ENSMMUG00000000970,ENSMMUG00000001562,ENSMMUG00000019096,ENSMMUG00000004599,ENSMMUG00000011037,ENSMMUG00000003236,ENSMMUG00000017936,ENSMMUG00000014273,…
GO:0019894	kinesin binding	molecular_function	0.014664	1	4	584	27	18463	ENSMMUG00000007315,ENSMMUG00000015099,ENSMMUG00000017496,ENSMMUG00000039195
GO:0006506	GPI anchor biosynthetic process	biological_process	0.014856	1	4	584	31	18463	ENSMMUG00000001347,ENSMMUG00000014374,ENSMMUG00000010715,ENSMMUG00000029296
GO:0016043	cellular component organization	biological_process	0.01496	1	197	584	5207	18463	ENSMMUG00000021734,ENSMMUG00000048732,ENSMMUG00000018726,ENSMMUG00000042992,ENSMMUG00000010382,ENSMMUG00000008837,ENSMMUG00000016507,ENSMMUG00000003201,ENSMMUG00000021655,ENSMMUG00000021787,ENSMMUG00000003907,ENSMMUG00000007293,ENSMMUG00000002952,ENSMMUG00000011506,ENSMMUG00000006089,ENSMMUG00000000332,ENSMMUG00000012736,ENSMMUG00000017621,ENSMMUG00000007315,ENSMMUG00000010331,ENSMMUG00000001791,…
GO:0010008	endosome membrane	cellular_component	0.014981	1	12	584	169	18463	ENSMMUG00000018401,ENSMMUG00000008127,ENSMMUG00000016539,ENSMMUG00000018313,ENSMMUG00000015019,ENSMMUG00000013080,ENSMMUG00000008833,ENSMMUG00000040121,ENSMMUG00000017428,ENSMMUG00000010760,ENSMMUG00000013747,ENSMMUG00000001519
GO:0003143	embryonic heart tube morphogenesis	biological_process	0.014987	1	5	584	43	18463	ENSMMUG00000021144,ENSMMUG00000010621,ENSMMUG00000048816,ENSMMUG00000010586,ENSMMUG00000012110
GO:0008237	metallopeptidase activity	molecular_function	0.015125	1	12	584	169	18463	ENSMMUG00000018955,ENSMMUG00000018206,ENSMMUG00000048903,ENSMMUG00000022229,ENSMMUG00000003300,ENSMMUG00000009494,ENSMMUG00000012381,ENSMMUG00000023340,ENSMMUG00000004475,ENSMMUG00000010331,ENSMMUG00000014983,ENSMMUG00000003646
GO:0015459	potassium channel regulator activity	molecular_function	0.015263	1	4	584	28	18463	ENSMMUG00000018650,ENSMMUG00000016616,ENSMMUG00000016837,ENSMMUG00000021153
GO:0006950	response to stress	biological_process	0.015301	1	108	584	2696	18463	ENSMMUG00000003907,ENSMMUG00000007966,ENSMMUG00000021690,ENSMMUG00000010715,ENSMMUG00000000803,ENSMMUG00000002952,ENSMMUG00000021808,ENSMMUG00000021659,ENSMMUG00000008742,ENSMMUG00000010543,ENSMMUG00000043227,ENSMMUG00000023340,ENSMMUG00000004599,ENSMMUG00000019096,ENSMMUG00000016985,ENSMMUG00000000605,ENSMMUG00000004180,ENSMMUG00000015434,ENSMMUG00000000970,ENSMMUG00000004760,ENSMMUG00000007329,…
GO:0048873	homeostasis of number of cells within a tissue	biological_process	0.015458	1	4	584	29	18463	ENSMMUG00000007329,ENSMMUG00000010895,ENSMMUG00000003907,ENSMMUG00000012110
GO:0006751	glutathione catabolic process	biological_process	0.015492	1	2	584	6	18463	ENSMMUG00000017931,ENSMMUG00000014542
GO:0045582	positive regulation of T cell differentiation	biological_process	0.015545	1	6	584	57	18463	ENSMMUG00000005791,ENSMMUG00000007085,ENSMMUG00000004053,ENSMMUG00000001985,ENSMMUG00000008624,ENSMMUG00000021545
GO:0052548	regulation of endopeptidase activity	biological_process	0.01561	1	18	584	306	18463	ENSMMUG00000001044,ENSMMUG00000003084,ENSMMUG00000003933,ENSMMUG00000020586,ENSMMUG00000000040,ENSMMUG00000045312,ENSMMUG00000018037,ENSMMUG00000007209,ENSMMUG00000014523,ENSMMUG00000003907,ENSMMUG00000002062,ENSMMUG00000018029,ENSMMUG00000002751,ENSMMUG00000012462,ENSMMUG00000022393,ENSMMUG00000021976,ENSMMUG00000008692,ENSMMUG00000041847
GO:0090129	positive regulation of synapse maturation	biological_process	0.015642	1	2	584	6	18463	ENSMMUG00000001404,ENSMMUG00000003149
GO:0061371	determination of heart left/right asymmetry	biological_process	0.015914	1	5	584	44	18463	ENSMMUG00000048816,ENSMMUG00000021144,ENSMMUG00000010621,ENSMMUG00000012110,ENSMMUG00000010586
GO:0005179	hormone activity	molecular_function	0.016066	1	6	584	76	18463	ENSMMUG00000014782,ENSMMUG00000041847,ENSMMUG00000006406,ENSMMUG00000000578,ENSMMUG00000005322,ENSMMUG00000021738
GO:0000768	syncytium formation by plasma membrane fusion	biological_process	0.016514	1	5	584	45	18463	ENSMMUG00000040121,ENSMMUG00000043161,ENSMMUG00000008692,ENSMMUG00000010760,ENSMMUG00000010886
GO:0009595	detection of biotic stimulus	biological_process	0.01653	1	3	584	16	18463	ENSMMUG00000012110,ENSMMUG00000007563,ENSMMUG00000008742
GO:0070887	cellular response to chemical stimulus	biological_process	0.016557	1	85	584	2033	18463	ENSMMUG00000008833,ENSMMUG00000007360,ENSMMUG00000007950,ENSMMUG00000016276,ENSMMUG00000008692,ENSMMUG00000018650,ENSMMUG00000014430,ENSMMUG00000004760,ENSMMUG00000007329,ENSMMUG00000041182,ENSMMUG00000012110,ENSMMUG00000003603,ENSMMUG00000011905,ENSMMUG00000015449,ENSMMUG00000022598,ENSMMUG00000002266,ENSMMUG00000021144,ENSMMUG00000022686,ENSMMUG00000043269,ENSMMUG00000018037,ENSMMUG00000001300,…
GO:0046474	glycerophospholipid biosynthetic process	biological_process	0.016578	1	8	584	95	18463	ENSMMUG00000029296,ENSMMUG00000010715,ENSMMUG00000018985,ENSMMUG00000012472,ENSMMUG00000001347,ENSMMUG00000006495,ENSMMUG00000010782,ENSMMUG00000014374
GO:0003210	cardiac atrium formation	biological_process	0.016687	1	1	584	1	18463	ENSMMUG00000010586
GO:0003235	sinus venosus development	biological_process	0.016687	1	1	584	1	18463	ENSMMUG00000010586
GO:0003236	sinus venosus morphogenesis	biological_process	0.016687	1	1	584	1	18463	ENSMMUG00000010586
GO:0003259	cardioblast anterior-lateral migration	biological_process	0.016687	1	1	584	1	18463	ENSMMUG00000010586
GO:0003260	cardioblast migration	biological_process	0.016687	1	1	584	1	18463	ENSMMUG00000010586
GO:0003318	cell migration to the midline involved in heart development	biological_process	0.016687	1	1	584	1	18463	ENSMMUG00000010586
GO:0042664	negative regulation of endodermal cell fate specification	biological_process	0.016687	1	1	584	1	18463	ENSMMUG00000010586
GO:0060975	cardioblast migration to the midline involved in heart field formation	biological_process	0.016687	1	1	584	1	18463	ENSMMUG00000010586
GO:0070368	positive regulation of hepatocyte differentiation	biological_process	0.016687	1	1	584	1	18463	ENSMMUG00000010586
GO:0090081	regulation of heart induction by regulation of canonical Wnt signaling pathway	biological_process	0.016687	1	1	584	1	18463	ENSMMUG00000010586
GO:0090082	positive regulation of heart induction by negative regulation of canonical Wnt signaling pathway	biological_process	0.016687	1	1	584	1	18463	ENSMMUG00000010586
GO:0100012	regulation of heart induction by canonical Wnt signaling pathway	biological_process	0.016687	1	1	584	1	18463	ENSMMUG00000010586
GO:0048856	anatomical structure development	biological_process	0.016806	1	156	584	3929	18463	ENSMMUG00000021734,ENSMMUG00000018726,ENSMMUG00000016616,ENSMMUG00000021655,ENSMMUG00000045241,ENSMMUG00000021787,ENSMMUG00000003907,ENSMMUG00000002952,ENSMMUG00000011506,ENSMMUG00000006089,ENSMMUG00000012776,ENSMMUG00000008742,ENSMMUG00000000332,ENSMMUG00000007315,ENSMMUG00000014334,ENSMMUG00000017274,ENSMMUG00000017506,ENSMMUG00000016669,ENSMMUG00000021059,ENSMMUG00000012110,ENSMMUG00000011245,…
GO:0005856	cytoskeleton	cellular_component	0.016839	1	69	584	1572	18463	ENSMMUG00000018107,ENSMMUG00000007209,ENSMMUG00000006077,ENSMMUG00000009151,ENSMMUG00000009327,ENSMMUG00000007195,ENSMMUG00000002163,ENSMMUG00000018799,ENSMMUG00000019628,ENSMMUG00000022891,ENSMMUG00000003178,ENSMMUG00000010507,ENSMMUG00000005218,ENSMMUG00000000388,ENSMMUG00000010895,ENSMMUG00000032243,ENSMMUG00000010102,ENSMMUG00000019457,ENSMMUG00000001228,ENSMMUG00000001044,ENSMMUG00000022520,…
GO:1903960	negative regulation of anion transmembrane transport	biological_process	0.016896	1	2	584	6	18463	ENSMMUG00000001044,ENSMMUG00000013955
GO:0017169	CDP-alcohol phosphatidyltransferase activity	molecular_function	0.017023	1	2	584	6	18463	ENSMMUG00000018985,ENSMMUG00000010782
GO:0032693	negative regulation of interleukin-10 production	biological_process	0.017036	1	3	584	16	18463	ENSMMUG00000011905,ENSMMUG00000008624,ENSMMUG00000021144
GO:0048708	astrocyte differentiation	biological_process	0.017049	1	5	584	46	18463	ENSMMUG00000021144,ENSMMUG00000048630,ENSMMUG00000002952,ENSMMUG00000017274,ENSMMUG00000012110
GO:0045580	regulation of T cell differentiation	biological_process	0.017118	1	8	584	96	18463	ENSMMUG00000005791,ENSMMUG00000004053,ENSMMUG00000001985,ENSMMUG00000008624,ENSMMUG00000021545,ENSMMUG00000012193,ENSMMUG00000012141,ENSMMUG00000007085
GO:0021578	hindbrain maturation	biological_process	0.01715	1	2	584	7	18463	ENSMMUG00000042839,ENSMMUG00000001661
GO:0021626	central nervous system maturation	biological_process	0.01715	1	2	584	7	18463	ENSMMUG00000001661,ENSMMUG00000042839
GO:0055038	recycling endosome membrane	cellular_component	0.017323	1	4	584	29	18463	ENSMMUG00000040121,ENSMMUG00000013747,ENSMMUG00000008127,ENSMMUG00000018313
GO:0031771	type 1 hypocretin receptor binding	molecular_function	0.017395	1	1	584	1	18463	ENSMMUG00000006406
GO:0031772	type 2 hypocretin receptor binding	molecular_function	0.017395	1	1	584	1	18463	ENSMMUG00000006406
GO:0042324	hypocretin receptor binding	molecular_function	0.017395	1	1	584	1	18463	ENSMMUG00000006406
GO:0045111	intermediate filament cytoskeleton	cellular_component	0.017466	1	11	584	187	18463	ENSMMUG00000019224,ENSMMUG00000000388,ENSMMUG00000002163,ENSMMUG00000016985,ENSMMUG00000001192,ENSMMUG00000018107,ENSMMUG00000009893,ENSMMUG00000001502,ENSMMUG00000006265,ENSMMUG00000031914,ENSMMUG00000007209
GO:0043255	regulation of carbohydrate biosynthetic process	biological_process	0.017621	1	6	584	59	18463	ENSMMUG00000020586,ENSMMUG00000007209,ENSMMUG00000005322,ENSMMUG00000001044,ENSMMUG00000021808,ENSMMUG00000009012
GO:0021536	diencephalon development	biological_process	0.017946	1	5	584	49	18463	ENSMMUG00000012110,ENSMMUG00000003907,ENSMMUG00000014334,ENSMMUG00000004882,ENSMMUG00000020863
GO:0009132	nucleoside diphosphate metabolic process	biological_process	0.017983	1	8	584	111	18463	ENSMMUG00000005056,ENSMMUG00000003857,ENSMMUG00000023143,ENSMMUG00000006077,ENSMMUG00000015302,ENSMMUG00000004173,ENSMMUG00000021877,ENSMMUG00000007755
GO:0060170	ciliary membrane	cellular_component	0.018002	1	4	584	29	18463	ENSMMUG00000014334,ENSMMUG00000012110,ENSMMUG00000020212,ENSMMUG00000018853
GO:0006949	syncytium formation	biological_process	0.018209	1	5	584	46	18463	ENSMMUG00000040121,ENSMMUG00000008692,ENSMMUG00000043161,ENSMMUG00000010760,ENSMMUG00000010886
GO:0032226	positive regulation of synaptic transmission, dopaminergic	biological_process	0.018401	1	2	584	6	18463	ENSMMUG00000014334,ENSMMUG00000014035
GO:0019899	enzyme binding	molecular_function	0.018477	1	70	584	1598	18463	ENSMMUG00000019628,ENSMMUG00000022156,ENSMMUG00000010495,ENSMMUG00000010621,ENSMMUG00000000264,ENSMMUG00000002062,ENSMMUG00000010895,ENSMMUG00000016418,ENSMMUG00000031214,ENSMMUG00000006761,ENSMMUG00000004053,ENSMMUG00000002923,ENSMMUG00000006077,ENSMMUG00000017496,ENSMMUG00000021057,ENSMMUG00000013032,ENSMMUG00000044865,ENSMMUG00000044496,ENSMMUG00000010620,ENSMMUG00000020274,ENSMMUG00000012193,…
GO:0003958	NADPH-hemoprotein reductase activity	molecular_function	0.018645	1	2	584	6	18463	ENSMMUG00000020086,ENSMMUG00000018107
GO:0071444	cellular response to pheromone	biological_process	0.018674	1	1	584	1	18463	ENSMMUG00000017923
GO:0019870	potassium channel inhibitor activity	molecular_function	0.018701	1	2	584	6	18463	ENSMMUG00000018650,ENSMMUG00000016616
GO:0042500	aspartic endopeptidase activity, intramembrane cleaving	molecular_function	0.018712	1	2	584	6	18463	ENSMMUG00000005119,ENSMMUG00000018525
GO:2000643	positive regulation of early endosome to late endosome transport	biological_process	0.018712	1	2	584	6	18463	ENSMMUG00000014045,ENSMMUG00000019457
GO:0051583	dopamine uptake involved in synaptic transmission	biological_process	0.018712	1	2	584	6	18463	ENSMMUG00000014334,ENSMMUG00000014035
GO:0008104	protein localization	biological_process	0.01883	1	79	584	1845	18463	ENSMMUG00000007315,ENSMMUG00000015314,ENSMMUG00000021659,ENSMMUG00000007293,ENSMMUG00000021787,ENSMMUG00000003907,ENSMMUG00000001589,ENSMMUG00000011626,ENSMMUG00000001575,ENSMMUG00000008837,ENSMMUG00000016616,ENSMMUG00000005280,ENSMMUG00000015436,ENSMMUG00000003236,ENSMMUG00000004599,ENSMMUG00000021734,ENSMMUG00000013383,ENSMMUG00000006398,ENSMMUG00000040121,ENSMMUG00000008833,ENSMMUG00000000525,…
GO:0043502	regulation of muscle adaptation	biological_process	0.019043	1	5	584	44	18463	ENSMMUG00000006077,ENSMMUG00000048816,ENSMMUG00000021877,ENSMMUG00000004599,ENSMMUG00000014762
GO:0006505	GPI anchor metabolic process	biological_process	0.019142	1	4	584	33	18463	ENSMMUG00000029296,ENSMMUG00000010715,ENSMMUG00000001347,ENSMMUG00000014374
GO:0005882	intermediate filament	cellular_component	0.019178	1	9	584	151	18463	ENSMMUG00000019224,ENSMMUG00000000388,ENSMMUG00000002163,ENSMMUG00000009893,ENSMMUG00000001192,ENSMMUG00000001502,ENSMMUG00000006265,ENSMMUG00000031914,ENSMMUG00000007209
GO:0005130	granulocyte colony-stimulating factor receptor binding	molecular_function	0.019247	1	1	584	1	18463	ENSMMUG00000002923
GO:0004866	endopeptidase inhibitor activity	molecular_function	0.019254	1	10	584	140	18463	ENSMMUG00000003933,ENSMMUG00000020586,ENSMMUG00000018029,ENSMMUG00000022393,ENSMMUG00000002751,ENSMMUG00000014523,ENSMMUG00000002062,ENSMMUG00000008692,ENSMMUG00000041847,ENSMMUG00000045312
GO:0003073	regulation of systemic arterial blood pressure	biological_process	0.019294	1	6	584	63	18463	ENSMMUG00000013143,ENSMMUG00000004675,ENSMMUG00000014334,ENSMMUG00000018650,ENSMMUG00000032109,ENSMMUG00000008714
GO:0014874	response to stimulus involved in regulation of muscle adaptation	biological_process	0.019347	1	2	584	7	18463	ENSMMUG00000006077,ENSMMUG00000021877
GO:0044057	regulation of system process	biological_process	0.019443	1	17	584	289	18463	ENSMMUG00000014762,ENSMMUG00000004599,ENSMMUG00000014334,ENSMMUG00000016616,ENSMMUG00000021877,ENSMMUG00000008714,ENSMMUG00000006077,ENSMMUG00000007209,ENSMMUG00000011905,ENSMMUG00000005322,ENSMMUG00000015925,ENSMMUG00000048816,ENSMMUG00000004675,ENSMMUG00000021808,ENSMMUG00000032109,ENSMMUG00000018650,ENSMMUG00000006406
GO:0019835	cytolysis	biological_process	0.019465	1	3	584	19	18463	ENSMMUG00000008742,ENSMMUG00000007563,ENSMMUG00000001633
GO:0009968	negative regulation of signal transduction	biological_process	0.019572	1	40	584	831	18463	ENSMMUG00000021808,ENSMMUG00000023570,ENSMMUG00000041847,ENSMMUG00000012141,ENSMMUG00000017621,ENSMMUG00000032109,ENSMMUG00000008297,ENSMMUG00000003907,ENSMMUG00000014755,ENSMMUG00000044344,ENSMMUG00000015925,ENSMMUG00000023382,ENSMMUG00000021153,ENSMMUG00000000384,ENSMMUG00000007064,ENSMMUG00000019457,ENSMMUG00000021655,ENSMMUG00000001044,ENSMMUG00000021734,ENSMMUG00000049219,ENSMMUG00000000605,…
GO:0045919	positive regulation of cytolysis	biological_process	0.019605	1	2	584	7	18463	ENSMMUG00000008742,ENSMMUG00000007563
GO:0051129	negative regulation of cellular component organization	biological_process	0.01967	1	27	584	517	18463	ENSMMUG00000015054,ENSMMUG00000019172,ENSMMUG00000008048,ENSMMUG00000001044,ENSMMUG00000004599,ENSMMUG00000022395,ENSMMUG00000003201,ENSMMUG00000040289,ENSMMUG00000015267,ENSMMUG00000009683,ENSMMUG00000008624,ENSMMUG00000015434,ENSMMUG00000023382,ENSMMUG00000007329,ENSMMUG00000044344,ENSMMUG00000048630,ENSMMUG00000012736,ENSMMUG00000041847,ENSMMUG00000006894,ENSMMUG00000008281,ENSMMUG00000010507,…
GO:0051220	cytoplasmic sequestering of protein	biological_process	0.019686	1	4	584	29	18463	ENSMMUG00000001044,ENSMMUG00000005218,ENSMMUG00000015302,ENSMMUG00000022891
GO:0044422	organelle part	cellular_component	0.019905	1	244	584	6851	18463	ENSMMUG00000015019,ENSMMUG00000028834,ENSMMUG00000009691,ENSMMUG00000022072,ENSMMUG00000010272,ENSMMUG00000004053,ENSMMUG00000020086,ENSMMUG00000017496,ENSMMUG00000029296,ENSMMUG00000020648,ENSMMUG00000007085,ENSMMUG00000006446,ENSMMUG00000020992,ENSMMUG00000001860,ENSMMUG00000022123,ENSMMUG00000007269,ENSMMUG00000007003,ENSMMUG00000002163,ENSMMUG00000018008,ENSMMUG00000010890,ENSMMUG00000011832,…
GO:0008593	regulation of Notch signaling pathway	biological_process	0.020023	1	6	584	65	18463	ENSMMUG00000021144,ENSMMUG00000016074,ENSMMUG00000010586,ENSMMUG00000007064,ENSMMUG00000001228,ENSMMUG00000026981
GO:0014002	astrocyte development	biological_process	0.020039	1	3	584	18	18463	ENSMMUG00000012110,ENSMMUG00000021144,ENSMMUG00000002952
GO:0006497	protein lipidation	biological_process	0.02015	1	7	584	81	18463	ENSMMUG00000013586,ENSMMUG00000001347,ENSMMUG00000014374,ENSMMUG00000010620,ENSMMUG00000010715,ENSMMUG00000029296,ENSMMUG00000016539
GO:0071889	14-3-3 protein binding	molecular_function	0.020428	1	3	584	17	18463	ENSMMUG00000006761,ENSMMUG00000001044,ENSMMUG00000021655
GO:0045619	regulation of lymphocyte differentiation	biological_process	0.020462	1	9	584	118	18463	ENSMMUG00000012193,ENSMMUG00000021545,ENSMMUG00000012141,ENSMMUG00000005791,ENSMMUG00000004053,ENSMMUG00000008742,ENSMMUG00000008624,ENSMMUG00000001985,ENSMMUG00000007085
GO:0014902	myotube differentiation	biological_process	0.020647	1	7	584	81	18463	ENSMMUG00000006077,ENSMMUG00000008692,ENSMMUG00000012141,ENSMMUG00000040121,ENSMMUG00000021787,ENSMMUG00000004599,ENSMMUG00000012110
GO:0047017	prostaglandin-F synthase activity	molecular_function	0.020702	1	1	584	1	18463	ENSMMUG00000012380
GO:0005886	plasma membrane	cellular_component	0.02077	1	135	584	3472	18463	ENSMMUG00000000384,ENSMMUG00000014035,ENSMMUG00000007064,ENSMMUG00000043739,ENSMMUG00000002260,ENSMMUG00000021257,ENSMMUG00000001228,ENSMMUG00000018853,ENSMMUG00000004179,ENSMMUG00000010171,ENSMMUG00000044865,ENSMMUG00000032109,ENSMMUG00000017985,ENSMMUG00000011527,ENSMMUG00000044344,ENSMMUG00000016720,ENSMMUG00000017931,ENSMMUG00000009683,ENSMMUG00000004696,ENSMMUG00000010272,ENSMMUG00000017496,…
GO:0071840	cellular component organization or biogenesis	biological_process	0.020787	1	201	584	5404	18463	ENSMMUG00000018008,ENSMMUG00000010890,ENSMMUG00000048630,ENSMMUG00000016763,ENSMMUG00000004475,ENSMMUG00000010507,ENSMMUG00000018677,ENSMMUG00000018401,ENSMMUG00000018601,ENSMMUG00000032243,ENSMMUG00000006027,ENSMMUG00000019613,ENSMMUG00000022229,ENSMMUG00000018107,ENSMMUG00000009683,ENSMMUG00000004696,ENSMMUG00000015019,ENSMMUG00000004053,ENSMMUG00000002923,ENSMMUG00000017496,ENSMMUG00000020992,…
GO:0051224	negative regulation of protein transport	biological_process	0.020822	1	10	584	139	18463	ENSMMUG00000015267,ENSMMUG00000008624,ENSMMUG00000004173,ENSMMUG00000019457,ENSMMUG00000014334,ENSMMUG00000011905,ENSMMUG00000005218,ENSMMUG00000003839,ENSMMUG00000012332,ENSMMUG00000009101
GO:0090186	regulation of pancreatic juice secretion	biological_process	0.020869	1	2	584	7	18463	ENSMMUG00000016616,ENSMMUG00000018650
GO:0044428	nuclear part	cellular_component	0.02088	1	138	584	3491	18463	ENSMMUG00000020274,ENSMMUG00000008281,ENSMMUG00000018358,ENSMMUG00000029174,ENSMMUG00000002965,ENSMMUG00000004931,ENSMMUG00000007439,ENSMMUG00000014172,ENSMMUG00000017249,ENSMMUG00000014008,ENSMMUG00000001267,ENSMMUG00000023261,ENSMMUG00000019457,ENSMMUG00000008455,ENSMMUG00000017428,ENSMMUG00000001633,ENSMMUG00000005456,ENSMMUG00000012365,ENSMMUG00000009506,ENSMMUG00000017165,ENSMMUG00000005697,…
GO:0051402	neuron apoptotic process	biological_process	0.021134	1	10	584	138	18463	ENSMMUG00000021659,ENSMMUG00000001197,ENSMMUG00000006265,ENSMMUG00000018037,ENSMMUG00000003907,ENSMMUG00000011905,ENSMMUG00000007329,ENSMMUG00000010201,ENSMMUG00000001661,ENSMMUG00000017274
GO:0006109	regulation of carbohydrate metabolic process	biological_process	0.021141	1	9	584	117	18463	ENSMMUG00000009012,ENSMMUG00000001044,ENSMMUG00000005322,ENSMMUG00000020586,ENSMMUG00000016047,ENSMMUG00000021808,ENSMMUG00000006077,ENSMMUG00000005190,ENSMMUG00000007209
GO:0021686	cerebellar granular layer maturation	biological_process	0.021156	1	1	584	1	18463	ENSMMUG00000042839
GO:0021933	radial glia guided migration of cerebellar granule cell	biological_process	0.021156	1	1	584	1	18463	ENSMMUG00000042839
GO:0021941	negative regulation of cerebellar granule cell precursor proliferation	biological_process	0.021156	1	1	584	1	18463	ENSMMUG00000042839
GO:1903708	positive regulation of hemopoiesis	biological_process	0.021203	1	10	584	138	18463	ENSMMUG00000007085,ENSMMUG00000001985,ENSMMUG00000008624,ENSMMUG00000012979,ENSMMUG00000005791,ENSMMUG00000004053,ENSMMUG00000048630,ENSMMUG00000002923,ENSMMUG00000021545,ENSMMUG00000010760
GO:0051153	regulation of striated muscle cell differentiation	biological_process	0.021566	1	6	584	65	18463	ENSMMUG00000021144,ENSMMUG00000040121,ENSMMUG00000012141,ENSMMUG00000008692,ENSMMUG00000006077,ENSMMUG00000010586
GO:0014069	postsynaptic density	cellular_component	0.021652	1	10	584	133	18463	ENSMMUG00000007064,ENSMMUG00000022891,ENSMMUG00000006894,ENSMMUG00000040289,ENSMMUG00000012193,ENSMMUG00000016837,ENSMMUG00000007209,ENSMMUG00000008847,ENSMMUG00000008297,ENSMMUG00000001661
GO:0030574	collagen catabolic process	biological_process	0.021806	1	4	584	31	18463	ENSMMUG00000022229,ENSMMUG00000018206,ENSMMUG00000010331,ENSMMUG00000004475
GO:0007631	feeding behavior	biological_process	0.021917	1	5	584	51	18463	ENSMMUG00000048816,ENSMMUG00000006406,ENSMMUG00000005322,ENSMMUG00000001661,ENSMMUG00000014334
GO:0097154	GABAergic neuron differentiation	biological_process	0.022009	1	2	584	9	18463	ENSMMUG00000010895,ENSMMUG00000014334
GO:0032386	regulation of intracellular transport	biological_process	0.022044	1	18	584	309	18463	ENSMMUG00000021096,ENSMMUG00000009101,ENSMMUG00000013955,ENSMMUG00000007209,ENSMMUG00000019457,ENSMMUG00000015267,ENSMMUG00000012332,ENSMMUG00000005322,ENSMMUG00000012110,ENSMMUG00000005218,ENSMMUG00000003907,ENSMMUG00000007329,ENSMMUG00000014045,ENSMMUG00000040121,ENSMMUG00000006398,ENSMMUG00000014618,ENSMMUG00000018008,ENSMMUG00000021659
GO:0001818	negative regulation of cytokine production	biological_process	0.02209	1	12	584	183	18463	ENSMMUG00000014755,ENSMMUG00000011905,ENSMMUG00000008297,ENSMMUG00000003839,ENSMMUG00000002917,ENSMMUG00000021144,ENSMMUG00000008742,ENSMMUG00000022686,ENSMMUG00000008624,ENSMMUG00000007563,ENSMMUG00000021655,ENSMMUG00000019457
GO:0003144	embryonic heart tube formation	biological_process	0.022163	1	1	584	1	18463	ENSMMUG00000010621
GO:0034613	cellular protein localization	biological_process	0.02227	1	58	584	1299	18463	ENSMMUG00000001661,ENSMMUG00000013955,ENSMMUG00000021057,ENSMMUG00000015302,ENSMMUG00000022686,ENSMMUG00000015267,ENSMMUG00000008176,ENSMMUG00000015019,ENSMMUG00000007731,ENSMMUG00000007209,ENSMMUG00000020053,ENSMMUG00000004760,ENSMMUG00000021324,ENSMMUG00000012110,ENSMMUG00000005218,ENSMMUG00000005733,ENSMMUG00000018401,ENSMMUG00000012332,ENSMMUG00000031214,ENSMMUG00000008833,ENSMMUG00000022891,…
GO:0005113	patched binding	molecular_function	0.022271	1	2	584	7	18463	ENSMMUG00000012776,ENSMMUG00000012110
GO:0042946	glucoside transport	biological_process	0.022365	1	1	584	1	18463	ENSMMUG00000013219
GO:0042947	glucoside transmembrane transporter activity	molecular_function	0.022365	1	1	584	1	18463	ENSMMUG00000013219
GO:0090199	regulation of release of cytochrome c from mitochondria	biological_process	0.022371	1	4	584	34	18463	ENSMMUG00000001044,ENSMMUG00000003907,ENSMMUG00000007209,ENSMMUG00000041847
GO:0044292	dendrite terminus	cellular_component	0.022378	1	2	584	7	18463	ENSMMUG00000020274,ENSMMUG00000022686
GO:0035631	CD40 receptor complex	cellular_component	0.022437	1	2	584	7	18463	ENSMMUG00000011527,ENSMMUG00000018037
GO:1903827	regulation of cellular protein localization	biological_process	0.02246	1	19	584	329	18463	ENSMMUG00000012332,ENSMMUG00000005322,ENSMMUG00000005218,ENSMMUG00000012110,ENSMMUG00000021787,ENSMMUG00000004760,ENSMMUG00000006398,ENSMMUG00000048630,ENSMMUG00000007315,ENSMMUG00000018008,ENSMMUG00000021659,ENSMMUG00000021096,ENSMMUG00000009101,ENSMMUG00000013955,ENSMMUG00000001044,ENSMMUG00000019457,ENSMMUG00000007209,ENSMMUG00000015267,ENSMMUG00000022686
GO:0021697	cerebellar cortex formation	biological_process	0.022497	1	3	584	18	18463	ENSMMUG00000006089,ENSMMUG00000042839,ENSMMUG00000021144
GO:0014904	myotube cell development	biological_process	0.022584	1	4	584	33	18463	ENSMMUG00000006077,ENSMMUG00000012110,ENSMMUG00000004599,ENSMMUG00000021787
GO:0051098	regulation of binding	biological_process	0.022736	1	15	584	249	18463	ENSMMUG00000006265,ENSMMUG00000023340,ENSMMUG00000006077,ENSMMUG00000002923,ENSMMUG00000010107,ENSMMUG00000048630,ENSMMUG00000010621,ENSMMUG00000048816,ENSMMUG00000016074,ENSMMUG00000049219,ENSMMUG00000011527,ENSMMUG00000001044,ENSMMUG00000012110,ENSMMUG00000003907,ENSMMUG00000004599
GO:0002285	lymphocyte activation involved in immune response	biological_process	0.022766	1	9	584	123	18463	ENSMMUG00000016876,ENSMMUG00000008665,ENSMMUG00000008624,ENSMMUG00000008742,ENSMMUG00000004053,ENSMMUG00000016074,ENSMMUG00000021144,ENSMMUG00000017274,ENSMMUG00000007329
GO:0051934	catecholamine uptake involved in synaptic transmission	biological_process	0.022828	1	2	584	7	18463	ENSMMUG00000014035,ENSMMUG00000014334
GO:0009653	anatomical structure morphogenesis	biological_process	0.023017	1	90	584	2128	18463	ENSMMUG00000040289,ENSMMUG00000021059,ENSMMUG00000016669,ENSMMUG00000022686,ENSMMUG00000002389,ENSMMUG00000001661,ENSMMUG00000018237,ENSMMUG00000014334,ENSMMUG00000014762,ENSMMUG00000008692,ENSMMUG00000006009,ENSMMUG00000006744,ENSMMUG00000006894,ENSMMUG00000021688,ENSMMUG00000040121,ENSMMUG00000018650,ENSMMUG00000008833,ENSMMUG00000007360,ENSMMUG00000001208,ENSMMUG00000016757,ENSMMUG00000009893,…
GO:0042158	lipoprotein biosynthetic process	biological_process	0.02319	1	7	584	84	18463	ENSMMUG00000029296,ENSMMUG00000010715,ENSMMUG00000010620,ENSMMUG00000016539,ENSMMUG00000014374,ENSMMUG00000001347,ENSMMUG00000013586
GO:0010646	regulation of cell communication	biological_process	0.023233	1	99	584	2400	18463	ENSMMUG00000021153,ENSMMUG00000023382,ENSMMUG00000003907,ENSMMUG00000008297,ENSMMUG00000007966,ENSMMUG00000017621,ENSMMUG00000000578,ENSMMUG00000021808,ENSMMUG00000010543,ENSMMUG00000021659,ENSMMUG00000000605,ENSMMUG00000015436,ENSMMUG00000004180,ENSMMUG00000003236,ENSMMUG00000004599,ENSMMUG00000013143,ENSMMUG00000021734,ENSMMUG00000021655,ENSMMUG00000000970,ENSMMUG00000021144,ENSMMUG00000001793,…
GO:0005575	cellular_component	cellular_component	0.023342	1	535	584	16387	18463	ENSMMUG00000014334,ENSMMUG00000018313,ENSMMUG00000020466,ENSMMUG00000000040,ENSMMUG00000020053,ENSMMUG00000013747,ENSMMUG00000005190,ENSMMUG00000031160,ENSMMUG00000007953,ENSMMUG00000014045,ENSMMUG00000001347,ENSMMUG00000006039,ENSMMUG00000044559,ENSMMUG00000003864,ENSMMUG00000001192,ENSMMUG00000008833,ENSMMUG00000019663,ENSMMUG00000042299,ENSMMUG00000021734,ENSMMUG00000011110,ENSMMUG00000000513,…
GO:0007267	cell-cell signaling	biological_process	0.02336	1	34	584	701	18463	ENSMMUG00000006406,ENSMMUG00000021659,ENSMMUG00000012776,ENSMMUG00000001404,ENSMMUG00000021808,ENSMMUG00000005322,ENSMMUG00000023382,ENSMMUG00000002965,ENSMMUG00000021787,ENSMMUG00000008714,ENSMMUG00000006927,ENSMMUG00000014035,ENSMMUG00000015436,ENSMMUG00000007533,ENSMMUG00000013143,ENSMMUG00000003236,ENSMMUG00000004599,ENSMMUG00000048630,ENSMMUG00000016553,ENSMMUG00000022891,ENSMMUG00000021144,…
GO:0046638	positive regulation of alpha-beta T cell differentiation	biological_process	0.02337	1	4	584	31	18463	ENSMMUG00000021545,ENSMMUG00000007085,ENSMMUG00000004053,ENSMMUG00000008624
GO:0060914	heart formation	biological_process	0.023567	1	3	584	19	18463	ENSMMUG00000048816,ENSMMUG00000021734,ENSMMUG00000010586
GO:0006006	glucose metabolic process	biological_process	0.023872	1	9	584	126	18463	ENSMMUG00000004173,ENSMMUG00000005005,ENSMMUG00000021808,ENSMMUG00000005190,ENSMMUG00000009012,ENSMMUG00000001044,ENSMMUG00000005322,ENSMMUG00000016047,ENSMMUG00000020586
GO:0005652	nuclear lamina	cellular_component	0.024036	1	2	584	7	18463	ENSMMUG00000019224,ENSMMUG00000001192
GO:0010997	anaphase-promoting complex binding	molecular_function	0.024046	1	2	584	7	18463	ENSMMUG00000016507,ENSMMUG00000003149
GO:0005680	anaphase-promoting complex	cellular_component	0.024065	1	3	584	19	18463	ENSMMUG00000016507,ENSMMUG00000007439,ENSMMUG00000003149
GO:0006165	nucleoside diphosphate phosphorylation	biological_process	0.024137	1	7	584	97	18463	ENSMMUG00000007755,ENSMMUG00000021877,ENSMMUG00000004173,ENSMMUG00000015302,ENSMMUG00000003857,ENSMMUG00000006077,ENSMMUG00000023143
GO:0050769	positive regulation of neurogenesis	biological_process	0.024179	1	16	584	265	18463	ENSMMUG00000007360,ENSMMUG00000001404,ENSMMUG00000012314,ENSMMUG00000022891,ENSMMUG00000048630,ENSMMUG00000005854,ENSMMUG00000012110,ENSMMUG00000016720,ENSMMUG00000023382,ENSMMUG00000000384,ENSMMUG00000007209,ENSMMUG00000017496,ENSMMUG00000014334,ENSMMUG00000018237,ENSMMUG00000014720,ENSMMUG00000017274
GO:0021782	glial cell development	biological_process	0.024237	1	6	584	66	18463	ENSMMUG00000003582,ENSMMUG00000003338,ENSMMUG00000001044,ENSMMUG00000012110,ENSMMUG00000021144,ENSMMUG00000002952
GO:0010647	positive regulation of cell communication	biological_process	0.024321	1	55	584	1247	18463	ENSMMUG00000000970,ENSMMUG00000014035,ENSMMUG00000012365,ENSMMUG00000000605,ENSMMUG00000004180,ENSMMUG00000004179,ENSMMUG00000003084,ENSMMUG00000013143,ENSMMUG00000001044,ENSMMUG00000003236,ENSMMUG00000005632,ENSMMUG00000023290,ENSMMUG00000020274,ENSMMUG00000000578,ENSMMUG00000006406,ENSMMUG00000021308,ENSMMUG00000023570,ENSMMUG00000021659,ENSMMUG00000001404,ENSMMUG00000023701,ENSMMUG00000005322,…
GO:1903288	positive regulation of potassium ion import	biological_process	0.024325	1	2	584	7	18463	ENSMMUG00000018650,ENSMMUG00000016616
GO:0044243	multicellular organismal catabolic process	biological_process	0.024415	1	4	584	32	18463	ENSMMUG00000022229,ENSMMUG00000010331,ENSMMUG00000018206,ENSMMUG00000004475
GO:0042996	regulation of Golgi to plasma membrane protein transport	biological_process	0.02444	1	2	584	7	18463	ENSMMUG00000015267,ENSMMUG00000018008
GO:0090003	regulation of establishment of protein localization to plasma membrane	biological_process	0.02444	1	2	584	7	18463	ENSMMUG00000018008,ENSMMUG00000015267
GO:0023056	positive regulation of signaling	biological_process	0.024537	1	54	584	1224	18463	ENSMMUG00000020274,ENSMMUG00000006406,ENSMMUG00000000578,ENSMMUG00000021308,ENSMMUG00000023570,ENSMMUG00000001404,ENSMMUG00000021659,ENSMMUG00000005322,ENSMMUG00000023701,ENSMMUG00000023382,ENSMMUG00000014755,ENSMMUG00000003907,ENSMMUG00000008297,ENSMMUG00000011527,ENSMMUG00000007966,ENSMMUG00000000970,ENSMMUG00000014035,ENSMMUG00000000605,ENSMMUG00000004179,ENSMMUG00000003084,ENSMMUG00000004180,…
GO:0021549	cerebellum development	biological_process	0.024645	1	6	584	66	18463	ENSMMUG00000021144,ENSMMUG00000040289,ENSMMUG00000042839,ENSMMUG00000012110,ENSMMUG00000006089,ENSMMUG00000001404
GO:1903025	regulation of RNA polymerase II regulatory region sequence-specific DNA binding	biological_process	0.024674	1	2	584	8	18463	ENSMMUG00000010621,ENSMMUG00000048630
GO:0007095	mitotic G2 DNA damage checkpoint	biological_process	0.024713	1	3	584	18	18463	ENSMMUG00000002965,ENSMMUG00000020274,ENSMMUG00000004760
GO:0046888	negative regulation of hormone secretion	biological_process	0.024741	1	4	584	35	18463	ENSMMUG00000005322,ENSMMUG00000048630,ENSMMUG00000004173,ENSMMUG00000021808
GO:1903531	negative regulation of secretion by cell	biological_process	0.024858	1	9	584	128	18463	ENSMMUG00000011905,ENSMMUG00000014334,ENSMMUG00000005322,ENSMMUG00000003839,ENSMMUG00000004173,ENSMMUG00000008624,ENSMMUG00000021808,ENSMMUG00000048630,ENSMMUG00000019457
GO:0022610	biological adhesion	biological_process	0.024919	1	47	584	1009	18463	ENSMMUG00000016074,ENSMMUG00000006027,ENSMMUG00000031214,ENSMMUG00000021144,ENSMMUG00000032243,ENSMMUG00000014045,ENSMMUG00000007329,ENSMMUG00000010895,ENSMMUG00000018601,ENSMMUG00000011905,ENSMMUG00000006009,ENSMMUG00000021545,ENSMMUG00000008692,ENSMMUG00000000164,ENSMMUG00000018650,ENSMMUG00000005791,ENSMMUG00000001985,ENSMMUG00000018206,ENSMMUG00000014349,ENSMMUG00000018237,ENSMMUG00000007085,…
GO:0030548	acetylcholine receptor regulator activity	molecular_function	0.024923	1	2	584	10	18463	ENSMMUG00000009475,ENSMMUG00000041404
GO:0050789	regulation of biological process	biological_process	0.024953	1	324	584	9097	18463	ENSMMUG00000023028,ENSMMUG00000016985,ENSMMUG00000011976,ENSMMUG00000000605,ENSMMUG00000020441,ENSMMUG00000006803,ENSMMUG00000003236,ENSMMUG00000004599,ENSMMUG00000020863,ENSMMUG00000017946,ENSMMUG00000000970,ENSMMUG00000011626,ENSMMUG00000047806,ENSMMUG00000012979,ENSMMUG00000015434,ENSMMUG00000018301,ENSMMUG00000002690,ENSMMUG00000011528,ENSMMUG00000000803,ENSMMUG00000009012,ENSMMUG00000010715,…
GO:0016501	prostacyclin receptor activity	molecular_function	0.024962	1	1	584	1	18463	ENSMMUG00000017922
GO:0007411	axon guidance	biological_process	0.025042	1	12	584	178	18463	ENSMMUG00000012314,ENSMMUG00000004882,ENSMMUG00000021578,ENSMMUG00000032109,ENSMMUG00000040289,ENSMMUG00000012110,ENSMMUG00000017496,ENSMMUG00000018237,ENSMMUG00000016720,ENSMMUG00000002952,ENSMMUG00000017936,ENSMMUG00000023382
GO:0032535	regulation of cellular component size	biological_process	0.025053	1	16	584	273	18463	ENSMMUG00000016358,ENSMMUG00000016553,ENSMMUG00000012314,ENSMMUG00000006894,ENSMMUG00000010895,ENSMMUG00000007329,ENSMMUG00000018401,ENSMMUG00000006761,ENSMMUG00000014035,ENSMMUG00000015434,ENSMMUG00000002923,ENSMMUG00000040289,ENSMMUG00000005190,ENSMMUG00000019457,ENSMMUG00000019172,ENSMMUG00000048732
GO:0001708	cell fate specification	biological_process	0.025086	1	5	584	54	18463	ENSMMUG00000021144,ENSMMUG00000012776,ENSMMUG00000004882,ENSMMUG00000010586,ENSMMUG00000012110
GO:0006935	chemotaxis	biological_process	0.025157	1	23	584	446	18463	ENSMMUG00000040289,ENSMMUG00000004217,ENSMMUG00000017936,ENSMMUG00000018237,ENSMMUG00000017496,ENSMMUG00000004832,ENSMMUG00000008692,ENSMMUG00000032109,ENSMMUG00000021578,ENSMMUG00000018650,ENSMMUG00000043227,ENSMMUG00000012314,ENSMMUG00000004882,ENSMMUG00000009316,ENSMMUG00000013400,ENSMMUG00000007563,ENSMMUG00000022229,ENSMMUG00000023382,ENSMMUG00000016720,ENSMMUG00000002952,ENSMMUG00000040163,…
GO:2000826	regulation of heart morphogenesis	biological_process	0.025209	1	3	584	21	18463	ENSMMUG00000048816,ENSMMUG00000012110,ENSMMUG00000010586
GO:0021953	central nervous system neuron differentiation	biological_process	0.025258	1	9	584	126	18463	ENSMMUG00000006089,ENSMMUG00000022686,ENSMMUG00000004882,ENSMMUG00000042839,ENSMMUG00000012110,ENSMMUG00000014334,ENSMMUG00000010895,ENSMMUG00000005322,ENSMMUG00000023382
GO:0007154	cell communication	biological_process	0.025317	1	176	584	4712	18463	ENSMMUG00000021545,ENSMMUG00000004273,ENSMMUG00000010495,ENSMMUG00000048630,ENSMMUG00000041404,ENSMMUG00000011832,ENSMMUG00000005483,ENSMMUG00000013400,ENSMMUG00000015690,ENSMMUG00000007427,ENSMMUG00000018601,ENSMMUG00000018401,ENSMMUG00000002923,ENSMMUG00000004053,ENSMMUG00000022072,ENSMMUG00000009683,ENSMMUG00000017923,ENSMMUG00000020586,ENSMMUG00000001860,ENSMMUG00000013256,ENSMMUG00000017496,…
GO:0046939	nucleotide phosphorylation	biological_process	0.025324	1	7	584	98	18463	ENSMMUG00000003857,ENSMMUG00000006077,ENSMMUG00000023143,ENSMMUG00000004173,ENSMMUG00000021877,ENSMMUG00000007755,ENSMMUG00000015302
GO:0001977	renal system process involved in regulation of blood volume	biological_process	0.025334	1	2	584	7	18463	ENSMMUG00000008714,ENSMMUG00000032109
GO:0010640	regulation of platelet-derived growth factor receptor signaling pathway	biological_process	0.025432	1	3	584	18	18463	ENSMMUG00000014618,ENSMMUG00000008833,ENSMMUG00000017922
GO:0004703	G-protein coupled receptor kinase activity	molecular_function	0.02554	1	2	584	7	18463	ENSMMUG00000007427,ENSMMUG00000015925
GO:0001865	NK T cell differentiation	biological_process	0.025557	1	2	584	7	18463	ENSMMUG00000007085,ENSMMUG00000004053
GO:0031406	carboxylic acid binding	molecular_function	0.025922	1	11	584	160	18463	ENSMMUG00000010453,ENSMMUG00000000513,ENSMMUG00000001661,ENSMMUG00000014172,ENSMMUG00000000040,ENSMMUG00000001197,ENSMMUG00000018008,ENSMMUG00000007360,ENSMMUG00000004696,ENSMMUG00000001633,ENSMMUG00000012141
GO:0005544	calcium-dependent phospholipid binding	molecular_function	0.026018	1	5	584	47	18463	ENSMMUG00000020277,ENSMMUG00000005854,ENSMMUG00000007360,ENSMMUG00000018008,ENSMMUG00000015449
GO:0097485	neuron projection guidance	biological_process	0.02606	1	12	584	179	18463	ENSMMUG00000012314,ENSMMUG00000004882,ENSMMUG00000021578,ENSMMUG00000032109,ENSMMUG00000040289,ENSMMUG00000012110,ENSMMUG00000017496,ENSMMUG00000018237,ENSMMUG00000002952,ENSMMUG00000016720,ENSMMUG00000017936,ENSMMUG00000023382
GO:0090207	regulation of triglyceride metabolic process	biological_process	0.0261	1	3	584	20	18463	ENSMMUG00000005190,ENSMMUG00000011133,ENSMMUG00000020586
GO:0042330	taxis	biological_process	0.02617	1	23	584	448	18463	ENSMMUG00000002952,ENSMMUG00000016720,ENSMMUG00000040163,ENSMMUG00000022229,ENSMMUG00000023382,ENSMMUG00000012110,ENSMMUG00000007329,ENSMMUG00000043227,ENSMMUG00000018650,ENSMMUG00000004832,ENSMMUG00000008692,ENSMMUG00000021578,ENSMMUG00000032109,ENSMMUG00000013400,ENSMMUG00000007563,ENSMMUG00000012314,ENSMMUG00000004882,ENSMMUG00000009316,ENSMMUG00000017936,ENSMMUG00000004217,ENSMMUG00000017496,…
GO:0003881	CDP-diacylglycerol-inositol 3-phosphatidyltransferase activity	molecular_function	0.026289	1	1	584	1	18463	ENSMMUG00000018985
GO:0021587	cerebellum morphogenesis	biological_process	0.026668	1	4	584	33	18463	ENSMMUG00000012110,ENSMMUG00000006089,ENSMMUG00000021144,ENSMMUG00000042839
GO:0034620	cellular response to unfolded protein	biological_process	0.026723	1	6	584	72	18463	ENSMMUG00000004696,ENSMMUG00000003907,ENSMMUG00000004760,ENSMMUG00000049219,ENSMMUG00000014782,ENSMMUG00000009101
GO:0016494	C-X-C chemokine receptor activity	molecular_function	0.026844	1	2	584	9	18463	ENSMMUG00000009316,ENSMMUG00000013400
GO:0001786	phosphatidylserine binding	molecular_function	0.026993	1	5	584	48	18463	ENSMMUG00000001633,ENSMMUG00000004696,ENSMMUG00000018008,ENSMMUG00000007360,ENSMMUG00000000513
GO:0030264	nuclear fragmentation involved in apoptotic nuclear change	biological_process	0.027	1	1	584	1	18463	ENSMMUG00000007209
GO:0070474	positive regulation of uterine smooth muscle contraction	biological_process	0.027	1	1	584	1	18463	ENSMMUG00000007209
GO:2000722	regulation of cardiac vascular smooth muscle cell differentiation	biological_process	0.027	1	1	584	1	18463	ENSMMUG00000007209
GO:2000724	positive regulation of cardiac vascular smooth muscle cell differentiation	biological_process	0.027	1	1	584	1	18463	ENSMMUG00000007209
GO:0009247	glycolipid biosynthetic process	biological_process	0.027122	1	5	584	52	18463	ENSMMUG00000014374,ENSMMUG00000018686,ENSMMUG00000001347,ENSMMUG00000010715,ENSMMUG00000029296
GO:1903037	regulation of leukocyte cell-cell adhesion	biological_process	0.027399	1	14	584	229	18463	ENSMMUG00000008624,ENSMMUG00000001985,ENSMMUG00000004053,ENSMMUG00000005791,ENSMMUG00000018650,ENSMMUG00000012141,ENSMMUG00000008692,ENSMMUG00000021545,ENSMMUG00000012193,ENSMMUG00000001044,ENSMMUG00000011905,ENSMMUG00000007085,ENSMMUG00000007329,ENSMMUG00000005322
GO:0046983	protein dimerization activity	molecular_function	0.027432	1	43	584	979	18463	ENSMMUG00000007329,ENSMMUG00000023167,ENSMMUG00000010586,ENSMMUG00000005218,ENSMMUG00000048816,ENSMMUG00000011832,ENSMMUG00000004709,ENSMMUG00000006009,ENSMMUG00000010621,ENSMMUG00000003364,ENSMMUG00000017262,ENSMMUG00000001817,ENSMMUG00000007085,ENSMMUG00000008127,ENSMMUG00000017277,ENSMMUG00000008655,ENSMMUG00000017274,ENSMMUG00000014782,ENSMMUG00000004053,ENSMMUG00000022686,ENSMMUG00000008624,…
GO:0071310	cellular response to organic substance	biological_process	0.02745	1	69	584	1643	18463	ENSMMUG00000014782,ENSMMUG00000005851,ENSMMUG00000001300,ENSMMUG00000043269,ENSMMUG00000022686,ENSMMUG00000021144,ENSMMUG00000041182,ENSMMUG00000007329,ENSMMUG00000004760,ENSMMUG00000015449,ENSMMUG00000011905,ENSMMUG00000012110,ENSMMUG00000003603,ENSMMUG00000016276,ENSMMUG00000007950,ENSMMUG00000018650,ENSMMUG00000008833,ENSMMUG00000004599,ENSMMUG00000021734,ENSMMUG00000000970,ENSMMUG00000015434,…
GO:0060706	cell differentiation involved in embryonic placenta development	biological_process	0.02753	1	3	584	20	18463	ENSMMUG00000048630,ENSMMUG00000010621,ENSMMUG00000001044
GO:0042742	defense response to bacterium	biological_process	0.027541	1	11	584	205	18463	ENSMMUG00000043227,ENSMMUG00000045298,ENSMMUG00000012193,ENSMMUG00000001633,ENSMMUG00000007563,ENSMMUG00000008742,ENSMMUG00000040163,ENSMMUG00000022393,ENSMMUG00000003839,ENSMMUG00000002266,ENSMMUG00000003084
GO:0052547	regulation of peptidase activity	biological_process	0.02762	1	18	584	327	18463	ENSMMUG00000007209,ENSMMUG00000018037,ENSMMUG00000045312,ENSMMUG00000020586,ENSMMUG00000000040,ENSMMUG00000003933,ENSMMUG00000003084,ENSMMUG00000001044,ENSMMUG00000041847,ENSMMUG00000008692,ENSMMUG00000021976,ENSMMUG00000012462,ENSMMUG00000018029,ENSMMUG00000022393,ENSMMUG00000002751,ENSMMUG00000002062,ENSMMUG00000014523,ENSMMUG00000003907
GO:0004222	metalloendopeptidase activity	molecular_function	0.02768	1	8	584	104	18463	ENSMMUG00000012381,ENSMMUG00000023340,ENSMMUG00000010331,ENSMMUG00000004475,ENSMMUG00000018955,ENSMMUG00000003300,ENSMMUG00000022229,ENSMMUG00000018206
GO:0030154	cell differentiation	biological_process	0.027733	1	108	584	2668	18463	ENSMMUG00000019813,ENSMMUG00000023340,ENSMMUG00000021578,ENSMMUG00000010760,ENSMMUG00000042839,ENSMMUG00000016837,ENSMMUG00000012776,ENSMMUG00000012314,ENSMMUG00000008742,ENSMMUG00000006089,ENSMMUG00000023382,ENSMMUG00000002952,ENSMMUG00000010715,ENSMMUG00000003338,ENSMMUG00000003907,ENSMMUG00000021787,ENSMMUG00000020863,ENSMMUG00000001214,ENSMMUG00000017946,ENSMMUG00000021655,ENSMMUG00000000970,…
GO:0035915	pore formation in membrane of other organism	biological_process	0.027901	1	1	584	1	18463	ENSMMUG00000001633
GO:0032872	regulation of stress-activated MAPK cascade	biological_process	0.027962	1	11	584	164	18463	ENSMMUG00000019457,ENSMMUG00000020274,ENSMMUG00000040289,ENSMMUG00000000970,ENSMMUG00000021659,ENSMMUG00000000605,ENSMMUG00000048816,ENSMMUG00000005322,ENSMMUG00000003084,ENSMMUG00000017496,ENSMMUG00000011527
GO:0006581	acetylcholine catabolic process	biological_process	0.02802	1	1	584	1	18463	ENSMMUG00000021257
GO:0045212	neurotransmitter receptor biosynthetic process	biological_process	0.02802	1	1	584	1	18463	ENSMMUG00000021257
GO:0051962	positive regulation of nervous system development	biological_process	0.028034	1	18	584	316	18463	ENSMMUG00000001404,ENSMMUG00000022891,ENSMMUG00000012314,ENSMMUG00000007360,ENSMMUG00000048630,ENSMMUG00000005854,ENSMMUG00000012110,ENSMMUG00000023382,ENSMMUG00000016720,ENSMMUG00000000384,ENSMMUG00000021059,ENSMMUG00000007209,ENSMMUG00000018237,ENSMMUG00000017496,ENSMMUG00000003149,ENSMMUG00000014334,ENSMMUG00000014720,ENSMMUG00000017274
GO:0097194	execution phase of apoptosis	biological_process	0.02816	1	5	584	49	18463	ENSMMUG00000012979,ENSMMUG00000004760,ENSMMUG00000003907,ENSMMUG00000001044,ENSMMUG00000007209
GO:0007159	leukocyte cell-cell adhesion	biological_process	0.028198	1	20	584	373	18463	ENSMMUG00000019457,ENSMMUG00000001763,ENSMMUG00000008624,ENSMMUG00000004053,ENSMMUG00000001044,ENSMMUG00000007085,ENSMMUG00000012141,ENSMMUG00000018650,ENSMMUG00000012193,ENSMMUG00000021545,ENSMMUG00000016876,ENSMMUG00000008692,ENSMMUG00000000164,ENSMMUG00000001985,ENSMMUG00000005791,ENSMMUG00000016074,ENSMMUG00000005322,ENSMMUG00000011905,ENSMMUG00000003907,ENSMMUG00000007329
GO:1903313	positive regulation of mRNA metabolic process	biological_process	0.028356	1	5	584	54	18463	ENSMMUG00000007003,ENSMMUG00000023286,ENSMMUG00000040965,ENSMMUG00000004696,ENSMMUG00000022101
GO:0048167	regulation of synaptic plasticity	biological_process	0.028406	1	9	584	124	18463	ENSMMUG00000021659,ENSMMUG00000001404,ENSMMUG00000022891,ENSMMUG00000008714,ENSMMUG00000003149,ENSMMUG00000014334,ENSMMUG00000001661,ENSMMUG00000023382,ENSMMUG00000002965
GO:0006090	pyruvate metabolic process	biological_process	0.028459	1	7	584	99	18463	ENSMMUG00000015302,ENSMMUG00000021877,ENSMMUG00000004173,ENSMMUG00000022001,ENSMMUG00000023143,ENSMMUG00000017518,ENSMMUG00000006077
GO:0006111	regulation of gluconeogenesis	biological_process	0.02848	1	4	584	33	18463	ENSMMUG00000020586,ENSMMUG00000005322,ENSMMUG00000021808,ENSMMUG00000009012
GO:0015112	nitrate transmembrane transporter activity	molecular_function	0.02854	1	1	584	1	18463	ENSMMUG00000021688
GO:0015706	nitrate transport	biological_process	0.02854	1	1	584	1	18463	ENSMMUG00000021688
GO:0048534	hematopoietic or lymphoid organ development	biological_process	0.028626	1	30	584	615	18463	ENSMMUG00000012141,ENSMMUG00000048630,ENSMMUG00000021545,ENSMMUG00000016837,ENSMMUG00000012193,ENSMMUG00000010760,ENSMMUG00000019813,ENSMMUG00000001985,ENSMMUG00000008742,ENSMMUG00000005791,ENSMMUG00000009316,ENSMMUG00000048816,ENSMMUG00000015690,ENSMMUG00000016074,ENSMMUG00000021144,ENSMMUG00000005322,ENSMMUG00000003907,ENSMMUG00000010715,ENSMMUG00000016669,ENSMMUG00000002923,ENSMMUG00000017946,…
GO:0006228	UTP biosynthetic process	biological_process	0.028639	1	2	584	9	18463	ENSMMUG00000003857,ENSMMUG00000007755
GO:0070986	left/right axis specification	biological_process	0.028797	1	2	584	8	18463	ENSMMUG00000021144,ENSMMUG00000012110
GO:0006650	glycerophospholipid metabolic process	biological_process	0.028806	1	13	584	206	18463	ENSMMUG00000010782,ENSMMUG00000018314,ENSMMUG00000005791,ENSMMUG00000014374,ENSMMUG00000022395,ENSMMUG00000015449,ENSMMUG00000029296,ENSMMUG00000010715,ENSMMUG00000012365,ENSMMUG00000018985,ENSMMUG00000012472,ENSMMUG00000001347,ENSMMUG00000006495
GO:0002366	leukocyte activation involved in immune response	biological_process	0.028828	1	11	584	170	18463	ENSMMUG00000008665,ENSMMUG00000008624,ENSMMUG00000007563,ENSMMUG00000010886,ENSMMUG00000008742,ENSMMUG00000004053,ENSMMUG00000016876,ENSMMUG00000007329,ENSMMUG00000016074,ENSMMUG00000021144,ENSMMUG00000017274
GO:0046488	phosphatidylinositol metabolic process	biological_process	0.028947	1	9	584	125	18463	ENSMMUG00000022395,ENSMMUG00000010715,ENSMMUG00000029296,ENSMMUG00000012472,ENSMMUG00000012365,ENSMMUG00000018985,ENSMMUG00000001347,ENSMMUG00000005791,ENSMMUG00000014374
GO:0046486	glycerolipid metabolic process	biological_process	0.029028	1	16	584	273	18463	ENSMMUG00000018314,ENSMMUG00000010782,ENSMMUG00000005190,ENSMMUG00000029296,ENSMMUG00000022395,ENSMMUG00000006495,ENSMMUG00000012365,ENSMMUG00000020586,ENSMMUG00000005791,ENSMMUG00000014374,ENSMMUG00000010715,ENSMMUG00000015449,ENSMMUG00000001347,ENSMMUG00000011133,ENSMMUG00000018985,ENSMMUG00000012472
GO:0002115	store-operated calcium entry	biological_process	0.029314	1	3	584	19	18463	ENSMMUG00000014782,ENSMMUG00000009439,ENSMMUG00000008297
GO:0072341	modified amino acid binding	molecular_function	0.029373	1	6	584	67	18463	ENSMMUG00000004696,ENSMMUG00000001633,ENSMMUG00000010453,ENSMMUG00000018008,ENSMMUG00000007360,ENSMMUG00000000513
GO:0000178	exosome (RNase complex)	cellular_component	0.029377	1	3	584	20	18463	ENSMMUG00000008665,ENSMMUG00000047806,ENSMMUG00000007003
GO:0019957	C-C chemokine binding	molecular_function	0.029383	1	3	584	24	18463	ENSMMUG00000001300,ENSMMUG00000013400,ENSMMUG00000009316
GO:0051091	positive regulation of sequence-specific DNA binding transcription factor activity	biological_process	0.029493	1	12	584	187	18463	ENSMMUG00000004599,ENSMMUG00000001044,ENSMMUG00000017277,ENSMMUG00000012110,ENSMMUG00000011527,ENSMMUG00000005632,ENSMMUG00000042992,ENSMMUG00000005005,ENSMMUG00000001404,ENSMMUG00000006077,ENSMMUG00000006744,ENSMMUG00000002923
GO:0021575	hindbrain morphogenesis	biological_process	0.029554	1	4	584	35	18463	ENSMMUG00000006089,ENSMMUG00000012110,ENSMMUG00000021144,ENSMMUG00000042839
GO:0030414	peptidase inhibitor activity	molecular_function	0.029571	1	10	584	151	18463	ENSMMUG00000003933,ENSMMUG00000018029,ENSMMUG00000020586,ENSMMUG00000002751,ENSMMUG00000022393,ENSMMUG00000014523,ENSMMUG00000002062,ENSMMUG00000041847,ENSMMUG00000008692,ENSMMUG00000045312
GO:0000182	rDNA binding	molecular_function	0.029582	1	2	584	8	18463	ENSMMUG00000001267,ENSMMUG00000006761
GO:0030968	endoplasmic reticulum unfolded protein response	biological_process	0.029596	1	5	584	52	18463	ENSMMUG00000004760,ENSMMUG00000049219,ENSMMUG00000003907,ENSMMUG00000009101,ENSMMUG00000014782
GO:0070888	E-box binding	molecular_function	0.029648	1	4	584	38	18463	ENSMMUG00000048816,ENSMMUG00000004341,ENSMMUG00000001404,ENSMMUG00000021808
GO:0043177	organic acid binding	molecular_function	0.029722	1	11	584	165	18463	ENSMMUG00000012141,ENSMMUG00000001197,ENSMMUG00000004696,ENSMMUG00000001633,ENSMMUG00000018008,ENSMMUG00000007360,ENSMMUG00000001661,ENSMMUG00000000040,ENSMMUG00000014172,ENSMMUG00000010453,ENSMMUG00000000513
GO:0048731	system development	biological_process	0.029805	1	126	584	3169	18463	ENSMMUG00000018206,ENSMMUG00000017923,ENSMMUG00000007085,ENSMMUG00000014485,ENSMMUG00000014542,ENSMMUG00000017496,ENSMMUG00000002923,ENSMMUG00000006077,ENSMMUG00000007209,ENSMMUG00000010886,ENSMMUG00000004053,ENSMMUG00000008665,ENSMMUG00000016074,ENSMMUG00000048816,ENSMMUG00000015690,ENSMMUG00000010895,ENSMMUG00000018601,ENSMMUG00000005854,ENSMMUG00000021545,ENSMMUG00000004475,ENSMMUG00000017262,…
GO:0009617	response to bacterium	biological_process	0.029823	1	21	584	434	18463	ENSMMUG00000010495,ENSMMUG00000043227,ENSMMUG00000023286,ENSMMUG00000045298,ENSMMUG00000012193,ENSMMUG00000007563,ENSMMUG00000008742,ENSMMUG00000017922,ENSMMUG00000022393,ENSMMUG00000040163,ENSMMUG00000048801,ENSMMUG00000002266,ENSMMUG00000023701,ENSMMUG00000003603,ENSMMUG00000014755,ENSMMUG00000007966,ENSMMUG00000001633,ENSMMUG00000010886,ENSMMUG00000003839,ENSMMUG00000003084,ENSMMUG00000001044
GO:2000320	negative regulation of T-helper 17 cell differentiation	biological_process	0.029903	1	2	584	8	18463	ENSMMUG00000004053,ENSMMUG00000008624
GO:0016176	superoxide-generating NADPH oxidase activator activity	molecular_function	0.029997	1	2	584	8	18463	ENSMMUG00000007953,ENSMMUG00000010102
GO:0023051	regulation of signaling	biological_process	0.030213	1	97	584	2375	18463	ENSMMUG00000021545,ENSMMUG00000041404,ENSMMUG00000048630,ENSMMUG00000022891,ENSMMUG00000005791,ENSMMUG00000007563,ENSMMUG00000015800,ENSMMUG00000023765,ENSMMUG00000048816,ENSMMUG00000015690,ENSMMUG00000016074,ENSMMUG00000007427,ENSMMUG00000018401,ENSMMUG00000002923,ENSMMUG00000007209,ENSMMUG00000006761,ENSMMUG00000004053,ENSMMUG00000002917,ENSMMUG00000020586,ENSMMUG00000014485,ENSMMUG00000017496,…
GO:0032990	cell part morphogenesis	biological_process	0.030218	1	35	584	707	18463	ENSMMUG00000017936,ENSMMUG00000021096,ENSMMUG00000018726,ENSMMUG00000004599,ENSMMUG00000006265,ENSMMUG00000001575,ENSMMUG00000023382,ENSMMUG00000021519,ENSMMUG00000016720,ENSMMUG00000002952,ENSMMUG00000002965,ENSMMUG00000003907,ENSMMUG00000007315,ENSMMUG00000032109,ENSMMUG00000021578,ENSMMUG00000020274,ENSMMUG00000004882,ENSMMUG00000012314,ENSMMUG00000006089,ENSMMUG00000001661,ENSMMUG00000018237,…
GO:0072674	multinuclear osteoclast differentiation	biological_process	0.030242	1	2	584	8	18463	ENSMMUG00000010760,ENSMMUG00000010886
GO:0005791	rough endoplasmic reticulum	cellular_component	0.030338	1	4	584	37	18463	ENSMMUG00000006406,ENSMMUG00000009101,ENSMMUG00000017428,ENSMMUG00000005119
GO:0070302	regulation of stress-activated protein kinase signaling cascade	biological_process	0.030355	1	11	584	166	18463	ENSMMUG00000000970,ENSMMUG00000040289,ENSMMUG00000020274,ENSMMUG00000019457,ENSMMUG00000021659,ENSMMUG00000003084,ENSMMUG00000005322,ENSMMUG00000048816,ENSMMUG00000000605,ENSMMUG00000011527,ENSMMUG00000017496
GO:0051015	actin filament binding	molecular_function	0.030477	1	12	584	192	18463	ENSMMUG00000017985,ENSMMUG00000014762,ENSMMUG00000007329,ENSMMUG00000004931,ENSMMUG00000010171,ENSMMUG00000019172,ENSMMUG00000013984,ENSMMUG00000001208,ENSMMUG00000019457,ENSMMUG00000023676,ENSMMUG00000014411,ENSMMUG00000006894
GO:0047918	GDP-mannose 3,5-epimerase activity	molecular_function	0.030722	1	1	584	1	18463	ENSMMUG00000014664
GO:0050577	GDP-L-fucose synthase activity	molecular_function	0.030722	1	1	584	1	18463	ENSMMUG00000014664
GO:0006094	gluconeogenesis	biological_process	0.030723	1	5	584	55	18463	ENSMMUG00000005005,ENSMMUG00000021808,ENSMMUG00000009012,ENSMMUG00000020586,ENSMMUG00000005322
GO:0048168	regulation of neuronal synaptic plasticity	biological_process	0.030737	1	4	584	35	18463	ENSMMUG00000021659,ENSMMUG00000014334,ENSMMUG00000023382,ENSMMUG00000001661
GO:0005903	brush border	cellular_component	0.030772	1	6	584	65	18463	ENSMMUG00000016763,ENSMMUG00000019457,ENSMMUG00000023676,ENSMMUG00000006894,ENSMMUG00000000388,ENSMMUG00000001402
GO:0004583	dolichyl-phosphate-glucose-glycolipid alpha-glucosyltransferase activity	molecular_function	0.030772	1	1	584	1	18463	ENSMMUG00000001214
GO:0014883	transition between fast and slow fiber	biological_process	0.030849	1	2	584	8	18463	ENSMMUG00000014762,ENSMMUG00000004599
GO:0050804	modulation of synaptic transmission	biological_process	0.030849	1	16	584	273	18463	ENSMMUG00000006927,ENSMMUG00000014035,ENSMMUG00000008714,ENSMMUG00000007209,ENSMMUG00000003149,ENSMMUG00000003236,ENSMMUG00000014334,ENSMMUG00000004599,ENSMMUG00000001661,ENSMMUG00000015436,ENSMMUG00000001404,ENSMMUG00000021659,ENSMMUG00000022891,ENSMMUG00000006406,ENSMMUG00000023382,ENSMMUG00000002965
GO:0048471	perinuclear region of cytoplasm	cellular_component	0.030934	1	20	584	361	18463	ENSMMUG00000017249,ENSMMUG00000010895,ENSMMUG00000000388,ENSMMUG00000006406,ENSMMUG00000043227,ENSMMUG00000040121,ENSMMUG00000004709,ENSMMUG00000003864,ENSMMUG00000014782,ENSMMUG00000000605,ENSMMUG00000018525,ENSMMUG00000021257,ENSMMUG00000045241,ENSMMUG00000019457,ENSMMUG00000001562,ENSMMUG00000007209,ENSMMUG00000014035,ENSMMUG00000022686,ENSMMUG00000018107,ENSMMUG00000004696
GO:0045657	positive regulation of monocyte differentiation	biological_process	0.031137	1	2	584	8	18463	ENSMMUG00000012979,ENSMMUG00000010760
GO:0002312	B cell activation involved in immune response	biological_process	0.03122	1	5	584	51	18463	ENSMMUG00000016074,ENSMMUG00000021144,ENSMMUG00000017274,ENSMMUG00000008665,ENSMMUG00000008624
GO:0048026	positive regulation of mRNA splicing, via spliceosome	biological_process	0.031224	1	3	584	23	18463	ENSMMUG00000004696,ENSMMUG00000040965,ENSMMUG00000022101
GO:0016081	synaptic vesicle docking	biological_process	0.031481	1	2	584	8	18463	ENSMMUG00000003236,ENSMMUG00000007533
GO:0009605	response to external stimulus	biological_process	0.031582	1	69	584	1674	18463	ENSMMUG00000023382,ENSMMUG00000000803,ENSMMUG00000048801,ENSMMUG00000002952,ENSMMUG00000007966,ENSMMUG00000010453,ENSMMUG00000021578,ENSMMUG00000000578,ENSMMUG00000043227,ENSMMUG00000012314,ENSMMUG00000010543,ENSMMUG00000008742,ENSMMUG00000021659,ENSMMUG00000021808,ENSMMUG00000004180,ENSMMUG00000017936,ENSMMUG00000020441,ENSMMUG00000002266,ENSMMUG00000007329,ENSMMUG00000041182,ENSMMUG00000003603,…
GO:0090494	dopamine uptake	biological_process	0.031637	1	2	584	8	18463	ENSMMUG00000014334,ENSMMUG00000014035
GO:0019233	sensory perception of pain	biological_process	0.031641	1	5	584	52	18463	ENSMMUG00000006927,ENSMMUG00000001661,ENSMMUG00000018206,ENSMMUG00000008714,ENSMMUG00000043739
GO:0002521	leukocyte differentiation	biological_process	0.031649	1	20	584	379	18463	ENSMMUG00000001985,ENSMMUG00000008742,ENSMMUG00000005791,ENSMMUG00000012141,ENSMMUG00000048630,ENSMMUG00000012193,ENSMMUG00000021545,ENSMMUG00000010760,ENSMMUG00000003907,ENSMMUG00000016074,ENSMMUG00000015690,ENSMMUG00000021144,ENSMMUG00000005322,ENSMMUG00000001763,ENSMMUG00000008624,ENSMMUG00000012979,ENSMMUG00000010886,ENSMMUG00000004053,ENSMMUG00000007085,ENSMMUG00000017274
GO:0015651	quaternary ammonium group transmembrane transporter activity	molecular_function	0.03174	1	2	584	8	18463	ENSMMUG00000009738,ENSMMUG00000013863
GO:0002263	cell activation involved in immune response	biological_process	0.031742	1	11	584	173	18463	ENSMMUG00000007329,ENSMMUG00000017274,ENSMMUG00000021144,ENSMMUG00000016074,ENSMMUG00000004053,ENSMMUG00000010886,ENSMMUG00000008742,ENSMMUG00000008624,ENSMMUG00000007563,ENSMMUG00000008665,ENSMMUG00000016876
GO:1903322	positive regulation of protein modification by small protein conjugation or removal	biological_process	0.031762	1	8	584	106	18463	ENSMMUG00000006077,ENSMMUG00000016507,ENSMMUG00000010543,ENSMMUG00000021808,ENSMMUG00000000605,ENSMMUG00000049219,ENSMMUG00000004760,ENSMMUG00000003149
GO:0061032	visceral serous pericardium development	biological_process	0.031771	1	1	584	1	18463	ENSMMUG00000048816
GO:0071527	semaphorin-plexin signaling pathway involved in outflow tract morphogenesis	biological_process	0.031771	1	1	584	1	18463	ENSMMUG00000048816
GO:2000763	positive regulation of transcription from RNA polymerase II promoter involved in norepinephrine biosynthetic process	biological_process	0.031771	1	1	584	1	18463	ENSMMUG00000048816
GO:2000764	positive regulation of semaphorin-plexin signaling pathway involved in outflow tract morphogenesis	biological_process	0.031771	1	1	584	1	18463	ENSMMUG00000048816
GO:2001262	positive regulation of semaphorin-plexin signaling pathway	biological_process	0.031771	1	1	584	1	18463	ENSMMUG00000048816
GO:1903286	regulation of potassium ion import	biological_process	0.031861	1	2	584	8	18463	ENSMMUG00000016616,ENSMMUG00000018650
GO:0000902	cell morphogenesis	biological_process	0.031867	1	50	584	1090	18463	ENSMMUG00000005854,ENSMMUG00000012110,ENSMMUG00000018601,ENSMMUG00000010895,ENSMMUG00000014045,ENSMMUG00000007329,ENSMMUG00000031214,ENSMMUG00000011614,ENSMMUG00000023765,ENSMMUG00000016757,ENSMMUG00000007360,ENSMMUG00000022891,ENSMMUG00000048630,ENSMMUG00000006894,ENSMMUG00000006009,ENSMMUG00000006744,ENSMMUG00000017496,ENSMMUG00000014334,ENSMMUG00000018237,ENSMMUG00000001661,ENSMMUG00000022686,…
GO:0043633	polyadenylation-dependent RNA catabolic process	biological_process	0.031904	1	2	584	8	18463	ENSMMUG00000007003,ENSMMUG00000008665
GO:0065008	regulation of biological quality	biological_process	0.03194	1	110	584	2748	18463	ENSMMUG00000043400,ENSMMUG00000006761,ENSMMUG00000004053,ENSMMUG00000010272,ENSMMUG00000015302,ENSMMUG00000009683,ENSMMUG00000004696,ENSMMUG00000002923,ENSMMUG00000009151,ENSMMUG00000007209,ENSMMUG00000010895,ENSMMUG00000009901,ENSMMUG00000005218,ENSMMUG00000018401,ENSMMUG00000023765,ENSMMUG00000022393,ENSMMUG00000031214,ENSMMUG00000009439,ENSMMUG00000022891,ENSMMUG00000007755,ENSMMUG00000016553,…
GO:0008289	lipid binding	molecular_function	0.032031	1	27	584	538	18463	ENSMMUG00000004696,ENSMMUG00000001633,ENSMMUG00000007731,ENSMMUG00000005619,ENSMMUG00000007209,ENSMMUG00000010102,ENSMMUG00000011909,ENSMMUG00000001044,ENSMMUG00000000513,ENSMMUG00000019172,ENSMMUG00000020277,ENSMMUG00000015054,ENSMMUG00000010620,ENSMMUG00000007563,ENSMMUG00000007360,ENSMMUG00000018008,ENSMMUG00000012193,ENSMMUG00000045298,ENSMMUG00000012141,ENSMMUG00000011527,ENSMMUG00000005854,…
GO:0050830	defense response to Gram-positive bacterium	biological_process	0.032053	1	5	584	62	18463	ENSMMUG00000001633,ENSMMUG00000007563,ENSMMUG00000008742,ENSMMUG00000012193,ENSMMUG00000003084
GO:0003779	actin binding	molecular_function	0.032158	1	20	584	373	18463	ENSMMUG00000019457,ENSMMUG00000015434,ENSMMUG00000010171,ENSMMUG00000019172,ENSMMUG00000020953,ENSMMUG00000014762,ENSMMUG00000023676,ENSMMUG00000020690,ENSMMUG00000007315,ENSMMUG00000006894,ENSMMUG00000014411,ENSMMUG00000003178,ENSMMUG00000022891,ENSMMUG00000001208,ENSMMUG00000013984,ENSMMUG00000004931,ENSMMUG00000007329,ENSMMUG00000017985,ENSMMUG00000000388,ENSMMUG00000008297
GO:0006952	defense response	biological_process	0.032181	1	41	584	968	18463	ENSMMUG00000008624,ENSMMUG00000022686,ENSMMUG00000010886,ENSMMUG00000007209,ENSMMUG00000001300,ENSMMUG00000014334,ENSMMUG00000013256,ENSMMUG00000002917,ENSMMUG00000003839,ENSMMUG00000009893,ENSMMUG00000007563,ENSMMUG00000013400,ENSMMUG00000005791,ENSMMUG00000017922,ENSMMUG00000010495,ENSMMUG00000045298,ENSMMUG00000007329,ENSMMUG00000022393,ENSMMUG00000040163,ENSMMUG00000002266,ENSMMUG00000001633,…
GO:0012505	endomembrane system	cellular_component	0.032327	1	104	584	2552	18463	ENSMMUG00000007209,ENSMMUG00000010272,ENSMMUG00000015019,ENSMMUG00000007731,ENSMMUG00000004696,ENSMMUG00000006495,ENSMMUG00000018206,ENSMMUG00000032213,ENSMMUG00000029296,ENSMMUG00000020086,ENSMMUG00000014542,ENSMMUG00000017496,ENSMMUG00000016763,ENSMMUG00000041404,ENSMMUG00000004709,ENSMMUG00000011273,ENSMMUG00000016074,ENSMMUG00000016454,ENSMMUG00000012332,ENSMMUG00000006720,ENSMMUG00000009439,…
GO:0070586	cell-cell adhesion involved in gastrulation	biological_process	0.032437	1	2	584	10	18463	ENSMMUG00000011506,ENSMMUG00000018650
GO:0031227	intrinsic component of endoplasmic reticulum membrane	cellular_component	0.032446	1	8	584	111	18463	ENSMMUG00000010715,ENSMMUG00000011976,ENSMMUG00000005119,ENSMMUG00000001347,ENSMMUG00000009101,ENSMMUG00000022752,ENSMMUG00000014374,ENSMMUG00000010760
GO:0045621	positive regulation of lymphocyte differentiation	biological_process	0.03259	1	6	584	67	18463	ENSMMUG00000007085,ENSMMUG00000004053,ENSMMUG00000005791,ENSMMUG00000008624,ENSMMUG00000001985,ENSMMUG00000021545
GO:0021688	cerebellar molecular layer formation	biological_process	0.032621	1	1	584	1	18463	ENSMMUG00000021144
GO:0060853	Notch signaling pathway involved in arterial endothelial cell fate commitment	biological_process	0.032621	1	1	584	1	18463	ENSMMUG00000021144
GO:0097102	endothelial tip cell fate specification	biological_process	0.032621	1	1	584	1	18463	ENSMMUG00000021144
GO:0032976	release of matrix enzymes from mitochondria	biological_process	0.032698	1	1	584	1	18463	ENSMMUG00000003907
GO:0097144	BAX complex	cellular_component	0.032698	1	1	584	1	18463	ENSMMUG00000003907
GO:0097296	activation of cysteine-type endopeptidase activity involved in apoptotic signaling pathway	biological_process	0.032698	1	1	584	1	18463	ENSMMUG00000003907
GO:1990117	B cell receptor apoptotic signaling pathway	biological_process	0.032698	1	1	584	1	18463	ENSMMUG00000003907
GO:0001626	nociceptin receptor activity	molecular_function	0.032699	1	1	584	1	18463	ENSMMUG00000043739
GO:0021936	regulation of cerebellar granule cell precursor proliferation	biological_process	0.032789	1	2	584	9	18463	ENSMMUG00000012110,ENSMMUG00000042839
GO:0032225	regulation of synaptic transmission, dopaminergic	biological_process	0.032846	1	2	584	8	18463	ENSMMUG00000014334,ENSMMUG00000014035
GO:0044058	regulation of digestive system process	biological_process	0.032936	1	3	584	23	18463	ENSMMUG00000005322,ENSMMUG00000018650,ENSMMUG00000016616
GO:1902105	regulation of leukocyte differentiation	biological_process	0.032997	1	12	584	194	18463	ENSMMUG00000048630,ENSMMUG00000012141,ENSMMUG00000010760,ENSMMUG00000012193,ENSMMUG00000021545,ENSMMUG00000008624,ENSMMUG00000001985,ENSMMUG00000005791,ENSMMUG00000004053,ENSMMUG00000008742,ENSMMUG00000012979,ENSMMUG00000007085
GO:0018401	peptidyl-proline hydroxylation to 4-hydroxy-L-proline	biological_process	0.033019	1	2	584	8	18463	ENSMMUG00000001197,ENSMMUG00000000040
GO:0031545	peptidyl-proline 4-dioxygenase activity	molecular_function	0.033019	1	2	584	8	18463	ENSMMUG00000001197,ENSMMUG00000000040
GO:0008046	axon guidance receptor activity	molecular_function	0.033038	1	2	584	8	18463	ENSMMUG00000023382,ENSMMUG00000017936
GO:0007155	cell adhesion	biological_process	0.033102	1	46	584	1003	18463	ENSMMUG00000002122,ENSMMUG00000021257,ENSMMUG00000004599,ENSMMUG00000001044,ENSMMUG00000004179,ENSMMUG00000017936,ENSMMUG00000001763,ENSMMUG00000019457,ENSMMUG00000017985,ENSMMUG00000010453,ENSMMUG00000003907,ENSMMUG00000005322,ENSMMUG00000016720,ENSMMUG00000002952,ENSMMUG00000012314,ENSMMUG00000000332,ENSMMUG00000011506,ENSMMUG00000016876,ENSMMUG00000012193,ENSMMUG00000021578,ENSMMUG00000023340,…
GO:0071679	commissural neuron axon guidance	biological_process	0.033103	1	2	584	8	18463	ENSMMUG00000012110,ENSMMUG00000023382
GO:0030955	potassium ion binding	molecular_function	0.033226	1	2	584	10	18463	ENSMMUG00000023143,ENSMMUG00000006077
GO:0000796	condensin complex	cellular_component	0.033241	1	2	584	8	18463	ENSMMUG00000018677,ENSMMUG00000001763
GO:0070898	RNA polymerase III transcriptional preinitiation complex assembly	biological_process	0.033249	1	2	584	8	18463	ENSMMUG00000029174,ENSMMUG00000001267
GO:2001135	regulation of endocytic recycling	biological_process	0.033249	1	2	584	8	18463	ENSMMUG00000040121,ENSMMUG00000014618
GO:0021526	medial motor column neuron differentiation	biological_process	0.033276	1	1	584	1	18463	ENSMMUG00000004882
GO:0048858	cell projection morphogenesis	biological_process	0.033292	1	34	584	689	18463	ENSMMUG00000016720,ENSMMUG00000002952,ENSMMUG00000002965,ENSMMUG00000023382,ENSMMUG00000021519,ENSMMUG00000006089,ENSMMUG00000004882,ENSMMUG00000012314,ENSMMUG00000020274,ENSMMUG00000032109,ENSMMUG00000021578,ENSMMUG00000007315,ENSMMUG00000004599,ENSMMUG00000021096,ENSMMUG00000018726,ENSMMUG00000017936,ENSMMUG00000001575,ENSMMUG00000006265,ENSMMUG00000018601,ENSMMUG00000012110,ENSMMUG00000005854,…
GO:0010769	regulation of cell morphogenesis involved in differentiation	biological_process	0.033305	1	15	584	251	18463	ENSMMUG00000006089,ENSMMUG00000012314,ENSMMUG00000022891,ENSMMUG00000048630,ENSMMUG00000040289,ENSMMUG00000021059,ENSMMUG00000004599,ENSMMUG00000018237,ENSMMUG00000044344,ENSMMUG00000010895,ENSMMUG00000016720,ENSMMUG00000002965,ENSMMUG00000004179,ENSMMUG00000001661,ENSMMUG00000023382
GO:0005802	trans-Golgi network	cellular_component	0.033315	1	10	584	145	18463	ENSMMUG00000015054,ENSMMUG00000018206,ENSMMUG00000014542,ENSMMUG00000018313,ENSMMUG00000007209,ENSMMUG00000019663,ENSMMUG00000013747,ENSMMUG00000017112,ENSMMUG00000007731,ENSMMUG00000000332
GO:0048711	positive regulation of astrocyte differentiation	biological_process	0.033434	1	2	584	9	18463	ENSMMUG00000017274,ENSMMUG00000048630
GO:0031788	motilin receptor binding	molecular_function	0.033493	1	1	584	1	18463	ENSMMUG00000021738
GO:0070227	lymphocyte apoptotic process	biological_process	0.033737	1	5	584	54	18463	ENSMMUG00000011905,ENSMMUG00000003907,ENSMMUG00000015800,ENSMMUG00000001044,ENSMMUG00000008592
GO:0040011	locomotion	biological_process	0.033917	1	57	584	1319	18463	ENSMMUG00000014334,ENSMMUG00000017496,ENSMMUG00000018237,ENSMMUG00000013256,ENSMMUG00000032213,ENSMMUG00000004217,ENSMMUG00000007209,ENSMMUG00000040289,ENSMMUG00000018601,ENSMMUG00000012110,ENSMMUG00000014045,ENSMMUG00000010586,ENSMMUG00000007329,ENSMMUG00000010895,ENSMMUG00000048816,ENSMMUG00000015690,ENSMMUG00000031214,ENSMMUG00000040163,ENSMMUG00000022229,ENSMMUG00000011614,ENSMMUG00000013400,…
GO:0050794	regulation of cellular process	biological_process	0.033982	1	306	584	8600	18463	ENSMMUG00000002917,ENSMMUG00000004217,ENSMMUG00000008665,ENSMMUG00000010886,ENSMMUG00000006077,ENSMMUG00000010895,ENSMMUG00000016074,ENSMMUG00000031214,ENSMMUG00000015800,ENSMMUG00000007563,ENSMMUG00000022891,ENSMMUG00000005791,ENSMMUG00000017262,ENSMMUG00000005697,ENSMMUG00000023290,ENSMMUG00000005632,ENSMMUG00000002122,ENSMMUG00000005056,ENSMMUG00000012365,ENSMMUG00000001633,ENSMMUG00000005456,…
GO:0014812	muscle cell migration	biological_process	0.033997	1	4	584	35	18463	ENSMMUG00000016720,ENSMMUG00000018601,ENSMMUG00000012110,ENSMMUG00000014618
GO:0010720	positive regulation of cell development	biological_process	0.034136	1	19	584	346	18463	ENSMMUG00000007209,ENSMMUG00000000384,ENSMMUG00000014720,ENSMMUG00000004179,ENSMMUG00000017274,ENSMMUG00000018237,ENSMMUG00000017496,ENSMMUG00000014334,ENSMMUG00000048630,ENSMMUG00000001404,ENSMMUG00000012314,ENSMMUG00000022891,ENSMMUG00000007360,ENSMMUG00000023382,ENSMMUG00000016720,ENSMMUG00000010895,ENSMMUG00000012110,ENSMMUG00000005854,ENSMMUG00000003907
GO:0005783	endoplasmic reticulum	cellular_component	0.034356	1	47	584	1059	18463	ENSMMUG00000017112,ENSMMUG00000014374,ENSMMUG00000019813,ENSMMUG00000010760,ENSMMUG00000006406,ENSMMUG00000012380,ENSMMUG00000011527,ENSMMUG00000010715,ENSMMUG00000021690,ENSMMUG00000003907,ENSMMUG00000045241,ENSMMUG00000001214,ENSMMUG00000017428,ENSMMUG00000006275,ENSMMUG00000005119,ENSMMUG00000009101,ENSMMUG00000011976,ENSMMUG00000049219,ENSMMUG00000045179,ENSMMUG00000021734,ENSMMUG00000017036,…
GO:0007033	vacuole organization	biological_process	0.034397	1	10	584	153	18463	ENSMMUG00000008048,ENSMMUG00000015479,ENSMMUG00000012365,ENSMMUG00000007293,ENSMMUG00000007329,ENSMMUG00000016882,ENSMMUG00000020053,ENSMMUG00000002197,ENSMMUG00000010620,ENSMMUG00000010543
GO:1904153	negative regulation of retrograde protein transport, ER to cytosol	biological_process	0.034462	1	2	584	9	18463	ENSMMUG00000009101,ENSMMUG00000012332
GO:1901389	negative regulation of transforming growth factor beta activation	biological_process	0.03472	1	1	584	1	18463	ENSMMUG00000022686
GO:0000151	ubiquitin ligase complex	cellular_component	0.034741	1	14	584	241	18463	ENSMMUG00000016507,ENSMMUG00000001562,ENSMMUG00000005052,ENSMMUG00000017841,ENSMMUG00000016906,ENSMMUG00000011528,ENSMMUG00000007439,ENSMMUG00000016418,ENSMMUG00000002127,ENSMMUG00000003149,ENSMMUG00000017277,ENSMMUG00000005218,ENSMMUG00000011527,ENSMMUG00000049219
GO:0045664	regulation of neuron differentiation	biological_process	0.034742	1	21	584	395	18463	ENSMMUG00000001661,ENSMMUG00000014720,ENSMMUG00000001044,ENSMMUG00000022395,ENSMMUG00000004599,ENSMMUG00000001817,ENSMMUG00000018237,ENSMMUG00000021059,ENSMMUG00000040289,ENSMMUG00000000384,ENSMMUG00000021144,ENSMMUG00000002965,ENSMMUG00000016720,ENSMMUG00000023382,ENSMMUG00000005854,ENSMMUG00000010895,ENSMMUG00000006089,ENSMMUG00000007360,ENSMMUG00000001404,ENSMMUG00000022891,ENSMMUG00000012314
GO:0007409	axonogenesis	biological_process	0.034766	1	18	584	321	18463	ENSMMUG00000002965,ENSMMUG00000002952,ENSMMUG00000016720,ENSMMUG00000023382,ENSMMUG00000012110,ENSMMUG00000020274,ENSMMUG00000021578,ENSMMUG00000032109,ENSMMUG00000004882,ENSMMUG00000012314,ENSMMUG00000001661,ENSMMUG00000017936,ENSMMUG00000017496,ENSMMUG00000014334,ENSMMUG00000018237,ENSMMUG00000021059,ENSMMUG00000040289,ENSMMUG00000022686
GO:1901676	positive regulation of histone H3-K27 acetylation	biological_process	0.03499	1	1	584	1	18463	ENSMMUG00000048630
GO:0048638	regulation of developmental growth	biological_process	0.035114	1	13	584	213	18463	ENSMMUG00000019457,ENSMMUG00000010102,ENSMMUG00000040289,ENSMMUG00000045241,ENSMMUG00000007360,ENSMMUG00000012314,ENSMMUG00000014782,ENSMMUG00000021144,ENSMMUG00000005322,ENSMMUG00000014334,ENSMMUG00000001044,ENSMMUG00000005854,ENSMMUG00000012110
GO:0043529	GET complex	cellular_component	0.035124	1	1	584	1	18463	ENSMMUG00000006275
GO:0045912	negative regulation of carbohydrate metabolic process	biological_process	0.035136	1	4	584	36	18463	ENSMMUG00000006077,ENSMMUG00000020586,ENSMMUG00000009012,ENSMMUG00000021808
GO:0097058	CRLF-CLCF1 complex	cellular_component	0.035219	1	1	584	1	18463	ENSMMUG00000017274
GO:0001836	release of cytochrome c from mitochondria	biological_process	0.035288	1	4	584	40	18463	ENSMMUG00000007209,ENSMMUG00000041847,ENSMMUG00000001044,ENSMMUG00000003907
GO:0006928	movement of cell or subcellular component	biological_process	0.035292	1	63	584	1470	18463	ENSMMUG00000004882,ENSMMUG00000008561,ENSMMUG00000012314,ENSMMUG00000021659,ENSMMUG00000009316,ENSMMUG00000011506,ENSMMUG00000042839,ENSMMUG00000032109,ENSMMUG00000021578,ENSMMUG00000023340,ENSMMUG00000043227,ENSMMUG00000003907,ENSMMUG00000019359,ENSMMUG00000021519,ENSMMUG00000023382,ENSMMUG00000016720,ENSMMUG00000002952,ENSMMUG00000001575,ENSMMUG00000002433,ENSMMUG00000008837,ENSMMUG00000015434,…
GO:0050850	positive regulation of calcium-mediated signaling	biological_process	0.035323	1	3	584	22	18463	ENSMMUG00000021308,ENSMMUG00000001404,ENSMMUG00000021545
GO:0051130	positive regulation of cellular component organization	biological_process	0.03541	1	42	584	912	18463	ENSMMUG00000004053,ENSMMUG00000008624,ENSMMUG00000002923,ENSMMUG00000021059,ENSMMUG00000007209,ENSMMUG00000018237,ENSMMUG00000003149,ENSMMUG00000013955,ENSMMUG00000022891,ENSMMUG00000018008,ENSMMUG00000007360,ENSMMUG00000008692,ENSMMUG00000048630,ENSMMUG00000040121,ENSMMUG00000007329,ENSMMUG00000014045,ENSMMUG00000010895,ENSMMUG00000005854,ENSMMUG00000011614,ENSMMUG00000021144,ENSMMUG00000015434,…
GO:0061134	peptidase regulator activity	molecular_function	0.035485	1	11	584	177	18463	ENSMMUG00000041847,ENSMMUG00000008692,ENSMMUG00000045312,ENSMMUG00000003933,ENSMMUG00000012462,ENSMMUG00000022393,ENSMMUG00000002751,ENSMMUG00000020586,ENSMMUG00000018029,ENSMMUG00000014523,ENSMMUG00000002062
GO:0018209	peptidyl-serine modification	biological_process	0.035506	1	15	584	261	18463	ENSMMUG00000041847,ENSMMUG00000008699,ENSMMUG00000048630,ENSMMUG00000018650,ENSMMUG00000010495,ENSMMUG00000002923,ENSMMUG00000002260,ENSMMUG00000006761,ENSMMUG00000022686,ENSMMUG00000015925,ENSMMUG00000021153,ENSMMUG00000003907,ENSMMUG00000022395,ENSMMUG00000001044,ENSMMUG00000002122
GO:0015629	actin cytoskeleton	cellular_component	0.035525	1	22	584	421	18463	ENSMMUG00000012334,ENSMMUG00000001228,ENSMMUG00000014762,ENSMMUG00000010171,ENSMMUG00000019172,ENSMMUG00000007591,ENSMMUG00000006077,ENSMMUG00000010102,ENSMMUG00000019457,ENSMMUG00000032243,ENSMMUG00000007329,ENSMMUG00000010895,ENSMMUG00000017985,ENSMMUG00000005218,ENSMMUG00000013984,ENSMMUG00000022891,ENSMMUG00000004675,ENSMMUG00000023676,ENSMMUG00000042299,ENSMMUG00000006894,ENSMMUG00000007315,…
GO:0001906	cell killing	biological_process	0.035538	1	8	584	124	18463	ENSMMUG00000014664,ENSMMUG00000008742,ENSMMUG00000005791,ENSMMUG00000044326,ENSMMUG00000001519,ENSMMUG00000007329,ENSMMUG00000022393,ENSMMUG00000005322
GO:0071757	hexameric IgM immunoglobulin complex	cellular_component	0.035553	1	1	584	1	18463	ENSMMUG00000045298
GO:1990175	EH domain binding	molecular_function	0.035556	1	1	584	1	18463	ENSMMUG00000017249
GO:0021854	hypothalamus development	biological_process	0.035558	1	2	584	11	18463	ENSMMUG00000003907,ENSMMUG00000020863
GO:0006664	glycolipid metabolic process	biological_process	0.035751	1	6	584	74	18463	ENSMMUG00000014374,ENSMMUG00000018686,ENSMMUG00000001347,ENSMMUG00000010715,ENSMMUG00000029296,ENSMMUG00000003907
GO:1903509	liposaccharide metabolic process	biological_process	0.035751	1	6	584	74	18463	ENSMMUG00000001347,ENSMMUG00000018686,ENSMMUG00000014374,ENSMMUG00000003907,ENSMMUG00000010715,ENSMMUG00000029296
GO:0090658	cone matrix sheath	cellular_component	0.035787	1	1	584	1	18463	ENSMMUG00000011909
GO:0019319	hexose biosynthetic process	biological_process	0.035871	1	5	584	57	18463	ENSMMUG00000009012,ENSMMUG00000005005,ENSMMUG00000021808,ENSMMUG00000005322,ENSMMUG00000020586
GO:0005875	microtubule associated complex	cellular_component	0.035888	1	9	584	127	18463	ENSMMUG00000022520,ENSMMUG00000006803,ENSMMUG00000007477,ENSMMUG00000018726,ENSMMUG00000009684,ENSMMUG00000004868,ENSMMUG00000008561,ENSMMUG00000008837,ENSMMUG00000010507
GO:0005640	nuclear outer membrane	cellular_component	0.035953	1	2	584	9	18463	ENSMMUG00000011976,ENSMMUG00000004931
GO:0033157	regulation of intracellular protein transport	biological_process	0.03601	1	11	584	171	18463	ENSMMUG00000021659,ENSMMUG00000015267,ENSMMUG00000018008,ENSMMUG00000006398,ENSMMUG00000012110,ENSMMUG00000005218,ENSMMUG00000009101,ENSMMUG00000005322,ENSMMUG00000013955,ENSMMUG00000012332,ENSMMUG00000021096
GO:0031893	vasopressin receptor binding	molecular_function	0.03604	1	1	584	1	18463	ENSMMUG00000041847
GO:0031894	V1A vasopressin receptor binding	molecular_function	0.03604	1	1	584	1	18463	ENSMMUG00000041847
GO:0019826	oxygen sensor activity	molecular_function	0.036042	1	1	584	1	18463	ENSMMUG00000001197
GO:0061025	membrane fusion	biological_process	0.036102	1	10	584	155	18463	ENSMMUG00000010543,ENSMMUG00000009683,ENSMMUG00000010760,ENSMMUG00000007329,ENSMMUG00000003236,ENSMMUG00000003907,ENSMMUG00000010453,ENSMMUG00000005280,ENSMMUG00000007293,ENSMMUG00000015479
GO:0072274	metanephric glomerular basement membrane development	biological_process	0.03611	1	1	584	1	18463	ENSMMUG00000002952
GO:1903649	regulation of cytoplasmic transport	biological_process	0.036164	1	13	584	215	18463	ENSMMUG00000003907,ENSMMUG00000005218,ENSMMUG00000012110,ENSMMUG00000014045,ENSMMUG00000007329,ENSMMUG00000012332,ENSMMUG00000005322,ENSMMUG00000009101,ENSMMUG00000018008,ENSMMUG00000015267,ENSMMUG00000007209,ENSMMUG00000019457,ENSMMUG00000006398
GO:0034349	glial cell apoptotic process	biological_process	0.036214	1	2	584	9	18463	ENSMMUG00000011905,ENSMMUG00000021144
GO:0031090	organelle membrane	cellular_component	0.036313	1	69	584	1701	18463	ENSMMUG00000003907,ENSMMUG00000013061,ENSMMUG00000021690,ENSMMUG00000010715,ENSMMUG00000011647,ENSMMUG00000013914,ENSMMUG00000010760,ENSMMUG00000021734,ENSMMUG00000019096,ENSMMUG00000011976,ENSMMUG00000005280,ENSMMUG00000010382,ENSMMUG00000020212,ENSMMUG00000001214,ENSMMUG00000012110,ENSMMUG00000011133,ENSMMUG00000001347,ENSMMUG00000001192,ENSMMUG00000008833,ENSMMUG00000006433,ENSMMUG00000003364,…
GO:0005518	collagen binding	molecular_function	0.036417	1	5	584	53	18463	ENSMMUG00000021257,ENSMMUG00000018601,ENSMMUG00000002122,ENSMMUG00000000332,ENSMMUG00000045241
GO:0046051	UTP metabolic process	biological_process	0.036569	1	2	584	10	18463	ENSMMUG00000003857,ENSMMUG00000007755
GO:0033185	dolichol-phosphate-mannose synthase complex	cellular_component	0.036572	1	1	584	2	18463	ENSMMUG00000014374
GO:0090493	catecholamine uptake	biological_process	0.036596	1	2	584	9	18463	ENSMMUG00000014334,ENSMMUG00000014035
GO:0004085	butyryl-CoA dehydrogenase activity	molecular_function	0.036613	1	1	584	1	18463	ENSMMUG00000020648
GO:0019605	butyrate metabolic process	biological_process	0.036613	1	1	584	1	18463	ENSMMUG00000020648
GO:0046359	butyrate catabolic process	biological_process	0.036613	1	1	584	1	18463	ENSMMUG00000020648
GO:0052890	oxidoreductase activity, acting on the CH-CH group of donors, with a flavin as acceptor	molecular_function	0.036613	1	1	584	1	18463	ENSMMUG00000020648
GO:0031936	negative regulation of chromatin silencing	biological_process	0.036674	1	2	584	11	18463	ENSMMUG00000012736,ENSMMUG00000008281
GO:0002148	hypochlorous acid metabolic process	biological_process	0.036817	1	1	584	1	18463	ENSMMUG00000002266
GO:0002149	hypochlorous acid biosynthetic process	biological_process	0.036817	1	1	584	1	18463	ENSMMUG00000002266
GO:0008413	8-oxo-7,8-dihydroguanosine triphosphate pyrophosphatase activity	molecular_function	0.036817	1	1	584	1	18463	ENSMMUG00000022072
GO:0036219	GTP diphosphatase activity	molecular_function	0.036817	1	1	584	1	18463	ENSMMUG00000022072
GO:0047693	ATP diphosphatase activity	molecular_function	0.036817	1	1	584	1	18463	ENSMMUG00000022072
GO:0004454	ketohexokinase activity	molecular_function	0.036824	1	1	584	1	18463	ENSMMUG00000016047
GO:0009918	sterol delta7 reductase activity	molecular_function	0.036841	1	1	584	1	18463	ENSMMUG00000011976
GO:0016131	brassinosteroid metabolic process	biological_process	0.036841	1	1	584	1	18463	ENSMMUG00000011976
GO:0016132	brassinosteroid biosynthetic process	biological_process	0.036841	1	1	584	1	18463	ENSMMUG00000011976
GO:0047598	7-dehydrocholesterol reductase activity	molecular_function	0.036841	1	1	584	1	18463	ENSMMUG00000011976
GO:0005287	high-affinity basic amino acid transmembrane transporter activity	molecular_function	0.036971	1	1	584	1	18463	ENSMMUG00000009738
GO:0005289	high-affinity arginine transmembrane transporter activity	molecular_function	0.036971	1	1	584	1	18463	ENSMMUG00000009738
GO:0005292	high-affinity lysine transmembrane transporter activity	molecular_function	0.036971	1	1	584	1	18463	ENSMMUG00000009738
GO:0051309	female meiosis chromosome separation	biological_process	0.037111	1	1	584	1	18463	ENSMMUG00000001763
GO:0030690	Noc1p-Noc2p complex	cellular_component	0.037124	1	1	584	1	18463	ENSMMUG00000015800
GO:0030691	Noc2p-Noc3p complex	cellular_component	0.037124	1	1	584	1	18463	ENSMMUG00000015800
GO:0051141	negative regulation of NK T cell proliferation	biological_process	0.037147	1	1	584	1	18463	ENSMMUG00000004053
GO:2000640	positive regulation of SREBP signaling pathway	biological_process	0.037147	1	1	584	1	18463	ENSMMUG00000004053
GO:0031078	histone deacetylase activity (H3-K14 specific)	molecular_function	0.037148	1	2	584	10	18463	ENSMMUG00000021655,ENSMMUG00000006077
GO:0032041	NAD-dependent histone deacetylase activity (H3-K14 specific)	molecular_function	0.037148	1	2	584	10	18463	ENSMMUG00000006077,ENSMMUG00000021655
GO:0047704	bile-salt sulfotransferase activity	molecular_function	0.037151	1	1	584	1	18463	ENSMMUG00000000047
GO:0002849	regulation of peripheral T cell tolerance induction	biological_process	0.037151	1	1	584	1	18463	ENSMMUG00000008624
GO:0002851	positive regulation of peripheral T cell tolerance induction	biological_process	0.037151	1	1	584	1	18463	ENSMMUG00000008624
GO:0035981	tongue muscle cell differentiation	biological_process	0.037151	1	1	584	1	18463	ENSMMUG00000012141
GO:2001035	regulation of tongue muscle cell differentiation	biological_process	0.037151	1	1	584	1	18463	ENSMMUG00000012141
GO:2001037	positive regulation of tongue muscle cell differentiation	biological_process	0.037151	1	1	584	1	18463	ENSMMUG00000012141
GO:0003108	negative regulation of the force of heart contraction by chemical signal	biological_process	0.037151	1	1	584	1	18463	ENSMMUG00000015925
GO:0007439	ectodermal digestive tract development	biological_process	0.037151	1	1	584	1	18463	ENSMMUG00000003864
GO:0048611	embryonic ectodermal digestive tract development	biological_process	0.037151	1	1	584	1	18463	ENSMMUG00000003864
GO:0031444	slow-twitch skeletal muscle fiber contraction	biological_process	0.037151	1	1	584	1	18463	ENSMMUG00000014762
GO:0031449	regulation of slow-twitch skeletal muscle fiber contraction	biological_process	0.037151	1	1	584	1	18463	ENSMMUG00000014762
GO:1903422	negative regulation of synaptic vesicle recycling	biological_process	0.037151	1	1	584	1	18463	ENSMMUG00000003236
GO:1904050	positive regulation of spontaneous neurotransmitter secretion	biological_process	0.037151	1	1	584	1	18463	ENSMMUG00000003236
GO:0070889	platelet alpha granule organization	biological_process	0.037151	1	1	584	1	18463	ENSMMUG00000016669
GO:0008459	chondroitin 6-sulfotransferase activity	molecular_function	0.037151	1	1	584	1	18463	ENSMMUG00000019663
GO:0060709	glycogen cell differentiation involved in embryonic placenta development	biological_process	0.037151	1	1	584	1	18463	ENSMMUG00000001044
GO:1990418	response to insulin-like growth factor stimulus	biological_process	0.037151	1	1	584	1	18463	ENSMMUG00000001044
GO:0000009	alpha-1,6-mannosyltransferase activity	molecular_function	0.037151	1	1	584	1	18463	ENSMMUG00000011273
GO:0052824	dolichyl-pyrophosphate Man7GlcNAc2 alpha-1,6-mannosyltransferase activity	molecular_function	0.037151	1	1	584	1	18463	ENSMMUG00000011273
GO:1990450	linear polyubiquitin binding	molecular_function	0.037151	1	1	584	1	18463	ENSMMUG00000017277
GO:0000378	RNA exon ligation	biological_process	0.037151	1	1	584	1	18463	ENSMMUG00000006720
GO:0000968	tRNA exon ligation	biological_process	0.037151	1	1	584	1	18463	ENSMMUG00000006720
GO:0000971	tRNA exon ligation utilizing 2',3' cyclic phosphate of 5'-exon as source of linkage phosphate	biological_process	0.037151	1	1	584	1	18463	ENSMMUG00000006720
GO:0003972	RNA ligase (ATP) activity	molecular_function	0.037151	1	1	584	1	18463	ENSMMUG00000006720
GO:0008452	RNA ligase activity	molecular_function	0.037151	1	1	584	1	18463	ENSMMUG00000006720
GO:0007371	ventral midline determination	biological_process	0.037151	1	1	584	1	18463	ENSMMUG00000012110
GO:0060245	detection of cell density	biological_process	0.037151	1	1	584	1	18463	ENSMMUG00000012110
GO:0060246	detection of cell density by contact stimulus	biological_process	0.037151	1	1	584	1	18463	ENSMMUG00000012110
GO:0060248	detection of cell density by contact stimulus involved in contact inhibition	biological_process	0.037151	1	1	584	1	18463	ENSMMUG00000012110
GO:0072036	mesenchymal to epithelial transition involved in renal vesicle formation	biological_process	0.037151	1	1	584	1	18463	ENSMMUG00000012110
GO:0072285	mesenchymal to epithelial transition involved in metanephric renal vesicle formation	biological_process	0.037151	1	1	584	1	18463	ENSMMUG00000012110
GO:0018964	propylene metabolic process	biological_process	0.037151	1	1	584	1	18463	ENSMMUG00000001661
GO:0043449	cellular alkene metabolic process	biological_process	0.037151	1	1	584	1	18463	ENSMMUG00000001661
GO:0000388	spliceosome conformational change to release U4 (or U4atac) and U1 (or U11)	biological_process	0.037151	1	1	584	1	18463	ENSMMUG00000023261
GO:0004633	phosphopantothenoylcysteine decarboxylase activity	molecular_function	0.037151	1	1	584	1	18463	ENSMMUG00000018801
GO:0060265	positive regulation of respiratory burst involved in inflammatory response	biological_process	0.037151	1	1	584	1	18463	ENSMMUG00000007563
GO:1903385	regulation of homophilic cell adhesion	biological_process	0.037151	1	1	584	1	18463	ENSMMUG00000014045
GO:1903387	positive regulation of homophilic cell adhesion	biological_process	0.037151	1	1	584	1	18463	ENSMMUG00000014045
GO:0000962	positive regulation of mitochondrial RNA catabolic process	biological_process	0.037151	1	1	584	1	18463	ENSMMUG00000007003
GO:0001096	TFIIF-class transcription factor binding	molecular_function	0.037151	1	1	584	1	18463	ENSMMUG00000009151
GO:0003882	CDP-diacylglycerol-serine O-phosphatidyltransferase activity	molecular_function	0.037151	1	1	584	1	18463	ENSMMUG00000010782
GO:0010859	calcium-dependent cysteine-type endopeptidase inhibitor activity	molecular_function	0.037151	1	1	584	1	18463	ENSMMUG00000002062
GO:0016855	racemase and epimerase activity, acting on amino acids and derivatives	molecular_function	0.037151	1	1	584	1	18463	ENSMMUG00000017518
GO:0018114	threonine racemase activity	molecular_function	0.037151	1	1	584	1	18463	ENSMMUG00000017518
GO:0030378	serine racemase activity	molecular_function	0.037151	1	1	584	1	18463	ENSMMUG00000017518
GO:0031151	histone methyltransferase activity (H3-K79 specific)	molecular_function	0.037151	1	1	584	1	18463	ENSMMUG00000010107
GO:0036361	racemase activity, acting on amino acids and derivatives	molecular_function	0.037151	1	1	584	1	18463	ENSMMUG00000017518
GO:0040040	thermosensory behavior	biological_process	0.037151	1	1	584	1	18463	ENSMMUG00000016553
GO:0043914	NADPH:sulfur oxidoreductase activity	molecular_function	0.037151	1	1	584	1	18463	ENSMMUG00000020953
GO:0045025	mitochondrial degradosome	cellular_component	0.037151	1	1	584	1	18463	ENSMMUG00000007003
GO:0046437	D-amino acid biosynthetic process	biological_process	0.037151	1	1	584	1	18463	ENSMMUG00000017518
GO:0047661	amino-acid racemase activity	molecular_function	0.037151	1	1	584	1	18463	ENSMMUG00000017518
GO:0070179	D-serine biosynthetic process	biological_process	0.037151	1	1	584	1	18463	ENSMMUG00000017518
GO:0070256	negative regulation of mucus secretion	biological_process	0.037151	1	1	584	1	18463	ENSMMUG00000008714
GO:0071348	cellular response to interleukin-11	biological_process	0.037151	1	1	584	1	18463	ENSMMUG00000010886
GO:0090345	cellular organohalogen metabolic process	biological_process	0.037151	1	1	584	1	18463	ENSMMUG00000020086
GO:0090346	cellular organofluorine metabolic process	biological_process	0.037151	1	1	584	1	18463	ENSMMUG00000020086
GO:0090616	mitochondrial mRNA 3'-end processing	biological_process	0.037151	1	1	584	1	18463	ENSMMUG00000007003
GO:0097003	adipokinetic hormone receptor activity	molecular_function	0.037151	1	1	584	1	18463	ENSMMUG00000017262
GO:0097022	lymphocyte migration into lymph node	biological_process	0.037151	1	1	584	1	18463	ENSMMUG00000018650
GO:0097222	mitochondrial mRNA polyadenylation	biological_process	0.037151	1	1	584	1	18463	ENSMMUG00000007003
GO:2000212	negative regulation of glutamate metabolic process	biological_process	0.037151	1	1	584	1	18463	ENSMMUG00000039195
GO:2000346	negative regulation of hepatocyte proliferation	biological_process	0.037151	1	1	584	1	18463	ENSMMUG00000004179
GO:0000773	phosphatidyl-N-methylethanolamine N-methyltransferase activity	molecular_function	0.037151	1	1	584	1	18463	ENSMMUG00000006495
GO:0004608	phosphatidylethanolamine N-methyltransferase activity	molecular_function	0.037151	1	1	584	1	18463	ENSMMUG00000006495
GO:0035815	positive regulation of renal sodium excretion	biological_process	0.037151	1	1	584	1	18463	ENSMMUG00000014334
GO:0051967	negative regulation of synaptic transmission, glutamatergic	biological_process	0.037151	1	1	584	1	18463	ENSMMUG00000014334
GO:0080101	phosphatidyl-N-dimethylethanolamine N-methyltransferase activity	molecular_function	0.037151	1	1	584	1	18463	ENSMMUG00000006495
GO:0036058	filtration diaphragm assembly	biological_process	0.037151	1	1	584	1	18463	ENSMMUG00000032109
GO:0036060	slit diaphragm assembly	biological_process	0.037151	1	1	584	1	18463	ENSMMUG00000032109
GO:0048170	positive regulation of long-term neuronal synaptic plasticity	biological_process	0.037151	1	1	584	1	18463	ENSMMUG00000023382
GO:0051389	inactivation of MAPKK activity	biological_process	0.037151	1	1	584	1	18463	ENSMMUG00000023382
GO:0005126	cytokine receptor binding	molecular_function	0.037188	1	12	584	226	18463	ENSMMUG00000011527,ENSMMUG00000023290,ENSMMUG00000017274,ENSMMUG00000023701,ENSMMUG00000040163,ENSMMUG00000003346,ENSMMUG00000001985,ENSMMUG00000008692,ENSMMUG00000002923,ENSMMUG00000000578,ENSMMUG00000048630,ENSMMUG00000043227
GO:0042063	gliogenesis	biological_process	0.037251	1	11	584	175	18463	ENSMMUG00000002952,ENSMMUG00000021144,ENSMMUG00000017274,ENSMMUG00000018206,ENSMMUG00000011905,ENSMMUG00000001044,ENSMMUG00000012110,ENSMMUG00000003338,ENSMMUG00000003582,ENSMMUG00000048630,ENSMMUG00000000970
GO:0030866	cortical actin cytoskeleton organization	biological_process	0.037301	1	4	584	36	18463	ENSMMUG00000020690,ENSMMUG00000019457,ENSMMUG00000040121,ENSMMUG00000001228
GO:0045296	cadherin binding	molecular_function	0.03745	1	5	584	51	18463	ENSMMUG00000006009,ENSMMUG00000018206,ENSMMUG00000009831,ENSMMUG00000017985,ENSMMUG00000012314
GO:0018105	peptidyl-serine phosphorylation	biological_process	0.037498	1	14	584	241	18463	ENSMMUG00000002260,ENSMMUG00000002923,ENSMMUG00000041847,ENSMMUG00000048630,ENSMMUG00000008699,ENSMMUG00000018650,ENSMMUG00000010495,ENSMMUG00000006761,ENSMMUG00000022686,ENSMMUG00000021153,ENSMMUG00000015925,ENSMMUG00000022395,ENSMMUG00000003907,ENSMMUG00000001044
GO:0046628	positive regulation of insulin receptor signaling pathway	biological_process	0.037924	1	2	584	9	18463	ENSMMUG00000020586,ENSMMUG00000004053
GO:2000317	negative regulation of T-helper 17 type immune response	biological_process	0.038019	1	2	584	9	18463	ENSMMUG00000004053,ENSMMUG00000008624
GO:0061564	axon development	biological_process	0.038024	1	19	584	347	18463	ENSMMUG00000012110,ENSMMUG00000018601,ENSMMUG00000002965,ENSMMUG00000002952,ENSMMUG00000016720,ENSMMUG00000023382,ENSMMUG00000004882,ENSMMUG00000012314,ENSMMUG00000020274,ENSMMUG00000032109,ENSMMUG00000021578,ENSMMUG00000017496,ENSMMUG00000014334,ENSMMUG00000018237,ENSMMUG00000017936,ENSMMUG00000001661,ENSMMUG00000022686,ENSMMUG00000021059,ENSMMUG00000040289
GO:1902555	endoribonuclease complex	cellular_component	0.038058	1	3	584	23	18463	ENSMMUG00000007195,ENSMMUG00000012193,ENSMMUG00000022123
GO:0034236	protein kinase A catalytic subunit binding	molecular_function	0.038135	1	2	584	9	18463	ENSMMUG00000019457,ENSMMUG00000015267
GO:0042048	olfactory behavior	biological_process	0.038206	1	2	584	9	18463	ENSMMUG00000001860,ENSMMUG00000001661
GO:0042663	regulation of endodermal cell fate specification	biological_process	0.038386	1	1	584	2	18463	ENSMMUG00000010586
GO:0008144	drug binding	molecular_function	0.038517	1	5	584	61	18463	ENSMMUG00000004599,ENSMMUG00000014334,ENSMMUG00000010453,ENSMMUG00000012110,ENSMMUG00000045241
GO:0002902	regulation of B cell apoptotic process	biological_process	0.038537	1	2	584	10	18463	ENSMMUG00000015800,ENSMMUG00000003907
GO:0031424	keratinization	biological_process	0.038695	1	2	584	12	18463	ENSMMUG00000012141,ENSMMUG00000009893
GO:0008542	visual learning	biological_process	0.038719	1	4	584	36	18463	ENSMMUG00000011506,ENSMMUG00000014334,ENSMMUG00000014618,ENSMMUG00000001661
GO:1903651	positive regulation of cytoplasmic transport	biological_process	0.03878	1	8	584	112	18463	ENSMMUG00000018008,ENSMMUG00000019457,ENSMMUG00000006398,ENSMMUG00000007209,ENSMMUG00000003907,ENSMMUG00000012110,ENSMMUG00000014045,ENSMMUG00000005322
GO:0007259	JAK-STAT cascade	biological_process	0.038845	1	7	584	103	18463	ENSMMUG00000000578,ENSMMUG00000000803,ENSMMUG00000010107,ENSMMUG00000048630,ENSMMUG00000017274,ENSMMUG00000005322,ENSMMUG00000008833
GO:0045321	leukocyte activation	biological_process	0.039016	1	29	584	626	18463	ENSMMUG00000017274,ENSMMUG00000007085,ENSMMUG00000007209,ENSMMUG00000004053,ENSMMUG00000010886,ENSMMUG00000008624,ENSMMUG00000008665,ENSMMUG00000001763,ENSMMUG00000005322,ENSMMUG00000021144,ENSMMUG00000016074,ENSMMUG00000015690,ENSMMUG00000007966,ENSMMUG00000007329,ENSMMUG00000003907,ENSMMUG00000011905,ENSMMUG00000010760,ENSMMUG00000016876,ENSMMUG00000021545,ENSMMUG00000012193,ENSMMUG00000008692,…
GO:0006986	response to unfolded protein	biological_process	0.039093	1	6	584	78	18463	ENSMMUG00000009101,ENSMMUG00000014782,ENSMMUG00000049219,ENSMMUG00000004760,ENSMMUG00000003907,ENSMMUG00000004696
GO:0010765	positive regulation of sodium ion transport	biological_process	0.039347	1	3	584	21	18463	ENSMMUG00000001044,ENSMMUG00000018650,ENSMMUG00000016616
GO:0001956	positive regulation of neurotransmitter secretion	biological_process	0.039351	1	2	584	9	18463	ENSMMUG00000003236,ENSMMUG00000007209
GO:1903076	regulation of protein localization to plasma membrane	biological_process	0.039352	1	6	584	72	18463	ENSMMUG00000001044,ENSMMUG00000015267,ENSMMUG00000021787,ENSMMUG00000018008,ENSMMUG00000019457,ENSMMUG00000007209
GO:1904375	regulation of protein localization to cell periphery	biological_process	0.039352	1	6	584	72	18463	ENSMMUG00000007209,ENSMMUG00000019457,ENSMMUG00000021787,ENSMMUG00000018008,ENSMMUG00000015267,ENSMMUG00000001044
GO:0005891	voltage-gated calcium channel complex	cellular_component	0.039495	1	4	584	36	18463	ENSMMUG00000021787,ENSMMUG00000014273,ENSMMUG00000032213,ENSMMUG00000000292
GO:0051494	negative regulation of cytoskeleton organization	biological_process	0.039513	1	8	584	112	18463	ENSMMUG00000007329,ENSMMUG00000019172,ENSMMUG00000015054,ENSMMUG00000016358,ENSMMUG00000006894,ENSMMUG00000010507,ENSMMUG00000023676,ENSMMUG00000003201
GO:0061430	bone trabecula morphogenesis	biological_process	0.03954	1	2	584	9	18463	ENSMMUG00000004475,ENSMMUG00000010886
GO:0048468	cell development	biological_process	0.039547	1	68	584	1591	18463	ENSMMUG00000006077,ENSMMUG00000007209,ENSMMUG00000007085,ENSMMUG00000017496,ENSMMUG00000014485,ENSMMUG00000032213,ENSMMUG00000016553,ENSMMUG00000022891,ENSMMUG00000011009,ENSMMUG00000048630,ENSMMUG00000010895,ENSMMUG00000005854,ENSMMUG00000018601,ENSMMUG00000048816,ENSMMUG00000039195,ENSMMUG00000002433,ENSMMUG00000018670,ENSMMUG00000000384,ENSMMUG00000019457,ENSMMUG00000023290,ENSMMUG00000001044,…
GO:0040013	negative regulation of locomotion	biological_process	0.039559	1	14	584	243	18463	ENSMMUG00000023340,ENSMMUG00000040289,ENSMMUG00000008714,ENSMMUG00000009893,ENSMMUG00000014618,ENSMMUG00000005619,ENSMMUG00000015434,ENSMMUG00000011614,ENSMMUG00000022229,ENSMMUG00000013256,ENSMMUG00000014045,ENSMMUG00000005632,ENSMMUG00000001044,ENSMMUG00000014334
GO:0060143	positive regulation of syncytium formation by plasma membrane fusion	biological_process	0.039857	1	3	584	24	18463	ENSMMUG00000008692,ENSMMUG00000010760,ENSMMUG00000040121
GO:0030097	hemopoiesis	biological_process	0.039907	1	28	584	582	18463	ENSMMUG00000001985,ENSMMUG00000008742,ENSMMUG00000005791,ENSMMUG00000012141,ENSMMUG00000048630,ENSMMUG00000021545,ENSMMUG00000016837,ENSMMUG00000012193,ENSMMUG00000010760,ENSMMUG00000019813,ENSMMUG00000003907,ENSMMUG00000010715,ENSMMUG00000016074,ENSMMUG00000015690,ENSMMUG00000021144,ENSMMUG00000005322,ENSMMUG00000001763,ENSMMUG00000008624,ENSMMUG00000012979,ENSMMUG00000010886,ENSMMUG00000004053,…
GO:0030426	growth cone	cellular_component	0.039948	1	5	584	53	18463	ENSMMUG00000022891,ENSMMUG00000022686,ENSMMUG00000010895,ENSMMUG00000022395,ENSMMUG00000020274
GO:0015697	quaternary ammonium group transport	biological_process	0.04005	1	2	584	9	18463	ENSMMUG00000013863,ENSMMUG00000009738
GO:0002520	immune system development	biological_process	0.0402	1	31	584	657	18463	ENSMMUG00000019668,ENSMMUG00000017274,ENSMMUG00000011475,ENSMMUG00000007085,ENSMMUG00000002923,ENSMMUG00000017946,ENSMMUG00000016669,ENSMMUG00000010886,ENSMMUG00000012979,ENSMMUG00000004053,ENSMMUG00000001763,ENSMMUG00000008665,ENSMMUG00000008624,ENSMMUG00000005322,ENSMMUG00000048816,ENSMMUG00000015690,ENSMMUG00000016074,ENSMMUG00000021144,ENSMMUG00000010715,ENSMMUG00000003907,ENSMMUG00000016837,…
GO:0045685	regulation of glial cell differentiation	biological_process	0.040352	1	4	584	39	18463	ENSMMUG00000048630,ENSMMUG00000017274,ENSMMUG00000000970,ENSMMUG00000011905
GO:0051223	regulation of protein transport	biological_process	0.040368	1	23	584	457	18463	ENSMMUG00000014045,ENSMMUG00000011527,ENSMMUG00000012110,ENSMMUG00000005218,ENSMMUG00000011905,ENSMMUG00000005322,ENSMMUG00000012332,ENSMMUG00000021659,ENSMMUG00000044865,ENSMMUG00000018008,ENSMMUG00000006398,ENSMMUG00000014334,ENSMMUG00000009101,ENSMMUG00000013955,ENSMMUG00000003839,ENSMMUG00000021096,ENSMMUG00000015302,ENSMMUG00000004173,ENSMMUG00000008624,ENSMMUG00000015267,ENSMMUG00000001633,…
GO:0030217	T cell differentiation	biological_process	0.04037	1	11	584	178	18463	ENSMMUG00000007085,ENSMMUG00000005322,ENSMMUG00000016074,ENSMMUG00000004053,ENSMMUG00000005791,ENSMMUG00000008624,ENSMMUG00000001985,ENSMMUG00000001763,ENSMMUG00000021545,ENSMMUG00000012193,ENSMMUG00000012141
GO:0008298	intracellular mRNA localization	biological_process	0.040385	1	2	584	9	18463	ENSMMUG00000016669,ENSMMUG00000008665
GO:0035064	methylated histone binding	molecular_function	0.040596	1	5	584	56	18463	ENSMMUG00000008281,ENSMMUG00000016418,ENSMMUG00000016985,ENSMMUG00000040204,ENSMMUG00000010649
GO:1901656	glycoside transport	biological_process	0.0408	1	1	584	2	18463	ENSMMUG00000013219
GO:0044295	axonal growth cone	cellular_component	0.041081	1	2	584	9	18463	ENSMMUG00000020274,ENSMMUG00000022686
GO:1901880	negative regulation of protein depolymerization	biological_process	0.041144	1	5	584	55	18463	ENSMMUG00000016358,ENSMMUG00000003201,ENSMMUG00000010507,ENSMMUG00000019172,ENSMMUG00000006894
GO:0050811	GABA receptor binding	molecular_function	0.041491	1	2	584	11	18463	ENSMMUG00000015099,ENSMMUG00000002197
GO:0002116	semaphorin receptor complex	cellular_component	0.041568	1	2	584	9	18463	ENSMMUG00000016720,ENSMMUG00000018237
GO:0050776	regulation of immune response	biological_process	0.041597	1	28	584	611	18463	ENSMMUG00000008624,ENSMMUG00000015267,ENSMMUG00000008665,ENSMMUG00000015302,ENSMMUG00000022686,ENSMMUG00000004053,ENSMMUG00000019457,ENSMMUG00000014334,ENSMMUG00000017274,ENSMMUG00000004180,ENSMMUG00000003084,ENSMMUG00000007563,ENSMMUG00000021659,ENSMMUG00000005791,ENSMMUG00000008742,ENSMMUG00000043227,ENSMMUG00000018650,ENSMMUG00000010495,ENSMMUG00000017621,ENSMMUG00000001519,ENSMMUG00000044326,…
GO:0015377	cation:chloride symporter activity	molecular_function	0.04161	1	2	584	9	18463	ENSMMUG00000016553,ENSMMUG00000048732
GO:0015379	potassium:chloride symporter activity	molecular_function	0.04161	1	2	584	9	18463	ENSMMUG00000048732,ENSMMUG00000016553
GO:0030157	pancreatic juice secretion	biological_process	0.041632	1	2	584	10	18463	ENSMMUG00000018650,ENSMMUG00000016616
GO:0031497	chromatin assembly	biological_process	0.041712	1	7	584	121	18463	ENSMMUG00000041727,ENSMMUG00000012736,ENSMMUG00000020992,ENSMMUG00000017165,ENSMMUG00000016706,ENSMMUG00000001791,ENSMMUG00000015800
GO:0034097	response to cytokine	biological_process	0.041967	1	29	584	631	18463	ENSMMUG00000010886,ENSMMUG00000022686,ENSMMUG00000015434,ENSMMUG00000001300,ENSMMUG00000006077,ENSMMUG00000002923,ENSMMUG00000007209,ENSMMUG00000002122,ENSMMUG00000013256,ENSMMUG00000005851,ENSMMUG00000001044,ENSMMUG00000007003,ENSMMUG00000002917,ENSMMUG00000009316,ENSMMUG00000013400,ENSMMUG00000014944,ENSMMUG00000010760,ENSMMUG00000023286,ENSMMUG00000017262,ENSMMUG00000010495,ENSMMUG00000018650,…
GO:0030595	leukocyte chemotaxis	biological_process	0.042012	1	10	584	168	18463	ENSMMUG00000004217,ENSMMUG00000022229,ENSMMUG00000007329,ENSMMUG00000043227,ENSMMUG00000018650,ENSMMUG00000032109,ENSMMUG00000008692,ENSMMUG00000007563,ENSMMUG00000013400,ENSMMUG00000009316
GO:0044463	cell projection part	cellular_component	0.042019	1	32	584	658	18463	ENSMMUG00000007209,ENSMMUG00000022686,ENSMMUG00000004696,ENSMMUG00000009683,ENSMMUG00000001661,ENSMMUG00000032213,ENSMMUG00000017496,ENSMMUG00000022395,ENSMMUG00000014334,ENSMMUG00000022891,ENSMMUG00000014618,ENSMMUG00000006027,ENSMMUG00000010895,ENSMMUG00000014045,ENSMMUG00000012110,ENSMMUG00000015449,ENSMMUG00000008714,ENSMMUG00000019457,ENSMMUG00000011333,ENSMMUG00000020212,ENSMMUG00000008837,…
GO:0022406	membrane docking	biological_process	0.042183	1	6	584	71	18463	ENSMMUG00000007533,ENSMMUG00000019457,ENSMMUG00000005280,ENSMMUG00000003236,ENSMMUG00000014618,ENSMMUG00000014035
GO:0003774	motor activity	molecular_function	0.042248	1	9	584	128	18463	ENSMMUG00000008837,ENSMMUG00000008561,ENSMMUG00000004868,ENSMMUG00000007477,ENSMMUG00000006803,ENSMMUG00000014762,ENSMMUG00000022520,ENSMMUG00000009684,ENSMMUG00000018726
GO:0007632	visual behavior	biological_process	0.042361	1	4	584	37	18463	ENSMMUG00000001661,ENSMMUG00000014618,ENSMMUG00000014334,ENSMMUG00000011506
GO:0031398	positive regulation of protein ubiquitination	biological_process	0.042367	1	7	584	93	18463	ENSMMUG00000016507,ENSMMUG00000000605,ENSMMUG00000003149,ENSMMUG00000021808,ENSMMUG00000049219,ENSMMUG00000004760,ENSMMUG00000010543
GO:0036128	CatSper complex	cellular_component	0.042415	1	2	584	10	18463	ENSMMUG00000014273,ENSMMUG00000032213
GO:0018193	peptidyl-amino acid modification	biological_process	0.042426	1	45	584	1023	18463	ENSMMUG00000010649,ENSMMUG00000000578,ENSMMUG00000041847,ENSMMUG00000018992,ENSMMUG00000008699,ENSMMUG00000003907,ENSMMUG00000021153,ENSMMUG00000016104,ENSMMUG00000023382,ENSMMUG00000005322,ENSMMUG00000015925,ENSMMUG00000014035,ENSMMUG00000005005,ENSMMUG00000002260,ENSMMUG00000045241,ENSMMUG00000000632,ENSMMUG00000019096,ENSMMUG00000002122,ENSMMUG00000001044,ENSMMUG00000009101,ENSMMUG00000009506,…
GO:0044446	intracellular organelle part	cellular_component	0.042677	1	234	584	6680	18463	ENSMMUG00000010890,ENSMMUG00000011832,ENSMMUG00000018008,ENSMMUG00000010507,ENSMMUG00000010495,ENSMMUG00000016763,ENSMMUG00000010621,ENSMMUG00000020711,ENSMMUG00000003178,ENSMMUG00000012044,ENSMMUG00000032243,ENSMMUG00000005218,ENSMMUG00000018677,ENSMMUG00000005246,ENSMMUG00000018401,ENSMMUG00000015311,ENSMMUG00000006027,ENSMMUG00000006720,ENSMMUG00000019613,ENSMMUG00000022072,ENSMMUG00000010272,…
GO:0007019	microtubule depolymerization	biological_process	0.042768	1	4	584	38	18463	ENSMMUG00000018726,ENSMMUG00000003201,ENSMMUG00000010507,ENSMMUG00000018670
GO:0044801	single-organism membrane fusion	biological_process	0.042923	1	9	584	138	18463	ENSMMUG00000009683,ENSMMUG00000010543,ENSMMUG00000015479,ENSMMUG00000007293,ENSMMUG00000005280,ENSMMUG00000003907,ENSMMUG00000003236,ENSMMUG00000010453,ENSMMUG00000007329
GO:0070862	negative regulation of protein exit from endoplasmic reticulum	biological_process	0.042927	1	2	584	10	18463	ENSMMUG00000012332,ENSMMUG00000009101
GO:0010830	regulation of myotube differentiation	biological_process	0.042984	1	4	584	40	18463	ENSMMUG00000006077,ENSMMUG00000008692,ENSMMUG00000040121,ENSMMUG00000012141
GO:0021681	cerebellar granular layer development	biological_process	0.043049	1	2	584	10	18463	ENSMMUG00000042839,ENSMMUG00000006089
GO:0070861	regulation of protein exit from endoplasmic reticulum	biological_process	0.043158	1	3	584	24	18463	ENSMMUG00000009101,ENSMMUG00000006398,ENSMMUG00000012332
GO:1901699	cellular response to nitrogen compound	biological_process	0.043164	1	21	584	410	18463	ENSMMUG00000004599,ENSMMUG00000001044,ENSMMUG00000018853,ENSMMUG00000020586,ENSMMUG00000006761,ENSMMUG00000004053,ENSMMUG00000007209,ENSMMUG00000019457,ENSMMUG00000023143,ENSMMUG00000018401,ENSMMUG00000010453,ENSMMUG00000017985,ENSMMUG00000011277,ENSMMUG00000003603,ENSMMUG00000011527,ENSMMUG00000041182,ENSMMUG00000022922,ENSMMUG00000000578,ENSMMUG00000016276,ENSMMUG00000012193,ENSMMUG00000004475
GO:0051340	regulation of ligase activity	biological_process	0.043252	1	5	584	59	18463	ENSMMUG00000003201,ENSMMUG00000000605,ENSMMUG00000016507,ENSMMUG00000003149,ENSMMUG00000049219
GO:0043197	dendritic spine	cellular_component	0.044049	1	6	584	76	18463	ENSMMUG00000004599,ENSMMUG00000008714,ENSMMUG00000032109,ENSMMUG00000001661,ENSMMUG00000015436,ENSMMUG00000007209
GO:0071277	cellular response to calcium ion	biological_process	0.04423	1	5	584	56	18463	ENSMMUG00000022598,ENSMMUG00000014430,ENSMMUG00000001404,ENSMMUG00000007360,ENSMMUG00000005854
GO:0048368	lateral mesoderm development	biological_process	0.044302	1	2	584	11	18463	ENSMMUG00000012110,ENSMMUG00000010586
GO:0051149	positive regulation of muscle cell differentiation	biological_process	0.044347	1	5	584	57	18463	ENSMMUG00000010586,ENSMMUG00000008692,ENSMMUG00000040121,ENSMMUG00000007209,ENSMMUG00000012141
GO:0098602	single organism cell adhesion	biological_process	0.044405	1	28	584	580	18463	ENSMMUG00000016074,ENSMMUG00000002952,ENSMMUG00000005322,ENSMMUG00000011905,ENSMMUG00000003907,ENSMMUG00000010895,ENSMMUG00000007329,ENSMMUG00000018650,ENSMMUG00000012141,ENSMMUG00000000164,ENSMMUG00000016876,ENSMMUG00000021545,ENSMMUG00000012193,ENSMMUG00000008692,ENSMMUG00000006009,ENSMMUG00000011506,ENSMMUG00000001985,ENSMMUG00000005791,ENSMMUG00000012314,ENSMMUG00000018206,ENSMMUG00000014349,…
GO:0046364	monosaccharide biosynthetic process	biological_process	0.044515	1	5	584	60	18463	ENSMMUG00000005005,ENSMMUG00000021808,ENSMMUG00000009012,ENSMMUG00000020586,ENSMMUG00000005322
GO:0006884	cell volume homeostasis	biological_process	0.044605	1	3	584	22	18463	ENSMMUG00000016553,ENSMMUG00000005190,ENSMMUG00000048732
GO:0070273	phosphatidylinositol-4-phosphate binding	molecular_function	0.044693	1	3	584	22	18463	ENSMMUG00000010102,ENSMMUG00000001633,ENSMMUG00000000513
GO:0032880	regulation of protein localization	biological_process	0.044738	1	31	584	653	18463	ENSMMUG00000007315,ENSMMUG00000048630,ENSMMUG00000006398,ENSMMUG00000044865,ENSMMUG00000021659,ENSMMUG00000022891,ENSMMUG00000018008,ENSMMUG00000005322,ENSMMUG00000012332,ENSMMUG00000004760,ENSMMUG00000011527,ENSMMUG00000014045,ENSMMUG00000005218,ENSMMUG00000012110,ENSMMUG00000021787,ENSMMUG00000011905,ENSMMUG00000019457,ENSMMUG00000007209,ENSMMUG00000039195,ENSMMUG00000022686,ENSMMUG00000015302,…
GO:0034704	calcium channel complex	cellular_component	0.044777	1	5	584	54	18463	ENSMMUG00000032213,ENSMMUG00000000292,ENSMMUG00000014273,ENSMMUG00000021787,ENSMMUG00000013061
GO:0019200	carbohydrate kinase activity	molecular_function	0.044898	1	3	584	22	18463	ENSMMUG00000016047,ENSMMUG00000004173,ENSMMUG00000015302
GO:0003337	mesenchymal to epithelial transition involved in metanephros morphogenesis	biological_process	0.04504	1	2	584	10	18463	ENSMMUG00000048630,ENSMMUG00000012110
GO:0042267	natural killer cell mediated cytotoxicity	biological_process	0.045113	1	4	584	41	18463	ENSMMUG00000005791,ENSMMUG00000007329,ENSMMUG00000005322,ENSMMUG00000001519
GO:0060341	regulation of cellular localization	biological_process	0.045242	1	40	584	887	18463	ENSMMUG00000013955,ENSMMUG00000003839,ENSMMUG00000020277,ENSMMUG00000014334,ENSMMUG00000007209,ENSMMUG00000004173,ENSMMUG00000015302,ENSMMUG00000022686,ENSMMUG00000015267,ENSMMUG00000008624,ENSMMUG00000012332,ENSMMUG00000014045,ENSMMUG00000007329,ENSMMUG00000004760,ENSMMUG00000011905,ENSMMUG00000005218,ENSMMUG00000012110,ENSMMUG00000006398,ENSMMUG00000048630,ENSMMUG00000040121,ENSMMUG00000008833,…
GO:0090128	regulation of synapse maturation	biological_process	0.045404	1	2	584	10	18463	ENSMMUG00000003149,ENSMMUG00000001404
GO:0043242	negative regulation of protein complex disassembly	biological_process	0.045668	1	5	584	57	18463	ENSMMUG00000006894,ENSMMUG00000019172,ENSMMUG00000010507,ENSMMUG00000003201,ENSMMUG00000016358
GO:0046425	regulation of JAK-STAT cascade	biological_process	0.045729	1	6	584	87	18463	ENSMMUG00000005322,ENSMMUG00000017274,ENSMMUG00000048630,ENSMMUG00000010107,ENSMMUG00000000578,ENSMMUG00000008833
GO:0050660	flavin adenine dinucleotide binding	molecular_function	0.045891	1	6	584	72	18463	ENSMMUG00000020648,ENSMMUG00000020086,ENSMMUG00000018107,ENSMMUG00000044559,ENSMMUG00000014172,ENSMMUG00000020953
GO:0060974	cell migration involved in heart formation	biological_process	0.045922	1	1	584	2	18463	ENSMMUG00000010586
GO:0030427	site of polarized growth	cellular_component	0.045951	1	5	584	55	18463	ENSMMUG00000022395,ENSMMUG00000022686,ENSMMUG00000010895,ENSMMUG00000022891,ENSMMUG00000020274
GO:1900182	positive regulation of protein localization to nucleus	biological_process	0.045966	1	5	584	55	18463	ENSMMUG00000005322,ENSMMUG00000048630,ENSMMUG00000004760,ENSMMUG00000001044,ENSMMUG00000012110
GO:0032527	protein exit from endoplasmic reticulum	biological_process	0.046254	1	4	584	41	18463	ENSMMUG00000012332,ENSMMUG00000006398,ENSMMUG00000005119,ENSMMUG00000009101
GO:0042755	eating behavior	biological_process	0.046502	1	2	584	12	18463	ENSMMUG00000005322,ENSMMUG00000006406
GO:0051146	striated muscle cell differentiation	biological_process	0.046524	1	12	584	199	18463	ENSMMUG00000004599,ENSMMUG00000021787,ENSMMUG00000012110,ENSMMUG00000001044,ENSMMUG00000010586,ENSMMUG00000021144,ENSMMUG00000001208,ENSMMUG00000012141,ENSMMUG00000040121,ENSMMUG00000008692,ENSMMUG00000006077,ENSMMUG00000020863
GO:0045017	glycerolipid biosynthetic process	biological_process	0.046688	1	8	584	116	18463	ENSMMUG00000029296,ENSMMUG00000010715,ENSMMUG00000018985,ENSMMUG00000012472,ENSMMUG00000001347,ENSMMUG00000006495,ENSMMUG00000010782,ENSMMUG00000014374
GO:0046467	membrane lipid biosynthetic process	biological_process	0.046799	1	7	584	98	18463	ENSMMUG00000029296,ENSMMUG00000010715,ENSMMUG00000018686,ENSMMUG00000001347,ENSMMUG00000014374,ENSMMUG00000022752,ENSMMUG00000006495
GO:1990138	neuron projection extension	biological_process	0.046908	1	8	584	111	18463	ENSMMUG00000007360,ENSMMUG00000022686,ENSMMUG00000012314,ENSMMUG00000040289,ENSMMUG00000005854,ENSMMUG00000018601,ENSMMUG00000002952,ENSMMUG00000016720
GO:0002683	negative regulation of immune system process	biological_process	0.046937	1	16	584	301	18463	ENSMMUG00000008742,ENSMMUG00000001519,ENSMMUG00000017621,ENSMMUG00000011905,ENSMMUG00000014755,ENSMMUG00000022229,ENSMMUG00000021144,ENSMMUG00000004053,ENSMMUG00000008624,ENSMMUG00000008714,ENSMMUG00000007209,ENSMMUG00000019457,ENSMMUG00000007085,ENSMMUG00000001044,ENSMMUG00000014334,ENSMMUG00000004180
GO:0006488	dolichol-linked oligosaccharide biosynthetic process	biological_process	0.046958	1	2	584	10	18463	ENSMMUG00000011273,ENSMMUG00000001214
GO:0032989	cellular component morphogenesis	biological_process	0.046974	1	52	584	1169	18463	ENSMMUG00000040289,ENSMMUG00000021059,ENSMMUG00000016669,ENSMMUG00000022686,ENSMMUG00000001661,ENSMMUG00000018237,ENSMMUG00000014334,ENSMMUG00000017496,ENSMMUG00000006009,ENSMMUG00000006744,ENSMMUG00000006894,ENSMMUG00000048630,ENSMMUG00000022891,ENSMMUG00000007360,ENSMMUG00000001208,ENSMMUG00000016757,ENSMMUG00000011614,ENSMMUG00000023765,ENSMMUG00000031214,ENSMMUG00000014045,ENSMMUG00000007329,…
GO:0005543	phospholipid binding	molecular_function	0.046976	1	19	584	354	18463	ENSMMUG00000010620,ENSMMUG00000018008,ENSMMUG00000007360,ENSMMUG00000045298,ENSMMUG00000005854,ENSMMUG00000007953,ENSMMUG00000015449,ENSMMUG00000021153,ENSMMUG00000015479,ENSMMUG00000004696,ENSMMUG00000001633,ENSMMUG00000005619,ENSMMUG00000007731,ENSMMUG00000010102,ENSMMUG00000001044,ENSMMUG00000000513,ENSMMUG00000019172,ENSMMUG00000015054,ENSMMUG00000020277
GO:0043270	positive regulation of ion transport	biological_process	0.047041	1	9	584	139	18463	ENSMMUG00000014035,ENSMMUG00000018650,ENSMMUG00000007209,ENSMMUG00000003907,ENSMMUG00000021787,ENSMMUG00000014334,ENSMMUG00000001044,ENSMMUG00000016616,ENSMMUG00000009439
GO:0098810	neurotransmitter reuptake	biological_process	0.047193	1	2	584	10	18463	ENSMMUG00000014035,ENSMMUG00000014334
GO:0060457	negative regulation of digestive system process	biological_process	0.047376	1	2	584	11	18463	ENSMMUG00000018650,ENSMMUG00000016616
GO:0060142	regulation of syncytium formation by plasma membrane fusion	biological_process	0.047483	1	3	584	26	18463	ENSMMUG00000040121,ENSMMUG00000010760,ENSMMUG00000008692
GO:0071417	cellular response to organonitrogen compound	biological_process	0.047487	1	18	584	344	18463	ENSMMUG00000020586,ENSMMUG00000018853,ENSMMUG00000001044,ENSMMUG00000019457,ENSMMUG00000007209,ENSMMUG00000023143,ENSMMUG00000006761,ENSMMUG00000004053,ENSMMUG00000010453,ENSMMUG00000017985,ENSMMUG00000018401,ENSMMUG00000003603,ENSMMUG00000011277,ENSMMUG00000041182,ENSMMUG00000022922,ENSMMUG00000000578,ENSMMUG00000016276,ENSMMUG00000004475
GO:0048667	cell morphogenesis involved in neuron differentiation	biological_process	0.047494	1	21	584	402	18463	ENSMMUG00000022686,ENSMMUG00000040289,ENSMMUG00000021059,ENSMMUG00000018237,ENSMMUG00000004599,ENSMMUG00000014334,ENSMMUG00000017496,ENSMMUG00000017936,ENSMMUG00000001661,ENSMMUG00000022891,ENSMMUG00000012314,ENSMMUG00000004882,ENSMMUG00000006089,ENSMMUG00000032109,ENSMMUG00000021578,ENSMMUG00000020274,ENSMMUG00000012110,ENSMMUG00000023382,ENSMMUG00000016720,ENSMMUG00000002952,ENSMMUG00000002965
GO:0032502	developmental process	biological_process	0.047515	1	162	584	4239	18463	ENSMMUG00000014762,ENSMMUG00000003149,ENSMMUG00000026981,ENSMMUG00000022395,ENSMMUG00000001817,ENSMMUG00000018237,ENSMMUG00000001661,ENSMMUG00000009014,ENSMMUG00000013586,ENSMMUG00000008624,ENSMMUG00000009120,ENSMMUG00000022686,ENSMMUG00000002389,ENSMMUG00000040289,ENSMMUG00000011905,ENSMMUG00000007361,ENSMMUG00000021144,ENSMMUG00000011614,ENSMMUG00000016757,ENSMMUG00000009893,ENSMMUG00000007360,…
GO:0014733	regulation of skeletal muscle adaptation	biological_process	0.04756	1	2	584	10	18463	ENSMMUG00000014762,ENSMMUG00000004599
GO:0051403	stress-activated MAPK cascade	biological_process	0.047851	1	11	584	179	18463	ENSMMUG00000021659,ENSMMUG00000020274,ENSMMUG00000019457,ENSMMUG00000000970,ENSMMUG00000040289,ENSMMUG00000017496,ENSMMUG00000011527,ENSMMUG00000000605,ENSMMUG00000048816,ENSMMUG00000003084,ENSMMUG00000005322
GO:0016197	endosomal transport	biological_process	0.047879	1	13	584	223	18463	ENSMMUG00000019457,ENSMMUG00000040121,ENSMMUG00000042299,ENSMMUG00000016882,ENSMMUG00000015019,ENSMMUG00000014618,ENSMMUG00000003864,ENSMMUG00000011626,ENSMMUG00000005280,ENSMMUG00000017518,ENSMMUG00000008127,ENSMMUG00000014045,ENSMMUG00000007329
GO:0019869	chloride channel inhibitor activity	molecular_function	0.048049	1	2	584	10	18463	ENSMMUG00000018650,ENSMMUG00000016616
GO:0044430	cytoskeletal part	cellular_component	0.048071	1	54	584	1272	18463	ENSMMUG00000018726,ENSMMUG00000021096,ENSMMUG00000019172,ENSMMUG00000010171,ENSMMUG00000008048,ENSMMUG00000001228,ENSMMUG00000001044,ENSMMUG00000022520,ENSMMUG00000005632,ENSMMUG00000006803,ENSMMUG00000019457,ENSMMUG00000010102,ENSMMUG00000006265,ENSMMUG00000008837,ENSMMUG00000001575,ENSMMUG00000002965,ENSMMUG00000007439,ENSMMUG00000019224,ENSMMUG00000001502,ENSMMUG00000007315,ENSMMUG00000023676,…
GO:0010586	miRNA metabolic process	biological_process	0.04817	1	3	584	23	18463	ENSMMUG00000021659,ENSMMUG00000007003,ENSMMUG00000012193
GO:0048148	behavioral response to cocaine	biological_process	0.048261	1	2	584	11	18463	ENSMMUG00000014334,ENSMMUG00000008297
GO:0009967	positive regulation of signal transduction	biological_process	0.048277	1	47	584	1095	18463	ENSMMUG00000005791,ENSMMUG00000014618,ENSMMUG00000007563,ENSMMUG00000021545,ENSMMUG00000008692,ENSMMUG00000006744,ENSMMUG00000018650,ENSMMUG00000048630,ENSMMUG00000004760,ENSMMUG00000010586,ENSMMUG00000012110,ENSMMUG00000018401,ENSMMUG00000021144,ENSMMUG00000016074,ENSMMUG00000048816,ENSMMUG00000006761,ENSMMUG00000022686,ENSMMUG00000004053,ENSMMUG00000002923,ENSMMUG00000040289,ENSMMUG00000007209,…
GO:0019722	calcium-mediated signaling	biological_process	0.048443	1	9	584	142	18463	ENSMMUG00000001404,ENSMMUG00000009316,ENSMMUG00000013400,ENSMMUG00000021308,ENSMMUG00000006077,ENSMMUG00000021545,ENSMMUG00000008297,ENSMMUG00000004599,ENSMMUG00000001661
GO:0060707	trophoblast giant cell differentiation	biological_process	0.04865	1	2	584	11	18463	ENSMMUG00000048630,ENSMMUG00000010621
GO:0050870	positive regulation of T cell activation	biological_process	0.048653	1	9	584	136	18463	ENSMMUG00000021545,ENSMMUG00000008692,ENSMMUG00000008624,ENSMMUG00000001985,ENSMMUG00000005791,ENSMMUG00000004053,ENSMMUG00000005322,ENSMMUG00000007085,ENSMMUG00000007329
GO:0030198	extracellular matrix organization	biological_process	0.048809	1	13	584	224	18463	ENSMMUG00000007953,ENSMMUG00000018601,ENSMMUG00000011245,ENSMMUG00000002122,ENSMMUG00000002952,ENSMMUG00000022229,ENSMMUG00000018206,ENSMMUG00000011506,ENSMMUG00000000332,ENSMMUG00000022686,ENSMMUG00000010102,ENSMMUG00000010331,ENSMMUG00000004475
GO:0014909	smooth muscle cell migration	biological_process	0.048817	1	3	584	24	18463	ENSMMUG00000016720,ENSMMUG00000018601,ENSMMUG00000014618
GO:0009987	cellular process	biological_process	0.048888	1	476	584	14330	18463	ENSMMUG00000001214,ENSMMUG00000006265,ENSMMUG00000014664,ENSMMUG00000005619,ENSMMUG00000017936,ENSMMUG00000014720,ENSMMUG00000005280,ENSMMUG00000015436,ENSMMUG00000015054,ENSMMUG00000019096,ENSMMUG00000003582,ENSMMUG00000013143,ENSMMUG00000023340,ENSMMUG00000010760,ENSMMUG00000019813,ENSMMUG00000003857,ENSMMUG00000000578,ENSMMUG00000043227,ENSMMUG00000004341,ENSMMUG00000012314,ENSMMUG00000022933,…
GO:0060969	negative regulation of gene silencing	biological_process	0.049207	1	3	584	26	18463	ENSMMUG00000004599,ENSMMUG00000008281,ENSMMUG00000012736
GO:0042268	regulation of cytolysis	biological_process	0.049233	1	2	584	12	18463	ENSMMUG00000007563,ENSMMUG00000008742
GO:0016597	amino acid binding	molecular_function	0.049319	1	7	584	94	18463	ENSMMUG00000001661,ENSMMUG00000004696,ENSMMUG00000001633,ENSMMUG00000010453,ENSMMUG00000018008,ENSMMUG00000000513,ENSMMUG00000007360
GO:0005884	actin filament	cellular_component	0.049588	1	7	584	97	18463	ENSMMUG00000010171,ENSMMUG00000023676,ENSMMUG00000019457,ENSMMUG00000007329,ENSMMUG00000010895,ENSMMUG00000004675,ENSMMUG00000005218
GO:0016051	carbohydrate biosynthetic process	biological_process	0.049632	1	9	584	144	18463	ENSMMUG00000021877,ENSMMUG00000021808,ENSMMUG00000005005,ENSMMUG00000018686,ENSMMUG00000007209,ENSMMUG00000009012,ENSMMUG00000001044,ENSMMUG00000005322,ENSMMUG00000020586
GO:0044827	modulation by host of viral genome replication	biological_process	0.049762	1	2	584	11	18463	ENSMMUG00000045241,ENSMMUG00000004696
GO:0005576	extracellular region	cellular_component	0.049787	1	59	584	1534	18463	ENSMMUG00000026981,ENSMMUG00000014782,ENSMMUG00000020586,ENSMMUG00000017274,ENSMMUG00000018206,ENSMMUG00000004696,ENSMMUG00000002389,ENSMMUG00000022686,ENSMMUG00000012381,ENSMMUG00000040289,ENSMMUG00000002923,ENSMMUG00000009494,ENSMMUG00000011245,ENSMMUG00000042076,ENSMMUG00000040163,ENSMMUG00000021738,ENSMMUG00000022229,ENSMMUG00000009424,ENSMMUG00000002266,ENSMMUG00000011009,ENSMMUG00000001985,…
GO:0001931	uropod	cellular_component	0.049889	1	2	584	10	18463	ENSMMUG00000019457,ENSMMUG00000012472
GO:0031254	cell trailing edge	cellular_component	0.049889	1	2	584	10	18463	ENSMMUG00000012472,ENSMMUG00000019457
GO:2000651	positive regulation of sodium ion transmembrane transporter activity	biological_process	0.049955	1	2	584	10	18463	ENSMMUG00000018650,ENSMMUG00000016616
GO:1902359	Notch signaling pathway involved in somitogenesis	biological_process	0.050065	1	1	584	2	18463	ENSMMUG00000016074
GO:1902366	regulation of Notch signaling pathway involved in somitogenesis	biological_process	0.050065	1	1	584	2	18463	ENSMMUG00000016074
GO:1902367	negative regulation of Notch signaling pathway involved in somitogenesis	biological_process	0.050065	1	1	584	2	18463	ENSMMUG00000016074
GO:0098772	molecular function regulator	molecular_function	0.050122	1	47	584	1094	18463	ENSMMUG00000011506,ENSMMUG00000006089,ENSMMUG00000041847,ENSMMUG00000008699,ENSMMUG00000016837,ENSMMUG00000014374,ENSMMUG00000009831,ENSMMUG00000014523,ENSMMUG00000020382,ENSMMUG00000009475,ENSMMUG00000002751,ENSMMUG00000021153,ENSMMUG00000005456,ENSMMUG00000011626,ENSMMUG00000000632,ENSMMUG00000010102,ENSMMUG00000001044,ENSMMUG00000001228,ENSMMUG00000016616,ENSMMUG00000015054,ENSMMUG00000016757,…
GO:0045191	regulation of isotype switching	biological_process	0.050276	1	3	584	24	18463	ENSMMUG00000008665,ENSMMUG00000008624,ENSMMUG00000017274
GO:0007519	skeletal muscle tissue development	biological_process	0.050332	1	8	584	121	18463	ENSMMUG00000012141,ENSMMUG00000006077,ENSMMUG00000021787,ENSMMUG00000001267,ENSMMUG00000004599,ENSMMUG00000021734,ENSMMUG00000012110,ENSMMUG00000021144
GO:0043062	extracellular structure organization	biological_process	0.050347	1	13	584	225	18463	ENSMMUG00000010102,ENSMMUG00000010331,ENSMMUG00000004475,ENSMMUG00000011506,ENSMMUG00000000332,ENSMMUG00000022686,ENSMMUG00000002952,ENSMMUG00000022229,ENSMMUG00000018206,ENSMMUG00000018601,ENSMMUG00000007953,ENSMMUG00000011245,ENSMMUG00000002122
GO:0060913	cardiac cell fate determination	biological_process	0.050449	1	1	584	2	18463	ENSMMUG00000010586
GO:0009135	purine nucleoside diphosphate metabolic process	biological_process	0.050466	1	6	584	91	18463	ENSMMUG00000005056,ENSMMUG00000023143,ENSMMUG00000006077,ENSMMUG00000015302,ENSMMUG00000021877,ENSMMUG00000004173
GO:0009179	purine ribonucleoside diphosphate metabolic process	biological_process	0.050466	1	6	584	91	18463	ENSMMUG00000021877,ENSMMUG00000004173,ENSMMUG00000015302,ENSMMUG00000006077,ENSMMUG00000023143,ENSMMUG00000005056
GO:0010951	negative regulation of endopeptidase activity	biological_process	0.050593	1	11	584	189	18463	ENSMMUG00000014523,ENSMMUG00000001044,ENSMMUG00000002062,ENSMMUG00000003933,ENSMMUG00000002751,ENSMMUG00000022393,ENSMMUG00000018029,ENSMMUG00000020586,ENSMMUG00000045312,ENSMMUG00000008692,ENSMMUG00000041847
GO:0060134	prepulse inhibition	biological_process	0.050705	1	2	584	10	18463	ENSMMUG00000001661,ENSMMUG00000014334
GO:2000663	negative regulation of interleukin-5 secretion	biological_process	0.050731	1	1	584	2	18463	ENSMMUG00000011905
GO:0050777	negative regulation of immune response	biological_process	0.05078	1	7	584	100	18463	ENSMMUG00000008742,ENSMMUG00000004053,ENSMMUG00000014334,ENSMMUG00000014755,ENSMMUG00000008624,ENSMMUG00000004180,ENSMMUG00000001519
GO:2000641	regulation of early endosome to late endosome transport	biological_process	0.050883	1	2	584	10	18463	ENSMMUG00000019457,ENSMMUG00000014045
GO:0010820	positive regulation of T cell chemotaxis	biological_process	0.050923	1	2	584	12	18463	ENSMMUG00000008692,ENSMMUG00000018650
GO:0005185	neurohypophyseal hormone activity	molecular_function	0.051066	1	1	584	2	18463	ENSMMUG00000041847
GO:0070201	regulation of establishment of protein localization	biological_process	0.051206	1	23	584	468	18463	ENSMMUG00000015267,ENSMMUG00000008624,ENSMMUG00000001633,ENSMMUG00000015302,ENSMMUG00000004173,ENSMMUG00000019457,ENSMMUG00000007209,ENSMMUG00000014334,ENSMMUG00000003839,ENSMMUG00000021096,ENSMMUG00000009101,ENSMMUG00000013955,ENSMMUG00000018008,ENSMMUG00000021659,ENSMMUG00000044865,ENSMMUG00000006398,ENSMMUG00000012110,ENSMMUG00000005218,ENSMMUG00000011905,ENSMMUG00000011527,ENSMMUG00000014045,…
GO:0021535	cell migration in hindbrain	biological_process	0.051318	1	2	584	11	18463	ENSMMUG00000042839,ENSMMUG00000040289
GO:0004654	polyribonucleotide nucleotidyltransferase activity	molecular_function	0.051448	1	1	584	2	18463	ENSMMUG00000007003
GO:0043083	synaptic cleft	cellular_component	0.05151	1	2	584	11	18463	ENSMMUG00000011009,ENSMMUG00000002952
GO:0044767	single-organism developmental process	biological_process	0.051577	1	160	584	4191	18463	ENSMMUG00000031669,ENSMMUG00000043161,ENSMMUG00000019457,ENSMMUG00000023290,ENSMMUG00000001044,ENSMMUG00000019668,ENSMMUG00000011475,ENSMMUG00000021096,ENSMMUG00000009316,ENSMMUG00000012141,ENSMMUG00000020274,ENSMMUG00000001267,ENSMMUG00000023701,ENSMMUG00000005322,ENSMMUG00000019359,ENSMMUG00000002965,ENSMMUG00000004931,ENSMMUG00000010886,ENSMMUG00000008665,ENSMMUG00000006077,ENSMMUG00000007209,…
GO:0046331	lateral inhibition	biological_process	0.051815	1	1	584	2	18463	ENSMMUG00000021144
GO:0048747	muscle fiber development	biological_process	0.051824	1	5	584	60	18463	ENSMMUG00000006077,ENSMMUG00000012110,ENSMMUG00000001208,ENSMMUG00000021787,ENSMMUG00000004599
GO:0005516	calmodulin binding	molecular_function	0.051844	1	7	584	97	18463	ENSMMUG00000001661,ENSMMUG00000010585,ENSMMUG00000011333,ENSMMUG00000010495,ENSMMUG00000002433,ENSMMUG00000004599,ENSMMUG00000001044
GO:0048278	vesicle docking	biological_process	0.051892	1	5	584	56	18463	ENSMMUG00000007533,ENSMMUG00000005280,ENSMMUG00000014035,ENSMMUG00000003236,ENSMMUG00000014618
GO:0003137	Notch signaling pathway involved in heart induction	biological_process	0.051911	1	1	584	2	18463	ENSMMUG00000010586
GO:0035480	regulation of Notch signaling pathway involved in heart induction	biological_process	0.051911	1	1	584	2	18463	ENSMMUG00000010586
GO:0035481	positive regulation of Notch signaling pathway involved in heart induction	biological_process	0.051911	1	1	584	2	18463	ENSMMUG00000010586
GO:0090381	regulation of heart induction	biological_process	0.051911	1	1	584	2	18463	ENSMMUG00000010586
GO:1901321	positive regulation of heart induction	biological_process	0.051911	1	1	584	2	18463	ENSMMUG00000010586
GO:0002281	macrophage activation involved in immune response	biological_process	0.051925	1	2	584	11	18463	ENSMMUG00000007563,ENSMMUG00000010886
GO:0005654	nucleoplasm	cellular_component	0.052005	1	95	584	2350	18463	ENSMMUG00000016757,ENSMMUG00000022101,ENSMMUG00000001197,ENSMMUG00000014430,ENSMMUG00000007950,ENSMMUG00000003603,ENSMMUG00000031160,ENSMMUG00000007845,ENSMMUG00000014045,ENSMMUG00000007361,ENSMMUG00000012462,ENSMMUG00000008624,ENSMMUG00000019700,ENSMMUG00000010107,ENSMMUG00000003149,ENSMMUG00000022296,ENSMMUG00000020466,ENSMMUG00000009684,ENSMMUG00000010201,ENSMMUG00000009014,ENSMMUG00000017841,…
GO:0047408	alkenylglycerophosphocholine hydrolase activity	molecular_function	0.052014	1	1	584	2	18463	ENSMMUG00000041731
GO:0047409	alkenylglycerophosphoethanolamine hydrolase activity	molecular_function	0.052014	1	1	584	2	18463	ENSMMUG00000041731
GO:1904152	regulation of retrograde protein transport, ER to cytosol	biological_process	0.052207	1	2	584	11	18463	ENSMMUG00000012332,ENSMMUG00000009101
GO:1902902	negative regulation of autophagosome assembly	biological_process	0.052279	1	2	584	11	18463	ENSMMUG00000008048,ENSMMUG00000010543
GO:0003868	4-hydroxyphenylpyruvate dioxygenase activity	molecular_function	0.05229	1	1	584	2	18463	ENSMMUG00000016454
GO:0071389	cellular response to mineralocorticoid stimulus	biological_process	0.052344	1	1	584	2	18463	ENSMMUG00000007209
GO:0035539	8-oxo-7,8-dihydrodeoxyguanosine triphosphate pyrophosphatase activity	molecular_function	0.052354	1	1	584	2	18463	ENSMMUG00000022072
GO:0010107	potassium ion import	biological_process	0.052393	1	4	584	40	18463	ENSMMUG00000018650,ENSMMUG00000048732,ENSMMUG00000016616,ENSMMUG00000016553
GO:0002228	natural killer cell mediated immunity	biological_process	0.052436	1	4	584	43	18463	ENSMMUG00000005791,ENSMMUG00000007329,ENSMMUG00000005322,ENSMMUG00000001519
GO:0034330	cell junction organization	biological_process	0.052509	1	12	584	197	18463	ENSMMUG00000000388,ENSMMUG00000014045,ENSMMUG00000031214,ENSMMUG00000004179,ENSMMUG00000003094,ENSMMUG00000015267,ENSMMUG00000012314,ENSMMUG00000044865,ENSMMUG00000020274,ENSMMUG00000006009,ENSMMUG00000021655,ENSMMUG00000032109
GO:0043244	regulation of protein complex disassembly	biological_process	0.052533	1	6	584	78	18463	ENSMMUG00000010507,ENSMMUG00000019172,ENSMMUG00000006894,ENSMMUG00000003201,ENSMMUG00000023286,ENSMMUG00000016358
GO:0031461	cullin-RING ubiquitin ligase complex	cellular_component	0.052542	1	9	584	139	18463	ENSMMUG00000003149,ENSMMUG00000005218,ENSMMUG00000011528,ENSMMUG00000007439,ENSMMUG00000017841,ENSMMUG00000016906,ENSMMUG00000016507,ENSMMUG00000001562,ENSMMUG00000005052
GO:0030155	regulation of cell adhesion	biological_process	0.052589	1	25	584	508	18463	ENSMMUG00000005791,ENSMMUG00000001985,ENSMMUG00000023340,ENSMMUG00000021545,ENSMMUG00000008692,ENSMMUG00000012193,ENSMMUG00000018650,ENSMMUG00000012141,ENSMMUG00000010895,ENSMMUG00000014045,ENSMMUG00000007329,ENSMMUG00000018601,ENSMMUG00000011905,ENSMMUG00000005322,ENSMMUG00000021144,ENSMMUG00000031214,ENSMMUG00000016720,ENSMMUG00000004053,ENSMMUG00000008624,ENSMMUG00000002122,ENSMMUG00000007085,…
GO:0071526	semaphorin-plexin signaling pathway	biological_process	0.052614	1	4	584	39	18463	ENSMMUG00000016720,ENSMMUG00000048816,ENSMMUG00000040289,ENSMMUG00000018237
GO:0030865	cortical cytoskeleton organization	biological_process	0.052684	1	4	584	40	18463	ENSMMUG00000001228,ENSMMUG00000020690,ENSMMUG00000019457,ENSMMUG00000040121
GO:0032768	regulation of monooxygenase activity	biological_process	0.052756	1	3	584	25	18463	ENSMMUG00000005322,ENSMMUG00000020086,ENSMMUG00000001044
GO:0043171	peptide catabolic process	biological_process	0.052932	1	3	584	24	18463	ENSMMUG00000014983,ENSMMUG00000017931,ENSMMUG00000014542
GO:0002313	mature B cell differentiation involved in immune response	biological_process	0.052947	1	2	584	11	18463	ENSMMUG00000021144,ENSMMUG00000016074
GO:0034103	regulation of tissue remodeling	biological_process	0.053112	1	4	584	42	18463	ENSMMUG00000003907,ENSMMUG00000048816,ENSMMUG00000005322,ENSMMUG00000010760
GO:1901611	phosphatidylglycerol binding	molecular_function	0.053157	1	2	584	12	18463	ENSMMUG00000001633,ENSMMUG00000018008
GO:0070366	regulation of hepatocyte differentiation	biological_process	0.05322	1	1	584	2	18463	ENSMMUG00000010586
GO:0002757	immune response-activating signal transduction	biological_process	0.053249	1	15	584	289	18463	ENSMMUG00000014755,ENSMMUG00000003907,ENSMMUG00000011905,ENSMMUG00000007966,ENSMMUG00000018650,ENSMMUG00000043227,ENSMMUG00000019457,ENSMMUG00000010495,ENSMMUG00000017621,ENSMMUG00000021545,ENSMMUG00000015267,ENSMMUG00000007563,ENSMMUG00000008624,ENSMMUG00000021659,ENSMMUG00000008742
GO:0009185	ribonucleoside diphosphate metabolic process	biological_process	0.053333	1	6	584	92	18463	ENSMMUG00000005056,ENSMMUG00000006077,ENSMMUG00000023143,ENSMMUG00000021877,ENSMMUG00000004173,ENSMMUG00000015302
GO:0051932	synaptic transmission, GABAergic	biological_process	0.053433	1	3	584	24	18463	ENSMMUG00000010895,ENSMMUG00000006927,ENSMMUG00000014334
GO:0042107	cytokine metabolic process	biological_process	0.053983	1	6	584	84	18463	ENSMMUG00000007563,ENSMMUG00000008624,ENSMMUG00000023570,ENSMMUG00000002917,ENSMMUG00000004832,ENSMMUG00000003084
GO:1900078	positive regulation of cellular response to insulin stimulus	biological_process	0.054087	1	2	584	11	18463	ENSMMUG00000020586,ENSMMUG00000004053
GO:0006342	chromatin silencing	biological_process	0.054113	1	5	584	63	18463	ENSMMUG00000010107,ENSMMUG00000012736,ENSMMUG00000009014,ENSMMUG00000008281,ENSMMUG00000002127
GO:0030902	hindbrain development	biological_process	0.054141	1	7	584	102	18463	ENSMMUG00000021144,ENSMMUG00000042839,ENSMMUG00000040289,ENSMMUG00000001661,ENSMMUG00000006089,ENSMMUG00000012110,ENSMMUG00000001404
GO:0004825	methionine-tRNA ligase activity	molecular_function	0.054158	1	1	584	2	18463	ENSMMUG00000011277
GO:0006431	methionyl-tRNA aminoacylation	biological_process	0.054158	1	1	584	2	18463	ENSMMUG00000011277
GO:0043377	negative regulation of CD8-positive, alpha-beta T cell differentiation	biological_process	0.05422	1	1	584	2	18463	ENSMMUG00000004053
GO:0071345	cellular response to cytokine stimulus	biological_process	0.054306	1	26	584	570	18463	ENSMMUG00000002122,ENSMMUG00000013256,ENSMMUG00000005851,ENSMMUG00000001044,ENSMMUG00000007003,ENSMMUG00000002917,ENSMMUG00000022686,ENSMMUG00000010886,ENSMMUG00000015434,ENSMMUG00000002923,ENSMMUG00000001300,ENSMMUG00000007209,ENSMMUG00000007966,ENSMMUG00000007329,ENSMMUG00000011527,ENSMMUG00000005218,ENSMMUG00000011905,ENSMMUG00000005322,ENSMMUG00000000803,ENSMMUG00000009316,ENSMMUG00000013400,…
GO:0002352	B cell negative selection	biological_process	0.054362	1	1	584	2	18463	ENSMMUG00000003907
GO:0048597	post-embryonic camera-type eye morphogenesis	biological_process	0.054362	1	1	584	2	18463	ENSMMUG00000003907
GO:0051181	cofactor transport	biological_process	0.054438	1	3	584	25	18463	ENSMMUG00000013863,ENSMMUG00000009738,ENSMMUG00000010453
GO:0046890	regulation of lipid biosynthetic process	biological_process	0.054445	1	7	584	106	18463	ENSMMUG00000001044,ENSMMUG00000012776,ENSMMUG00000009012,ENSMMUG00000020586,ENSMMUG00000007209,ENSMMUG00000003201,ENSMMUG00000005322
GO:0045079	negative regulation of chemokine biosynthetic process	biological_process	0.05457	1	1	584	2	18463	ENSMMUG00000002917
GO:0032991	macromolecular complex	cellular_component	0.054578	1	188	584	5493	18463	ENSMMUG00000048816,ENSMMUG00000016418,ENSMMUG00000016706,ENSMMUG00000000388,ENSMMUG00000010895,ENSMMUG00000000264,ENSMMUG00000019539,ENSMMUG00000019628,ENSMMUG00000011009,ENSMMUG00000015800,ENSMMUG00000005791,ENSMMUG00000007195,ENSMMUG00000032213,ENSMMUG00000011888,ENSMMUG00000014485,ENSMMUG00000007209,ENSMMUG00000009151,ENSMMUG00000006077,ENSMMUG00000008665,ENSMMUG00000006761,ENSMMUG00000007439,…
GO:0070093	negative regulation of glucagon secretion	biological_process	0.054637	1	1	584	3	18463	ENSMMUG00000005322
GO:1903039	positive regulation of leukocyte cell-cell adhesion	biological_process	0.054866	1	9	584	139	18463	ENSMMUG00000004053,ENSMMUG00000005791,ENSMMUG00000001985,ENSMMUG00000008624,ENSMMUG00000021545,ENSMMUG00000008692,ENSMMUG00000007329,ENSMMUG00000007085,ENSMMUG00000005322
GO:0006624	vacuolar protein processing	biological_process	0.055193	1	1	584	2	18463	ENSMMUG00000020263
GO:0044309	neuron spine	cellular_component	0.055215	1	6	584	80	18463	ENSMMUG00000004599,ENSMMUG00000008714,ENSMMUG00000032109,ENSMMUG00000001661,ENSMMUG00000007209,ENSMMUG00000015436
GO:0008219	cell death	biological_process	0.055374	1	54	584	1278	18463	ENSMMUG00000016985,ENSMMUG00000004179,ENSMMUG00000003084,ENSMMUG00000001044,ENSMMUG00000023290,ENSMMUG00000006803,ENSMMUG00000019096,ENSMMUG00000017423,ENSMMUG00000006265,ENSMMUG00000020863,ENSMMUG00000001633,ENSMMUG00000012979,ENSMMUG00000039195,ENSMMUG00000021153,ENSMMUG00000003907,ENSMMUG00000008178,ENSMMUG00000011527,ENSMMUG00000007966,ENSMMUG00000021690,ENSMMUG00000041847,ENSMMUG00000012141,…
GO:0016265	death	biological_process	0.055374	1	54	584	1278	18463	ENSMMUG00000022977,ENSMMUG00000022686,ENSMMUG00000017506,ENSMMUG00000018107,ENSMMUG00000018037,ENSMMUG00000007209,ENSMMUG00000016669,ENSMMUG00000007085,ENSMMUG00000022296,ENSMMUG00000001661,ENSMMUG00000010201,ENSMMUG00000017274,ENSMMUG00000000040,ENSMMUG00000011832,ENSMMUG00000001197,ENSMMUG00000007563,ENSMMUG00000015800,ENSMMUG00000007950,ENSMMUG00000008692,ENSMMUG00000003364,ENSMMUG00000004760,…
GO:0001775	cell activation	biological_process	0.055381	1	31	584	699	18463	ENSMMUG00000010886,ENSMMUG00000004053,ENSMMUG00000008665,ENSMMUG00000001763,ENSMMUG00000008624,ENSMMUG00000007209,ENSMMUG00000007085,ENSMMUG00000017274,ENSMMUG00000005056,ENSMMUG00000008742,ENSMMUG00000005791,ENSMMUG00000009316,ENSMMUG00000001985,ENSMMUG00000013400,ENSMMUG00000007563,ENSMMUG00000021545,ENSMMUG00000012193,ENSMMUG00000016876,ENSMMUG00000008692,ENSMMUG00000010760,ENSMMUG00000017621,…
GO:0010819	regulation of T cell chemotaxis	biological_process	0.055413	1	2	584	13	18463	ENSMMUG00000018650,ENSMMUG00000008692
GO:0045216	cell-cell junction organization	biological_process	0.055543	1	11	584	178	18463	ENSMMUG00000014045,ENSMMUG00000003094,ENSMMUG00000004179,ENSMMUG00000031214,ENSMMUG00000044865,ENSMMUG00000012314,ENSMMUG00000015267,ENSMMUG00000032109,ENSMMUG00000021655,ENSMMUG00000006009,ENSMMUG00000020274
GO:0004683	calmodulin-dependent protein kinase activity	molecular_function	0.055559	1	3	584	24	18463	ENSMMUG00000002433,ENSMMUG00000010585,ENSMMUG00000010495
GO:0050839	cell adhesion molecule binding	molecular_function	0.055563	1	11	584	178	18463	ENSMMUG00000017985,ENSMMUG00000009831,ENSMMUG00000018206,ENSMMUG00000002952,ENSMMUG00000012314,ENSMMUG00000000332,ENSMMUG00000005619,ENSMMUG00000023340,ENSMMUG00000016876,ENSMMUG00000006009,ENSMMUG00000019457
GO:0016772	transferase activity, transferring phosphorus-containing groups	molecular_function	0.055573	1	41	584	915	18463	ENSMMUG00000023143,ENSMMUG00000002260,ENSMMUG00000002433,ENSMMUG00000021877,ENSMMUG00000012365,ENSMMUG00000016616,ENSMMUG00000017936,ENSMMUG00000001044,ENSMMUG00000015099,ENSMMUG00000041847,ENSMMUG00000003857,ENSMMUG00000020274,ENSMMUG00000002965,ENSMMUG00000018985,ENSMMUG00000015925,ENSMMUG00000010585,ENSMMUG00000023382,ENSMMUG00000021153,ENSMMUG00000014008,ENSMMUG00000016032,ENSMMUG00000002211,…
GO:0007512	adult heart development	biological_process	0.055721	1	2	584	12	18463	ENSMMUG00000014762,ENSMMUG00000048816
GO:0072202	cell differentiation involved in metanephros development	biological_process	0.055752	1	2	584	11	18463	ENSMMUG00000002952,ENSMMUG00000048630
GO:0051593	response to folic acid	biological_process	0.055762	1	1	584	2	18463	ENSMMUG00000010453
GO:0051870	methotrexate binding	molecular_function	0.055762	1	1	584	2	18463	ENSMMUG00000010453
GO:0061714	folic acid receptor activity	molecular_function	0.055762	1	1	584	2	18463	ENSMMUG00000010453
GO:0071231	cellular response to folic acid	biological_process	0.055762	1	1	584	2	18463	ENSMMUG00000010453
GO:0032309	icosanoid secretion	biological_process	0.055779	1	3	584	25	18463	ENSMMUG00000015449,ENSMMUG00000014334,ENSMMUG00000005322
GO:0044093	positive regulation of molecular function	biological_process	0.055802	1	53	584	1238	18463	ENSMMUG00000001044,ENSMMUG00000001228,ENSMMUG00000004599,ENSMMUG00000049219,ENSMMUG00000005632,ENSMMUG00000015054,ENSMMUG00000042992,ENSMMUG00000016616,ENSMMUG00000000605,ENSMMUG00000003084,ENSMMUG00000005005,ENSMMUG00000005456,ENSMMUG00000011626,ENSMMUG00000016507,ENSMMUG00000010102,ENSMMUG00000003201,ENSMMUG00000009831,ENSMMUG00000021787,ENSMMUG00000003907,ENSMMUG00000011527,ENSMMUG00000005322,…
GO:0032947	protein complex scaffold	molecular_function	0.055845	1	3	584	24	18463	ENSMMUG00000000605,ENSMMUG00000017496,ENSMMUG00000008297
GO:0002706	regulation of lymphocyte mediated immunity	biological_process	0.055869	1	8	584	131	18463	ENSMMUG00000008624,ENSMMUG00000008665,ENSMMUG00000005791,ENSMMUG00000001519,ENSMMUG00000044326,ENSMMUG00000011527,ENSMMUG00000005322,ENSMMUG00000017274
GO:0010975	regulation of neuron projection development	biological_process	0.055981	1	16	584	289	18463	ENSMMUG00000005854,ENSMMUG00000002965,ENSMMUG00000016720,ENSMMUG00000023382,ENSMMUG00000006089,ENSMMUG00000007360,ENSMMUG00000022891,ENSMMUG00000012314,ENSMMUG00000001044,ENSMMUG00000004599,ENSMMUG00000022395,ENSMMUG00000018237,ENSMMUG00000001661,ENSMMUG00000014720,ENSMMUG00000021059,ENSMMUG00000040289
GO:0006644	phospholipid metabolic process	biological_process	0.056055	1	16	584	299	18463	ENSMMUG00000005791,ENSMMUG00000014374,ENSMMUG00000015449,ENSMMUG00000010715,ENSMMUG00000012472,ENSMMUG00000018985,ENSMMUG00000001347,ENSMMUG00000010782,ENSMMUG00000018314,ENSMMUG00000005190,ENSMMUG00000045179,ENSMMUG00000022395,ENSMMUG00000029296,ENSMMUG00000023716,ENSMMUG00000012365,ENSMMUG00000006495
GO:0005372	water transmembrane transporter activity	molecular_function	0.056102	1	2	584	12	18463	ENSMMUG00000021688,ENSMMUG00000011037
GO:0008654	phospholipid biosynthetic process	biological_process	0.056149	1	8	584	124	18463	ENSMMUG00000010782,ENSMMUG00000014374,ENSMMUG00000010715,ENSMMUG00000029296,ENSMMUG00000012472,ENSMMUG00000018985,ENSMMUG00000006495,ENSMMUG00000001347
GO:0016301	kinase activity	molecular_function	0.056234	1	36	584	784	18463	ENSMMUG00000023143,ENSMMUG00000002260,ENSMMUG00000002433,ENSMMUG00000021877,ENSMMUG00000017936,ENSMMUG00000012365,ENSMMUG00000016616,ENSMMUG00000001044,ENSMMUG00000015099,ENSMMUG00000003857,ENSMMUG00000041847,ENSMMUG00000020274,ENSMMUG00000023382,ENSMMUG00000021153,ENSMMUG00000002965,ENSMMUG00000015925,ENSMMUG00000010585,ENSMMUG00000016032,ENSMMUG00000002211,ENSMMUG00000015302,ENSMMUG00000004173,…
GO:0001845	phagolysosome assembly	biological_process	0.056302	1	2	584	11	18463	ENSMMUG00000007329,ENSMMUG00000007293
GO:0035886	vascular smooth muscle cell differentiation	biological_process	0.056546	1	2	584	13	18463	ENSMMUG00000010586,ENSMMUG00000007209
GO:0007468	regulation of rhodopsin gene expression	biological_process	0.056659	1	1	584	2	18463	ENSMMUG00000007361
GO:0045872	positive regulation of rhodopsin gene expression	biological_process	0.056659	1	1	584	2	18463	ENSMMUG00000007361
GO:0033036	macromolecule localization	biological_process	0.056671	1	86	584	2146	18463	ENSMMUG00000016763,ENSMMUG00000048630,ENSMMUG00000022891,ENSMMUG00000018008,ENSMMUG00000007563,ENSMMUG00000031214,ENSMMUG00000012332,ENSMMUG00000021324,ENSMMUG00000005733,ENSMMUG00000018401,ENSMMUG00000005218,ENSMMUG00000007209,ENSMMUG00000004053,ENSMMUG00000015302,ENSMMUG00000007731,ENSMMUG00000008665,ENSMMUG00000015019,ENSMMUG00000013032,ENSMMUG00000007003,ENSMMUG00000021057,ENSMMUG00000009386,…
GO:0002684	positive regulation of immune system process	biological_process	0.056748	1	33	584	757	18463	ENSMMUG00000021659,ENSMMUG00000008742,ENSMMUG00000010760,ENSMMUG00000001519,ENSMMUG00000043227,ENSMMUG00000017621,ENSMMUG00000007966,ENSMMUG00000011527,ENSMMUG00000014755,ENSMMUG00000003907,ENSMMUG00000005322,ENSMMUG00000012979,ENSMMUG00000019457,ENSMMUG00000003084,ENSMMUG00000005791,ENSMMUG00000007563,ENSMMUG00000001985,ENSMMUG00000044326,ENSMMUG00000008692,ENSMMUG00000021545,ENSMMUG00000048630,…
GO:0097057	TRAF2-GSTP1 complex	cellular_component	0.056873	1	1	584	2	18463	ENSMMUG00000011527
GO:0046637	regulation of alpha-beta T cell differentiation	biological_process	0.056887	1	4	584	41	18463	ENSMMUG00000021545,ENSMMUG00000007085,ENSMMUG00000004053,ENSMMUG00000008624
GO:0070373	negative regulation of ERK1 and ERK2 cascade	biological_process	0.056953	1	4	584	42	18463	ENSMMUG00000048630,ENSMMUG00000007209,ENSMMUG00000019457,ENSMMUG00000023382
GO:0008641	small protein activating enzyme activity	molecular_function	0.057061	1	2	584	12	18463	ENSMMUG00000009506,ENSMMUG00000017428
GO:0006183	GTP biosynthetic process	biological_process	0.057093	1	2	584	15	18463	ENSMMUG00000003857,ENSMMUG00000007755
GO:0048660	regulation of smooth muscle cell proliferation	biological_process	0.057107	1	4	584	43	18463	ENSMMUG00000004475,ENSMMUG00000001044,ENSMMUG00000014618,ENSMMUG00000017922
GO:0016337	single organismal cell-cell adhesion	biological_process	0.057165	1	25	584	522	18463	ENSMMUG00000001985,ENSMMUG00000011506,ENSMMUG00000012314,ENSMMUG00000005791,ENSMMUG00000012141,ENSMMUG00000018650,ENSMMUG00000021545,ENSMMUG00000016876,ENSMMUG00000006009,ENSMMUG00000012193,ENSMMUG00000008692,ENSMMUG00000000164,ENSMMUG00000003907,ENSMMUG00000011905,ENSMMUG00000007329,ENSMMUG00000016074,ENSMMUG00000005322,ENSMMUG00000001763,ENSMMUG00000008624,ENSMMUG00000004053,ENSMMUG00000019457,…
GO:0030336	negative regulation of cell migration	biological_process	0.057184	1	11	584	185	18463	ENSMMUG00000008714,ENSMMUG00000023340,ENSMMUG00000005619,ENSMMUG00000015434,ENSMMUG00000009893,ENSMMUG00000014618,ENSMMUG00000022229,ENSMMUG00000011614,ENSMMUG00000014334,ENSMMUG00000001044,ENSMMUG00000014045
GO:0048284	organelle fusion	biological_process	0.057578	1	8	584	123	18463	ENSMMUG00000007329,ENSMMUG00000003907,ENSMMUG00000003236,ENSMMUG00000015479,ENSMMUG00000005280,ENSMMUG00000007293,ENSMMUG00000010543,ENSMMUG00000009683
GO:0005164	tumor necrosis factor receptor binding	molecular_function	0.057603	1	3	584	27	18463	ENSMMUG00000011527,ENSMMUG00000001985,ENSMMUG00000008692
GO:0031300	intrinsic component of organelle membrane	cellular_component	0.057625	1	14	584	267	18463	ENSMMUG00000005119,ENSMMUG00000001347,ENSMMUG00000009101,ENSMMUG00000001725,ENSMMUG00000011976,ENSMMUG00000006446,ENSMMUG00000016074,ENSMMUG00000013061,ENSMMUG00000010715,ENSMMUG00000021734,ENSMMUG00000014374,ENSMMUG00000010760,ENSMMUG00000022752,ENSMMUG00000010272
GO:1903959	regulation of anion transmembrane transport	biological_process	0.057634	1	2	584	11	18463	ENSMMUG00000001044,ENSMMUG00000013955
GO:0017081	chloride channel regulator activity	molecular_function	0.057657	1	2	584	11	18463	ENSMMUG00000016616,ENSMMUG00000018650
GO:0005225	volume-sensitive anion channel activity	molecular_function	0.057756	1	2	584	11	18463	ENSMMUG00000019005,ENSMMUG00000006027
GO:0005146	leukemia inhibitory factor receptor binding	molecular_function	0.057789	1	1	584	2	18463	ENSMMUG00000048630
GO:1990051	activation of protein kinase C activity	biological_process	0.057835	1	1	584	2	18463	ENSMMUG00000005322
GO:0090201	negative regulation of release of cytochrome c from mitochondria	biological_process	0.05789	1	2	584	13	18463	ENSMMUG00000041847,ENSMMUG00000001044
GO:0030176	integral component of endoplasmic reticulum membrane	cellular_component	0.058083	1	7	584	104	18463	ENSMMUG00000010715,ENSMMUG00000022752,ENSMMUG00000014374,ENSMMUG00000005119,ENSMMUG00000010760,ENSMMUG00000009101,ENSMMUG00000011976
GO:0019956	chemokine binding	molecular_function	0.058092	1	3	584	30	18463	ENSMMUG00000001300,ENSMMUG00000009316,ENSMMUG00000013400
GO:0030970	retrograde protein transport, ER to cytosol	biological_process	0.058285	1	3	584	26	18463	ENSMMUG00000012332,ENSMMUG00000009101,ENSMMUG00000005119
GO:0002637	regulation of immunoglobulin production	biological_process	0.058386	1	4	584	43	18463	ENSMMUG00000011527,ENSMMUG00000008665,ENSMMUG00000008624,ENSMMUG00000017274
GO:0070997	neuron death	biological_process	0.058402	1	11	584	186	18463	ENSMMUG00000001661,ENSMMUG00000010201,ENSMMUG00000017274,ENSMMUG00000003907,ENSMMUG00000011905,ENSMMUG00000019096,ENSMMUG00000007329,ENSMMUG00000006265,ENSMMUG00000018037,ENSMMUG00000021659,ENSMMUG00000001197
GO:0022617	extracellular matrix disassembly	biological_process	0.058416	1	3	584	27	18463	ENSMMUG00000007953,ENSMMUG00000018601,ENSMMUG00000010102
GO:0044421	extracellular region part	cellular_component	0.05844	1	50	584	1289	18463	ENSMMUG00000008742,ENSMMUG00000000332,ENSMMUG00000003346,ENSMMUG00000012776,ENSMMUG00000004832,ENSMMUG00000010331,ENSMMUG00000023340,ENSMMUG00000000578,ENSMMUG00000041847,ENSMMUG00000044344,ENSMMUG00000039166,ENSMMUG00000005322,ENSMMUG00000023701,ENSMMUG00000002952,ENSMMUG00000018598,ENSMMUG00000001763,ENSMMUG00000000384,ENSMMUG00000001633,ENSMMUG00000020212,ENSMMUG00000011909,ENSMMUG00000023290,…
GO:0003218	cardiac left ventricle formation	biological_process	0.058492	1	1	584	2	18463	ENSMMUG00000010621
GO:0021534	cell proliferation in hindbrain	biological_process	0.058547	1	2	584	12	18463	ENSMMUG00000042839,ENSMMUG00000012110
GO:0021924	cell proliferation in external granule layer	biological_process	0.058547	1	2	584	12	18463	ENSMMUG00000012110,ENSMMUG00000042839
GO:0021930	cerebellar granule cell precursor proliferation	biological_process	0.058547	1	2	584	12	18463	ENSMMUG00000012110,ENSMMUG00000042839
GO:0065007	biological regulation	biological_process	0.058585	1	335	584	9569	18463	ENSMMUG00000010895,ENSMMUG00000016074,ENSMMUG00000031214,ENSMMUG00000015800,ENSMMUG00000007563,ENSMMUG00000022891,ENSMMUG00000005791,ENSMMUG00000017262,ENSMMUG00000002917,ENSMMUG00000004217,ENSMMUG00000008665,ENSMMUG00000010886,ENSMMUG00000006077,ENSMMUG00000014523,ENSMMUG00000029174,ENSMMUG00000002965,ENSMMUG00000002751,ENSMMUG00000005322,ENSMMUG00000009316,ENSMMUG00000020274,ENSMMUG00000005697,…
GO:0060538	skeletal muscle organ development	biological_process	0.058797	1	8	584	125	18463	ENSMMUG00000006077,ENSMMUG00000012141,ENSMMUG00000021144,ENSMMUG00000001267,ENSMMUG00000021787,ENSMMUG00000004599,ENSMMUG00000012110,ENSMMUG00000021734
GO:0045683	negative regulation of epidermis development	biological_process	0.058845	1	2	584	13	18463	ENSMMUG00000021144,ENSMMUG00000012110
GO:0032350	regulation of hormone metabolic process	biological_process	0.058846	1	3	584	26	18463	ENSMMUG00000049219,ENSMMUG00000005190,ENSMMUG00000014782
GO:0006692	prostanoid metabolic process	biological_process	0.058987	1	3	584	26	18463	ENSMMUG00000014172,ENSMMUG00000012380,ENSMMUG00000015449
GO:0006693	prostaglandin metabolic process	biological_process	0.058987	1	3	584	26	18463	ENSMMUG00000012380,ENSMMUG00000014172,ENSMMUG00000015449
GO:0004549	tRNA-specific ribonuclease activity	molecular_function	0.059107	1	2	584	13	18463	ENSMMUG00000022123,ENSMMUG00000007195
GO:0090034	regulation of chaperone-mediated protein complex assembly	biological_process	0.059253	1	1	584	2	18463	ENSMMUG00000049219
GO:0090035	positive regulation of chaperone-mediated protein complex assembly	biological_process	0.059253	1	1	584	2	18463	ENSMMUG00000049219
GO:0034112	positive regulation of homotypic cell-cell adhesion	biological_process	0.059282	1	9	584	141	18463	ENSMMUG00000008624,ENSMMUG00000001985,ENSMMUG00000004053,ENSMMUG00000005791,ENSMMUG00000021545,ENSMMUG00000008692,ENSMMUG00000007085,ENSMMUG00000007329,ENSMMUG00000005322
GO:0055037	recycling endosome	cellular_component	0.059303	1	7	584	99	18463	ENSMMUG00000017621,ENSMMUG00000007209,ENSMMUG00000040121,ENSMMUG00000013747,ENSMMUG00000003864,ENSMMUG00000008127,ENSMMUG00000018313
GO:0051954	positive regulation of amine transport	biological_process	0.059372	1	2	584	12	18463	ENSMMUG00000014035,ENSMMUG00000014334
GO:0035544	negative regulation of SNARE complex assembly	biological_process	0.059399	1	1	584	2	18463	ENSMMUG00000009683
GO:0001967	suckling behavior	biological_process	0.059648	1	2	584	12	18463	ENSMMUG00000048816,ENSMMUG00000001661
GO:0002682	regulation of immune system process	biological_process	0.05969	1	43	584	1023	18463	ENSMMUG00000001985,ENSMMUG00000007563,ENSMMUG00000005791,ENSMMUG00000048630,ENSMMUG00000018650,ENSMMUG00000010495,ENSMMUG00000044326,ENSMMUG00000021545,ENSMMUG00000008692,ENSMMUG00000011905,ENSMMUG00000007329,ENSMMUG00000021144,ENSMMUG00000022229,ENSMMUG00000008665,ENSMMUG00000015267,ENSMMUG00000008624,ENSMMUG00000022686,ENSMMUG00000004053,ENSMMUG00000015302,ENSMMUG00000007209,ENSMMUG00000002923,…
GO:0051714	positive regulation of cytolysis in other organism	biological_process	0.060034	1	1	584	2	18463	ENSMMUG00000008742
GO:0031434	mitogen-activated protein kinase kinase binding	molecular_function	0.060128	1	2	584	11	18463	ENSMMUG00000017496,ENSMMUG00000020274
GO:0014072	response to isoquinoline alkaloid	biological_process	0.060141	1	2	584	11	18463	ENSMMUG00000001661,ENSMMUG00000014334
GO:0043278	response to morphine	biological_process	0.060141	1	2	584	11	18463	ENSMMUG00000014334,ENSMMUG00000001661
GO:0005683	U7 snRNP	cellular_component	0.060154	1	1	584	2	18463	ENSMMUG00000000264
GO:0071208	histone pre-mRNA DCP binding	molecular_function	0.060154	1	1	584	2	18463	ENSMMUG00000000264
GO:0071209	U7 snRNA binding	molecular_function	0.060154	1	1	584	2	18463	ENSMMUG00000000264
GO:0051155	positive regulation of striated muscle cell differentiation	biological_process	0.060157	1	4	584	44	18463	ENSMMUG00000010586,ENSMMUG00000040121,ENSMMUG00000012141,ENSMMUG00000008692
GO:0019471	4-hydroxyproline metabolic process	biological_process	0.060401	1	2	584	11	18463	ENSMMUG00000000040,ENSMMUG00000001197
GO:0045746	negative regulation of Notch signaling pathway	biological_process	0.060414	1	3	584	28	18463	ENSMMUG00000016074,ENSMMUG00000007064,ENSMMUG00000026981
GO:0009966	regulation of signal transduction	biological_process	0.060462	1	83	584	2070	18463	ENSMMUG00000019457,ENSMMUG00000006927,ENSMMUG00000007064,ENSMMUG00000000384,ENSMMUG00000003084,ENSMMUG00000004179,ENSMMUG00000049219,ENSMMUG00000005632,ENSMMUG00000023290,ENSMMUG00000001044,ENSMMUG00000001228,ENSMMUG00000032109,ENSMMUG00000041847,ENSMMUG00000020274,ENSMMUG00000012141,ENSMMUG00000023570,ENSMMUG00000001404,ENSMMUG00000021308,ENSMMUG00000023701,ENSMMUG00000005322,ENSMMUG00000015925,…
GO:0001878	response to yeast	biological_process	0.060575	1	1	584	2	18463	ENSMMUG00000002266
GO:0055011	atrial cardiac muscle cell differentiation	biological_process	0.060809	1	1	584	2	18463	ENSMMUG00000020863
GO:0055014	atrial cardiac muscle cell development	biological_process	0.060809	1	1	584	2	18463	ENSMMUG00000020863
GO:0044802	single-organism membrane organization	biological_process	0.060949	1	33	584	727	18463	ENSMMUG00000003236,ENSMMUG00000001044,ENSMMUG00000021734,ENSMMUG00000005280,ENSMMUG00000015436,ENSMMUG00000014035,ENSMMUG00000006275,ENSMMUG00000019457,ENSMMUG00000010102,ENSMMUG00000021787,ENSMMUG00000010453,ENSMMUG00000003907,ENSMMUG00000016539,ENSMMUG00000004931,ENSMMUG00000007293,ENSMMUG00000010543,ENSMMUG00000015314,ENSMMUG00000021659,ENSMMUG00000016876,ENSMMUG00000013955,ENSMMUG00000001661,…
GO:0007635	chemosensory behavior	biological_process	0.060978	1	2	584	12	18463	ENSMMUG00000001661,ENSMMUG00000001860
GO:0007275	multicellular organismal development	biological_process	0.060994	1	132	584	3428	18463	ENSMMUG00000021734,ENSMMUG00000016616,ENSMMUG00000045241,ENSMMUG00000021655,ENSMMUG00000021787,ENSMMUG00000003907,ENSMMUG00000002952,ENSMMUG00000000332,ENSMMUG00000008742,ENSMMUG00000012776,ENSMMUG00000011506,ENSMMUG00000006089,ENSMMUG00000014334,ENSMMUG00000017274,ENSMMUG00000017506,ENSMMUG00000021059,ENSMMUG00000016669,ENSMMUG00000010586,ENSMMUG00000012110,ENSMMUG00000008833,ENSMMUG00000001985,…
GO:0098609	cell-cell adhesion	biological_process	0.060997	1	31	584	672	18463	ENSMMUG00000004053,ENSMMUG00000001763,ENSMMUG00000008624,ENSMMUG00000019457,ENSMMUG00000007085,ENSMMUG00000001044,ENSMMUG00000004179,ENSMMUG00000018206,ENSMMUG00000014349,ENSMMUG00000017936,ENSMMUG00000012314,ENSMMUG00000005791,ENSMMUG00000011506,ENSMMUG00000001985,ENSMMUG00000016876,ENSMMUG00000021545,ENSMMUG00000012193,ENSMMUG00000008692,ENSMMUG00000006009,ENSMMUG00000000164,ENSMMUG00000021578,…
GO:0033269	internode region of axon	cellular_component	0.061032	1	1	584	2	18463	ENSMMUG00000011333
GO:0045583	regulation of cytotoxic T cell differentiation	biological_process	0.061038	1	1	584	2	18463	ENSMMUG00000001985
GO:0045585	positive regulation of cytotoxic T cell differentiation	biological_process	0.061038	1	1	584	2	18463	ENSMMUG00000001985
GO:0042475	odontogenesis of dentin-containing tooth	biological_process	0.061286	1	5	584	63	18463	ENSMMUG00000010621,ENSMMUG00000048816,ENSMMUG00000017946,ENSMMUG00000012110,ENSMMUG00000003907
GO:0007566	embryo implantation	biological_process	0.061316	1	3	584	27	18463	ENSMMUG00000004475,ENSMMUG00000048630,ENSMMUG00000018601
GO:0000964	mitochondrial RNA 5'-end processing	biological_process	0.061342	1	1	584	2	18463	ENSMMUG00000007003
GO:0051050	positive regulation of transport	biological_process	0.061409	1	28	584	602	18463	ENSMMUG00000044865,ENSMMUG00000021659,ENSMMUG00000008833,ENSMMUG00000018008,ENSMMUG00000006398,ENSMMUG00000040121,ENSMMUG00000018650,ENSMMUG00000014045,ENSMMUG00000021787,ENSMMUG00000003907,ENSMMUG00000012110,ENSMMUG00000005322,ENSMMUG00000009439,ENSMMUG00000021144,ENSMMUG00000014035,ENSMMUG00000015302,ENSMMUG00000010272,ENSMMUG00000001633,ENSMMUG00000007209,ENSMMUG00000019457,ENSMMUG00000003236,…
GO:0044877	macromolecular complex binding	molecular_function	0.061511	1	57	584	1392	18463	ENSMMUG00000006761,ENSMMUG00000006077,ENSMMUG00000007209,ENSMMUG00000007477,ENSMMUG00000003149,ENSMMUG00000014762,ENSMMUG00000009014,ENSMMUG00000020992,ENSMMUG00000009684,ENSMMUG00000001208,ENSMMUG00000004709,ENSMMUG00000015800,ENSMMUG00000014411,ENSMMUG00000006894,ENSMMUG00000010507,ENSMMUG00000003178,ENSMMUG00000007361,ENSMMUG00000007329,ENSMMUG00000018601,ENSMMUG00000031160,ENSMMUG00000018677,…
GO:0021954	central nervous system neuron development	biological_process	0.061522	1	5	584	62	18463	ENSMMUG00000014334,ENSMMUG00000010895,ENSMMUG00000022686,ENSMMUG00000005322,ENSMMUG00000023382
GO:2000249	regulation of actin cytoskeleton reorganization	biological_process	0.061734	1	3	584	27	18463	ENSMMUG00000021659,ENSMMUG00000002923,ENSMMUG00000031214
GO:1903706	regulation of hemopoiesis	biological_process	0.061764	1	14	584	262	18463	ENSMMUG00000048630,ENSMMUG00000012141,ENSMMUG00000010760,ENSMMUG00000012193,ENSMMUG00000021545,ENSMMUG00000002923,ENSMMUG00000008624,ENSMMUG00000001985,ENSMMUG00000005791,ENSMMUG00000004053,ENSMMUG00000008742,ENSMMUG00000012979,ENSMMUG00000021144,ENSMMUG00000007085
GO:1903729	regulation of plasma membrane organization	biological_process	0.061812	1	6	584	80	18463	ENSMMUG00000021787,ENSMMUG00000018008,ENSMMUG00000015267,ENSMMUG00000001044,ENSMMUG00000007209,ENSMMUG00000019457
GO:0043025	neuronal cell body	cellular_component	0.061902	1	11	584	183	18463	ENSMMUG00000016669,ENSMMUG00000011333,ENSMMUG00000022686,ENSMMUG00000006089,ENSMMUG00000023382,ENSMMUG00000017936,ENSMMUG00000023028,ENSMMUG00000018525,ENSMMUG00000010895,ENSMMUG00000014485,ENSMMUG00000005854
GO:0031519	PcG protein complex	cellular_component	0.062187	1	4	584	43	18463	ENSMMUG00000016418,ENSMMUG00000002127,ENSMMUG00000010649,ENSMMUG00000007845
GO:0045087	innate immune response	biological_process	0.062281	1	21	584	477	18463	ENSMMUG00000005322,ENSMMUG00000000803,ENSMMUG00000007329,ENSMMUG00000007966,ENSMMUG00000014755,ENSMMUG00000023340,ENSMMUG00000001519,ENSMMUG00000045298,ENSMMUG00000010495,ENSMMUG00000043227,ENSMMUG00000008742,ENSMMUG00000005791,ENSMMUG00000007563,ENSMMUG00000009893,ENSMMUG00000003084,ENSMMUG00000005632,ENSMMUG00000013256,ENSMMUG00000014334,ENSMMUG00000007209,ENSMMUG00000022686,ENSMMUG00000015434
GO:0002358	B cell homeostatic proliferation	biological_process	0.062743	1	1	584	2	18463	ENSMMUG00000003907
GO:0009607	response to biotic stimulus	biological_process	0.062855	1	28	584	654	18463	ENSMMUG00000008624,ENSMMUG00000001633,ENSMMUG00000010886,ENSMMUG00000001044,ENSMMUG00000013256,ENSMMUG00000020441,ENSMMUG00000003839,ENSMMUG00000003084,ENSMMUG00000007563,ENSMMUG00000021659,ENSMMUG00000017922,ENSMMUG00000008742,ENSMMUG00000043227,ENSMMUG00000010495,ENSMMUG00000045298,ENSMMUG00000023286,ENSMMUG00000023340,ENSMMUG00000012193,ENSMMUG00000003603,ENSMMUG00000012110,ENSMMUG00000014755,…
GO:0032829	regulation of CD4-positive, CD25-positive, alpha-beta regulatory T cell differentiation	biological_process	0.06306	1	1	584	2	18463	ENSMMUG00000008624
GO:0032831	positive regulation of CD4-positive, CD25-positive, alpha-beta regulatory T cell differentiation	biological_process	0.06306	1	1	584	2	18463	ENSMMUG00000008624
GO:0043069	negative regulation of programmed cell death	biological_process	0.063155	1	26	584	561	18463	ENSMMUG00000007329,ENSMMUG00000007966,ENSMMUG00000008178,ENSMMUG00000003907,ENSMMUG00000002062,ENSMMUG00000012110,ENSMMUG00000021153,ENSMMUG00000048816,ENSMMUG00000021144,ENSMMUG00000004882,ENSMMUG00000021659,ENSMMUG00000023570,ENSMMUG00000015800,ENSMMUG00000008692,ENSMMUG00000007950,ENSMMUG00000041847,ENSMMUG00000003364,ENSMMUG00000001044,ENSMMUG00000017274,ENSMMUG00000004179,ENSMMUG00000001661,…
GO:0051251	positive regulation of lymphocyte activation	biological_process	0.063183	1	12	584	226	18463	ENSMMUG00000005322,ENSMMUG00000017274,ENSMMUG00000007966,ENSMMUG00000007085,ENSMMUG00000007329,ENSMMUG00000021545,ENSMMUG00000008692,ENSMMUG00000005791,ENSMMUG00000004053,ENSMMUG00000008624,ENSMMUG00000001985,ENSMMUG00000008665
GO:0050878	regulation of body fluid levels	biological_process	0.063322	1	12	584	216	18463	ENSMMUG00000020212,ENSMMUG00000016669,ENSMMUG00000012141,ENSMMUG00000018650,ENSMMUG00000008714,ENSMMUG00000032109,ENSMMUG00000009893,ENSMMUG00000004053,ENSMMUG00000016616,ENSMMUG00000005056,ENSMMUG00000023382,ENSMMUG00000014334
GO:0046635	positive regulation of alpha-beta T cell activation	biological_process	0.063604	1	4	584	43	18463	ENSMMUG00000021545,ENSMMUG00000004053,ENSMMUG00000007085,ENSMMUG00000008624
GO:0008217	regulation of blood pressure	biological_process	0.063682	1	7	584	105	18463	ENSMMUG00000004675,ENSMMUG00000014334,ENSMMUG00000013143,ENSMMUG00000008714,ENSMMUG00000032109,ENSMMUG00000018650,ENSMMUG00000021144
GO:0035067	negative regulation of histone acetylation	biological_process	0.063741	1	2	584	12	18463	ENSMMUG00000015800,ENSMMUG00000008624
GO:0044130	negative regulation of growth of symbiont in host	biological_process	0.063749	1	2	584	14	18463	ENSMMUG00000007563,ENSMMUG00000002266
GO:0044146	negative regulation of growth of symbiont involved in interaction with host	biological_process	0.063749	1	2	584	14	18463	ENSMMUG00000002266,ENSMMUG00000007563
GO:0051131	chaperone-mediated protein complex assembly	biological_process	0.063869	1	2	584	13	18463	ENSMMUG00000049219,ENSMMUG00000022686
GO:0034661	ncRNA catabolic process	biological_process	0.063874	1	3	584	28	18463	ENSMMUG00000012193,ENSMMUG00000007003,ENSMMUG00000008665
GO:0060857	establishment of glial blood-brain barrier	biological_process	0.063924	1	1	584	2	18463	ENSMMUG00000003582
GO:0010831	positive regulation of myotube differentiation	biological_process	0.064009	1	3	584	28	18463	ENSMMUG00000008692,ENSMMUG00000040121,ENSMMUG00000012141
GO:2000319	regulation of T-helper 17 cell differentiation	biological_process	0.064087	1	2	584	12	18463	ENSMMUG00000004053,ENSMMUG00000008624
GO:0006241	CTP biosynthetic process	biological_process	0.064131	1	2	584	13	18463	ENSMMUG00000003857,ENSMMUG00000007755
GO:0046036	CTP metabolic process	biological_process	0.064131	1	2	584	13	18463	ENSMMUG00000007755,ENSMMUG00000003857
GO:0003990	acetylcholinesterase activity	molecular_function	0.064132	1	1	584	2	18463	ENSMMUG00000021257
GO:0035264	multicellular organism growth	biological_process	0.064149	1	8	584	123	18463	ENSMMUG00000045241,ENSMMUG00000019457,ENSMMUG00000010102,ENSMMUG00000016553,ENSMMUG00000011976,ENSMMUG00000014782,ENSMMUG00000012110,ENSMMUG00000014334
GO:0097021	lymphocyte migration into lymphoid organs	biological_process	0.064266	1	1	584	2	18463	ENSMMUG00000018650
GO:2000116	regulation of cysteine-type endopeptidase activity	biological_process	0.064408	1	10	584	170	18463	ENSMMUG00000041847,ENSMMUG00000007209,ENSMMUG00000018037,ENSMMUG00000008692,ENSMMUG00000021976,ENSMMUG00000000040,ENSMMUG00000003084,ENSMMUG00000003907,ENSMMUG00000001044,ENSMMUG00000002062
GO:0032796	uropod organization	biological_process	0.06477	1	1	584	2	18463	ENSMMUG00000007329
GO:0043433	negative regulation of sequence-specific DNA binding transcription factor activity	biological_process	0.06488	1	7	584	107	18463	ENSMMUG00000008624,ENSMMUG00000004760,ENSMMUG00000010621,ENSMMUG00000002917,ENSMMUG00000048816,ENSMMUG00000015690,ENSMMUG00000006077
GO:0012501	programmed cell death	biological_process	0.064903	1	50	584	1187	18463	ENSMMUG00000003364,ENSMMUG00000007950,ENSMMUG00000008692,ENSMMUG00000015800,ENSMMUG00000011832,ENSMMUG00000001197,ENSMMUG00000021144,ENSMMUG00000048816,ENSMMUG00000008592,ENSMMUG00000002062,ENSMMUG00000012110,ENSMMUG00000011905,ENSMMUG00000004760,ENSMMUG00000007329,ENSMMUG00000007209,ENSMMUG00000016669,ENSMMUG00000018037,ENSMMUG00000022977,ENSMMUG00000022686,ENSMMUG00000017506,ENSMMUG00000000040,…
GO:0016971	flavin-linked sulfhydryl oxidase activity	molecular_function	0.065023	1	1	584	2	18463	ENSMMUG00000044559
GO:0001909	leukocyte mediated cytotoxicity	biological_process	0.065299	1	6	584	93	18463	ENSMMUG00000005791,ENSMMUG00000007329,ENSMMUG00000014664,ENSMMUG00000005322,ENSMMUG00000001519,ENSMMUG00000044326
GO:0016125	sterol metabolic process	biological_process	0.065408	1	6	584	83	18463	ENSMMUG00000005190,ENSMMUG00000005322,ENSMMUG00000012141,ENSMMUG00000020586,ENSMMUG00000011133,ENSMMUG00000011976
GO:0031098	stress-activated protein kinase signaling cascade	biological_process	0.065507	1	12	584	210	18463	ENSMMUG00000040289,ENSMMUG00000000970,ENSMMUG00000019457,ENSMMUG00000020274,ENSMMUG00000021659,ENSMMUG00000016757,ENSMMUG00000005322,ENSMMUG00000003084,ENSMMUG00000048816,ENSMMUG00000000605,ENSMMUG00000011527,ENSMMUG00000017496
GO:1904064	positive regulation of cation transmembrane transport	biological_process	0.065524	1	4	584	43	18463	ENSMMUG00000009439,ENSMMUG00000018650,ENSMMUG00000016616,ENSMMUG00000021787
GO:0090174	organelle membrane fusion	biological_process	0.065565	1	7	584	105	18463	ENSMMUG00000009683,ENSMMUG00000003236,ENSMMUG00000007329,ENSMMUG00000010543,ENSMMUG00000005280,ENSMMUG00000007293,ENSMMUG00000015479
GO:0000274	mitochondrial proton-transporting ATP synthase, stator stalk	cellular_component	0.065611	1	1	584	4	18463	ENSMMUG00000011647
GO:0045265	proton-transporting ATP synthase, stator stalk	cellular_component	0.065611	1	1	584	4	18463	ENSMMUG00000011647
GO:0048659	smooth muscle cell proliferation	biological_process	0.065676	1	4	584	45	18463	ENSMMUG00000017922,ENSMMUG00000001044,ENSMMUG00000014618,ENSMMUG00000004475
GO:0071375	cellular response to peptide hormone stimulus	biological_process	0.065732	1	10	584	173	18463	ENSMMUG00000000578,ENSMMUG00000007209,ENSMMUG00000016276,ENSMMUG00000023143,ENSMMUG00000004053,ENSMMUG00000020586,ENSMMUG00000018853,ENSMMUG00000011277,ENSMMUG00000001044,ENSMMUG00000022922
GO:0097367	carbohydrate derivative binding	molecular_function	0.06574	1	79	584	1978	18463	ENSMMUG00000020086,ENSMMUG00000043400,ENSMMUG00000015302,ENSMMUG00000004696,ENSMMUG00000018107,ENSMMUG00000010895,ENSMMUG00000021324,ENSMMUG00000005733,ENSMMUG00000018601,ENSMMUG00000007427,ENSMMUG00000031214,ENSMMUG00000006720,ENSMMUG00000012472,ENSMMUG00000005483,ENSMMUG00000007563,ENSMMUG00000019628,ENSMMUG00000018008,ENSMMUG00000019539,ENSMMUG00000021545,ENSMMUG00000020316,ENSMMUG00000010495,…
GO:0031572	G2 DNA damage checkpoint	biological_process	0.065797	1	3	584	26	18463	ENSMMUG00000002965,ENSMMUG00000020274,ENSMMUG00000004760
GO:0051580	regulation of neurotransmitter uptake	biological_process	0.065806	1	2	584	12	18463	ENSMMUG00000014035,ENSMMUG00000014334
GO:0045088	regulation of innate immune response	biological_process	0.065878	1	12	584	221	18463	ENSMMUG00000007966,ENSMMUG00000014755,ENSMMUG00000014334,ENSMMUG00000005322,ENSMMUG00000003084,ENSMMUG00000022686,ENSMMUG00000005791,ENSMMUG00000008742,ENSMMUG00000007563,ENSMMUG00000001519,ENSMMUG00000043227,ENSMMUG00000010495
GO:0050710	negative regulation of cytokine secretion	biological_process	0.065896	1	4	584	47	18463	ENSMMUG00000003839,ENSMMUG00000019457,ENSMMUG00000011905,ENSMMUG00000008624
GO:0030692	Noc4p-Nop14p complex	cellular_component	0.065929	1	1	584	2	18463	ENSMMUG00000006735
GO:0001649	osteoblast differentiation	biological_process	0.065965	1	8	584	127	18463	ENSMMUG00000012776,ENSMMUG00000006077,ENSMMUG00000021655,ENSMMUG00000010102,ENSMMUG00000021257,ENSMMUG00000001044,ENSMMUG00000012110,ENSMMUG00000048816
GO:2001256	regulation of store-operated calcium entry	biological_process	0.066327	1	2	584	12	18463	ENSMMUG00000008297,ENSMMUG00000014782
GO:0044699	single-organism process	biological_process	0.066401	1	409	584	11925	18463	ENSMMUG00000005056,ENSMMUG00000012365,ENSMMUG00000019668,ENSMMUG00000005119,ENSMMUG00000003094,ENSMMUG00000045179,ENSMMUG00000023290,ENSMMUG00000005632,ENSMMUG00000002122,ENSMMUG00000000632,ENSMMUG00000002197,ENSMMUG00000023143,ENSMMUG00000031669,ENSMMUG00000001633,ENSMMUG00000005456,ENSMMUG00000007439,ENSMMUG00000002965,ENSMMUG00000005322,ENSMMUG00000001267,ENSMMUG00000020274,ENSMMUG00000020690,…
GO:0045623	negative regulation of T-helper cell differentiation	biological_process	0.066482	1	2	584	12	18463	ENSMMUG00000004053,ENSMMUG00000008624
GO:0046649	lymphocyte activation	biological_process	0.066526	1	24	584	529	18463	ENSMMUG00000021545,ENSMMUG00000008692,ENSMMUG00000016876,ENSMMUG00000012193,ENSMMUG00000017621,ENSMMUG00000012141,ENSMMUG00000008742,ENSMMUG00000009316,ENSMMUG00000005791,ENSMMUG00000001985,ENSMMUG00000005322,ENSMMUG00000015690,ENSMMUG00000016074,ENSMMUG00000021144,ENSMMUG00000007329,ENSMMUG00000007966,ENSMMUG00000003907,ENSMMUG00000011905,ENSMMUG00000004053,ENSMMUG00000008665,ENSMMUG00000001763,…
GO:0019318	hexose metabolic process	biological_process	0.066602	1	9	584	151	18463	ENSMMUG00000001044,ENSMMUG00000009012,ENSMMUG00000020586,ENSMMUG00000016047,ENSMMUG00000005322,ENSMMUG00000021808,ENSMMUG00000005005,ENSMMUG00000004173,ENSMMUG00000005190
GO:0042351	'de novo' GDP-L-fucose biosynthetic process	biological_process	0.066734	1	1	584	2	18463	ENSMMUG00000014664
GO:0032394	MHC class Ib receptor activity	molecular_function	0.06684	1	1	584	2	18463	ENSMMUG00000001519
GO:0060712	spongiotrophoblast layer development	biological_process	0.066864	1	2	584	14	18463	ENSMMUG00000048630,ENSMMUG00000001044
GO:0006384	transcription initiation from RNA polymerase III promoter	biological_process	0.066883	1	2	584	12	18463	ENSMMUG00000029174,ENSMMUG00000001267
GO:0030042	actin filament depolymerization	biological_process	0.067008	1	4	584	45	18463	ENSMMUG00000020953,ENSMMUG00000006894,ENSMMUG00000019172,ENSMMUG00000016358
GO:0032414	positive regulation of ion transmembrane transporter activity	biological_process	0.067016	1	4	584	44	18463	ENSMMUG00000021787,ENSMMUG00000016616,ENSMMUG00000018650,ENSMMUG00000009439
GO:0019898	extrinsic component of membrane	cellular_component	0.06717	1	12	584	213	18463	ENSMMUG00000021787,ENSMMUG00000015099,ENSMMUG00000017985,ENSMMUG00000013586,ENSMMUG00000017249,ENSMMUG00000017923,ENSMMUG00000005791,ENSMMUG00000012314,ENSMMUG00000010620,ENSMMUG00000006009,ENSMMUG00000019457,ENSMMUG00000040121
GO:0008150	biological_process	biological_process	0.067298	1	514	584	15676	18463	ENSMMUG00000007762,ENSMMUG00000021257,ENSMMUG00000003084,ENSMMUG00000018853,ENSMMUG00000039195,ENSMMUG00000017928,ENSMMUG00000007064,ENSMMUG00000001763,ENSMMUG00000043739,ENSMMUG00000011333,ENSMMUG00000044344,ENSMMUG00000008178,ENSMMUG00000009831,ENSMMUG00000021976,ENSMMUG00000001519,ENSMMUG00000014374,ENSMMUG00000014944,ENSMMUG00000020648,ENSMMUG00000001860,ENSMMUG00000012044,ENSMMUG00000005218,…
GO:0005790	smooth endoplasmic reticulum	cellular_component	0.067412	1	2	584	12	18463	ENSMMUG00000006027,ENSMMUG00000017496
GO:0044794	positive regulation by host of viral process	biological_process	0.06744	1	2	584	13	18463	ENSMMUG00000004696,ENSMMUG00000045241
GO:0044301	climbing fiber	cellular_component	0.067608	1	1	584	2	18463	ENSMMUG00000011009
GO:0008610	lipid biosynthetic process	biological_process	0.067684	1	20	584	414	18463	ENSMMUG00000014374,ENSMMUG00000012776,ENSMMUG00000012472,ENSMMUG00000018985,ENSMMUG00000012380,ENSMMUG00000005322,ENSMMUG00000001347,ENSMMUG00000015449,ENSMMUG00000010715,ENSMMUG00000009012,ENSMMUG00000003201,ENSMMUG00000007209,ENSMMUG00000022752,ENSMMUG00000018686,ENSMMUG00000010782,ENSMMUG00000020586,ENSMMUG00000011976,ENSMMUG00000006495,ENSMMUG00000001044,ENSMMUG00000029296
GO:2001260	regulation of semaphorin-plexin signaling pathway	biological_process	0.067744	1	1	584	2	18463	ENSMMUG00000048816
GO:1903929	primary palate development	biological_process	0.067744	1	1	584	2	18463	ENSMMUG00000048816
GO:0019236	response to pheromone	biological_process	0.067755	1	1	584	3	18463	ENSMMUG00000017923
GO:0004827	proline-tRNA ligase activity	molecular_function	0.067818	1	1	584	2	18463	ENSMMUG00000032084
GO:0006433	prolyl-tRNA aminoacylation	biological_process	0.067818	1	1	584	2	18463	ENSMMUG00000032084
GO:0035967	cellular response to topologically incorrect protein	biological_process	0.067831	1	6	584	89	18463	ENSMMUG00000009101,ENSMMUG00000014782,ENSMMUG00000004760,ENSMMUG00000049219,ENSMMUG00000004696,ENSMMUG00000003907
GO:0032228	regulation of synaptic transmission, GABAergic	biological_process	0.068015	1	2	584	12	18463	ENSMMUG00000014334,ENSMMUG00000006927
GO:1900453	negative regulation of long term synaptic depression	biological_process	0.068123	1	1	584	2	18463	ENSMMUG00000008714
GO:0071715	icosanoid transport	biological_process	0.068124	1	3	584	27	18463	ENSMMUG00000015449,ENSMMUG00000014334,ENSMMUG00000005322
GO:1901571	fatty acid derivative transport	biological_process	0.068124	1	3	584	27	18463	ENSMMUG00000015449,ENSMMUG00000014334,ENSMMUG00000005322
GO:0031346	positive regulation of cell projection organization	biological_process	0.068161	1	12	584	206	18463	ENSMMUG00000022891,ENSMMUG00000012314,ENSMMUG00000021659,ENSMMUG00000007360,ENSMMUG00000023676,ENSMMUG00000007315,ENSMMUG00000018237,ENSMMUG00000005854,ENSMMUG00000011614,ENSMMUG00000014720,ENSMMUG00000016720,ENSMMUG00000015054
GO:1902307	positive regulation of sodium ion transmembrane transport	biological_process	0.06818	1	2	584	12	18463	ENSMMUG00000016616,ENSMMUG00000018650
GO:0000294	nuclear-transcribed mRNA catabolic process, endonucleolytic cleavage-dependent decay	biological_process	0.068233	1	1	584	2	18463	ENSMMUG00000023286
GO:2000627	positive regulation of miRNA catabolic process	biological_process	0.068233	1	1	584	2	18463	ENSMMUG00000007003
GO:0003977	UDP-N-acetylglucosamine diphosphorylase activity	molecular_function	0.068248	1	1	584	2	18463	ENSMMUG00000047506
GO:0004586	ornithine decarboxylase activity	molecular_function	0.068299	1	1	584	2	18463	ENSMMUG00000020441
GO:0007268	synaptic transmission	biological_process	0.06852	1	22	584	451	18463	ENSMMUG00000021787,ENSMMUG00000010895,ENSMMUG00000002965,ENSMMUG00000023382,ENSMMUG00000021659,ENSMMUG00000001404,ENSMMUG00000016553,ENSMMUG00000022891,ENSMMUG00000006406,ENSMMUG00000003149,ENSMMUG00000004599,ENSMMUG00000014334,ENSMMUG00000003236,ENSMMUG00000020277,ENSMMUG00000015436,ENSMMUG00000007533,ENSMMUG00000001661,ENSMMUG00000009683,ENSMMUG00000006927,ENSMMUG00000014035,ENSMMUG00000007209,…
GO:0021687	cerebellar molecular layer morphogenesis	biological_process	0.068562	1	1	584	2	18463	ENSMMUG00000021144
GO:0001757	somite specification	biological_process	0.068562	1	1	584	2	18463	ENSMMUG00000021144
GO:0021693	cerebellar Purkinje cell layer structural organization	biological_process	0.068562	1	1	584	2	18463	ENSMMUG00000021144
GO:0021698	cerebellar cortex structural organization	biological_process	0.068562	1	1	584	2	18463	ENSMMUG00000021144
GO:0060844	arterial endothelial cell fate commitment	biological_process	0.068562	1	1	584	2	18463	ENSMMUG00000021144
GO:0060846	blood vessel endothelial cell fate commitment	biological_process	0.068562	1	1	584	2	18463	ENSMMUG00000021144
GO:0060847	endothelial cell fate specification	biological_process	0.068562	1	1	584	2	18463	ENSMMUG00000021144
GO:0097101	blood vessel endothelial cell fate specification	biological_process	0.068562	1	1	584	2	18463	ENSMMUG00000021144
GO:0060057	apoptotic process involved in mammary gland involution	biological_process	0.068637	1	1	584	2	18463	ENSMMUG00000003907
GO:0060058	positive regulation of apoptotic process involved in mammary gland involution	biological_process	0.068637	1	1	584	2	18463	ENSMMUG00000003907
GO:1903519	regulation of mammary gland involution	biological_process	0.068637	1	1	584	2	18463	ENSMMUG00000003907
GO:1903521	positive regulation of mammary gland involution	biological_process	0.068637	1	1	584	2	18463	ENSMMUG00000003907
GO:0016653	oxidoreductase activity, acting on NAD(P)H, heme protein as acceptor	molecular_function	0.068702	1	2	584	12	18463	ENSMMUG00000020086,ENSMMUG00000018107
GO:0001944	vasculature development	biological_process	0.068719	1	23	584	480	18463	ENSMMUG00000001044,ENSMMUG00000011976,ENSMMUG00000002389,ENSMMUG00000007209,ENSMMUG00000021655,ENSMMUG00000003907,ENSMMUG00000012110,ENSMMUG00000010586,ENSMMUG00000048816,ENSMMUG00000021144,ENSMMUG00000005322,ENSMMUG00000023701,ENSMMUG00000023382,ENSMMUG00000011506,ENSMMUG00000000332,ENSMMUG00000005791,ENSMMUG00000011832,ENSMMUG00000008833,ENSMMUG00000017262,ENSMMUG00000010621,ENSMMUG00000048630,…
GO:2000178	negative regulation of neural precursor cell proliferation	biological_process	0.068756	1	2	584	14	18463	ENSMMUG00000004179,ENSMMUG00000042839
GO:0042262	DNA protection	biological_process	0.068846	1	1	584	2	18463	ENSMMUG00000022072
GO:0045785	positive regulation of cell adhesion	biological_process	0.068849	1	15	584	280	18463	ENSMMUG00000007329,ENSMMUG00000014045,ENSMMUG00000002122,ENSMMUG00000010895,ENSMMUG00000007085,ENSMMUG00000004599,ENSMMUG00000004179,ENSMMUG00000005322,ENSMMUG00000031214,ENSMMUG00000005791,ENSMMUG00000004053,ENSMMUG00000001985,ENSMMUG00000008624,ENSMMUG00000008692,ENSMMUG00000021545
GO:0042113	B cell activation	biological_process	0.068875	1	11	584	212	18463	ENSMMUG00000003907,ENSMMUG00000011905,ENSMMUG00000007966,ENSMMUG00000016074,ENSMMUG00000015690,ENSMMUG00000021144,ENSMMUG00000017274,ENSMMUG00000008665,ENSMMUG00000008624,ENSMMUG00000009316,ENSMMUG00000017621
GO:0051213	dioxygenase activity	molecular_function	0.068903	1	5	584	61	18463	ENSMMUG00000023167,ENSMMUG00000001197,ENSMMUG00000007535,ENSMMUG00000000040,ENSMMUG00000016454
GO:0043280	positive regulation of cysteine-type endopeptidase activity involved in apoptotic process	biological_process	0.068952	1	6	584	84	18463	ENSMMUG00000021976,ENSMMUG00000003907,ENSMMUG00000007209,ENSMMUG00000000040,ENSMMUG00000003084,ENSMMUG00000018037
GO:0098793	presynapse	cellular_component	0.06903	1	12	584	210	18463	ENSMMUG00000040289,ENSMMUG00000007209,ENSMMUG00000014035,ENSMMUG00000010272,ENSMMUG00000011009,ENSMMUG00000004696,ENSMMUG00000009683,ENSMMUG00000001661,ENSMMUG00000007533,ENSMMUG00000020277,ENSMMUG00000002965,ENSMMUG00000003236
GO:1904293	negative regulation of ERAD pathway	biological_process	0.069057	1	2	584	13	18463	ENSMMUG00000012332,ENSMMUG00000009101
GO:0090316	positive regulation of intracellular protein transport	biological_process	0.069125	1	7	584	105	18463	ENSMMUG00000006398,ENSMMUG00000021096,ENSMMUG00000005322,ENSMMUG00000013955,ENSMMUG00000012110,ENSMMUG00000018008,ENSMMUG00000021659
GO:0035928	rRNA import into mitochondrion	biological_process	0.069262	1	1	584	2	18463	ENSMMUG00000007003
GO:0043500	muscle adaptation	biological_process	0.069317	1	5	584	63	18463	ENSMMUG00000014762,ENSMMUG00000004599,ENSMMUG00000021877,ENSMMUG00000048816,ENSMMUG00000006077
GO:0044707	single-multicellular organism process	biological_process	0.069463	1	172	584	4699	18463	ENSMMUG00000011909,ENSMMUG00000020212,ENSMMUG00000021655,ENSMMUG00000045241,ENSMMUG00000016616,ENSMMUG00000021734,ENSMMUG00000010331,ENSMMUG00000007315,ENSMMUG00000006089,ENSMMUG00000021808,ENSMMUG00000011506,ENSMMUG00000000332,ENSMMUG00000008742,ENSMMUG00000012776,ENSMMUG00000002952,ENSMMUG00000003907,ENSMMUG00000021787,ENSMMUG00000016669,ENSMMUG00000021059,ENSMMUG00000017506,ENSMMUG00000003839,…
GO:0005200	structural constituent of cytoskeleton	molecular_function	0.069573	1	4	584	50	18463	ENSMMUG00000019172,ENSMMUG00000009893,ENSMMUG00000000388,ENSMMUG00000019628
GO:0048814	regulation of dendrite morphogenesis	biological_process	0.069611	1	4	584	44	18463	ENSMMUG00000001661,ENSMMUG00000006089,ENSMMUG00000004599,ENSMMUG00000022891
GO:0042662	negative regulation of mesodermal cell fate specification	biological_process	0.069765	1	1	584	3	18463	ENSMMUG00000010586
GO:0070061	fructose binding	molecular_function	0.069814	1	1	584	2	18463	ENSMMUG00000004173
GO:0016342	catenin complex	cellular_component	0.069968	1	3	584	26	18463	ENSMMUG00000017985,ENSMMUG00000012314,ENSMMUG00000006009
GO:0014873	response to muscle activity involved in regulation of muscle adaptation	biological_process	0.069985	1	1	584	2	18463	ENSMMUG00000021877
GO:0002696	positive regulation of leukocyte activation	biological_process	0.069987	1	13	584	254	18463	ENSMMUG00000007329,ENSMMUG00000007085,ENSMMUG00000007966,ENSMMUG00000017274,ENSMMUG00000005322,ENSMMUG00000004053,ENSMMUG00000005791,ENSMMUG00000008665,ENSMMUG00000001985,ENSMMUG00000008624,ENSMMUG00000007563,ENSMMUG00000021545,ENSMMUG00000008692
GO:1990565	HSP90-CDC37 chaperone complex	cellular_component	0.070085	1	1	584	2	18463	ENSMMUG00000022686
GO:0031543	peptidyl-proline dioxygenase activity	molecular_function	0.070465	1	2	584	12	18463	ENSMMUG00000000040,ENSMMUG00000001197
GO:0070268	cornification	biological_process	0.070474	1	1	584	2	18463	ENSMMUG00000012141
GO:0031420	alkali metal ion binding	molecular_function	0.070697	1	2	584	14	18463	ENSMMUG00000023143,ENSMMUG00000006077
GO:0071031	nuclear mRNA surveillance of mRNA 3'-end processing	biological_process	0.070728	1	1	584	2	18463	ENSMMUG00000008665
GO:0071049	nuclear retention of pre-mRNA with aberrant 3'-ends at the site of transcription	biological_process	0.070728	1	1	584	2	18463	ENSMMUG00000008665
GO:0043281	regulation of cysteine-type endopeptidase activity involved in apoptotic process	biological_process	0.070775	1	9	584	151	18463	ENSMMUG00000003084,ENSMMUG00000000040,ENSMMUG00000001044,ENSMMUG00000003907,ENSMMUG00000008692,ENSMMUG00000018037,ENSMMUG00000007209,ENSMMUG00000041847,ENSMMUG00000021976
GO:0072108	positive regulation of mesenchymal to epithelial transition involved in metanephros morphogenesis	biological_process	0.070844	1	1	584	2	18463	ENSMMUG00000048630
GO:0017154	semaphorin receptor activity	molecular_function	0.070908	1	2	584	12	18463	ENSMMUG00000018237,ENSMMUG00000016720
GO:1902287	semaphorin-plexin signaling pathway involved in axon guidance	biological_process	0.070908	1	2	584	12	18463	ENSMMUG00000016720,ENSMMUG00000018237
GO:0055064	chloride ion homeostasis	biological_process	0.07096	1	2	584	12	18463	ENSMMUG00000048732,ENSMMUG00000016553
GO:0004918	interleukin-8 receptor activity	molecular_function	0.070989	1	1	584	2	18463	ENSMMUG00000013400
GO:0038112	interleukin-8-mediated signaling pathway	biological_process	0.070989	1	1	584	2	18463	ENSMMUG00000013400
GO:0048295	positive regulation of isotype switching to IgE isotypes	biological_process	0.071064	1	1	584	2	18463	ENSMMUG00000017274
GO:0004392	heme oxygenase (decyclizing) activity	molecular_function	0.071148	1	1	584	2	18463	ENSMMUG00000009901
GO:0006788	heme oxidation	biological_process	0.071148	1	1	584	2	18463	ENSMMUG00000009901
GO:0044818	mitotic G2/M transition checkpoint	biological_process	0.071169	1	3	584	29	18463	ENSMMUG00000002965,ENSMMUG00000020274,ENSMMUG00000004760
GO:0072210	metanephric nephron development	biological_process	0.071225	1	3	584	30	18463	ENSMMUG00000012110,ENSMMUG00000048630,ENSMMUG00000002952
GO:0019216	regulation of lipid metabolic process	biological_process	0.07124	1	12	584	224	18463	ENSMMUG00000020586,ENSMMUG00000011133,ENSMMUG00000005322,ENSMMUG00000001044,ENSMMUG00000009012,ENSMMUG00000049219,ENSMMUG00000007209,ENSMMUG00000003201,ENSMMUG00000008576,ENSMMUG00000005190,ENSMMUG00000012776,ENSMMUG00000005791
GO:1900245	positive regulation of MDA-5 signaling pathway	biological_process	0.071356	1	1	584	2	18463	ENSMMUG00000014755
GO:0071753	IgM immunoglobulin complex	cellular_component	0.071386	1	1	584	2	18463	ENSMMUG00000045298
GO:0071754	IgM immunoglobulin complex, circulating	cellular_component	0.071386	1	1	584	2	18463	ENSMMUG00000045298
GO:0071756	pentameric IgM immunoglobulin complex	cellular_component	0.071386	1	1	584	2	18463	ENSMMUG00000045298
GO:0042866	pyruvate biosynthetic process	biological_process	0.071399	1	1	584	2	18463	ENSMMUG00000017518
GO:0031064	negative regulation of histone deacetylation	biological_process	0.071453	1	1	584	2	18463	ENSMMUG00000008624
GO:0098805	whole membrane	cellular_component	0.071503	1	49	584	1137	18463	ENSMMUG00000017249,ENSMMUG00000004931,ENSMMUG00000014172,ENSMMUG00000011527,ENSMMUG00000003907,ENSMMUG00000016539,ENSMMUG00000032109,ENSMMUG00000010760,ENSMMUG00000001519,ENSMMUG00000010620,ENSMMUG00000044865,ENSMMUG00000003094,ENSMMUG00000015436,ENSMMUG00000018853,ENSMMUG00000011976,ENSMMUG00000019096,ENSMMUG00000003236,ENSMMUG00000017428,ENSMMUG00000020212,ENSMMUG00000002197,ENSMMUG00000019457,…
GO:0010466	negative regulation of peptidase activity	biological_process	0.07151	1	11	584	202	18463	ENSMMUG00000018029,ENSMMUG00000022393,ENSMMUG00000002751,ENSMMUG00000020586,ENSMMUG00000003933,ENSMMUG00000001044,ENSMMUG00000002062,ENSMMUG00000014523,ENSMMUG00000041847,ENSMMUG00000008692,ENSMMUG00000045312
GO:0031012	extracellular matrix	cellular_component	0.07153	1	13	584	234	18463	ENSMMUG00000022229,ENSMMUG00000018206,ENSMMUG00000002952,ENSMMUG00000005056,ENSMMUG00000018598,ENSMMUG00000042076,ENSMMUG00000021257,ENSMMUG00000011110,ENSMMUG00000011245,ENSMMUG00000004475,ENSMMUG00000010331,ENSMMUG00000011909,ENSMMUG00000000332
GO:0071461	cellular response to redox state	biological_process	0.071539	1	1	584	2	18463	ENSMMUG00000044344
GO:0072283	metanephric renal vesicle morphogenesis	biological_process	0.071605	1	2	584	13	18463	ENSMMUG00000012110,ENSMMUG00000048630
GO:0022400	regulation of rhodopsin mediated signaling pathway	biological_process	0.071606	1	1	584	2	18463	ENSMMUG00000007427
GO:0033165	interphotoreceptor matrix	cellular_component	0.071611	1	1	584	2	18463	ENSMMUG00000011909
GO:0002654	positive regulation of tolerance induction dependent upon immune response	biological_process	0.071717	1	1	584	2	18463	ENSMMUG00000008624
GO:0002658	regulation of peripheral tolerance induction	biological_process	0.071717	1	1	584	2	18463	ENSMMUG00000008624
GO:0002660	positive regulation of peripheral tolerance induction	biological_process	0.071717	1	1	584	2	18463	ENSMMUG00000008624
GO:0034485	phosphatidylinositol-3,4,5-trisphosphate 5-phosphatase activity	molecular_function	0.07176	1	1	584	2	18463	ENSMMUG00000022395
GO:0034594	phosphatidylinositol trisphosphate phosphatase activity	molecular_function	0.07176	1	1	584	2	18463	ENSMMUG00000022395
GO:0090615	mitochondrial mRNA processing	biological_process	0.071817	1	1	584	2	18463	ENSMMUG00000007003
GO:1900744	regulation of p38MAPK cascade	biological_process	0.071864	1	3	584	29	18463	ENSMMUG00000005322,ENSMMUG00000019457,ENSMMUG00000048816
GO:0051147	regulation of muscle cell differentiation	biological_process	0.071871	1	7	584	109	18463	ENSMMUG00000010586,ENSMMUG00000006077,ENSMMUG00000008692,ENSMMUG00000012141,ENSMMUG00000021144,ENSMMUG00000040121,ENSMMUG00000007209
GO:0048583	regulation of response to stimulus	biological_process	0.07188	1	110	584	2861	18463	ENSMMUG00000021655,ENSMMUG00000000970,ENSMMUG00000019096,ENSMMUG00000004599,ENSMMUG00000021734,ENSMMUG00000004180,ENSMMUG00000000605,ENSMMUG00000008742,ENSMMUG00000010543,ENSMMUG00000021659,ENSMMUG00000021808,ENSMMUG00000000578,ENSMMUG00000017621,ENSMMUG00000043227,ENSMMUG00000007966,ENSMMUG00000003907,ENSMMUG00000008297,ENSMMUG00000021153,ENSMMUG00000023382,ENSMMUG00000022686,ENSMMUG00000008624,…
GO:0051489	regulation of filopodium assembly	biological_process	0.071919	1	3	584	28	18463	ENSMMUG00000023676,ENSMMUG00000006894,ENSMMUG00000015054
GO:0005608	laminin-3 complex	cellular_component	0.071922	1	1	584	2	18463	ENSMMUG00000002952
GO:0003050	regulation of systemic arterial blood pressure by atrial natriuretic peptide	biological_process	0.071937	1	1	584	2	18463	ENSMMUG00000013143
GO:0072009	nephron epithelium development	biological_process	0.071979	1	6	584	87	18463	ENSMMUG00000048630,ENSMMUG00000021144,ENSMMUG00000016616,ENSMMUG00000002952,ENSMMUG00000032109,ENSMMUG00000012110
GO:0032868	response to insulin	biological_process	0.071988	1	9	584	152	18463	ENSMMUG00000005322,ENSMMUG00000020586,ENSMMUG00000016047,ENSMMUG00000011277,ENSMMUG00000001044,ENSMMUG00000023143,ENSMMUG00000016276,ENSMMUG00000004053,ENSMMUG00000021808
GO:0005911	cell-cell junction	cellular_component	0.072106	1	17	584	332	18463	ENSMMUG00000001044,ENSMMUG00000003094,ENSMMUG00000004179,ENSMMUG00000001860,ENSMMUG00000016616,ENSMMUG00000015267,ENSMMUG00000017428,ENSMMUG00000002260,ENSMMUG00000007329,ENSMMUG00000017985,ENSMMUG00000023765,ENSMMUG00000044865,ENSMMUG00000012314,ENSMMUG00000022891,ENSMMUG00000001208,ENSMMUG00000006009,ENSMMUG00000021545
GO:0035821	modification of morphology or physiology of other organism	biological_process	0.072183	1	6	584	95	18463	ENSMMUG00000022393,ENSMMUG00000045241,ENSMMUG00000009151,ENSMMUG00000004696,ENSMMUG00000001633,ENSMMUG00000008742
GO:0002764	immune response-regulating signaling pathway	biological_process	0.072193	1	15	584	301	18463	ENSMMUG00000007966,ENSMMUG00000011905,ENSMMUG00000014755,ENSMMUG00000003907,ENSMMUG00000021545,ENSMMUG00000019457,ENSMMUG00000043227,ENSMMUG00000018650,ENSMMUG00000010495,ENSMMUG00000017621,ENSMMUG00000021659,ENSMMUG00000008742,ENSMMUG00000015267,ENSMMUG00000008624,ENSMMUG00000007563
GO:1902811	positive regulation of skeletal muscle fiber differentiation	biological_process	0.072202	1	1	584	2	18463	ENSMMUG00000012141
GO:0031501	mannosyltransferase complex	cellular_component	0.072236	1	1	584	3	18463	ENSMMUG00000014374
GO:0030867	rough endoplasmic reticulum membrane	cellular_component	0.072257	1	2	584	14	18463	ENSMMUG00000017428,ENSMMUG00000009101
GO:0002458	peripheral T cell tolerance induction	biological_process	0.072347	1	1	584	2	18463	ENSMMUG00000008624
GO:0004582	dolichyl-phosphate beta-D-mannosyltransferase activity	molecular_function	0.072367	1	1	584	3	18463	ENSMMUG00000014374
GO:0043496	regulation of protein homodimerization activity	biological_process	0.072426	1	2	584	14	18463	ENSMMUG00000011527,ENSMMUG00000003907
GO:0043029	T cell homeostasis	biological_process	0.072486	1	3	584	28	18463	ENSMMUG00000003907,ENSMMUG00000001044,ENSMMUG00000007329
GO:0075506	entry of viral genome into host nucleus through nuclear pore complex via importin	biological_process	0.072496	1	1	584	2	18463	ENSMMUG00000008455
GO:0075732	viral penetration into host nucleus	biological_process	0.072496	1	1	584	2	18463	ENSMMUG00000008455
GO:1902594	multi-organism nuclear import	biological_process	0.072496	1	1	584	2	18463	ENSMMUG00000008455
GO:0010643	cell communication by chemical coupling	biological_process	0.072539	1	1	584	2	18463	ENSMMUG00000022891
GO:0061024	membrane organization	biological_process	0.072581	1	36	584	830	18463	ENSMMUG00000007209,ENSMMUG00000015019,ENSMMUG00000009683,ENSMMUG00000015267,ENSMMUG00000008176,ENSMMUG00000013955,ENSMMUG00000001661,ENSMMUG00000016276,ENSMMUG00000040121,ENSMMUG00000006398,ENSMMUG00000008833,ENSMMUG00000018008,ENSMMUG00000015479,ENSMMUG00000007329,ENSMMUG00000010895,ENSMMUG00000006275,ENSMMUG00000011333,ENSMMUG00000019457,ENSMMUG00000010102,ENSMMUG00000014035,ENSMMUG00000015436,…
GO:0046061	dATP catabolic process	biological_process	0.072603	1	1	584	2	18463	ENSMMUG00000022072
GO:0001079	nitrogen catabolite regulation of transcription from RNA polymerase II promoter	biological_process	0.072604	1	1	584	2	18463	ENSMMUG00000041182
GO:0001081	nitrogen catabolite repression of transcription from RNA polymerase II promoter	biological_process	0.072604	1	1	584	2	18463	ENSMMUG00000041182
GO:0090293	nitrogen catabolite regulation of transcription	biological_process	0.072604	1	1	584	2	18463	ENSMMUG00000041182
GO:0090295	nitrogen catabolite repression of transcription	biological_process	0.072604	1	1	584	2	18463	ENSMMUG00000041182
GO:0009744	response to sucrose	biological_process	0.072609	1	1	584	2	18463	ENSMMUG00000016047
GO:0034285	response to disaccharide	biological_process	0.072609	1	1	584	2	18463	ENSMMUG00000016047
GO:2000638	regulation of SREBP signaling pathway	biological_process	0.072678	1	1	584	2	18463	ENSMMUG00000004053
GO:0016247	channel regulator activity	molecular_function	0.07272	1	6	584	86	18463	ENSMMUG00000016616,ENSMMUG00000018650,ENSMMUG00000009439,ENSMMUG00000000292,ENSMMUG00000021153,ENSMMUG00000016837
GO:0030868	smooth endoplasmic reticulum membrane	cellular_component	0.072759	1	1	584	2	18463	ENSMMUG00000006027
GO:0097425	smooth endoplasmic reticulum part	cellular_component	0.072759	1	1	584	2	18463	ENSMMUG00000006027
GO:0019417	sulfur oxidation	biological_process	0.072777	1	1	584	2	18463	ENSMMUG00000020953
GO:0048294	negative regulation of isotype switching to IgE isotypes	biological_process	0.072789	1	1	584	2	18463	ENSMMUG00000008624
GO:0060231	mesenchymal to epithelial transition	biological_process	0.072809	1	2	584	14	18463	ENSMMUG00000012110,ENSMMUG00000048630
GO:0005174	CD40 receptor binding	molecular_function	0.072827	1	1	584	2	18463	ENSMMUG00000011527
GO:0050254	rhodopsin kinase activity	molecular_function	0.072887	1	1	584	2	18463	ENSMMUG00000007427
GO:0001957	intramembranous ossification	biological_process	0.072889	1	1	584	2	18463	ENSMMUG00000004475
GO:0036072	direct ossification	biological_process	0.072889	1	1	584	2	18463	ENSMMUG00000004475
GO:0038062	protein tyrosine kinase collagen receptor activity	molecular_function	0.072892	1	1	584	2	18463	ENSMMUG00000018601
GO:0010360	negative regulation of anion channel activity	biological_process	0.072909	1	1	584	2	18463	ENSMMUG00000013955
GO:0014728	regulation of the force of skeletal muscle contraction	biological_process	0.072909	1	1	584	2	18463	ENSMMUG00000014762
GO:0014862	regulation of skeletal muscle contraction by chemo-mechanical energy conversion	biological_process	0.072909	1	1	584	2	18463	ENSMMUG00000014762
GO:0051490	negative regulation of filopodium assembly	biological_process	0.072917	1	1	584	2	18463	ENSMMUG00000006894
GO:0072615	interleukin-17 secretion	biological_process	0.072921	1	1	584	2	18463	ENSMMUG00000004053
GO:0050294	steroid sulfotransferase activity	molecular_function	0.072924	1	1	584	2	18463	ENSMMUG00000000047
GO:0045077	negative regulation of interferon-gamma biosynthetic process	biological_process	0.072925	1	1	584	2	18463	ENSMMUG00000008624
GO:2001180	negative regulation of interleukin-10 secretion	biological_process	0.072925	1	1	584	2	18463	ENSMMUG00000011905
GO:0004839	ubiquitin activating enzyme activity	molecular_function	0.072925	1	1	584	2	18463	ENSMMUG00000017428
GO:0060368	regulation of Fc receptor mediated stimulatory signaling pathway	biological_process	0.072925	1	1	584	2	18463	ENSMMUG00000015267
GO:0031753	endothelial differentiation G-protein coupled receptor binding	molecular_function	0.072925	1	1	584	2	18463	ENSMMUG00000015925
GO:0031755	Edg-2 lysophosphatidic acid receptor binding	molecular_function	0.072925	1	1	584	2	18463	ENSMMUG00000015925
GO:1904048	regulation of spontaneous neurotransmitter secretion	biological_process	0.072925	1	1	584	2	18463	ENSMMUG00000003236
GO:0033565	ESCRT-0 complex	cellular_component	0.072925	1	1	584	2	18463	ENSMMUG00000008833
GO:0046416	D-amino acid metabolic process	biological_process	0.072925	1	1	584	2	18463	ENSMMUG00000017518
GO:0070178	D-serine metabolic process	biological_process	0.072925	1	1	584	2	18463	ENSMMUG00000017518
GO:0044467	glial cell-derived neurotrophic factor secretion	biological_process	0.072925	1	1	584	2	18463	ENSMMUG00000014334
GO:1900166	regulation of glial cell-derived neurotrophic factor secretion	biological_process	0.072925	1	1	584	2	18463	ENSMMUG00000014334
GO:1900168	positive regulation of glial cell-derived neurotrophic factor secretion	biological_process	0.072925	1	1	584	2	18463	ENSMMUG00000014334
GO:0010609	mRNA localization resulting in posttranscriptional regulation of gene expression	biological_process	0.072925	1	1	584	2	18463	ENSMMUG00000016669
GO:1902162	regulation of DNA damage response, signal transduction by p53 class mediator resulting in transcription of p21 class mediator	biological_process	0.072925	1	1	584	2	18463	ENSMMUG00000016669
GO:1902164	positive regulation of DNA damage response, signal transduction by p53 class mediator resulting in transcription of p21 class mediator	biological_process	0.072925	1	1	584	2	18463	ENSMMUG00000016669
GO:0060179	male mating behavior	biological_process	0.072925	1	1	584	2	18463	ENSMMUG00000001661
GO:0030369	ICAM-3 receptor activity	molecular_function	0.072925	1	1	584	2	18463	ENSMMUG00000016876
GO:0034687	integrin alphaL-beta2 complex	cellular_component	0.072925	1	1	584	2	18463	ENSMMUG00000016876
GO:1904106	protein localization to microvillus	biological_process	0.072925	1	1	584	2	18463	ENSMMUG00000016763
GO:0044530	supraspliceosomal complex	cellular_component	0.072925	1	1	584	2	18463	ENSMMUG00000023286
GO:1990456	mitochondrion-ER tethering	biological_process	0.072925	1	1	584	2	18463	ENSMMUG00000018525
GO:0001004	transcription factor activity, RNA polymerase III promoter sequence-specific binding, TFIIIB recruiting	molecular_function	0.072925	1	1	584	2	18463	ENSMMUG00000001267
GO:0001007	transcription factor activity, RNA polymerase III transcription factor binding	molecular_function	0.072925	1	1	584	2	18463	ENSMMUG00000001267
GO:0001034	RNA polymerase III transcription factor activity, sequence-specific DNA binding	molecular_function	0.072925	1	1	584	2	18463	ENSMMUG00000001267
GO:0001153	transcription factor activity, RNA polymerase III transcription factor recruiting	molecular_function	0.072925	1	1	584	2	18463	ENSMMUG00000001267
GO:0001002	RNA polymerase III type 1 promoter sequence-specific DNA binding	molecular_function	0.072925	1	1	584	2	18463	ENSMMUG00000001267
GO:0001003	RNA polymerase III type 2 promoter sequence-specific DNA binding	molecular_function	0.072925	1	1	584	2	18463	ENSMMUG00000001267
GO:0008355	olfactory learning	biological_process	0.072925	1	1	584	2	18463	ENSMMUG00000001661
GO:1900673	olefin metabolic process	biological_process	0.072925	1	1	584	2	18463	ENSMMUG00000001661
GO:0070877	microprocessor complex	cellular_component	0.072925	1	1	584	2	18463	ENSMMUG00000012193
GO:1903095	ribonuclease III complex	cellular_component	0.072925	1	1	584	2	18463	ENSMMUG00000012193
GO:0071942	XPC complex	cellular_component	0.072925	1	1	584	2	18463	ENSMMUG00000014944
GO:0015920	lipopolysaccharide transport	biological_process	0.072925	1	1	584	2	18463	ENSMMUG00000007563
GO:0001951	intestinal D-glucose absorption	biological_process	0.072925	1	1	584	2	18463	ENSMMUG00000019457
GO:0061357	positive regulation of Wnt protein secretion	biological_process	0.072925	1	1	584	2	18463	ENSMMUG00000014045
GO:1902896	terminal web assembly	biological_process	0.072925	1	1	584	2	18463	ENSMMUG00000019457
GO:0031431	Dbf4-dependent protein kinase complex	cellular_component	0.072925	1	1	584	2	18463	ENSMMUG00000005456
GO:0000960	regulation of mitochondrial RNA catabolic process	biological_process	0.072925	1	1	584	2	18463	ENSMMUG00000007003
GO:0001006	RNA polymerase III type 3 promoter sequence-specific DNA binding	molecular_function	0.072925	1	1	584	2	18463	ENSMMUG00000029174
GO:0004379	glycylpeptide N-tetradecanoyltransferase activity	molecular_function	0.072925	1	1	584	2	18463	ENSMMUG00000013586
GO:0005427	proton-dependent oligopeptide secondary active transmembrane transporter activity	molecular_function	0.072925	1	1	584	2	18463	ENSMMUG00000001402
GO:0006499	N-terminal protein myristoylation	biological_process	0.072925	1	1	584	2	18463	ENSMMUG00000013586
GO:0010615	positive regulation of cardiac muscle adaptation	biological_process	0.072925	1	1	584	2	18463	ENSMMUG00000004599
GO:0015322	secondary active oligopeptide transmembrane transporter activity	molecular_function	0.072925	1	1	584	2	18463	ENSMMUG00000001402
GO:0018008	N-terminal peptidyl-glycine N-myristoylation	biological_process	0.072925	1	1	584	2	18463	ENSMMUG00000013586
GO:0018377	protein myristoylation	biological_process	0.072925	1	1	584	2	18463	ENSMMUG00000013586
GO:0019107	myristoyltransferase activity	molecular_function	0.072925	1	1	584	2	18463	ENSMMUG00000013586
GO:0030644	cellular chloride ion homeostasis	biological_process	0.072925	1	1	584	2	18463	ENSMMUG00000016553
GO:0033633	negative regulation of cell-cell adhesion mediated by integrin	biological_process	0.072925	1	1	584	2	18463	ENSMMUG00000018650
GO:0035442	dipeptide transmembrane transport	biological_process	0.072925	1	1	584	2	18463	ENSMMUG00000001402
GO:0035813	regulation of renal sodium excretion	biological_process	0.072925	1	1	584	2	18463	ENSMMUG00000014334
GO:0036292	DNA rewinding	biological_process	0.072925	1	1	584	2	18463	ENSMMUG00000019539
GO:0042936	dipeptide transporter activity	molecular_function	0.072925	1	1	584	2	18463	ENSMMUG00000001402
GO:0042938	dipeptide transport	biological_process	0.072925	1	1	584	2	18463	ENSMMUG00000001402
GO:0045763	negative regulation of cellular amino acid metabolic process	biological_process	0.072925	1	1	584	2	18463	ENSMMUG00000039195
GO:0055100	adiponectin binding	molecular_function	0.072925	1	1	584	2	18463	ENSMMUG00000017262
GO:0060378	regulation of brood size	biological_process	0.072925	1	1	584	2	18463	ENSMMUG00000010102
GO:0061188	negative regulation of chromatin silencing at rDNA	biological_process	0.072925	1	1	584	2	18463	ENSMMUG00000008281
GO:0071105	response to interleukin-11	biological_process	0.072925	1	1	584	2	18463	ENSMMUG00000010886
GO:0071916	dipeptide transmembrane transporter activity	molecular_function	0.072925	1	1	584	2	18463	ENSMMUG00000001402
GO:1903244	positive regulation of cardiac muscle hypertrophy in response to stress	biological_process	0.072925	1	1	584	2	18463	ENSMMUG00000004599
GO:1904211	membrane protein proteolysis involved in retrograde protein transport, ER to cytosol	biological_process	0.072925	1	1	584	2	18463	ENSMMUG00000005119
GO:0015031	protein transport	biological_process	0.073147	1	50	584	1215	18463	ENSMMUG00000014334,ENSMMUG00000018313,ENSMMUG00000003839,ENSMMUG00000021057,ENSMMUG00000013955,ENSMMUG00000015019,ENSMMUG00000007731,ENSMMUG00000015267,ENSMMUG00000008624,ENSMMUG00000004173,ENSMMUG00000043269,ENSMMUG00000015302,ENSMMUG00000004053,ENSMMUG00000020053,ENSMMUG00000007209,ENSMMUG00000013747,ENSMMUG00000005733,ENSMMUG00000011905,ENSMMUG00000012110,ENSMMUG00000005218,ENSMMUG00000014045,…
GO:0045184	establishment of protein localization	biological_process	0.073244	1	53	584	1293	18463	ENSMMUG00000021096,ENSMMUG00000005280,ENSMMUG00000005119,ENSMMUG00000009101,ENSMMUG00000004599,ENSMMUG00000003236,ENSMMUG00000001044,ENSMMUG00000013383,ENSMMUG00000006275,ENSMMUG00000008455,ENSMMUG00000019457,ENSMMUG00000001633,ENSMMUG00000011626,ENSMMUG00000014035,ENSMMUG00000004931,ENSMMUG00000007293,ENSMMUG00000005322,ENSMMUG00000009831,ENSMMUG00000001589,ENSMMUG00000003907,ENSMMUG00000011527,…
GO:0003308	negative regulation of Wnt signaling pathway involved in heart development	biological_process	0.073337	1	1	584	3	18463	ENSMMUG00000010586
GO:0050863	regulation of T cell activation	biological_process	0.073403	1	12	584	218	18463	ENSMMUG00000005322,ENSMMUG00000007329,ENSMMUG00000007085,ENSMMUG00000011905,ENSMMUG00000021545,ENSMMUG00000008692,ENSMMUG00000012193,ENSMMUG00000012141,ENSMMUG00000004053,ENSMMUG00000005791,ENSMMUG00000001985,ENSMMUG00000008624
GO:0033043	regulation of organelle organization	biological_process	0.073818	1	41	584	954	18463	ENSMMUG00000008048,ENSMMUG00000019172,ENSMMUG00000021096,ENSMMUG00000005280,ENSMMUG00000012365,ENSMMUG00000015054,ENSMMUG00000001044,ENSMMUG00000003201,ENSMMUG00000019457,ENSMMUG00000010102,ENSMMUG00000018670,ENSMMUG00000015434,ENSMMUG00000000803,ENSMMUG00000011528,ENSMMUG00000003907,ENSMMUG00000023676,ENSMMUG00000007315,ENSMMUG00000008281,ENSMMUG00000041847,ENSMMUG00000023286,ENSMMUG00000020274,…
GO:0030032	lamellipodium assembly	biological_process	0.074089	1	4	584	44	18463	ENSMMUG00000031214,ENSMMUG00000032109,ENSMMUG00000013984,ENSMMUG00000006894
GO:0044110	growth involved in symbiotic interaction	biological_process	0.074226	1	2	584	15	18463	ENSMMUG00000007563,ENSMMUG00000002266
GO:0044116	growth of symbiont involved in interaction with host	biological_process	0.074226	1	2	584	15	18463	ENSMMUG00000002266,ENSMMUG00000007563
GO:0044117	growth of symbiont in host	biological_process	0.074226	1	2	584	15	18463	ENSMMUG00000007563,ENSMMUG00000002266
GO:0044126	regulation of growth of symbiont in host	biological_process	0.074226	1	2	584	15	18463	ENSMMUG00000002266,ENSMMUG00000007563
GO:0044144	modulation of growth of symbiont involved in interaction with host	biological_process	0.074226	1	2	584	15	18463	ENSMMUG00000002266,ENSMMUG00000007563
GO:0016773	phosphotransferase activity, alcohol group as acceptor	molecular_function	0.074441	1	31	584	672	18463	ENSMMUG00000015267,ENSMMUG00000004173,ENSMMUG00000021877,ENSMMUG00000015302,ENSMMUG00000002433,ENSMMUG00000002211,ENSMMUG00000002260,ENSMMUG00000023143,ENSMMUG00000001044,ENSMMUG00000016616,ENSMMUG00000016047,ENSMMUG00000012365,ENSMMUG00000017936,ENSMMUG00000016757,ENSMMUG00000005483,ENSMMUG00000005791,ENSMMUG00000041847,ENSMMUG00000020274,ENSMMUG00000018650,ENSMMUG00000010495,ENSMMUG00000006744,…
GO:0009209	pyrimidine ribonucleoside triphosphate biosynthetic process	biological_process	0.07465	1	2	584	14	18463	ENSMMUG00000003857,ENSMMUG00000007755
GO:0004386	helicase activity	molecular_function	0.074672	1	7	584	105	18463	ENSMMUG00000023261,ENSMMUG00000014755,ENSMMUG00000017902,ENSMMUG00000013499,ENSMMUG00000023293,ENSMMUG00000023286,ENSMMUG00000020316
GO:0051101	regulation of DNA binding	biological_process	0.074705	1	5	584	70	18463	ENSMMUG00000048816,ENSMMUG00000048630,ENSMMUG00000010621,ENSMMUG00000010107,ENSMMUG00000012110
GO:0043186	P granule	cellular_component	0.074779	1	2	584	15	18463	ENSMMUG00000009120,ENSMMUG00000047806
GO:0045495	pole plasm	cellular_component	0.074779	1	2	584	15	18463	ENSMMUG00000047806,ENSMMUG00000009120
GO:0060293	germ plasm	cellular_component	0.074779	1	2	584	15	18463	ENSMMUG00000047806,ENSMMUG00000009120
GO:2000785	regulation of autophagosome assembly	biological_process	0.074829	1	3	584	29	18463	ENSMMUG00000010543,ENSMMUG00000008048,ENSMMUG00000012365
GO:0031253	cell projection membrane	cellular_component	0.074863	1	10	584	165	18463	ENSMMUG00000007209,ENSMMUG00000020212,ENSMMUG00000014618,ENSMMUG00000008837,ENSMMUG00000018853,ENSMMUG00000006027,ENSMMUG00000012110,ENSMMUG00000017496,ENSMMUG00000015449,ENSMMUG00000014334
GO:0050900	leukocyte migration	biological_process	0.075037	1	13	584	258	18463	ENSMMUG00000007563,ENSMMUG00000013400,ENSMMUG00000009316,ENSMMUG00000043227,ENSMMUG00000018650,ENSMMUG00000000164,ENSMMUG00000032109,ENSMMUG00000008714,ENSMMUG00000008692,ENSMMUG00000001044,ENSMMUG00000007329,ENSMMUG00000004217,ENSMMUG00000022229
GO:1901798	positive regulation of signal transduction by p53 class mediator	biological_process	0.075257	1	2	584	14	18463	ENSMMUG00000016669,ENSMMUG00000004760
GO:0090576	RNA polymerase III transcription factor complex	cellular_component	0.07543	1	2	584	13	18463	ENSMMUG00000001267,ENSMMUG00000029174
GO:0031301	integral component of organelle membrane	cellular_component	0.075575	1	13	584	255	18463	ENSMMUG00000010715,ENSMMUG00000013061,ENSMMUG00000021734,ENSMMUG00000001725,ENSMMUG00000005119,ENSMMUG00000009101,ENSMMUG00000016074,ENSMMUG00000006446,ENSMMUG00000011976,ENSMMUG00000010272,ENSMMUG00000022752,ENSMMUG00000010760,ENSMMUG00000014374
GO:0000958	mitochondrial mRNA catabolic process	biological_process	0.075673	1	1	584	3	18463	ENSMMUG00000007003
GO:0021586	pons maturation	biological_process	0.075766	1	1	584	3	18463	ENSMMUG00000001661
GO:2000146	negative regulation of cell motility	biological_process	0.07592	1	11	584	195	18463	ENSMMUG00000011614,ENSMMUG00000022229,ENSMMUG00000001044,ENSMMUG00000014334,ENSMMUG00000014045,ENSMMUG00000023340,ENSMMUG00000008714,ENSMMUG00000009893,ENSMMUG00000014618,ENSMMUG00000005619,ENSMMUG00000015434
GO:0090335	regulation of brown fat cell differentiation	biological_process	0.076052	1	2	584	13	18463	ENSMMUG00000005322,ENSMMUG00000004053
GO:0023052	signaling	biological_process	0.076321	1	166	584	4583	18463	ENSMMUG00000012141,ENSMMUG00000006406,ENSMMUG00000020274,ENSMMUG00000008699,ENSMMUG00000016876,ENSMMUG00000021308,ENSMMUG00000023570,ENSMMUG00000009316,ENSMMUG00000002965,ENSMMUG00000023701,ENSMMUG00000005322,ENSMMUG00000014755,ENSMMUG00000000632,ENSMMUG00000019457,ENSMMUG00000008714,ENSMMUG00000005056,ENSMMUG00000001044,ENSMMUG00000023290,ENSMMUG00000005632,ENSMMUG00000017262,ENSMMUG00000015800,…
GO:0030220	platelet formation	biological_process	0.076422	1	2	584	14	18463	ENSMMUG00000016669,ENSMMUG00000019813
GO:0036344	platelet morphogenesis	biological_process	0.076422	1	2	584	14	18463	ENSMMUG00000016669,ENSMMUG00000019813
GO:0032941	secretion by tissue	biological_process	0.076576	1	4	584	47	18463	ENSMMUG00000018650,ENSMMUG00000016616,ENSMMUG00000008714,ENSMMUG00000004053
GO:0050709	negative regulation of protein secretion	biological_process	0.076593	1	6	584	89	18463	ENSMMUG00000003839,ENSMMUG00000019457,ENSMMUG00000014334,ENSMMUG00000011905,ENSMMUG00000008624,ENSMMUG00000004173
GO:0007015	actin filament organization	biological_process	0.07667	1	17	584	351	18463	ENSMMUG00000010171,ENSMMUG00000019172,ENSMMUG00000020953,ENSMMUG00000015054,ENSMMUG00000015434,ENSMMUG00000002923,ENSMMUG00000019457,ENSMMUG00000010102,ENSMMUG00000007329,ENSMMUG00000010895,ENSMMUG00000031214,ENSMMUG00000022891,ENSMMUG00000016358,ENSMMUG00000001208,ENSMMUG00000023676,ENSMMUG00000014411,ENSMMUG00000006894
GO:0006096	glycolytic process	biological_process	0.076779	1	5	584	79	18463	ENSMMUG00000021877,ENSMMUG00000004173,ENSMMUG00000015302,ENSMMUG00000006077,ENSMMUG00000023143
GO:0071230	cellular response to amino acid stimulus	biological_process	0.076906	1	4	584	48	18463	ENSMMUG00000006761,ENSMMUG00000010453,ENSMMUG00000018401,ENSMMUG00000004475
GO:0001975	response to amphetamine	biological_process	0.076912	1	2	584	13	18463	ENSMMUG00000014334,ENSMMUG00000001661
GO:0014075	response to amine	biological_process	0.076912	1	2	584	13	18463	ENSMMUG00000001661,ENSMMUG00000014334
GO:0032501	multicellular organismal process	biological_process	0.076946	1	178	584	4889	18463	ENSMMUG00000012110,ENSMMUG00000010586,ENSMMUG00000007329,ENSMMUG00000014045,ENSMMUG00000011133,ENSMMUG00000002266,ENSMMUG00000003864,ENSMMUG00000014618,ENSMMUG00000001208,ENSMMUG00000001985,ENSMMUG00000008833,ENSMMUG00000021688,ENSMMUG00000014334,ENSMMUG00000014782,ENSMMUG00000003839,ENSMMUG00000017274,ENSMMUG00000017506,ENSMMUG00000016669,ENSMMUG00000021059,ENSMMUG00000021787,ENSMMUG00000003907,…
GO:0006886	intracellular protein transport	biological_process	0.07711	1	33	584	758	18463	ENSMMUG00000005280,ENSMMUG00000021096,ENSMMUG00000005119,ENSMMUG00000009101,ENSMMUG00000001044,ENSMMUG00000013383,ENSMMUG00000003236,ENSMMUG00000004599,ENSMMUG00000008455,ENSMMUG00000006275,ENSMMUG00000011626,ENSMMUG00000014035,ENSMMUG00000007293,ENSMMUG00000005322,ENSMMUG00000009831,ENSMMUG00000021659,ENSMMUG00000021057,ENSMMUG00000013955,ENSMMUG00000020053,ENSMMUG00000015267,ENSMMUG00000007731,…
GO:0043371	negative regulation of CD4-positive, alpha-beta T cell differentiation	biological_process	0.077159	1	2	584	13	18463	ENSMMUG00000004053,ENSMMUG00000008624
GO:0021895	cerebral cortex neuron differentiation	biological_process	0.077354	1	2	584	15	18463	ENSMMUG00000014334,ENSMMUG00000010895
GO:0019904	protein domain specific binding	molecular_function	0.077416	1	21	584	437	18463	ENSMMUG00000023340,ENSMMUG00000040121,ENSMMUG00000008833,ENSMMUG00000016706,ENSMMUG00000014172,ENSMMUG00000019613,ENSMMUG00000017249,ENSMMUG00000007361,ENSMMUG00000003907,ENSMMUG00000019457,ENSMMUG00000010102,ENSMMUG00000020212,ENSMMUG00000008176,ENSMMUG00000015434,ENSMMUG00000007731,ENSMMUG00000010201,ENSMMUG00000003084,ENSMMUG00000049219,ENSMMUG00000004405,ENSMMUG00000017277,ENSMMUG00000001228
GO:0000086	G2/M transition of mitotic cell cycle	biological_process	0.077476	1	6	584	85	18463	ENSMMUG00000004760,ENSMMUG00000005456,ENSMMUG00000002965,ENSMMUG00000005052,ENSMMUG00000020274,ENSMMUG00000006265
GO:0003253	cardiac neural crest cell migration involved in outflow tract morphogenesis	biological_process	0.077675	1	1	584	3	18463	ENSMMUG00000048816
GO:0060337	type I interferon signaling pathway	biological_process	0.07776	1	3	584	33	18463	ENSMMUG00000013256,ENSMMUG00000022686,ENSMMUG00000000803
GO:1901070	guanosine-containing compound biosynthetic process	biological_process	0.077805	1	2	584	17	18463	ENSMMUG00000007755,ENSMMUG00000003857
GO:0072077	renal vesicle morphogenesis	biological_process	0.077839	1	2	584	14	18463	ENSMMUG00000048630,ENSMMUG00000012110
GO:0005184	neuropeptide hormone activity	molecular_function	0.077879	1	2	584	18	18463	ENSMMUG00000006406,ENSMMUG00000041847
GO:0003241	growth involved in heart morphogenesis	biological_process	0.07788	1	1	584	3	18463	ENSMMUG00000010586
GO:0043392	negative regulation of DNA binding	biological_process	0.078007	1	3	584	32	18463	ENSMMUG00000012110,ENSMMUG00000048816,ENSMMUG00000010621
GO:1902512	positive regulation of apoptotic DNA fragmentation	biological_process	0.07809	1	1	584	3	18463	ENSMMUG00000003907
GO:1903626	positive regulation of DNA catabolic process	biological_process	0.07809	1	1	584	3	18463	ENSMMUG00000003907
GO:0006978	DNA damage response, signal transduction by p53 class mediator resulting in transcription of p21 class mediator	biological_process	0.078199	1	2	584	13	18463	ENSMMUG00000016985,ENSMMUG00000016669
GO:0090317	negative regulation of intracellular protein transport	biological_process	0.078208	1	4	584	46	18463	ENSMMUG00000005218,ENSMMUG00000015267,ENSMMUG00000009101,ENSMMUG00000012332
GO:0050770	regulation of axonogenesis	biological_process	0.078488	1	8	584	125	18463	ENSMMUG00000018237,ENSMMUG00000016720,ENSMMUG00000002965,ENSMMUG00000023382,ENSMMUG00000001661,ENSMMUG00000012314,ENSMMUG00000040289,ENSMMUG00000021059
GO:0051898	negative regulation of protein kinase B signaling	biological_process	0.078524	1	3	584	29	18463	ENSMMUG00000007209,ENSMMUG00000014334,ENSMMUG00000021734
GO:0042220	response to cocaine	biological_process	0.078618	1	2	584	14	18463	ENSMMUG00000008297,ENSMMUG00000014334
GO:0046330	positive regulation of JNK cascade	biological_process	0.078698	1	7	584	108	18463	ENSMMUG00000017496,ENSMMUG00000011527,ENSMMUG00000021659,ENSMMUG00000000605,ENSMMUG00000020274,ENSMMUG00000000970,ENSMMUG00000003084
GO:0002260	lymphocyte homeostasis	biological_process	0.079066	1	4	584	47	18463	ENSMMUG00000001044,ENSMMUG00000008624,ENSMMUG00000003907,ENSMMUG00000007329
GO:0045655	regulation of monocyte differentiation	biological_process	0.079203	1	2	584	14	18463	ENSMMUG00000012979,ENSMMUG00000010760
GO:0007589	body fluid secretion	biological_process	0.079322	1	4	584	48	18463	ENSMMUG00000004053,ENSMMUG00000008714,ENSMMUG00000016616,ENSMMUG00000018650
GO:0046718	viral entry into host cell	biological_process	0.079474	1	4	584	52	18463	ENSMMUG00000013256,ENSMMUG00000005632,ENSMMUG00000015925,ENSMMUG00000003094
GO:0042157	lipoprotein metabolic process	biological_process	0.079542	1	7	584	113	18463	ENSMMUG00000014374,ENSMMUG00000001347,ENSMMUG00000013586,ENSMMUG00000029296,ENSMMUG00000010715,ENSMMUG00000010620,ENSMMUG00000016539
GO:0042476	odontogenesis	biological_process	0.079794	1	6	584	89	18463	ENSMMUG00000048816,ENSMMUG00000021688,ENSMMUG00000010621,ENSMMUG00000017946,ENSMMUG00000003907,ENSMMUG00000012110
GO:0044456	synapse part	cellular_component	0.079801	1	24	584	504	18463	ENSMMUG00000008297,ENSMMUG00000002952,ENSMMUG00000002965,ENSMMUG00000022891,ENSMMUG00000011009,ENSMMUG00000016837,ENSMMUG00000012193,ENSMMUG00000006894,ENSMMUG00000032109,ENSMMUG00000008847,ENSMMUG00000004599,ENSMMUG00000003236,ENSMMUG00000001661,ENSMMUG00000007533,ENSMMUG00000020277,ENSMMUG00000015436,ENSMMUG00000014035,ENSMMUG00000007064,ENSMMUG00000010272,ENSMMUG00000004696,ENSMMUG00000009683,…
GO:1901879	regulation of protein depolymerization	biological_process	0.079802	1	5	584	66	18463	ENSMMUG00000016358,ENSMMUG00000003201,ENSMMUG00000019172,ENSMMUG00000010507,ENSMMUG00000006894
GO:0045747	positive regulation of Notch signaling pathway	biological_process	0.079888	1	3	584	31	18463	ENSMMUG00000010586,ENSMMUG00000021144,ENSMMUG00000016074
GO:0007585	respiratory gaseous exchange	biological_process	0.079893	1	3	584	31	18463	ENSMMUG00000001661,ENSMMUG00000013029,ENSMMUG00000017496
GO:0043066	negative regulation of apoptotic process	biological_process	0.079907	1	25	584	550	18463	ENSMMUG00000003364,ENSMMUG00000041847,ENSMMUG00000008692,ENSMMUG00000015800,ENSMMUG00000021659,ENSMMUG00000023570,ENSMMUG00000004882,ENSMMUG00000021144,ENSMMUG00000048816,ENSMMUG00000021153,ENSMMUG00000012110,ENSMMUG00000002062,ENSMMUG00000008178,ENSMMUG00000003907,ENSMMUG00000007966,ENSMMUG00000007329,ENSMMUG00000016669,ENSMMUG00000020863,ENSMMUG00000006265,ENSMMUG00000022977,ENSMMUG00000022686,…
GO:0008283	cell proliferation	biological_process	0.080182	1	51	584	1235	18463	ENSMMUG00000017922,ENSMMUG00000022891,ENSMMUG00000014618,ENSMMUG00000001985,ENSMMUG00000013400,ENSMMUG00000004475,ENSMMUG00000021545,ENSMMUG00000048630,ENSMMUG00000004760,ENSMMUG00000007329,ENSMMUG00000031160,ENSMMUG00000012110,ENSMMUG00000011905,ENSMMUG00000018601,ENSMMUG00000021144,ENSMMUG00000048816,ENSMMUG00000004053,ENSMMUG00000022977,ENSMMUG00000008624,ENSMMUG00000015267,ENSMMUG00000006077,…
GO:0002702	positive regulation of production of molecular mediator of immune response	biological_process	0.080271	1	5	584	67	18463	ENSMMUG00000011527,ENSMMUG00000015302,ENSMMUG00000008665,ENSMMUG00000017274,ENSMMUG00000001519
GO:0045814	negative regulation of gene expression, epigenetic	biological_process	0.080444	1	5	584	70	18463	ENSMMUG00000008281,ENSMMUG00000009014,ENSMMUG00000012736,ENSMMUG00000010107,ENSMMUG00000002127
GO:1902445	regulation of mitochondrial membrane permeability involved in programmed necrotic cell death	biological_process	0.080881	1	1	584	3	18463	ENSMMUG00000003907
GO:0006757	ATP generation from ADP	biological_process	0.081043	1	5	584	80	18463	ENSMMUG00000015302,ENSMMUG00000021877,ENSMMUG00000004173,ENSMMUG00000023143,ENSMMUG00000006077
GO:0010565	regulation of cellular ketone metabolic process	biological_process	0.081115	1	7	584	107	18463	ENSMMUG00000005322,ENSMMUG00000020586,ENSMMUG00000003201,ENSMMUG00000039195,ENSMMUG00000009012,ENSMMUG00000001044,ENSMMUG00000021808
GO:0050220	prostaglandin-E synthase activity	molecular_function	0.081278	1	1	584	3	18463	ENSMMUG00000018258
GO:0019511	peptidyl-proline hydroxylation	biological_process	0.081351	1	2	584	13	18463	ENSMMUG00000000040,ENSMMUG00000001197
GO:1902285	semaphorin-plexin signaling pathway involved in neuron projection guidance	biological_process	0.081816	1	2	584	13	18463	ENSMMUG00000018237,ENSMMUG00000016720
GO:0002339	B cell selection	biological_process	0.081885	1	1	584	3	18463	ENSMMUG00000003907
GO:0050848	regulation of calcium-mediated signaling	biological_process	0.081978	1	4	584	47	18463	ENSMMUG00000008297,ENSMMUG00000021308,ENSMMUG00000001404,ENSMMUG00000021545
GO:0048878	chemical homeostasis	biological_process	0.08211	1	35	584	808	18463	ENSMMUG00000017922,ENSMMUG00000016553,ENSMMUG00000013400,ENSMMUG00000009893,ENSMMUG00000017262,ENSMMUG00000018650,ENSMMUG00000009901,ENSMMUG00000007329,ENSMMUG00000009439,ENSMMUG00000043269,ENSMMUG00000010272,ENSMMUG00000015302,ENSMMUG00000008576,ENSMMUG00000007209,ENSMMUG00000014334,ENSMMUG00000043400,ENSMMUG00000001661,ENSMMUG00000014782,ENSMMUG00000009316,ENSMMUG00000021808,ENSMMUG00000012141,…
GO:0048871	multicellular organismal homeostasis	biological_process	0.082131	1	13	584	251	18463	ENSMMUG00000009893,ENSMMUG00000010760,ENSMMUG00000007315,ENSMMUG00000020212,ENSMMUG00000012141,ENSMMUG00000006406,ENSMMUG00000010895,ENSMMUG00000007329,ENSMMUG00000008297,ENSMMUG00000012110,ENSMMUG00000003907,ENSMMUG00000014334,ENSMMUG00000021144
GO:0070062	extracellular exosome	cellular_component	0.082141	1	5	584	65	18463	ENSMMUG00000014983,ENSMMUG00000023340,ENSMMUG00000020212,ENSMMUG00000044344,ENSMMUG00000004696
GO:0008537	proteasome activator complex	cellular_component	0.082172	1	1	584	3	18463	ENSMMUG00000012462
GO:2000010	positive regulation of protein localization to cell surface	biological_process	0.082223	1	2	584	15	18463	ENSMMUG00000022686,ENSMMUG00000001044
GO:0050867	positive regulation of cell activation	biological_process	0.082251	1	13	584	260	18463	ENSMMUG00000001985,ENSMMUG00000008665,ENSMMUG00000008624,ENSMMUG00000007563,ENSMMUG00000004053,ENSMMUG00000005791,ENSMMUG00000008692,ENSMMUG00000021545,ENSMMUG00000007329,ENSMMUG00000007966,ENSMMUG00000007085,ENSMMUG00000017274,ENSMMUG00000005322
GO:0061318	renal filtration cell differentiation	biological_process	0.082324	1	2	584	14	18463	ENSMMUG00000002952,ENSMMUG00000032109
GO:0072112	glomerular visceral epithelial cell differentiation	biological_process	0.082324	1	2	584	14	18463	ENSMMUG00000002952,ENSMMUG00000032109
GO:0051222	positive regulation of protein transport	biological_process	0.082374	1	14	584	273	18463	ENSMMUG00000018008,ENSMMUG00000001633,ENSMMUG00000044865,ENSMMUG00000021659,ENSMMUG00000015302,ENSMMUG00000019457,ENSMMUG00000007209,ENSMMUG00000006398,ENSMMUG00000014334,ENSMMUG00000012110,ENSMMUG00000014045,ENSMMUG00000021096,ENSMMUG00000013955,ENSMMUG00000005322
GO:0033120	positive regulation of RNA splicing	biological_process	0.082535	1	3	584	32	18463	ENSMMUG00000022101,ENSMMUG00000004696,ENSMMUG00000040965
GO:0040007	growth	biological_process	0.082566	1	29	584	643	18463	ENSMMUG00000045241,ENSMMUG00000040289,ENSMMUG00000019457,ENSMMUG00000010102,ENSMMUG00000006761,ENSMMUG00000022686,ENSMMUG00000007003,ENSMMUG00000014782,ENSMMUG00000016985,ENSMMUG00000011976,ENSMMUG00000014334,ENSMMUG00000001044,ENSMMUG00000010760,ENSMMUG00000023340,ENSMMUG00000000578,ENSMMUG00000012314,ENSMMUG00000016553,ENSMMUG00000007360,ENSMMUG00000022101,ENSMMUG00000007563,ENSMMUG00000002266,…
GO:0004004	ATP-dependent RNA helicase activity	molecular_function	0.082661	1	3	584	28	18463	ENSMMUG00000023286,ENSMMUG00000023261,ENSMMUG00000017902
GO:0045076	regulation of interleukin-2 biosynthetic process	biological_process	0.082759	1	2	584	14	18463	ENSMMUG00000008624,ENSMMUG00000003084
GO:0045744	negative regulation of G-protein coupled receptor protein signaling pathway	biological_process	0.082836	1	3	584	32	18463	ENSMMUG00000014334,ENSMMUG00000021808,ENSMMUG00000015925
GO:0001505	regulation of neurotransmitter levels	biological_process	0.08313	1	9	584	150	18463	ENSMMUG00000014035,ENSMMUG00000009683,ENSMMUG00000007209,ENSMMUG00000006406,ENSMMUG00000021257,ENSMMUG00000003236,ENSMMUG00000014334,ENSMMUG00000020277,ENSMMUG00000007533
GO:0065009	regulation of molecular function	biological_process	0.083246	1	85	584	2172	18463	ENSMMUG00000020086,ENSMMUG00000017496,ENSMMUG00000003933,ENSMMUG00000002917,ENSMMUG00000021057,ENSMMUG00000020586,ENSMMUG00000006761,ENSMMUG00000007209,ENSMMUG00000002923,ENSMMUG00000006077,ENSMMUG00000002062,ENSMMUG00000042076,ENSMMUG00000015690,ENSMMUG00000048816,ENSMMUG00000016074,ENSMMUG00000022393,ENSMMUG00000009439,ENSMMUG00000005791,ENSMMUG00000003178,ENSMMUG00000048630,ENSMMUG00000041404,…
GO:1901701	cellular response to oxygen-containing compound	biological_process	0.083365	1	29	584	655	18463	ENSMMUG00000007563,ENSMMUG00000023340,ENSMMUG00000007950,ENSMMUG00000004475,ENSMMUG00000016276,ENSMMUG00000023286,ENSMMUG00000000578,ENSMMUG00000012141,ENSMMUG00000007966,ENSMMUG00000022922,ENSMMUG00000011527,ENSMMUG00000003603,ENSMMUG00000012110,ENSMMUG00000011277,ENSMMUG00000010453,ENSMMUG00000018401,ENSMMUG00000017985,ENSMMUG00000002266,ENSMMUG00000006761,ENSMMUG00000004053,ENSMMUG00000010886,…
GO:0060972	left/right pattern formation	biological_process	0.08338	1	2	584	14	18463	ENSMMUG00000012110,ENSMMUG00000021144
GO:0043491	protein kinase B signaling	biological_process	0.08352	1	8	584	132	18463	ENSMMUG00000014334,ENSMMUG00000001044,ENSMMUG00000021734,ENSMMUG00000005322,ENSMMUG00000005483,ENSMMUG00000022686,ENSMMUG00000007209,ENSMMUG00000002923
GO:0042692	muscle cell differentiation	biological_process	0.08353	1	14	584	269	18463	ENSMMUG00000021144,ENSMMUG00000021787,ENSMMUG00000004599,ENSMMUG00000012110,ENSMMUG00000001044,ENSMMUG00000010586,ENSMMUG00000012141,ENSMMUG00000007209,ENSMMUG00000040121,ENSMMUG00000040289,ENSMMUG00000008692,ENSMMUG00000006077,ENSMMUG00000020863,ENSMMUG00000001208
GO:0042102	positive regulation of T cell proliferation	biological_process	0.083541	1	5	584	68	18463	ENSMMUG00000007329,ENSMMUG00000008624,ENSMMUG00000001985,ENSMMUG00000005322,ENSMMUG00000021545
GO:0021692	cerebellar Purkinje cell layer morphogenesis	biological_process	0.083594	1	2	584	14	18463	ENSMMUG00000042839,ENSMMUG00000021144
GO:0017136	NAD-dependent histone deacetylase activity	molecular_function	0.083669	1	2	584	15	18463	ENSMMUG00000006077,ENSMMUG00000021655
GO:0009226	nucleotide-sugar biosynthetic process	biological_process	0.083699	1	2	584	14	18463	ENSMMUG00000047506,ENSMMUG00000014664
GO:0007040	lysosome organization	biological_process	0.083782	1	4	584	47	18463	ENSMMUG00000016882,ENSMMUG00000007293,ENSMMUG00000020053,ENSMMUG00000007329
GO:0080171	lytic vacuole organization	biological_process	0.083782	1	4	584	47	18463	ENSMMUG00000016882,ENSMMUG00000020053,ENSMMUG00000007293,ENSMMUG00000007329
GO:0002076	osteoblast development	biological_process	0.083807	1	2	584	14	18463	ENSMMUG00000006077,ENSMMUG00000021257
GO:2000251	positive regulation of actin cytoskeleton reorganization	biological_process	0.083861	1	2	584	15	18463	ENSMMUG00000002923,ENSMMUG00000021659
GO:0003839	gamma-glutamylcyclotransferase activity	molecular_function	0.08404	1	1	584	3	18463	ENSMMUG00000014542
GO:0051046	regulation of secretion	biological_process	0.084085	1	24	584	526	18463	ENSMMUG00000018650,ENSMMUG00000048630,ENSMMUG00000006406,ENSMMUG00000044865,ENSMMUG00000008833,ENSMMUG00000021808,ENSMMUG00000005322,ENSMMUG00000011527,ENSMMUG00000014045,ENSMMUG00000011905,ENSMMUG00000008714,ENSMMUG00000007209,ENSMMUG00000019457,ENSMMUG00000015302,ENSMMUG00000014035,ENSMMUG00000004173,ENSMMUG00000008624,ENSMMUG00000001633,ENSMMUG00000020277,ENSMMUG00000016616,ENSMMUG00000003839,…
GO:0035102	PRC1 complex	cellular_component	0.084169	1	2	584	15	18463	ENSMMUG00000002127,ENSMMUG00000016418
GO:0003278	apoptotic process involved in heart morphogenesis	biological_process	0.084215	1	1	584	4	18463	ENSMMUG00000048816
GO:0035850	epithelial cell differentiation involved in kidney development	biological_process	0.084268	1	3	584	30	18463	ENSMMUG00000032109,ENSMMUG00000002952,ENSMMUG00000048630
GO:0001516	prostaglandin biosynthetic process	biological_process	0.08462	1	2	584	15	18463	ENSMMUG00000012380,ENSMMUG00000015449
GO:0046457	prostanoid biosynthetic process	biological_process	0.08462	1	2	584	15	18463	ENSMMUG00000012380,ENSMMUG00000015449
GO:0071357	cellular response to type I interferon	biological_process	0.084721	1	3	584	34	18463	ENSMMUG00000000803,ENSMMUG00000022686,ENSMMUG00000013256
GO:0009056	catabolic process	biological_process	0.085096	1	73	584	1873	18463	ENSMMUG00000003907,ENSMMUG00000021690,ENSMMUG00000011528,ENSMMUG00000005192,ENSMMUG00000008742,ENSMMUG00000010543,ENSMMUG00000010331,ENSMMUG00000020441,ENSMMUG00000000605,ENSMMUG00000005280,ENSMMUG00000016507,ENSMMUG00000015449,ENSMMUG00000014045,ENSMMUG00000004760,ENSMMUG00000012462,ENSMMUG00000002266,ENSMMUG00000016085,ENSMMUG00000001197,ENSMMUG00000007950,ENSMMUG00000022395,ENSMMUG00000003149,…
GO:0004521	endoribonuclease activity	molecular_function	0.085273	1	4	584	50	18463	ENSMMUG00000007195,ENSMMUG00000014475,ENSMMUG00000022123,ENSMMUG00000012193
GO:0009208	pyrimidine ribonucleoside triphosphate metabolic process	biological_process	0.085678	1	2	584	15	18463	ENSMMUG00000003857,ENSMMUG00000007755
GO:2000316	regulation of T-helper 17 type immune response	biological_process	0.085689	1	2	584	14	18463	ENSMMUG00000008624,ENSMMUG00000004053
GO:0051710	regulation of cytolysis in other organism	biological_process	0.085705	1	1	584	3	18463	ENSMMUG00000008742
GO:0045668	negative regulation of osteoblast differentiation	biological_process	0.085826	1	3	584	32	18463	ENSMMUG00000021655,ENSMMUG00000006077,ENSMMUG00000048816
GO:0045065	cytotoxic T cell differentiation	biological_process	0.085828	1	1	584	3	18463	ENSMMUG00000001985
GO:0044700	single organism signaling	biological_process	0.085846	1	165	584	4573	18463	ENSMMUG00000049219,ENSMMUG00000001228,ENSMMUG00000009101,ENSMMUG00000003084,ENSMMUG00000004179,ENSMMUG00000018853,ENSMMUG00000006927,ENSMMUG00000007064,ENSMMUG00000014035,ENSMMUG00000000384,ENSMMUG00000043739,ENSMMUG00000002260,ENSMMUG00000022922,ENSMMUG00000011527,ENSMMUG00000044344,ENSMMUG00000016720,ENSMMUG00000015925,ENSMMUG00000001404,ENSMMUG00000032109,ENSMMUG00000041847,ENSMMUG00000013256,…
GO:0010950	positive regulation of endopeptidase activity	biological_process	0.085931	1	7	584	111	18463	ENSMMUG00000021976,ENSMMUG00000003907,ENSMMUG00000012462,ENSMMUG00000007209,ENSMMUG00000000040,ENSMMUG00000018037,ENSMMUG00000003084
GO:2000666	negative regulation of interleukin-13 secretion	biological_process	0.086	1	1	584	3	18463	ENSMMUG00000011905
GO:0051592	response to calcium ion	biological_process	0.086314	1	6	584	87	18463	ENSMMUG00000001404,ENSMMUG00000007360,ENSMMUG00000004599,ENSMMUG00000005854,ENSMMUG00000022598,ENSMMUG00000014430
GO:0042772	DNA damage response, signal transduction resulting in transcription	biological_process	0.086347	1	2	584	14	18463	ENSMMUG00000016669,ENSMMUG00000016985
GO:0032008	positive regulation of TOR signaling	biological_process	0.086514	1	3	584	32	18463	ENSMMUG00000005322,ENSMMUG00000006761,ENSMMUG00000018401
GO:0000066	mitochondrial ornithine transport	biological_process	0.086516	1	1	584	3	18463	ENSMMUG00000009738
GO:1990575	mitochondrial L-ornithine transmembrane transport	biological_process	0.086516	1	1	584	3	18463	ENSMMUG00000009738
GO:0098581	detection of external biotic stimulus	biological_process	0.086753	1	2	584	14	18463	ENSMMUG00000007563,ENSMMUG00000008742
GO:0003215	cardiac right ventricle morphogenesis	biological_process	0.086824	1	2	584	15	18463	ENSMMUG00000010621,ENSMMUG00000048816
GO:0072087	renal vesicle development	biological_process	0.086879	1	2	584	15	18463	ENSMMUG00000012110,ENSMMUG00000048630
GO:0003163	sinoatrial node development	biological_process	0.086933	1	1	584	3	18463	ENSMMUG00000010586
GO:0060921	sinoatrial node cell differentiation	biological_process	0.086933	1	1	584	3	18463	ENSMMUG00000010586
GO:0016854	racemase and epimerase activity	molecular_function	0.086958	1	2	584	17	18463	ENSMMUG00000017518,ENSMMUG00000014664
GO:0032411	positive regulation of transporter activity	biological_process	0.087081	1	4	584	48	18463	ENSMMUG00000021787,ENSMMUG00000009439,ENSMMUG00000018650,ENSMMUG00000016616
GO:0007165	signal transduction	biological_process	0.087236	1	153	584	4242	18463	ENSMMUG00000016757,ENSMMUG00000018657,ENSMMUG00000017922,ENSMMUG00000018650,ENSMMUG00000016914,ENSMMUG00000008692,ENSMMUG00000006744,ENSMMUG00000011905,ENSMMUG00000001793,ENSMMUG00000021144,ENSMMUG00000021738,ENSMMUG00000008624,ENSMMUG00000015267,ENSMMUG00000022686,ENSMMUG00000010107,ENSMMUG00000040289,ENSMMUG00000001300,ENSMMUG00000026981,ENSMMUG00000018237,ENSMMUG00000014349,ENSMMUG00000001661,…
GO:0009996	negative regulation of cell fate specification	biological_process	0.087514	1	1	584	4	18463	ENSMMUG00000010586
GO:0006203	dGTP catabolic process	biological_process	0.087563	1	1	584	3	18463	ENSMMUG00000022072
GO:0009217	purine deoxyribonucleoside triphosphate catabolic process	biological_process	0.087563	1	1	584	3	18463	ENSMMUG00000022072
GO:0065004	protein-DNA complex assembly	biological_process	0.087735	1	9	584	189	18463	ENSMMUG00000016706,ENSMMUG00000041727,ENSMMUG00000020992,ENSMMUG00000042992,ENSMMUG00000029174,ENSMMUG00000001267,ENSMMUG00000001791,ENSMMUG00000012736,ENSMMUG00000010890
GO:0002252	immune effector process	biological_process	0.08805	1	23	584	536	18463	ENSMMUG00000014664,ENSMMUG00000010886,ENSMMUG00000004053,ENSMMUG00000015302,ENSMMUG00000008665,ENSMMUG00000008624,ENSMMUG00000013256,ENSMMUG00000003084,ENSMMUG00000017274,ENSMMUG00000008742,ENSMMUG00000005791,ENSMMUG00000007563,ENSMMUG00000016876,ENSMMUG00000044326,ENSMMUG00000001519,ENSMMUG00000011527,ENSMMUG00000007329,ENSMMUG00000014755,ENSMMUG00000005322,ENSMMUG00000002266,ENSMMUG00000000803,…
GO:0006399	tRNA metabolic process	biological_process	0.088094	1	9	584	159	18463	ENSMMUG00000013728,ENSMMUG00000032084,ENSMMUG00000008665,ENSMMUG00000022123,ENSMMUG00000004225,ENSMMUG00000006720,ENSMMUG00000007195,ENSMMUG00000023167,ENSMMUG00000011277
GO:0031590	wybutosine metabolic process	biological_process	0.088105	1	1	584	3	18463	ENSMMUG00000023167
GO:0031591	wybutosine biosynthetic process	biological_process	0.088105	1	1	584	3	18463	ENSMMUG00000023167
GO:0016477	cell migration	biological_process	0.088174	1	44	584	1056	18463	ENSMMUG00000040289,ENSMMUG00000007209,ENSMMUG00000004217,ENSMMUG00000018237,ENSMMUG00000014334,ENSMMUG00000017496,ENSMMUG00000008692,ENSMMUG00000014411,ENSMMUG00000000164,ENSMMUG00000018650,ENSMMUG00000013400,ENSMMUG00000014618,ENSMMUG00000007563,ENSMMUG00000009893,ENSMMUG00000022229,ENSMMUG00000011614,ENSMMUG00000015690,ENSMMUG00000048816,ENSMMUG00000031214,ENSMMUG00000040163,ENSMMUG00000014045,…
GO:1903225	negative regulation of endodermal cell differentiation	biological_process	0.088397	1	1	584	3	18463	ENSMMUG00000010586
GO:0051693	actin filament capping	biological_process	0.088698	1	3	584	31	18463	ENSMMUG00000019172,ENSMMUG00000006894,ENSMMUG00000016358
GO:0002708	positive regulation of lymphocyte mediated immunity	biological_process	0.088736	1	6	584	99	18463	ENSMMUG00000011527,ENSMMUG00000008624,ENSMMUG00000008665,ENSMMUG00000001519,ENSMMUG00000044326,ENSMMUG00000017274
GO:0010181	FMN binding	molecular_function	0.089102	1	2	584	14	18463	ENSMMUG00000018107,ENSMMUG00000020086
GO:0003724	RNA helicase activity	molecular_function	0.089149	1	3	584	29	18463	ENSMMUG00000023286,ENSMMUG00000023261,ENSMMUG00000017902
GO:0043524	negative regulation of neuron apoptotic process	biological_process	0.089224	1	6	584	90	18463	ENSMMUG00000007329,ENSMMUG00000021659,ENSMMUG00000003907,ENSMMUG00000017274,ENSMMUG00000001661,ENSMMUG00000006265
GO:0008285	negative regulation of cell proliferation	biological_process	0.089236	1	20	584	422	18463	ENSMMUG00000015267,ENSMMUG00000008624,ENSMMUG00000004053,ENSMMUG00000007209,ENSMMUG00000006077,ENSMMUG00000014334,ENSMMUG00000007085,ENSMMUG00000017423,ENSMMUG00000016985,ENSMMUG00000004179,ENSMMUG00000014618,ENSMMUG00000017922,ENSMMUG00000021659,ENSMMUG00000048630,ENSMMUG00000042839,ENSMMUG00000003907,ENSMMUG00000018601,ENSMMUG00000011905,ENSMMUG00000031160,ENSMMUG00000021144
GO:0005102	receptor binding	molecular_function	0.089327	1	46	584	1170	18463	ENSMMUG00000005619,ENSMMUG00000002197,ENSMMUG00000023290,ENSMMUG00000049219,ENSMMUG00000015099,ENSMMUG00000003236,ENSMMUG00000018853,ENSMMUG00000000332,ENSMMUG00000003346,ENSMMUG00000012776,ENSMMUG00000021808,ENSMMUG00000023340,ENSMMUG00000006406,ENSMMUG00000041847,ENSMMUG00000020274,ENSMMUG00000000578,ENSMMUG00000043227,ENSMMUG00000010715,ENSMMUG00000011527,ENSMMUG00000022922,ENSMMUG00000008297,…
GO:0051271	negative regulation of cellular component movement	biological_process	0.089731	1	12	584	223	18463	ENSMMUG00000014618,ENSMMUG00000009893,ENSMMUG00000005619,ENSMMUG00000015434,ENSMMUG00000023340,ENSMMUG00000008714,ENSMMUG00000040289,ENSMMUG00000001044,ENSMMUG00000014334,ENSMMUG00000014045,ENSMMUG00000011614,ENSMMUG00000022229
GO:0070091	glucagon secretion	biological_process	0.089762	1	1	584	4	18463	ENSMMUG00000005322
GO:0070092	regulation of glucagon secretion	biological_process	0.089762	1	1	584	4	18463	ENSMMUG00000005322
GO:2000297	negative regulation of synapse maturation	biological_process	0.089831	1	1	584	3	18463	ENSMMUG00000001404
GO:0008186	RNA-dependent ATPase activity	molecular_function	0.089843	1	3	584	29	18463	ENSMMUG00000023286,ENSMMUG00000017902,ENSMMUG00000023261
GO:0007417	central nervous system development	biological_process	0.089978	1	26	584	581	18463	ENSMMUG00000003338,ENSMMUG00000010895,ENSMMUG00000011905,ENSMMUG00000003907,ENSMMUG00000012110,ENSMMUG00000023382,ENSMMUG00000005322,ENSMMUG00000002952,ENSMMUG00000021144,ENSMMUG00000004882,ENSMMUG00000001404,ENSMMUG00000006089,ENSMMUG00000014618,ENSMMUG00000006744,ENSMMUG00000042839,ENSMMUG00000048630,ENSMMUG00000007085,ENSMMUG00000014334,ENSMMUG00000017496,ENSMMUG00000017274,ENSMMUG00000001661,…
GO:0072311	glomerular epithelial cell differentiation	biological_process	0.090302	1	2	584	15	18463	ENSMMUG00000002952,ENSMMUG00000032109
GO:0030018	Z disc	cellular_component	0.090313	1	6	584	89	18463	ENSMMUG00000049219,ENSMMUG00000021308,ENSMMUG00000004599,ENSMMUG00000001208,ENSMMUG00000014762,ENSMMUG00000018525
GO:0060708	spongiotrophoblast differentiation	biological_process	0.090412	1	1	584	4	18463	ENSMMUG00000048630
GO:0031057	negative regulation of histone modification	biological_process	0.090432	1	3	584	30	18463	ENSMMUG00000010649,ENSMMUG00000015800,ENSMMUG00000008624
GO:0044424	intracellular part	cellular_component	0.090606	1	402	584	12061	18463	ENSMMUG00000012332,ENSMMUG00000006027,ENSMMUG00000019613,ENSMMUG00000018677,ENSMMUG00000005218,ENSMMUG00000002062,ENSMMUG00000018401,ENSMMUG00000021324,ENSMMUG00000012044,ENSMMUG00000041404,ENSMMUG00000010507,ENSMMUG00000021545,ENSMMUG00000004273,ENSMMUG00000010890,ENSMMUG00000001860,ENSMMUG00000020992,ENSMMUG00000017923,ENSMMUG00000002163,ENSMMUG00000007003,ENSMMUG00000020086,ENSMMUG00000020648,…
GO:1901653	cellular response to peptide	biological_process	0.090641	1	11	584	206	18463	ENSMMUG00000020586,ENSMMUG00000018853,ENSMMUG00000003603,ENSMMUG00000011277,ENSMMUG00000001044,ENSMMUG00000022922,ENSMMUG00000000578,ENSMMUG00000007209,ENSMMUG00000016276,ENSMMUG00000023143,ENSMMUG00000004053
GO:0022402	cell cycle process	biological_process	0.090658	1	40	584	940	18463	ENSMMUG00000048630,ENSMMUG00000010890,ENSMMUG00000022101,ENSMMUG00000012462,ENSMMUG00000004760,ENSMMUG00000018677,ENSMMUG00000009151,ENSMMUG00000007209,ENSMMUG00000010107,ENSMMUG00000005052,ENSMMUG00000006761,ENSMMUG00000022686,ENSMMUG00000007003,ENSMMUG00000009684,ENSMMUG00000007477,ENSMMUG00000014334,ENSMMUG00000008127,ENSMMUG00000003149,ENSMMUG00000007315,ENSMMUG00000023286,ENSMMUG00000012141,…
GO:0007252	I-kappaB phosphorylation	biological_process	0.090686	1	2	584	14	18463	ENSMMUG00000001044,ENSMMUG00000011527
GO:0002904	positive regulation of B cell apoptotic process	biological_process	0.090752	1	1	584	3	18463	ENSMMUG00000003907
GO:1901984	negative regulation of protein acetylation	biological_process	0.091011	1	2	584	15	18463	ENSMMUG00000015800,ENSMMUG00000008624
GO:2000757	negative regulation of peptidyl-lysine acetylation	biological_process	0.091011	1	2	584	15	18463	ENSMMUG00000015800,ENSMMUG00000008624
GO:0032770	positive regulation of monooxygenase activity	biological_process	0.091059	1	2	584	15	18463	ENSMMUG00000001044,ENSMMUG00000020086
GO:0050807	regulation of synapse organization	biological_process	0.091063	1	6	584	91	18463	ENSMMUG00000023382,ENSMMUG00000032109,ENSMMUG00000001661,ENSMMUG00000021059,ENSMMUG00000001404,ENSMMUG00000003149
GO:0010766	negative regulation of sodium ion transport	biological_process	0.09121	1	2	584	14	18463	ENSMMUG00000016616,ENSMMUG00000018650
GO:0003094	glomerular filtration	biological_process	0.091428	1	2	584	14	18463	ENSMMUG00000032109,ENSMMUG00000008714
GO:0006464	cellular protein modification process	biological_process	0.091704	1	122	584	3265	18463	ENSMMUG00000016276,ENSMMUG00000006744,ENSMMUG00000018650,ENSMMUG00000016085,ENSMMUG00000001197,ENSMMUG00000008833,ENSMMUG00000000525,ENSMMUG00000014618,ENSMMUG00000016757,ENSMMUG00000001347,ENSMMUG00000046991,ENSMMUG00000011133,ENSMMUG00000014045,ENSMMUG00000004760,ENSMMUG00000031160,ENSMMUG00000040289,ENSMMUG00000018686,ENSMMUG00000002211,ENSMMUG00000010107,ENSMMUG00000022686,ENSMMUG00000016906,…
GO:0036211	protein modification process	biological_process	0.091704	1	122	584	3265	18463	ENSMMUG00000003084,ENSMMUG00000009101,ENSMMUG00000009506,ENSMMUG00000023290,ENSMMUG00000049219,ENSMMUG00000007762,ENSMMUG00000002122,ENSMMUG00000005697,ENSMMUG00000001044,ENSMMUG00000002260,ENSMMUG00000031669,ENSMMUG00000017428,ENSMMUG00000000632,ENSMMUG00000019457,ENSMMUG00000014035,ENSMMUG00000021877,ENSMMUG00000007064,ENSMMUG00000005456,ENSMMUG00000002433,ENSMMUG00000005005,ENSMMUG00000005322,…
GO:0002232	leukocyte chemotaxis involved in inflammatory response	biological_process	0.091866	1	1	584	3	18463	ENSMMUG00000007563
GO:0071157	negative regulation of cell cycle arrest	biological_process	0.09201	1	2	584	16	18463	ENSMMUG00000022686,ENSMMUG00000007209
GO:0010972	negative regulation of G2/M transition of mitotic cell cycle	biological_process	0.092045	1	3	584	32	18463	ENSMMUG00000004760,ENSMMUG00000020274,ENSMMUG00000002965
GO:0019842	vitamin binding	molecular_function	0.092078	1	4	584	48	18463	ENSMMUG00000011909,ENSMMUG00000000040,ENSMMUG00000001197,ENSMMUG00000010453
GO:0045085	negative regulation of interleukin-2 biosynthetic process	biological_process	0.092133	1	1	584	3	18463	ENSMMUG00000008624
GO:0030334	regulation of cell migration	biological_process	0.09222	1	28	584	622	18463	ENSMMUG00000005619,ENSMMUG00000015434,ENSMMUG00000002433,ENSMMUG00000007209,ENSMMUG00000040289,ENSMMUG00000008714,ENSMMUG00000021655,ENSMMUG00000017496,ENSMMUG00000001044,ENSMMUG00000014334,ENSMMUG00000004599,ENSMMUG00000018237,ENSMMUG00000009893,ENSMMUG00000014618,ENSMMUG00000007563,ENSMMUG00000021659,ENSMMUG00000043227,ENSMMUG00000018650,ENSMMUG00000023340,ENSMMUG00000008692,ENSMMUG00000012110,…
GO:0051249	regulation of lymphocyte activation	biological_process	0.092248	1	16	584	341	18463	ENSMMUG00000007085,ENSMMUG00000017274,ENSMMUG00000008665,ENSMMUG00000008624,ENSMMUG00000004053,ENSMMUG00000011905,ENSMMUG00000007329,ENSMMUG00000007966,ENSMMUG00000005322,ENSMMUG00000001985,ENSMMUG00000008742,ENSMMUG00000005791,ENSMMUG00000012141,ENSMMUG00000008692,ENSMMUG00000021545,ENSMMUG00000012193
GO:0033829	O-fucosylpeptide 3-beta-N-acetylglucosaminyltransferase activity	molecular_function	0.092291	1	1	584	3	18463	ENSMMUG00000016074
GO:0070891	lipoteichoic acid binding	molecular_function	0.092373	1	1	584	3	18463	ENSMMUG00000007563
GO:0021699	cerebellar cortex maturation	biological_process	0.09254	1	1	584	3	18463	ENSMMUG00000042839
GO:0038108	negative regulation of appetite by leptin-mediated signaling pathway	biological_process	0.092841	1	1	584	3	18463	ENSMMUG00000005322
GO:0044815	DNA packaging complex	cellular_component	0.093087	1	5	584	111	18463	ENSMMUG00000044496,ENSMMUG00000001763,ENSMMUG00000018677,ENSMMUG00000041727,ENSMMUG00000012736
GO:0042269	regulation of natural killer cell mediated cytotoxicity	biological_process	0.093152	1	3	584	33	18463	ENSMMUG00000005791,ENSMMUG00000001519,ENSMMUG00000005322
GO:0032426	stereocilium bundle tip	cellular_component	0.093205	1	2	584	14	18463	ENSMMUG00000023676,ENSMMUG00000008297
GO:0051651	maintenance of location in cell	biological_process	0.093292	1	6	584	92	18463	ENSMMUG00000004931,ENSMMUG00000018525,ENSMMUG00000022891,ENSMMUG00000015302,ENSMMUG00000001044,ENSMMUG00000005218
GO:0050671	positive regulation of lymphocyte proliferation	biological_process	0.093439	1	6	584	91	18463	ENSMMUG00000017274,ENSMMUG00000021545,ENSMMUG00000005322,ENSMMUG00000007329,ENSMMUG00000001985,ENSMMUG00000008624
GO:0070230	positive regulation of lymphocyte apoptotic process	biological_process	0.093502	1	2	584	16	18463	ENSMMUG00000008592,ENSMMUG00000003907
GO:0045444	fat cell differentiation	biological_process	0.093508	1	9	584	160	18463	ENSMMUG00000004053,ENSMMUG00000005190,ENSMMUG00000016669,ENSMMUG00000007209,ENSMMUG00000010102,ENSMMUG00000007085,ENSMMUG00000001044,ENSMMUG00000005322,ENSMMUG00000023701
GO:0019626	short-chain fatty acid catabolic process	biological_process	0.093514	1	1	584	3	18463	ENSMMUG00000020648
GO:0002325	natural killer cell differentiation involved in immune response	biological_process	0.093555	1	1	584	3	18463	ENSMMUG00000008742
GO:0008745	N-acetylmuramoyl-L-alanine amidase activity	molecular_function	0.093555	1	1	584	3	18463	ENSMMUG00000008742
GO:0016019	peptidoglycan receptor activity	molecular_function	0.093555	1	1	584	3	18463	ENSMMUG00000008742
GO:0032824	negative regulation of natural killer cell differentiation	biological_process	0.093555	1	1	584	3	18463	ENSMMUG00000008742
GO:0032826	regulation of natural killer cell differentiation involved in immune response	biological_process	0.093555	1	1	584	3	18463	ENSMMUG00000008742
GO:0032827	negative regulation of natural killer cell differentiation involved in immune response	biological_process	0.093555	1	1	584	3	18463	ENSMMUG00000008742
GO:0019348	dolichol metabolic process	biological_process	0.093691	1	1	584	3	18463	ENSMMUG00000014374
GO:0051049	regulation of transport	biological_process	0.093915	1	50	584	1208	18463	ENSMMUG00000021144,ENSMMUG00000012332,ENSMMUG00000009439,ENSMMUG00000007329,ENSMMUG00000014045,ENSMMUG00000005218,ENSMMUG00000012110,ENSMMUG00000011905,ENSMMUG00000040121,ENSMMUG00000048630,ENSMMUG00000000292,ENSMMUG00000018650,ENSMMUG00000006398,ENSMMUG00000008833,ENSMMUG00000014618,ENSMMUG00000018008,ENSMMUG00000013955,ENSMMUG00000020277,ENSMMUG00000014782,ENSMMUG00000003839,ENSMMUG00000014334,…
GO:1901223	negative regulation of NIK/NF-kappaB signaling	biological_process	0.09399	1	2	584	15	18463	ENSMMUG00000015690,ENSMMUG00000021655
GO:0061311	cell surface receptor signaling pathway involved in heart development	biological_process	0.094134	1	2	584	16	18463	ENSMMUG00000048816,ENSMMUG00000010586
GO:0002686	negative regulation of leukocyte migration	biological_process	0.094187	1	3	584	31	18463	ENSMMUG00000022229,ENSMMUG00000008714,ENSMMUG00000001044
GO:0030911	TPR domain binding	molecular_function	0.094206	1	1	584	3	18463	ENSMMUG00000049219
GO:0030742	GTP-dependent protein binding	molecular_function	0.094269	1	2	584	15	18463	ENSMMUG00000014035,ENSMMUG00000044865
GO:0060548	negative regulation of cell death	biological_process	0.094413	1	27	584	612	18463	ENSMMUG00000019096,ENSMMUG00000001044,ENSMMUG00000017274,ENSMMUG00000004179,ENSMMUG00000001661,ENSMMUG00000022686,ENSMMUG00000022977,ENSMMUG00000006265,ENSMMUG00000020863,ENSMMUG00000016669,ENSMMUG00000007329,ENSMMUG00000007966,ENSMMUG00000003907,ENSMMUG00000008178,ENSMMUG00000002062,ENSMMUG00000012110,ENSMMUG00000021153,ENSMMUG00000048816,ENSMMUG00000021144,ENSMMUG00000004882,ENSMMUG00000023570,…
GO:0006333	chromatin assembly or disassembly	biological_process	0.094649	1	7	584	140	18463	ENSMMUG00000017165,ENSMMUG00000016706,ENSMMUG00000001791,ENSMMUG00000041727,ENSMMUG00000020992,ENSMMUG00000012736,ENSMMUG00000015800
GO:0051179	localization	biological_process	0.094692	1	177	584	4827	18463	ENSMMUG00000013143,ENSMMUG00000013383,ENSMMUG00000003236,ENSMMUG00000017944,ENSMMUG00000011037,ENSMMUG00000004599,ENSMMUG00000019096,ENSMMUG00000015054,ENSMMUG00000015436,ENSMMUG00000005280,ENSMMUG00000005619,ENSMMUG00000015434,ENSMMUG00000001575,ENSMMUG00000011626,ENSMMUG00000001402,ENSMMUG00000008297,ENSMMUG00000010453,ENSMMUG00000013061,ENSMMUG00000021519,ENSMMUG00000003799,ENSMMUG00000015314,…
GO:1902685	positive regulation of receptor localization to synapse	biological_process	0.094785	1	1	584	3	18463	ENSMMUG00000022891
GO:0035927	RNA import into mitochondrion	biological_process	0.094853	1	1	584	4	18463	ENSMMUG00000007003
GO:1990246	uniplex complex	cellular_component	0.094965	1	1	584	3	18463	ENSMMUG00000013061
GO:0043501	skeletal muscle adaptation	biological_process	0.095215	1	2	584	15	18463	ENSMMUG00000014762,ENSMMUG00000004599
GO:0014823	response to activity	biological_process	0.095272	1	2	584	15	18463	ENSMMUG00000021808,ENSMMUG00000021877
GO:0030041	actin filament polymerization	biological_process	0.095362	1	8	584	143	18463	ENSMMUG00000007329,ENSMMUG00000010895,ENSMMUG00000010171,ENSMMUG00000019172,ENSMMUG00000015434,ENSMMUG00000016358,ENSMMUG00000002923,ENSMMUG00000006894
GO:0071821	FANCM-MHF complex	cellular_component	0.095645	1	1	584	3	18463	ENSMMUG00000010890
GO:0051445	regulation of meiotic cell cycle	biological_process	0.09565	1	3	584	32	18463	ENSMMUG00000016074,ENSMMUG00000048630,ENSMMUG00000003149
GO:0003323	type B pancreatic cell development	biological_process	0.095714	1	2	584	15	18463	ENSMMUG00000012110,ENSMMUG00000021144
GO:0005615	extracellular space	cellular_component	0.095896	1	42	584	1125	18463	ENSMMUG00000012776,ENSMMUG00000003346,ENSMMUG00000000332,ENSMMUG00000008742,ENSMMUG00000000578,ENSMMUG00000041847,ENSMMUG00000010331,ENSMMUG00000004832,ENSMMUG00000039166,ENSMMUG00000044344,ENSMMUG00000018598,ENSMMUG00000005322,ENSMMUG00000023701,ENSMMUG00000001633,ENSMMUG00000000384,ENSMMUG00000011909,ENSMMUG00000021257,ENSMMUG00000002122,ENSMMUG00000023290,ENSMMUG00000037781,ENSMMUG00000007563,…
GO:0015101	organic cation transmembrane transporter activity	molecular_function	0.096043	1	2	584	15	18463	ENSMMUG00000013863,ENSMMUG00000009738
GO:0051707	response to other organism	biological_process	0.09606	1	26	584	631	18463	ENSMMUG00000003084,ENSMMUG00000003839,ENSMMUG00000020441,ENSMMUG00000013256,ENSMMUG00000001044,ENSMMUG00000010886,ENSMMUG00000008624,ENSMMUG00000001633,ENSMMUG00000023701,ENSMMUG00000002266,ENSMMUG00000048801,ENSMMUG00000000803,ENSMMUG00000022393,ENSMMUG00000040163,ENSMMUG00000007966,ENSMMUG00000014755,ENSMMUG00000003603,ENSMMUG00000012193,ENSMMUG00000045298,ENSMMUG00000023286,ENSMMUG00000043227,…
GO:0043523	regulation of neuron apoptotic process	biological_process	0.096123	1	7	584	114	18463	ENSMMUG00000017274,ENSMMUG00000006265,ENSMMUG00000001661,ENSMMUG00000001197,ENSMMUG00000007329,ENSMMUG00000021659,ENSMMUG00000003907
GO:0000077	DNA damage checkpoint	biological_process	0.096131	1	6	584	91	18463	ENSMMUG00000020274,ENSMMUG00000010107,ENSMMUG00000002965,ENSMMUG00000021808,ENSMMUG00000044496,ENSMMUG00000004760
GO:0031941	filamentous actin	cellular_component	0.096183	1	3	584	31	18463	ENSMMUG00000004675,ENSMMUG00000010895,ENSMMUG00000023676
GO:2000675	negative regulation of type B pancreatic cell apoptotic process	biological_process	0.096184	1	1	584	3	18463	ENSMMUG00000002062
GO:0044706	multi-multicellular organism process	biological_process	0.096204	1	6	584	94	18463	ENSMMUG00000010102,ENSMMUG00000048630,ENSMMUG00000001661,ENSMMUG00000004475,ENSMMUG00000018601,ENSMMUG00000001044
GO:0005085	guanyl-nucleotide exchange factor activity	molecular_function	0.096264	1	11	584	202	18463	ENSMMUG00000001793,ENSMMUG00000018401,ENSMMUG00000023765,ENSMMUG00000022598,ENSMMUG00000011506,ENSMMUG00000006089,ENSMMUG00000018657,ENSMMUG00000008699,ENSMMUG00000000632,ENSMMUG00000042299,ENSMMUG00000004273
GO:0005757	mitochondrial permeability transition pore complex	cellular_component	0.096412	1	1	584	3	18463	ENSMMUG00000003907
GO:0043198	dendritic shaft	cellular_component	0.096491	1	2	584	15	18463	ENSMMUG00000022395,ENSMMUG00000007209
GO:0046540	U4/U6 x U5 tri-snRNP complex	cellular_component	0.09651	1	3	584	39	18463	ENSMMUG00000004405,ENSMMUG00000023261,ENSMMUG00000000264
GO:0097526	spliceosomal tri-snRNP complex	cellular_component	0.09651	1	3	584	39	18463	ENSMMUG00000004405,ENSMMUG00000023261,ENSMMUG00000000264
GO:0098758	response to interleukin-8	biological_process	0.096513	1	1	584	3	18463	ENSMMUG00000013400
GO:0098759	cellular response to interleukin-8	biological_process	0.096513	1	1	584	3	18463	ENSMMUG00000013400
GO:0031515	tRNA (m1A) methyltransferase complex	cellular_component	0.096598	1	1	584	3	18463	ENSMMUG00000013728
GO:0035966	response to topologically incorrect protein	biological_process	0.096686	1	6	584	97	18463	ENSMMUG00000009101,ENSMMUG00000014782,ENSMMUG00000049219,ENSMMUG00000004760,ENSMMUG00000004696,ENSMMUG00000003907
GO:1903792	negative regulation of anion transport	biological_process	0.096757	1	2	584	16	18463	ENSMMUG00000001044,ENSMMUG00000013955
GO:2000576	positive regulation of microtubule motor activity	biological_process	0.096783	1	1	584	4	18463	ENSMMUG00000004868
GO:2000580	regulation of ATP-dependent microtubule motor activity, plus-end-directed	biological_process	0.096783	1	1	584	4	18463	ENSMMUG00000004868
GO:2000582	positive regulation of ATP-dependent microtubule motor activity, plus-end-directed	biological_process	0.096783	1	1	584	4	18463	ENSMMUG00000004868
GO:0007611	learning or memory	biological_process	0.096898	1	9	584	155	18463	ENSMMUG00000016669,ENSMMUG00000001404,ENSMMUG00000016553,ENSMMUG00000014618,ENSMMUG00000011506,ENSMMUG00000001661,ENSMMUG00000023382,ENSMMUG00000002965,ENSMMUG00000014334
GO:0061325	cell proliferation involved in outflow tract morphogenesis	biological_process	0.097007	1	1	584	3	18463	ENSMMUG00000048816
GO:0010818	T cell chemotaxis	biological_process	0.097138	1	2	584	18	18463	ENSMMUG00000018650,ENSMMUG00000008692
GO:0031491	nucleosome binding	molecular_function	0.097205	1	4	584	68	18463	ENSMMUG00000020992,ENSMMUG00000012736,ENSMMUG00000010649,ENSMMUG00000015800
GO:0009137	purine nucleoside diphosphate catabolic process	biological_process	0.097214	1	1	584	4	18463	ENSMMUG00000005056
GO:0009181	purine ribonucleoside diphosphate catabolic process	biological_process	0.097214	1	1	584	4	18463	ENSMMUG00000005056
GO:1901741	positive regulation of myoblast fusion	biological_process	0.097224	1	2	584	17	18463	ENSMMUG00000008692,ENSMMUG00000040121
GO:1901097	negative regulation of autophagosome maturation	biological_process	0.097241	1	1	584	3	18463	ENSMMUG00000010543
GO:0033267	axon part	cellular_component	0.097244	1	8	584	135	18463	ENSMMUG00000020274,ENSMMUG00000011333,ENSMMUG00000007209,ENSMMUG00000016837,ENSMMUG00000009683,ENSMMUG00000004696,ENSMMUG00000022686,ENSMMUG00000017496
GO:0032946	positive regulation of mononuclear cell proliferation	biological_process	0.09753	1	6	584	92	18463	ENSMMUG00000007329,ENSMMUG00000001985,ENSMMUG00000008624,ENSMMUG00000021545,ENSMMUG00000017274,ENSMMUG00000005322
GO:0030046	parallel actin filament bundle assembly	biological_process	0.097676	1	1	584	3	18463	ENSMMUG00000023676
GO:0072243	metanephric nephron epithelium development	biological_process	0.097782	1	2	584	16	18463	ENSMMUG00000002952,ENSMMUG00000048630
GO:0031401	positive regulation of protein modification process	biological_process	0.098106	1	38	584	910	18463	ENSMMUG00000018650,ENSMMUG00000048630,ENSMMUG00000005791,ENSMMUG00000016757,ENSMMUG00000014618,ENSMMUG00000048816,ENSMMUG00000004760,ENSMMUG00000006077,ENSMMUG00000040289,ENSMMUG00000002923,ENSMMUG00000007209,ENSMMUG00000006761,ENSMMUG00000022686,ENSMMUG00000004053,ENSMMUG00000008624,ENSMMUG00000017274,ENSMMUG00000017496,ENSMMUG00000003149,ENSMMUG00000020274,ENSMMUG00000041847,ENSMMUG00000000578,…
GO:0031982	vesicle	cellular_component	0.098174	1	36	584	829	18463	ENSMMUG00000007209,ENSMMUG00000040289,ENSMMUG00000009683,ENSMMUG00000004696,ENSMMUG00000010272,ENSMMUG00000043269,ENSMMUG00000032213,ENSMMUG00000001661,ENSMMUG00000008127,ENSMMUG00000006398,ENSMMUG00000014983,ENSMMUG00000003864,ENSMMUG00000007360,ENSMMUG00000021144,ENSMMUG00000002266,ENSMMUG00000017518,ENSMMUG00000011245,ENSMMUG00000015449,ENSMMUG00000007329,ENSMMUG00000020212,ENSMMUG00000015434,…
GO:0042135	neurotransmitter catabolic process	biological_process	0.098266	1	1	584	3	18463	ENSMMUG00000021257
GO:0007193	adenylate cyclase-inhibiting G-protein coupled receptor signaling pathway	biological_process	0.098282	1	4	584	54	18463	ENSMMUG00000043739,ENSMMUG00000006039,ENSMMUG00000011506,ENSMMUG00000014334
GO:0034715	pICln-Sm protein complex	cellular_component	0.098323	1	1	584	3	18463	ENSMMUG00000000264
GO:0071887	leukocyte apoptotic process	biological_process	0.09861	1	5	584	73	18463	ENSMMUG00000008592,ENSMMUG00000001044,ENSMMUG00000015800,ENSMMUG00000011905,ENSMMUG00000003907
GO:0004104	cholinesterase activity	molecular_function	0.098905	1	1	584	3	18463	ENSMMUG00000021257
GO:0045213	neurotransmitter receptor metabolic process	biological_process	0.098905	1	1	584	3	18463	ENSMMUG00000021257
GO:0016128	phytosteroid metabolic process	biological_process	0.098923	1	1	584	3	18463	ENSMMUG00000011976
GO:0016129	phytosteroid biosynthetic process	biological_process	0.098923	1	1	584	3	18463	ENSMMUG00000011976
GO:0043207	response to external biotic stimulus	biological_process	0.09908	1	26	584	633	18463	ENSMMUG00000007966,ENSMMUG00000014755,ENSMMUG00000003603,ENSMMUG00000002266,ENSMMUG00000023701,ENSMMUG00000048801,ENSMMUG00000000803,ENSMMUG00000040163,ENSMMUG00000022393,ENSMMUG00000008742,ENSMMUG00000017922,ENSMMUG00000021659,ENSMMUG00000007563,ENSMMUG00000012193,ENSMMUG00000045298,ENSMMUG00000023286,ENSMMUG00000010495,ENSMMUG00000043227,ENSMMUG00000013256,ENSMMUG00000020441,ENSMMUG00000001044,…
GO:0042078	germ-line stem cell division	biological_process	0.099385	1	1	584	3	18463	ENSMMUG00000007085
GO:0048133	male germ-line stem cell asymmetric division	biological_process	0.099385	1	1	584	3	18463	ENSMMUG00000007085
GO:0098728	germline stem cell asymmetric division	biological_process	0.099385	1	1	584	3	18463	ENSMMUG00000007085
GO:0061502	early endosome to recycling endosome transport	biological_process	0.099519	1	1	584	3	18463	ENSMMUG00000007329
GO:0044431	Golgi apparatus part	cellular_component	0.09974	1	21	584	449	18463	ENSMMUG00000001347,ENSMMUG00000016454,ENSMMUG00000016074,ENSMMUG00000000332,ENSMMUG00000000525,ENSMMUG00000003864,ENSMMUG00000017112,ENSMMUG00000019663,ENSMMUG00000006398,ENSMMUG00000018313,ENSMMUG00000014542,ENSMMUG00000017496,ENSMMUG00000001725,ENSMMUG00000018206,ENSMMUG00000015054,ENSMMUG00000018525,ENSMMUG00000005280,ENSMMUG00000007731,ENSMMUG00000013747,ENSMMUG00000020053,ENSMMUG00000007209
GO:0090382	phagosome maturation	biological_process	0.099745	1	2	584	15	18463	ENSMMUG00000007293,ENSMMUG00000007329
GO:0001010	transcription factor activity, sequence-specific DNA binding transcription factor recruiting	molecular_function	0.099752	1	1	584	3	18463	ENSMMUG00000001267
GO:0016972	thiol oxidase activity	molecular_function	0.099763	1	1	584	3	18463	ENSMMUG00000044559
GO:0006401	RNA catabolic process	biological_process	0.099813	1	8	584	142	18463	ENSMMUG00000008665,ENSMMUG00000023286,ENSMMUG00000014475,ENSMMUG00000012193,ENSMMUG00000007950,ENSMMUG00000004405,ENSMMUG00000007003,ENSMMUG00000011888
GO:0045589	regulation of regulatory T cell differentiation	biological_process	0.099845	1	2	584	16	18463	ENSMMUG00000008624,ENSMMUG00000012193
GO:0016894	endonuclease activity, active with either ribo- or deoxyribonucleic acids and producing 3'-phosphomonoesters	molecular_function	0.10008	1	2	584	17	18463	ENSMMUG00000022123,ENSMMUG00000007195
GO:0030260	entry into host cell	biological_process	0.10014	1	4	584	56	18463	ENSMMUG00000005632,ENSMMUG00000013256,ENSMMUG00000003094,ENSMMUG00000015925
GO:0044409	entry into host	biological_process	0.10014	1	4	584	56	18463	ENSMMUG00000005632,ENSMMUG00000013256,ENSMMUG00000003094,ENSMMUG00000015925
GO:0051806	entry into cell of other organism involved in symbiotic interaction	biological_process	0.10014	1	4	584	56	18463	ENSMMUG00000003094,ENSMMUG00000015925,ENSMMUG00000005632,ENSMMUG00000013256
GO:0051828	entry into other organism involved in symbiotic interaction	biological_process	0.10014	1	4	584	56	18463	ENSMMUG00000015925,ENSMMUG00000003094,ENSMMUG00000013256,ENSMMUG00000005632
GO:0052126	movement in host environment	biological_process	0.10014	1	4	584	56	18463	ENSMMUG00000013256,ENSMMUG00000005632,ENSMMUG00000003094,ENSMMUG00000015925
GO:0052192	movement in environment of other organism involved in symbiotic interaction	biological_process	0.10014	1	4	584	56	18463	ENSMMUG00000015925,ENSMMUG00000003094,ENSMMUG00000013256,ENSMMUG00000005632
GO:0008154	actin polymerization or depolymerization	biological_process	0.10042	1	9	584	169	18463	ENSMMUG00000002923,ENSMMUG00000006894,ENSMMUG00000016358,ENSMMUG00000015434,ENSMMUG00000010171,ENSMMUG00000019172,ENSMMUG00000020953,ENSMMUG00000007329,ENSMMUG00000010895
GO:0010507	negative regulation of autophagy	biological_process	0.10046	1	4	584	52	18463	ENSMMUG00000010543,ENSMMUG00000001044,ENSMMUG00000008048,ENSMMUG00000005322
GO:0043412	macromolecule modification	biological_process	0.10047	1	127	584	3426	18463	ENSMMUG00000002923,ENSMMUG00000006077,ENSMMUG00000009151,ENSMMUG00000007209,ENSMMUG00000005052,ENSMMUG00000006761,ENSMMUG00000004053,ENSMMUG00000008665,ENSMMUG00000004225,ENSMMUG00000029296,ENSMMUG00000017496,ENSMMUG00000000264,ENSMMUG00000021545,ENSMMUG00000003178,ENSMMUG00000010495,ENSMMUG00000048630,ENSMMUG00000013728,ENSMMUG00000005791,ENSMMUG00000005483,ENSMMUG00000015800,ENSMMUG00000011273,…
GO:0032369	negative regulation of lipid transport	biological_process	0.1005	1	2	584	16	18463	ENSMMUG00000021808,ENSMMUG00000001044
GO:1903561	extracellular vesicle	cellular_component	0.10051	1	5	584	69	18463	ENSMMUG00000020212,ENSMMUG00000023340,ENSMMUG00000014983,ENSMMUG00000004696,ENSMMUG00000044344
GO:0097228	sperm principal piece	cellular_component	0.10052	1	2	584	15	18463	ENSMMUG00000014273,ENSMMUG00000032213
GO:0032507	maintenance of protein location in cell	biological_process	0.10056	1	5	584	69	18463	ENSMMUG00000004931,ENSMMUG00000022891,ENSMMUG00000015302,ENSMMUG00000005218,ENSMMUG00000001044
GO:0048662	negative regulation of smooth muscle cell proliferation	biological_process	0.10059	1	2	584	16	18463	ENSMMUG00000014618,ENSMMUG00000017922
GO:0002715	regulation of natural killer cell mediated immunity	biological_process	0.10067	1	3	584	34	18463	ENSMMUG00000005791,ENSMMUG00000001519,ENSMMUG00000005322
GO:0010613	positive regulation of cardiac muscle hypertrophy	biological_process	0.10068	1	2	584	15	18463	ENSMMUG00000004599,ENSMMUG00000048816
GO:0051140	regulation of NK T cell proliferation	biological_process	0.10093	1	1	584	3	18463	ENSMMUG00000004053
GO:0003071	renal system process involved in regulation of systemic arterial blood pressure	biological_process	0.10099	1	2	584	15	18463	ENSMMUG00000008714,ENSMMUG00000032109
GO:0034707	chloride channel complex	cellular_component	0.10101	1	2	584	16	18463	ENSMMUG00000019005,ENSMMUG00000006027
GO:0042226	interleukin-6 biosynthetic process	biological_process	0.10116	1	2	584	17	18463	ENSMMUG00000003084,ENSMMUG00000023570
GO:0043291	RAVE complex	cellular_component	0.10125	1	1	584	3	18463	ENSMMUG00000017946
GO:0032105	negative regulation of response to extracellular stimulus	biological_process	0.10131	1	3	584	33	18463	ENSMMUG00000010543,ENSMMUG00000008048,ENSMMUG00000005322
GO:0032108	negative regulation of response to nutrient levels	biological_process	0.10131	1	3	584	33	18463	ENSMMUG00000008048,ENSMMUG00000005322,ENSMMUG00000010543
GO:0032813	tumor necrosis factor receptor superfamily binding	molecular_function	0.1014	1	3	584	34	18463	ENSMMUG00000008692,ENSMMUG00000011527,ENSMMUG00000001985
GO:0042350	GDP-L-fucose biosynthetic process	biological_process	0.10141	1	1	584	3	18463	ENSMMUG00000014664
GO:0002729	positive regulation of natural killer cell cytokine production	biological_process	0.10143	1	1	584	3	18463	ENSMMUG00000001519
GO:0001772	immunological synapse	cellular_component	0.10154	1	3	584	32	18463	ENSMMUG00000007329,ENSMMUG00000019457,ENSMMUG00000021545
GO:0031418	L-ascorbic acid binding	molecular_function	0.10155	1	2	584	15	18463	ENSMMUG00000001197,ENSMMUG00000000040
GO:0080134	regulation of response to stress	biological_process	0.10169	1	42	584	1013	18463	ENSMMUG00000019096,ENSMMUG00000004599,ENSMMUG00000009101,ENSMMUG00000004180,ENSMMUG00000008048,ENSMMUG00000003084,ENSMMUG00000012365,ENSMMUG00000000605,ENSMMUG00000008714,ENSMMUG00000000970,ENSMMUG00000019457,ENSMMUG00000007966,ENSMMUG00000011527,ENSMMUG00000003907,ENSMMUG00000014755,ENSMMUG00000017931,ENSMMUG00000005322,ENSMMUG00000021659,ENSMMUG00000010543,ENSMMUG00000008742,ENSMMUG00000021808,…
GO:0005488	binding	molecular_function	0.10184	1	406	584	11988	18463	ENSMMUG00000021808,ENSMMUG00000017841,ENSMMUG00000000332,ENSMMUG00000037875,ENSMMUG00000008561,ENSMMUG00000008742,ENSMMUG00000012776,ENSMMUG00000012206,ENSMMUG00000018258,ENSMMUG00000010331,ENSMMUG00000007315,ENSMMUG00000021787,ENSMMUG00000019224,ENSMMUG00000007966,ENSMMUG00000002952,ENSMMUG00000016104,ENSMMUG00000020212,ENSMMUG00000003201,ENSMMUG00000011909,ENSMMUG00000016507,ENSMMUG00000045241,…
GO:0050803	regulation of synapse structure or activity	biological_process	0.10189	1	11	584	205	18463	ENSMMUG00000008714,ENSMMUG00000021059,ENSMMUG00000032109,ENSMMUG00000022891,ENSMMUG00000001404,ENSMMUG00000021659,ENSMMUG00000001661,ENSMMUG00000023382,ENSMMUG00000002965,ENSMMUG00000014334,ENSMMUG00000003149
GO:0042098	T cell proliferation	biological_process	0.10194	1	8	584	136	18463	ENSMMUG00000005322,ENSMMUG00000007329,ENSMMUG00000011905,ENSMMUG00000003907,ENSMMUG00000021545,ENSMMUG00000004053,ENSMMUG00000001985,ENSMMUG00000008624
GO:0046597	negative regulation of viral entry into host cell	biological_process	0.10211	1	2	584	20	18463	ENSMMUG00000013256,ENSMMUG00000005632
GO:0032266	phosphatidylinositol-3-phosphate binding	molecular_function	0.10278	1	3	584	31	18463	ENSMMUG00000010620,ENSMMUG00000015479,ENSMMUG00000010102
GO:2000625	regulation of miRNA catabolic process	biological_process	0.10285	1	1	584	3	18463	ENSMMUG00000007003
GO:1903650	negative regulation of cytoplasmic transport	biological_process	0.10285	1	4	584	51	18463	ENSMMUG00000015267,ENSMMUG00000005218,ENSMMUG00000012332,ENSMMUG00000009101
GO:0009446	putrescine biosynthetic process	biological_process	0.10292	1	1	584	3	18463	ENSMMUG00000020441
GO:0033387	putrescine biosynthetic process from ornithine	biological_process	0.10292	1	1	584	3	18463	ENSMMUG00000020441
GO:0002323	natural killer cell activation involved in immune response	biological_process	0.10296	1	2	584	21	18463	ENSMMUG00000008742,ENSMMUG00000007329
GO:0030036	actin cytoskeleton organization	biological_process	0.103	1	25	584	563	18463	ENSMMUG00000001228,ENSMMUG00000010171,ENSMMUG00000019172,ENSMMUG00000020953,ENSMMUG00000015054,ENSMMUG00000015434,ENSMMUG00000005619,ENSMMUG00000002923,ENSMMUG00000010102,ENSMMUG00000019457,ENSMMUG00000007329,ENSMMUG00000010895,ENSMMUG00000013984,ENSMMUG00000031214,ENSMMUG00000022891,ENSMMUG00000016358,ENSMMUG00000021659,ENSMMUG00000004675,ENSMMUG00000001208,ENSMMUG00000023676,ENSMMUG00000020690,…
GO:0007418	ventral midline development	biological_process	0.10303	1	1	584	3	18463	ENSMMUG00000012110
GO:0019637	organophosphate metabolic process	biological_process	0.10306	1	35	584	879	18463	ENSMMUG00000029296,ENSMMUG00000022395,ENSMMUG00000014762,ENSMMUG00000006495,ENSMMUG00000004173,ENSMMUG00000022072,ENSMMUG00000015302,ENSMMUG00000010782,ENSMMUG00000006077,ENSMMUG00000005190,ENSMMUG00000007209,ENSMMUG00000047506,ENSMMUG00000015449,ENSMMUG00000000047,ENSMMUG00000001347,ENSMMUG00000012472,ENSMMUG00000007755,ENSMMUG00000005791,ENSMMUG00000018977,ENSMMUG00000018801,ENSMMUG00000045179,…
GO:0033559	unsaturated fatty acid metabolic process	biological_process	0.10311	1	5	584	73	18463	ENSMMUG00000012380,ENSMMUG00000022752,ENSMMUG00000014172,ENSMMUG00000018364,ENSMMUG00000015449
GO:0048633	positive regulation of skeletal muscle tissue growth	biological_process	0.10316	1	1	584	3	18463	ENSMMUG00000021144
GO:0097205	renal filtration	biological_process	0.10316	1	2	584	15	18463	ENSMMUG00000008714,ENSMMUG00000032109
GO:0021679	cerebellar molecular layer development	biological_process	0.10317	1	1	584	3	18463	ENSMMUG00000021144
GO:0019538	protein metabolic process	biological_process	0.10322	1	181	584	5280	18463	ENSMMUG00000018037,ENSMMUG00000002211,ENSMMUG00000020053,ENSMMUG00000016669,ENSMMUG00000016906,ENSMMUG00000022879,ENSMMUG00000017274,ENSMMUG00000018525,ENSMMUG00000000040,ENSMMUG00000019099,ENSMMUG00000020466,ENSMMUG00000016276,ENSMMUG00000019663,ENSMMUG00000008833,ENSMMUG00000001197,ENSMMUG00000014618,ENSMMUG00000000525,ENSMMUG00000001347,ENSMMUG00000011133,ENSMMUG00000010480,ENSMMUG00000004760,…
GO:0030031	cell projection assembly	biological_process	0.10322	1	13	584	250	18463	ENSMMUG00000031214,ENSMMUG00000006027,ENSMMUG00000015054,ENSMMUG00000013984,ENSMMUG00000011614,ENSMMUG00000010895,ENSMMUG00000019457,ENSMMUG00000023676,ENSMMUG00000007315,ENSMMUG00000032109,ENSMMUG00000006894,ENSMMUG00000015434,ENSMMUG00000021659
GO:0002052	positive regulation of neuroblast proliferation	biological_process	0.10323	1	2	584	15	18463	ENSMMUG00000014334,ENSMMUG00000012110
GO:1902263	apoptotic process involved in embryonic digit morphogenesis	biological_process	0.10324	1	1	584	3	18463	ENSMMUG00000003907
GO:0005737	cytoplasm	cellular_component	0.10327	1	297	584	8743	18463	ENSMMUG00000007209,ENSMMUG00000015302,ENSMMUG00000006761,ENSMMUG00000007731,ENSMMUG00000006495,ENSMMUG00000018206,ENSMMUG00000016047,ENSMMUG00000007195,ENSMMUG00000014542,ENSMMUG00000000264,ENSMMUG00000019628,ENSMMUG00000004709,ENSMMUG00000023765,ENSMMUG00000022393,ENSMMUG00000005733,ENSMMUG00000000388,ENSMMUG00000017428,ENSMMUG00000008455,ENSMMUG00000019457,ENSMMUG00000013080,ENSMMUG00000008048,…
GO:0034751	aryl hydrocarbon receptor complex	cellular_component	0.1033	1	1	584	3	18463	ENSMMUG00000022686
GO:0000904	cell morphogenesis involved in differentiation	biological_process	0.10339	1	28	584	619	18463	ENSMMUG00000016669,ENSMMUG00000021059,ENSMMUG00000040289,ENSMMUG00000022686,ENSMMUG00000001661,ENSMMUG00000017936,ENSMMUG00000004179,ENSMMUG00000017496,ENSMMUG00000014334,ENSMMUG00000004599,ENSMMUG00000018237,ENSMMUG00000048630,ENSMMUG00000020274,ENSMMUG00000032109,ENSMMUG00000021578,ENSMMUG00000023340,ENSMMUG00000019813,ENSMMUG00000006089,ENSMMUG00000004882,ENSMMUG00000022891,ENSMMUG00000012314,…
GO:0010993	regulation of ubiquitin homeostasis	biological_process	0.10339	1	1	584	3	18463	ENSMMUG00000016507
GO:0010994	free ubiquitin chain polymerization	biological_process	0.10339	1	1	584	3	18463	ENSMMUG00000016507
GO:0002237	response to molecule of bacterial origin	biological_process	0.10343	1	10	584	195	18463	ENSMMUG00000007563,ENSMMUG00000010886,ENSMMUG00000017922,ENSMMUG00000023286,ENSMMUG00000010495,ENSMMUG00000043227,ENSMMUG00000001044,ENSMMUG00000003603,ENSMMUG00000007966,ENSMMUG00000003084
GO:0019948	SUMO activating enzyme activity	molecular_function	0.1035	1	1	584	4	18463	ENSMMUG00000009506
GO:0031510	SUMO activating enzyme complex	cellular_component	0.1035	1	1	584	4	18463	ENSMMUG00000009506
GO:0009405	pathogenesis	biological_process	0.10352	1	1	584	3	18463	ENSMMUG00000040163
GO:0002536	respiratory burst involved in inflammatory response	biological_process	0.10357	1	1	584	3	18463	ENSMMUG00000007563
GO:0060264	regulation of respiratory burst involved in inflammatory response	biological_process	0.10357	1	1	584	3	18463	ENSMMUG00000007563
GO:0097059	CNTFR-CLCF1 complex	cellular_component	0.1036	1	1	584	3	18463	ENSMMUG00000017274
GO:0005829	cytosol	cellular_component	0.10361	1	109	584	3064	18463	ENSMMUG00000007845,ENSMMUG00000015449,ENSMMUG00000007329,ENSMMUG00000014045,ENSMMUG00000007361,ENSMMUG00000004760,ENSMMUG00000044559,ENSMMUG00000022598,ENSMMUG00000016757,ENSMMUG00000003864,ENSMMUG00000016085,ENSMMUG00000017922,ENSMMUG00000008833,ENSMMUG00000040121,ENSMMUG00000018650,ENSMMUG00000042299,ENSMMUG00000006744,ENSMMUG00000016882,ENSMMUG00000007950,ENSMMUG00000003149,ENSMMUG00000017277,…
GO:0016307	phosphatidylinositol phosphate kinase activity	molecular_function	0.10365	1	2	584	15	18463	ENSMMUG00000012472,ENSMMUG00000012365
GO:0043393	regulation of protein binding	biological_process	0.10376	1	9	584	161	18463	ENSMMUG00000003907,ENSMMUG00000001044,ENSMMUG00000011527,ENSMMUG00000049219,ENSMMUG00000016074,ENSMMUG00000002923,ENSMMUG00000006077,ENSMMUG00000023340,ENSMMUG00000006265
GO:0032102	negative regulation of response to external stimulus	biological_process	0.10399	1	13	584	256	18463	ENSMMUG00000003839,ENSMMUG00000001661,ENSMMUG00000005322,ENSMMUG00000008048,ENSMMUG00000022229,ENSMMUG00000004180,ENSMMUG00000014334,ENSMMUG00000014755,ENSMMUG00000007209,ENSMMUG00000008714,ENSMMUG00000040289,ENSMMUG00000008624,ENSMMUG00000010543
GO:0004046	aminoacylase activity	molecular_function	0.10415	1	1	584	3	18463	ENSMMUG00000003646
GO:0009155	purine deoxyribonucleotide catabolic process	biological_process	0.10423	1	1	584	4	18463	ENSMMUG00000022072
GO:0042110	T cell activation	biological_process	0.10431	1	16	584	337	18463	ENSMMUG00000004053,ENSMMUG00000001763,ENSMMUG00000008624,ENSMMUG00000007085,ENSMMUG00000005791,ENSMMUG00000001985,ENSMMUG00000012193,ENSMMUG00000008692,ENSMMUG00000016876,ENSMMUG00000021545,ENSMMUG00000012141,ENSMMUG00000007329,ENSMMUG00000003907,ENSMMUG00000011905,ENSMMUG00000005322,ENSMMUG00000016074
GO:0070489	T cell aggregation	biological_process	0.10431	1	16	584	337	18463	ENSMMUG00000001985,ENSMMUG00000005791,ENSMMUG00000012141,ENSMMUG00000012193,ENSMMUG00000008692,ENSMMUG00000021545,ENSMMUG00000016876,ENSMMUG00000011905,ENSMMUG00000003907,ENSMMUG00000007329,ENSMMUG00000016074,ENSMMUG00000005322,ENSMMUG00000001763,ENSMMUG00000008624,ENSMMUG00000004053,ENSMMUG00000007085
GO:0042661	regulation of mesodermal cell fate specification	biological_process	0.10433	1	1	584	4	18463	ENSMMUG00000010586
GO:0042997	negative regulation of Golgi to plasma membrane protein transport	biological_process	0.10433	1	1	584	3	18463	ENSMMUG00000015267
GO:0090005	negative regulation of establishment of protein localization to plasma membrane	biological_process	0.10433	1	1	584	3	18463	ENSMMUG00000015267
GO:0050890	cognition	biological_process	0.10447	1	10	584	180	18463	ENSMMUG00000001404,ENSMMUG00000016553,ENSMMUG00000014618,ENSMMUG00000011506,ENSMMUG00000016669,ENSMMUG00000015099,ENSMMUG00000014334,ENSMMUG00000023382,ENSMMUG00000001661,ENSMMUG00000002965
GO:0098592	cytoplasmic side of apical plasma membrane	cellular_component	0.10494	1	1	584	3	18463	ENSMMUG00000019457
GO:0097252	oligodendrocyte apoptotic process	biological_process	0.10497	1	1	584	3	18463	ENSMMUG00000011905
GO:0010735	positive regulation of transcription via serum response element binding	biological_process	0.1052	1	1	584	3	18463	ENSMMUG00000020953
GO:0070734	histone H3-K27 methylation	biological_process	0.1052	1	2	584	15	18463	ENSMMUG00000010649,ENSMMUG00000019613
GO:0048861	leukemia inhibitory factor signaling pathway	biological_process	0.10537	1	1	584	3	18463	ENSMMUG00000048630
GO:0043974	histone H3-K27 acetylation	biological_process	0.10537	1	1	584	3	18463	ENSMMUG00000048630
GO:1901674	regulation of histone H3-K27 acetylation	biological_process	0.10537	1	1	584	3	18463	ENSMMUG00000048630
GO:0045608	negative regulation of auditory receptor cell differentiation	biological_process	0.10549	1	1	584	4	18463	ENSMMUG00000021144
GO:0045632	negative regulation of mechanoreceptor differentiation	biological_process	0.10549	1	1	584	4	18463	ENSMMUG00000021144
GO:2000981	negative regulation of inner ear receptor cell differentiation	biological_process	0.10549	1	1	584	4	18463	ENSMMUG00000021144
GO:0072244	metanephric glomerular epithelium development	biological_process	0.10551	1	1	584	3	18463	ENSMMUG00000002952
GO:0072248	metanephric glomerular visceral epithelial cell differentiation	biological_process	0.10551	1	1	584	3	18463	ENSMMUG00000002952
GO:0072249	metanephric glomerular visceral epithelial cell development	biological_process	0.10551	1	1	584	3	18463	ENSMMUG00000002952
GO:0072312	metanephric glomerular epithelial cell differentiation	biological_process	0.10551	1	1	584	3	18463	ENSMMUG00000002952
GO:0072313	metanephric glomerular epithelial cell development	biological_process	0.10551	1	1	584	3	18463	ENSMMUG00000002952
GO:0038116	chemokine (C-C motif) ligand 21 signaling pathway	biological_process	0.10565	1	1	584	3	18463	ENSMMUG00000018650
GO:0002465	peripheral tolerance induction	biological_process	0.10565	1	1	584	3	18463	ENSMMUG00000008624
GO:0008203	cholesterol metabolic process	biological_process	0.10568	1	5	584	73	18463	ENSMMUG00000005322,ENSMMUG00000005190,ENSMMUG00000011976,ENSMMUG00000020586,ENSMMUG00000011133
GO:0048665	neuron fate specification	biological_process	0.10576	1	2	584	20	18463	ENSMMUG00000021144,ENSMMUG00000004882
GO:0090257	regulation of muscle system process	biological_process	0.1058	1	8	584	140	18463	ENSMMUG00000006077,ENSMMUG00000007209,ENSMMUG00000021877,ENSMMUG00000004675,ENSMMUG00000048816,ENSMMUG00000015925,ENSMMUG00000004599,ENSMMUG00000014762
GO:0031348	negative regulation of defense response	biological_process	0.10581	1	8	584	141	18463	ENSMMUG00000008714,ENSMMUG00000001519,ENSMMUG00000007209,ENSMMUG00000008624,ENSMMUG00000004180,ENSMMUG00000003839,ENSMMUG00000014755,ENSMMUG00000014334
GO:0031999	negative regulation of fatty acid beta-oxidation	biological_process	0.10586	1	1	584	3	18463	ENSMMUG00000001044
GO:0003941	L-serine ammonia-lyase activity	molecular_function	0.1059	1	1	584	3	18463	ENSMMUG00000017518
GO:0002669	positive regulation of T cell anergy	biological_process	0.10592	1	1	584	3	18463	ENSMMUG00000008624
GO:0002913	positive regulation of lymphocyte anergy	biological_process	0.10592	1	1	584	3	18463	ENSMMUG00000008624
GO:0042094	interleukin-2 biosynthetic process	biological_process	0.10596	1	2	584	16	18463	ENSMMUG00000008624,ENSMMUG00000003084
GO:0002335	mature B cell differentiation	biological_process	0.10603	1	2	584	16	18463	ENSMMUG00000016074,ENSMMUG00000021144
GO:0070294	renal sodium ion absorption	biological_process	0.10604	1	1	584	3	18463	ENSMMUG00000016616
GO:0019828	aspartic-type endopeptidase inhibitor activity	molecular_function	0.1062	1	1	584	3	18463	ENSMMUG00000002751
GO:0002652	regulation of tolerance induction dependent upon immune response	biological_process	0.10621	1	1	584	3	18463	ENSMMUG00000008624
GO:0006572	tyrosine catabolic process	biological_process	0.10627	1	1	584	3	18463	ENSMMUG00000016454
GO:0021513	spinal cord dorsal/ventral patterning	biological_process	0.10634	1	2	584	17	18463	ENSMMUG00000004882,ENSMMUG00000012110
GO:0033092	positive regulation of immature T cell proliferation in thymus	biological_process	0.10638	1	1	584	3	18463	ENSMMUG00000008624
GO:0048677	axon extension involved in regeneration	biological_process	0.10641	1	1	584	3	18463	ENSMMUG00000002952
GO:0048682	sprouting of injured axon	biological_process	0.10641	1	1	584	3	18463	ENSMMUG00000002952
GO:0021533	cell differentiation in hindbrain	biological_process	0.10644	1	2	584	17	18463	ENSMMUG00000006089,ENSMMUG00000042839
GO:0098791	Golgi subcompartment	cellular_component	0.10646	1	11	584	207	18463	ENSMMUG00000014542,ENSMMUG00000018313,ENSMMUG00000015054,ENSMMUG00000018206,ENSMMUG00000007731,ENSMMUG00000000332,ENSMMUG00000019663,ENSMMUG00000020053,ENSMMUG00000007209,ENSMMUG00000017112,ENSMMUG00000013747
GO:0032914	positive regulation of transforming growth factor beta1 production	biological_process	0.10649	1	1	584	3	18463	ENSMMUG00000008624
GO:0071593	lymphocyte aggregation	biological_process	0.10651	1	16	584	338	18463	ENSMMUG00000007085,ENSMMUG00000004053,ENSMMUG00000001763,ENSMMUG00000008624,ENSMMUG00000005322,ENSMMUG00000016074,ENSMMUG00000007329,ENSMMUG00000011905,ENSMMUG00000003907,ENSMMUG00000012193,ENSMMUG00000008692,ENSMMUG00000021545,ENSMMUG00000016876,ENSMMUG00000012141,ENSMMUG00000005791,ENSMMUG00000001985
GO:1903539	protein localization to postsynaptic membrane	biological_process	0.10657	1	1	584	3	18463	ENSMMUG00000001661
GO:2000813	negative regulation of barbed-end actin filament capping	biological_process	0.10664	1	1	584	3	18463	ENSMMUG00000016358
GO:0098528	skeletal muscle fiber differentiation	biological_process	0.10668	1	1	584	3	18463	ENSMMUG00000012141
GO:1902809	regulation of skeletal muscle fiber differentiation	biological_process	0.10668	1	1	584	3	18463	ENSMMUG00000012141
GO:0046695	SLIK (SAGA-like) complex	cellular_component	0.10669	1	1	584	3	18463	ENSMMUG00000042992
GO:0034979	NAD-dependent protein deacetylase activity	molecular_function	0.10689	1	2	584	17	18463	ENSMMUG00000021655,ENSMMUG00000006077
GO:0050999	regulation of nitric-oxide synthase activity	biological_process	0.10696	1	2	584	16	18463	ENSMMUG00000001044,ENSMMUG00000005322
GO:0046060	dATP metabolic process	biological_process	0.10706	1	1	584	3	18463	ENSMMUG00000022072
GO:0009750	response to fructose	biological_process	0.10707	1	1	584	3	18463	ENSMMUG00000016047
GO:1901215	negative regulation of neuron death	biological_process	0.1071	1	7	584	116	18463	ENSMMUG00000003907,ENSMMUG00000007329,ENSMMUG00000021659,ENSMMUG00000019096,ENSMMUG00000017274,ENSMMUG00000001661,ENSMMUG00000006265
GO:0042129	regulation of T cell proliferation	biological_process	0.10723	1	7	584	116	18463	ENSMMUG00000005322,ENSMMUG00000021545,ENSMMUG00000004053,ENSMMUG00000007329,ENSMMUG00000008624,ENSMMUG00000001985,ENSMMUG00000011905
GO:0072156	distal tubule morphogenesis	biological_process	0.10731	1	1	584	3	18463	ENSMMUG00000016616
GO:0016401	palmitoyl-CoA oxidase activity	molecular_function	0.10731	1	1	584	3	18463	ENSMMUG00000014172
GO:0046427	positive regulation of JAK-STAT cascade	biological_process	0.10732	1	4	584	59	18463	ENSMMUG00000005322,ENSMMUG00000017274,ENSMMUG00000048630,ENSMMUG00000000578
GO:0048588	developmental cell growth	biological_process	0.10733	1	8	584	134	18463	ENSMMUG00000002952,ENSMMUG00000016720,ENSMMUG00000018601,ENSMMUG00000005854,ENSMMUG00000040289,ENSMMUG00000012314,ENSMMUG00000022686,ENSMMUG00000007360
GO:0071732	cellular response to nitric oxide	biological_process	0.10734	1	1	584	3	18463	ENSMMUG00000011527
GO:0014724	regulation of twitch skeletal muscle contraction	biological_process	0.10736	1	1	584	3	18463	ENSMMUG00000014762
GO:0044388	small protein activating enzyme binding	molecular_function	0.10736	1	1	584	3	18463	ENSMMUG00000009506
GO:0032079	positive regulation of endodeoxyribonuclease activity	biological_process	0.10736	1	1	584	3	18463	ENSMMUG00000001044
GO:0061187	regulation of chromatin silencing at rDNA	biological_process	0.10737	1	1	584	3	18463	ENSMMUG00000008281
GO:0006068	ethanol catabolic process	biological_process	0.10737	1	1	584	3	18463	ENSMMUG00000000047
GO:0004949	cannabinoid receptor activity	molecular_function	0.10737	1	1	584	3	18463	ENSMMUG00000004217
GO:0034499	late endosome to Golgi transport	biological_process	0.10737	1	1	584	3	18463	ENSMMUG00000017518
GO:0018125	peptidyl-cysteine methylation	biological_process	0.10737	1	1	584	3	18463	ENSMMUG00000014035
GO:0051525	NFAT protein binding	molecular_function	0.10737	1	1	584	3	18463	ENSMMUG00000008624
GO:0031417	NatC complex	cellular_component	0.10737	1	1	584	3	18463	ENSMMUG00000008178
GO:0044062	regulation of excretion	biological_process	0.10737	1	1	584	3	18463	ENSMMUG00000014334
GO:0043587	tongue morphogenesis	biological_process	0.10737	1	1	584	3	18463	ENSMMUG00000012141
GO:1900041	negative regulation of interleukin-2 secretion	biological_process	0.10737	1	1	584	3	18463	ENSMMUG00000019457
GO:0000715	nucleotide-excision repair, DNA damage recognition	biological_process	0.10737	1	1	584	3	18463	ENSMMUG00000014944
GO:0060160	negative regulation of dopamine receptor signaling pathway	biological_process	0.10737	1	1	584	3	18463	ENSMMUG00000014334
GO:0015265	urea channel activity	molecular_function	0.10737	1	1	584	3	18463	ENSMMUG00000011037
GO:0030235	nitric-oxide synthase regulator activity	molecular_function	0.10737	1	1	584	3	18463	ENSMMUG00000001044
GO:1902031	regulation of NADP metabolic process	biological_process	0.10737	1	1	584	3	18463	ENSMMUG00000022001
GO:0006659	phosphatidylserine biosynthetic process	biological_process	0.10737	1	1	584	3	18463	ENSMMUG00000010782
GO:0090176	microtubule cytoskeleton organization involved in establishment of planar polarity	biological_process	0.10737	1	1	584	3	18463	ENSMMUG00000002965
GO:0043366	beta selection	biological_process	0.10737	1	1	584	3	18463	ENSMMUG00000021545
GO:0072093	metanephric renal vesicle formation	biological_process	0.10737	1	1	584	3	18463	ENSMMUG00000012110
GO:0016595	glutamate binding	molecular_function	0.10737	1	1	584	3	18463	ENSMMUG00000001661
GO:0005927	muscle tendon junction	cellular_component	0.10737	1	1	584	3	18463	ENSMMUG00000001208
GO:0003084	positive regulation of systemic arterial blood pressure	biological_process	0.10737	1	1	584	3	18463	ENSMMUG00000018650
GO:1903566	positive regulation of protein localization to cilium	biological_process	0.10737	1	1	584	3	18463	ENSMMUG00000007315
GO:0000799	nuclear condensin complex	cellular_component	0.10737	1	1	584	3	18463	ENSMMUG00000018677
GO:0061355	Wnt protein secretion	biological_process	0.10737	1	1	584	3	18463	ENSMMUG00000014045
GO:0061356	regulation of Wnt protein secretion	biological_process	0.10737	1	1	584	3	18463	ENSMMUG00000014045
GO:0032201	telomere maintenance via semi-conservative replication	biological_process	0.10737	1	1	584	3	18463	ENSMMUG00000023286
GO:1904179	positive regulation of adipose tissue development	biological_process	0.10737	1	1	584	3	18463	ENSMMUG00000010102
GO:0001025	RNA polymerase III transcription factor binding	molecular_function	0.10737	1	1	584	3	18463	ENSMMUG00000006761
GO:0001156	TFIIIC-class transcription factor binding	molecular_function	0.10737	1	1	584	3	18463	ENSMMUG00000006761
GO:0005944	phosphatidylinositol 3-kinase complex, class IB	cellular_component	0.10737	1	1	584	3	18463	ENSMMUG00000005791
GO:0023016	signal transduction by trans-phosphorylation	biological_process	0.10737	1	1	584	3	18463	ENSMMUG00000018650
GO:0032279	asymmetric synapse	cellular_component	0.10737	1	1	584	3	18463	ENSMMUG00000006894
GO:0033239	negative regulation of cellular amine metabolic process	biological_process	0.10737	1	1	584	3	18463	ENSMMUG00000039195
GO:0043622	cortical microtubule organization	biological_process	0.10737	1	1	584	3	18463	ENSMMUG00000019457
GO:0097494	regulation of vesicle size	biological_process	0.10737	1	1	584	3	18463	ENSMMUG00000014035
GO:2000211	regulation of glutamate metabolic process	biological_process	0.10737	1	1	584	3	18463	ENSMMUG00000039195
GO:2000832	negative regulation of steroid hormone secretion	biological_process	0.10737	1	1	584	3	18463	ENSMMUG00000021808
GO:2000847	negative regulation of corticosteroid hormone secretion	biological_process	0.10737	1	1	584	3	18463	ENSMMUG00000021808
GO:2000850	negative regulation of glucocorticoid secretion	biological_process	0.10737	1	1	584	3	18463	ENSMMUG00000021808
GO:0071691	cardiac muscle thin filament assembly	biological_process	0.10737	1	1	584	3	18463	ENSMMUG00000001208
GO:0002699	positive regulation of immune effector process	biological_process	0.10745	1	9	584	171	18463	ENSMMUG00000017274,ENSMMUG00000011527,ENSMMUG00000014755,ENSMMUG00000001519,ENSMMUG00000044326,ENSMMUG00000015302,ENSMMUG00000007563,ENSMMUG00000008624,ENSMMUG00000008665
GO:0010959	regulation of metal ion transport	biological_process	0.10752	1	12	584	233	18463	ENSMMUG00000001044,ENSMMUG00000008297,ENSMMUG00000021787,ENSMMUG00000003907,ENSMMUG00000014334,ENSMMUG00000007329,ENSMMUG00000009439,ENSMMUG00000014782,ENSMMUG00000016616,ENSMMUG00000007209,ENSMMUG00000018650,ENSMMUG00000016837
GO:0003307	regulation of Wnt signaling pathway involved in heart development	biological_process	0.10777	1	1	584	4	18463	ENSMMUG00000010586
GO:0042176	regulation of protein catabolic process	biological_process	0.10807	1	16	584	336	18463	ENSMMUG00000020382,ENSMMUG00000004760,ENSMMUG00000012332,ENSMMUG00000012462,ENSMMUG00000001197,ENSMMUG00000005192,ENSMMUG00000004709,ENSMMUG00000014944,ENSMMUG00000049219,ENSMMUG00000020441,ENSMMUG00000001044,ENSMMUG00000009101,ENSMMUG00000005280,ENSMMUG00000000605,ENSMMUG00000022686,ENSMMUG00000019457
GO:0002361	CD4-positive, CD25-positive, alpha-beta regulatory T cell differentiation	biological_process	0.10811	1	1	584	4	18463	ENSMMUG00000008624
GO:0022409	positive regulation of cell-cell adhesion	biological_process	0.10818	1	9	584	160	18463	ENSMMUG00000007085,ENSMMUG00000007329,ENSMMUG00000005322,ENSMMUG00000005791,ENSMMUG00000004053,ENSMMUG00000008624,ENSMMUG00000001985,ENSMMUG00000021545,ENSMMUG00000008692
GO:0004994	somatostatin receptor activity	molecular_function	0.10819	1	1	584	5	18463	ENSMMUG00000018853
GO:0038169	somatostatin receptor signaling pathway	biological_process	0.10819	1	1	584	5	18463	ENSMMUG00000018853
GO:0038170	somatostatin signaling pathway	biological_process	0.10819	1	1	584	5	18463	ENSMMUG00000018853
GO:0005635	nuclear envelope	cellular_component	0.10821	1	15	584	302	18463	ENSMMUG00000001192,ENSMMUG00000017946,ENSMMUG00000017112,ENSMMUG00000008455,ENSMMUG00000007209,ENSMMUG00000022922,ENSMMUG00000022296,ENSMMUG00000021734,ENSMMUG00000003907,ENSMMUG00000045179,ENSMMUG00000018525,ENSMMUG00000006720,ENSMMUG00000011976,ENSMMUG00000013914,ENSMMUG00000004931
GO:0001591	dopamine neurotransmitter receptor activity, coupled via Gi/Go	molecular_function	0.10837	1	1	584	4	18463	ENSMMUG00000014334
GO:0050778	positive regulation of immune response	biological_process	0.10838	1	22	584	515	18463	ENSMMUG00000007563,ENSMMUG00000008742,ENSMMUG00000021659,ENSMMUG00000017621,ENSMMUG00000010495,ENSMMUG00000043227,ENSMMUG00000018650,ENSMMUG00000021545,ENSMMUG00000044326,ENSMMUG00000001519,ENSMMUG00000014755,ENSMMUG00000011905,ENSMMUG00000003907,ENSMMUG00000011527,ENSMMUG00000007966,ENSMMUG00000008665,ENSMMUG00000015267,ENSMMUG00000008624,ENSMMUG00000015302,ENSMMUG00000019457,ENSMMUG00000003084,…
GO:0009148	pyrimidine nucleoside triphosphate biosynthetic process	biological_process	0.10847	1	2	584	17	18463	ENSMMUG00000003857,ENSMMUG00000007755
GO:0048870	cell motility	biological_process	0.1085	1	47	584	1156	18463	ENSMMUG00000023340,ENSMMUG00000032109,ENSMMUG00000042839,ENSMMUG00000043227,ENSMMUG00000009316,ENSMMUG00000021659,ENSMMUG00000011506,ENSMMUG00000021519,ENSMMUG00000019359,ENSMMUG00000002952,ENSMMUG00000016720,ENSMMUG00000003907,ENSMMUG00000008714,ENSMMUG00000021655,ENSMMUG00000002433,ENSMMUG00000005619,ENSMMUG00000015434,ENSMMUG00000001044,ENSMMUG00000004599,ENSMMUG00000000164,ENSMMUG00000014411,…
GO:0051674	localization of cell	biological_process	0.1085	1	47	584	1156	18463	ENSMMUG00000018601,ENSMMUG00000012110,ENSMMUG00000010586,ENSMMUG00000014045,ENSMMUG00000007329,ENSMMUG00000010895,ENSMMUG00000015690,ENSMMUG00000048816,ENSMMUG00000031214,ENSMMUG00000040163,ENSMMUG00000022229,ENSMMUG00000011614,ENSMMUG00000013400,ENSMMUG00000014618,ENSMMUG00000015692,ENSMMUG00000007563,ENSMMUG00000009893,ENSMMUG00000018650,ENSMMUG00000008692,ENSMMUG00000014411,ENSMMUG00000000164,…
GO:0001714	endodermal cell fate specification	biological_process	0.10852	1	1	584	4	18463	ENSMMUG00000010586
GO:1903224	regulation of endodermal cell differentiation	biological_process	0.10852	1	1	584	4	18463	ENSMMUG00000010586
GO:0032674	regulation of interleukin-5 production	biological_process	0.10856	1	2	584	17	18463	ENSMMUG00000011905,ENSMMUG00000008624
GO:0061061	muscle structure development	biological_process	0.10865	1	19	584	412	18463	ENSMMUG00000008692,ENSMMUG00000012141,ENSMMUG00000010621,ENSMMUG00000048630,ENSMMUG00000040121,ENSMMUG00000001208,ENSMMUG00000021144,ENSMMUG00000010586,ENSMMUG00000001267,ENSMMUG00000021787,ENSMMUG00000012110,ENSMMUG00000040289,ENSMMUG00000006077,ENSMMUG00000020863,ENSMMUG00000007209,ENSMMUG00000004599,ENSMMUG00000021734,ENSMMUG00000014762,ENSMMUG00000001044
GO:0034382	chylomicron remnant clearance	biological_process	0.10868	1	1	584	4	18463	ENSMMUG00000011133
GO:0071830	triglyceride-rich lipoprotein particle clearance	biological_process	0.10868	1	1	584	4	18463	ENSMMUG00000011133
GO:0016780	phosphotransferase activity, for other substituted phosphate groups	molecular_function	0.10889	1	2	584	16	18463	ENSMMUG00000018985,ENSMMUG00000010782
GO:0046031	ADP metabolic process	biological_process	0.10889	1	5	584	86	18463	ENSMMUG00000015302,ENSMMUG00000004173,ENSMMUG00000021877,ENSMMUG00000023143,ENSMMUG00000006077
GO:0005924	cell-substrate adherens junction	cellular_component	0.1091	1	8	584	132	18463	ENSMMUG00000019457,ENSMMUG00000019700,ENSMMUG00000015434,ENSMMUG00000001208,ENSMMUG00000004179,ENSMMUG00000009386,ENSMMUG00000000388,ENSMMUG00000032243
GO:0046666	retinal cell programmed cell death	biological_process	0.10919	1	1	584	4	18463	ENSMMUG00000003907
GO:0090066	regulation of anatomical structure size	biological_process	0.10967	1	16	584	341	18463	ENSMMUG00000048732,ENSMMUG00000019172,ENSMMUG00000019457,ENSMMUG00000040289,ENSMMUG00000005190,ENSMMUG00000002923,ENSMMUG00000015434,ENSMMUG00000006761,ENSMMUG00000014035,ENSMMUG00000018401,ENSMMUG00000010895,ENSMMUG00000007329,ENSMMUG00000006894,ENSMMUG00000012314,ENSMMUG00000016358,ENSMMUG00000016553
GO:0036094	small molecule binding	molecular_function	0.10972	1	84	584	2183	18463	ENSMMUG00000045298,ENSMMUG00000010495,ENSMMUG00000020316,ENSMMUG00000021545,ENSMMUG00000019539,ENSMMUG00000018008,ENSMMUG00000019628,ENSMMUG00000005483,ENSMMUG00000012472,ENSMMUG00000031214,ENSMMUG00000006720,ENSMMUG00000018601,ENSMMUG00000005733,ENSMMUG00000007427,ENSMMUG00000010895,ENSMMUG00000021324,ENSMMUG00000004696,ENSMMUG00000018107,ENSMMUG00000015302,ENSMMUG00000043400,ENSMMUG00000020086,…
GO:0045620	negative regulation of lymphocyte differentiation	biological_process	0.10981	1	3	584	37	18463	ENSMMUG00000004053,ENSMMUG00000008742,ENSMMUG00000008624
GO:0043227	membrane-bounded organelle	cellular_component	0.10995	1	307	584	8925	18463	ENSMMUG00000021257,ENSMMUG00000008364,ENSMMUG00000007762,ENSMMUG00000020953,ENSMMUG00000018853,ENSMMUG00000001763,ENSMMUG00000022001,ENSMMUG00000014035,ENSMMUG00000039195,ENSMMUG00000006275,ENSMMUG00000017985,ENSMMUG00000009831,ENSMMUG00000008178,ENSMMUG00000044344,ENSMMUG00000021976,ENSMMUG00000001404,ENSMMUG00000044865,ENSMMUG00000014944,ENSMMUG00000014374,ENSMMUG00000001519,ENSMMUG00000020086,…
GO:0000957	mitochondrial RNA catabolic process	biological_process	0.11002	1	1	584	4	18463	ENSMMUG00000007003
GO:0016458	gene silencing	biological_process	0.11013	1	8	584	141	18463	ENSMMUG00000009014,ENSMMUG00000002127,ENSMMUG00000004599,ENSMMUG00000012193,ENSMMUG00000008281,ENSMMUG00000010107,ENSMMUG00000012736,ENSMMUG00000009120
GO:0051704	multi-organism process	biological_process	0.11036	1	52	584	1331	18463	ENSMMUG00000001044,ENSMMUG00000020441,ENSMMUG00000005632,ENSMMUG00000003094,ENSMMUG00000003084,ENSMMUG00000001633,ENSMMUG00000008455,ENSMMUG00000010102,ENSMMUG00000045241,ENSMMUG00000003907,ENSMMUG00000010453,ENSMMUG00000014755,ENSMMUG00000007966,ENSMMUG00000000803,ENSMMUG00000048801,ENSMMUG00000015925,ENSMMUG00000014172,ENSMMUG00000023701,ENSMMUG00000005322,ENSMMUG00000021659,ENSMMUG00000012776,…
GO:0030838	positive regulation of actin filament polymerization	biological_process	0.11043	1	5	584	79	18463	ENSMMUG00000002923,ENSMMUG00000015434,ENSMMUG00000010895,ENSMMUG00000016358,ENSMMUG00000007329
GO:0032270	positive regulation of cellular protein metabolic process	biological_process	0.11048	1	47	584	1165	18463	ENSMMUG00000016757,ENSMMUG00000014618,ENSMMUG00000022101,ENSMMUG00000005791,ENSMMUG00000005483,ENSMMUG00000018650,ENSMMUG00000048630,ENSMMUG00000004760,ENSMMUG00000012462,ENSMMUG00000048816,ENSMMUG00000008624,ENSMMUG00000022686,ENSMMUG00000004053,ENSMMUG00000006761,ENSMMUG00000007209,ENSMMUG00000040289,ENSMMUG00000006077,ENSMMUG00000018037,ENSMMUG00000002923,ENSMMUG00000017496,ENSMMUG00000003149,…
GO:0000421	autophagosome membrane	cellular_component	0.11054	1	2	584	21	18463	ENSMMUG00000015479,ENSMMUG00000002197
GO:0002204	somatic recombination of immunoglobulin genes involved in immune response	biological_process	0.11062	1	3	584	33	18463	ENSMMUG00000017274,ENSMMUG00000008624,ENSMMUG00000008665
GO:0002208	somatic diversification of immunoglobulins involved in immune response	biological_process	0.11062	1	3	584	33	18463	ENSMMUG00000017274,ENSMMUG00000008665,ENSMMUG00000008624
GO:0045190	isotype switching	biological_process	0.11062	1	3	584	33	18463	ENSMMUG00000017274,ENSMMUG00000008624,ENSMMUG00000008665
GO:0051248	negative regulation of protein metabolic process	biological_process	0.11085	1	37	584	892	18463	ENSMMUG00000020586,ENSMMUG00000003933,ENSMMUG00000002917,ENSMMUG00000022395,ENSMMUG00000007209,ENSMMUG00000008624,ENSMMUG00000045312,ENSMMUG00000022686,ENSMMUG00000006761,ENSMMUG00000022393,ENSMMUG00000018029,ENSMMUG00000012332,ENSMMUG00000002062,ENSMMUG00000004760,ENSMMUG00000042076,ENSMMUG00000018650,ENSMMUG00000048630,ENSMMUG00000008692,ENSMMUG00000015800,ENSMMUG00000022101,ENSMMUG00000004709,…
GO:0044262	cellular carbohydrate metabolic process	biological_process	0.11093	1	12	584	236	18463	ENSMMUG00000005190,ENSMMUG00000006077,ENSMMUG00000007209,ENSMMUG00000015302,ENSMMUG00000021877,ENSMMUG00000021808,ENSMMUG00000005322,ENSMMUG00000020586,ENSMMUG00000016047,ENSMMUG00000009012,ENSMMUG00000001044,ENSMMUG00000022395
GO:0060359	response to ammonium ion	biological_process	0.11101	1	3	584	33	18463	ENSMMUG00000001661,ENSMMUG00000008297,ENSMMUG00000014334
GO:0098742	cell-cell adhesion via plasma-membrane adhesion molecules	biological_process	0.11105	1	9	584	158	18463	ENSMMUG00000014045,ENSMMUG00000017936,ENSMMUG00000018206,ENSMMUG00000012314,ENSMMUG00000011506,ENSMMUG00000006009,ENSMMUG00000016876,ENSMMUG00000021578,ENSMMUG00000018650
GO:0098542	defense response to other organism	biological_process	0.11115	1	15	584	362	18463	ENSMMUG00000014755,ENSMMUG00000013256,ENSMMUG00000022393,ENSMMUG00000040163,ENSMMUG00000000803,ENSMMUG00000003839,ENSMMUG00000002266,ENSMMUG00000003084,ENSMMUG00000007563,ENSMMUG00000001633,ENSMMUG00000021659,ENSMMUG00000008742,ENSMMUG00000043227,ENSMMUG00000045298,ENSMMUG00000012193
GO:0045022	early endosome to late endosome transport	biological_process	0.11122	1	3	584	32	18463	ENSMMUG00000016882,ENSMMUG00000019457,ENSMMUG00000014045
GO:0008078	mesodermal cell migration	biological_process	0.11149	1	1	584	4	18463	ENSMMUG00000010586
GO:0050873	brown fat cell differentiation	biological_process	0.11152	1	3	584	36	18463	ENSMMUG00000023701,ENSMMUG00000005322,ENSMMUG00000004053
GO:0030835	negative regulation of actin filament depolymerization	biological_process	0.11154	1	3	584	34	18463	ENSMMUG00000006894,ENSMMUG00000019172,ENSMMUG00000016358
GO:0006635	fatty acid beta-oxidation	biological_process	0.11157	1	4	584	54	18463	ENSMMUG00000014172,ENSMMUG00000005322,ENSMMUG00000001044,ENSMMUG00000020648
GO:0070873	regulation of glycogen metabolic process	biological_process	0.11184	1	2	584	17	18463	ENSMMUG00000001044,ENSMMUG00000016047
GO:0038066	p38MAPK cascade	biological_process	0.11186	1	3	584	35	18463	ENSMMUG00000048816,ENSMMUG00000019457,ENSMMUG00000005322
GO:0034105	positive regulation of tissue remodeling	biological_process	0.11193	1	2	584	17	18463	ENSMMUG00000010760,ENSMMUG00000003907
GO:0014742	positive regulation of muscle hypertrophy	biological_process	0.11212	1	2	584	16	18463	ENSMMUG00000004599,ENSMMUG00000048816
GO:0007269	neurotransmitter secretion	biological_process	0.11222	1	7	584	116	18463	ENSMMUG00000003236,ENSMMUG00000014334,ENSMMUG00000009683,ENSMMUG00000006406,ENSMMUG00000007533,ENSMMUG00000020277,ENSMMUG00000007209
GO:0002720	positive regulation of cytokine production involved in immune response	biological_process	0.11225	1	3	584	34	18463	ENSMMUG00000001519,ENSMMUG00000015302,ENSMMUG00000011527
GO:0000966	RNA 5'-end processing	biological_process	0.11235	1	1	584	4	18463	ENSMMUG00000007003
GO:0016075	rRNA catabolic process	biological_process	0.11241	1	2	584	18	18463	ENSMMUG00000012193,ENSMMUG00000008665
GO:0007260	tyrosine phosphorylation of STAT protein	biological_process	0.1128	1	4	584	60	18463	ENSMMUG00000000578,ENSMMUG00000048630,ENSMMUG00000017274,ENSMMUG00000005322
GO:0006643	membrane lipid metabolic process	biological_process	0.11293	1	8	584	143	18463	ENSMMUG00000018686,ENSMMUG00000014374,ENSMMUG00000022752,ENSMMUG00000029296,ENSMMUG00000010715,ENSMMUG00000003907,ENSMMUG00000001347,ENSMMUG00000006495
GO:0002694	regulation of leukocyte activation	biological_process	0.11312	1	18	584	401	18463	ENSMMUG00000007085,ENSMMUG00000017274,ENSMMUG00000004053,ENSMMUG00000008665,ENSMMUG00000008624,ENSMMUG00000007209,ENSMMUG00000007329,ENSMMUG00000007966,ENSMMUG00000011905,ENSMMUG00000005322,ENSMMUG00000008742,ENSMMUG00000005791,ENSMMUG00000001985,ENSMMUG00000007563,ENSMMUG00000012193,ENSMMUG00000021545,ENSMMUG00000008692,ENSMMUG00000012141
GO:0004550	nucleoside diphosphate kinase activity	molecular_function	0.11317	1	2	584	18	18463	ENSMMUG00000003857,ENSMMUG00000007755
GO:0060627	regulation of vesicle-mediated transport	biological_process	0.11317	1	17	584	357	18463	ENSMMUG00000004599,ENSMMUG00000014334,ENSMMUG00000003236,ENSMMUG00000020277,ENSMMUG00000014035,ENSMMUG00000015267,ENSMMUG00000009683,ENSMMUG00000019457,ENSMMUG00000007329,ENSMMUG00000014045,ENSMMUG00000021144,ENSMMUG00000008833,ENSMMUG00000018008,ENSMMUG00000014618,ENSMMUG00000017621,ENSMMUG00000040121,ENSMMUG00000006398
GO:0090314	positive regulation of protein targeting to membrane	biological_process	0.11333	1	2	584	17	18463	ENSMMUG00000021659,ENSMMUG00000013955
GO:0051491	positive regulation of filopodium assembly	biological_process	0.11351	1	2	584	16	18463	ENSMMUG00000023676,ENSMMUG00000015054
GO:1903861	positive regulation of dendrite extension	biological_process	0.11372	1	2	584	16	18463	ENSMMUG00000007360,ENSMMUG00000005854
GO:0072273	metanephric nephron morphogenesis	biological_process	0.11378	1	2	584	18	18463	ENSMMUG00000012110,ENSMMUG00000048630
GO:0070665	positive regulation of leukocyte proliferation	biological_process	0.11414	1	6	584	96	18463	ENSMMUG00000005322,ENSMMUG00000021545,ENSMMUG00000017274,ENSMMUG00000007329,ENSMMUG00000008624,ENSMMUG00000001985
GO:0002712	regulation of B cell mediated immunity	biological_process	0.11451	1	3	584	35	18463	ENSMMUG00000017274,ENSMMUG00000008665,ENSMMUG00000008624
GO:0002889	regulation of immunoglobulin mediated immune response	biological_process	0.11451	1	3	584	35	18463	ENSMMUG00000017274,ENSMMUG00000008624,ENSMMUG00000008665
GO:1901739	regulation of myoblast fusion	biological_process	0.11473	1	2	584	19	18463	ENSMMUG00000008692,ENSMMUG00000040121
GO:0043966	histone H3 acetylation	biological_process	0.11477	1	4	584	53	18463	ENSMMUG00000005005,ENSMMUG00000042992,ENSMMUG00000048630,ENSMMUG00000016985
GO:0005623	cell	cellular_component	0.11481	1	468	584	14228	18463	ENSMMUG00000011647,ENSMMUG00000001589,ENSMMUG00000003907,ENSMMUG00000007293,ENSMMUG00000013083,ENSMMUG00000008781,ENSMMUG00000011506,ENSMMUG00000001791,ENSMMUG00000017621,ENSMMUG00000012736,ENSMMUG00000013166,ENSMMUG00000016616,ENSMMUG00000007533,ENSMMUG00000018726,ENSMMUG00000042992,ENSMMUG00000008837,ENSMMUG00000007591,ENSMMUG00000021655,ENSMMUG00000007329,ENSMMUG00000010586,ENSMMUG00000004760,…
GO:0046639	negative regulation of alpha-beta T cell differentiation	biological_process	0.11493	1	2	584	17	18463	ENSMMUG00000004053,ENSMMUG00000008624
GO:0003129	heart induction	biological_process	0.11505	1	1	584	4	18463	ENSMMUG00000010586
GO:0045815	positive regulation of gene expression, epigenetic	biological_process	0.11507	1	2	584	19	18463	ENSMMUG00000012736,ENSMMUG00000008281
GO:2001056	positive regulation of cysteine-type endopeptidase activity	biological_process	0.11547	1	6	584	96	18463	ENSMMUG00000003907,ENSMMUG00000021976,ENSMMUG00000007209,ENSMMUG00000000040,ENSMMUG00000018037,ENSMMUG00000003084
GO:0008022	protein C-terminus binding	molecular_function	0.11548	1	7	584	117	18463	ENSMMUG00000002127,ENSMMUG00000003149,ENSMMUG00000007329,ENSMMUG00000021659,ENSMMUG00000003201,ENSMMUG00000009506,ENSMMUG00000019457
GO:0006915	apoptotic process	biological_process	0.11548	1	47	584	1161	18463	ENSMMUG00000011832,ENSMMUG00000001197,ENSMMUG00000015800,ENSMMUG00000008692,ENSMMUG00000003364,ENSMMUG00000004760,ENSMMUG00000007329,ENSMMUG00000002062,ENSMMUG00000012110,ENSMMUG00000011905,ENSMMUG00000021144,ENSMMUG00000008592,ENSMMUG00000048816,ENSMMUG00000022977,ENSMMUG00000022686,ENSMMUG00000017506,ENSMMUG00000018037,ENSMMUG00000007209,ENSMMUG00000016669,ENSMMUG00000007085,ENSMMUG00000022296,…
GO:0051787	misfolded protein binding	molecular_function	0.11549	1	2	584	22	18463	ENSMMUG00000004696,ENSMMUG00000049219
GO:0065010	extracellular membrane-bounded organelle	cellular_component	0.11573	1	5	584	73	18463	ENSMMUG00000004696,ENSMMUG00000044344,ENSMMUG00000020212,ENSMMUG00000014983,ENSMMUG00000023340
GO:0045066	regulatory T cell differentiation	biological_process	0.11574	1	2	584	18	18463	ENSMMUG00000012193,ENSMMUG00000008624
GO:0050852	T cell receptor signaling pathway	biological_process	0.11611	1	6	584	95	18463	ENSMMUG00000019457,ENSMMUG00000018650,ENSMMUG00000021545,ENSMMUG00000008624,ENSMMUG00000011905,ENSMMUG00000021659
GO:0016651	oxidoreductase activity, acting on NAD(P)H	molecular_function	0.11656	1	5	584	81	18463	ENSMMUG00000020953,ENSMMUG00000010102,ENSMMUG00000010382,ENSMMUG00000020086,ENSMMUG00000018107
GO:0043168	anion binding	molecular_function	0.11684	1	93	584	2418	18463	ENSMMUG00000018029,ENSMMUG00000044559,ENSMMUG00000017518,ENSMMUG00000002266,ENSMMUG00000015449,ENSMMUG00000007953,ENSMMUG00000011245,ENSMMUG00000017902,ENSMMUG00000040121,ENSMMUG00000018650,ENSMMUG00000013499,ENSMMUG00000006398,ENSMMUG00000006744,ENSMMUG00000018977,ENSMMUG00000007360,ENSMMUG00000016757,ENSMMUG00000001197,ENSMMUG00000020277,ENSMMUG00000009684,ENSMMUG00000000040,ENSMMUG00000001661,…
GO:0005229	intracellular calcium activated chloride channel activity	molecular_function	0.11713	1	2	584	16	18463	ENSMMUG00000019005,ENSMMUG00000006027
GO:0005996	monosaccharide metabolic process	biological_process	0.11721	1	9	584	169	18463	ENSMMUG00000004173,ENSMMUG00000021808,ENSMMUG00000005005,ENSMMUG00000005190,ENSMMUG00000009012,ENSMMUG00000001044,ENSMMUG00000005322,ENSMMUG00000020586,ENSMMUG00000016047
GO:0048641	regulation of skeletal muscle tissue development	biological_process	0.11722	1	3	584	35	18463	ENSMMUG00000006077,ENSMMUG00000021144,ENSMMUG00000012141
GO:0023061	signal release	biological_process	0.11724	1	14	584	290	18463	ENSMMUG00000014045,ENSMMUG00000013143,ENSMMUG00000014334,ENSMMUG00000003236,ENSMMUG00000005322,ENSMMUG00000020277,ENSMMUG00000007533,ENSMMUG00000004173,ENSMMUG00000043269,ENSMMUG00000009683,ENSMMUG00000021808,ENSMMUG00000007209,ENSMMUG00000048630,ENSMMUG00000006406
GO:0034340	response to type I interferon	biological_process	0.11744	1	3	584	39	18463	ENSMMUG00000000803,ENSMMUG00000022686,ENSMMUG00000013256
GO:0035051	cardiocyte differentiation	biological_process	0.11772	1	6	584	97	18463	ENSMMUG00000001208,ENSMMUG00000010586,ENSMMUG00000007209,ENSMMUG00000021144,ENSMMUG00000048816,ENSMMUG00000020863
GO:0071624	positive regulation of granulocyte chemotaxis	biological_process	0.11772	1	2	584	18	18463	ENSMMUG00000043227,ENSMMUG00000007563
GO:0034110	regulation of homotypic cell-cell adhesion	biological_process	0.11783	1	12	584	236	18463	ENSMMUG00000001985,ENSMMUG00000008624,ENSMMUG00000005791,ENSMMUG00000004053,ENSMMUG00000012141,ENSMMUG00000012193,ENSMMUG00000021545,ENSMMUG00000008692,ENSMMUG00000011905,ENSMMUG00000007329,ENSMMUG00000007085,ENSMMUG00000005322
GO:1990832	slow axonal transport	biological_process	0.11805	1	1	584	6	18463	ENSMMUG00000004696
GO:1990833	clathrin-uncoating ATPase activity	molecular_function	0.11805	1	1	584	6	18463	ENSMMUG00000004696
GO:0032634	interleukin-5 production	biological_process	0.1182	1	2	584	18	18463	ENSMMUG00000011905,ENSMMUG00000008624
GO:0001963	synaptic transmission, dopaminergic	biological_process	0.11823	1	2	584	18	18463	ENSMMUG00000014334,ENSMMUG00000014035
GO:0070486	leukocyte aggregation	biological_process	0.11824	1	16	584	344	18463	ENSMMUG00000007085,ENSMMUG00000008624,ENSMMUG00000001763,ENSMMUG00000004053,ENSMMUG00000016074,ENSMMUG00000005322,ENSMMUG00000011905,ENSMMUG00000003907,ENSMMUG00000007329,ENSMMUG00000012141,ENSMMUG00000012193,ENSMMUG00000016876,ENSMMUG00000008692,ENSMMUG00000021545,ENSMMUG00000001985,ENSMMUG00000005791
GO:0007200	phospholipase C-activating G-protein coupled receptor signaling pathway	biological_process	0.11832	1	4	584	57	18463	ENSMMUG00000004180,ENSMMUG00000043739,ENSMMUG00000014334,ENSMMUG00000013400
GO:0032091	negative regulation of protein binding	biological_process	0.11838	1	5	584	77	18463	ENSMMUG00000006265,ENSMMUG00000023340,ENSMMUG00000003907,ENSMMUG00000001044,ENSMMUG00000049219
GO:0002028	regulation of sodium ion transport	biological_process	0.11855	1	4	584	54	18463	ENSMMUG00000001044,ENSMMUG00000014334,ENSMMUG00000018650,ENSMMUG00000016616
GO:0055065	metal ion homeostasis	biological_process	0.11867	1	20	584	452	18463	ENSMMUG00000010272,ENSMMUG00000043739,ENSMMUG00000020212,ENSMMUG00000007209,ENSMMUG00000014334,ENSMMUG00000004180,ENSMMUG00000043400,ENSMMUG00000001661,ENSMMUG00000014782,ENSMMUG00000048732,ENSMMUG00000017922,ENSMMUG00000016553,ENSMMUG00000009316,ENSMMUG00000013400,ENSMMUG00000009901,ENSMMUG00000007329,ENSMMUG00000013061,ENSMMUG00000021690,ENSMMUG00000003907,ENSMMUG00000009439
GO:0010605	negative regulation of macromolecule metabolic process	biological_process	0.11886	1	76	584	1981	18463	ENSMMUG00000018650,ENSMMUG00000008692,ENSMMUG00000022101,ENSMMUG00000018029,ENSMMUG00000007845,ENSMMUG00000012110,ENSMMUG00000010586,ENSMMUG00000041182,ENSMMUG00000004760,ENSMMUG00000010107,ENSMMUG00000045312,ENSMMUG00000008624,ENSMMUG00000009120,ENSMMUG00000022686,ENSMMUG00000014782,ENSMMUG00000009014,ENSMMUG00000010201,ENSMMUG00000022395,ENSMMUG00000001817,ENSMMUG00000004341,ENSMMUG00000012736,…
GO:0010952	positive regulation of peptidase activity	biological_process	0.11901	1	7	584	120	18463	ENSMMUG00000003907,ENSMMUG00000021976,ENSMMUG00000003084,ENSMMUG00000018037,ENSMMUG00000012462,ENSMMUG00000007209,ENSMMUG00000000040
GO:0018201	peptidyl-glycine modification	biological_process	0.11916	1	1	584	4	18463	ENSMMUG00000013586
GO:0016429	tRNA (adenine-N1-)-methyltransferase activity	molecular_function	0.1193	1	1	584	4	18463	ENSMMUG00000013728
GO:0019959	interleukin-8 binding	molecular_function	0.11945	1	1	584	4	18463	ENSMMUG00000013400
GO:0006833	water transport	biological_process	0.11954	1	2	584	18	18463	ENSMMUG00000011037,ENSMMUG00000021688
GO:0050663	cytokine secretion	biological_process	0.11969	1	9	584	172	18463	ENSMMUG00000019457,ENSMMUG00000004053,ENSMMUG00000015302,ENSMMUG00000001633,ENSMMUG00000008624,ENSMMUG00000005322,ENSMMUG00000003839,ENSMMUG00000011905,ENSMMUG00000014334
GO:0006906	vesicle fusion	biological_process	0.11974	1	5	584	74	18463	ENSMMUG00000007329,ENSMMUG00000009683,ENSMMUG00000003236,ENSMMUG00000007293,ENSMMUG00000005280
GO:0001844	protein insertion into mitochondrial membrane involved in apoptotic signaling pathway	biological_process	0.11978	1	1	584	4	18463	ENSMMUG00000003907
GO:0043679	axon terminus	cellular_component	0.11982	1	4	584	57	18463	ENSMMUG00000009683,ENSMMUG00000004696,ENSMMUG00000007209,ENSMMUG00000016837
GO:0009445	putrescine metabolic process	biological_process	0.11983	1	1	584	4	18463	ENSMMUG00000020441
GO:0034239	regulation of macrophage fusion	biological_process	0.11988	1	1	584	4	18463	ENSMMUG00000010760
GO:0034241	positive regulation of macrophage fusion	biological_process	0.11988	1	1	584	4	18463	ENSMMUG00000010760
GO:0072010	glomerular epithelium development	biological_process	0.11988	1	2	584	18	18463	ENSMMUG00000032109,ENSMMUG00000002952
GO:0006793	phosphorus metabolic process	biological_process	0.1199	1	100	584	2693	18463	ENSMMUG00000000605,ENSMMUG00000016616,ENSMMUG00000023716,ENSMMUG00000017936,ENSMMUG00000010382,ENSMMUG00000004599,ENSMMUG00000021734,ENSMMUG00000000970,ENSMMUG00000014664,ENSMMUG00000000803,ENSMMUG00000010585,ENSMMUG00000018985,ENSMMUG00000021153,ENSMMUG00000016104,ENSMMUG00000023382,ENSMMUG00000016032,ENSMMUG00000003907,ENSMMUG00000011647,ENSMMUG00000010715,ENSMMUG00000000578,ENSMMUG00000003857,…
GO:1900745	positive regulation of p38MAPK cascade	biological_process	0.11994	1	2	584	19	18463	ENSMMUG00000048816,ENSMMUG00000005322
GO:0004470	malic enzyme activity	molecular_function	0.11998	1	1	584	4	18463	ENSMMUG00000022001
GO:0004471	malate dehydrogenase (decarboxylating) (NAD+) activity	molecular_function	0.11998	1	1	584	4	18463	ENSMMUG00000022001
GO:0004473	malate dehydrogenase (decarboxylating) (NADP+) activity	molecular_function	0.11998	1	1	584	4	18463	ENSMMUG00000022001
GO:0021853	cerebral cortex GABAergic interneuron migration	biological_process	0.12004	1	1	584	4	18463	ENSMMUG00000014334
GO:0019439	aromatic compound catabolic process	biological_process	0.12013	1	14	584	295	18463	ENSMMUG00000008665,ENSMMUG00000022072,ENSMMUG00000023286,ENSMMUG00000014475,ENSMMUG00000012193,ENSMMUG00000006077,ENSMMUG00000007950,ENSMMUG00000003907,ENSMMUG00000009901,ENSMMUG00000004405,ENSMMUG00000005056,ENSMMUG00000016454,ENSMMUG00000007003,ENSMMUG00000011888
GO:0051093	negative regulation of developmental process	biological_process	0.12017	1	27	584	628	18463	ENSMMUG00000042839,ENSMMUG00000008742,ENSMMUG00000001404,ENSMMUG00000008833,ENSMMUG00000011832,ENSMMUG00000016074,ENSMMUG00000048816,ENSMMUG00000021144,ENSMMUG00000023382,ENSMMUG00000011905,ENSMMUG00000012110,ENSMMUG00000044344,ENSMMUG00000010586,ENSMMUG00000007209,ENSMMUG00000006077,ENSMMUG00000040289,ENSMMUG00000021655,ENSMMUG00000008624,ENSMMUG00000022977,ENSMMUG00000004053,ENSMMUG00000014782,…
GO:0032817	regulation of natural killer cell proliferation	biological_process	0.12023	1	1	584	4	18463	ENSMMUG00000005322
GO:0030514	negative regulation of BMP signaling pathway	biological_process	0.12047	1	3	584	36	18463	ENSMMUG00000000384,ENSMMUG00000014485,ENSMMUG00000021734
GO:0061574	ASAP complex	cellular_component	0.12061	1	1	584	4	18463	ENSMMUG00000012979
GO:0048710	regulation of astrocyte differentiation	biological_process	0.12075	1	2	584	19	18463	ENSMMUG00000048630,ENSMMUG00000017274
GO:0060920	cardiac pacemaker cell differentiation	biological_process	0.12086	1	1	584	4	18463	ENSMMUG00000010586
GO:0042887	amide transmembrane transporter activity	molecular_function	0.12094	1	2	584	17	18463	ENSMMUG00000011037,ENSMMUG00000001402
GO:0070628	proteasome binding	molecular_function	0.12096	1	2	584	17	18463	ENSMMUG00000004709,ENSMMUG00000014944
GO:1901623	regulation of lymphocyte chemotaxis	biological_process	0.12096	1	2	584	20	18463	ENSMMUG00000018650,ENSMMUG00000008692
GO:0016755	transferase activity, transferring amino-acyl groups	molecular_function	0.12097	1	2	584	17	18463	ENSMMUG00000014542,ENSMMUG00000017931
GO:0031681	G-protein beta-subunit binding	molecular_function	0.12097	1	2	584	21	18463	ENSMMUG00000017923,ENSMMUG00000000602
GO:0016103	diterpenoid catabolic process	biological_process	0.12099	1	1	584	4	18463	ENSMMUG00000012141
GO:0034653	retinoic acid catabolic process	biological_process	0.12099	1	1	584	4	18463	ENSMMUG00000012141
GO:0007494	midgut development	biological_process	0.1212	1	1	584	4	18463	ENSMMUG00000012110
GO:0014068	positive regulation of phosphatidylinositol 3-kinase signaling	biological_process	0.12121	1	4	584	55	18463	ENSMMUG00000020586,ENSMMUG00000007209,ENSMMUG00000002923,ENSMMUG00000005322
GO:0009220	pyrimidine ribonucleotide biosynthetic process	biological_process	0.12128	1	2	584	18	18463	ENSMMUG00000003857,ENSMMUG00000007755
GO:0046132	pyrimidine ribonucleoside biosynthetic process	biological_process	0.12128	1	2	584	18	18463	ENSMMUG00000003857,ENSMMUG00000007755
GO:0043266	regulation of potassium ion transport	biological_process	0.12135	1	4	584	55	18463	ENSMMUG00000014334,ENSMMUG00000016837,ENSMMUG00000018650,ENSMMUG00000016616
GO:0030204	chondroitin sulfate metabolic process	biological_process	0.12135	1	2	584	17	18463	ENSMMUG00000019663,ENSMMUG00000002122
GO:0009146	purine nucleoside triphosphate catabolic process	biological_process	0.12146	1	1	584	4	18463	ENSMMUG00000022072
GO:0046070	dGTP metabolic process	biological_process	0.12147	1	1	584	4	18463	ENSMMUG00000022072
GO:1990086	lens fiber cell apoptotic process	biological_process	0.12154	1	1	584	4	18463	ENSMMUG00000011832
GO:1901021	positive regulation of calcium ion transmembrane transporter activity	biological_process	0.12163	1	2	584	17	18463	ENSMMUG00000021787,ENSMMUG00000009439
GO:1904427	positive regulation of calcium ion transmembrane transport	biological_process	0.12163	1	2	584	17	18463	ENSMMUG00000021787,ENSMMUG00000009439
GO:0005785	signal recognition particle receptor complex	cellular_component	0.12163	1	1	584	4	18463	ENSMMUG00000009101
GO:0045824	negative regulation of innate immune response	biological_process	0.12178	1	3	584	34	18463	ENSMMUG00000014755,ENSMMUG00000014334,ENSMMUG00000001519
GO:0010496	intercellular transport	biological_process	0.12194	1	1	584	5	18463	ENSMMUG00000001860
GO:1902585	single-organism intercellular transport	biological_process	0.12194	1	1	584	5	18463	ENSMMUG00000001860
GO:1990349	gap junction-mediated intercellular transport	biological_process	0.12194	1	1	584	5	18463	ENSMMUG00000001860
GO:2001269	positive regulation of cysteine-type endopeptidase activity involved in apoptotic signaling pathway	biological_process	0.12204	1	1	584	4	18463	ENSMMUG00000003907
GO:0030506	ankyrin binding	molecular_function	0.12212	1	2	584	17	18463	ENSMMUG00000000388,ENSMMUG00000019172
GO:0090502	RNA phosphodiester bond hydrolysis, endonucleolytic	biological_process	0.12232	1	4	584	58	18463	ENSMMUG00000014475,ENSMMUG00000007195,ENSMMUG00000022123,ENSMMUG00000012193
GO:0045202	synapse	cellular_component	0.1224	1	28	584	633	18463	ENSMMUG00000006077,ENSMMUG00000040289,ENSMMUG00000008714,ENSMMUG00000007209,ENSMMUG00000007064,ENSMMUG00000014035,ENSMMUG00000010272,ENSMMUG00000004696,ENSMMUG00000009683,ENSMMUG00000001661,ENSMMUG00000007533,ENSMMUG00000015436,ENSMMUG00000020277,ENSMMUG00000008847,ENSMMUG00000021257,ENSMMUG00000003236,ENSMMUG00000004599,ENSMMUG00000012193,ENSMMUG00000016837,ENSMMUG00000006894,ENSMMUG00000032109,…
GO:0008134	transcription factor binding	molecular_function	0.12269	1	21	584	476	18463	ENSMMUG00000021808,ENSMMUG00000015800,ENSMMUG00000004882,ENSMMUG00000011832,ENSMMUG00000010621,ENSMMUG00000006744,ENSMMUG00000005218,ENSMMUG00000010715,ENSMMUG00000004760,ENSMMUG00000048816,ENSMMUG00000021144,ENSMMUG00000029174,ENSMMUG00000005005,ENSMMUG00000008624,ENSMMUG00000006761,ENSMMUG00000002197,ENSMMUG00000009151,ENSMMUG00000021655,ENSMMUG00000006077,ENSMMUG00000042992,ENSMMUG00000010201
GO:0033186	CAF-1 complex	cellular_component	0.12288	1	1	584	4	18463	ENSMMUG00000016706
GO:0043376	regulation of CD8-positive, alpha-beta T cell differentiation	biological_process	0.1232	1	1	584	4	18463	ENSMMUG00000004053
GO:0043200	response to amino acid	biological_process	0.12323	1	4	584	56	18463	ENSMMUG00000010453,ENSMMUG00000018401,ENSMMUG00000006761,ENSMMUG00000004475
GO:0044839	cell cycle G2/M phase transition	biological_process	0.12325	1	6	584	96	18463	ENSMMUG00000006265,ENSMMUG00000020274,ENSMMUG00000002965,ENSMMUG00000005052,ENSMMUG00000005456,ENSMMUG00000004760
GO:0034481	chondroitin sulfotransferase activity	molecular_function	0.12326	1	1	584	4	18463	ENSMMUG00000019663
GO:0006874	cellular calcium ion homeostasis	biological_process	0.12327	1	14	584	295	18463	ENSMMUG00000043400,ENSMMUG00000001661,ENSMMUG00000004180,ENSMMUG00000009439,ENSMMUG00000014782,ENSMMUG00000013061,ENSMMUG00000021690,ENSMMUG00000007329,ENSMMUG00000003907,ENSMMUG00000043739,ENSMMUG00000007209,ENSMMUG00000009316,ENSMMUG00000017922,ENSMMUG00000013400
GO:0060416	response to growth hormone	biological_process	0.12363	1	2	584	19	18463	ENSMMUG00000001044,ENSMMUG00000000578
GO:0034332	adherens junction organization	biological_process	0.1238	1	6	584	93	18463	ENSMMUG00000015267,ENSMMUG00000012314,ENSMMUG00000014045,ENSMMUG00000031214,ENSMMUG00000020274,ENSMMUG00000006009
GO:0042089	cytokine biosynthetic process	biological_process	0.12381	1	5	584	82	18463	ENSMMUG00000023570,ENSMMUG00000008624,ENSMMUG00000007563,ENSMMUG00000003084,ENSMMUG00000002917
GO:1902652	secondary alcohol metabolic process	biological_process	0.12383	1	5	584	77	18463	ENSMMUG00000005322,ENSMMUG00000005190,ENSMMUG00000020586,ENSMMUG00000011133,ENSMMUG00000011976
GO:0030055	cell-substrate junction	cellular_component	0.12385	1	8	584	136	18463	ENSMMUG00000019457,ENSMMUG00000015434,ENSMMUG00000001208,ENSMMUG00000019700,ENSMMUG00000004179,ENSMMUG00000032243,ENSMMUG00000000388,ENSMMUG00000009386
GO:0001777	T cell homeostatic proliferation	biological_process	0.12405	1	1	584	4	18463	ENSMMUG00000003907
GO:1990430	extracellular matrix protein binding	molecular_function	0.1242	1	1	584	4	18463	ENSMMUG00000011110
GO:0034393	positive regulation of smooth muscle cell apoptotic process	biological_process	0.12436	1	1	584	4	18463	ENSMMUG00000017423
GO:0043162	ubiquitin-dependent protein catabolic process via the multivesicular body sorting pathway	biological_process	0.12445	1	2	584	18	18463	ENSMMUG00000015019,ENSMMUG00000014045
GO:0001568	blood vessel development	biological_process	0.1245	1	21	584	466	18463	ENSMMUG00000011976,ENSMMUG00000001044,ENSMMUG00000021655,ENSMMUG00000007209,ENSMMUG00000002389,ENSMMUG00000023382,ENSMMUG00000023701,ENSMMUG00000005322,ENSMMUG00000021144,ENSMMUG00000048816,ENSMMUG00000010586,ENSMMUG00000012110,ENSMMUG00000003907,ENSMMUG00000004475,ENSMMUG00000021578,ENSMMUG00000010621,ENSMMUG00000017262,ENSMMUG00000011832,ENSMMUG00000005791,ENSMMUG00000008833,ENSMMUG00000000332
GO:0003208	cardiac ventricle morphogenesis	biological_process	0.12463	1	4	584	58	18463	ENSMMUG00000014762,ENSMMUG00000010586,ENSMMUG00000048816,ENSMMUG00000010621
GO:0001661	conditioned taste aversion	biological_process	0.1249	1	1	584	4	18463	ENSMMUG00000001661
GO:0000270	peptidoglycan metabolic process	biological_process	0.12492	1	1	584	4	18463	ENSMMUG00000008742
GO:0009253	peptidoglycan catabolic process	biological_process	0.12492	1	1	584	4	18463	ENSMMUG00000008742
GO:0007049	cell cycle	biological_process	0.12498	1	48	584	1198	18463	ENSMMUG00000005456,ENSMMUG00000001763,ENSMMUG00000006265,ENSMMUG00000019457,ENSMMUG00000016507,ENSMMUG00000004599,ENSMMUG00000001228,ENSMMUG00000001044,ENSMMUG00000021096,ENSMMUG00000016985,ENSMMUG00000010543,ENSMMUG00000044496,ENSMMUG00000044865,ENSMMUG00000021659,ENSMMUG00000009316,ENSMMUG00000021808,ENSMMUG00000007315,ENSMMUG00000020274,ENSMMUG00000023286,ENSMMUG00000012141,ENSMMUG00000003907,…
GO:0060326	cell chemotaxis	biological_process	0.12527	1	11	584	237	18463	ENSMMUG00000040163,ENSMMUG00000004217,ENSMMUG00000022229,ENSMMUG00000007329,ENSMMUG00000018650,ENSMMUG00000043227,ENSMMUG00000032109,ENSMMUG00000008692,ENSMMUG00000007563,ENSMMUG00000013400,ENSMMUG00000009316
GO:1900028	negative regulation of ruffle assembly	biological_process	0.12532	1	1	584	4	18463	ENSMMUG00000015434
GO:0051247	positive regulation of protein metabolic process	biological_process	0.12541	1	50	584	1260	18463	ENSMMUG00000005192,ENSMMUG00000021976,ENSMMUG00000021808,ENSMMUG00000010649,ENSMMUG00000006089,ENSMMUG00000021659,ENSMMUG00000010543,ENSMMUG00000008699,ENSMMUG00000000578,ENSMMUG00000041847,ENSMMUG00000020274,ENSMMUG00000003907,ENSMMUG00000011527,ENSMMUG00000005322,ENSMMUG00000016104,ENSMMUG00000005456,ENSMMUG00000019457,ENSMMUG00000016507,ENSMMUG00000000970,ENSMMUG00000001044,ENSMMUG00000049219,…
GO:0031981	nuclear lumen	cellular_component	0.12541	1	116	584	3088	18463	ENSMMUG00000001197,ENSMMUG00000001192,ENSMMUG00000016757,ENSMMUG00000022101,ENSMMUG00000000525,ENSMMUG00000007950,ENSMMUG00000014430,ENSMMUG00000004760,ENSMMUG00000017902,ENSMMUG00000014045,ENSMMUG00000007361,ENSMMUG00000031160,ENSMMUG00000003603,ENSMMUG00000007845,ENSMMUG00000012462,ENSMMUG00000019700,ENSMMUG00000008624,ENSMMUG00000010107,ENSMMUG00000016669,ENSMMUG00000020466,ENSMMUG00000022296,…
GO:0014065	phosphatidylinositol 3-kinase signaling	biological_process	0.12571	1	6	584	97	18463	ENSMMUG00000005791,ENSMMUG00000001044,ENSMMUG00000005322,ENSMMUG00000002923,ENSMMUG00000007209,ENSMMUG00000020586
GO:0033218	amide binding	molecular_function	0.12602	1	11	584	236	18463	ENSMMUG00000004599,ENSMMUG00000010453,ENSMMUG00000023382,ENSMMUG00000018853,ENSMMUG00000022686,ENSMMUG00000007563,ENSMMUG00000044326,ENSMMUG00000045241,ENSMMUG00000014983,ENSMMUG00000043739,ENSMMUG00000008455
GO:0032962	positive regulation of inositol trisphosphate biosynthetic process	biological_process	0.12606	1	1	584	4	18463	ENSMMUG00000007209
GO:1901264	carbohydrate derivative transport	biological_process	0.12607	1	4	584	59	18463	ENSMMUG00000001725,ENSMMUG00000013219,ENSMMUG00000006433,ENSMMUG00000007563
GO:0071257	cellular response to electrical stimulus	biological_process	0.12608	1	1	584	4	18463	ENSMMUG00000001404
GO:1903859	regulation of dendrite extension	biological_process	0.12614	1	2	584	17	18463	ENSMMUG00000005854,ENSMMUG00000007360
GO:0046134	pyrimidine nucleoside biosynthetic process	biological_process	0.12619	1	2	584	19	18463	ENSMMUG00000003857,ENSMMUG00000007755
GO:1904627	response to phorbol 13-acetate 12-myristate	biological_process	0.12621	1	1	584	4	18463	ENSMMUG00000023340
GO:1904628	cellular response to phorbol 13-acetate 12-myristate	biological_process	0.12621	1	1	584	4	18463	ENSMMUG00000023340
GO:0021590	cerebellum maturation	biological_process	0.12626	1	1	584	4	18463	ENSMMUG00000042839
GO:0060684	epithelial-mesenchymal cell signaling	biological_process	0.12627	1	1	584	4	18463	ENSMMUG00000012110
GO:1902531	regulation of intracellular signal transduction	biological_process	0.12638	1	50	584	1242	18463	ENSMMUG00000016669,ENSMMUG00000010107,ENSMMUG00000007209,ENSMMUG00000040289,ENSMMUG00000002923,ENSMMUG00000022686,ENSMMUG00000006761,ENSMMUG00000003839,ENSMMUG00000020586,ENSMMUG00000017274,ENSMMUG00000014334,ENSMMUG00000017496,ENSMMUG00000017277,ENSMMUG00000048630,ENSMMUG00000003364,ENSMMUG00000021545,ENSMMUG00000008692,ENSMMUG00000015800,ENSMMUG00000014618,ENSMMUG00000008833,ENSMMUG00000005791,…
GO:0051019	mitogen-activated protein kinase binding	molecular_function	0.12642	1	2	584	17	18463	ENSMMUG00000010495,ENSMMUG00000004760
GO:0000045	autophagosome assembly	biological_process	0.12646	1	5	584	82	18463	ENSMMUG00000012365,ENSMMUG00000002197,ENSMMUG00000008048,ENSMMUG00000010620,ENSMMUG00000010543
GO:0006919	activation of cysteine-type endopeptidase activity involved in apoptotic process	biological_process	0.12649	1	4	584	56	18463	ENSMMUG00000018037,ENSMMUG00000000040,ENSMMUG00000003907,ENSMMUG00000021976
GO:0003299	muscle hypertrophy in response to stress	biological_process	0.12658	1	2	584	18	18463	ENSMMUG00000014762,ENSMMUG00000004599
GO:0014887	cardiac muscle adaptation	biological_process	0.12658	1	2	584	18	18463	ENSMMUG00000004599,ENSMMUG00000014762
GO:0014898	cardiac muscle hypertrophy in response to stress	biological_process	0.12658	1	2	584	18	18463	ENSMMUG00000004599,ENSMMUG00000014762
GO:0045830	positive regulation of isotype switching	biological_process	0.12689	1	2	584	18	18463	ENSMMUG00000008665,ENSMMUG00000017274
GO:0021511	spinal cord patterning	biological_process	0.12701	1	2	584	19	18463	ENSMMUG00000012110,ENSMMUG00000004882
GO:0032787	monocarboxylic acid metabolic process	biological_process	0.12706	1	19	584	423	18463	ENSMMUG00000001197,ENSMMUG00000012141,ENSMMUG00000015449,ENSMMUG00000014172,ENSMMUG00000017518,ENSMMUG00000012380,ENSMMUG00000005322,ENSMMUG00000022001,ENSMMUG00000004173,ENSMMUG00000021877,ENSMMUG00000015302,ENSMMUG00000003201,ENSMMUG00000006077,ENSMMUG00000022752,ENSMMUG00000023143,ENSMMUG00000001044,ENSMMUG00000020648,ENSMMUG00000018364,ENSMMUG00000000040
GO:0031674	I band	cellular_component	0.12715	1	6	584	98	18463	ENSMMUG00000018525,ENSMMUG00000021308,ENSMMUG00000001208,ENSMMUG00000004599,ENSMMUG00000014762,ENSMMUG00000049219
GO:1900180	regulation of protein localization to nucleus	biological_process	0.12726	1	6	584	96	18463	ENSMMUG00000005322,ENSMMUG00000048630,ENSMMUG00000004760,ENSMMUG00000001044,ENSMMUG00000012110,ENSMMUG00000005218
GO:0051799	negative regulation of hair follicle development	biological_process	0.12732	1	1	584	4	18463	ENSMMUG00000012110
GO:0060011	Sertoli cell proliferation	biological_process	0.12733	1	1	584	4	18463	ENSMMUG00000003907
GO:0030550	acetylcholine receptor inhibitor activity	molecular_function	0.12741	1	1	584	5	18463	ENSMMUG00000041404
GO:0032495	response to muramyl dipeptide	biological_process	0.12753	1	2	584	18	18463	ENSMMUG00000003603,ENSMMUG00000003084
GO:0051400	BH domain binding	molecular_function	0.12763	1	1	584	5	18463	ENSMMUG00000003907
GO:0051434	BH3 domain binding	molecular_function	0.12763	1	1	584	5	18463	ENSMMUG00000003907
GO:0048029	monosaccharide binding	molecular_function	0.12768	1	4	584	55	18463	ENSMMUG00000015302,ENSMMUG00000004173,ENSMMUG00000001197,ENSMMUG00000000040
GO:0043226	organelle	cellular_component	0.12776	1	351	584	10493	18463	ENSMMUG00000023701,ENSMMUG00000013984,ENSMMUG00000017498,ENSMMUG00000017249,ENSMMUG00000014172,ENSMMUG00000004931,ENSMMUG00000022633,ENSMMUG00000016539,ENSMMUG00000023261,ENSMMUG00000018358,ENSMMUG00000008281,ENSMMUG00000006406,ENSMMUG00000010620,ENSMMUG00000021308,ENSMMUG00000019172,ENSMMUG00000008048,ENSMMUG00000017165,ENSMMUG00000021096,ENSMMUG00000017423,ENSMMUG00000001044,ENSMMUG00000017428,…
GO:0032653	regulation of interleukin-10 production	biological_process	0.12778	1	3	584	36	18463	ENSMMUG00000011905,ENSMMUG00000008624,ENSMMUG00000021144
GO:0015908	fatty acid transport	biological_process	0.12785	1	4	584	55	18463	ENSMMUG00000001044,ENSMMUG00000014334,ENSMMUG00000015449,ENSMMUG00000005322
GO:0050664	oxidoreductase activity, acting on NAD(P)H, oxygen as acceptor	molecular_function	0.12802	1	2	584	17	18463	ENSMMUG00000010102,ENSMMUG00000020953
GO:0002677	negative regulation of chronic inflammatory response	biological_process	0.12817	1	1	584	4	18463	ENSMMUG00000008624
GO:0048643	positive regulation of skeletal muscle tissue development	biological_process	0.12832	1	2	584	19	18463	ENSMMUG00000021144,ENSMMUG00000012141
GO:0042567	insulin-like growth factor ternary complex	cellular_component	0.12839	1	1	584	4	18463	ENSMMUG00000018598
GO:1902474	positive regulation of protein localization to synapse	biological_process	0.12842	1	1	584	4	18463	ENSMMUG00000022891
GO:1902683	regulation of receptor localization to synapse	biological_process	0.12842	1	1	584	4	18463	ENSMMUG00000022891
GO:0040029	regulation of gene expression, epigenetic	biological_process	0.12851	1	11	584	216	18463	ENSMMUG00000009120,ENSMMUG00000023286,ENSMMUG00000012736,ENSMMUG00000010107,ENSMMUG00000012193,ENSMMUG00000006077,ENSMMUG00000008281,ENSMMUG00000002127,ENSMMUG00000004599,ENSMMUG00000019613,ENSMMUG00000009014
GO:0044314	protein K27-linked ubiquitination	biological_process	0.12854	1	1	584	4	18463	ENSMMUG00000016507
GO:0030833	regulation of actin filament polymerization	biological_process	0.12858	1	7	584	130	18463	ENSMMUG00000007329,ENSMMUG00000016358,ENSMMUG00000010895,ENSMMUG00000015434,ENSMMUG00000002923,ENSMMUG00000019172,ENSMMUG00000006894
GO:0007219	Notch signaling pathway	biological_process	0.12861	1	7	584	128	18463	ENSMMUG00000026981,ENSMMUG00000001228,ENSMMUG00000007064,ENSMMUG00000010586,ENSMMUG00000016074,ENSMMUG00000018525,ENSMMUG00000021144
GO:0010458	exit from mitosis	biological_process	0.12873	1	2	584	19	18463	ENSMMUG00000009151,ENSMMUG00000016507
GO:0042147	retrograde transport, endosome to Golgi	biological_process	0.12895	1	5	584	78	18463	ENSMMUG00000011626,ENSMMUG00000003864,ENSMMUG00000017518,ENSMMUG00000042299,ENSMMUG00000005280
GO:0006334	nucleosome assembly	biological_process	0.12903	1	5	584	106	18463	ENSMMUG00000020992,ENSMMUG00000012736,ENSMMUG00000041727,ENSMMUG00000016706,ENSMMUG00000001791
GO:0045682	regulation of epidermis development	biological_process	0.12932	1	4	584	60	18463	ENSMMUG00000005218,ENSMMUG00000012110,ENSMMUG00000021144,ENSMMUG00000002260
GO:0061309	cardiac neural crest cell development involved in outflow tract morphogenesis	biological_process	0.12957	1	1	584	5	18463	ENSMMUG00000048816
GO:0051438	regulation of ubiquitin-protein transferase activity	biological_process	0.12969	1	4	584	59	18463	ENSMMUG00000016507,ENSMMUG00000000605,ENSMMUG00000049219,ENSMMUG00000003149
GO:2000674	regulation of type B pancreatic cell apoptotic process	biological_process	0.12977	1	1	584	4	18463	ENSMMUG00000002062
GO:0070471	uterine smooth muscle contraction	biological_process	0.12987	1	1	584	4	18463	ENSMMUG00000007209
GO:0070472	regulation of uterine smooth muscle contraction	biological_process	0.12987	1	1	584	4	18463	ENSMMUG00000007209
GO:0006599	phosphagen metabolic process	biological_process	0.12991	1	1	584	5	18463	ENSMMUG00000018977
GO:0006603	phosphocreatine metabolic process	biological_process	0.12991	1	1	584	5	18463	ENSMMUG00000018977
GO:0042396	phosphagen biosynthetic process	biological_process	0.12991	1	1	584	5	18463	ENSMMUG00000018977
GO:0046314	phosphocreatine biosynthetic process	biological_process	0.12991	1	1	584	5	18463	ENSMMUG00000018977
GO:0006796	phosphate-containing compound metabolic process	biological_process	0.12998	1	98	584	2649	18463	ENSMMUG00000002965,ENSMMUG00000015925,ENSMMUG00000005322,ENSMMUG00000011527,ENSMMUG00000008699,ENSMMUG00000020274,ENSMMUG00000041847,ENSMMUG00000032109,ENSMMUG00000014374,ENSMMUG00000044865,ENSMMUG00000012365,ENSMMUG00000005056,ENSMMUG00000003084,ENSMMUG00000001044,ENSMMUG00000005697,ENSMMUG00000015099,ENSMMUG00000045179,ENSMMUG00000023290,ENSMMUG00000019457,ENSMMUG00000000632,ENSMMUG00000023143,…
GO:0051016	barbed-end actin filament capping	biological_process	0.13001	1	2	584	19	18463	ENSMMUG00000006894,ENSMMUG00000016358
GO:0010746	regulation of plasma membrane long-chain fatty acid transport	biological_process	0.13011	1	1	584	4	18463	ENSMMUG00000001044
GO:0010748	negative regulation of plasma membrane long-chain fatty acid transport	biological_process	0.13011	1	1	584	4	18463	ENSMMUG00000001044
GO:0043527	tRNA methyltransferase complex	cellular_component	0.13017	1	1	584	4	18463	ENSMMUG00000013728
GO:0014854	response to inactivity	biological_process	0.1302	1	1	584	4	18463	ENSMMUG00000006077
GO:0014870	response to muscle inactivity	biological_process	0.1302	1	1	584	4	18463	ENSMMUG00000006077
GO:0014877	response to muscle inactivity involved in regulation of muscle adaptation	biological_process	0.1302	1	1	584	4	18463	ENSMMUG00000006077
GO:0014894	response to denervation involved in regulation of muscle adaptation	biological_process	0.1302	1	1	584	4	18463	ENSMMUG00000006077
GO:0090288	negative regulation of cellular response to growth factor stimulus	biological_process	0.13033	1	6	584	101	18463	ENSMMUG00000014485,ENSMMUG00000000384,ENSMMUG00000021734,ENSMMUG00000044344,ENSMMUG00000008833,ENSMMUG00000049219
GO:0044304	main axon	cellular_component	0.13039	1	3	584	35	18463	ENSMMUG00000011333,ENSMMUG00000016837,ENSMMUG00000017496
GO:0008361	regulation of cell size	biological_process	0.13053	1	7	584	117	18463	ENSMMUG00000018401,ENSMMUG00000006761,ENSMMUG00000012314,ENSMMUG00000016553,ENSMMUG00000048732,ENSMMUG00000005190,ENSMMUG00000040289
GO:0060491	regulation of cell projection assembly	biological_process	0.13054	1	7	584	120	18463	ENSMMUG00000021659,ENSMMUG00000015434,ENSMMUG00000023676,ENSMMUG00000011614,ENSMMUG00000006894,ENSMMUG00000007315,ENSMMUG00000015054
GO:0006636	unsaturated fatty acid biosynthetic process	biological_process	0.13055	1	3	584	38	18463	ENSMMUG00000022752,ENSMMUG00000012380,ENSMMUG00000015449
GO:0009191	ribonucleoside diphosphate catabolic process	biological_process	0.13076	1	1	584	5	18463	ENSMMUG00000005056
GO:0005501	retinoid binding	molecular_function	0.13083	1	2	584	19	18463	ENSMMUG00000011909,ENSMMUG00000012141
[truncated: 4,942 more rows]
