# Supplementary material for: MicroRNA Profile of MA-104 Cell Line Associated With the Pathogenesis of Bovine Rotavirus Strain Circulated in Chinese Calves
Source: Front Microbiol. 2022 Apr 11;13:854348. doi: 10.3389/fmicb.2022.854348 (PMC9062783; doi:10.3389/fmicb.2022.854348)
Supplement: Supplementary file 2 [file Data_Sheet_2.ZIP › Supplementary tables/Table S7a-S7f/Table S7c.DEG_GO_enrichment_result.xls]

## Sheet: E12vsF12.DEG_GO_enrichment_resu
GO_accession	Description	Term_type	Over_represented_pValue	Corrected_pValue	DEG_item	DEG_list	Bg_item	Bg_list	Gene_names			Supplementary Table S7c. Enriched GO analysis of the target mRNAs of the DE miRNAs in Infected versus Control group (12hpi)
GO:0032588	trans-Golgi network membrane	cellular_component	2.424e-07	0.0047048	10	1245	18	18463	ENSMMUG00000006503,ENSMMUG00000012974,ENSMMUG00000018800,ENSMMUG00000021415,ENSMMUG00000018206,ENSMMUG00000002697,ENSMMUG00000001273,ENSMMUG00000018313,ENSMMUG00000013747,ENSMMUG00000007731
GO:0051128	regulation of cellular component organization	biological_process	2.6445e-06	0.025663	190	1245	1845	18463	ENSMMUG00000016281,ENSMMUG00000006300,ENSMMUG00000009330,ENSMMUG00000047685,ENSMMUG00000002965,ENSMMUG00000023676,ENSMMUG00000022877,ENSMMUG00000014756,ENSMMUG00000023255,ENSMMUG00000000001,ENSMMUG00000018800,ENSMMUG00000005016,ENSMMUG00000012126,ENSMMUG00000007933,ENSMMUG00000010009,ENSMMUG00000005127,ENSMMUG00000012000,ENSMMUG00000015267,ENSMMUG00000010311,ENSMMUG00000017668,ENSMMUG00000007828,…
GO:0048518	positive regulation of biological process	biological_process	2.1384e-05	0.098686	415	1245	4770	18463	ENSMMUG00000001404,ENSMMUG00000017659,ENSMMUG00000021415,ENSMMUG00000009498,ENSMMUG00000009151,ENSMMUG00000023382,ENSMMUG00000022859,ENSMMUG00000022552,ENSMMUG00000016215,ENSMMUG00000011328,ENSMMUG00000003736,ENSMMUG00000007834,ENSMMUG00000015661,ENSMMUG00000015017,ENSMMUG00000005985,ENSMMUG00000010102,ENSMMUG00000016464,ENSMMUG00000003149,ENSMMUG00000001535,ENSMMUG00000018445,ENSMMUG00000007542,…
GO:0010646	regulation of cell communication	biological_process	2.2964e-05	0.098686	230	1245	2400	18463	ENSMMUG00000018445,ENSMMUG00000042809,ENSMMUG00000022989,ENSMMUG00000007717,ENSMMUG00000003149,ENSMMUG00000016464,ENSMMUG00000000426,ENSMMUG00000004919,ENSMMUG00000041847,ENSMMUG00000041404,ENSMMUG00000010199,ENSMMUG00000005681,ENSMMUG00000021371,ENSMMUG00000007356,ENSMMUG00000004639,ENSMMUG00000022452,ENSMMUG00000006421,ENSMMUG00000023382,ENSMMUG00000014876,ENSMMUG00000014485,ENSMMUG00000017759,…
GO:0048522	positive regulation of cellular process	biological_process	2.653e-05	0.098686	362	1245	4109	18463	ENSMMUG00000000180,ENSMMUG00000022766,ENSMMUG00000040529,ENSMMUG00000007681,ENSMMUG00000021787,ENSMMUG00000021096,ENSMMUG00000016192,ENSMMUG00000022920,ENSMMUG00000023676,ENSMMUG00000017622,ENSMMUG00000003782,ENSMMUG00000006300,ENSMMUG00000045294,ENSMMUG00000019696,ENSMMUG00000010621,ENSMMUG00000018456,ENSMMUG00000023377,ENSMMUG00000007592,ENSMMUG00000012764,ENSMMUG00000023255,ENSMMUG00000002964,…
GO:0051130	positive regulation of cellular component organization	biological_process	3.0507e-05	0.098686	103	1245	912	18463	ENSMMUG00000018473,ENSMMUG00000011459,ENSMMUG00000019496,ENSMMUG00000001179,ENSMMUG00000003304,ENSMMUG00000022159,ENSMMUG00000002382,ENSMMUG00000001321,ENSMMUG00000018849,ENSMMUG00000006515,ENSMMUG00000003074,ENSMMUG00000008639,ENSMMUG00000015434,ENSMMUG00000005222,ENSMMUG00000021945,ENSMMUG00000002569,ENSMMUG00000043626,ENSMMUG00000014137,ENSMMUG00000012145,ENSMMUG00000005127,ENSMMUG00000021516,…
GO:0016043	cellular component organization	biological_process	4.1656e-05	0.1155	438	1245	5207	18463	ENSMMUG00000017036,ENSMMUG00000000454,ENSMMUG00000005222,ENSMMUG00000008639,ENSMMUG00000003074,ENSMMUG00000006515,ENSMMUG00000018102,ENSMMUG00000018664,ENSMMUG00000003094,ENSMMUG00000018849,ENSMMUG00000043189,ENSMMUG00000011129,ENSMMUG00000002382,ENSMMUG00000011377,ENSMMUG00000000358,ENSMMUG00000017432,ENSMMUG00000018329,ENSMMUG00000005096,ENSMMUG00000004401,ENSMMUG00000006455,ENSMMUG00000007399,…
GO:0071840	cellular component organization or biogenesis	biological_process	5.2989e-05	0.12856	448	1245	5404	18463	ENSMMUG00000005222,ENSMMUG00000008639,ENSMMUG00000003074,ENSMMUG00000017036,ENSMMUG00000000454,ENSMMUG00000018849,ENSMMUG00000011129,ENSMMUG00000043189,ENSMMUG00000006515,ENSMMUG00000018102,ENSMMUG00000018664,ENSMMUG00000003094,ENSMMUG00000018329,ENSMMUG00000004401,ENSMMUG00000017432,ENSMMUG00000005096,ENSMMUG00000011377,ENSMMUG00000002382,ENSMMUG00000000358,ENSMMUG00000015335,ENSMMUG00000019861,…
GO:0023051	regulation of signaling	biological_process	7.7851e-05	0.16789	224	1245	2375	18463	ENSMMUG00000006880,ENSMMUG00000020274,ENSMMUG00000005027,ENSMMUG00000011401,ENSMMUG00000003236,ENSMMUG00000044953,ENSMMUG00000010811,ENSMMUG00000004108,ENSMMUG00000020411,ENSMMUG00000020067,ENSMMUG00000003520,ENSMMUG00000019031,ENSMMUG00000005747,ENSMMUG00000021945,ENSMMUG00000026981,ENSMMUG00000002768,ENSMMUG00000009584,ENSMMUG00000017621,ENSMMUG00000015281,ENSMMUG00000003683,ENSMMUG00000015051,…
GO:0032879	regulation of localization	biological_process	9.4846e-05	0.18409	186	1245	1897	18463	ENSMMUG00000000477,ENSMMUG00000016902,ENSMMUG00000003839,ENSMMUG00000012207,ENSMMUG00000046942,ENSMMUG00000007678,ENSMMUG00000001187,ENSMMUG00000014425,ENSMMUG00000045903,ENSMMUG00000006398,ENSMMUG00000013202,ENSMMUG00000001801,ENSMMUG00000007209,ENSMMUG00000005218,ENSMMUG00000008130,ENSMMUG00000010213,ENSMMUG00000020277,ENSMMUG00000019771,ENSMMUG00000016329,ENSMMUG00000013545,ENSMMUG00000011910,…
GO:1902589	single-organism organelle organization	biological_process	0.00010858	0.19159	209	1245	2203	18463	ENSMMUG00000002772,ENSMMUG00000003786,ENSMMUG00000007676,ENSMMUG00000006077,ENSMMUG00000013984,ENSMMUG00000002373,ENSMMUG00000015512,ENSMMUG00000001037,ENSMMUG00000009895,ENSMMUG00000012607,ENSMMUG00000048265,ENSMMUG00000015800,ENSMMUG00000012727,ENSMMUG00000012887,ENSMMUG00000011332,ENSMMUG00000002404,ENSMMUG00000019807,ENSMMUG00000011563,ENSMMUG00000002503,ENSMMUG00000014168,ENSMMUG00000047630,…
GO:0031330	negative regulation of cellular catabolic process	biological_process	0.00013364	0.21615	26	1245	161	18463	ENSMMUG00000007356,ENSMMUG00000002569,ENSMMUG00000004639,ENSMMUG00000004709,ENSMMUG00000018978,ENSMMUG00000004657,ENSMMUG00000015892,ENSMMUG00000008639,ENSMMUG00000023255,ENSMMUG00000037461,ENSMMUG00000006515,ENSMMUG00000022686,ENSMMUG00000004396,ENSMMUG00000013189,ENSMMUG00000010543,ENSMMUG00000006077,ENSMMUG00000006623,ENSMMUG00000013506,ENSMMUG00000005302,ENSMMUG00000017711,ENSMMUG00000022371,…
GO:0044430	cytoskeletal part	cellular_component	0.00016952	0.21963	128	1245	1272	18463	ENSMMUG00000005218,ENSMMUG00000012070,ENSMMUG00000023550,ENSMMUG00000019771,ENSMMUG00000009688,ENSMMUG00000044038,ENSMMUG00000020150,ENSMMUG00000018520,ENSMMUG00000008018,ENSMMUG00000000477,ENSMMUG00000006696,ENSMMUG00000002146,ENSMMUG00000003839,ENSMMUG00000014482,ENSMMUG00000017458,ENSMMUG00000031977,ENSMMUG00000041388,ENSMMUG00000011209,ENSMMUG00000042629,ENSMMUG00000005021,ENSMMUG00000001187,…
GO:0009649	entrainment of circadian clock	biological_process	0.00017295	0.21963	8	1245	24	18463	ENSMMUG00000002569,ENSMMUG00000008639,ENSMMUG00000008921,ENSMMUG00000002961,ENSMMUG00000020050,ENSMMUG00000017292,ENSMMUG00000049018,ENSMMUG00000021808
GO:0090036	regulation of protein kinase C signaling	biological_process	0.00019169	0.21963	6	1245	12	18463	ENSMMUG00000001074,ENSMMUG00000018986,ENSMMUG00000018693,ENSMMUG00000003683,ENSMMUG00000019696,ENSMMUG00000022159
GO:0050793	regulation of developmental process	biological_process	0.00020151	0.21963	172	1245	1769	18463	ENSMMUG00000049018,ENSMMUG00000019870,ENSMMUG00000016450,ENSMMUG00000000270,ENSMMUG00000006571,ENSMMUG00000003074,ENSMMUG00000019605,ENSMMUG00000008639,ENSMMUG00000002569,ENSMMUG00000043626,ENSMMUG00000018519,ENSMMUG00000013681,ENSMMUG00000007221,ENSMMUG00000011459,ENSMMUG00000008665,ENSMMUG00000014782,ENSMMUG00000000025,ENSMMUG00000019496,ENSMMUG00000020050,ENSMMUG00000018693,ENSMMUG00000004401,…
GO:0007269	neurotransmitter secretion	biological_process	0.00020784	0.21963	21	1245	116	18463	ENSMMUG00000005122,ENSMMUG00000005016,ENSMMUG00000020277,ENSMMUG00000005222,ENSMMUG00000048207,ENSMMUG00000006421,ENSMMUG00000018445,ENSMMUG00000006529,ENSMMUG00000043994,ENSMMUG00000015663,ENSMMUG00000011741,ENSMMUG00000011563,ENSMMUG00000003236,ENSMMUG00000007533,ENSMMUG00000011401,ENSMMUG00000005027,ENSMMUG00000007785,ENSMMUG00000005729,ENSMMUG00000028734,ENSMMUG00000007209,ENSMMUG00000021415
GO:0023061	signal release	biological_process	0.00021644	0.21963	39	1245	290	18463	ENSMMUG00000004108,ENSMMUG00000006421,ENSMMUG00000005222,ENSMMUG00000023375,ENSMMUG00000011563,ENSMMUG00000021354,ENSMMUG00000018445,ENSMMUG00000010164,ENSMMUG00000006529,ENSMMUG00000021808,ENSMMUG00000005027,ENSMMUG00000043269,ENSMMUG00000019734,ENSMMUG00000011401,ENSMMUG00000003236,ENSMMUG00000021415,ENSMMUG00000019496,ENSMMUG00000048207,ENSMMUG00000006464,ENSMMUG00000020277,ENSMMUG00000005016,…
GO:0005856	cytoskeleton	cellular_component	0.00022589	0.21963	154	1245	1572	18463	ENSMMUG00000001228,ENSMMUG00000023676,ENSMMUG00000047685,ENSMMUG00000009330,ENSMMUG00000018218,ENSMMUG00000002965,ENSMMUG00000012764,ENSMMUG00000023255,ENSMMUG00000000001,ENSMMUG00000046222,ENSMMUG00000000138,ENSMMUG00000006169,ENSMMUG00000014756,ENSMMUG00000017669,ENSMMUG00000009349,ENSMMUG00000018681,ENSMMUG00000010311,ENSMMUG00000021096,ENSMMUG00000023406,ENSMMUG00000044046,ENSMMUG00000006668,…
GO:0055038	recycling endosome membrane	cellular_component	0.00022631	0.21963	9	1245	29	18463	ENSMMUG00000013747,ENSMMUG00000018313,ENSMMUG00000021415,ENSMMUG00000045294,ENSMMUG00000012094,ENSMMUG00000005427,ENSMMUG00000018800,ENSMMUG00000012974,ENSMMUG00000008127
GO:0030036	actin cytoskeleton organization	biological_process	0.00024591	0.22225	65	1245	563	18463	ENSMMUG00000017450,ENSMMUG00000009366,ENSMMUG00000019232,ENSMMUG00000006193,ENSMMUG00000010311,ENSMMUG00000003146,ENSMMUG00000005427,ENSMMUG00000005488,ENSMMUG00000005619,ENSMMUG00000006169,ENSMMUG00000023676,ENSMMUG00000006894,ENSMMUG00000001228,ENSMMUG00000047685,ENSMMUG00000015001,ENSMMUG00000003139,ENSMMUG00000017432,ENSMMUG00000006356,ENSMMUG00000005047,ENSMMUG00000020802,ENSMMUG00000020274,…
GO:0051094	positive regulation of developmental process	biological_process	0.00026403	0.22225	99	1245	929	18463	ENSMMUG00000007676,ENSMMUG00000003786,ENSMMUG00000017496,ENSMMUG00000018963,ENSMMUG00000019457,ENSMMUG00000021447,ENSMMUG00000001404,ENSMMUG00000009017,ENSMMUG00000023382,ENSMMUG00000015072,ENSMMUG00000009318,ENSMMUG00000016669,ENSMMUG00000021371,ENSMMUG00000007356,ENSMMUG00000004639,ENSMMUG00000002389,ENSMMUG00000010199,ENSMMUG00000011332,ENSMMUG00000018492,ENSMMUG00000017652,ENSMMUG00000001247,…
GO:0008092	cytoskeletal protein binding	molecular_function	0.00027962	0.22225	89	1245	813	18463	ENSMMUG00000011377,ENSMMUG00000005027,ENSMMUG00000020802,ENSMMUG00000001179,ENSMMUG00000006356,ENSMMUG00000020322,ENSMMUG00000017432,ENSMMUG00000010811,ENSMMUG00000021945,ENSMMUG00000023034,ENSMMUG00000017965,ENSMMUG00000020411,ENSMMUG00000006101,ENSMMUG00000000454,ENSMMUG00000006499,ENSMMUG00000015434,ENSMMUG00000005618,ENSMMUG00000005109,ENSMMUG00000012739,ENSMMUG00000007027,ENSMMUG00000043189,…
GO:0048731	system development	biological_process	0.00029495	0.22225	284	1245	3169	18463	ENSMMUG00000011907,ENSMMUG00000002660,ENSMMUG00000008130,ENSMMUG00000021545,ENSMMUG00000009688,ENSMMUG00000023550,ENSMMUG00000018520,ENSMMUG00000011910,ENSMMUG00000020150,ENSMMUG00000001969,ENSMMUG00000015663,ENSMMUG00000001267,ENSMMUG00000015925,ENSMMUG00000023397,ENSMMUG00000014482,ENSMMUG00000002146,ENSMMUG00000046368,ENSMMUG00000011209,ENSMMUG00000006581,ENSMMUG00000001763,ENSMMUG00000021059,…
GO:0016242	negative regulation of macroautophagy	biological_process	0.0002951	0.22225	8	1245	24	18463	ENSMMUG00000006515,ENSMMUG00000037461,ENSMMUG00000022371,ENSMMUG00000007221,ENSMMUG00000006623,ENSMMUG00000010543,ENSMMUG00000008639,ENSMMUG00000017711
GO:0032940	secretion by cell	biological_process	0.00029772	0.22225	77	1245	706	18463	ENSMMUG00000018445,ENSMMUG00000010164,ENSMMUG00000004659,ENSMMUG00000023375,ENSMMUG00000016218,ENSMMUG00000011563,ENSMMUG00000008833,ENSMMUG00000000426,ENSMMUG00000010199,ENSMMUG00000006421,ENSMMUG00000021447,ENSMMUG00000021415,ENSMMUG00000019457,ENSMMUG00000008914,ENSMMUG00000019734,ENSMMUG00000043269,ENSMMUG00000017758,ENSMMUG00000007960,ENSMMUG00000044865,ENSMMUG00000043994,ENSMMUG00000015663,…
GO:0033043	regulation of organelle organization	biological_process	0.00031452	0.2261	100	1245	954	18463	ENSMMUG00000047685,ENSMMUG00000019955,ENSMMUG00000037461,ENSMMUG00000023676,ENSMMUG00000007839,ENSMMUG00000006894,ENSMMUG00000014756,ENSMMUG00000023255,ENSMMUG00000005016,ENSMMUG00000000001,ENSMMUG00000005488,ENSMMUG00000001003,ENSMMUG00000007933,ENSMMUG00000012000,ENSMMUG00000012145,ENSMMUG00000022864,ENSMMUG00000021096,ENSMMUG00000010311,ENSMMUG00000007828,ENSMMUG00000007315,ENSMMUG00000011614,…
GO:0030072	peptide hormone secretion	biological_process	0.00032657	0.22637	23	1245	145	18463	ENSMMUG00000011578,ENSMMUG00000019734,ENSMMUG00000043269,ENSMMUG00000006723,ENSMMUG00000013143,ENSMMUG00000014425,ENSMMUG00000019496,ENSMMUG00000021415,ENSMMUG00000007209,ENSMMUG00000040529,ENSMMUG00000012008,ENSMMUG00000005435,ENSMMUG00000004108,ENSMMUG00000006464,ENSMMUG00000048207,ENSMMUG00000005222,ENSMMUG00000022390,ENSMMUG00000005016,ENSMMUG00000021354,ENSMMUG00000023375,ENSMMUG00000043994,…
GO:0007275	multicellular organismal development	biological_process	0.00034438	0.23048	304	1245	3428	18463	ENSMMUG00000004228,ENSMMUG00000016669,ENSMMUG00000020029,ENSMMUG00000009318,ENSMMUG00000002404,ENSMMUG00000011332,ENSMMUG00000022677,ENSMMUG00000009974,ENSMMUG00000016218,ENSMMUG00000011563,ENSMMUG00000015097,ENSMMUG00000018797,ENSMMUG00000012314,ENSMMUG00000020780,ENSMMUG00000004659,ENSMMUG00000012094,ENSMMUG00000006077,ENSMMUG00000002772,ENSMMUG00000007676,ENSMMUG00000016212,ENSMMUG00000015512,…
GO:0048856	anatomical structure development	biological_process	0.00038855	0.23064	344	1245	3929	18463	ENSMMUG00000011230,ENSMMUG00000040973,ENSMMUG00000005488,ENSMMUG00000010707,ENSMMUG00000003721,ENSMMUG00000005427,ENSMMUG00000020434,ENSMMUG00000018299,ENSMMUG00000039046,ENSMMUG00000003146,ENSMMUG00000015459,ENSMMUG00000004124,ENSMMUG00000009366,ENSMMUG00000005906,ENSMMUG00000005854,ENSMMUG00000008299,ENSMMUG00000000768,ENSMMUG00000037461,ENSMMUG00000019613,ENSMMUG00000006894,ENSMMUG00000047772,…
GO:1901097	negative regulation of autophagosome maturation	biological_process	0.00039044	0.23064	3	1245	3	18463	ENSMMUG00000010543,ENSMMUG00000006515,ENSMMUG00000006623
GO:0016241	regulation of macroautophagy	biological_process	0.00039087	0.23064	17	1245	88	18463	ENSMMUG00000008639,ENSMMUG00000022644,ENSMMUG00000023375,ENSMMUG00000037461,ENSMMUG00000006515,ENSMMUG00000045294,ENSMMUG00000001179,ENSMMUG00000009956,ENSMMUG00000017758,ENSMMUG00000017711,ENSMMUG00000010543,ENSMMUG00000009394,ENSMMUG00000000590,ENSMMUG00000019993,ENSMMUG00000006623,ENSMMUG00000007221,ENSMMUG00000022371
GO:0048468	cell development	biological_process	0.00039214	0.23064	157	1245	1591	18463	ENSMMUG00000011209,ENSMMUG00000018670,ENSMMUG00000004179,ENSMMUG00000044043,ENSMMUG00000031977,ENSMMUG00000002146,ENSMMUG00000008018,ENSMMUG00000000477,ENSMMUG00000046368,ENSMMUG00000016530,ENSMMUG00000038708,ENSMMUG00000007209,ENSMMUG00000001801,ENSMMUG00000021059,ENSMMUG00000007483,ENSMMUG00000009688,ENSMMUG00000011907,ENSMMUG00000014203,ENSMMUG00000010213,ENSMMUG00000041958,ENSMMUG00000023397,…
GO:0032501	multicellular organismal process	biological_process	0.00041444	0.23095	405	1245	4889	18463	ENSMMUG00000007221,ENSMMUG00000006455,ENSMMUG00000022504,ENSMMUG00000022679,ENSMMUG00000018329,ENSMMUG00000017432,ENSMMUG00000004401,ENSMMUG00000005096,ENSMMUG00000023028,ENSMMUG00000002382,ENSMMUG00000011377,ENSMMUG00000000358,ENSMMUG00000002255,ENSMMUG00000019900,ENSMMUG00000014742,ENSMMUG00000008639,ENSMMUG00000021688,ENSMMUG00000003074,ENSMMUG00000000454,ENSMMUG00000044441,ENSMMUG00000011909,…
GO:0030029	actin filament-based process	biological_process	0.00041647	0.23095	69	1245	615	18463	ENSMMUG00000010311,ENSMMUG00000003146,ENSMMUG00000017450,ENSMMUG00000009366,ENSMMUG00000019232,ENSMMUG00000006193,ENSMMUG00000005488,ENSMMUG00000005427,ENSMMUG00000006169,ENSMMUG00000005619,ENSMMUG00000019696,ENSMMUG00000047685,ENSMMUG00000015001,ENSMMUG00000003139,ENSMMUG00000023676,ENSMMUG00000001228,ENSMMUG00000006894,ENSMMUG00000020802,ENSMMUG00000020274,ENSMMUG00000011377,ENSMMUG00000002382,…
GO:0002374	cytokine secretion involved in immune response	biological_process	0.0004621	0.24914	6	1245	16	18463	ENSMMUG00000016329,ENSMMUG00000022159,ENSMMUG00000021447,ENSMMUG00000012207,ENSMMUG00000015302,ENSMMUG00000017758
GO:0002790	peptide secretion	biological_process	0.00047884	0.24973	23	1245	149	18463	ENSMMUG00000043994,ENSMMUG00000010164,ENSMMUG00000017622,ENSMMUG00000021354,ENSMMUG00000023375,ENSMMUG00000005222,ENSMMUG00000022390,ENSMMUG00000005016,ENSMMUG00000004108,ENSMMUG00000006464,ENSMMUG00000048207,ENSMMUG00000012008,ENSMMUG00000005435,ENSMMUG00000019496,ENSMMUG00000014425,ENSMMUG00000021415,ENSMMUG00000040529,ENSMMUG00000007209,ENSMMUG00000043269,ENSMMUG00000006723,ENSMMUG00000019734,…
GO:0070345	negative regulation of fat cell proliferation	biological_process	0.00048894	0.24973	3	1245	3	18463	ENSMMUG00000017649,ENSMMUG00000021371,ENSMMUG00000023550
GO:0044763	single-organism cellular process	biological_process	0.00050899	0.25331	821	1245	10747	18463	ENSMMUG00000001180,ENSMMUG00000010213,ENSMMUG00000017338,ENSMMUG00000010403,ENSMMUG00000019611,ENSMMUG00000009098,ENSMMUG00000005452,ENSMMUG00000009014,ENSMMUG00000031409,ENSMMUG00000008018,ENSMMUG00000000477,ENSMMUG00000003140,ENSMMUG00000046942,ENSMMUG00000004447,ENSMMUG00000044043,ENSMMUG00000000590,ENSMMUG00000004179,ENSMMUG00000010782,ENSMMUG00000000980,ENSMMUG00000041420,ENSMMUG00000022371,…
GO:0048583	regulation of response to stimulus	biological_process	0.00054668	0.25355	254	1245	2861	18463	ENSMMUG00000032231,ENSMMUG00000009354,ENSMMUG00000006741,ENSMMUG00000021655,ENSMMUG00000010603,ENSMMUG00000020794,ENSMMUG00000001748,ENSMMUG00000006072,ENSMMUG00000007434,ENSMMUG00000007839,ENSMMUG00000047772,ENSMMUG00000037461,ENSMMUG00000000151,ENSMMUG00000009175,ENSMMUG00000019955,ENSMMUG00000044736,ENSMMUG00000006723,ENSMMUG00000041690,ENSMMUG00000019529,ENSMMUG00000010393,ENSMMUG00000004124,…
GO:0060627	regulation of vesicle-mediated transport	biological_process	0.00056107	0.25355	45	1245	357	18463	ENSMMUG00000006421,ENSMMUG00000021842,ENSMMUG00000005222,ENSMMUG00000015911,ENSMMUG00000008833,ENSMMUG00000017621,ENSMMUG00000004659,ENSMMUG00000012094,ENSMMUG00000018445,ENSMMUG00000005027,ENSMMUG00000022159,ENSMMUG00000003236,ENSMMUG00000011401,ENSMMUG00000019457,ENSMMUG00000002697,ENSMMUG00000011459,ENSMMUG00000018473,ENSMMUG00000048207,ENSMMUG00000008130,ENSMMUG00000005122,ENSMMUG00000020277,…
GO:0070341	fat cell proliferation	biological_process	0.00057416	0.25355	4	1245	6	18463	ENSMMUG00000020583,ENSMMUG00000017649,ENSMMUG00000023550,ENSMMUG00000021371
GO:0070344	regulation of fat cell proliferation	biological_process	0.00057416	0.25355	4	1245	6	18463	ENSMMUG00000020583,ENSMMUG00000017649,ENSMMUG00000021371,ENSMMUG00000023550
GO:0051179	localization	biological_process	0.00057939	0.25355	406	1245	4827	18463	ENSMMUG00000001187,ENSMMUG00000007678,ENSMMUG00000020065,ENSMMUG00000001801,ENSMMUG00000006268,ENSMMUG00000013948,ENSMMUG00000003839,ENSMMUG00000013210,ENSMMUG00000007586,ENSMMUG00000020724,ENSMMUG00000041388,ENSMMUG00000011209,ENSMMUG00000012207,ENSMMUG00000041130,ENSMMUG00000011910,ENSMMUG00000015663,ENSMMUG00000041958,ENSMMUG00000023397,ENSMMUG00000015925,ENSMMUG00000008130,ENSMMUG00000005218,…
GO:0009966	regulation of signal transduction	biological_process	0.0005997	0.25355	192	1245	2070	18463	ENSMMUG00000000426,ENSMMUG00000041847,ENSMMUG00000004919,ENSMMUG00000041404,ENSMMUG00000010199,ENSMMUG00000005681,ENSMMUG00000004639,ENSMMUG00000021371,ENSMMUG00000007356,ENSMMUG00000022452,ENSMMUG00000018445,ENSMMUG00000042809,ENSMMUG00000022989,ENSMMUG00000007717,ENSMMUG00000016464,ENSMMUG00000018963,ENSMMUG00000000044,ENSMMUG00000017758,ENSMMUG00000001074,ENSMMUG00000005985,ENSMMUG00000001793,…
GO:0070888	E-box binding	molecular_function	0.00064551	0.25355	9	1245	38	18463	ENSMMUG00000043626,ENSMMUG00000005747,ENSMMUG00000003357,ENSMMUG00000049018,ENSMMUG00000001404,ENSMMUG00000021808,ENSMMUG00000009017,ENSMMUG00000022859,ENSMMUG00000004341
GO:0051641	cellular localization	biological_process	0.00065774	0.25355	226	1245	2508	18463	ENSMMUG00000018102,ENSMMUG00000005618,ENSMMUG00000006515,ENSMMUG00000021354,ENSMMUG00000017100,ENSMMUG00000003787,ENSMMUG00000002569,ENSMMUG00000006503,ENSMMUG00000039116,ENSMMUG00000005222,ENSMMUG00000008639,ENSMMUG00000019496,ENSMMUG00000008665,ENSMMUG00000011459,ENSMMUG00000022159,ENSMMUG00000007103,ENSMMUG00000007866,ENSMMUG00000005096,ENSMMUG00000004401,ENSMMUG00000001748,ENSMMUG00000007434,…
GO:0032024	positive regulation of insulin secretion	biological_process	0.00066318	0.25355	9	1245	35	18463	ENSMMUG00000040529,ENSMMUG00000007209,ENSMMUG00000014425,ENSMMUG00000021415,ENSMMUG00000017622,ENSMMUG00000048207,ENSMMUG00000019734,ENSMMUG00000005222,ENSMMUG00000022390
GO:0022603	regulation of anatomical structure morphogenesis	biological_process	0.00066665	0.25355	83	1245	767	18463	ENSMMUG00000010707,ENSMMUG00000005127,ENSMMUG00000005488,ENSMMUG00000003433,ENSMMUG00000007315,ENSMMUG00000011614,ENSMMUG00000004124,ENSMMUG00000002965,ENSMMUG00000047685,ENSMMUG00000044736,ENSMMUG00000000768,ENSMMUG00000005854,ENSMMUG00000022877,ENSMMUG00000020794,ENSMMUG00000007839,ENSMMUG00000021655,ENSMMUG00000000025,ENSMMUG00000018519,ENSMMUG00000013681,ENSMMUG00000007221,ENSMMUG00000011459,…
GO:0060284	regulation of cell development	biological_process	0.00067536	0.25355	72	1245	645	18463	ENSMMUG00000003304,ENSMMUG00000008195,ENSMMUG00000000358,ENSMMUG00000044953,ENSMMUG00000019605,ENSMMUG00000008639,ENSMMUG00000003074,ENSMMUG00000002768,ENSMMUG00000043626,ENSMMUG00000020067,ENSMMUG00000005747,ENSMMUG00000015281,ENSMMUG00000006571,ENSMMUG00000049018,ENSMMUG00000017450,ENSMMUG00000010311,ENSMMUG00000012145,ENSMMUG00000022882,ENSMMUG00000010707,ENSMMUG00000005127,ENSMMUG00000023255,…
GO:0006836	neurotransmitter transport	biological_process	0.0006896	0.25355	24	1245	152	18463	ENSMMUG00000007785,ENSMMUG00000005027,ENSMMUG00000011401,ENSMMUG00000003236,ENSMMUG00000007533,ENSMMUG00000018963,ENSMMUG00000012742,ENSMMUG00000021415,ENSMMUG00000007209,ENSMMUG00000028734,ENSMMUG00000011559,ENSMMUG00000005729,ENSMMUG00000006421,ENSMMUG00000048207,ENSMMUG00000005222,ENSMMUG00000005016,ENSMMUG00000020277,ENSMMUG00000005122,ENSMMUG00000011563,ENSMMUG00000011741,ENSMMUG00000015663,…
GO:0007268	synaptic transmission	biological_process	0.00069609	0.25355	54	1245	451	18463	ENSMMUG00000002965,ENSMMUG00000015663,ENSMMUG00000011741,ENSMMUG00000020651,ENSMMUG00000043994,ENSMMUG00000048207,ENSMMUG00000014756,ENSMMUG00000005016,ENSMMUG00000020277,ENSMMUG00000005122,ENSMMUG00000021514,ENSMMUG00000016553,ENSMMUG00000008130,ENSMMUG00000007209,ENSMMUG00000028734,ENSMMUG00000048344,ENSMMUG00000008260,ENSMMUG00000013948,ENSMMUG00000017292,ENSMMUG00000014425,ENSMMUG00000005729,…
GO:0042803	protein homodimerization activity	molecular_function	0.00070468	0.25355	67	1245	590	18463	ENSMMUG00000031977,ENSMMUG00000008351,ENSMMUG00000003764,ENSMMUG00000049219,ENSMMUG00000006268,ENSMMUG00000005119,ENSMMUG00000013202,ENSMMUG00000001314,ENSMMUG00000005729,ENSMMUG00000012969,ENSMMUG00000004709,ENSMMUG00000011765,ENSMMUG00000001713,ENSMMUG00000006464,ENSMMUG00000005218,ENSMMUG00000012300,ENSMMUG00000010213,ENSMMUG00000004053,ENSMMUG00000041958,ENSMMUG00000021887,ENSMMUG00000004341,…
GO:0032989	cellular component morphogenesis	biological_process	0.00070568	0.25355	121	1245	1169	18463	ENSMMUG00000002146,ENSMMUG00000008018,ENSMMUG00000004447,ENSMMUG00000011578,ENSMMUG00000031977,ENSMMUG00000004179,ENSMMUG00000021059,ENSMMUG00000001187,ENSMMUG00000004910,ENSMMUG00000007811,ENSMMUG00000021933,ENSMMUG00000016530,ENSMMUG00000022371,ENSMMUG00000001314,ENSMMUG00000013272,ENSMMUG00000010321,ENSMMUG00000018141,ENSMMUG00000010213,ENSMMUG00000014203,ENSMMUG00000001713,ENSMMUG00000013269,…
GO:0019901	protein kinase binding	molecular_function	0.00071849	0.25355	58	1245	495	18463	ENSMMUG00000017927,ENSMMUG00000013545,ENSMMUG00000004230,ENSMMUG00000001748,ENSMMUG00000047685,ENSMMUG00000003620,ENSMMUG00000022686,ENSMMUG00000015166,ENSMMUG00000002965,ENSMMUG00000015064,ENSMMUG00000037461,ENSMMUG00000018163,ENSMMUG00000023255,ENSMMUG00000005619,ENSMMUG00000000001,ENSMMUG00000021655,ENSMMUG00000009354,ENSMMUG00000015267,ENSMMUG00000013202,ENSMMUG00000010707,ENSMMUG00000010620,…
GO:0022604	regulation of cell morphogenesis	biological_process	0.00079236	0.27376	52	1245	428	18463	ENSMMUG00000011332,ENSMMUG00000003074,ENSMMUG00000009318,ENSMMUG00000006101,ENSMMUG00000020067,ENSMMUG00000004639,ENSMMUG00000004659,ENSMMUG00000012314,ENSMMUG00000001321,ENSMMUG00000018445,ENSMMUG00000018797,ENSMMUG00000015097,ENSMMUG00000015281,ENSMMUG00000006571,ENSMMUG00000002503,ENSMMUG00000047630,ENSMMUG00000003304,ENSMMUG00000018963,ENSMMUG00000015512,ENSMMUG00000000044,ENSMMUG00000003786,…
GO:1903530	regulation of secretion by cell	biological_process	0.00082702	0.27376	56	1245	494	18463	ENSMMUG00000001748,ENSMMUG00000017622,ENSMMUG00000043994,ENSMMUG00000011741,ENSMMUG00000013028,ENSMMUG00000020277,ENSMMUG00000018800,ENSMMUG00000005016,ENSMMUG00000005122,ENSMMUG00000022390,ENSMMUG00000008130,ENSMMUG00000048207,ENSMMUG00000006464,ENSMMUG00000016329,ENSMMUG00000005729,ENSMMUG00000005435,ENSMMUG00000015302,ENSMMUG00000040529,ENSMMUG00000007209,ENSMMUG00000014425,ENSMMUG00000013143,…
GO:0046928	regulation of neurotransmitter secretion	biological_process	0.00083231	0.27376	14	1245	70	18463	ENSMMUG00000011401,ENSMMUG00000003236,ENSMMUG00000005016,ENSMMUG00000006421,ENSMMUG00000007785,ENSMMUG00000005027,ENSMMUG00000043994,ENSMMUG00000006529,ENSMMUG00000018445,ENSMMUG00000005729,ENSMMUG00000011563,ENSMMUG00000021415,ENSMMUG00000011741,ENSMMUG00000007209
GO:0042593	glucose homeostasis	biological_process	0.00084105	0.27376	24	1245	156	18463	ENSMMUG00000009394,ENSMMUG00000019993,ENSMMUG00000019734,ENSMMUG00000043269,ENSMMUG00000006723,ENSMMUG00000002373,ENSMMUG00000014425,ENSMMUG00000021415,ENSMMUG00000010707,ENSMMUG00000044953,ENSMMUG00000003721,ENSMMUG00000005005,ENSMMUG00000040529,ENSMMUG00000007209,ENSMMUG00000015302,ENSMMUG00000012008,ENSMMUG00000006464,ENSMMUG00000048207,ENSMMUG00000010199,ENSMMUG00000022390,ENSMMUG00000041958,…
GO:0001016	RNA polymerase III regulatory region DNA binding	molecular_function	0.00084781	0.27376	5	1245	11	18463	ENSMMUG00000006761,ENSMMUG00000001267,ENSMMUG00000029174,ENSMMUG00000022920,ENSMMUG00000008254
GO:0017157	regulation of exocytosis	biological_process	0.00086038	0.27376	25	1245	164	18463	ENSMMUG00000006421,ENSMMUG00000048207,ENSMMUG00000021842,ENSMMUG00000005222,ENSMMUG00000008130,ENSMMUG00000018800,ENSMMUG00000020277,ENSMMUG00000013028,ENSMMUG00000005016,ENSMMUG00000005122,ENSMMUG00000008833,ENSMMUG00000011741,ENSMMUG00000043994,ENSMMUG00000004659,ENSMMUG00000018445,ENSMMUG00000001748,ENSMMUG00000007785,ENSMMUG00000005027,ENSMMUG00000022159,ENSMMUG00000011401,ENSMMUG00000003236,…
GO:0044707	single-multicellular organism process	biological_process	0.00089929	0.2754	387	1245	4699	18463	ENSMMUG00000002569,ENSMMUG00000013402,ENSMMUG00000043626,ENSMMUG00000022580,ENSMMUG00000004752,ENSMMUG00000017936,ENSMMUG00000019605,ENSMMUG00000000270,ENSMMUG00000007497,ENSMMUG00000049018,ENSMMUG00000004869,ENSMMUG00000019870,ENSMMUG00000005618,ENSMMUG00000021354,ENSMMUG00000006571,ENSMMUG00000003000,ENSMMUG00000017100,ENSMMUG00000022159,ENSMMUG00000008195,ENSMMUG00000018693,ENSMMUG00000020050,…
GO:0009893	positive regulation of metabolic process	biological_process	0.00090319	0.2754	267	1245	3062	18463	ENSMMUG00000048039,ENSMMUG00000003683,ENSMMUG00000020067,ENSMMUG00000020411,ENSMMUG00000016714,ENSMMUG00000005005,ENSMMUG00000023679,ENSMMUG00000010811,ENSMMUG00000006532,ENSMMUG00000006880,ENSMMUG00000020274,ENSMMUG00000013506,ENSMMUG00000005302,ENSMMUG00000039256,ENSMMUG00000009330,ENSMMUG00000022686,ENSMMUG00000041632,ENSMMUG00000001228,ENSMMUG00000012000,ENSMMUG00000012126,ENSMMUG00000007933,…
GO:0019900	kinase binding	molecular_function	0.00090813	0.2754	63	1245	552	18463	ENSMMUG00000012207,ENSMMUG00000008351,ENSMMUG00000006581,ENSMMUG00000010620,ENSMMUG00000030597,ENSMMUG00000004124,ENSMMUG00000003111,ENSMMUG00000021055,ENSMMUG00000049219,ENSMMUG00000013948,ENSMMUG00000013202,ENSMMUG00000010707,ENSMMUG00000015267,ENSMMUG00000019771,ENSMMUG00000021655,ENSMMUG00000009354,ENSMMUG00000018163,ENSMMUG00000023255,ENSMMUG00000005619,ENSMMUG00000000001,ENSMMUG00000047685,…
GO:0033500	carbohydrate homeostasis	biological_process	0.0009296	0.27758	24	1245	157	18463	ENSMMUG00000002373,ENSMMUG00000043269,ENSMMUG00000019734,ENSMMUG00000006723,ENSMMUG00000009394,ENSMMUG00000019993,ENSMMUG00000012008,ENSMMUG00000015302,ENSMMUG00000021415,ENSMMUG00000014425,ENSMMUG00000007209,ENSMMUG00000040529,ENSMMUG00000005005,ENSMMUG00000044953,ENSMMUG00000010707,ENSMMUG00000003721,ENSMMUG00000022390,ENSMMUG00000010199,ENSMMUG00000006464,ENSMMUG00000048207,ENSMMUG00000010164,…
GO:0000902	cell morphogenesis	biological_process	0.00096435	0.28036	113	1245	1090	18463	ENSMMUG00000017936,ENSMMUG00000016757,ENSMMUG00000009584,ENSMMUG00000003074,ENSMMUG00000006101,ENSMMUG00000023340,ENSMMUG00000020067,ENSMMUG00000011129,ENSMMUG00000001321,ENSMMUG00000015281,ENSMMUG00000006571,ENSMMUG00000005096,ENSMMUG00000003304,ENSMMUG00000020274,ENSMMUG00000011377,ENSMMUG00000000358,ENSMMUG00000005027,ENSMMUG00000021519,ENSMMUG00000013681,ENSMMUG00000010811,ENSMMUG00000018519,…
GO:0051588	regulation of neurotransmitter transport	biological_process	0.00097351	0.28036	15	1245	79	18463	ENSMMUG00000005027,ENSMMUG00000007785,ENSMMUG00000006421,ENSMMUG00000005016,ENSMMUG00000018963,ENSMMUG00000003236,ENSMMUG00000011401,ENSMMUG00000007209,ENSMMUG00000011741,ENSMMUG00000021415,ENSMMUG00000011563,ENSMMUG00000005729,ENSMMUG00000018445,ENSMMUG00000006529,ENSMMUG00000043994
GO:0098793	presynapse	cellular_component	0.00098226	0.28036	30	1245	210	18463	ENSMMUG00000021415,ENSMMUG00000002697,ENSMMUG00000028734,ENSMMUG00000038708,ENSMMUG00000007209,ENSMMUG00000017669,ENSMMUG00000005435,ENSMMUG00000000137,ENSMMUG00000005729,ENSMMUG00000011009,ENSMMUG00000005027,ENSMMUG00000007785,ENSMMUG00000007960,ENSMMUG00000007533,ENSMMUG00000003236,ENSMMUG00000011401,ENSMMUG00000011741,ENSMMUG00000002965,ENSMMUG00000018102,ENSMMUG00000015663,ENSMMUG00000000063,…
GO:0006887	exocytosis	biological_process	0.0010415	0.29296	36	1245	270	18463	ENSMMUG00000011401,ENSMMUG00000003236,ENSMMUG00000007960,ENSMMUG00000020802,ENSMMUG00000001021,ENSMMUG00000022159,ENSMMUG00000005027,ENSMMUG00000011459,ENSMMUG00000008914,ENSMMUG00000005222,ENSMMUG00000008833,ENSMMUG00000006421,ENSMMUG00000006101,ENSMMUG00000021842,ENSMMUG00000004659,ENSMMUG00000003787,ENSMMUG00000018445,ENSMMUG00000021354,ENSMMUG00000007533,ENSMMUG00000041690,ENSMMUG00000007785,…
GO:1903363	negative regulation of cellular protein catabolic process	biological_process	0.0010973	0.30219	15	1245	84	18463	ENSMMUG00000018978,ENSMMUG00000004709,ENSMMUG00000002569,ENSMMUG00000007356,ENSMMUG00000004639,ENSMMUG00000023255,ENSMMUG00000015892,ENSMMUG00000005302,ENSMMUG00000004657,ENSMMUG00000022686,ENSMMUG00000006515,ENSMMUG00000012000,ENSMMUG00000022371,ENSMMUG00000004396,ENSMMUG00000005729
GO:0032846	positive regulation of homeostatic process	biological_process	0.0011055	0.30219	21	1245	135	18463	ENSMMUG00000019734,ENSMMUG00000002373,ENSMMUG00000017758,ENSMMUG00000006880,ENSMMUG00000007087,ENSMMUG00000001187,ENSMMUG00000011459,ENSMMUG00000010707,ENSMMUG00000007209,ENSMMUG00000040529,ENSMMUG00000021415,ENSMMUG00000000426,ENSMMUG00000022390,ENSMMUG00000012328,ENSMMUG00000021371,ENSMMUG00000002569,ENSMMUG00000048207,ENSMMUG00000001748,ENSMMUG00000018849,ENSMMUG00000019955,ENSMMUG00000016464
GO:0016236	macroautophagy	biological_process	0.0011864	0.31983	25	1245	174	18463	ENSMMUG00000015479,ENSMMUG00000022371,ENSMMUG00000010009,ENSMMUG00000007221,ENSMMUG00000008047,ENSMMUG00000010543,ENSMMUG00000006623,ENSMMUG00000019993,ENSMMUG00000000590,ENSMMUG00000009394,ENSMMUG00000021055,ENSMMUG00000001179,ENSMMUG00000009956,ENSMMUG00000017758,ENSMMUG00000010620,ENSMMUG00000017711,ENSMMUG00000037461,ENSMMUG00000023375,ENSMMUG00000045294,ENSMMUG00000006515,ENSMMUG00000012972,…
GO:0051962	positive regulation of nervous system development	biological_process	0.0012264	0.32606	40	1245	316	18463	ENSMMUG00000017450,ENSMMUG00000040973,ENSMMUG00000005127,ENSMMUG00000001314,ENSMMUG00000007209,ENSMMUG00000014137,ENSMMUG00000007811,ENSMMUG00000021059,ENSMMUG00000014720,ENSMMUG00000008518,ENSMMUG00000019564,ENSMMUG00000009688,ENSMMUG00000014131,ENSMMUG00000011907,ENSMMUG00000032231,ENSMMUG00000005854,ENSMMUG00000047685,ENSMMUG00000016720,ENSMMUG00000007676,ENSMMUG00000000358,ENSMMUG00000008195,…
GO:0045912	negative regulation of carbohydrate metabolic process	biological_process	0.0012579	0.32757	9	1245	36	18463	ENSMMUG00000045740,ENSMMUG00000006077,ENSMMUG00000008639,ENSMMUG00000020050,ENSMMUG00000002373,ENSMMUG00000020586,ENSMMUG00000019496,ENSMMUG00000010707,ENSMMUG00000021808
GO:0021529	spinal cord oligodendrocyte cell differentiation	biological_process	0.0013271	0.32757	2	1245	2	18463	ENSMMUG00000005747,ENSMMUG00000017652
GO:0021530	spinal cord oligodendrocyte cell fate specification	biological_process	0.0013271	0.32757	2	1245	2	18463	ENSMMUG00000017652,ENSMMUG00000005747
GO:0007267	cell-cell signaling	biological_process	0.0013307	0.32757	74	1245	701	18463	ENSMMUG00000004108,ENSMMUG00000005222,ENSMMUG00000019605,ENSMMUG00000021354,ENSMMUG00000021808,ENSMMUG00000006529,ENSMMUG00000005027,ENSMMUG00000003236,ENSMMUG00000011401,ENSMMUG00000017432,ENSMMUG00000019496,ENSMMUG00000008169,ENSMMUG00000018519,ENSMMUG00000014756,ENSMMUG00000021514,ENSMMUG00000005016,ENSMMUG00000016553,ENSMMUG00000002965,ENSMMUG00000011741,ENSMMUG00000017622,ENSMMUG00000020651,…
GO:0070528	protein kinase C signaling	biological_process	0.001343	0.32757	7	1245	24	18463	ENSMMUG00000022159,ENSMMUG00000003683,ENSMMUG00000019696,ENSMMUG00000018986,ENSMMUG00000018693,ENSMMUG00000041847,ENSMMUG00000001074
GO:0048869	cellular developmental process	biological_process	0.0013715	0.32757	263	1245	2975	18463	ENSMMUG00000014131,ENSMMUG00000019564,ENSMMUG00000012969,ENSMMUG00000007361,ENSMMUG00000023674,ENSMMUG00000013269,ENSMMUG00000017946,ENSMMUG00000012585,ENSMMUG00000044344,ENSMMUG00000002065,ENSMMUG00000014464,ENSMMUG00000008351,ENSMMUG00000021933,ENSMMUG00000003864,ENSMMUG00000010886,ENSMMUG00000004910,ENSMMUG00000008518,ENSMMUG00000001314,ENSMMUG00000013272,ENSMMUG00000017652,ENSMMUG00000010199,…
GO:0046903	secretion	biological_process	0.001399	0.32757	81	1245	788	18463	ENSMMUG00000020277,ENSMMUG00000004053,ENSMMUG00000005122,ENSMMUG00000022390,ENSMMUG00000008130,ENSMMUG00000016329,ENSMMUG00000048207,ENSMMUG00000006464,ENSMMUG00000043994,ENSMMUG00000015663,ENSMMUG00000003839,ENSMMUG00000011578,ENSMMUG00000008156,ENSMMUG00000012207,ENSMMUG00000005729,ENSMMUG00000012008,ENSMMUG00000015302,ENSMMUG00000007209,ENSMMUG00000008260,ENSMMUG00000014425,ENSMMUG00000045903,…
GO:0044802	single-organism membrane organization	biological_process	0.0014096	0.32757	77	1245	727	18463	ENSMMUG00000006850,ENSMMUG00000021055,ENSMMUG00000021787,ENSMMUG00000009366,ENSMMUG00000012000,ENSMMUG00000028734,ENSMMUG00000021516,ENSMMUG00000008129,ENSMMUG00000001003,ENSMMUG00000015267,ENSMMUG00000005427,ENSMMUG00000012145,ENSMMUG00000009354,ENSMMUG00000005016,ENSMMUG00000016281,ENSMMUG00000022877,ENSMMUG00000007839,ENSMMUG00000001021,ENSMMUG00000005027,ENSMMUG00000005302,ENSMMUG00000007866,…
GO:0008104	protein localization	biological_process	0.0014194	0.32757	171	1245	1845	18463	ENSMMUG00000015663,ENSMMUG00000017478,ENSMMUG00000019611,ENSMMUG00000041130,ENSMMUG00000013545,ENSMMUG00000022714,ENSMMUG00000016329,ENSMMUG00000009688,ENSMMUG00000019771,ENSMMUG00000005218,ENSMMUG00000007209,ENSMMUG00000001801,ENSMMUG00000013202,ENSMMUG00000006398,ENSMMUG00000010321,ENSMMUG00000005119,ENSMMUG00000013948,ENSMMUG00000014425,ENSMMUG00000045903,ENSMMUG00000001187,ENSMMUG00000012008,…
GO:0090219	negative regulation of lipid kinase activity	biological_process	0.0014354	0.32757	3	1245	4	18463	ENSMMUG00000004639,ENSMMUG00000019771,ENSMMUG00000006623
GO:0051239	regulation of multicellular organismal process	biological_process	0.0014466	0.32757	187	1245	2034	18463	ENSMMUG00000016096,ENSMMUG00000008518,ENSMMUG00000014720,ENSMMUG00000015302,ENSMMUG00000007811,ENSMMUG00000008260,ENSMMUG00000019235,ENSMMUG00000001314,ENSMMUG00000002678,ENSMMUG00000008351,ENSMMUG00000008156,ENSMMUG00000018434,ENSMMUG00000015825,ENSMMUG00000017927,ENSMMUG00000020121,ENSMMUG00000044344,ENSMMUG00000016720,ENSMMUG00000004053,ENSMMUG00000022390,ENSMMUG00000006464,ENSMMUG00000014131,…
GO:0007154	cell communication	biological_process	0.001476	0.32757	381	1245	4712	18463	ENSMMUG00000005427,ENSMMUG00000010707,ENSMMUG00000037569,ENSMMUG00000028734,ENSMMUG00000020586,ENSMMUG00000019839,ENSMMUG00000017292,ENSMMUG00000041690,ENSMMUG00000009366,ENSMMUG00000004124,ENSMMUG00000015459,ENSMMUG00000007785,ENSMMUG00000005553,ENSMMUG00000020434,ENSMMUG00000020651,ENSMMUG00000021446,ENSMMUG00000047772,ENSMMUG00000007434,ENSMMUG00000037461,ENSMMUG00000000151,ENSMMUG00000000768,…
GO:0009648	photoperiodism	biological_process	0.0014771	0.32757	6	1245	18	18463	ENSMMUG00000021808,ENSMMUG00000008639,ENSMMUG00000008921,ENSMMUG00000020050,ENSMMUG00000002569,ENSMMUG00000049018
GO:0043153	entrainment of circadian clock by photoperiod	biological_process	0.0014771	0.32757	6	1245	18	18463	ENSMMUG00000020050,ENSMMUG00000008639,ENSMMUG00000021808,ENSMMUG00000008921,ENSMMUG00000002569,ENSMMUG00000049018
GO:0030073	insulin secretion	biological_process	0.0014972	0.32757	18	1245	113	18463	ENSMMUG00000006723,ENSMMUG00000019734,ENSMMUG00000043269,ENSMMUG00000007209,ENSMMUG00000040529,ENSMMUG00000014425,ENSMMUG00000021415,ENSMMUG00000005435,ENSMMUG00000012008,ENSMMUG00000006464,ENSMMUG00000048207,ENSMMUG00000005016,ENSMMUG00000005222,ENSMMUG00000022390,ENSMMUG00000023375,ENSMMUG00000017622,ENSMMUG00000043994,ENSMMUG00000010164
GO:0042149	cellular response to glucose starvation	biological_process	0.001529	0.32757	8	1245	30	18463	ENSMMUG00000009394,ENSMMUG00000019993,ENSMMUG00000023674,ENSMMUG00000008639,ENSMMUG00000020050,ENSMMUG00000041958,ENSMMUG00000030914,ENSMMUG00000022859
GO:0016773	phosphotransferase activity, alcohol group as acceptor	molecular_function	0.0015292	0.32757	74	1245	672	18463	ENSMMUG00000010879,ENSMMUG00000015267,ENSMMUG00000000001,ENSMMUG00000002211,ENSMMUG00000000591,ENSMMUG00000021446,ENSMMUG00000006072,ENSMMUG00000003782,ENSMMUG00000001748,ENSMMUG00000002965,ENSMMUG00000015166,ENSMMUG00000023622,ENSMMUG00000015001,ENSMMUG00000009330,ENSMMUG00000013170,ENSMMUG00000018693,ENSMMUG00000001179,ENSMMUG00000020050,ENSMMUG00000018329,ENSMMUG00000003304,ENSMMUG00000022159,…
GO:0042127	regulation of cell proliferation	biological_process	0.0015358	0.32757	99	1245	1000	18463	ENSMMUG00000023290,ENSMMUG00000021447,ENSMMUG00000018961,ENSMMUG00000001850,ENSMMUG00000022552,ENSMMUG00000006077,ENSMMUG00000015661,ENSMMUG00000045740,ENSMMUG00000015017,ENSMMUG00000018963,ENSMMUG00000011557,ENSMMUG00000005985,ENSMMUG00000017477,ENSMMUG00000016464,ENSMMUG00000018445,ENSMMUG00000004659,ENSMMUG00000020780,ENSMMUG00000042809,ENSMMUG00000021371,ENSMMUG00000004639,ENSMMUG00000007356,…
GO:0007010	cytoskeleton organization	biological_process	0.0015792	0.33214	113	1245	1151	18463	ENSMMUG00000043189,ENSMMUG00000006668,ENSMMUG00000014411,ENSMMUG00000007027,ENSMMUG00000020120,ENSMMUG00000012739,ENSMMUG00000005109,ENSMMUG00000003074,ENSMMUG00000006499,ENSMMUG00000021665,ENSMMUG00000015434,ENSMMUG00000020067,ENSMMUG00000023034,ENSMMUG00000021842,ENSMMUG00000046195,ENSMMUG00000020411,ENSMMUG00000000454,ENSMMUG00000006101,ENSMMUG00000018519,ENSMMUG00000019861,ENSMMUG00000020083,…
GO:0050767	regulation of neurogenesis	biological_process	0.0015915	0.33214	57	1245	504	18463	ENSMMUG00000023255,ENSMMUG00000011907,ENSMMUG00000032231,ENSMMUG00000014131,ENSMMUG00000009688,ENSMMUG00000019564,ENSMMUG00000002965,ENSMMUG00000016720,ENSMMUG00000047685,ENSMMUG00000006300,ENSMMUG00000005854,ENSMMUG00000017450,ENSMMUG00000010311,ENSMMUG00000044043,ENSMMUG00000021059,ENSMMUG00000008518,ENSMMUG00000014720,ENSMMUG00000007811,ENSMMUG00000012145,ENSMMUG00000007209,ENSMMUG00000001314,…
GO:0009267	cellular response to starvation	biological_process	0.0016334	0.33725	33	1245	257	18463	ENSMMUG00000006515,ENSMMUG00000023375,ENSMMUG00000008639,ENSMMUG00000030914,ENSMMUG00000006761,ENSMMUG00000022859,ENSMMUG00000011277,ENSMMUG00000007221,ENSMMUG00000009394,ENSMMUG00000010543,ENSMMUG00000008047,ENSMMUG00000017758,ENSMMUG00000017711,ENSMMUG00000020050,ENSMMUG00000001179,ENSMMUG00000045294,ENSMMUG00000003357,ENSMMUG00000041958,ENSMMUG00000037461,ENSMMUG00000012972,ENSMMUG00000011526,…
GO:0032990	cell part morphogenesis	biological_process	0.0016701	0.3412	78	1245	707	18463	ENSMMUG00000021096,ENSMMUG00000007315,ENSMMUG00000011614,ENSMMUG00000005488,ENSMMUG00000005127,ENSMMUG00000017669,ENSMMUG00000005427,ENSMMUG00000011967,ENSMMUG00000012145,ENSMMUG00000019731,ENSMMUG00000043445,ENSMMUG00000032231,ENSMMUG00000000138,ENSMMUG00000000768,ENSMMUG00000047685,ENSMMUG00000022686,ENSMMUG00000006300,ENSMMUG00000005854,ENSMMUG00000002965,ENSMMUG00000007839,ENSMMUG00000020274,…
GO:0031133	regulation of axon diameter	biological_process	0.001747	0.35321	3	1245	4	18463	ENSMMUG00000006571,ENSMMUG00000018445,ENSMMUG00000018797
GO:0021515	cell differentiation in spinal cord	biological_process	0.0018154	0.36325	8	1245	36	18463	ENSMMUG00000005747,ENSMMUG00000007356,ENSMMUG00000021371,ENSMMUG00000043445,ENSMMUG00000017652,ENSMMUG00000005096,ENSMMUG00000046368,ENSMMUG00000004396
GO:0021953	central nervous system neuron differentiation	biological_process	0.0018445	0.36531	19	1245	126	18463	ENSMMUG00000017652,ENSMMUG00000043445,ENSMMUG00000011332,ENSMMUG00000021371,ENSMMUG00000023674,ENSMMUG00000005747,ENSMMUG00000007356,ENSMMUG00000018445,ENSMMUG00000004396,ENSMMUG00000018797,ENSMMUG00000022686,ENSMMUG00000006300,ENSMMUG00000002651,ENSMMUG00000005096,ENSMMUG00000046368,ENSMMUG00000003304,ENSMMUG00000023382,ENSMMUG00000008273,ENSMMUG00000005127
GO:0031325	positive regulation of cellular metabolic process	biological_process	0.0018998	0.37246	225	1245	2594	18463	ENSMMUG00000044990,ENSMMUG00000019232,ENSMMUG00000012000,ENSMMUG00000000180,ENSMMUG00000012126,ENSMMUG00000007933,ENSMMUG00000014756,ENSMMUG00000017214,ENSMMUG00000002964,ENSMMUG00000023255,ENSMMUG00000012764,ENSMMUG00000007592,ENSMMUG00000023377,ENSMMUG00000018456,ENSMMUG00000010621,ENSMMUG00000045294,ENSMMUG00000022686,ENSMMUG00000009330,ENSMMUG00000006300,ENSMMUG00000022920,ENSMMUG00000041632,…
GO:2000026	regulation of multicellular organismal development	biological_process	0.0019673	0.37921	128	1245	1334	18463	ENSMMUG00000021545,ENSMMUG00000009688,ENSMMUG00000005218,ENSMMUG00000011907,ENSMMUG00000002660,ENSMMUG00000010213,ENSMMUG00000015663,ENSMMUG00000017478,ENSMMUG00000013545,ENSMMUG00000011910,ENSMMUG00000046942,ENSMMUG00000004179,ENSMMUG00000044043,ENSMMUG00000000477,ENSMMUG00000013202,ENSMMUG00000022371,ENSMMUG00000007209,ENSMMUG00000008790,ENSMMUG00000021059,ENSMMUG00000012727,ENSMMUG00000002389,…
GO:0044424	intracellular part	cellular_component	0.0019733	0.37921	875	1245	12061	18463	ENSMMUG00000012008,ENSMMUG00000042629,ENSMMUG00000029062,ENSMMUG00000005684,ENSMMUG00000038708,ENSMMUG00000010321,ENSMMUG00000019440,ENSMMUG00000008790,ENSMMUG00000011237,ENSMMUG00000010620,ENSMMUG00000009405,ENSMMUG00000030597,ENSMMUG00000023394,ENSMMUG00000018670,ENSMMUG00000031977,ENSMMUG00000004341,ENSMMUG00000013545,ENSMMUG00000003067,ENSMMUG00000003922,ENSMMUG00000004885,ENSMMUG00000017478,…
GO:0050770	regulation of axonogenesis	biological_process	0.0019982	0.38023	20	1245	125	18463	ENSMMUG00000007676,ENSMMUG00000003304,ENSMMUG00000001314,ENSMMUG00000005127,ENSMMUG00000020117,ENSMMUG00000021059,ENSMMUG00000023382,ENSMMUG00000020067,ENSMMUG00000014131,ENSMMUG00000009688,ENSMMUG00000019564,ENSMMUG00000003074,ENSMMUG00000011332,ENSMMUG00000002965,ENSMMUG00000006571,ENSMMUG00000047685,ENSMMUG00000016720,ENSMMUG00000018445,ENSMMUG00000018797,ENSMMUG00000012314
GO:0032536	regulation of cell projection size	biological_process	0.0020442	0.3852	4	1245	8	18463	ENSMMUG00000019457,ENSMMUG00000006571,ENSMMUG00000018797,ENSMMUG00000018445
GO:1901525	negative regulation of macromitophagy	biological_process	0.0020725	0.38677	3	1245	4	18463	ENSMMUG00000008639,ENSMMUG00000006515,ENSMMUG00000037461
GO:0097458	neuron part	cellular_component	0.0021226	0.38976	95	1245	914	18463	ENSMMUG00000016837,ENSMMUG00000007960,ENSMMUG00000017496,ENSMMUG00000017610,ENSMMUG00000000044,ENSMMUG00000002373,ENSMMUG00000015512,ENSMMUG00000007676,ENSMMUG00000011328,ENSMMUG00000011009,ENSMMUG00000018986,ENSMMUG00000023382,ENSMMUG00000021415,ENSMMUG00000002697,ENSMMUG00000008273,ENSMMUG00000017759,ENSMMUG00000014485,ENSMMUG00000041404,ENSMMUG00000006775,ENSMMUG00000019807,ENSMMUG00000016669,…
GO:0050804	modulation of synaptic transmission	biological_process	0.0021977	0.38976	35	1245	273	18463	ENSMMUG00000048207,ENSMMUG00000014756,ENSMMUG00000005016,ENSMMUG00000008130,ENSMMUG00000002965,ENSMMUG00000011741,ENSMMUG00000020651,ENSMMUG00000043994,ENSMMUG00000007785,ENSMMUG00000023046,ENSMMUG00000021055,ENSMMUG00000007209,ENSMMUG00000014425,ENSMMUG00000005729,ENSMMUG00000006927,ENSMMUG00000005427,ENSMMUG00000006421,ENSMMUG00000019807,ENSMMUG00000019605,ENSMMUG00000011563,ENSMMUG00000007975,…
GO:0032104	regulation of response to extracellular stimulus	biological_process	0.0022158	0.38976	17	1245	104	18463	ENSMMUG00000037461,ENSMMUG00000023375,ENSMMUG00000045294,ENSMMUG00000006515,ENSMMUG00000022644,ENSMMUG00000008639,ENSMMUG00000007221,ENSMMUG00000022371,ENSMMUG00000001179,ENSMMUG00000009956,ENSMMUG00000017711,ENSMMUG00000017758,ENSMMUG00000010543,ENSMMUG00000006623,ENSMMUG00000009394,ENSMMUG00000019993,ENSMMUG00000000590
GO:0032107	regulation of response to nutrient levels	biological_process	0.0022158	0.38976	17	1245	104	18463	ENSMMUG00000009956,ENSMMUG00000001179,ENSMMUG00000017711,ENSMMUG00000017758,ENSMMUG00000010543,ENSMMUG00000006623,ENSMMUG00000019993,ENSMMUG00000000590,ENSMMUG00000009394,ENSMMUG00000007221,ENSMMUG00000022371,ENSMMUG00000022644,ENSMMUG00000008639,ENSMMUG00000037461,ENSMMUG00000023375,ENSMMUG00000045294,ENSMMUG00000006515
GO:0000992	polymerase III regulatory region sequence-specific DNA binding	molecular_function	0.0022177	0.38976	3	1245	4	18463	ENSMMUG00000029174,ENSMMUG00000001267,ENSMMUG00000008254
GO:0015833	peptide transport	biological_process	0.0022567	0.38976	23	1245	165	18463	ENSMMUG00000023375,ENSMMUG00000021354,ENSMMUG00000017622,ENSMMUG00000010164,ENSMMUG00000043994,ENSMMUG00000048207,ENSMMUG00000006464,ENSMMUG00000004108,ENSMMUG00000005016,ENSMMUG00000005222,ENSMMUG00000022390,ENSMMUG00000007209,ENSMMUG00000040529,ENSMMUG00000014425,ENSMMUG00000019496,ENSMMUG00000021415,ENSMMUG00000005435,ENSMMUG00000012008,ENSMMUG00000011578,ENSMMUG00000043269,ENSMMUG00000019734,…
GO:0051960	regulation of nervous system development	biological_process	0.0022781	0.38976	63	1245	580	18463	ENSMMUG00000012094,ENSMMUG00000004659,ENSMMUG00000012314,ENSMMUG00000004396,ENSMMUG00000018445,ENSMMUG00000018797,ENSMMUG00000003149,ENSMMUG00000006571,ENSMMUG00000011563,ENSMMUG00000049018,ENSMMUG00000011332,ENSMMUG00000019605,ENSMMUG00000017652,ENSMMUG00000008639,ENSMMUG00000003074,ENSMMUG00000002768,ENSMMUG00000001247,ENSMMUG00000020067,ENSMMUG00000021371,ENSMMUG00000012727,ENSMMUG00000004639,…
GO:0060074	synapse maturation	biological_process	0.0022874	0.38976	6	1245	19	18463	ENSMMUG00000022877,ENSMMUG00000018986,ENSMMUG00000003149,ENSMMUG00000002772,ENSMMUG00000001404,ENSMMUG00000004639
GO:0090277	positive regulation of peptide hormone secretion	biological_process	0.002289	0.38976	10	1245	50	18463	ENSMMUG00000019734,ENSMMUG00000013143,ENSMMUG00000005222,ENSMMUG00000022390,ENSMMUG00000048207,ENSMMUG00000017622,ENSMMUG00000007209,ENSMMUG00000040529,ENSMMUG00000014425,ENSMMUG00000021415
GO:0009895	negative regulation of catabolic process	biological_process	0.002317	0.38976	27	1245	203	18463	ENSMMUG00000018978,ENSMMUG00000045077,ENSMMUG00000002569,ENSMMUG00000007356,ENSMMUG00000004639,ENSMMUG00000004709,ENSMMUG00000008639,ENSMMUG00000023255,ENSMMUG00000015892,ENSMMUG00000004657,ENSMMUG00000006515,ENSMMUG00000022686,ENSMMUG00000037461,ENSMMUG00000013189,ENSMMUG00000004396,ENSMMUG00000013506,ENSMMUG00000006623,ENSMMUG00000010543,ENSMMUG00000006077,ENSMMUG00000017711,ENSMMUG00000005302,…
GO:0015651	quaternary ammonium group transmembrane transporter activity	molecular_function	0.0023273	0.38976	4	1245	8	18463	ENSMMUG00000008187,ENSMMUG00000001951,ENSMMUG00000013863,ENSMMUG00000007087
GO:0044767	single-organism developmental process	biological_process	0.0023294	0.38976	356	1245	4191	18463	ENSMMUG00000009974,ENSMMUG00000047630,ENSMMUG00000022677,ENSMMUG00000016218,ENSMMUG00000011563,ENSMMUG00000002503,ENSMMUG00000015097,ENSMMUG00000018797,ENSMMUG00000004659,ENSMMUG00000012094,ENSMMUG00000020780,ENSMMUG00000012314,ENSMMUG00000009318,ENSMMUG00000020029,ENSMMUG00000016669,ENSMMUG00000004228,ENSMMUG00000011332,ENSMMUG00000002404,ENSMMUG00000022741,ENSMMUG00000023290,ENSMMUG00000001037,…
GO:0010628	positive regulation of gene expression	biological_process	0.0024015	0.39334	149	1245	1637	18463	ENSMMUG00000014430,ENSMMUG00000043445,ENSMMUG00000011002,ENSMMUG00000006741,ENSMMUG00000001649,ENSMMUG00000037461,ENSMMUG00000000151,ENSMMUG00000010393,ENSMMUG00000005906,ENSMMUG00000019529,ENSMMUG00000022864,ENSMMUG00000018710,ENSMMUG00000011967,ENSMMUG00000010707,ENSMMUG00000021516,ENSMMUG00000003721,ENSMMUG00000001003,ENSMMUG00000019839,ENSMMUG00000011230,ENSMMUG00000045335,ENSMMUG00000008639,…
GO:0044093	positive regulation of molecular function	biological_process	0.0024481	0.39334	120	1245	1238	18463	ENSMMUG00000004401,ENSMMUG00000017906,ENSMMUG00000020274,ENSMMUG00000006880,ENSMMUG00000003201,ENSMMUG00000011377,ENSMMUG00000011459,ENSMMUG00000002368,ENSMMUG00000023679,ENSMMUG00000018519,ENSMMUG00000016969,ENSMMUG00000010811,ENSMMUG00000005005,ENSMMUG00000016757,ENSMMUG00000003074,ENSMMUG00000020067,ENSMMUG00000002569,ENSMMUG00000023583,ENSMMUG00000020020,ENSMMUG00000018849,ENSMMUG00000011527,…
GO:0050769	positive regulation of neurogenesis	biological_process	0.002454	0.39334	34	1245	265	18463	ENSMMUG00000023382,ENSMMUG00000009017,ENSMMUG00000044953,ENSMMUG00000001404,ENSMMUG00000021447,ENSMMUG00000017496,ENSMMUG00000000358,ENSMMUG00000008195,ENSMMUG00000007676,ENSMMUG00000012314,ENSMMUG00000004659,ENSMMUG00000001247,ENSMMUG00000003074,ENSMMUG00000019605,ENSMMUG00000017652,ENSMMUG00000011332,ENSMMUG00000004639,ENSMMUG00000005747,ENSMMUG00000007356,ENSMMUG00000008518,ENSMMUG00000014720,…
GO:0032105	negative regulation of response to extracellular stimulus	biological_process	0.0024677	0.39334	8	1245	33	18463	ENSMMUG00000017711,ENSMMUG00000008639,ENSMMUG00000010543,ENSMMUG00000006623,ENSMMUG00000007221,ENSMMUG00000022371,ENSMMUG00000037461,ENSMMUG00000006515
GO:0032108	negative regulation of response to nutrient levels	biological_process	0.0024677	0.39334	8	1245	33	18463	ENSMMUG00000006515,ENSMMUG00000022371,ENSMMUG00000037461,ENSMMUG00000007221,ENSMMUG00000006623,ENSMMUG00000010543,ENSMMUG00000017711,ENSMMUG00000008639
GO:0002793	positive regulation of peptide secretion	biological_process	0.0024724	0.39334	10	1245	51	18463	ENSMMUG00000017622,ENSMMUG00000007209,ENSMMUG00000040529,ENSMMUG00000014425,ENSMMUG00000021415,ENSMMUG00000019734,ENSMMUG00000013143,ENSMMUG00000005222,ENSMMUG00000022390,ENSMMUG00000048207
GO:0032502	developmental process	biological_process	0.0025277	0.39656	359	1245	4239	18463	ENSMMUG00000016757,ENSMMUG00000023340,ENSMMUG00000004108,ENSMMUG00000006101,ENSMMUG00000005747,ENSMMUG00000004396,ENSMMUG00000015281,ENSMMUG00000007027,ENSMMUG00000030420,ENSMMUG00000011401,ENSMMUG00000001021,ENSMMUG00000020115,ENSMMUG00000005027,ENSMMUG00000002368,ENSMMUG00000009451,ENSMMUG00000044953,ENSMMUG00000023255,ENSMMUG00000016553,ENSMMUG00000000138,ENSMMUG00000014756,ENSMMUG00000017252,…
GO:0019919	peptidyl-arginine methylation, to asymmetrical-dimethyl arginine	biological_process	0.0025775	0.39656	4	1245	9	18463	ENSMMUG00000004401,ENSMMUG00000015803,ENSMMUG00000003029,ENSMMUG00000014168
GO:0035242	protein-arginine omega-N asymmetric methyltransferase activity	molecular_function	0.0025775	0.39656	4	1245	9	18463	ENSMMUG00000014168,ENSMMUG00000003029,ENSMMUG00000015803,ENSMMUG00000004401
GO:0008046	axon guidance receptor activity	molecular_function	0.0025898	0.39656	4	1245	8	18463	ENSMMUG00000013272,ENSMMUG00000003304,ENSMMUG00000017936,ENSMMUG00000023382
GO:0031668	cellular response to extracellular stimulus	biological_process	0.0025948	0.39656	36	1245	296	18463	ENSMMUG00000006761,ENSMMUG00000030914,ENSMMUG00000011277,ENSMMUG00000007221,ENSMMUG00000022859,ENSMMUG00000009394,ENSMMUG00000008047,ENSMMUG00000010543,ENSMMUG00000017711,ENSMMUG00000017758,ENSMMUG00000001179,ENSMMUG00000020050,ENSMMUG00000006515,ENSMMUG00000023375,ENSMMUG00000004659,ENSMMUG00000008639,ENSMMUG00000011332,ENSMMUG00000010009,ENSMMUG00000041420,ENSMMUG00000022371,ENSMMUG00000015479,…
GO:0080135	regulation of cellular response to stress	biological_process	0.0027017	0.40801	60	1245	551	18463	ENSMMUG00000000605,ENSMMUG00000004053,ENSMMUG00000022644,ENSMMUG00000018163,ENSMMUG00000023674,ENSMMUG00000019564,ENSMMUG00000012969,ENSMMUG00000001748,ENSMMUG00000037461,ENSMMUG00000019955,ENSMMUG00000005598,ENSMMUG00000045294,ENSMMUG00000019529,ENSMMUG00000009956,ENSMMUG00000007586,ENSMMUG00000004124,ENSMMUG00000030597,ENSMMUG00000046942,ENSMMUG00000019993,ENSMMUG00000000590,ENSMMUG00000000980,…
GO:0048167	regulation of synaptic plasticity	biological_process	0.0027227	0.40801	19	1245	124	18463	ENSMMUG00000020651,ENSMMUG00000018797,ENSMMUG00000002965,ENSMMUG00000003149,ENSMMUG00000011563,ENSMMUG00000011741,ENSMMUG00000019807,ENSMMUG00000019605,ENSMMUG00000048207,ENSMMUG00000014756,ENSMMUG00000006421,ENSMMUG00000018519,ENSMMUG00000005729,ENSMMUG00000023382,ENSMMUG00000001404,ENSMMUG00000008169,ENSMMUG00000021055,ENSMMUG00000015512,ENSMMUG00000005027
GO:0003785	actin monomer binding	molecular_function	0.0027328	0.40801	6	1245	22	18463	ENSMMUG00000002772,ENSMMUG00000047685,ENSMMUG00000014425,ENSMMUG00000020411,ENSMMUG00000009405,ENSMMUG00000008053
GO:0006996	organelle organization	biological_process	0.0027964	0.41095	260	1245	3136	18463	ENSMMUG00000008516,ENSMMUG00000020083,ENSMMUG00000018677,ENSMMUG00000016637,ENSMMUG00000005027,ENSMMUG00000001021,ENSMMUG00000015803,ENSMMUG00000010382,ENSMMUG00000014363,ENSMMUG00000005109,ENSMMUG00000015051,ENSMMUG00000007027,ENSMMUG00000015281,ENSMMUG00000015434,ENSMMUG00000006101,ENSMMUG00000022932,ENSMMUG00000046195,ENSMMUG00000016192,ENSMMUG00000016838,ENSMMUG00000021096,ENSMMUG00000022920,…
GO:0045597	positive regulation of cell differentiation	biological_process	0.0028091	0.41095	66	1245	616	18463	ENSMMUG00000032231,ENSMMUG00000001748,ENSMMUG00000001649,ENSMMUG00000005854,ENSMMUG00000047685,ENSMMUG00000009330,ENSMMUG00000022686,ENSMMUG00000005906,ENSMMUG00000017450,ENSMMUG00000010311,ENSMMUG00000010707,ENSMMUG00000005127,ENSMMUG00000012000,ENSMMUG00000003074,ENSMMUG00000019605,ENSMMUG00000005747,ENSMMUG00000043626,ENSMMUG00000004401,ENSMMUG00000002382,ENSMMUG00000000358,ENSMMUG00000008195,…
GO:0030054	cell junction	cellular_component	0.002816	0.41095	64	1245	578	18463	ENSMMUG00000010811,ENSMMUG00000002368,ENSMMUG00000011377,ENSMMUG00000013506,ENSMMUG00000000669,ENSMMUG00000006356,ENSMMUG00000022679,ENSMMUG00000003094,ENSMMUG00000000454,ENSMMUG00000006101,ENSMMUG00000015434,ENSMMUG00000028734,ENSMMUG00000003101,ENSMMUG00000017292,ENSMMUG00000019700,ENSMMUG00000019096,ENSMMUG00000015267,ENSMMUG00000005427,ENSMMUG00000003146,ENSMMUG00000010311,ENSMMUG00000010393,…
GO:0007399	nervous system development	biological_process	0.0028621	0.41455	142	1245	1509	18463	ENSMMUG00000011563,ENSMMUG00000016218,ENSMMUG00000019970,ENSMMUG00000009974,ENSMMUG00000012094,ENSMMUG00000004659,ENSMMUG00000012314,ENSMMUG00000018797,ENSMMUG00000004228,ENSMMUG00000020995,ENSMMUG00000012727,ENSMMUG00000011332,ENSMMUG00000002404,ENSMMUG00000007064,ENSMMUG00000001247,ENSMMUG00000021447,ENSMMUG00000018206,ENSMMUG00000008273,ENSMMUG00000009017,ENSMMUG00000020117,ENSMMUG00000018986,…
GO:0021517	ventral spinal cord development	biological_process	0.0029152	0.41801	8	1245	36	18463	ENSMMUG00000004396,ENSMMUG00000005096,ENSMMUG00000017652,ENSMMUG00000046368,ENSMMUG00000043445,ENSMMUG00000005747,ENSMMUG00000007356,ENSMMUG00000021371
GO:0045055	regulated secretory pathway	biological_process	0.0029427	0.41801	11	1245	55	18463	ENSMMUG00000005027,ENSMMUG00000022159,ENSMMUG00000048207,ENSMMUG00000006101,ENSMMUG00000041690,ENSMMUG00000007960,ENSMMUG00000008130,ENSMMUG00000021354,ENSMMUG00000001748,ENSMMUG00000011459,ENSMMUG00000004659
GO:0010725	regulation of primitive erythrocyte differentiation	biological_process	0.0029721	0.41801	2	1245	2	18463	ENSMMUG00000016464,ENSMMUG00000021371
GO:0035854	eosinophil fate commitment	biological_process	0.0029721	0.41801	2	1245	2	18463	ENSMMUG00000016464,ENSMMUG00000021371
GO:0042219	cellular modified amino acid catabolic process	biological_process	0.003017	0.42127	6	1245	20	18463	ENSMMUG00000020999,ENSMMUG00000017210,ENSMMUG00000012488,ENSMMUG00000016306,ENSMMUG00000018747,ENSMMUG00000018483
GO:0001505	regulation of neurotransmitter levels	biological_process	0.0030488	0.42267	22	1245	150	18463	ENSMMUG00000005027,ENSMMUG00000007785,ENSMMUG00000007533,ENSMMUG00000003236,ENSMMUG00000011401,ENSMMUG00000018963,ENSMMUG00000021415,ENSMMUG00000028734,ENSMMUG00000007209,ENSMMUG00000005729,ENSMMUG00000006421,ENSMMUG00000048207,ENSMMUG00000005222,ENSMMUG00000005122,ENSMMUG00000020277,ENSMMUG00000005016,ENSMMUG00000011741,ENSMMUG00000011563,ENSMMUG00000015663,ENSMMUG00000006529,ENSMMUG00000043994,…
GO:0046879	hormone secretion	biological_process	0.0031426	0.43015	24	1245	183	18463	ENSMMUG00000043994,ENSMMUG00000010164,ENSMMUG00000021808,ENSMMUG00000017622,ENSMMUG00000021354,ENSMMUG00000023375,ENSMMUG00000022390,ENSMMUG00000005222,ENSMMUG00000005016,ENSMMUG00000004108,ENSMMUG00000006464,ENSMMUG00000048207,ENSMMUG00000012008,ENSMMUG00000005435,ENSMMUG00000021415,ENSMMUG00000014425,ENSMMUG00000019496,ENSMMUG00000007209,ENSMMUG00000040529,ENSMMUG00000013143,ENSMMUG00000006723,…
GO:1903305	regulation of regulated secretory pathway	biological_process	0.0031693	0.43015	8	1245	33	18463	ENSMMUG00000005027,ENSMMUG00000022159,ENSMMUG00000048207,ENSMMUG00000041690,ENSMMUG00000008130,ENSMMUG00000001748,ENSMMUG00000011459,ENSMMUG00000004659
GO:0032006	regulation of TOR signaling	biological_process	0.0032158	0.43015	14	1245	81	18463	ENSMMUG00000009394,ENSMMUG00000019993,ENSMMUG00000000590,ENSMMUG00000023674,ENSMMUG00000005553,ENSMMUG00000019232,ENSMMUG00000020050,ENSMMUG00000012126,ENSMMUG00000006515,ENSMMUG00000048344,ENSMMUG00000022371,ENSMMUG00000044953,ENSMMUG00000030914,ENSMMUG00000006761
GO:0004672	protein kinase activity	molecular_function	0.003279	0.43015	63	1245	570	18463	ENSMMUG00000010995,ENSMMUG00000018329,ENSMMUG00000017758,ENSMMUG00000003304,ENSMMUG00000001074,ENSMMUG00000011557,ENSMMUG00000018693,ENSMMUG00000016212,ENSMMUG00000020050,ENSMMUG00000020274,ENSMMUG00000005670,ENSMMUG00000011459,ENSMMUG00000002368,ENSMMUG00000023382,ENSMMUG00000010811,ENSMMUG00000002526,ENSMMUG00000019861,ENSMMUG00000016969,ENSMMUG00000030914,ENSMMUG00000020083,ENSMMUG00000017936,…
GO:0030154	cell differentiation	biological_process	0.0032894	0.43015	234	1245	2668	18463	ENSMMUG00000010707,ENSMMUG00000021516,ENSMMUG00000003721,ENSMMUG00000011230,ENSMMUG00000011967,ENSMMUG00000020583,ENSMMUG00000012145,ENSMMUG00000015459,ENSMMUG00000018299,ENSMMUG00000020434,ENSMMUG00000005906,ENSMMUG00000010393,ENSMMUG00000017450,ENSMMUG00000009366,ENSMMUG00000001649,ENSMMUG00000037461,ENSMMUG00000000768,ENSMMUG00000005854,ENSMMUG00000008299,ENSMMUG00000001748,ENSMMUG00000047772,…
GO:0032418	lysosome localization	biological_process	0.0032907	0.43015	9	1245	41	18463	ENSMMUG00000041690,ENSMMUG00000007676,ENSMMUG00000006101,ENSMMUG00000005027,ENSMMUG00000022159,ENSMMUG00000004659,ENSMMUG00000011459,ENSMMUG00000001748,ENSMMUG00000016281
GO:0003779	actin binding	molecular_function	0.0033072	0.43015	43	1245	373	18463	ENSMMUG00000008914,ENSMMUG00000019457,ENSMMUG00000013984,ENSMMUG00000011377,ENSMMUG00000018355,ENSMMUG00000002772,ENSMMUG00000020802,ENSMMUG00000006356,ENSMMUG00000005618,ENSMMUG00000043189,ENSMMUG00000006296,ENSMMUG00000014411,ENSMMUG00000007861,ENSMMUG00000021945,ENSMMUG00000020411,ENSMMUG00000000454,ENSMMUG00000006101,ENSMMUG00000006499,ENSMMUG00000015434,ENSMMUG00000014425,ENSMMUG00000005488,…
GO:0042886	amide transport	biological_process	0.0033705	0.43015	25	1245	190	18463	ENSMMUG00000021354,ENSMMUG00000023375,ENSMMUG00000010164,ENSMMUG00000043994,ENSMMUG00000017622,ENSMMUG00000004108,ENSMMUG00000006464,ENSMMUG00000048207,ENSMMUG00000005222,ENSMMUG00000022390,ENSMMUG00000005016,ENSMMUG00000014425,ENSMMUG00000001545,ENSMMUG00000019496,ENSMMUG00000021415,ENSMMUG00000007209,ENSMMUG00000040529,ENSMMUG00000012008,ENSMMUG00000005435,ENSMMUG00000011578,ENSMMUG00000009963,…
GO:0031669	cellular response to nutrient levels	biological_process	0.0033995	0.43015	34	1245	280	18463	ENSMMUG00000003357,ENSMMUG00000045294,ENSMMUG00000041958,ENSMMUG00000037461,ENSMMUG00000012972,ENSMMUG00000011526,ENSMMUG00000023674,ENSMMUG00000022644,ENSMMUG00000016709,ENSMMUG00000010009,ENSMMUG00000015479,ENSMMUG00000022371,ENSMMUG00000006623,ENSMMUG00000019993,ENSMMUG00000000590,ENSMMUG00000010620,ENSMMUG00000021055,ENSMMUG00000009956,ENSMMUG00000006515,ENSMMUG00000023375,ENSMMUG00000004659,…
GO:0004416	hydroxyacylglutathione hydrolase activity	molecular_function	0.0034306	0.43015	2	1245	2	18463	ENSMMUG00000006453,ENSMMUG00000000737
GO:0009438	methylglyoxal metabolic process	biological_process	0.0034306	0.43015	2	1245	2	18463	ENSMMUG00000000737,ENSMMUG00000006453
GO:0019243	methylglyoxal catabolic process to D-lactate via S-lactoyl-glutathione	biological_process	0.0034306	0.43015	2	1245	2	18463	ENSMMUG00000000737,ENSMMUG00000006453
GO:0051596	methylglyoxal catabolic process	biological_process	0.0034306	0.43015	2	1245	2	18463	ENSMMUG00000006453,ENSMMUG00000000737
GO:0061727	methylglyoxal catabolic process to lactate	biological_process	0.0034306	0.43015	2	1245	2	18463	ENSMMUG00000006453,ENSMMUG00000000737
GO:0042594	response to starvation	biological_process	0.0034567	0.43015	33	1245	269	18463	ENSMMUG00000008639,ENSMMUG00000006515,ENSMMUG00000023375,ENSMMUG00000017758,ENSMMUG00000017711,ENSMMUG00000020050,ENSMMUG00000001179,ENSMMUG00000009394,ENSMMUG00000008047,ENSMMUG00000010543,ENSMMUG00000007221,ENSMMUG00000011277,ENSMMUG00000022859,ENSMMUG00000006761,ENSMMUG00000030914,ENSMMUG00000022644,ENSMMUG00000016709,ENSMMUG00000023674,ENSMMUG00000011526,ENSMMUG00000012972,ENSMMUG00000003357,…
GO:0051602	response to electrical stimulus	biological_process	0.0035169	0.43015	3	1245	5	18463	ENSMMUG00000022877,ENSMMUG00000005027,ENSMMUG00000001404
GO:1902580	single-organism cellular localization	biological_process	0.0035289	0.43015	90	1245	911	18463	ENSMMUG00000013955,ENSMMUG00000007938,ENSMMUG00000019457,ENSMMUG00000002697,ENSMMUG00000002373,ENSMMUG00000004242,ENSMMUG00000008931,ENSMMUG00000005985,ENSMMUG00000041160,ENSMMUG00000022010,ENSMMUG00000018445,ENSMMUG00000012094,ENSMMUG00000004659,ENSMMUG00000023375,ENSMMUG00000010102,ENSMMUG00000020572,ENSMMUG00000008455,ENSMMUG00000013048,ENSMMUG00000008833,ENSMMUG00000018021,ENSMMUG00000007356,…
GO:0051129	negative regulation of cellular component organization	biological_process	0.0035874	0.43015	56	1245	517	18463	ENSMMUG00000002373,ENSMMUG00000006356,ENSMMUG00000007866,ENSMMUG00000017432,ENSMMUG00000005985,ENSMMUG00000017906,ENSMMUG00000022159,ENSMMUG00000010543,ENSMMUG00000002772,ENSMMUG00000003201,ENSMMUG00000020117,ENSMMUG00000023382,ENSMMUG00000001404,ENSMMUG00000021447,ENSMMUG00000014204,ENSMMUG00000010649,ENSMMUG00000041847,ENSMMUG00000008639,ENSMMUG00000015434,ENSMMUG00000015800,ENSMMUG00000004639,…
GO:0051049	regulation of transport	biological_process	0.0035881	0.43015	116	1245	1208	18463	ENSMMUG00000013955,ENSMMUG00000002697,ENSMMUG00000021447,ENSMMUG00000021415,ENSMMUG00000019457,ENSMMUG00000017758,ENSMMUG00000016837,ENSMMUG00000023207,ENSMMUG00000007960,ENSMMUG00000002373,ENSMMUG00000018963,ENSMMUG00000019734,ENSMMUG00000007834,ENSMMUG00000044865,ENSMMUG00000004659,ENSMMUG00000012094,ENSMMUG00000018445,ENSMMUG00000007975,ENSMMUG00000011563,ENSMMUG00000023375,ENSMMUG00000002958,…
GO:0001030	RNA polymerase III type 1 promoter DNA binding	molecular_function	0.0035917	0.43015	3	1245	5	18463	ENSMMUG00000001267,ENSMMUG00000006761,ENSMMUG00000008254
GO:0001031	RNA polymerase III type 2 promoter DNA binding	molecular_function	0.0035917	0.43015	3	1245	5	18463	ENSMMUG00000008254,ENSMMUG00000001267,ENSMMUG00000006761
GO:0080084	5S rDNA binding	molecular_function	0.0035917	0.43015	3	1245	5	18463	ENSMMUG00000001267,ENSMMUG00000006761,ENSMMUG00000008254
GO:0051046	regulation of secretion	biological_process	0.0036125	0.43015	56	1245	526	18463	ENSMMUG00000019734,ENSMMUG00000017758,ENSMMUG00000011401,ENSMMUG00000003236,ENSMMUG00000022159,ENSMMUG00000005027,ENSMMUG00000044865,ENSMMUG00000011459,ENSMMUG00000021415,ENSMMUG00000021447,ENSMMUG00000019457,ENSMMUG00000008833,ENSMMUG00000000426,ENSMMUG00000010199,ENSMMUG00000005222,ENSMMUG00000021842,ENSMMUG00000002569,ENSMMUG00000004108,ENSMMUG00000006421,ENSMMUG00000011527,ENSMMUG00000018445,…
GO:0033554	cellular response to stress	biological_process	0.0036932	0.43709	139	1245	1512	18463	ENSMMUG00000018445,ENSMMUG00000045077,ENSMMUG00000004639,ENSMMUG00000010649,ENSMMUG00000019457,ENSMMUG00000018961,ENSMMUG00000006761,ENSMMUG00000020980,ENSMMUG00000022859,ENSMMUG00000009059,ENSMMUG00000011328,ENSMMUG00000010543,ENSMMUG00000017758,ENSMMUG00000017711,ENSMMUG00000005985,ENSMMUG00000001074,ENSMMUG00000017610,ENSMMUG00000015871,ENSMMUG00000005144,ENSMMUG00000003357,ENSMMUG00000044344,…
GO:0006732	coenzyme metabolic process	biological_process	0.0037479	0.4401	31	1245	278	18463	ENSMMUG00000018747,ENSMMUG00000020322,ENSMMUG00000018801,ENSMMUG00000014721,ENSMMUG00000007828,ENSMMUG00000006077,ENSMMUG00000029276,ENSMMUG00000006532,ENSMMUG00000015302,ENSMMUG00000010879,ENSMMUG00000011795,ENSMMUG00000018931,ENSMMUG00000009349,ENSMMUG00000018634,ENSMMUG00000010707,ENSMMUG00000012300,ENSMMUG00000002758,ENSMMUG00000016306,ENSMMUG00000000983,ENSMMUG00000008639,ENSMMUG00000041670,…
GO:0010720	positive regulation of cell development	biological_process	0.0037641	0.4401	41	1245	346	18463	ENSMMUG00000012314,ENSMMUG00000004659,ENSMMUG00000001247,ENSMMUG00000003074,ENSMMUG00000017652,ENSMMUG00000019605,ENSMMUG00000011332,ENSMMUG00000004639,ENSMMUG00000005747,ENSMMUG00000007356,ENSMMUG00000043626,ENSMMUG00000009318,ENSMMUG00000023382,ENSMMUG00000015072,ENSMMUG00000009017,ENSMMUG00000044953,ENSMMUG00000001404,ENSMMUG00000021447,ENSMMUG00000018963,ENSMMUG00000017496,ENSMMUG00000000358,…
GO:0010638	positive regulation of organelle organization	biological_process	0.0038213	0.44411	50	1245	448	18463	ENSMMUG00000009956,ENSMMUG00000011614,ENSMMUG00000000477,ENSMMUG00000007315,ENSMMUG00000041388,ENSMMUG00000022864,ENSMMUG00000010311,ENSMMUG00000001187,ENSMMUG00000016096,ENSMMUG00000029062,ENSMMUG00000012145,ENSMMUG00000007209,ENSMMUG00000012000,ENSMMUG00000005488,ENSMMUG00000011361,ENSMMUG00000002717,ENSMMUG00000007933,ENSMMUG00000014425,ENSMMUG00000001003,ENSMMUG00000004053,ENSMMUG00000023255,…
GO:0031065	positive regulation of histone deacetylation	biological_process	0.0038453	0.44425	5	1245	14	18463	ENSMMUG00000008323,ENSMMUG00000023375,ENSMMUG00000004053,ENSMMUG00000017927,ENSMMUG00000008639
GO:0045202	synapse	cellular_component	0.0038901	0.44614	68	1245	633	18463	ENSMMUG00000021842,ENSMMUG00000006101,ENSMMUG00000005222,ENSMMUG00000018102,ENSMMUG00000019610,ENSMMUG00000007027,ENSMMUG00000006529,ENSMMUG00000005027,ENSMMUG00000020033,ENSMMUG00000003236,ENSMMUG00000011401,ENSMMUG00000008847,ENSMMUG00000011459,ENSMMUG00000021514,ENSMMUG00000005016,ENSMMUG00000013028,ENSMMUG00000002965,ENSMMUG00000011741,ENSMMUG00000020354,ENSMMUG00000022877,ENSMMUG00000006894,…
GO:0007252	I-kappaB phosphorylation	biological_process	0.0039529	0.44614	5	1245	14	18463	ENSMMUG00000004639,ENSMMUG00000008351,ENSMMUG00000000426,ENSMMUG00000011527,ENSMMUG00000002526
GO:0015697	quaternary ammonium group transport	biological_process	0.003975	0.44614	4	1245	9	18463	ENSMMUG00000007087,ENSMMUG00000013863,ENSMMUG00000008187,ENSMMUG00000001951
GO:0008469	histone-arginine N-methyltransferase activity	molecular_function	0.0040071	0.44614	4	1245	10	18463	ENSMMUG00000004401,ENSMMUG00000003029,ENSMMUG00000015803,ENSMMUG00000014168
GO:0071496	cellular response to external stimulus	biological_process	0.0040404	0.44614	39	1245	335	18463	ENSMMUG00000010620,ENSMMUG00000021055,ENSMMUG00000009956,ENSMMUG00000006623,ENSMMUG00000019993,ENSMMUG00000000590,ENSMMUG00000010009,ENSMMUG00000015479,ENSMMUG00000022371,ENSMMUG00000041420,ENSMMUG00000022644,ENSMMUG00000016709,ENSMMUG00000011526,ENSMMUG00000023674,ENSMMUG00000012972,ENSMMUG00000003357,ENSMMUG00000045294,ENSMMUG00000041958,ENSMMUG00000037461,ENSMMUG00000017758,ENSMMUG00000017711,…
GO:0030030	cell projection organization	biological_process	0.0040416	0.44614	104	1245	1031	18463	ENSMMUG00000007356,ENSMMUG00000012727,ENSMMUG00000004639,ENSMMUG00000011536,ENSMMUG00000006421,ENSMMUG00000002404,ENSMMUG00000011332,ENSMMUG00000047630,ENSMMUG00000002503,ENSMMUG00000016218,ENSMMUG00000011563,ENSMMUG00000018797,ENSMMUG00000018445,ENSMMUG00000012314,ENSMMUG00000012094,ENSMMUG00000004659,ENSMMUG00000013984,ENSMMUG00000002772,ENSMMUG00000003786,ENSMMUG00000007676,ENSMMUG00000018963,…
GO:0050803	regulation of synapse structure or activity	biological_process	0.0040693	0.44614	27	1245	205	18463	ENSMMUG00000019807,ENSMMUG00000019605,ENSMMUG00000048207,ENSMMUG00000004639,ENSMMUG00000014756,ENSMMUG00000006421,ENSMMUG00000018445,ENSMMUG00000018797,ENSMMUG00000020651,ENSMMUG00000012094,ENSMMUG00000002965,ENSMMUG00000003149,ENSMMUG00000011563,ENSMMUG00000011741,ENSMMUG00000015512,ENSMMUG00000021055,ENSMMUG00000003304,ENSMMUG00000005027,ENSMMUG00000021059,ENSMMUG00000018519,ENSMMUG00000005729,…
GO:1902531	regulation of intracellular signal transduction	biological_process	0.0040908	0.44614	118	1245	1242	18463	ENSMMUG00000021734,ENSMMUG00000011527,ENSMMUG00000003683,ENSMMUG00000006515,ENSMMUG00000015051,ENSMMUG00000016450,ENSMMUG00000008639,ENSMMUG00000003074,ENSMMUG00000019031,ENSMMUG00000020067,ENSMMUG00000021945,ENSMMUG00000011459,ENSMMUG00000002526,ENSMMUG00000010811,ENSMMUG00000030914,ENSMMUG00000044953,ENSMMUG00000020050,ENSMMUG00000018693,ENSMMUG00000020274,ENSMMUG00000009394,ENSMMUG00000022159,…
GO:0031063	regulation of histone deacetylation	biological_process	0.0041086	0.44614	6	1245	20	18463	ENSMMUG00000022159,ENSMMUG00000023375,ENSMMUG00000008323,ENSMMUG00000004053,ENSMMUG00000008639,ENSMMUG00000017927
GO:0010604	positive regulation of macromolecule metabolic process	biological_process	0.004113	0.44614	224	1245	2618	18463	ENSMMUG00000042809,ENSMMUG00000020786,ENSMMUG00000018445,ENSMMUG00000001535,ENSMMUG00000016464,ENSMMUG00000003149,ENSMMUG00000010102,ENSMMUG00000007717,ENSMMUG00000041847,ENSMMUG00000018492,ENSMMUG00000004919,ENSMMUG00000018021,ENSMMUG00000010696,ENSMMUG00000013048,ENSMMUG00000022111,ENSMMUG00000010649,ENSMMUG00000000426,ENSMMUG00000006421,ENSMMUG00000021371,ENSMMUG00000007356,ENSMMUG00000004639,…
GO:0051716	cellular response to stimulus	biological_process	0.0041677	0.44614	433	1245	5503	18463	ENSMMUG00000005299,ENSMMUG00000017302,ENSMMUG00000022864,ENSMMUG00000006723,ENSMMUG00000020466,ENSMMUG00000013143,ENSMMUG00000010393,ENSMMUG00000021516,ENSMMUG00000048204,ENSMMUG00000014618,ENSMMUG00000020583,ENSMMUG00000014137,ENSMMUG00000011967,ENSMMUG00000009354,ENSMMUG00000021655,ENSMMUG00000006741,ENSMMUG00000018978,ENSMMUG00000000602,ENSMMUG00000046736,ENSMMUG00000019955,ENSMMUG00000014531,…
GO:0070161	anchoring junction	cellular_component	0.0041699	0.44614	33	1245	250	18463	ENSMMUG00000012314,ENSMMUG00000004659,ENSMMUG00000015434,ENSMMUG00000013048,ENSMMUG00000006101,ENSMMUG00000000454,ENSMMUG00000003525,ENSMMUG00000010811,ENSMMUG00000019457,ENSMMUG00000015696,ENSMMUG00000006356,ENSMMUG00000013506,ENSMMUG00000020150,ENSMMUG00000018520,ENSMMUG00000044736,ENSMMUG00000000768,ENSMMUG00000043281,ENSMMUG00000017428,ENSMMUG00000014203,ENSMMUG00000001713,ENSMMUG00000007799,…
GO:0048858	cell projection morphogenesis	biological_process	0.0041734	0.44614	74	1245	689	18463	ENSMMUG00000003786,ENSMMUG00000007676,ENSMMUG00000017496,ENSMMUG00000018963,ENSMMUG00000000044,ENSMMUG00000020117,ENSMMUG00000023382,ENSMMUG00000006421,ENSMMUG00000011536,ENSMMUG00000004639,ENSMMUG00000007356,ENSMMUG00000012727,ENSMMUG00000011332,ENSMMUG00000002404,ENSMMUG00000011563,ENSMMUG00000016218,ENSMMUG00000002503,ENSMMUG00000012094,ENSMMUG00000012314,ENSMMUG00000018445,ENSMMUG00000018797,…
GO:0038202	TORC1 signaling	biological_process	0.0041835	0.44614	8	1245	36	18463	ENSMMUG00000019993,ENSMMUG00000000590,ENSMMUG00000009394,ENSMMUG00000023674,ENSMMUG00000005553,ENSMMUG00000019232,ENSMMUG00000006515,ENSMMUG00000006761
GO:0006089	lactate metabolic process	biological_process	0.0042494	0.44899	4	1245	10	18463	ENSMMUG00000006453,ENSMMUG00000008639,ENSMMUG00000000737,ENSMMUG00000022037
GO:0060341	regulation of cellular localization	biological_process	0.0042565	0.44899	88	1245	887	18463	ENSMMUG00000021415,ENSMMUG00000021447,ENSMMUG00000019457,ENSMMUG00000013955,ENSMMUG00000044865,ENSMMUG00000017758,ENSMMUG00000005985,ENSMMUG00000002373,ENSMMUG00000019734,ENSMMUG00000011563,ENSMMUG00000047630,ENSMMUG00000023375,ENSMMUG00000004659,ENSMMUG00000018445,ENSMMUG00000006421,ENSMMUG00000045077,ENSMMUG00000007356,ENSMMUG00000010199,ENSMMUG00000000426,ENSMMUG00000008833,ENSMMUG00000013048,…
GO:0048523	negative regulation of cellular process	biological_process	0.0042852	0.44957	294	1245	3477	18463	ENSMMUG00000020411,ENSMMUG00000016714,ENSMMUG00000026981,ENSMMUG00000021734,ENSMMUG00000006529,ENSMMUG00000013506,ENSMMUG00000020274,ENSMMUG00000006880,ENSMMUG00000006356,ENSMMUG00000005302,ENSMMUG00000003236,ENSMMUG00000023679,ENSMMUG00000010811,ENSMMUG00000020535,ENSMMUG00000000199,ENSMMUG00000018800,ENSMMUG00000000001,ENSMMUG00000014520,ENSMMUG00000010092,ENSMMUG00000047685,ENSMMUG00000022686,…
GO:0090130	tissue migration	biological_process	0.0043695	0.45363	28	1245	214	18463	ENSMMUG00000000270,ENSMMUG00000003683,ENSMMUG00000000768,ENSMMUG00000007027,ENSMMUG00000018445,ENSMMUG00000021887,ENSMMUG00000017927,ENSMMUG00000011910,ENSMMUG00000020121,ENSMMUG00000021371,ENSMMUG00000004639,ENSMMUG00000021655,ENSMMUG00000006101,ENSMMUG00000020995,ENSMMUG00000013048,ENSMMUG00000010213,ENSMMUG00000015434,ENSMMUG00000014204,ENSMMUG00000005488,ENSMMUG00000014425,ENSMMUG00000007221,…
GO:0043085	positive regulation of catalytic activity	biological_process	0.0043922	0.45363	97	1245	989	18463	ENSMMUG00000002569,ENSMMUG00000020067,ENSMMUG00000003074,ENSMMUG00000016757,ENSMMUG00000013554,ENSMMUG00000000270,ENSMMUG00000019870,ENSMMUG00000030420,ENSMMUG00000003683,ENSMMUG00000011527,ENSMMUG00000020020,ENSMMUG00000018849,ENSMMUG00000003201,ENSMMUG00000006880,ENSMMUG00000020274,ENSMMUG00000017906,ENSMMUG00000010811,ENSMMUG00000016969,ENSMMUG00000011459,ENSMMUG00000002368,ENSMMUG00000009354,…
GO:0002275	myeloid cell activation involved in immune response	biological_process	0.0044244	0.45363	10	1245	52	18463	ENSMMUG00000014425,ENSMMUG00000001748,ENSMMUG00000011459,ENSMMUG00000010886,ENSMMUG00000004659,ENSMMUG00000022159,ENSMMUG00000048207,ENSMMUG00000041690,ENSMMUG00000008130,ENSMMUG00000009366
GO:0005815	microtubule organizing center	cellular_component	0.0044321	0.45363	64	1245	592	18463	ENSMMUG00000009151,ENSMMUG00000013685,ENSMMUG00000009498,ENSMMUG00000019457,ENSMMUG00000000044,ENSMMUG00000015871,ENSMMUG00000008127,ENSMMUG00000015696,ENSMMUG00000005985,ENSMMUG00000018355,ENSMMUG00000011821,ENSMMUG00000011986,ENSMMUG00000044865,ENSMMUG00000003786,ENSMMUG00000005686,ENSMMUG00000022989,ENSMMUG00000002503,ENSMMUG00000018597,ENSMMUG00000019807,ENSMMUG00000010649,ENSMMUG00000011332,…
GO:0043300	regulation of leukocyte degranulation	biological_process	0.0044407	0.45363	7	1245	28	18463	ENSMMUG00000041690,ENSMMUG00000001748,ENSMMUG00000008130,ENSMMUG00000011459,ENSMMUG00000004659,ENSMMUG00000022159,ENSMMUG00000048207
GO:0035556	intracellular signal transduction	biological_process	0.0044884	0.45509	181	1245	2014	18463	ENSMMUG00000014618,ENSMMUG00000019839,ENSMMUG00000020586,ENSMMUG00000010707,ENSMMUG00000021516,ENSMMUG00000009366,ENSMMUG00000004124,ENSMMUG00000041690,ENSMMUG00000005553,ENSMMUG00000007839,ENSMMUG00000007434,ENSMMUG00000001748,ENSMMUG00000006072,ENSMMUG00000021446,ENSMMUG00000014531,ENSMMUG00000044736,ENSMMUG00000037461,ENSMMUG00000005619,ENSMMUG00000000602,ENSMMUG00000006741,ENSMMUG00000021655,…
GO:0044699	single-organism process	biological_process	0.0045019	0.45509	890	1245	11925	18463	ENSMMUG00000021734,ENSMMUG00000006668,ENSMMUG00000001321,ENSMMUG00000048039,ENSMMUG00000003683,ENSMMUG00000005785,ENSMMUG00000016882,ENSMMUG00000017965,ENSMMUG00000020411,ENSMMUG00000021842,ENSMMUG00000021945,ENSMMUG00000023034,ENSMMUG00000012380,ENSMMUG00000006532,ENSMMUG00000007383,ENSMMUG00000001403,ENSMMUG00000004871,ENSMMUG00000017104,ENSMMUG00000011829,ENSMMUG00000020033,ENSMMUG00000020802,…
GO:0002741	positive regulation of cytokine secretion involved in immune response	biological_process	0.0046079	0.45874	3	1245	5	18463	ENSMMUG00000015302,ENSMMUG00000017758,ENSMMUG00000016329
GO:0042752	regulation of circadian rhythm	biological_process	0.0046093	0.45874	13	1245	74	18463	ENSMMUG00000008639,ENSMMUG00000008921,ENSMMUG00000018329,ENSMMUG00000002961,ENSMMUG00000020050,ENSMMUG00000021429,ENSMMUG00000006741,ENSMMUG00000006421,ENSMMUG00000002569,ENSMMUG00000006464,ENSMMUG00000021808,ENSMMUG00000017292,ENSMMUG00000049018
GO:0010507	negative regulation of autophagy	biological_process	0.0046269	0.45874	10	1245	52	18463	ENSMMUG00000010543,ENSMMUG00000006623,ENSMMUG00000017711,ENSMMUG00000008639,ENSMMUG00000022371,ENSMMUG00000037461,ENSMMUG00000010707,ENSMMUG00000014372,ENSMMUG00000006515,ENSMMUG00000007221
GO:0043542	endothelial cell migration	biological_process	0.0046325	0.45874	21	1245	146	18463	ENSMMUG00000000768,ENSMMUG00000003683,ENSMMUG00000000270,ENSMMUG00000011910,ENSMMUG00000017927,ENSMMUG00000018445,ENSMMUG00000021887,ENSMMUG00000006101,ENSMMUG00000021655,ENSMMUG00000004639,ENSMMUG00000021371,ENSMMUG00000013048,ENSMMUG00000005488,ENSMMUG00000014204,ENSMMUG00000011459,ENSMMUG00000007221,ENSMMUG00000005729,ENSMMUG00000001850,ENSMMUG00000001021,ENSMMUG00000004124,ENSMMUG00000018693
GO:0005802	trans-Golgi network	cellular_component	0.0047001	0.46307	21	1245	145	18463	ENSMMUG00000007731,ENSMMUG00000007209,ENSMMUG00000013747,ENSMMUG00000021415,ENSMMUG00000002697,ENSMMUG00000001273,ENSMMUG00000018206,ENSMMUG00000002373,ENSMMUG00000012974,ENSMMUG00000007785,ENSMMUG00000041130,ENSMMUG00000018102,ENSMMUG00000018772,ENSMMUG00000018313,ENSMMUG00000045294,ENSMMUG00000018800,ENSMMUG00000004657,ENSMMUG00000005397,ENSMMUG00000018021,ENSMMUG00000006503,ENSMMUG00000022932
GO:0044440	endosomal part	cellular_component	0.0048512	0.47554	25	1245	188	18463	ENSMMUG00000012126,ENSMMUG00000021415,ENSMMUG00000013747,ENSMMUG00000012000,ENSMMUG00000003864,ENSMMUG00000005427,ENSMMUG00000001343,ENSMMUG00000003874,ENSMMUG00000007970,ENSMMUG00000012974,ENSMMUG00000008127,ENSMMUG00000006515,ENSMMUG00000016281,ENSMMUG00000045294,ENSMMUG00000018313,ENSMMUG00000017428,ENSMMUG00000047630,ENSMMUG00000015663,ENSMMUG00000018772,ENSMMUG00000012094,ENSMMUG00000016539,…
GO:1901524	regulation of macromitophagy	biological_process	0.0049298	0.48081	3	1245	5	18463	ENSMMUG00000037461,ENSMMUG00000006515,ENSMMUG00000008639
GO:0090037	positive regulation of protein kinase C signaling	biological_process	0.0049675	0.48207	3	1245	5	18463	ENSMMUG00000022159,ENSMMUG00000003683,ENSMMUG00000018693
GO:0005080	protein kinase C binding	molecular_function	0.0050183	0.48457	8	1245	35	18463	ENSMMUG00000047685,ENSMMUG00000002697,ENSMMUG00000017927,ENSMMUG00000004230,ENSMMUG00000044865,ENSMMUG00000021655,ENSMMUG00000004124,ENSMMUG00000021055
GO:0090276	regulation of peptide hormone secretion	biological_process	0.0050458	0.48457	16	1245	109	18463	ENSMMUG00000005435,ENSMMUG00000007209,ENSMMUG00000040529,ENSMMUG00000014425,ENSMMUG00000021415,ENSMMUG00000006723,ENSMMUG00000019734,ENSMMUG00000013143,ENSMMUG00000011578,ENSMMUG00000017622,ENSMMUG00000023375,ENSMMUG00000021354,ENSMMUG00000005222,ENSMMUG00000022390,ENSMMUG00000006464,ENSMMUG00000048207
GO:0005882	intermediate filament	cellular_component	0.0051022	0.48457	16	1245	151	18463	ENSMMUG00000001510,ENSMMUG00000018216,ENSMMUG00000018681,ENSMMUG00000010165,ENSMMUG00000009895,ENSMMUG00000042629,ENSMMUG00000016096,ENSMMUG00000005021,ENSMMUG00000000388,ENSMMUG00000045353,ENSMMUG00000007209,ENSMMUG00000013048,ENSMMUG00000001192,ENSMMUG00000019857,ENSMMUG00000018218,ENSMMUG00000002303
GO:0007585	respiratory gaseous exchange	biological_process	0.0051286	0.48457	7	1245	31	18463	ENSMMUG00000012607,ENSMMUG00000020583,ENSMMUG00000017496,ENSMMUG00000016212,ENSMMUG00000018693,ENSMMUG00000013029,ENSMMUG00000005027
GO:0031630	regulation of synaptic vesicle fusion to presynaptic membrane	biological_process	0.0051332	0.48457	3	1245	6	18463	ENSMMUG00000005016,ENSMMUG00000043994,ENSMMUG00000005027
GO:0016971	flavin-linked sulfhydryl oxidase activity	molecular_function	0.005143	0.48457	2	1245	2	18463	ENSMMUG00000004885,ENSMMUG00000044559
GO:0033036	macromolecule localization	biological_process	0.0052422	0.49152	190	1245	2146	18463	ENSMMUG00000018021,ENSMMUG00000010199,ENSMMUG00000002519,ENSMMUG00000013048,ENSMMUG00000000426,ENSMMUG00000015314,ENSMMUG00000010839,ENSMMUG00000045077,ENSMMUG00000023184,ENSMMUG00000007356,ENSMMUG00000010164,ENSMMUG00000018445,ENSMMUG00000008455,ENSMMUG00000010102,ENSMMUG00000017758,ENSMMUG00000008931,ENSMMUG00000005985,ENSMMUG00000004242,ENSMMUG00000000044,ENSMMUG00000043269,ENSMMUG00000044865,…
GO:0043234	protein complex	cellular_component	0.0053165	0.49577	326	1245	4137	18463	ENSMMUG00000014159,ENSMMUG00000003279,ENSMMUG00000047685,ENSMMUG00000009330,ENSMMUG00000022686,ENSMMUG00000010890,ENSMMUG00000002651,ENSMMUG00000022644,ENSMMUG00000046222,ENSMMUG00000021514,ENSMMUG00000019005,ENSMMUG00000000001,ENSMMUG00000006169,ENSMMUG00000017669,ENSMMUG00000004559,ENSMMUG00000042837,ENSMMUG00000019096,ENSMMUG00000012126,ENSMMUG00000005127,ENSMMUG00000021934,ENSMMUG00000012000,…
GO:0023052	signaling	biological_process	0.0053385	0.49577	365	1245	4583	18463	ENSMMUG00000002211,ENSMMUG00000016553,ENSMMUG00000017214,ENSMMUG00000005016,ENSMMUG00000000138,ENSMMUG00000013313,ENSMMUG00000001300,ENSMMUG00000014756,ENSMMUG00000000871,ENSMMUG00000004230,ENSMMUG00000003782,ENSMMUG00000017622,ENSMMUG00000019696,ENSMMUG00000045294,ENSMMUG00000023622,ENSMMUG00000002965,ENSMMUG00000003139,ENSMMUG00000021787,ENSMMUG00000005056,ENSMMUG00000003111,ENSMMUG00000002961,…
GO:0061024	membrane organization	biological_process	0.005422	0.50112	81	1245	830	18463	ENSMMUG00000015479,ENSMMUG00000038708,ENSMMUG00000001801,ENSMMUG00000007209,ENSMMUG00000006398,ENSMMUG00000023364,ENSMMUG00000016719,ENSMMUG00000013948,ENSMMUG00000016096,ENSMMUG00000001187,ENSMMUG00000007811,ENSMMUG00000008351,ENSMMUG00000006623,ENSMMUG00000013053,ENSMMUG00000007586,ENSMMUG00000009956,ENSMMUG00000002146,ENSMMUG00000015663,ENSMMUG00000017478,ENSMMUG00000023397,ENSMMUG00000043994,…
GO:0060491	regulation of cell projection assembly	biological_process	0.0054662	0.50281	18	1245	120	18463	ENSMMUG00000022877,ENSMMUG00000001321,ENSMMUG00000023676,ENSMMUG00000012094,ENSMMUG00000006894,ENSMMUG00000047630,ENSMMUG00000047685,ENSMMUG00000002503,ENSMMUG00000011332,ENSMMUG00000015434,ENSMMUG00000021945,ENSMMUG00000008518,ENSMMUG00000001187,ENSMMUG00000000044,ENSMMUG00000011614,ENSMMUG00000007315,ENSMMUG00000003786,ENSMMUG00000002772
GO:0048714	positive regulation of oligodendrocyte differentiation	biological_process	0.0055977	0.51011	4	1245	10	18463	ENSMMUG00000017652,ENSMMUG00000011907,ENSMMUG00000007356,ENSMMUG00000021447
GO:0051351	positive regulation of ligase activity	biological_process	0.0056049	0.51011	6	1245	24	18463	ENSMMUG00000049219,ENSMMUG00000000605,ENSMMUG00000003201,ENSMMUG00000030420,ENSMMUG00000003149,ENSMMUG00000019870
GO:0009653	anatomical structure morphogenesis	biological_process	0.0056495	0.51011	192	1245	2128	18463	ENSMMUG00000010213,ENSMMUG00000008130,ENSMMUG00000002660,ENSMMUG00000014203,ENSMMUG00000009688,ENSMMUG00000012070,ENSMMUG00000011910,ENSMMUG00000023397,ENSMMUG00000002146,ENSMMUG00000046368,ENSMMUG00000008018,ENSMMUG00000000477,ENSMMUG00000004447,ENSMMUG00000006581,ENSMMUG00000046942,ENSMMUG00000031977,ENSMMUG00000004179,ENSMMUG00000044043,ENSMMUG00000000590,ENSMMUG00000001187,ENSMMUG00000021059,…
GO:0050896	response to stimulus	biological_process	0.0056506	0.51011	499	1245	6478	18463	ENSMMUG00000002368,ENSMMUG00000019897,ENSMMUG00000011277,ENSMMUG00000003061,ENSMMUG00000044953,ENSMMUG00000017906,ENSMMUG00000008459,ENSMMUG00000005066,ENSMMUG00000020115,ENSMMUG00000001021,ENSMMUG00000005027,ENSMMUG00000020020,ENSMMUG00000021808,ENSMMUG00000011527,ENSMMUG00000015803,ENSMMUG00000004396,ENSMMUG00000017621,ENSMMUG00000015281,ENSMMUG00000015051,ENSMMUG00000005008,ENSMMUG00000016757,…
GO:2001222	regulation of neuron migration	biological_process	0.0056787	0.51026	7	1245	29	18463	ENSMMUG00000017496,ENSMMUG00000001074,ENSMMUG00000019605,ENSMMUG00000001247,ENSMMUG00000011563,ENSMMUG00000010707,ENSMMUG00000004639
GO:0009914	hormone transport	biological_process	0.0057251	0.51029	24	1245	191	18463	ENSMMUG00000005222,ENSMMUG00000022390,ENSMMUG00000005016,ENSMMUG00000004108,ENSMMUG00000048207,ENSMMUG00000006464,ENSMMUG00000021808,ENSMMUG00000043994,ENSMMUG00000010164,ENSMMUG00000017622,ENSMMUG00000021354,ENSMMUG00000023375,ENSMMUG00000006723,ENSMMUG00000043269,ENSMMUG00000019734,ENSMMUG00000013143,ENSMMUG00000011578,ENSMMUG00000012008,ENSMMUG00000005435,ENSMMUG00000019496,ENSMMUG00000014425,…
GO:0044301	climbing fiber	cellular_component	0.0057356	0.51029	2	1245	2	18463	ENSMMUG00000004639,ENSMMUG00000011009
GO:0008283	cell proliferation	biological_process	0.0057579	0.51029	115	1245	1235	18463	ENSMMUG00000005109,ENSMMUG00000030420,ENSMMUG00000003683,ENSMMUG00000019870,ENSMMUG00000043626,ENSMMUG00000002569,ENSMMUG00000005747,ENSMMUG00000026981,ENSMMUG00000008639,ENSMMUG00000014742,ENSMMUG00000048211,ENSMMUG00000003074,ENSMMUG00000011822,ENSMMUG00000019496,ENSMMUG00000000025,ENSMMUG00000044953,ENSMMUG00000002368,ENSMMUG00000007221,ENSMMUG00000018473,ENSMMUG00000006880,ENSMMUG00000022159,…
GO:0002791	regulation of peptide secretion	biological_process	0.005796	0.51134	16	1245	111	18463	ENSMMUG00000011578,ENSMMUG00000013143,ENSMMUG00000019734,ENSMMUG00000006723,ENSMMUG00000007209,ENSMMUG00000040529,ENSMMUG00000021415,ENSMMUG00000014425,ENSMMUG00000005435,ENSMMUG00000048207,ENSMMUG00000006464,ENSMMUG00000022390,ENSMMUG00000005222,ENSMMUG00000023375,ENSMMUG00000021354,ENSMMUG00000017622
GO:0019904	protein domain specific binding	molecular_function	0.0058421	0.51307	48	1245	437	18463	ENSMMUG00000049219,ENSMMUG00000007586,ENSMMUG00000021055,ENSMMUG00000000477,ENSMMUG00000004405,ENSMMUG00000012207,ENSMMUG00000005435,ENSMMUG00000028734,ENSMMUG00000010451,ENSMMUG00000011051,ENSMMUG00000018163,ENSMMUG00000009354,ENSMMUG00000007361,ENSMMUG00000019564,ENSMMUG00000009688,ENSMMUG00000001748,ENSMMUG00000013545,ENSMMUG00000019613,ENSMMUG00000001228,ENSMMUG00000037461,ENSMMUG00000014750,…
GO:0000423	macromitophagy	biological_process	0.0059378	0.51904	5	1245	15	18463	ENSMMUG00000021055,ENSMMUG00000008639,ENSMMUG00000011526,ENSMMUG00000037461,ENSMMUG00000006515
GO:0044088	regulation of vacuole organization	biological_process	0.0059635	0.51904	8	1245	39	18463	ENSMMUG00000006515,ENSMMUG00000022371,ENSMMUG00000012000,ENSMMUG00000000590,ENSMMUG00000006623,ENSMMUG00000010543,ENSMMUG00000009956,ENSMMUG00000001179
GO:0045595	regulation of cell differentiation	biological_process	0.0060139	0.52109	110	1245	1159	18463	ENSMMUG00000003304,ENSMMUG00000004401,ENSMMUG00000020050,ENSMMUG00000000358,ENSMMUG00000002382,ENSMMUG00000008195,ENSMMUG00000002368,ENSMMUG00000044953,ENSMMUG00000008639,ENSMMUG00000019605,ENSMMUG00000002768,ENSMMUG00000003074,ENSMMUG00000043626,ENSMMUG00000005747,ENSMMUG00000020067,ENSMMUG00000015281,ENSMMUG00000006571,ENSMMUG00000049018,ENSMMUG00000016450,ENSMMUG00000017450,ENSMMUG00000002961,…
GO:0005515	protein binding	molecular_function	0.0060494	0.52184	575	1245	7328	18463	ENSMMUG00000021516,ENSMMUG00000003433,ENSMMUG00000014716,ENSMMUG00000007315,ENSMMUG00000017302,ENSMMUG00000004405,ENSMMUG00000010393,ENSMMUG00000013632,ENSMMUG00000006723,ENSMMUG00000046736,ENSMMUG00000015166,ENSMMUG00000016906,ENSMMUG00000001748,ENSMMUG00000020794,ENSMMUG00000014738,ENSMMUG00000006741,ENSMMUG00000007399,ENSMMUG00000018530,ENSMMUG00000016969,ENSMMUG00000000994,ENSMMUG00000015607,…
GO:0003016	respiratory system process	biological_process	0.0060845	0.52187	5	1245	16	18463	ENSMMUG00000005027,ENSMMUG00000020583,ENSMMUG00000012607,ENSMMUG00000016212,ENSMMUG00000018693
GO:0051234	establishment of localization	biological_process	0.0061075	0.52187	306	1245	3690	18463	ENSMMUG00000015607,ENSMMUG00000021572,ENSMMUG00000005096,ENSMMUG00000011377,ENSMMUG00000003787,ENSMMUG00000018102,ENSMMUG00000006515,ENSMMUG00000020456,ENSMMUG00000021688,ENSMMUG00000005222,ENSMMUG00000008639,ENSMMUG00000006503,ENSMMUG00000000137,ENSMMUG00000008383,ENSMMUG00000014618,ENSMMUG00000003433,ENSMMUG00000021516,ENSMMUG00000020658,ENSMMUG00000008129,ENSMMUG00000006723,ENSMMUG00000010393,…
GO:0010557	positive regulation of macromolecule biosynthetic process	biological_process	0.0061305	0.52187	140	1245	1576	18463	ENSMMUG00000006077,ENSMMUG00000002373,ENSMMUG00000008273,ENSMMUG00000000092,ENSMMUG00000009017,ENSMMUG00000009318,ENSMMUG00000020995,ENSMMUG00000019954,ENSMMUG00000001247,ENSMMUG00000011563,ENSMMUG00000023375,ENSMMUG00000017498,ENSMMUG00000015097,ENSMMUG00000012207,ENSMMUG00000044043,ENSMMUG00000006581,ENSMMUG00000023394,ENSMMUG00000046368,ENSMMUG00000008018,ENSMMUG00000007586,ENSMMUG00000008790,…
GO:0090132	epithelium migration	biological_process	0.0061879	0.52246	27	1245	209	18463	ENSMMUG00000003683,ENSMMUG00000000768,ENSMMUG00000000270,ENSMMUG00000011910,ENSMMUG00000017927,ENSMMUG00000020121,ENSMMUG00000018445,ENSMMUG00000021887,ENSMMUG00000021655,ENSMMUG00000020995,ENSMMUG00000006101,ENSMMUG00000004639,ENSMMUG00000021371,ENSMMUG00000010213,ENSMMUG00000015434,ENSMMUG00000013048,ENSMMUG00000005488,ENSMMUG00000014204,ENSMMUG00000014425,ENSMMUG00000011459,ENSMMUG00000005729,…
GO:0035247	peptidyl-arginine omega-N-methylation	biological_process	0.0062556	0.52246	4	1245	11	18463	ENSMMUG00000014168,ENSMMUG00000004401,ENSMMUG00000003029,ENSMMUG00000015803
GO:1990565	HSP90-CDC37 chaperone complex	cellular_component	0.0063327	0.52246	2	1245	2	18463	ENSMMUG00000022686,ENSMMUG00000003111
GO:0051924	regulation of calcium ion transport	biological_process	0.0064104	0.52246	20	1245	143	18463	ENSMMUG00000000426,ENSMMUG00000002569,ENSMMUG00000004108,ENSMMUG00000017622,ENSMMUG00000023583,ENSMMUG00000011563,ENSMMUG00000002373,ENSMMUG00000006723,ENSMMUG00000021787,ENSMMUG00000017302,ENSMMUG00000022159,ENSMMUG00000011377,ENSMMUG00000006880,ENSMMUG00000011459,ENSMMUG00000007209,ENSMMUG00000012000,ENSMMUG00000014782,ENSMMUG00000013202,ENSMMUG00000008260,ENSMMUG00000014425
GO:0031929	TOR signaling	biological_process	0.0064193	0.52246	15	1245	96	18463	ENSMMUG00000019993,ENSMMUG00000009394,ENSMMUG00000000590,ENSMMUG00000023674,ENSMMUG00000005553,ENSMMUG00000019232,ENSMMUG00000020050,ENSMMUG00000018961,ENSMMUG00000012126,ENSMMUG00000006515,ENSMMUG00000048344,ENSMMUG00000006761,ENSMMUG00000044953,ENSMMUG00000030914,ENSMMUG00000022371
GO:0044456	synapse part	cellular_component	0.0064407	0.52246	55	1245	504	18463	ENSMMUG00000000137,ENSMMUG00000005435,ENSMMUG00000005729,ENSMMUG00000017669,ENSMMUG00000007811,ENSMMUG00000014137,ENSMMUG00000012145,ENSMMUG00000038708,ENSMMUG00000001801,ENSMMUG00000007209,ENSMMUG00000008260,ENSMMUG00000028734,ENSMMUG00000013948,ENSMMUG00000017292,ENSMMUG00000023046,ENSMMUG00000007533,ENSMMUG00000007785,ENSMMUG00000015459,ENSMMUG00000022877,ENSMMUG00000000063,ENSMMUG00000043994,…
GO:0044294	dendritic growth cone	cellular_component	0.0064563	0.52246	2	1245	2	18463	ENSMMUG00000022686,ENSMMUG00000020274
GO:0031328	positive regulation of cellular biosynthetic process	biological_process	0.00648	0.52246	144	1245	1628	18463	ENSMMUG00000019993,ENSMMUG00000008155,ENSMMUG00000011578,ENSMMUG00000008351,ENSMMUG00000014464,ENSMMUG00000011361,ENSMMUG00000002717,ENSMMUG00000010722,ENSMMUG00000010886,ENSMMUG00000005729,ENSMMUG00000007361,ENSMMUG00000019564,ENSMMUG00000017188,ENSMMUG00000010849,ENSMMUG00000006464,ENSMMUG00000017649,ENSMMUG00000004053,ENSMMUG00000012585,ENSMMUG00000003357,ENSMMUG00000017927,ENSMMUG00000015017,…
GO:0032270	positive regulation of cellular protein metabolic process	biological_process	0.0065011	0.52246	108	1245	1165	18463	ENSMMUG00000020534,ENSMMUG00000013545,ENSMMUG00000011910,ENSMMUG00000017927,ENSMMUG00000023397,ENSMMUG00000008323,ENSMMUG00000018163,ENSMMUG00000010213,ENSMMUG00000018141,ENSMMUG00000004053,ENSMMUG00000000605,ENSMMUG00000012969,ENSMMUG00000019564,ENSMMUG00000007483,ENSMMUG00000009688,ENSMMUG00000019771,ENSMMUG00000019223,ENSMMUG00000017188,ENSMMUG00000010403,ENSMMUG00000016329,ENSMMUG00000016096,…
GO:0040012	regulation of locomotion	biological_process	0.0065779	0.52246	72	1245	714	18463	ENSMMUG00000001187,ENSMMUG00000016096,ENSMMUG00000014425,ENSMMUG00000045903,ENSMMUG00000007209,ENSMMUG00000001801,ENSMMUG00000013202,ENSMMUG00000010213,ENSMMUG00000008130,ENSMMUG00000019564,ENSMMUG00000048207,ENSMMUG00000016329,ENSMMUG00000011910,ENSMMUG00000017927,ENSMMUG00000020121,ENSMMUG00000016720,ENSMMUG00000012939,ENSMMUG00000017758,ENSMMUG00000001074,ENSMMUG00000011557,ENSMMUG00000017496,…
GO:0071461	cellular response to redox state	biological_process	0.0066965	0.52246	2	1245	2	18463	ENSMMUG00000019496,ENSMMUG00000044344
GO:0090312	positive regulation of protein deacetylation	biological_process	0.006724	0.52246	5	1245	16	18463	ENSMMUG00000008323,ENSMMUG00000023375,ENSMMUG00000004053,ENSMMUG00000017927,ENSMMUG00000008639
GO:0071241	cellular response to inorganic substance	biological_process	0.0067603	0.52246	18	1245	133	18463	ENSMMUG00000017758,ENSMMUG00000020350,ENSMMUG00000004579,ENSMMUG00000007586,ENSMMUG00000022864,ENSMMUG00000017302,ENSMMUG00000007221,ENSMMUG00000019496,ENSMMUG00000001404,ENSMMUG00000014430,ENSMMUG00000005122,ENSMMUG00000043626,ENSMMUG00000007356,ENSMMUG00000011527,ENSMMUG00000021354,ENSMMUG00000011741,ENSMMUG00000005854,ENSMMUG00000005598
GO:0019637	organophosphate metabolic process	biological_process	0.0067854	0.52246	79	1245	879	18463	ENSMMUG00000019496,ENSMMUG00000008169,ENSMMUG00000010147,ENSMMUG00000006532,ENSMMUG00000007383,ENSMMUG00000022159,ENSMMUG00000019604,ENSMMUG00000020033,ENSMMUG00000006880,ENSMMUG00000001179,ENSMMUG00000020322,ENSMMUG00000023312,ENSMMUG00000015051,ENSMMUG00000021315,ENSMMUG00000015281,ENSMMUG00000022175,ENSMMUG00000017723,ENSMMUG00000017100,ENSMMUG00000010382,ENSMMUG00000029296,ENSMMUG00000016607,…
GO:0044700	single organism signaling	biological_process	0.0067899	0.52246	363	1245	4573	18463	ENSMMUG00000005302,ENSMMUG00000003236,ENSMMUG00000003304,ENSMMUG00000020274,ENSMMUG00000006880,ENSMMUG00000010811,ENSMMUG00000007293,ENSMMUG00000002768,ENSMMUG00000009584,ENSMMUG00000026981,ENSMMUG00000021945,ENSMMUG00000019031,ENSMMUG00000020067,ENSMMUG00000003520,ENSMMUG00000020411,ENSMMUG00000011253,ENSMMUG00000022175,ENSMMUG00000006529,ENSMMUG00000021734,ENSMMUG00000003683,ENSMMUG00000021055,…
GO:2000145	regulation of cell motility	biological_process	0.006798	0.52246	67	1245	652	18463	ENSMMUG00000000270,ENSMMUG00000003683,ENSMMUG00000002777,ENSMMUG00000023340,ENSMMUG00000003074,ENSMMUG00000019605,ENSMMUG00000015434,ENSMMUG00000019496,ENSMMUG00000007221,ENSMMUG00000010811,ENSMMUG00000011459,ENSMMUG00000001021,ENSMMUG00000005047,ENSMMUG00000018693,ENSMMUG00000007866,ENSMMUG00000037461,ENSMMUG00000009330,ENSMMUG00000000768,ENSMMUG00000021655,ENSMMUG00000032231,ENSMMUG00000005619,…
GO:0032898	neurotrophin production	biological_process	0.0068175	0.52246	2	1245	2	18463	ENSMMUG00000011829,ENSMMUG00000004657
GO:0032902	nerve growth factor production	biological_process	0.0068175	0.52246	2	1245	2	18463	ENSMMUG00000004657,ENSMMUG00000011829
GO:0006357	regulation of transcription from RNA polymerase II promoter	biological_process	0.0068244	0.52246	140	1245	1614	18463	ENSMMUG00000019496,ENSMMUG00000015335,ENSMMUG00000007221,ENSMMUG00000002382,ENSMMUG00000008195,ENSMMUG00000004401,ENSMMUG00000007845,ENSMMUG00000049018,ENSMMUG00000043626,ENSMMUG00000008639,ENSMMUG00000045335,ENSMMUG00000019839,ENSMMUG00000011230,ENSMMUG00000010707,ENSMMUG00000003721,ENSMMUG00000007461,ENSMMUG00000015390,ENSMMUG00000011967,ENSMMUG00000011480,ENSMMUG00000018710,ENSMMUG00000046848,…
GO:0090129	positive regulation of synapse maturation	biological_process	0.0068262	0.52246	3	1245	6	18463	ENSMMUG00000004639,ENSMMUG00000001404,ENSMMUG00000003149
GO:0005912	adherens junction	cellular_component	0.0068521	0.52246	31	1245	239	18463	ENSMMUG00000006101,ENSMMUG00000000454,ENSMMUG00000001713,ENSMMUG00000014203,ENSMMUG00000015434,ENSMMUG00000013048,ENSMMUG00000043281,ENSMMUG00000044736,ENSMMUG00000000768,ENSMMUG00000012314,ENSMMUG00000004659,ENSMMUG00000020150,ENSMMUG00000018520,ENSMMUG00000004179,ENSMMUG00000010311,ENSMMUG00000013506,ENSMMUG00000041388,ENSMMUG00000003146,ENSMMUG00000006193,ENSMMUG00000016902,ENSMMUG00000015696,…
GO:0005000	vasopressin receptor activity	molecular_function	0.0068583	0.52246	3	1245	6	18463	ENSMMUG00000002373,ENSMMUG00000002255,ENSMMUG00000045962
GO:0031435	mitogen-activated protein kinase kinase kinase binding	molecular_function	0.0068906	0.52246	4	1245	10	18463	ENSMMUG00000030597,ENSMMUG00000017496,ENSMMUG00000009017,ENSMMUG00000004639
GO:0005737	cytoplasm	cellular_component	0.0068975	0.52246	647	1245	8743	18463	ENSMMUG00000017942,ENSMMUG00000047772,ENSMMUG00000044559,ENSMMUG00000000506,ENSMMUG00000037461,ENSMMUG00000009175,ENSMMUG00000038335,ENSMMUG00000005619,ENSMMUG00000010603,ENSMMUG00000011002,ENSMMUG00000000591,ENSMMUG00000000449,ENSMMUG00000005427,ENSMMUG00000005488,ENSMMUG00000004124,ENSMMUG00000003146,ENSMMUG00000018299,ENSMMUG00000039046,ENSMMUG00000006296,ENSMMUG00000003029,ENSMMUG00000017100,…
GO:0000320	re-entry into mitotic cell cycle	biological_process	0.0069006	0.52246	2	1245	2	18463	ENSMMUG00000002368,ENSMMUG00000000001
GO:0071705	nitrogen compound transport	biological_process	0.0070281	0.52246	53	1245	513	18463	ENSMMUG00000020724,ENSMMUG00000009963,ENSMMUG00000006723,ENSMMUG00000012742,ENSMMUG00000013143,ENSMMUG00000011578,ENSMMUG00000012008,ENSMMUG00000015984,ENSMMUG00000011559,ENSMMUG00000005729,ENSMMUG00000005435,ENSMMUG00000001951,ENSMMUG00000001187,ENSMMUG00000001545,ENSMMUG00000014425,ENSMMUG00000008260,ENSMMUG00000007209,ENSMMUG00000040529,ENSMMUG00000008187,ENSMMUG00000022390,ENSMMUG00000005122,…
GO:0051424	corticotropin-releasing hormone binding	molecular_function	0.0070526	0.52246	2	1245	2	18463	ENSMMUG00000004108,ENSMMUG00000021354
GO:0031750	D3 dopamine receptor binding	molecular_function	0.0070526	0.52246	2	1245	2	18463	ENSMMUG00000022877,ENSMMUG00000004605
GO:0032542	sulfiredoxin activity	molecular_function	0.0070526	0.52246	2	1245	2	18463	ENSMMUG00000047391,ENSMMUG00000019993
GO:0021784	postganglionic parasympathetic fiber development	biological_process	0.0070526	0.52246	2	1245	2	18463	ENSMMUG00000005127,ENSMMUG00000018963
GO:0001002	RNA polymerase III type 1 promoter sequence-specific DNA binding	molecular_function	0.0070526	0.52246	2	1245	2	18463	ENSMMUG00000008254,ENSMMUG00000001267
GO:0001003	RNA polymerase III type 2 promoter sequence-specific DNA binding	molecular_function	0.0070526	0.52246	2	1245	2	18463	ENSMMUG00000001267,ENSMMUG00000008254
GO:0005954	calcium- and calmodulin-dependent protein kinase complex	cellular_component	0.0070526	0.52246	2	1245	2	18463	ENSMMUG00000011563,ENSMMUG00000003369
GO:1903527	positive regulation of membrane tubulation	biological_process	0.0070526	0.52246	2	1245	2	18463	ENSMMUG00000012145,ENSMMUG00000016281
GO:0005623	cell	cellular_component	0.0073283	0.53972	1011	1245	14228	18463	ENSMMUG00000012328,ENSMMUG00000018978,ENSMMUG00000021655,ENSMMUG00000012993,ENSMMUG00000006506,ENSMMUG00000000308,ENSMMUG00000014571,ENSMMUG00000030562,ENSMMUG00000001649,ENSMMUG00000044736,ENSMMUG00000019955,ENSMMUG00000020354,ENSMMUG00000007477,ENSMMUG00000018174,ENSMMUG00000007839,ENSMMUG00000005299,ENSMMUG00000003874,ENSMMUG00000020466,ENSMMUG00000001744,ENSMMUG00000020658,ENSMMUG00000019700,…
GO:0036119	response to platelet-derived growth factor	biological_process	0.0073886	0.53972	4	1245	11	18463	ENSMMUG00000005488,ENSMMUG00000011277,ENSMMUG00000011557,ENSMMUG00000020121
GO:0036120	cellular response to platelet-derived growth factor stimulus	biological_process	0.0073886	0.53972	4	1245	11	18463	ENSMMUG00000005488,ENSMMUG00000011277,ENSMMUG00000011557,ENSMMUG00000020121
GO:0006950	response to stress	biological_process	0.0073968	0.53972	223	1245	2696	18463	ENSMMUG00000046252,ENSMMUG00000001748,ENSMMUG00000008299,ENSMMUG00000019955,ENSMMUG00000044736,ENSMMUG00000014531,ENSMMUG00000000151,ENSMMUG00000041566,ENSMMUG00000037461,ENSMMUG00000004124,ENSMMUG00000041690,ENSMMUG00000020466,ENSMMUG00000019529,ENSMMUG00000005906,ENSMMUG00000022864,ENSMMUG00000015459,ENSMMUG00000020583,ENSMMUG00000019839,ENSMMUG00000005488,ENSMMUG00000021516,ENSMMUG00000037569,…
GO:0030336	negative regulation of cell migration	biological_process	0.0074436	0.53977	24	1245	185	18463	ENSMMUG00000005488,ENSMMUG00000022229,ENSMMUG00000014204,ENSMMUG00000001801,ENSMMUG00000010707,ENSMMUG00000014618,ENSMMUG00000001187,ENSMMUG00000015661,ENSMMUG00000001021,ENSMMUG00000011614,ENSMMUG00000041690,ENSMMUG00000000768,ENSMMUG00000000270,ENSMMUG00000037461,ENSMMUG00000011910,ENSMMUG00000023340,ENSMMUG00000007356,ENSMMUG00000004639,ENSMMUG00000005619,ENSMMUG00000032231,ENSMMUG00000015434,…
GO:1902680	positive regulation of RNA biosynthetic process	biological_process	0.0074581	0.53977	125	1245	1401	18463	ENSMMUG00000016714,ENSMMUG00000045335,ENSMMUG00000008639,ENSMMUG00000005747,ENSMMUG00000002569,ENSMMUG00000020411,ENSMMUG00000043626,ENSMMUG00000011527,ENSMMUG00000015803,ENSMMUG00000005008,ENSMMUG00000003683,ENSMMUG00000048039,ENSMMUG00000008281,ENSMMUG00000039256,ENSMMUG00000004401,ENSMMUG00000002382,ENSMMUG00000023679,ENSMMUG00000011277,ENSMMUG00000015335,ENSMMUG00000005005,ENSMMUG00000023255,…
GO:0045664	regulation of neuron differentiation	biological_process	0.007481	0.53977	44	1245	395	18463	ENSMMUG00000006571,ENSMMUG00000012094,ENSMMUG00000004659,ENSMMUG00000012314,ENSMMUG00000018445,ENSMMUG00000018797,ENSMMUG00000020067,ENSMMUG00000007356,ENSMMUG00000021371,ENSMMUG00000004639,ENSMMUG00000005747,ENSMMUG00000017652,ENSMMUG00000011332,ENSMMUG00000003074,ENSMMUG00000002768,ENSMMUG00000001404,ENSMMUG00000044953,ENSMMUG00000009017,ENSMMUG00000014876,ENSMMUG00000020117,ENSMMUG00000023382,…
GO:0071356	cellular response to tumor necrosis factor	biological_process	0.0075207	0.54062	17	1245	135	18463	ENSMMUG00000002373,ENSMMUG00000017758,ENSMMUG00000003736,ENSMMUG00000008156,ENSMMUG00000008351,ENSMMUG00000006532,ENSMMUG00000007209,ENSMMUG00000019496,ENSMMUG00000021447,ENSMMUG00000000426,ENSMMUG00000005397,ENSMMUG00000004639,ENSMMUG00000043626,ENSMMUG00000011527,ENSMMUG00000001748,ENSMMUG00000020121,ENSMMUG00000021354
GO:0035774	positive regulation of insulin secretion involved in cellular response to glucose stimulus	biological_process	0.0075506	0.54078	5	1245	17	18463	ENSMMUG00000021415,ENSMMUG00000048207,ENSMMUG00000040529,ENSMMUG00000022390,ENSMMUG00000019734
GO:0031329	regulation of cellular catabolic process	biological_process	0.0076252	0.54279	51	1245	488	18463	ENSMMUG00000001187,ENSMMUG00000005729,ENSMMUG00000012000,ENSMMUG00000021516,ENSMMUG00000022371,ENSMMUG00000010707,ENSMMUG00000014372,ENSMMUG00000019839,ENSMMUG00000049219,ENSMMUG00000009956,ENSMMUG00000006623,ENSMMUG00000000590,ENSMMUG00000019993,ENSMMUG00000012972,ENSMMUG00000037461,ENSMMUG00000022686,ENSMMUG00000045294,ENSMMUG00000017475,ENSMMUG00000002964,ENSMMUG00000022644,ENSMMUG00000023255,…
GO:0021522	spinal cord motor neuron differentiation	biological_process	0.0076595	0.54279	6	1245	25	18463	ENSMMUG00000017652,ENSMMUG00000046368,ENSMMUG00000043445,ENSMMUG00000005096,ENSMMUG00000004396,ENSMMUG00000007356
GO:0016790	thiolester hydrolase activity	molecular_function	0.0077496	0.54279	7	1245	34	18463	ENSMMUG00000006453,ENSMMUG00000013679,ENSMMUG00000011795,ENSMMUG00000016539,ENSMMUG00000003520,ENSMMUG00000000737,ENSMMUG00000029276
GO:0031346	positive regulation of cell projection organization	biological_process	0.0077679	0.54279	27	1245	206	18463	ENSMMUG00000019564,ENSMMUG00000014131,ENSMMUG00000009688,ENSMMUG00000004639,ENSMMUG00000021945,ENSMMUG00000011332,ENSMMUG00000003074,ENSMMUG00000005854,ENSMMUG00000016720,ENSMMUG00000047685,ENSMMUG00000012314,ENSMMUG00000004659,ENSMMUG00000023676,ENSMMUG00000001321,ENSMMUG00000022877,ENSMMUG00000002772,ENSMMUG00000003786,ENSMMUG00000007676,ENSMMUG00000007315,ENSMMUG00000011614,ENSMMUG00000017450,…
GO:0032154	cleavage furrow	cellular_component	0.0077693	0.54279	7	1245	30	18463	ENSMMUG00000017669,ENSMMUG00000029062,ENSMMUG00000019861,ENSMMUG00000008127,ENSMMUG00000006101,ENSMMUG00000010311,ENSMMUG00000014656
GO:0097610	cell surface furrow	cellular_component	0.0077693	0.54279	7	1245	30	18463	ENSMMUG00000006101,ENSMMUG00000010311,ENSMMUG00000014656,ENSMMUG00000029062,ENSMMUG00000017669,ENSMMUG00000008127,ENSMMUG00000019861
GO:0045893	positive regulation of transcription, DNA-templated	biological_process	0.0077746	0.54279	120	1245	1338	18463	ENSMMUG00000005005,ENSMMUG00000011277,ENSMMUG00000023679,ENSMMUG00000015335,ENSMMUG00000002382,ENSMMUG00000004401,ENSMMUG00000005008,ENSMMUG00000008281,ENSMMUG00000003683,ENSMMUG00000011527,ENSMMUG00000015803,ENSMMUG00000005747,ENSMMUG00000043626,ENSMMUG00000020411,ENSMMUG00000008639,ENSMMUG00000045335,ENSMMUG00000016714,ENSMMUG00000010707,ENSMMUG00000021516,ENSMMUG00000003721,ENSMMUG00000011230,…
GO:0045683	negative regulation of epidermis development	biological_process	0.0078089	0.54324	4	1245	13	18463	ENSMMUG00000010393,ENSMMUG00000020794,ENSMMUG00000020995,ENSMMUG00000044043
GO:0040011	locomotion	biological_process	0.0078542	0.54443	121	1245	1319	18463	ENSMMUG00000007356,ENSMMUG00000021371,ENSMMUG00000004639,ENSMMUG00000002404,ENSMMUG00000011332,ENSMMUG00000004919,ENSMMUG00000013048,ENSMMUG00000001247,ENSMMUG00000000426,ENSMMUG00000011563,ENSMMUG00000016218,ENSMMUG00000047630,ENSMMUG00000012314,ENSMMUG00000004659,ENSMMUG00000018797,ENSMMUG00000015097,ENSMMUG00000018445,ENSMMUG00000002772,ENSMMUG00000015661,ENSMMUG00000017496,ENSMMUG00000011557,…
GO:0008641	small protein activating enzyme activity	molecular_function	0.0078883	0.54485	4	1245	12	18463	ENSMMUG00000006752,ENSMMUG00000017428,ENSMMUG00000002758,ENSMMUG00000020980
GO:0001533	cornified envelope	cellular_component	0.007952	0.54731	5	1245	35	18463	ENSMMUG00000042871,ENSMMUG00000006095,ENSMMUG00000001969,ENSMMUG00000009451,ENSMMUG00000001970
GO:0016032	viral process	biological_process	0.008013	0.54956	28	1245	236	18463	ENSMMUG00000002373,ENSMMUG00000021055,ENSMMUG00000009956,ENSMMUG00000005985,ENSMMUG00000007866,ENSMMUG00000007681,ENSMMUG00000012000,ENSMMUG00000013202,ENSMMUG00000016637,ENSMMUG00000023679,ENSMMUG00000009151,ENSMMUG00000000871,ENSMMUG00000002569,ENSMMUG00000009688,ENSMMUG00000004657,ENSMMUG00000018492,ENSMMUG00000008639,ENSMMUG00000041988,ENSMMUG00000016450,ENSMMUG00000003094,ENSMMUG00000010092,…
GO:0035695	mitophagy by induced vacuole formation	biological_process	0.0080647	0.5508	5	1245	16	18463	ENSMMUG00000011526,ENSMMUG00000037461,ENSMMUG00000006515,ENSMMUG00000021055,ENSMMUG00000008639
GO:0071889	14-3-3 protein binding	molecular_function	0.0080983	0.5508	5	1245	17	18463	ENSMMUG00000003764,ENSMMUG00000006761,ENSMMUG00000004639,ENSMMUG00000014425,ENSMMUG00000021655
GO:0090087	regulation of peptide transport	biological_process	0.0081163	0.5508	16	1245	115	18463	ENSMMUG00000048207,ENSMMUG00000006464,ENSMMUG00000005222,ENSMMUG00000022390,ENSMMUG00000023375,ENSMMUG00000021354,ENSMMUG00000017622,ENSMMUG00000011578,ENSMMUG00000019734,ENSMMUG00000006723,ENSMMUG00000013143,ENSMMUG00000007209,ENSMMUG00000040529,ENSMMUG00000014425,ENSMMUG00000021415,ENSMMUG00000005435
GO:0002739	regulation of cytokine secretion involved in immune response	biological_process	0.0081968	0.55338	4	1245	13	18463	ENSMMUG00000015302,ENSMMUG00000017758,ENSMMUG00000021447,ENSMMUG00000016329
GO:0015629	actin cytoskeleton	cellular_component	0.0082114	0.55338	46	1245	421	18463	ENSMMUG00000006193,ENSMMUG00000000477,ENSMMUG00000010311,ENSMMUG00000031977,ENSMMUG00000007315,ENSMMUG00000003146,ENSMMUG00000017985,ENSMMUG00000012145,ENSMMUG00000020394,ENSMMUG00000014372,ENSMMUG00000005488,ENSMMUG00000009349,ENSMMUG00000005218,ENSMMUG00000019172,ENSMMUG00000014203,ENSMMUG00000046222,ENSMMUG00000006169,ENSMMUG00000014131,ENSMMUG00000001228,ENSMMUG00000044038,ENSMMUG00000006894,…
GO:0031915	positive regulation of synaptic plasticity	biological_process	0.0082472	0.55388	3	1245	7	18463	ENSMMUG00000001404,ENSMMUG00000003149,ENSMMUG00000023382
GO:0048663	neuron fate commitment	biological_process	0.0084426	0.56117	8	1245	48	18463	ENSMMUG00000008273,ENSMMUG00000004396,ENSMMUG00000021371,ENSMMUG00000007356,ENSMMUG00000005747,ENSMMUG00000017652,ENSMMUG00000043445,ENSMMUG00000046368
GO:0034612	response to tumor necrosis factor	biological_process	0.0084596	0.56117	18	1245	146	18463	ENSMMUG00000021354,ENSMMUG00000020121,ENSMMUG00000011527,ENSMMUG00000001748,ENSMMUG00000043626,ENSMMUG00000020999,ENSMMUG00000004639,ENSMMUG00000000426,ENSMMUG00000005397,ENSMMUG00000019496,ENSMMUG00000021447,ENSMMUG00000007209,ENSMMUG00000006532,ENSMMUG00000003736,ENSMMUG00000008156,ENSMMUG00000008351,ENSMMUG00000017758,ENSMMUG00000002373
GO:0016301	kinase activity	molecular_function	0.0084922	0.56117	79	1245	784	18463	ENSMMUG00000020534,ENSMMUG00000017927,ENSMMUG00000012972,ENSMMUG00000005144,ENSMMUG00000015925,ENSMMUG00000012300,ENSMMUG00000018141,ENSMMUG00000019564,ENSMMUG00000014131,ENSMMUG00000021545,ENSMMUG00000015302,ENSMMUG00000007811,ENSMMUG00000001187,ENSMMUG00000014425,ENSMMUG00000001314,ENSMMUG00000016530,ENSMMUG00000030597,ENSMMUG00000014482,ENSMMUG00000008351,ENSMMUG00000004659,ENSMMUG00000003369,…
GO:0018002	N-terminal peptidyl-glutamic acid acetylation	biological_process	0.0084965	0.56117	2	1245	3	18463	ENSMMUG00000000322,ENSMMUG00000020120
GO:1903729	regulation of plasma membrane organization	biological_process	0.0085004	0.56117	13	1245	80	18463	ENSMMUG00000048207,ENSMMUG00000009354,ENSMMUG00000019771,ENSMMUG00000021055,ENSMMUG00000007866,ENSMMUG00000021787,ENSMMUG00000005985,ENSMMUG00000007209,ENSMMUG00000016281,ENSMMUG00000019457,ENSMMUG00000015267,ENSMMUG00000012145,ENSMMUG00000011459
GO:0045184	establishment of protein localization	biological_process	0.0085639	0.56344	117	1245	1293	18463	ENSMMUG00000009059,ENSMMUG00000044865,ENSMMUG00000041160,ENSMMUG00000017758,ENSMMUG00000004242,ENSMMUG00000002373,ENSMMUG00000043269,ENSMMUG00000019734,ENSMMUG00000021447,ENSMMUG00000021415,ENSMMUG00000002697,ENSMMUG00000019457,ENSMMUG00000007938,ENSMMUG00000046381,ENSMMUG00000007731,ENSMMUG00000013955,ENSMMUG00000045077,ENSMMUG00000010839,ENSMMUG00000023184,ENSMMUG00000007356,ENSMMUG00000012727,…
GO:0005911	cell-cell junction	cellular_component	0.0086351	0.56621	38	1245	332	18463	ENSMMUG00000044865,ENSMMUG00000013506,ENSMMUG00000015661,ENSMMUG00000022679,ENSMMUG00000010995,ENSMMUG00000000669,ENSMMUG00000015696,ENSMMUG00000002368,ENSMMUG00000003525,ENSMMUG00000006101,ENSMMUG00000020995,ENSMMUG00000000454,ENSMMUG00000004919,ENSMMUG00000013048,ENSMMUG00000022677,ENSMMUG00000003094,ENSMMUG00000012314,ENSMMUG00000004179,ENSMMUG00000003146,ENSMMUG00000016902,ENSMMUG00000006193,…
GO:0014888	striated muscle adaptation	biological_process	0.0086902	0.5679	7	1245	32	18463	ENSMMUG00000046222,ENSMMUG00000016096,ENSMMUG00000003721,ENSMMUG00000005618,ENSMMUG00000043626,ENSMMUG00000006169,ENSMMUG00000007834
GO:0038201	TOR complex	cellular_component	0.0087233	0.56815	4	1245	11	18463	ENSMMUG00000019232,ENSMMUG00000009394,ENSMMUG00000019993,ENSMMUG00000006761
GO:0005622	intracellular	cellular_component	0.0088459	0.57308	882	1245	12257	18463	ENSMMUG00000020771,ENSMMUG00000002389,ENSMMUG00000019954,ENSMMUG00000015805,ENSMMUG00000019807,ENSMMUG00000008833,ENSMMUG00000028875,ENSMMUG00000023375,ENSMMUG00000005686,ENSMMUG00000013866,ENSMMUG00000006803,ENSMMUG00000016233,ENSMMUG00000013984,ENSMMUG00000016837,ENSMMUG00000023263,ENSMMUG00000002373,ENSMMUG00000014721,ENSMMUG00000002697,ENSMMUG00000018634,ENSMMUG00000003525,ENSMMUG00000019748,…
GO:0030506	ankyrin binding	molecular_function	0.0088717	0.57308	5	1245	17	18463	ENSMMUG00000019172,ENSMMUG00000017100,ENSMMUG00000006296,ENSMMUG00000000388,ENSMMUG00000017965
GO:1903508	positive regulation of nucleic acid-templated transcription	biological_process	0.0088875	0.57308	124	1245	1397	18463	ENSMMUG00000000092,ENSMMUG00000009017,ENSMMUG00000006761,ENSMMUG00000001404,ENSMMUG00000008273,ENSMMUG00000002373,ENSMMUG00000018963,ENSMMUG00000017758,ENSMMUG00000003736,ENSMMUG00000016215,ENSMMUG00000006077,ENSMMUG00000015017,ENSMMUG00000015097,ENSMMUG00000001535,ENSMMUG00000018445,ENSMMUG00000042809,ENSMMUG00000020786,ENSMMUG00000017498,ENSMMUG00000023375,ENSMMUG00000016464,ENSMMUG00000011563,…
GO:0097154	GABAergic neuron differentiation	biological_process	0.0089522	0.57534	3	1245	9	18463	ENSMMUG00000021371,ENSMMUG00000005747,ENSMMUG00000018797
GO:0048519	negative regulation of biological process	biological_process	0.008991	0.57593	309	1245	3721	18463	ENSMMUG00000006515,ENSMMUG00000044441,ENSMMUG00000014742,ENSMMUG00000045335,ENSMMUG00000008639,ENSMMUG00000003074,ENSMMUG00000011822,ENSMMUG00000030914,ENSMMUG00000015335,ENSMMUG00000007221,ENSMMUG00000009394,ENSMMUG00000007517,ENSMMUG00000002382,ENSMMUG00000017432,ENSMMUG00000005096,ENSMMUG00000014531,ENSMMUG00000044736,ENSMMUG00000019955,ENSMMUG00000020794,ENSMMUG00000021655,ENSMMUG00000006741,…
GO:1903147	negative regulation of mitophagy	biological_process	0.0091862	0.58345	3	1245	6	18463	ENSMMUG00000006515,ENSMMUG00000037461,ENSMMUG00000008639
GO:0016273	arginine N-methyltransferase activity	molecular_function	0.0092286	0.58345	4	1245	12	18463	ENSMMUG00000014168,ENSMMUG00000015803,ENSMMUG00000003029,ENSMMUG00000004401
GO:0016274	protein-arginine N-methyltransferase activity	molecular_function	0.0092286	0.58345	4	1245	12	18463	ENSMMUG00000015803,ENSMMUG00000003029,ENSMMUG00000004401,ENSMMUG00000014168
GO:0035246	peptidyl-arginine N-methylation	biological_process	0.0092286	0.58345	4	1245	12	18463	ENSMMUG00000004401,ENSMMUG00000003029,ENSMMUG00000015803,ENSMMUG00000014168
GO:0006366	transcription from RNA polymerase II promoter	biological_process	0.009283	0.58498	143	1245	1672	18463	ENSMMUG00000015800,ENSMMUG00000009318,ENSMMUG00000020995,ENSMMUG00000001247,ENSMMUG00000011332,ENSMMUG00000019954,ENSMMUG00000023375,ENSMMUG00000006077,ENSMMUG00000002772,ENSMMUG00000023263,ENSMMUG00000008273,ENSMMUG00000009017,ENSMMUG00000000092,ENSMMUG00000040822,ENSMMUG00000023550,ENSMMUG00000005948,ENSMMUG00000016027,ENSMMUG00000002660,ENSMMUG00000018478,ENSMMUG00000009014,ENSMMUG00000041958,…
GO:0009891	positive regulation of biosynthetic process	biological_process	0.0096094	0.60359	144	1245	1647	18463	ENSMMUG00000014430,ENSMMUG00000043445,ENSMMUG00000011002,ENSMMUG00000006741,ENSMMUG00000001748,ENSMMUG00000037461,ENSMMUG00000000151,ENSMMUG00000001649,ENSMMUG00000004124,ENSMMUG00000005906,ENSMMUG00000010393,ENSMMUG00000019529,ENSMMUG00000022864,ENSMMUG00000011967,ENSMMUG00000018710,ENSMMUG00000011230,ENSMMUG00000001003,ENSMMUG00000019839,ENSMMUG00000003721,ENSMMUG00000021516,ENSMMUG00000010707,…
GO:2001224	positive regulation of neuron migration	biological_process	0.009767	0.60809	4	1245	11	18463	ENSMMUG00000004639,ENSMMUG00000017496,ENSMMUG00000019605,ENSMMUG00000001247
GO:0034969	histone arginine methylation	biological_process	0.0097743	0.60809	4	1245	13	18463	ENSMMUG00000015803,ENSMMUG00000003029,ENSMMUG00000004401,ENSMMUG00000014168
GO:0045806	negative regulation of endocytosis	biological_process	0.0097751	0.60809	7	1245	33	18463	ENSMMUG00000006623,ENSMMUG00000009956,ENSMMUG00000041690,ENSMMUG00000018800,ENSMMUG00000007678,ENSMMUG00000005427,ENSMMUG00000007811
GO:0031344	regulation of cell projection organization	biological_process	0.0099312	0.61583	46	1245	410	18463	ENSMMUG00000019457,ENSMMUG00000020117,ENSMMUG00000023382,ENSMMUG00000003786,ENSMMUG00000007676,ENSMMUG00000002772,ENSMMUG00000003304,ENSMMUG00000001074,ENSMMUG00000000044,ENSMMUG00000006571,ENSMMUG00000002503,ENSMMUG00000047630,ENSMMUG00000012094,ENSMMUG00000004659,ENSMMUG00000012314,ENSMMUG00000001321,ENSMMUG00000018445,ENSMMUG00000018797,ENSMMUG00000020067,ENSMMUG00000004639,ENSMMUG00000021945,…
GO:0044464	cell part	cellular_component	0.010011	0.6188	1002	1245	14111	18463	ENSMMUG00000010147,ENSMMUG00000002526,ENSMMUG00000018519,ENSMMUG00000003789,ENSMMUG00000013681,ENSMMUG00000008870,ENSMMUG00000003201,ENSMMUG00000008195,ENSMMUG00000022620,ENSMMUG00000000990,ENSMMUG00000004579,ENSMMUG00000020050,ENSMMUG00000018693,ENSMMUG00000005047,ENSMMUG00000001179,ENSMMUG00000003000,ENSMMUG00000008281,ENSMMUG00000007845,ENSMMUG00000020627,ENSMMUG00000019870,ENSMMUG00000004869,…
GO:1903051	negative regulation of proteolysis involved in cellular protein catabolic process	biological_process	0.01006	0.61984	12	1245	77	18463	ENSMMUG00000023255,ENSMMUG00000005302,ENSMMUG00000015892,ENSMMUG00000018978,ENSMMUG00000004709,ENSMMUG00000007356,ENSMMUG00000002569,ENSMMUG00000004396,ENSMMUG00000005729,ENSMMUG00000022686,ENSMMUG00000006515,ENSMMUG00000022371
GO:0046777	protein autophosphorylation	biological_process	0.010099	0.62028	24	1245	180	18463	ENSMMUG00000017758,ENSMMUG00000011557,ENSMMUG00000003304,ENSMMUG00000010995,ENSMMUG00000018693,ENSMMUG00000016969,ENSMMUG00000001187,ENSMMUG00000041101,ENSMMUG00000030914,ENSMMUG00000001314,ENSMMUG00000004919,ENSMMUG00000002404,ENSMMUG00000019771,ENSMMUG00000019564,ENSMMUG00000021545,ENSMMUG00000010495,ENSMMUG00000017927,ENSMMUG00000004659,ENSMMUG00000012972,ENSMMUG00000006072,ENSMMUG00000003782,…
GO:0010008	endosome membrane	cellular_component	0.010138	0.62074	22	1245	169	18463	ENSMMUG00000003874,ENSMMUG00000001343,ENSMMUG00000012974,ENSMMUG00000008127,ENSMMUG00000013747,ENSMMUG00000012000,ENSMMUG00000021415,ENSMMUG00000012126,ENSMMUG00000005427,ENSMMUG00000000871,ENSMMUG00000016539,ENSMMUG00000018800,ENSMMUG00000008833,ENSMMUG00000016709,ENSMMUG00000015663,ENSMMUG00000047630,ENSMMUG00000017428,ENSMMUG00000018313,ENSMMUG00000045294,ENSMMUG00000006515,ENSMMUG00000016281,…
GO:0035773	insulin secretion involved in cellular response to glucose stimulus	biological_process	0.010227	0.6242	8	1245	39	18463	ENSMMUG00000012008,ENSMMUG00000021415,ENSMMUG00000014425,ENSMMUG00000040529,ENSMMUG00000022390,ENSMMUG00000043269,ENSMMUG00000019734,ENSMMUG00000048207
GO:0010631	epithelial cell migration	biological_process	0.010266	0.62465	26	1245	207	18463	ENSMMUG00000014204,ENSMMUG00000005488,ENSMMUG00000014425,ENSMMUG00000011459,ENSMMUG00000005729,ENSMMUG00000001850,ENSMMUG00000007221,ENSMMUG00000002772,ENSMMUG00000001021,ENSMMUG00000004124,ENSMMUG00000018693,ENSMMUG00000000768,ENSMMUG00000003683,ENSMMUG00000000270,ENSMMUG00000011910,ENSMMUG00000017927,ENSMMUG00000020121,ENSMMUG00000018445,ENSMMUG00000021887,ENSMMUG00000021655,ENSMMUG00000006101,…
GO:0060319	primitive erythrocyte differentiation	biological_process	0.010319	0.62589	2	1245	3	18463	ENSMMUG00000016464,ENSMMUG00000021371
GO:0072358	cardiovascular system development	biological_process	0.010415	0.6259	74	1245	746	18463	ENSMMUG00000000270,ENSMMUG00000005618,ENSMMUG00000007027,ENSMMUG00000003683,ENSMMUG00000004396,ENSMMUG00000021734,ENSMMUG00000002569,ENSMMUG00000019031,ENSMMUG00000006101,ENSMMUG00000000454,ENSMMUG00000023340,ENSMMUG00000022580,ENSMMUG00000008639,ENSMMUG00000007221,ENSMMUG00000011459,ENSMMUG00000022159,ENSMMUG00000002382,ENSMMUG00000001021,ENSMMUG00000018693,ENSMMUG00000020050,ENSMMUG00000003304,…
GO:0072359	circulatory system development	biological_process	0.010415	0.6259	74	1245	746	18463	ENSMMUG00000008639,ENSMMUG00000022580,ENSMMUG00000000454,ENSMMUG00000006101,ENSMMUG00000023340,ENSMMUG00000002569,ENSMMUG00000019031,ENSMMUG00000021734,ENSMMUG00000004396,ENSMMUG00000007027,ENSMMUG00000003683,ENSMMUG00000000270,ENSMMUG00000005618,ENSMMUG00000003304,ENSMMUG00000022679,ENSMMUG00000005096,ENSMMUG00000018693,ENSMMUG00000020050,ENSMMUG00000022159,ENSMMUG00000002382,ENSMMUG00000001021,…
GO:0031629	synaptic vesicle fusion to presynaptic membrane	biological_process	0.010416	0.6259	5	1245	19	18463	ENSMMUG00000005016,ENSMMUG00000043994,ENSMMUG00000003236,ENSMMUG00000048207,ENSMMUG00000005027
GO:0044089	positive regulation of cellular component biogenesis	biological_process	0.010473	0.6274	41	1245	379	18463	ENSMMUG00000029062,ENSMMUG00000012145,ENSMMUG00000014137,ENSMMUG00000008518,ENSMMUG00000021059,ENSMMUG00000040973,ENSMMUG00000014425,ENSMMUG00000005488,ENSMMUG00000021516,ENSMMUG00000001801,ENSMMUG00000000477,ENSMMUG00000011614,ENSMMUG00000049219,ENSMMUG00000009956,ENSMMUG00000010311,ENSMMUG00000041388,ENSMMUG00000007315,ENSMMUG00000020121,ENSMMUG00000023676,ENSMMUG00000022877,ENSMMUG00000001748,…
GO:0050796	regulation of insulin secretion	biological_process	0.010531	0.62891	13	1245	87	18463	ENSMMUG00000040529,ENSMMUG00000007209,ENSMMUG00000023375,ENSMMUG00000021415,ENSMMUG00000014425,ENSMMUG00000017622,ENSMMUG00000005435,ENSMMUG00000048207,ENSMMUG00000006464,ENSMMUG00000006723,ENSMMUG00000019734,ENSMMUG00000022390,ENSMMUG00000005222
GO:0045944	positive regulation of transcription from RNA polymerase II promoter	biological_process	0.010602	0.63055	89	1245	983	18463	ENSMMUG00000016027,ENSMMUG00000004053,ENSMMUG00000017649,ENSMMUG00000010849,ENSMMUG00000006464,ENSMMUG00000007361,ENSMMUG00000023550,ENSMMUG00000017188,ENSMMUG00000040822,ENSMMUG00000004341,ENSMMUG00000013545,ENSMMUG00000011910,ENSMMUG00000017927,ENSMMUG00000018478,ENSMMUG00000041958,ENSMMUG00000012585,ENSMMUG00000003357,ENSMMUG00000014464,ENSMMUG00000008018,ENSMMUG00000046368,ENSMMUG00000023394,…
GO:0006914	autophagy	biological_process	0.010627	0.63055	33	1245	296	18463	ENSMMUG00000045294,ENSMMUG00000037461,ENSMMUG00000007839,ENSMMUG00000012972,ENSMMUG00000011526,ENSMMUG00000022644,ENSMMUG00000016709,ENSMMUG00000005307,ENSMMUG00000010009,ENSMMUG00000019839,ENSMMUG00000014372,ENSMMUG00000015479,ENSMMUG00000010707,ENSMMUG00000022371,ENSMMUG00000001187,ENSMMUG00000006623,ENSMMUG00000019993,ENSMMUG00000000590,ENSMMUG00000010620,ENSMMUG00000021055,ENSMMUG00000009956,…
GO:0048144	fibroblast proliferation	biological_process	0.010656	0.63055	10	1245	57	18463	ENSMMUG00000009330,ENSMMUG00000000180,ENSMMUG00000008790,ENSMMUG00000012000,ENSMMUG00000023550,ENSMMUG00000004639,ENSMMUG00000002569,ENSMMUG00000008639,ENSMMUG00000014464,ENSMMUG00000041690
GO:0051649	establishment of localization in cell	biological_process	0.010734	0.63322	178	1245	2065	18463	ENSMMUG00000019496,ENSMMUG00000011459,ENSMMUG00000022159,ENSMMUG00000007103,ENSMMUG00000005096,ENSMMUG00000018102,ENSMMUG00000005618,ENSMMUG00000006515,ENSMMUG00000021354,ENSMMUG00000003787,ENSMMUG00000002569,ENSMMUG00000006503,ENSMMUG00000039116,ENSMMUG00000005222,ENSMMUG00000008639,ENSMMUG00000010707,ENSMMUG00000028734,ENSMMUG00000020658,ENSMMUG00000008129,ENSMMUG00000000137,ENSMMUG00000005396,…
GO:0042802	identical protein binding	molecular_function	0.010804	0.63544	118	1245	1254	18463	ENSMMUG00000011563,ENSMMUG00000014168,ENSMMUG00000005646,ENSMMUG00000012314,ENSMMUG00000016545,ENSMMUG00000005686,ENSMMUG00000001535,ENSMMUG00000004797,ENSMMUG00000045077,ENSMMUG00000007967,ENSMMUG00000004639,ENSMMUG00000019954,ENSMMUG00000044432,ENSMMUG00000017652,ENSMMUG00000018492,ENSMMUG00000019457,ENSMMUG00000020426,ENSMMUG00000018634,ENSMMUG00000009017,ENSMMUG00000023382,ENSMMUG00000004481,…
GO:0015630	microtubule cytoskeleton	cellular_component	0.010896	0.63625	91	1245	930	18463	ENSMMUG00000017669,ENSMMUG00000006255,ENSMMUG00000023406,ENSMMUG00000022864,ENSMMUG00000021096,ENSMMUG00000007315,ENSMMUG00000007477,ENSMMUG00000015166,ENSMMUG00000002965,ENSMMUG00000008885,ENSMMUG00000023255,ENSMMUG00000000138,ENSMMUG00000000001,ENSMMUG00000014756,ENSMMUG00000021519,ENSMMUG00000008516,ENSMMUG00000018329,ENSMMUG00000005096,ENSMMUG00000001179,ENSMMUG00000003201,ENSMMUG00000044046,…
GO:0044712	single-organism catabolic process	biological_process	0.010898	0.63625	85	1245	912	18463	ENSMMUG00000037461,ENSMMUG00000045294,ENSMMUG00000007839,ENSMMUG00000020535,ENSMMUG00000010603,ENSMMUG00000041670,ENSMMUG00000023255,ENSMMUG00000022644,ENSMMUG00000016306,ENSMMUG00000010707,ENSMMUG00000019237,ENSMMUG00000010009,ENSMMUG00000011795,ENSMMUG00000038569,ENSMMUG00000021055,ENSMMUG00000020466,ENSMMUG00000006453,ENSMMUG00000005056,ENSMMUG00000018747,ENSMMUG00000015051,ENSMMUG00000006515,…
GO:0065009	regulation of molecular function	biological_process	0.010916	0.63625	188	1245	2172	18463	ENSMMUG00000020426,ENSMMUG00000001404,ENSMMUG00000006761,ENSMMUG00000013955,ENSMMUG00000023382,ENSMMUG00000009059,ENSMMUG00000007834,ENSMMUG00000003736,ENSMMUG00000017758,ENSMMUG00000012462,ENSMMUG00000018963,ENSMMUG00000016464,ENSMMUG00000003149,ENSMMUG00000007717,ENSMMUG00000010102,ENSMMUG00000022989,ENSMMUG00000010839,ENSMMUG00000006421,ENSMMUG00000007356,ENSMMUG00000004639,ENSMMUG00000004919,…
GO:0032155	cell division site part	cellular_component	0.011055	0.63947	8	1245	39	18463	ENSMMUG00000008127,ENSMMUG00000010311,ENSMMUG00000006101,ENSMMUG00000023034,ENSMMUG00000029062,ENSMMUG00000017669,ENSMMUG00000019861,ENSMMUG00000014656
GO:0008285	negative regulation of cell proliferation	biological_process	0.011076	0.63947	45	1245	422	18463	ENSMMUG00000004053,ENSMMUG00000017649,ENSMMUG00000011526,ENSMMUG00000006464,ENSMMUG00000016329,ENSMMUG00000023550,ENSMMUG00000009098,ENSMMUG00000011910,ENSMMUG00000037461,ENSMMUG00000012585,ENSMMUG00000009175,ENSMMUG00000000768,ENSMMUG00000017478,ENSMMUG00000019529,ENSMMUG00000041690,ENSMMUG00000023394,ENSMMUG00000004179,ENSMMUG00000021429,ENSMMUG00000010311,ENSMMUG00000014618,ENSMMUG00000016096,…
GO:0022008	neurogenesis	biological_process	0.011148	0.63947	105	1245	1115	18463	ENSMMUG00000016553,ENSMMUG00000032231,ENSMMUG00000023255,ENSMMUG00000043445,ENSMMUG00000006300,ENSMMUG00000005854,ENSMMUG00000047685,ENSMMUG00000000768,ENSMMUG00000022686,ENSMMUG00000002651,ENSMMUG00000001649,ENSMMUG00000002965,ENSMMUG00000010311,ENSMMUG00000017450,ENSMMUG00000000180,ENSMMUG00000022882,ENSMMUG00000021516,ENSMMUG00000003721,ENSMMUG00000010707,ENSMMUG00000005127,ENSMMUG00000012145,…
GO:0044087	regulation of cellular component biogenesis	biological_process	0.011151	0.63947	67	1245	677	18463	ENSMMUG00000009956,ENSMMUG00000049219,ENSMMUG00000000477,ENSMMUG00000009405,ENSMMUG00000041388,ENSMMUG00000008351,ENSMMUG00000000590,ENSMMUG00000021059,ENSMMUG00000008518,ENSMMUG00000001187,ENSMMUG00000029062,ENSMMUG00000022371,ENSMMUG00000006398,ENSMMUG00000001801,ENSMMUG00000014425,ENSMMUG00000019172,ENSMMUG00000010849,ENSMMUG00000017188,ENSMMUG00000013545,ENSMMUG00000020121,ENSMMUG00000000044,…
GO:1901096	regulation of autophagosome maturation	biological_process	0.011201	0.63947	3	1245	8	18463	ENSMMUG00000006623,ENSMMUG00000006515,ENSMMUG00000010543
GO:0051295	establishment of meiotic spindle localization	biological_process	0.011213	0.63947	2	1245	3	18463	ENSMMUG00000029062,ENSMMUG00000006101
GO:0051254	positive regulation of RNA metabolic process	biological_process	0.011276	0.63947	128	1245	1460	18463	ENSMMUG00000009151,ENSMMUG00000006761,ENSMMUG00000001404,ENSMMUG00000017758,ENSMMUG00000018963,ENSMMUG00000015017,ENSMMUG00000016215,ENSMMUG00000011328,ENSMMUG00000003736,ENSMMUG00000042809,ENSMMUG00000020786,ENSMMUG00000001535,ENSMMUG00000018445,ENSMMUG00000016464,ENSMMUG00000010696,ENSMMUG00000022111,ENSMMUG00000000426,ENSMMUG00000013048,ENSMMUG00000010649,ENSMMUG00000006421,ENSMMUG00000021371,…
GO:0032804	negative regulation of low-density lipoprotein particle receptor catabolic process	biological_process	0.011296	0.63947	2	1245	3	18463	ENSMMUG00000012000,ENSMMUG00000004657
GO:2000645	negative regulation of receptor catabolic process	biological_process	0.011296	0.63947	2	1245	3	18463	ENSMMUG00000004657,ENSMMUG00000012000
GO:0006810	transport	biological_process	0.011302	0.63947	293	1245	3571	18463	ENSMMUG00000020212,ENSMMUG00000015713,ENSMMUG00000016218,ENSMMUG00000011563,ENSMMUG00000020572,ENSMMUG00000041001,ENSMMUG00000012094,ENSMMUG00000004659,ENSMMUG00000022010,ENSMMUG00000018797,ENSMMUG00000007676,ENSMMUG00000007960,ENSMMUG00000017496,ENSMMUG00000019734,ENSMMUG00000041850,ENSMMUG00000017833,ENSMMUG00000043400,ENSMMUG00000020277,ENSMMUG00000017478,ENSMMUG00000013545,ENSMMUG00000003067,…
GO:0090311	regulation of protein deacetylation	biological_process	0.011369	0.63947	7	1245	32	18463	ENSMMUG00000008323,ENSMMUG00000016530,ENSMMUG00000022159,ENSMMUG00000023375,ENSMMUG00000004053,ENSMMUG00000017927,ENSMMUG00000008639
GO:0048699	generation of neurons	biological_process	0.011369	0.63947	98	1245	1032	18463	ENSMMUG00000001074,ENSMMUG00000017496,ENSMMUG00000015512,ENSMMUG00000018963,ENSMMUG00000000044,ENSMMUG00000007676,ENSMMUG00000011009,ENSMMUG00000009017,ENSMMUG00000014876,ENSMMUG00000020117,ENSMMUG00000023382,ENSMMUG00000021447,ENSMMUG00000008273,ENSMMUG00000001404,ENSMMUG00000014485,ENSMMUG00000017652,ENSMMUG00000011332,ENSMMUG00000002404,ENSMMUG00000001247,ENSMMUG00000006421,ENSMMUG00000021371,…
GO:0021510	spinal cord development	biological_process	0.0114	0.63947	10	1245	65	18463	ENSMMUG00000004396,ENSMMUG00000018963,ENSMMUG00000017652,ENSMMUG00000046368,ENSMMUG00000043445,ENSMMUG00000005096,ENSMMUG00000005747,ENSMMUG00000012727,ENSMMUG00000007356,ENSMMUG00000021371
GO:1902566	regulation of eosinophil activation	biological_process	0.011458	0.64089	2	1245	3	18463	ENSMMUG00000041690,ENSMMUG00000048207
GO:0010817	regulation of hormone levels	biological_process	0.011737	0.65461	34	1245	309	18463	ENSMMUG00000011829,ENSMMUG00000019734,ENSMMUG00000043269,ENSMMUG00000011205,ENSMMUG00000009608,ENSMMUG00000001343,ENSMMUG00000021415,ENSMMUG00000019496,ENSMMUG00000014782,ENSMMUG00000005681,ENSMMUG00000005222,ENSMMUG00000004657,ENSMMUG00000004108,ENSMMUG00000007356,ENSMMUG00000010164,ENSMMUG00000021808,ENSMMUG00000011253,ENSMMUG00000021354,ENSMMUG00000023375,ENSMMUG00000013143,ENSMMUG00000049219,…
GO:0005861	troponin complex	cellular_component	0.01184	0.65831	3	1245	8	18463	ENSMMUG00000005618,ENSMMUG00000006169,ENSMMUG00000046222
GO:0046883	regulation of hormone secretion	biological_process	0.011871	0.65831	18	1245	141	18463	ENSMMUG00000019734,ENSMMUG00000006723,ENSMMUG00000013143,ENSMMUG00000011578,ENSMMUG00000005435,ENSMMUG00000040529,ENSMMUG00000007209,ENSMMUG00000014425,ENSMMUG00000021415,ENSMMUG00000005222,ENSMMUG00000022390,ENSMMUG00000006464,ENSMMUG00000048207,ENSMMUG00000004108,ENSMMUG00000017622,ENSMMUG00000021808,ENSMMUG00000023375,ENSMMUG00000021354
GO:0019815	B cell receptor complex	cellular_component	0.011911	0.65862	2	1245	3	18463	ENSMMUG00000001748,ENSMMUG00000047772
GO:0030334	regulation of cell migration	biological_process	0.012047	0.66321	63	1245	622	18463	ENSMMUG00000015661,ENSMMUG00000002772,ENSMMUG00000001021,ENSMMUG00000017758,ENSMMUG00000007866,ENSMMUG00000001074,ENSMMUG00000011557,ENSMMUG00000017496,ENSMMUG00000018693,ENSMMUG00000014204,ENSMMUG00000022229,ENSMMUG00000019496,ENSMMUG00000018961,ENSMMUG00000011459,ENSMMUG00000020117,ENSMMUG00000010811,ENSMMUG00000001850,ENSMMUG00000007221,ENSMMUG00000023340,ENSMMUG00000007356,ENSMMUG00000021371,…
GO:0031338	regulation of vesicle fusion	biological_process	0.012074	0.66321	5	1245	20	18463	ENSMMUG00000012000,ENSMMUG00000005027,ENSMMUG00000005016,ENSMMUG00000043994,ENSMMUG00000005222
GO:0006384	transcription initiation from RNA polymerase III promoter	biological_process	0.012096	0.66321	4	1245	12	18463	ENSMMUG00000001267,ENSMMUG00000029174,ENSMMUG00000022920,ENSMMUG00000008254
GO:0010634	positive regulation of epithelial cell migration	biological_process	0.012212	0.66588	15	1245	102	18463	ENSMMUG00000003683,ENSMMUG00000014425,ENSMMUG00000000270,ENSMMUG00000017927,ENSMMUG00000020121,ENSMMUG00000011459,ENSMMUG00000018445,ENSMMUG00000007221,ENSMMUG00000001850,ENSMMUG00000002772,ENSMMUG00000021655,ENSMMUG00000021371,ENSMMUG00000010213,ENSMMUG00000004124,ENSMMUG00000018693
GO:0000904	cell morphogenesis involved in differentiation	biological_process	0.012214	0.66588	64	1245	619	18463	ENSMMUG00000012939,ENSMMUG00000023397,ENSMMUG00000016720,ENSMMUG00000044344,ENSMMUG00000019564,ENSMMUG00000014131,ENSMMUG00000009688,ENSMMUG00000023674,ENSMMUG00000014203,ENSMMUG00000010213,ENSMMUG00000001314,ENSMMUG00000013272,ENSMMUG00000021933,ENSMMUG00000021059,ENSMMUG00000004179,ENSMMUG00000031977,ENSMMUG00000011578,ENSMMUG00000008018,ENSMMUG00000011563,ENSMMUG00000016218,ENSMMUG00000016464,…
GO:0030854	positive regulation of granulocyte differentiation	biological_process	0.01228	0.66748	3	1245	7	18463	ENSMMUG00000013545,ENSMMUG00000001649,ENSMMUG00000017478
GO:0010677	negative regulation of cellular carbohydrate metabolic process	biological_process	0.012312	0.66748	6	1245	26	18463	ENSMMUG00000021808,ENSMMUG00000002373,ENSMMUG00000020050,ENSMMUG00000020586,ENSMMUG00000006077,ENSMMUG00000010707
GO:0048812	neuron projection morphogenesis	biological_process	0.012395	0.67013	48	1245	441	18463	ENSMMUG00000014131,ENSMMUG00000009688,ENSMMUG00000019564,ENSMMUG00000023674,ENSMMUG00000043445,ENSMMUG00000032231,ENSMMUG00000018141,ENSMMUG00000022686,ENSMMUG00000047685,ENSMMUG00000016720,ENSMMUG00000000768,ENSMMUG00000005854,ENSMMUG00000006300,ENSMMUG00000002965,ENSMMUG00000016530,ENSMMUG00000013272,ENSMMUG00000005127,ENSMMUG00000001314,ENSMMUG00000007811,ENSMMUG00000021933,ENSMMUG00000021059,…
GO:0005913	cell-cell adherens junction	cellular_component	0.012512	0.67288	13	1245	80	18463	ENSMMUG00000018520,ENSMMUG00000012314,ENSMMUG00000003101,ENSMMUG00000000768,ENSMMUG00000010393,ENSMMUG00000015696,ENSMMUG00000013048,ENSMMUG00000016902,ENSMMUG00000001713,ENSMMUG00000003146,ENSMMUG00000013506,ENSMMUG00000006101,ENSMMUG00000000454
GO:0006685	sphingomyelin catabolic process	biological_process	0.012515	0.67288	3	1245	7	18463	ENSMMUG00000007717,ENSMMUG00000019496,ENSMMUG00000005397
GO:0045217	cell-cell junction maintenance	biological_process	0.012635	0.67466	3	1245	7	18463	ENSMMUG00000044865,ENSMMUG00000031977,ENSMMUG00000015696
GO:0038033	positive regulation of endothelial cell chemotaxis by VEGF-activated vascular endothelial growth factor receptor signaling pathway	biological_process	0.012643	0.67466	2	1245	3	18463	ENSMMUG00000017927,ENSMMUG00000004124
GO:0045095	keratin filament	cellular_component	0.012715	0.67466	8	1245	79	18463	ENSMMUG00000045353,ENSMMUG00000007209,ENSMMUG00000018218,ENSMMUG00000002303,ENSMMUG00000009895,ENSMMUG00000005021,ENSMMUG00000010165,ENSMMUG00000018216
GO:0043304	regulation of mast cell degranulation	biological_process	0.012734	0.67466	5	1245	19	18463	ENSMMUG00000041690,ENSMMUG00000001748,ENSMMUG00000011459,ENSMMUG00000004659,ENSMMUG00000022159
GO:0051173	positive regulation of nitrogen compound metabolic process	biological_process	0.012742	0.67466	146	1245	1689	18463	ENSMMUG00000005906,ENSMMUG00000019529,ENSMMUG00000022864,ENSMMUG00000018710,ENSMMUG00000011967,ENSMMUG00000003721,ENSMMUG00000010707,ENSMMUG00000021516,ENSMMUG00000001003,ENSMMUG00000011230,ENSMMUG00000019839,ENSMMUG00000043445,ENSMMUG00000014430,ENSMMUG00000011002,ENSMMUG00000006741,ENSMMUG00000037461,ENSMMUG00000001649,ENSMMUG00000000151,ENSMMUG00000019955,ENSMMUG00000040965,ENSMMUG00000004401,…
GO:0032039	integrator complex	cellular_component	0.012777	0.67466	5	1245	18	18463	ENSMMUG00000001247,ENSMMUG00000013866,ENSMMUG00000008095,ENSMMUG00000019482,ENSMMUG00000019723
GO:0065008	regulation of biological quality	biological_process	0.012792	0.67466	233	1245	2748	18463	ENSMMUG00000023364,ENSMMUG00000008260,ENSMMUG00000011361,ENSMMUG00000016096,ENSMMUG00000005729,ENSMMUG00000015302,ENSMMUG00000011578,ENSMMUG00000047511,ENSMMUG00000019993,ENSMMUG00000017946,ENSMMUG00000016720,ENSMMUG00000003357,ENSMMUG00000012939,ENSMMUG00000015825,ENSMMUG00000043994,ENSMMUG00000048207,ENSMMUG00000006464,ENSMMUG00000004053,ENSMMUG00000005122,ENSMMUG00000022390,ENSMMUG00000019172,…
GO:0090343	positive regulation of cell aging	biological_process	0.012947	0.68098	4	1245	13	18463	ENSMMUG00000000980,ENSMMUG00000019529,ENSMMUG00000016096,ENSMMUG00000008639
GO:0051350	negative regulation of lyase activity	biological_process	0.013002	0.68202	3	1245	8	18463	ENSMMUG00000018747,ENSMMUG00000005047,ENSMMUG00000022877
GO:0043525	positive regulation of neuron apoptotic process	biological_process	0.013324	0.69707	5	1245	20	18463	ENSMMUG00000008639,ENSMMUG00000018163,ENSMMUG00000005747,ENSMMUG00000007785,ENSMMUG00000009498
GO:2000146	negative regulation of cell motility	biological_process	0.013387	0.69845	24	1245	195	18463	ENSMMUG00000000768,ENSMMUG00000000270,ENSMMUG00000037461,ENSMMUG00000011910,ENSMMUG00000023340,ENSMMUG00000004639,ENSMMUG00000007356,ENSMMUG00000032231,ENSMMUG00000015434,ENSMMUG00000008130,ENSMMUG00000005619,ENSMMUG00000000426,ENSMMUG00000013048,ENSMMUG00000014204,ENSMMUG00000022229,ENSMMUG00000005488,ENSMMUG00000001801,ENSMMUG00000010707,ENSMMUG00000014618,ENSMMUG00000001187,ENSMMUG00000015661,…
GO:0043553	negative regulation of phosphatidylinositol 3-kinase activity	biological_process	0.013449	0.6998	2	1245	3	18463	ENSMMUG00000004639,ENSMMUG00000006623
GO:0007163	establishment or maintenance of cell polarity	biological_process	0.013595	0.70483	22	1245	175	18463	ENSMMUG00000009366,ENSMMUG00000044865,ENSMMUG00000044043,ENSMMUG00000016096,ENSMMUG00000013948,ENSMMUG00000019457,ENSMMUG00000016530,ENSMMUG00000001314,ENSMMUG00000028734,ENSMMUG00000001037,ENSMMUG00000023255,ENSMMUG00000011332,ENSMMUG00000014203,ENSMMUG00000006499,ENSMMUG00000014131,ENSMMUG00000006101,ENSMMUG00000007356,ENSMMUG00000001228,ENSMMUG00000018445,ENSMMUG00000022686,ENSMMUG00000002965,…
GO:0014003	oligodendrocyte development	biological_process	0.013657	0.70483	6	1245	27	18463	ENSMMUG00000018797,ENSMMUG00000011907,ENSMMUG00000021516,ENSMMUG00000007356,ENSMMUG00000005747,ENSMMUG00000044043
GO:0036064	ciliary basal body	cellular_component	0.013677	0.70483	16	1245	111	18463	ENSMMUG00000002503,ENSMMUG00000044038,ENSMMUG00000031207,ENSMMUG00000012727,ENSMMUG00000013269,ENSMMUG00000011332,ENSMMUG00000000138,ENSMMUG00000019457,ENSMMUG00000010321,ENSMMUG00000013685,ENSMMUG00000001187,ENSMMUG00000031977,ENSMMUG00000021096,ENSMMUG00000003786,ENSMMUG00000005096,ENSMMUG00000000044
GO:0048666	neuron development	biological_process	0.013691	0.70483	75	1245	750	18463	ENSMMUG00000001074,ENSMMUG00000017496,ENSMMUG00000000044,ENSMMUG00000015512,ENSMMUG00000018963,ENSMMUG00000007676,ENSMMUG00000011009,ENSMMUG00000020117,ENSMMUG00000023382,ENSMMUG00000014485,ENSMMUG00000001404,ENSMMUG00000011332,ENSMMUG00000002404,ENSMMUG00000006421,ENSMMUG00000007356,ENSMMUG00000021371,ENSMMUG00000004639,ENSMMUG00000004659,ENSMMUG00000012094,ENSMMUG00000012314,ENSMMUG00000018445,…
GO:0010769	regulation of cell morphogenesis involved in differentiation	biological_process	0.013769	0.70701	30	1245	251	18463	ENSMMUG00000020067,ENSMMUG00000004639,ENSMMUG00000009688,ENSMMUG00000014131,ENSMMUG00000009318,ENSMMUG00000019564,ENSMMUG00000003074,ENSMMUG00000011332,ENSMMUG00000010213,ENSMMUG00000002965,ENSMMUG00000047630,ENSMMUG00000044344,ENSMMUG00000047685,ENSMMUG00000016720,ENSMMUG00000015281,ENSMMUG00000006571,ENSMMUG00000018445,ENSMMUG00000018797,ENSMMUG00000015097,ENSMMUG00000012314,ENSMMUG00000007676,…
GO:0015696	ammonium transport	biological_process	0.013813	0.70737	11	1245	70	18463	ENSMMUG00000007087,ENSMMUG00000015024,ENSMMUG00000017965,ENSMMUG00000018963,ENSMMUG00000012742,ENSMMUG00000005122,ENSMMUG00000008187,ENSMMUG00000008260,ENSMMUG00000011741,ENSMMUG00000001748,ENSMMUG00000001187
GO:1901216	positive regulation of neuron death	biological_process	0.013868	0.70832	7	1245	35	18463	ENSMMUG00000007785,ENSMMUG00000005747,ENSMMUG00000021516,ENSMMUG00000009498,ENSMMUG00000018710,ENSMMUG00000018163,ENSMMUG00000008639
GO:0030911	TPR domain binding	molecular_function	0.01396	0.71118	2	1245	3	18463	ENSMMUG00000049219,ENSMMUG00000015051
GO:0048513	organ development	biological_process	0.014051	0.71393	197	1245	2298	18463	ENSMMUG00000048344,ENSMMUG00000010451,ENSMMUG00000016096,ENSMMUG00000003864,ENSMMUG00000010886,ENSMMUG00000011578,ENSMMUG00000002065,ENSMMUG00000014464,ENSMMUG00000044344,ENSMMUG00000017946,ENSMMUG00000016720,ENSMMUG00000012585,ENSMMUG00000021847,ENSMMUG00000020121,ENSMMUG00000006464,ENSMMUG00000021544,ENSMMUG00000023674,ENSMMUG00000019564,ENSMMUG00000012969,ENSMMUG00000007361,ENSMMUG00000004053,…
GO:0010506	regulation of autophagy	biological_process	0.014095	0.71431	23	1245	188	18463	ENSMMUG00000012972,ENSMMUG00000037461,ENSMMUG00000023375,ENSMMUG00000006515,ENSMMUG00000045294,ENSMMUG00000008639,ENSMMUG00000022644,ENSMMUG00000007221,ENSMMUG00000001187,ENSMMUG00000022371,ENSMMUG00000010707,ENSMMUG00000019839,ENSMMUG00000014372,ENSMMUG00000001179,ENSMMUG00000009956,ENSMMUG00000017711,ENSMMUG00000017758,ENSMMUG00000010543,ENSMMUG00000000590,ENSMMUG00000019993,ENSMMUG00000009394,…
GO:0009306	protein secretion	biological_process	0.014163	0.71584	41	1245	398	18463	ENSMMUG00000002569,ENSMMUG00000000426,ENSMMUG00000005222,ENSMMUG00000010199,ENSMMUG00000023375,ENSMMUG00000003683,ENSMMUG00000016218,ENSMMUG00000011527,ENSMMUG00000010164,ENSMMUG00000005027,ENSMMUG00000022159,ENSMMUG00000001021,ENSMMUG00000044865,ENSMMUG00000019734,ENSMMUG00000043269,ENSMMUG00000017758,ENSMMUG00000019457,ENSMMUG00000021415,ENSMMUG00000021447,ENSMMUG00000048207,ENSMMUG00000006464,…
GO:0009749	response to glucose	biological_process	0.014468	0.7247	13	1245	86	18463	ENSMMUG00000021415,ENSMMUG00000014425,ENSMMUG00000007209,ENSMMUG00000040529,ENSMMUG00000044953,ENSMMUG00000023375,ENSMMUG00000012008,ENSMMUG00000019993,ENSMMUG00000048207,ENSMMUG00000006464,ENSMMUG00000022390,ENSMMUG00000043269,ENSMMUG00000019734
GO:0051247	positive regulation of protein metabolic process	biological_process	0.014504	0.7247	113	1245	1260	18463	ENSMMUG00000009330,ENSMMUG00000022686,ENSMMUG00000037461,ENSMMUG00000007839,ENSMMUG00000001748,ENSMMUG00000006741,ENSMMUG00000011002,ENSMMUG00000002964,ENSMMUG00000017475,ENSMMUG00000012126,ENSMMUG00000019839,ENSMMUG00000007933,ENSMMUG00000001003,ENSMMUG00000000180,ENSMMUG00000021516,ENSMMUG00000012000,ENSMMUG00000014618,ENSMMUG00000003874,ENSMMUG00000019232,ENSMMUG00000004124,ENSMMUG00000017450,…
GO:0045309	protein phosphorylated amino acid binding	molecular_function	0.014541	0.7247	8	1245	40	18463	ENSMMUG00000006581,ENSMMUG00000021545,ENSMMUG00000006741,ENSMMUG00000017214,ENSMMUG00000017758,ENSMMUG00000014335,ENSMMUG00000007133,ENSMMUG00000001748
GO:0030812	negative regulation of nucleotide catabolic process	biological_process	0.014639	0.7247	3	1245	8	18463	ENSMMUG00000008639,ENSMMUG00000010707,ENSMMUG00000006077
GO:0051195	negative regulation of cofactor metabolic process	biological_process	0.014639	0.7247	3	1245	8	18463	ENSMMUG00000008639,ENSMMUG00000010707,ENSMMUG00000006077
GO:0051198	negative regulation of coenzyme metabolic process	biological_process	0.014639	0.7247	3	1245	8	18463	ENSMMUG00000010707,ENSMMUG00000006077,ENSMMUG00000008639
GO:0005089	Rho guanyl-nucleotide exchange factor activity	molecular_function	0.01469	0.7247	12	1245	72	18463	ENSMMUG00000006457,ENSMMUG00000015072,ENSMMUG00000016233,ENSMMUG00000023622,ENSMMUG00000003139,ENSMMUG00000009366,ENSMMUG00000008130,ENSMMUG00000003851,ENSMMUG00000017214,ENSMMUG00000010849,ENSMMUG00000021945,ENSMMUG00000009354
GO:1902563	regulation of neutrophil activation	biological_process	0.014695	0.7247	3	1245	7	18463	ENSMMUG00000008130,ENSMMUG00000001748,ENSMMUG00000041690
GO:0010632	regulation of epithelial cell migration	biological_process	0.014738	0.7247	21	1245	161	18463	ENSMMUG00000004124,ENSMMUG00000018693,ENSMMUG00000002772,ENSMMUG00000011459,ENSMMUG00000007221,ENSMMUG00000001850,ENSMMUG00000014425,ENSMMUG00000014204,ENSMMUG00000015434,ENSMMUG00000010213,ENSMMUG00000013048,ENSMMUG00000021655,ENSMMUG00000021371,ENSMMUG00000004639,ENSMMUG00000020121,ENSMMUG00000011910,ENSMMUG00000017927,ENSMMUG00000018445,ENSMMUG00000003683,ENSMMUG00000000768,ENSMMUG00000000270
GO:0030220	platelet formation	biological_process	0.014776	0.7247	4	1245	14	18463	ENSMMUG00000016464,ENSMMUG00000016669,ENSMMUG00000019813,ENSMMUG00000006101
GO:0036344	platelet morphogenesis	biological_process	0.014776	0.7247	4	1245	14	18463	ENSMMUG00000006101,ENSMMUG00000019813,ENSMMUG00000016464,ENSMMUG00000016669
GO:0044403	symbiosis, encompassing mutualism through parasitism	biological_process	0.014834	0.7247	30	1245	272	18463	ENSMMUG00000009688,ENSMMUG00000000871,ENSMMUG00000002569,ENSMMUG00000008885,ENSMMUG00000018492,ENSMMUG00000041988,ENSMMUG00000008639,ENSMMUG00000004657,ENSMMUG00000015925,ENSMMUG00000022686,ENSMMUG00000008455,ENSMMUG00000046736,ENSMMUG00000016450,ENSMMUG00000010092,ENSMMUG00000003094,ENSMMUG00000020121,ENSMMUG00000007669,ENSMMUG00000015097,ENSMMUG00000007087,ENSMMUG00000007866,ENSMMUG00000005985,…
GO:0044419	interspecies interaction between organisms	biological_process	0.014834	0.7247	30	1245	272	18463	ENSMMUG00000007087,ENSMMUG00000007681,ENSMMUG00000007866,ENSMMUG00000005985,ENSMMUG00000009956,ENSMMUG00000002373,ENSMMUG00000021055,ENSMMUG00000016637,ENSMMUG00000013202,ENSMMUG00000012000,ENSMMUG00000023679,ENSMMUG00000009151,ENSMMUG00000009688,ENSMMUG00000002569,ENSMMUG00000000871,ENSMMUG00000041988,ENSMMUG00000008639,ENSMMUG00000008885,ENSMMUG00000018492,ENSMMUG00000004657,ENSMMUG00000046736,…
GO:0043536	positive regulation of blood vessel endothelial cell migration	biological_process	0.014861	0.7247	8	1245	42	18463	ENSMMUG00000021371,ENSMMUG00000021655,ENSMMUG00000004124,ENSMMUG00000000270,ENSMMUG00000003683,ENSMMUG00000007221,ENSMMUG00000011459,ENSMMUG00000017927
GO:0009743	response to carbohydrate	biological_process	0.014906	0.72507	14	1245	96	18463	ENSMMUG00000019993,ENSMMUG00000048207,ENSMMUG00000015459,ENSMMUG00000006464,ENSMMUG00000022390,ENSMMUG00000019734,ENSMMUG00000043269,ENSMMUG00000021415,ENSMMUG00000014425,ENSMMUG00000040529,ENSMMUG00000007209,ENSMMUG00000044953,ENSMMUG00000023375,ENSMMUG00000012008
GO:0038156	interleukin-3-mediated signaling pathway	biological_process	0.015103	0.73229	2	1245	3	18463	ENSMMUG00000001748,ENSMMUG00000020434
GO:1901388	regulation of transforming growth factor beta activation	biological_process	0.015129	0.73229	3	1245	7	18463	ENSMMUG00000022686,ENSMMUG00000002678,ENSMMUG00000004657
GO:0030182	neuron differentiation	biological_process	0.015172	0.73252	88	1245	923	18463	ENSMMUG00000012094,ENSMMUG00000004659,ENSMMUG00000012314,ENSMMUG00000018445,ENSMMUG00000018797,ENSMMUG00000019970,ENSMMUG00000016218,ENSMMUG00000011563,ENSMMUG00000011332,ENSMMUG00000017652,ENSMMUG00000002404,ENSMMUG00000006421,ENSMMUG00000021371,ENSMMUG00000004639,ENSMMUG00000007356,ENSMMUG00000014876,ENSMMUG00000009017,ENSMMUG00000020117,ENSMMUG00000023382,ENSMMUG00000008273,ENSMMUG00000014485,…
GO:0072657	protein localization to membrane	biological_process	0.015248	0.73435	40	1245	372	18463	ENSMMUG00000019771,ENSMMUG00000016539,ENSMMUG00000009354,ENSMMUG00000048207,ENSMMUG00000041130,ENSMMUG00000007839,ENSMMUG00000022877,ENSMMUG00000017478,ENSMMUG00000015663,ENSMMUG00000021787,ENSMMUG00000007586,ENSMMUG00000021055,ENSMMUG00000008351,ENSMMUG00000007811,ENSMMUG00000015267,ENSMMUG00000013948,ENSMMUG00000008129,ENSMMUG00000028734,ENSMMUG00000007209,ENSMMUG00000012000,ENSMMUG00000001801,…
GO:0002351	serotonin production involved in inflammatory response	biological_process	0.015361	0.73435	2	1245	3	18463	ENSMMUG00000001748,ENSMMUG00000008260
GO:0002442	serotonin secretion involved in inflammatory response	biological_process	0.015361	0.73435	2	1245	3	18463	ENSMMUG00000008260,ENSMMUG00000001748
GO:0002554	serotonin secretion by platelet	biological_process	0.015361	0.73435	2	1245	3	18463	ENSMMUG00000008260,ENSMMUG00000001748
GO:0090576	RNA polymerase III transcription factor complex	cellular_component	0.015404	0.7346	4	1245	13	18463	ENSMMUG00000001267,ENSMMUG00000029174,ENSMMUG00000008254,ENSMMUG00000022920
GO:0001784	phosphotyrosine binding	molecular_function	0.015503	0.73747	7	1245	33	18463	ENSMMUG00000021545,ENSMMUG00000006581,ENSMMUG00000014335,ENSMMUG00000007133,ENSMMUG00000017758,ENSMMUG00000001748,ENSMMUG00000017214
GO:0051186	cofactor metabolic process	biological_process	0.015667	0.74347	32	1245	315	18463	ENSMMUG00000021315,ENSMMUG00000013679,ENSMMUG00000017100,ENSMMUG00000012488,ENSMMUG00000004228,ENSMMUG00000009485,ENSMMUG00000008639,ENSMMUG00000002758,ENSMMUG00000018634,ENSMMUG00000007221,ENSMMUG00000006532,ENSMMUG00000029276,ENSMMUG00000006077,ENSMMUG00000014721,ENSMMUG00000020322,ENSMMUG00000019696,ENSMMUG00000018506,ENSMMUG00000023029,ENSMMUG00000041670,ENSMMUG00000015648,ENSMMUG00000016306,…
GO:0044282	small molecule catabolic process	biological_process	0.015822	0.74875	27	1245	233	18463	ENSMMUG00000002714,ENSMMUG00000041670,ENSMMUG00000005397,ENSMMUG00000016306,ENSMMUG00000012488,ENSMMUG00000011253,ENSMMUG00000018483,ENSMMUG00000023029,ENSMMUG00000005452,ENSMMUG00000007717,ENSMMUG00000006453,ENSMMUG00000023245,ENSMMUG00000002373,ENSMMUG00000018747,ENSMMUG00000000990,ENSMMUG00000000737,ENSMMUG00000019993,ENSMMUG00000009088,ENSMMUG00000022037,ENSMMUG00000004197,ENSMMUG00000041787,…
GO:0002886	regulation of myeloid leukocyte mediated immunity	biological_process	0.01589	0.74875	7	1245	35	18463	ENSMMUG00000048207,ENSMMUG00000022159,ENSMMUG00000001748,ENSMMUG00000041690,ENSMMUG00000004659,ENSMMUG00000008130,ENSMMUG00000011459
GO:1903362	regulation of cellular protein catabolic process	biological_process	0.015952	0.74875	25	1245	217	18463	ENSMMUG00000012000,ENSMMUG00000021516,ENSMMUG00000022371,ENSMMUG00000019457,ENSMMUG00000005729,ENSMMUG00000005302,ENSMMUG00000049219,ENSMMUG00000018329,ENSMMUG00000012462,ENSMMUG00000022686,ENSMMUG00000006515,ENSMMUG00000004396,ENSMMUG00000004709,ENSMMUG00000012887,ENSMMUG00000007356,ENSMMUG00000002569,ENSMMUG00000004639,ENSMMUG00000017188,ENSMMUG00000006741,ENSMMUG00000018978,ENSMMUG00000017475,…
GO:0001865	NK T cell differentiation	biological_process	0.015998	0.74875	3	1245	7	18463	ENSMMUG00000004053,ENSMMUG00000010995,ENSMMUG00000015663
GO:0030991	intraciliary transport particle A	cellular_component	0.015999	0.74875	3	1245	7	18463	ENSMMUG00000000044,ENSMMUG00000012727,ENSMMUG00000012070
GO:0010256	endomembrane system organization	biological_process	0.01601	0.74875	53	1245	501	18463	ENSMMUG00000007866,ENSMMUG00000005985,ENSMMUG00000005302,ENSMMUG00000015512,ENSMMUG00000002373,ENSMMUG00000015696,ENSMMUG00000001021,ENSMMUG00000005027,ENSMMUG00000011459,ENSMMUG00000016637,ENSMMUG00000019457,ENSMMUG00000018021,ENSMMUG00000016882,ENSMMUG00000006499,ENSMMUG00000013048,ENSMMUG00000015314,ENSMMUG00000016669,ENSMMUG00000006101,ENSMMUG00000021734,ENSMMUG00000005686,ENSMMUG00000044046,…
GO:2000637	positive regulation of gene silencing by miRNA	biological_process	0.016086	0.75051	5	1245	19	18463	ENSMMUG00000008639,ENSMMUG00000019564,ENSMMUG00000044736,ENSMMUG00000044953,ENSMMUG00000010707
GO:0033006	regulation of mast cell activation involved in immune response	biological_process	0.016201	0.75407	5	1245	20	18463	ENSMMUG00000004659,ENSMMUG00000011459,ENSMMUG00000001748,ENSMMUG00000041690,ENSMMUG00000022159
GO:0015031	protein transport	biological_process	0.016306	0.75712	108	1245	1215	18463	ENSMMUG00000009059,ENSMMUG00000044865,ENSMMUG00000041160,ENSMMUG00000017758,ENSMMUG00000004242,ENSMMUG00000002373,ENSMMUG00000043269,ENSMMUG00000019734,ENSMMUG00000021447,ENSMMUG00000002697,ENSMMUG00000021415,ENSMMUG00000019457,ENSMMUG00000007938,ENSMMUG00000046381,ENSMMUG00000007731,ENSMMUG00000013955,ENSMMUG00000045077,ENSMMUG00000010839,ENSMMUG00000023184,ENSMMUG00000007356,ENSMMUG00000018021,…
GO:0016972	thiol oxidase activity	molecular_function	0.016376	0.75748	2	1245	3	18463	ENSMMUG00000044559,ENSMMUG00000004885
GO:0048023	positive regulation of melanin biosynthetic process	biological_process	0.016456	0.75748	2	1245	3	18463	ENSMMUG00000005729,ENSMMUG00000010393
GO:1900378	positive regulation of secondary metabolite biosynthetic process	biological_process	0.016456	0.75748	2	1245	3	18463	ENSMMUG00000010393,ENSMMUG00000005729
GO:0008593	regulation of Notch signaling pathway	biological_process	0.016484	0.75748	10	1245	65	18463	ENSMMUG00000044043,ENSMMUG00000005747,ENSMMUG00000021371,ENSMMUG00000026981,ENSMMUG00000007064,ENSMMUG00000008790,ENSMMUG00000010707,ENSMMUG00000001228,ENSMMUG00000014876,ENSMMUG00000019611
GO:0046983	protein dimerization activity	molecular_function	0.016516	0.75748	86	1245	979	18463	ENSMMUG00000006741,ENSMMUG00000032231,ENSMMUG00000010621,ENSMMUG00000022686,ENSMMUG00000019696,ENSMMUG00000015001,ENSMMUG00000047772,ENSMMUG00000021096,ENSMMUG00000010393,ENSMMUG00000001744,ENSMMUG00000006723,ENSMMUG00000004124,ENSMMUG00000003101,ENSMMUG00000010707,ENSMMUG00000022882,ENSMMUG00000011051,ENSMMUG00000006752,ENSMMUG00000002569,ENSMMUG00000005747,ENSMMUG00000005662,ENSMMUG00000043626,…
GO:0045724	positive regulation of cilium assembly	biological_process	0.016547	0.75748	5	1245	19	18463	ENSMMUG00000011614,ENSMMUG00000011332,ENSMMUG00000001321,ENSMMUG00000003786,ENSMMUG00000007315
GO:0070300	phosphatidic acid binding	molecular_function	0.016912	0.77236	4	1245	14	18463	ENSMMUG00000011821,ENSMMUG00000008481,ENSMMUG00000009963,ENSMMUG00000005427
GO:0007409	axonogenesis	biological_process	0.017084	0.77836	36	1245	321	18463	ENSMMUG00000006421,ENSMMUG00000007356,ENSMMUG00000020067,ENSMMUG00000017936,ENSMMUG00000011332,ENSMMUG00000009584,ENSMMUG00000003074,ENSMMUG00000006571,ENSMMUG00000016218,ENSMMUG00000012314,ENSMMUG00000018797,ENSMMUG00000018445,ENSMMUG00000007676,ENSMMUG00000020274,ENSMMUG00000005027,ENSMMUG00000017496,ENSMMUG00000003304,ENSMMUG00000018963,ENSMMUG00000023382,ENSMMUG00000020117,ENSMMUG00000019564,…
GO:0035859	Seh1-associated complex	cellular_component	0.017155	0.77977	4	1245	14	18463	ENSMMUG00000009394,ENSMMUG00000019993,ENSMMUG00000000590,ENSMMUG00000023674
GO:0021954	central nervous system neuron development	biological_process	0.017289	0.78392	10	1245	62	18463	ENSMMUG00000022686,ENSMMUG00000002651,ENSMMUG00000005127,ENSMMUG00000023382,ENSMMUG00000018797,ENSMMUG00000023674,ENSMMUG00000005747,ENSMMUG00000021371,ENSMMUG00000011332,ENSMMUG00000003304
GO:0031014	troponin T binding	molecular_function	0.017337	0.78392	2	1245	4	18463	ENSMMUG00000006169,ENSMMUG00000005618
GO:0071635	negative regulation of transforming growth factor beta production	biological_process	0.017368	0.78392	3	1245	8	18463	ENSMMUG00000022686,ENSMMUG00000004657,ENSMMUG00000010393
GO:0017136	NAD-dependent histone deacetylase activity	molecular_function	0.017486	0.78466	4	1245	15	18463	ENSMMUG00000007592,ENSMMUG00000006077,ENSMMUG00000021655,ENSMMUG00000019955
GO:0032355	response to estradiol	biological_process	0.017495	0.78466	6	1245	30	18463	ENSMMUG00000007209,ENSMMUG00000020999,ENSMMUG00000010707,ENSMMUG00000043626,ENSMMUG00000019839,ENSMMUG00000021354
GO:0009746	response to hexose	biological_process	0.01758	0.78466	13	1245	88	18463	ENSMMUG00000012008,ENSMMUG00000014425,ENSMMUG00000021415,ENSMMUG00000023375,ENSMMUG00000044953,ENSMMUG00000007209,ENSMMUG00000040529,ENSMMUG00000022390,ENSMMUG00000019734,ENSMMUG00000043269,ENSMMUG00000019993,ENSMMUG00000006464,ENSMMUG00000048207
GO:0034284	response to monosaccharide	biological_process	0.01758	0.78466	13	1245	88	18463	ENSMMUG00000012008,ENSMMUG00000023375,ENSMMUG00000044953,ENSMMUG00000040529,ENSMMUG00000007209,ENSMMUG00000014425,ENSMMUG00000021415,ENSMMUG00000019734,ENSMMUG00000043269,ENSMMUG00000022390,ENSMMUG00000006464,ENSMMUG00000048207,ENSMMUG00000019993
GO:0090101	negative regulation of transmembrane receptor protein serine/threonine kinase signaling pathway	biological_process	0.017586	0.78466	12	1245	83	18463	ENSMMUG00000008639,ENSMMUG00000032231,ENSMMUG00000049219,ENSMMUG00000009318,ENSMMUG00000011459,ENSMMUG00000004230,ENSMMUG00000021734,ENSMMUG00000044344,ENSMMUG00000000151,ENSMMUG00000022741,ENSMMUG00000014485,ENSMMUG00000001801
GO:0010821	regulation of mitochondrion organization	biological_process	0.017632	0.78491	15	1245	111	18463	ENSMMUG00000010403,ENSMMUG00000008639,ENSMMUG00000041847,ENSMMUG00000037461,ENSMMUG00000023375,ENSMMUG00000007209,ENSMMUG00000007933,ENSMMUG00000015051,ENSMMUG00000006515,ENSMMUG00000001003,ENSMMUG00000002717,ENSMMUG00000022010,ENSMMUG00000016096,ENSMMUG00000012607,ENSMMUG00000007839
GO:1990782	protein tyrosine kinase binding	molecular_function	0.017674	0.78498	10	1245	60	18463	ENSMMUG00000006581,ENSMMUG00000011821,ENSMMUG00000009354,ENSMMUG00000008639,ENSMMUG00000013032,ENSMMUG00000015064,ENSMMUG00000037461,ENSMMUG00000013202,ENSMMUG00000000270,ENSMMUG00000017477
GO:0021877	forebrain neuron fate commitment	biological_process	0.017768	0.78736	3	1245	9	18463	ENSMMUG00000005747,ENSMMUG00000021371,ENSMMUG00000008273
GO:0008284	positive regulation of cell proliferation	biological_process	0.017868	0.78997	54	1245	552	18463	ENSMMUG00000019870,ENSMMUG00000005109,ENSMMUG00000016464,ENSMMUG00000003683,ENSMMUG00000017477,ENSMMUG00000018445,ENSMMUG00000020780,ENSMMUG00000042809,ENSMMUG00000021371,ENSMMUG00000002569,ENSMMUG00000005747,ENSMMUG00000007356,ENSMMUG00000000426,ENSMMUG00000026981,ENSMMUG00000014742,ENSMMUG00000004919,ENSMMUG00000044953,ENSMMUG00000019496,ENSMMUG00000007221,ENSMMUG00000018473,ENSMMUG00000002368,…
GO:0035306	positive regulation of dephosphorylation	biological_process	0.017976	0.79116	7	1245	36	18463	ENSMMUG00000022686,ENSMMUG00000019771,ENSMMUG00000016450,ENSMMUG00000007717,ENSMMUG00000001801,ENSMMUG00000011557,ENSMMUG00000041690
GO:0035307	positive regulation of protein dephosphorylation	biological_process	0.017976	0.79116	7	1245	36	18463	ENSMMUG00000001801,ENSMMUG00000016450,ENSMMUG00000007717,ENSMMUG00000019771,ENSMMUG00000022686,ENSMMUG00000041690,ENSMMUG00000011557
GO:1902564	negative regulation of neutrophil activation	biological_process	0.018135	0.79486	2	1245	3	18463	ENSMMUG00000041690,ENSMMUG00000008130
GO:0031571	mitotic G1 DNA damage checkpoint	biological_process	0.018142	0.79486	4	1245	14	18463	ENSMMUG00000017610,ENSMMUG00000002368,ENSMMUG00000008639,ENSMMUG00000002569
GO:0007009	plasma membrane organization	biological_process	0.0182	0.79559	33	1245	284	18463	ENSMMUG00000019771,ENSMMUG00000012969,ENSMMUG00000048207,ENSMMUG00000009354,ENSMMUG00000017478,ENSMMUG00000016281,ENSMMUG00000041130,ENSMMUG00000022877,ENSMMUG00000008351,ENSMMUG00000021787,ENSMMUG00000021055,ENSMMUG00000038708,ENSMMUG00000012000,ENSMMUG00000007209,ENSMMUG00000028734,ENSMMUG00000021516,ENSMMUG00000007811,ENSMMUG00000005427,ENSMMUG00000012145,ENSMMUG00000015267,ENSMMUG00000015314,…
GO:0008021	synaptic vesicle	cellular_component	0.018289	0.79771	15	1245	109	18463	ENSMMUG00000017669,ENSMMUG00000005435,ENSMMUG00000005729,ENSMMUG00000011741,ENSMMUG00000002697,ENSMMUG00000018102,ENSMMUG00000038708,ENSMMUG00000003236,ENSMMUG00000007960,ENSMMUG00000011401,ENSMMUG00000013028,ENSMMUG00000021842,ENSMMUG00000005027,ENSMMUG00000021544,ENSMMUG00000048207
GO:0070129	regulation of mitochondrial translation	biological_process	0.018334	0.79788	5	1245	21	18463	ENSMMUG00000002717,ENSMMUG00000001003,ENSMMUG00000007933,ENSMMUG00000010403,ENSMMUG00000012607
GO:0018216	peptidyl-arginine methylation	biological_process	0.018389	0.79825	4	1245	15	18463	ENSMMUG00000014168,ENSMMUG00000004401,ENSMMUG00000003029,ENSMMUG00000015803
GO:0050850	positive regulation of calcium-mediated signaling	biological_process	0.018479	0.79825	5	1245	22	18463	ENSMMUG00000001404,ENSMMUG00000016450,ENSMMUG00000013202,ENSMMUG00000021545,ENSMMUG00000001748
GO:0010594	regulation of endothelial cell migration	biological_process	0.018589	0.79825	16	1245	115	18463	ENSMMUG00000014204,ENSMMUG00000011459,ENSMMUG00000007221,ENSMMUG00000001850,ENSMMUG00000004124,ENSMMUG00000018693,ENSMMUG00000000768,ENSMMUG00000003683,ENSMMUG00000000270,ENSMMUG00000017927,ENSMMUG00000011910,ENSMMUG00000018445,ENSMMUG00000021655,ENSMMUG00000004639,ENSMMUG00000021371,ENSMMUG00000013048
GO:0051640	organelle localization	biological_process	0.018652	0.79825	43	1245	405	18463	ENSMMUG00000006421,ENSMMUG00000006101,ENSMMUG00000021842,ENSMMUG00000004659,ENSMMUG00000012094,ENSMMUG00000018445,ENSMMUG00000022010,ENSMMUG00000007676,ENSMMUG00000005027,ENSMMUG00000022159,ENSMMUG00000011401,ENSMMUG00000003236,ENSMMUG00000019457,ENSMMUG00000011459,ENSMMUG00000048207,ENSMMUG00000023255,ENSMMUG00000005016,ENSMMUG00000023397,ENSMMUG00000016281,ENSMMUG00000041958,ENSMMUG00000015663,…
GO:0032147	activation of protein kinase activity	biological_process	0.018707	0.79825	24	1245	203	18463	ENSMMUG00000020274,ENSMMUG00000006581,ENSMMUG00000017758,ENSMMUG00000030597,ENSMMUG00000017496,ENSMMUG00000014482,ENSMMUG00000023046,ENSMMUG00000041690,ENSMMUG00000012126,ENSMMUG00000006761,ENSMMUG00000001314,ENSMMUG00000011459,ENSMMUG00000010811,ENSMMUG00000019223,ENSMMUG00000019564,ENSMMUG00000004639,ENSMMUG00000002404,ENSMMUG00000016757,ENSMMUG00000000605,ENSMMUG00000018141,ENSMMUG00000000270,…
GO:0032516	positive regulation of phosphoprotein phosphatase activity	biological_process	0.018781	0.79825	4	1245	14	18463	ENSMMUG00000001801,ENSMMUG00000022686,ENSMMUG00000041690,ENSMMUG00000011557
GO:0008519	ammonium transmembrane transporter activity	molecular_function	0.018839	0.79825	5	1245	20	18463	ENSMMUG00000008187,ENSMMUG00000012742,ENSMMUG00000015024,ENSMMUG00000007087,ENSMMUG00000017965
GO:2000300	regulation of synaptic vesicle exocytosis	biological_process	0.019069	0.79825	9	1245	53	18463	ENSMMUG00000043994,ENSMMUG00000018445,ENSMMUG00000005729,ENSMMUG00000011401,ENSMMUG00000003236,ENSMMUG00000005016,ENSMMUG00000006421,ENSMMUG00000007785,ENSMMUG00000005027
GO:0022037	metencephalon development	biological_process	0.019138	0.79825	11	1245	74	18463	ENSMMUG00000005747,ENSMMUG00000004228,ENSMMUG00000031977,ENSMMUG00000014756,ENSMMUG00000008639,ENSMMUG00000043445,ENSMMUG00000002651,ENSMMUG00000001404,ENSMMUG00000006300,ENSMMUG00000018986,ENSMMUG00000018445
GO:0072718	response to cisplatin	biological_process	0.019144	0.79825	2	1245	3	18463	ENSMMUG00000022864,ENSMMUG00000007221
GO:0072719	cellular response to cisplatin	biological_process	0.019144	0.79825	2	1245	3	18463	ENSMMUG00000022864,ENSMMUG00000007221
GO:0000182	rDNA binding	molecular_function	0.01916	0.79825	3	1245	8	18463	ENSMMUG00000008254,ENSMMUG00000001267,ENSMMUG00000006761
GO:0001501	skeletal system development	biological_process	0.019374	0.79825	38	1245	362	18463	ENSMMUG00000046942,ENSMMUG00000044043,ENSMMUG00000000556,ENSMMUG00000002961,ENSMMUG00000046368,ENSMMUG00000012000,ENSMMUG00000010451,ENSMMUG00000011765,ENSMMUG00000022390,ENSMMUG00000013280,ENSMMUG00000002660,ENSMMUG00000023377,ENSMMUG00000021517,ENSMMUG00000010621,ENSMMUG00000009330,ENSMMUG00000011910,ENSMMUG00000020121,ENSMMUG00000006077,ENSMMUG00000000044,ENSMMUG00000004401,ENSMMUG00000005096,…
GO:0004332	fructose-bisphosphate aldolase activity	molecular_function	0.019376	0.79825	2	1245	4	18463	ENSMMUG00000020322,ENSMMUG00000000983
GO:0005794	Golgi apparatus	cellular_component	0.019429	0.79825	94	1245	993	18463	ENSMMUG00000002373,ENSMMUG00000015696,ENSMMUG00000011557,ENSMMUG00000004242,ENSMMUG00000017496,ENSMMUG00000041160,ENSMMUG00000045740,ENSMMUG00000007676,ENSMMUG00000007731,ENSMMUG00000046381,ENSMMUG00000020426,ENSMMUG00000002697,ENSMMUG00000021415,ENSMMUG00000018206,ENSMMUG00000001273,ENSMMUG00000009498,ENSMMUG00000011278,ENSMMUG00000004919,ENSMMUG00000005414,ENSMMUG00000018021,ENSMMUG00000015911,…
GO:0046887	positive regulation of hormone secretion	biological_process	0.019433	0.79825	10	1245	68	18463	ENSMMUG00000013143,ENSMMUG00000019734,ENSMMUG00000022390,ENSMMUG00000005222,ENSMMUG00000048207,ENSMMUG00000017622,ENSMMUG00000007209,ENSMMUG00000040529,ENSMMUG00000021415,ENSMMUG00000014425
GO:0090370	negative regulation of cholesterol efflux	biological_process	0.019543	0.79825	2	1245	3	18463	ENSMMUG00000007356,ENSMMUG00000003357
GO:0031175	neuron projection development	biological_process	0.019548	0.79825	63	1245	621	18463	ENSMMUG00000010811,ENSMMUG00000023382,ENSMMUG00000020117,ENSMMUG00000000358,ENSMMUG00000005027,ENSMMUG00000007676,ENSMMUG00000020274,ENSMMUG00000018963,ENSMMUG00000015512,ENSMMUG00000017496,ENSMMUG00000001074,ENSMMUG00000003304,ENSMMUG00000004869,ENSMMUG00000016218,ENSMMUG00000011563,ENSMMUG00000006571,ENSMMUG00000018797,ENSMMUG00000018445,ENSMMUG00000012314,ENSMMUG00000012094,ENSMMUG00000004659,…
GO:0051270	regulation of cellular component movement	biological_process	0.019648	0.79825	70	1245	720	18463	ENSMMUG00000000270,ENSMMUG00000005618,ENSMMUG00000002777,ENSMMUG00000003683,ENSMMUG00000023340,ENSMMUG00000003074,ENSMMUG00000015434,ENSMMUG00000019605,ENSMMUG00000019496,ENSMMUG00000010811,ENSMMUG00000007221,ENSMMUG00000011459,ENSMMUG00000001021,ENSMMUG00000005047,ENSMMUG00000018693,ENSMMUG00000007866,ENSMMUG00000037461,ENSMMUG00000000768,ENSMMUG00000019696,ENSMMUG00000009330,ENSMMUG00000021655,…
GO:0048713	regulation of oligodendrocyte differentiation	biological_process	0.019679	0.79825	5	1245	23	18463	ENSMMUG00000007356,ENSMMUG00000044043,ENSMMUG00000021447,ENSMMUG00000011907,ENSMMUG00000017652
GO:0050772	positive regulation of axonogenesis	biological_process	0.019695	0.79825	9	1245	52	18463	ENSMMUG00000012314,ENSMMUG00000047685,ENSMMUG00000016720,ENSMMUG00000005127,ENSMMUG00000001314,ENSMMUG00000003074,ENSMMUG00000019564,ENSMMUG00000009688,ENSMMUG00000007676
GO:0001678	cellular glucose homeostasis	biological_process	0.01971	0.79825	12	1245	79	18463	ENSMMUG00000048207,ENSMMUG00000043269,ENSMMUG00000019734,ENSMMUG00000022390,ENSMMUG00000003721,ENSMMUG00000044953,ENSMMUG00000040529,ENSMMUG00000007209,ENSMMUG00000014425,ENSMMUG00000021415,ENSMMUG00000015302,ENSMMUG00000012008
GO:0004674	protein serine/threonine kinase activity	molecular_function	0.019751	0.79825	41	1245	381	18463	ENSMMUG00000017927,ENSMMUG00000020534,ENSMMUG00000003782,ENSMMUG00000012972,ENSMMUG00000001748,ENSMMUG00000015925,ENSMMUG00000023622,ENSMMUG00000005144,ENSMMUG00000015001,ENSMMUG00000002965,ENSMMUG00000018141,ENSMMUG00000014131,ENSMMUG00000019564,ENSMMUG00000001187,ENSMMUG00000014425,ENSMMUG00000016530,ENSMMUG00000001314,ENSMMUG00000030597,ENSMMUG00000014482,ENSMMUG00000008351,ENSMMUG00000003369,…
GO:0010595	positive regulation of endothelial cell migration	biological_process	0.019763	0.79825	11	1245	70	18463	ENSMMUG00000017927,ENSMMUG00000011459,ENSMMUG00000018445,ENSMMUG00000007221,ENSMMUG00000001850,ENSMMUG00000003683,ENSMMUG00000000270,ENSMMUG00000004124,ENSMMUG00000018693,ENSMMUG00000021655,ENSMMUG00000021371
GO:0043679	axon terminus	cellular_component	0.019787	0.79825	9	1245	57	18463	ENSMMUG00000005027,ENSMMUG00000044539,ENSMMUG00000016837,ENSMMUG00000006775,ENSMMUG00000005016,ENSMMUG00000007209,ENSMMUG00000015663,ENSMMUG00000043994,ENSMMUG00000017669
GO:1990502	dense core granule maturation	biological_process	0.019798	0.79825	2	1245	3	18463	ENSMMUG00000012008,ENSMMUG00000021415
GO:1904018	positive regulation of vasculature development	biological_process	0.019862	0.79825	16	1245	123	18463	ENSMMUG00000021371,ENSMMUG00000002389,ENSMMUG00000021655,ENSMMUG00000013048,ENSMMUG00000000270,ENSMMUG00000003683,ENSMMUG00000020121,ENSMMUG00000042809,ENSMMUG00000017927,ENSMMUG00000011910,ENSMMUG00000000477,ENSMMUG00000004124,ENSMMUG00000010707,ENSMMUG00000007209,ENSMMUG00000007221,ENSMMUG00000011459
GO:0032970	regulation of actin filament-based process	biological_process	0.019899	0.79825	33	1245	312	18463	ENSMMUG00000019172,ENSMMUG00000010849,ENSMMUG00000013545,ENSMMUG00000006894,ENSMMUG00000047685,ENSMMUG00000019696,ENSMMUG00000016902,ENSMMUG00000009405,ENSMMUG00000019232,ENSMMUG00000000477,ENSMMUG00000010311,ENSMMUG00000029062,ENSMMUG00000005488,ENSMMUG00000014425,ENSMMUG00000000426,ENSMMUG00000013048,ENSMMUG00000011332,ENSMMUG00000015434,ENSMMUG00000006101,ENSMMUG00000004659,ENSMMUG00000005618,…
GO:1902017	regulation of cilium assembly	biological_process	0.019921	0.79825	8	1245	43	18463	ENSMMUG00000003786,ENSMMUG00000007315,ENSMMUG00000011614,ENSMMUG00000011332,ENSMMUG00000000044,ENSMMUG00000002503,ENSMMUG00000001321,ENSMMUG00000001187
GO:0016401	palmitoyl-CoA oxidase activity	molecular_function	0.019945	0.79825	2	1245	3	18463	ENSMMUG00000014172,ENSMMUG00000000990
GO:0035276	ethanol binding	molecular_function	0.019974	0.79825	2	1245	3	18463	ENSMMUG00000014425,ENSMMUG00000011253
GO:0042608	T cell receptor binding	molecular_function	0.019974	0.79825	2	1245	3	18463	ENSMMUG00000021945,ENSMMUG00000009366
GO:0031235	intrinsic component of the cytoplasmic side of the plasma membrane	cellular_component	0.019974	0.79825	2	1245	3	18463	ENSMMUG00000007434,ENSMMUG00000014168
GO:0008384	IkappaB kinase activity	molecular_function	0.019974	0.79825	2	1245	3	18463	ENSMMUG00000002526,ENSMMUG00000008351
GO:0043366	beta selection	biological_process	0.019974	0.79825	2	1245	3	18463	ENSMMUG00000021545,ENSMMUG00000001748
GO:0015199	amino-acid betaine transmembrane transporter activity	molecular_function	0.019974	0.79825	2	1245	3	18463	ENSMMUG00000007087,ENSMMUG00000008187
GO:0015226	carnitine transmembrane transporter activity	molecular_function	0.019974	0.79825	2	1245	3	18463	ENSMMUG00000008187,ENSMMUG00000007087
GO:1902603	carnitine transmembrane transport	biological_process	0.019974	0.79825	2	1245	3	18463	ENSMMUG00000007087,ENSMMUG00000008187
GO:0004999	vasoactive intestinal polypeptide receptor activity	molecular_function	0.019974	0.79825	2	1245	3	18463	ENSMMUG00000005299,ENSMMUG00000019897
GO:0044877	macromolecular complex binding	molecular_function	0.020054	0.79825	121	1245	1392	18463	ENSMMUG00000019807,ENSMMUG00000010649,ENSMMUG00000000426,ENSMMUG00000017361,ENSMMUG00000010199,ENSMMUG00000019924,ENSMMUG00000021371,ENSMMUG00000004639,ENSMMUG00000005921,ENSMMUG00000015800,ENSMMUG00000007967,ENSMMUG00000020995,ENSMMUG00000001535,ENSMMUG00000028767,ENSMMUG00000005686,ENSMMUG00000020786,ENSMMUG00000004659,ENSMMUG00000023375,ENSMMUG00000047630,ENSMMUG00000016464,ENSMMUG00000003149,…
GO:0051591	response to cAMP	biological_process	0.020086	0.79825	7	1245	38	18463	ENSMMUG00000002373,ENSMMUG00000000477,ENSMMUG00000010164,ENSMMUG00000006532,ENSMMUG00000019457,ENSMMUG00000021354,ENSMMUG00000015051
GO:0060148	positive regulation of posttranscriptional gene silencing	biological_process	0.020138	0.79825	5	1245	20	18463	ENSMMUG00000008639,ENSMMUG00000010707,ENSMMUG00000044953,ENSMMUG00000019564,ENSMMUG00000044736
GO:0071320	cellular response to cAMP	biological_process	0.020212	0.79825	6	1245	29	18463	ENSMMUG00000021354,ENSMMUG00000019457,ENSMMUG00000015051,ENSMMUG00000006532,ENSMMUG00000000477,ENSMMUG00000002373
GO:0021778	oligodendrocyte cell fate specification	biological_process	0.020235	0.79825	2	1245	4	18463	ENSMMUG00000005747,ENSMMUG00000017652
GO:0021779	oligodendrocyte cell fate commitment	biological_process	0.020235	0.79825	2	1245	4	18463	ENSMMUG00000017652,ENSMMUG00000005747
GO:0021780	glial cell fate specification	biological_process	0.020235	0.79825	2	1245	4	18463	ENSMMUG00000005747,ENSMMUG00000017652
GO:0051023	regulation of immunoglobulin secretion	biological_process	0.020353	0.80126	3	1245	9	18463	ENSMMUG00000003683,ENSMMUG00000048207,ENSMMUG00000011527
GO:0009303	rRNA transcription	biological_process	0.020765	0.81464	5	1245	21	18463	ENSMMUG00000045903,ENSMMUG00000022864,ENSMMUG00000011277,ENSMMUG00000008254,ENSMMUG00000008639
GO:0014883	transition between fast and slow fiber	biological_process	0.020795	0.81464	3	1245	8	18463	ENSMMUG00000006169,ENSMMUG00000005618,ENSMMUG00000046222
GO:0055037	recycling endosome	cellular_component	0.020901	0.81464	14	1245	99	18463	ENSMMUG00000005427,ENSMMUG00000012094,ENSMMUG00000003864,ENSMMUG00000018772,ENSMMUG00000007209,ENSMMUG00000013747,ENSMMUG00000018313,ENSMMUG00000045294,ENSMMUG00000021415,ENSMMUG00000017621,ENSMMUG00000018800,ENSMMUG00000012974,ENSMMUG00000008127,ENSMMUG00000007785
GO:0032233	positive regulation of actin filament bundle assembly	biological_process	0.020977	0.81464	8	1245	47	18463	ENSMMUG00000010849,ENSMMUG00000002382,ENSMMUG00000010311,ENSMMUG00000002772,ENSMMUG00000000426,ENSMMUG00000000477,ENSMMUG00000015434,ENSMMUG00000010102
GO:0070131	positive regulation of mitochondrial translation	biological_process	0.020986	0.81464	4	1245	15	18463	ENSMMUG00000002717,ENSMMUG00000007933,ENSMMUG00000001003,ENSMMUG00000010403
GO:0044764	multi-organism cellular process	biological_process	0.020999	0.81464	29	1245	266	18463	ENSMMUG00000009688,ENSMMUG00000002569,ENSMMUG00000000871,ENSMMUG00000041988,ENSMMUG00000008639,ENSMMUG00000018492,ENSMMUG00000004657,ENSMMUG00000046736,ENSMMUG00000008455,ENSMMUG00000015925,ENSMMUG00000022686,ENSMMUG00000003094,ENSMMUG00000010092,ENSMMUG00000016450,ENSMMUG00000007669,ENSMMUG00000020121,ENSMMUG00000015097,ENSMMUG00000007087,ENSMMUG00000007681,ENSMMUG00000005985,ENSMMUG00000007866,…
GO:0045685	regulation of glial cell differentiation	biological_process	0.021043	0.81464	7	1245	39	18463	ENSMMUG00000021447,ENSMMUG00000044043,ENSMMUG00000007356,ENSMMUG00000044953,ENSMMUG00000017652,ENSMMUG00000011907,ENSMMUG00000018797
GO:0070727	cellular macromolecule localization	biological_process	0.02106	0.81464	118	1245	1308	18463	ENSMMUG00000047685,ENSMMUG00000045294,ENSMMUG00000022686,ENSMMUG00000016593,ENSMMUG00000019696,ENSMMUG00000003620,ENSMMUG00000001748,ENSMMUG00000022877,ENSMMUG00000007839,ENSMMUG00000009354,ENSMMUG00000021934,ENSMMUG00000028734,ENSMMUG00000010707,ENSMMUG00000020658,ENSMMUG00000012000,ENSMMUG00000012126,ENSMMUG00000008129,ENSMMUG00000005488,ENSMMUG00000005396,ENSMMUG00000015267,ENSMMUG00000005427,…
GO:0007420	brain development	biological_process	0.021095	0.81464	44	1245	433	18463	ENSMMUG00000008639,ENSMMUG00000017652,ENSMMUG00000011332,ENSMMUG00000005747,ENSMMUG00000021371,ENSMMUG00000004639,ENSMMUG00000007356,ENSMMUG00000004228,ENSMMUG00000020995,ENSMMUG00000020411,ENSMMUG00000018797,ENSMMUG00000018445,ENSMMUG00000038989,ENSMMUG00000005302,ENSMMUG00000017496,ENSMMUG00000005096,ENSMMUG00000003304,ENSMMUG00000022159,ENSMMUG00000018986,ENSMMUG00000023382,ENSMMUG00000001404,…
GO:0030222	eosinophil differentiation	biological_process	0.021113	0.81464	2	1245	4	18463	ENSMMUG00000021371,ENSMMUG00000016464
GO:0032153	cell division site	cellular_component	0.021161	0.81464	8	1245	44	18463	ENSMMUG00000008127,ENSMMUG00000006101,ENSMMUG00000010311,ENSMMUG00000023034,ENSMMUG00000017669,ENSMMUG00000029062,ENSMMUG00000019861,ENSMMUG00000014656
GO:1902578	single-organism localization	biological_process	0.021196	0.81464	278	1245	3416	18463	ENSMMUG00000003662,ENSMMUG00000020535,ENSMMUG00000013863,ENSMMUG00000018800,ENSMMUG00000021514,ENSMMUG00000019005,ENSMMUG00000022644,ENSMMUG00000008187,ENSMMUG00000047685,ENSMMUG00000011741,ENSMMUG00000010903,ENSMMUG00000022877,ENSMMUG00000001228,ENSMMUG00000017521,ENSMMUG00000004605,ENSMMUG00000021055,ENSMMUG00000007533,ENSMMUG00000012000,ENSMMUG00000021934,ENSMMUG00000015267,ENSMMUG00000001951,…
GO:0045111	intermediate filament cytoskeleton	cellular_component	0.021292	0.81631	18	1245	187	18463	ENSMMUG00000018681,ENSMMUG00000018216,ENSMMUG00000021636,ENSMMUG00000010165,ENSMMUG00000001510,ENSMMUG00000007209,ENSMMUG00000000388,ENSMMUG00000045353,ENSMMUG00000016096,ENSMMUG00000005021,ENSMMUG00000009895,ENSMMUG00000042629,ENSMMUG00000001192,ENSMMUG00000019857,ENSMMUG00000013048,ENSMMUG00000012764,ENSMMUG00000018218,ENSMMUG00000002303
GO:0045296	cadherin binding	molecular_function	0.021362	0.81631	9	1245	51	18463	ENSMMUG00000018206,ENSMMUG00000000768,ENSMMUG00000012314,ENSMMUG00000017985,ENSMMUG00000001713,ENSMMUG00000013506,ENSMMUG00000013048,ENSMMUG00000010393,ENSMMUG00000016902
GO:0009268	response to pH	biological_process	0.021483	0.81631	5	1245	22	18463	ENSMMUG00000019031,ENSMMUG00000002961,ENSMMUG00000022390,ENSMMUG00000020121,ENSMMUG00000006529
GO:1903076	regulation of protein localization to plasma membrane	biological_process	0.021483	0.81631	11	1245	72	18463	ENSMMUG00000019771,ENSMMUG00000009354,ENSMMUG00000048207,ENSMMUG00000021787,ENSMMUG00000005985,ENSMMUG00000007866,ENSMMUG00000021055,ENSMMUG00000019457,ENSMMUG00000007209,ENSMMUG00000011459,ENSMMUG00000015267
GO:1904375	regulation of protein localization to cell periphery	biological_process	0.021483	0.81631	11	1245	72	18463	ENSMMUG00000011459,ENSMMUG00000015267,ENSMMUG00000019457,ENSMMUG00000007209,ENSMMUG00000005985,ENSMMUG00000021787,ENSMMUG00000007866,ENSMMUG00000021055,ENSMMUG00000019771,ENSMMUG00000009354,ENSMMUG00000048207
GO:0000165	MAPK cascade	biological_process	0.021492	0.81631	56	1245	576	18463	ENSMMUG00000020274,ENSMMUG00000002382,ENSMMUG00000017496,ENSMMUG00000001074,ENSMMUG00000017758,ENSMMUG00000011557,ENSMMUG00000016212,ENSMMUG00000018693,ENSMMUG00000002373,ENSMMUG00000019457,ENSMMUG00000023290,ENSMMUG00000023382,ENSMMUG00000010811,ENSMMUG00000004639,ENSMMUG00000002404,ENSMMUG00000016757,ENSMMUG00000041847,ENSMMUG00000004919,ENSMMUG00000000426,ENSMMUG00000019807,ENSMMUG00000008833,…
GO:0035148	tube formation	biological_process	0.021576	0.81651	15	1245	111	18463	ENSMMUG00000010621,ENSMMUG00000004396,ENSMMUG00000044043,ENSMMUG00000007828,ENSMMUG00000020995,ENSMMUG00000014756,ENSMMUG00000002772,ENSMMUG00000012727,ENSMMUG00000004639,ENSMMUG00000007356,ENSMMUG00000002660,ENSMMUG00000011614,ENSMMUG00000005096,ENSMMUG00000011332,ENSMMUG00000018963
GO:0000139	Golgi membrane	cellular_component	0.021581	0.81651	33	1245	304	18463	ENSMMUG00000021415,ENSMMUG00000001273,ENSMMUG00000018206,ENSMMUG00000002697,ENSMMUG00000013747,ENSMMUG00000007731,ENSMMUG00000001403,ENSMMUG00000008870,ENSMMUG00000045740,ENSMMUG00000001021,ENSMMUG00000017496,ENSMMUG00000012974,ENSMMUG00000005103,ENSMMUG00000006503,ENSMMUG00000015911,ENSMMUG00000004657,ENSMMUG00000006398,ENSMMUG00000021934,ENSMMUG00000007209,ENSMMUG00000006475,ENSMMUG00000005435,…
GO:0071467	cellular response to pH	biological_process	0.021656	0.81775	4	1245	15	18463	ENSMMUG00000022390,ENSMMUG00000020121,ENSMMUG00000006529,ENSMMUG00000002961
GO:0044819	mitotic G1/S transition checkpoint	biological_process	0.021876	0.82443	4	1245	15	18463	ENSMMUG00000002368,ENSMMUG00000008639,ENSMMUG00000017610,ENSMMUG00000002569
GO:0098805	whole membrane	cellular_component	0.021932	0.82495	106	1245	1137	18463	ENSMMUG00000011401,ENSMMUG00000003236,ENSMMUG00000012974,ENSMMUG00000007087,ENSMMUG00000020033,ENSMMUG00000017249,ENSMMUG00000011377,ENSMMUG00000018519,ENSMMUG00000013681,ENSMMUG00000000994,ENSMMUG00000003789,ENSMMUG00000013747,ENSMMUG00000021688,ENSMMUG00000004657,ENSMMUG00000017965,ENSMMUG00000006503,ENSMMUG00000021945,ENSMMUG00000002850,ENSMMUG00000017100,ENSMMUG00000011527,ENSMMUG00000015051,…
GO:0045935	positive regulation of nucleobase-containing compound metabolic process	biological_process	0.022068	0.82847	137	1245	1607	18463	ENSMMUG00000001404,ENSMMUG00000006761,ENSMMUG00000009151,ENSMMUG00000015017,ENSMMUG00000003736,ENSMMUG00000016215,ENSMMUG00000011328,ENSMMUG00000017758,ENSMMUG00000018963,ENSMMUG00000016464,ENSMMUG00000020786,ENSMMUG00000042809,ENSMMUG00000001535,ENSMMUG00000018445,ENSMMUG00000006421,ENSMMUG00000021371,ENSMMUG00000004639,ENSMMUG00000007356,ENSMMUG00000004919,ENSMMUG00000010696,ENSMMUG00000022111,…
GO:0045766	positive regulation of angiogenesis	biological_process	0.022157	0.82909	15	1245	115	18463	ENSMMUG00000002389,ENSMMUG00000021371,ENSMMUG00000021655,ENSMMUG00000013048,ENSMMUG00000000477,ENSMMUG00000004124,ENSMMUG00000000270,ENSMMUG00000010707,ENSMMUG00000003683,ENSMMUG00000007221,ENSMMUG00000017927,ENSMMUG00000011910,ENSMMUG00000011459,ENSMMUG00000042809,ENSMMUG00000020121
GO:0043550	regulation of lipid kinase activity	biological_process	0.02217	0.82909	8	1245	47	18463	ENSMMUG00000021446,ENSMMUG00000011526,ENSMMUG00000004639,ENSMMUG00000006623,ENSMMUG00000006880,ENSMMUG00000019771,ENSMMUG00000017214,ENSMMUG00000011557
GO:0071156	regulation of cell cycle arrest	biological_process	0.022226	0.82959	8	1245	50	18463	ENSMMUG00000002569,ENSMMUG00000004639,ENSMMUG00000043626,ENSMMUG00000008639,ENSMMUG00000007209,ENSMMUG00000022686,ENSMMUG00000022859,ENSMMUG00000002368
GO:0046364	monosaccharide biosynthetic process	biological_process	0.022414	0.83341	9	1245	60	18463	ENSMMUG00000041670,ENSMMUG00000020050,ENSMMUG00000019993,ENSMMUG00000014756,ENSMMUG00000021808,ENSMMUG00000023029,ENSMMUG00000006532,ENSMMUG00000020586,ENSMMUG00000005005
GO:0004367	glycerol-3-phosphate dehydrogenase [NAD+] activity	molecular_function	0.0225	0.83341	2	1245	4	18463	ENSMMUG00000006532,ENSMMUG00000019696
GO:0009331	glycerol-3-phosphate dehydrogenase complex	cellular_component	0.0225	0.83341	2	1245	4	18463	ENSMMUG00000019696,ENSMMUG00000006532
GO:0046168	glycerol-3-phosphate catabolic process	biological_process	0.0225	0.83341	2	1245	4	18463	ENSMMUG00000006532,ENSMMUG00000019696
GO:0044273	sulfur compound catabolic process	biological_process	0.022629	0.83658	5	1245	22	18463	ENSMMUG00000016306,ENSMMUG00000018747,ENSMMUG00000020999,ENSMMUG00000018634,ENSMMUG00000011795
GO:0050790	regulation of catalytic activity	biological_process	0.022712	0.83807	148	1245	1707	18463	ENSMMUG00000018141,ENSMMUG00000019564,ENSMMUG00000012969,ENSMMUG00000048207,ENSMMUG00000023674,ENSMMUG00000011526,ENSMMUG00000010849,ENSMMUG00000017927,ENSMMUG00000020534,ENSMMUG00000016720,ENSMMUG00000006095,ENSMMUG00000023046,ENSMMUG00000021057,ENSMMUG00000006623,ENSMMUG00000019993,ENSMMUG00000008351,ENSMMUG00000041101,ENSMMUG00000020949,ENSMMUG00000021986,ENSMMUG00000001314,ENSMMUG00000008260,…
GO:0021781	glial cell fate commitment	biological_process	0.022831	0.84085	3	1245	10	18463	ENSMMUG00000005747,ENSMMUG00000044043,ENSMMUG00000017652
GO:0044306	neuron projection terminus	cellular_component	0.022947	0.84352	10	1245	67	18463	ENSMMUG00000016837,ENSMMUG00000017450,ENSMMUG00000005016,ENSMMUG00000006775,ENSMMUG00000005027,ENSMMUG00000044539,ENSMMUG00000043994,ENSMMUG00000017669,ENSMMUG00000015663,ENSMMUG00000007209
GO:0009991	response to extracellular stimulus	biological_process	0.023051	0.84442	38	1245	368	18463	ENSMMUG00000006515,ENSMMUG00000023375,ENSMMUG00000010164,ENSMMUG00000004659,ENSMMUG00000011332,ENSMMUG00000008639,ENSMMUG00000018961,ENSMMUG00000006761,ENSMMUG00000030914,ENSMMUG00000007221,ENSMMUG00000022859,ENSMMUG00000011277,ENSMMUG00000009394,ENSMMUG00000008047,ENSMMUG00000010543,ENSMMUG00000017711,ENSMMUG00000017758,ENSMMUG00000020050,ENSMMUG00000001179,ENSMMUG00000003357,ENSMMUG00000045294,…
GO:0043408	regulation of MAPK cascade	biological_process	0.023094	0.84442	52	1245	529	18463	ENSMMUG00000019564,ENSMMUG00000007483,ENSMMUG00000012969,ENSMMUG00000019223,ENSMMUG00000000605,ENSMMUG00000010213,ENSMMUG00000037461,ENSMMUG00000001748,ENSMMUG00000020534,ENSMMUG00000017927,ENSMMUG00000011910,ENSMMUG00000006581,ENSMMUG00000010311,ENSMMUG00000012207,ENSMMUG00000007586,ENSMMUG00000041690,ENSMMUG00000023046,ENSMMUG00000014482,ENSMMUG00000030597,ENSMMUG00000001314,ENSMMUG00000013202,…
GO:0046434	organophosphate catabolic process	biological_process	0.02314	0.84442	15	1245	119	18463	ENSMMUG00000038569,ENSMMUG00000006532,ENSMMUG00000041420,ENSMMUG00000010707,ENSMMUG00000007717,ENSMMUG00000019496,ENSMMUG00000015051,ENSMMUG00000019696,ENSMMUG00000010147,ENSMMUG00000011795,ENSMMUG00000005397,ENSMMUG00000002373,ENSMMUG00000008639,ENSMMUG00000005056,ENSMMUG00000006077
GO:0050794	regulation of cellular process	biological_process	0.023146	0.84442	650	1245	8600	18463	ENSMMUG00000016969,ENSMMUG00000011232,ENSMMUG00000030914,ENSMMUG00000008169,ENSMMUG00000023028,ENSMMUG00000014693,ENSMMUG00000031000,ENSMMUG00000004401,ENSMMUG00000005096,ENSMMUG00000017432,ENSMMUG00000007517,ENSMMUG00000018849,ENSMMUG00000008059,ENSMMUG00000019900,ENSMMUG00000002777,ENSMMUG00000045335,ENSMMUG00000008639,ENSMMUG00000014618,ENSMMUG00000020583,ENSMMUG00000003433,ENSMMUG00000014137,…
GO:0032008	positive regulation of TOR signaling	biological_process	0.023343	0.85004	6	1245	32	18463	ENSMMUG00000019232,ENSMMUG00000012126,ENSMMUG00000006515,ENSMMUG00000006761,ENSMMUG00000048344,ENSMMUG00000044953
GO:0008630	intrinsic apoptotic signaling pathway in response to DNA damage	biological_process	0.023444	0.85192	11	1245	78	18463	ENSMMUG00000008639,ENSMMUG00000005985,ENSMMUG00000018163,ENSMMUG00000005302,ENSMMUG00000023550,ENSMMUG00000016669,ENSMMUG00000002569,ENSMMUG00000002526,ENSMMUG00000021447,ENSMMUG00000014531,ENSMMUG00000021516
GO:0007603	phototransduction, visible light	biological_process	0.023483	0.85192	3	1245	8	18463	ENSMMUG00000002961,ENSMMUG00000017292,ENSMMUG00000017759
GO:0051928	positive regulation of calcium ion transport	biological_process	0.023673	0.85724	10	1245	67	18463	ENSMMUG00000022159,ENSMMUG00000006880,ENSMMUG00000000426,ENSMMUG00000021787,ENSMMUG00000007209,ENSMMUG00000012000,ENSMMUG00000011563,ENSMMUG00000017622,ENSMMUG00000023583,ENSMMUG00000011459
GO:0044783	G1 DNA damage checkpoint	biological_process	0.023804	0.8598	4	1245	15	18463	ENSMMUG00000002368,ENSMMUG00000008639,ENSMMUG00000017610,ENSMMUG00000002569
GO:0044801	single-organism membrane fusion	biological_process	0.023833	0.8598	17	1245	138	18463	ENSMMUG00000007839,ENSMMUG00000043994,ENSMMUG00000006515,ENSMMUG00000005016,ENSMMUG00000005222,ENSMMUG00000048207,ENSMMUG00000011765,ENSMMUG00000007293,ENSMMUG00000015479,ENSMMUG00000012000,ENSMMUG00000001003,ENSMMUG00000003236,ENSMMUG00000010543,ENSMMUG00000005027,ENSMMUG00000006850,ENSMMUG00000013053,ENSMMUG00000006623
GO:0044090	positive regulation of vacuole organization	biological_process	0.02401	0.86328	4	1245	16	18463	ENSMMUG00000001179,ENSMMUG00000009956,ENSMMUG00000012000,ENSMMUG00000006515
GO:0070898	RNA polymerase III transcriptional preinitiation complex assembly	biological_process	0.024018	0.86328	3	1245	8	18463	ENSMMUG00000029174,ENSMMUG00000001267,ENSMMUG00000022920
GO:0050806	positive regulation of synaptic transmission	biological_process	0.024219	0.8689	14	1245	100	18463	ENSMMUG00000018519,ENSMMUG00000018445,ENSMMUG00000020651,ENSMMUG00000023382,ENSMMUG00000007209,ENSMMUG00000007975,ENSMMUG00000021415,ENSMMUG00000014425,ENSMMUG00000011741,ENSMMUG00000021055,ENSMMUG00000019807,ENSMMUG00000003236,ENSMMUG00000048207,ENSMMUG00000006421
GO:0000975	regulatory region DNA binding	molecular_function	0.024382	0.86992	70	1245	770	18463	ENSMMUG00000008254,ENSMMUG00000000199,ENSMMUG00000012764,ENSMMUG00000014430,ENSMMUG00000043445,ENSMMUG00000023255,ENSMMUG00000015106,ENSMMUG00000022920,ENSMMUG00000010621,ENSMMUG00000001649,ENSMMUG00000023377,ENSMMUG00000018456,ENSMMUG00000006300,ENSMMUG00000019529,ENSMMUG00000005906,ENSMMUG00000011967,ENSMMUG00000010707,ENSMMUG00000003721,ENSMMUG00000011230,ENSMMUG00000022882,ENSMMUG00000008639,…
GO:0001067	regulatory region nucleic acid binding	molecular_function	0.024382	0.86992	70	1245	770	18463	ENSMMUG00000012764,ENSMMUG00000014430,ENSMMUG00000043445,ENSMMUG00000023255,ENSMMUG00000015106,ENSMMUG00000008254,ENSMMUG00000000199,ENSMMUG00000006300,ENSMMUG00000010621,ENSMMUG00000001649,ENSMMUG00000023377,ENSMMUG00000018456,ENSMMUG00000022920,ENSMMUG00000019529,ENSMMUG00000005906,ENSMMUG00000011230,ENSMMUG00000022882,ENSMMUG00000010707,ENSMMUG00000003721,ENSMMUG00000011967,ENSMMUG00000020411,…
GO:0044212	transcription regulatory region DNA binding	molecular_function	0.024382	0.86992	70	1245	770	18463	ENSMMUG00000020411,ENSMMUG00000043626,ENSMMUG00000005747,ENSMMUG00000008639,ENSMMUG00000049018,ENSMMUG00000005008,ENSMMUG00000021808,ENSMMUG00000039256,ENSMMUG00000004401,ENSMMUG00000029174,ENSMMUG00000043445,ENSMMUG00000023255,ENSMMUG00000014430,ENSMMUG00000015106,ENSMMUG00000012764,ENSMMUG00000000199,ENSMMUG00000008254,ENSMMUG00000006300,ENSMMUG00000023377,ENSMMUG00000018456,ENSMMUG00000010621,…
GO:0031078	histone deacetylase activity (H3-K14 specific)	molecular_function	0.024519	0.87158	3	1245	10	18463	ENSMMUG00000021655,ENSMMUG00000007592,ENSMMUG00000006077
GO:0032041	NAD-dependent histone deacetylase activity (H3-K14 specific)	molecular_function	0.024519	0.87158	3	1245	10	18463	ENSMMUG00000021655,ENSMMUG00000006077,ENSMMUG00000007592
GO:0006730	one-carbon metabolic process	biological_process	0.024643	0.87362	5	1245	25	18463	ENSMMUG00000018506,ENSMMUG00000016306,ENSMMUG00000018634,ENSMMUG00000012488,ENSMMUG00000007828
GO:0030687	preribosome, large subunit precursor	cellular_component	0.024666	0.87362	5	1245	30	18463	ENSMMUG00000016870,ENSMMUG00000018779,ENSMMUG00000038335,ENSMMUG00000015800,ENSMMUG00000003922
GO:0072049	comma-shaped body morphogenesis	biological_process	0.024921	0.87945	2	1245	5	18463	ENSMMUG00000011578,ENSMMUG00000044043
GO:0072050	S-shaped body morphogenesis	biological_process	0.024921	0.87945	2	1245	5	18463	ENSMMUG00000011578,ENSMMUG00000044043
GO:0015101	organic cation transmembrane transporter activity	molecular_function	0.025275	0.88987	4	1245	15	18463	ENSMMUG00000001951,ENSMMUG00000008187,ENSMMUG00000007087,ENSMMUG00000013863
GO:0007417	central nervous system development	biological_process	0.025342	0.88987	56	1245	581	18463	ENSMMUG00000000556,ENSMMUG00000008018,ENSMMUG00000046368,ENSMMUG00000011578,ENSMMUG00000010311,ENSMMUG00000044043,ENSMMUG00000031977,ENSMMUG00000014618,ENSMMUG00000048344,ENSMMUG00000021516,ENSMMUG00000014543,ENSMMUG00000005127,ENSMMUG00000010707,ENSMMUG00000000180,ENSMMUG00000010321,ENSMMUG00000011191,ENSMMUG00000008130,ENSMMUG00000011907,ENSMMUG00000023255,ENSMMUG00000043445,ENSMMUG00000023674,…
GO:0048661	positive regulation of smooth muscle cell proliferation	biological_process	0.025393	0.88987	5	1245	24	18463	ENSMMUG00000011557,ENSMMUG00000007221,ENSMMUG00000044043,ENSMMUG00000019496,ENSMMUG00000002382
GO:0048145	regulation of fibroblast proliferation	biological_process	0.0254	0.88987	9	1245	56	18463	ENSMMUG00000023550,ENSMMUG00000002569,ENSMMUG00000004639,ENSMMUG00000008639,ENSMMUG00000014464,ENSMMUG00000041690,ENSMMUG00000009330,ENSMMUG00000008790,ENSMMUG00000012000
GO:0071277	cellular response to calcium ion	biological_process	0.025555	0.89216	9	1245	56	18463	ENSMMUG00000021354,ENSMMUG00000011741,ENSMMUG00000005854,ENSMMUG00000005598,ENSMMUG00000001404,ENSMMUG00000014430,ENSMMUG00000020350,ENSMMUG00000005122,ENSMMUG00000017302
GO:0061572	actin filament bundle organization	biological_process	0.025557	0.89216	16	1245	122	18463	ENSMMUG00000002373,ENSMMUG00000015512,ENSMMUG00000006356,ENSMMUG00000000477,ENSMMUG00000002382,ENSMMUG00000002772,ENSMMUG00000010311,ENSMMUG00000048265,ENSMMUG00000029062,ENSMMUG00000005488,ENSMMUG00000019457,ENSMMUG00000000426,ENSMMUG00000015434,ENSMMUG00000010849,ENSMMUG00000023676,ENSMMUG00000010102
GO:0009894	regulation of catabolic process	biological_process	0.02563	0.89309	57	1245	591	18463	ENSMMUG00000018978,ENSMMUG00000006741,ENSMMUG00000017188,ENSMMUG00000004709,ENSMMUG00000022644,ENSMMUG00000023255,ENSMMUG00000002964,ENSMMUG00000017475,ENSMMUG00000000605,ENSMMUG00000045294,ENSMMUG00000022686,ENSMMUG00000037461,ENSMMUG00000012972,ENSMMUG00000019993,ENSMMUG00000000590,ENSMMUG00000006623,ENSMMUG00000009956,ENSMMUG00000049219,ENSMMUG00000019839,ENSMMUG00000014372,ENSMMUG00000014425,…
GO:0071333	cellular response to glucose stimulus	biological_process	0.025974	0.90167	10	1245	64	18463	ENSMMUG00000022390,ENSMMUG00000019734,ENSMMUG00000043269,ENSMMUG00000048207,ENSMMUG00000012008,ENSMMUG00000021415,ENSMMUG00000014425,ENSMMUG00000040529,ENSMMUG00000007209,ENSMMUG00000044953
GO:0007413	axonal fasciculation	biological_process	0.025981	0.90167	4	1245	16	18463	ENSMMUG00000023382,ENSMMUG00000018797,ENSMMUG00000003304,ENSMMUG00000011332
GO:0030971	receptor tyrosine kinase binding	molecular_function	0.026016	0.90167	8	1245	47	18463	ENSMMUG00000006581,ENSMMUG00000011821,ENSMMUG00000009354,ENSMMUG00000008639,ENSMMUG00000015064,ENSMMUG00000037461,ENSMMUG00000000270,ENSMMUG00000017477
GO:0001992	regulation of systemic arterial blood pressure by vasopressin	biological_process	0.026113	0.90335	2	1245	4	18463	ENSMMUG00000045962,ENSMMUG00000002255
GO:0060322	head development	biological_process	0.026157	0.90335	47	1245	472	18463	ENSMMUG00000021544,ENSMMUG00000023674,ENSMMUG00000014756,ENSMMUG00000023550,ENSMMUG00000019564,ENSMMUG00000011191,ENSMMUG00000043445,ENSMMUG00000023255,ENSMMUG00000008130,ENSMMUG00000002651,ENSMMUG00000017946,ENSMMUG00000008299,ENSMMUG00000015001,ENSMMUG00000006300,ENSMMUG00000031977,ENSMMUG00000010311,ENSMMUG00000044043,ENSMMUG00000008018,ENSMMUG00000005127,ENSMMUG00000048344,ENSMMUG00000014543,…
GO:0090083	regulation of inclusion body assembly	biological_process	0.026279	0.90595	3	1245	11	18463	ENSMMUG00000017906,ENSMMUG00000014204,ENSMMUG00000021516
GO:0010639	negative regulation of organelle organization	biological_process	0.026343	0.90653	30	1245	279	18463	ENSMMUG00000022371,ENSMMUG00000005488,ENSMMUG00000016096,ENSMMUG00000022159,ENSMMUG00000010543,ENSMMUG00000012677,ENSMMUG00000003201,ENSMMUG00000002772,ENSMMUG00000006623,ENSMMUG00000006356,ENSMMUG00000002373,ENSMMUG00000009405,ENSMMUG00000017432,ENSMMUG00000037461,ENSMMUG00000008323,ENSMMUG00000008281,ENSMMUG00000002503,ENSMMUG00000006515,ENSMMUG00000000322,ENSMMUG00000047685,ENSMMUG00000006894,…
GO:0006793	phosphorus metabolic process	biological_process	0.02645	0.90718	219	1245	2693	18463	ENSMMUG00000017758,ENSMMUG00000001074,ENSMMUG00000015661,ENSMMUG00000044865,ENSMMUG00000007834,ENSMMUG00000009151,ENSMMUG00000023382,ENSMMUG00000011677,ENSMMUG00000019457,ENSMMUG00000006761,ENSMMUG00000004919,ENSMMUG00000041847,ENSMMUG00000015892,ENSMMUG00000000426,ENSMMUG00000022111,ENSMMUG00000006421,ENSMMUG00000004639,ENSMMUG00000010495,ENSMMUG00000042809,ENSMMUG00000018445,ENSMMUG00000013679,…
GO:0019856	pyrimidine nucleobase biosynthetic process	biological_process	0.026455	0.90718	3	1245	9	18463	ENSMMUG00000010269,ENSMMUG00000023312,ENSMMUG00000004797
GO:1903050	regulation of proteolysis involved in cellular protein catabolic process	biological_process	0.026528	0.90809	22	1245	196	18463	ENSMMUG00000018978,ENSMMUG00000006741,ENSMMUG00000017188,ENSMMUG00000012887,ENSMMUG00000007356,ENSMMUG00000004639,ENSMMUG00000002569,ENSMMUG00000004709,ENSMMUG00000023255,ENSMMUG00000002964,ENSMMUG00000017475,ENSMMUG00000015892,ENSMMUG00000006515,ENSMMUG00000022686,ENSMMUG00000004396,ENSMMUG00000012462,ENSMMUG00000018329,ENSMMUG00000049219,ENSMMUG00000005302,ENSMMUG00000022371,ENSMMUG00000021516,…
GO:0005829	cytosol	cellular_component	0.026644	0.91045	233	1245	3064	18463	ENSMMUG00000021415,ENSMMUG00000019457,ENSMMUG00000009498,ENSMMUG00000017759,ENSMMUG00000006761,ENSMMUG00000013685,ENSMMUG00000004197,ENSMMUG00000004481,ENSMMUG00000031391,ENSMMUG00000011821,ENSMMUG00000022552,ENSMMUG00000018355,ENSMMUG00000011328,ENSMMUG00000003736,ENSMMUG00000017758,ENSMMUG00000005985,ENSMMUG00000004242,ENSMMUG00000028844,ENSMMUG00000012156,ENSMMUG00000003149,ENSMMUG00000008455,…
GO:0043299	leukocyte degranulation	biological_process	0.026704	0.91046	7	1245	39	18463	ENSMMUG00000048207,ENSMMUG00000022159,ENSMMUG00000004659,ENSMMUG00000008130,ENSMMUG00000011459,ENSMMUG00000001748,ENSMMUG00000041690
GO:0034122	negative regulation of toll-like receptor signaling pathway	biological_process	0.026845	0.91046	5	1245	22	18463	ENSMMUG00000011459,ENSMMUG00000041690,ENSMMUG00000020949,ENSMMUG00000044441,ENSMMUG00000004639
GO:0035971	peptidyl-histidine dephosphorylation	biological_process	0.026911	0.91046	1	1245	1	18463	ENSMMUG00000005047
GO:2000983	regulation of ATP citrate synthase activity	biological_process	0.026911	0.91046	1	1245	1	18463	ENSMMUG00000005047
GO:2000984	negative regulation of ATP citrate synthase activity	biological_process	0.026911	0.91046	1	1245	1	18463	ENSMMUG00000005047
GO:0048870	cell motility	biological_process	0.026973	0.91046	103	1245	1156	18463	ENSMMUG00000019496,ENSMMUG00000011459,ENSMMUG00000018519,ENSMMUG00000021519,ENSMMUG00000013681,ENSMMUG00000010811,ENSMMUG00000007221,ENSMMUG00000001021,ENSMMUG00000003304,ENSMMUG00000007866,ENSMMUG00000018693,ENSMMUG00000005047,ENSMMUG00000003683,ENSMMUG00000002777,ENSMMUG00000000270,ENSMMUG00000014411,ENSMMUG00000023340,ENSMMUG00000020411,ENSMMUG00000006101,ENSMMUG00000005747,ENSMMUG00000002569,…
GO:0051674	localization of cell	biological_process	0.026973	0.91046	103	1245	1156	18463	ENSMMUG00000021371,ENSMMUG00000004639,ENSMMUG00000007356,ENSMMUG00000001247,ENSMMUG00000000426,ENSMMUG00000013048,ENSMMUG00000002404,ENSMMUG00000011332,ENSMMUG00000004919,ENSMMUG00000047630,ENSMMUG00000011563,ENSMMUG00000018797,ENSMMUG00000018445,ENSMMUG00000004659,ENSMMUG00000015661,ENSMMUG00000002772,ENSMMUG00000018963,ENSMMUG00000017496,ENSMMUG00000017758,ENSMMUG00000011557,ENSMMUG00000001074,…
GO:0044446	intracellular organelle part	cellular_component	0.027277	0.91354	490	1245	6680	18463	ENSMMUG00000008155,ENSMMUG00000002701,ENSMMUG00000011578,ENSMMUG00000012677,ENSMMUG00000044496,ENSMMUG00000047511,ENSMMUG00000032030,ENSMMUG00000018216,ENSMMUG00000002926,ENSMMUG00000045353,ENSMMUG00000018931,ENSMMUG00000021986,ENSMMUG00000010722,ENSMMUG00000007811,ENSMMUG00000014720,ENSMMUG00000016096,ENSMMUG00000016539,ENSMMUG00000006464,ENSMMUG00000001192,ENSMMUG00000019482,ENSMMUG00000012300,…
GO:0038089	positive regulation of cell migration by vascular endothelial growth factor signaling pathway	biological_process	0.027335	0.91354	2	1245	4	18463	ENSMMUG00000017927,ENSMMUG00000004124
GO:0010719	negative regulation of epithelial to mesenchymal transition	biological_process	0.02734	0.91354	4	1245	16	18463	ENSMMUG00000004639,ENSMMUG00000044344,ENSMMUG00000015281,ENSMMUG00000015097
GO:0004190	aspartic-type endopeptidase activity	molecular_function	0.027344	0.91354	5	1245	26	18463	ENSMMUG00000013402,ENSMMUG00000007785,ENSMMUG00000005119,ENSMMUG00000003874,ENSMMUG00000039891
GO:0070001	aspartic-type peptidase activity	molecular_function	0.027344	0.91354	5	1245	26	18463	ENSMMUG00000003874,ENSMMUG00000005119,ENSMMUG00000013402,ENSMMUG00000007785,ENSMMUG00000039891
GO:0070742	C2H2 zinc finger domain binding	molecular_function	0.027346	0.91354	3	1245	9	18463	ENSMMUG00000019613,ENSMMUG00000021371,ENSMMUG00000016464
GO:0019058	viral life cycle	biological_process	0.027538	0.91837	24	1245	217	18463	ENSMMUG00000015097,ENSMMUG00000020121,ENSMMUG00000007669,ENSMMUG00000016450,ENSMMUG00000003094,ENSMMUG00000010092,ENSMMUG00000015925,ENSMMUG00000022686,ENSMMUG00000046736,ENSMMUG00000008455,ENSMMUG00000004657,ENSMMUG00000018492,ENSMMUG00000000871,ENSMMUG00000002569,ENSMMUG00000009688,ENSMMUG00000009151,ENSMMUG00000023679,ENSMMUG00000012000,ENSMMUG00000013202,ENSMMUG00000021055,ENSMMUG00000002373,…
GO:0031529	ruffle organization	biological_process	0.027602	0.91892	7	1245	39	18463	ENSMMUG00000015434,ENSMMUG00000002373,ENSMMUG00000005488,ENSMMUG00000002772,ENSMMUG00000010451,ENSMMUG00000047630,ENSMMUG00000021945
GO:0071248	cellular response to metal ion	biological_process	0.027753	0.92237	15	1245	122	18463	ENSMMUG00000017758,ENSMMUG00000014430,ENSMMUG00000020350,ENSMMUG00000005122,ENSMMUG00000007586,ENSMMUG00000043626,ENSMMUG00000017302,ENSMMUG00000007356,ENSMMUG00000007221,ENSMMUG00000019496,ENSMMUG00000021354,ENSMMUG00000005854,ENSMMUG00000011741,ENSMMUG00000005598,ENSMMUG00000001404
GO:0044389	ubiquitin-like protein ligase binding	molecular_function	0.027855	0.92418	28	1245	275	18463	ENSMMUG00000016329,ENSMMUG00000011526,ENSMMUG00000002569,ENSMMUG00000000605,ENSMMUG00000002964,ENSMMUG00000008833,ENSMMUG00000008639,ENSMMUG00000018313,ENSMMUG00000043281,ENSMMUG00000022686,ENSMMUG00000003683,ENSMMUG00000011527,ENSMMUG00000019611,ENSMMUG00000005434,ENSMMUG00000009059,ENSMMUG00000005302,ENSMMUG00000021055,ENSMMUG00000049219,ENSMMUG00000008921,ENSMMUG00000021516,ENSMMUG00000021447,…
GO:0071257	cellular response to electrical stimulus	biological_process	0.028147	0.93058	2	1245	4	18463	ENSMMUG00000001404,ENSMMUG00000022877
GO:1904627	response to phorbol 13-acetate 12-myristate	biological_process	0.02823	0.93058	2	1245	4	18463	ENSMMUG00000023340,ENSMMUG00000022159
GO:1904628	cellular response to phorbol 13-acetate 12-myristate	biological_process	0.02823	0.93058	2	1245	4	18463	ENSMMUG00000022159,ENSMMUG00000023340
GO:0034613	cellular protein localization	biological_process	0.02824	0.93058	116	1245	1299	18463	ENSMMUG00000019993,ENSMMUG00000008351,ENSMMUG00000041388,ENSMMUG00000010620,ENSMMUG00000009405,ENSMMUG00000003764,ENSMMUG00000000477,ENSMMUG00000021057,ENSMMUG00000007586,ENSMMUG00000013948,ENSMMUG00000010321,ENSMMUG00000005119,ENSMMUG00000007209,ENSMMUG00000001801,ENSMMUG00000006398,ENSMMUG00000013202,ENSMMUG00000015302,ENSMMUG00000007811,ENSMMUG00000020065,ENSMMUG00000005684,ENSMMUG00000016096,…
GO:0031667	response to nutrient levels	biological_process	0.028305	0.93113	36	1245	351	18463	ENSMMUG00000010164,ENSMMUG00000004659,ENSMMUG00000006515,ENSMMUG00000023375,ENSMMUG00000008639,ENSMMUG00000011277,ENSMMUG00000007221,ENSMMUG00000022859,ENSMMUG00000018961,ENSMMUG00000006761,ENSMMUG00000030914,ENSMMUG00000017711,ENSMMUG00000017758,ENSMMUG00000001179,ENSMMUG00000020050,ENSMMUG00000009394,ENSMMUG00000010543,ENSMMUG00000008047,ENSMMUG00000012972,ENSMMUG00000041958,ENSMMUG00000045294,…
GO:0046164	alcohol catabolic process	biological_process	0.028361	0.93142	8	1245	50	18463	ENSMMUG00000019496,ENSMMUG00000010147,ENSMMUG00000007717,ENSMMUG00000011253,ENSMMUG00000009088,ENSMMUG00000005397,ENSMMUG00000002373,ENSMMUG00000041670
GO:0097178	ruffle assembly	biological_process	0.028626	0.93851	6	1245	31	18463	ENSMMUG00000002373,ENSMMUG00000015434,ENSMMUG00000047630,ENSMMUG00000021945,ENSMMUG00000002772,ENSMMUG00000010451
GO:0032007	negative regulation of TOR signaling	biological_process	0.028681	0.93872	7	1245	38	18463	ENSMMUG00000020050,ENSMMUG00000023674,ENSMMUG00000030914,ENSMMUG00000022371,ENSMMUG00000009394,ENSMMUG00000019993,ENSMMUG00000000590
GO:0071326	cellular response to monosaccharide stimulus	biological_process	0.028824	0.94024	10	1245	65	18463	ENSMMUG00000019734,ENSMMUG00000043269,ENSMMUG00000022390,ENSMMUG00000048207,ENSMMUG00000012008,ENSMMUG00000040529,ENSMMUG00000007209,ENSMMUG00000044953,ENSMMUG00000021415,ENSMMUG00000014425
GO:0071331	cellular response to hexose stimulus	biological_process	0.028824	0.94024	10	1245	65	18463	ENSMMUG00000043269,ENSMMUG00000019734,ENSMMUG00000022390,ENSMMUG00000048207,ENSMMUG00000012008,ENSMMUG00000044953,ENSMMUG00000007209,ENSMMUG00000040529,ENSMMUG00000014425,ENSMMUG00000021415
GO:0051799	negative regulation of hair follicle development	biological_process	0.028918	0.94141	2	1245	4	18463	ENSMMUG00000020794,ENSMMUG00000010393
GO:0007165	signal transduction	biological_process	0.028957	0.94141	328	1245	4242	18463	ENSMMUG00000015267,ENSMMUG00000006927,ENSMMUG00000005127,ENSMMUG00000012126,ENSMMUG00000021055,ENSMMUG00000019232,ENSMMUG00000010311,ENSMMUG00000022877,ENSMMUG00000001228,ENSMMUG00000006457,ENSMMUG00000022686,ENSMMUG00000009330,ENSMMUG00000013170,ENSMMUG00000021514,ENSMMUG00000000391,ENSMMUG00000020535,ENSMMUG00000010811,ENSMMUG00000007293,ENSMMUG00000005302,ENSMMUG00000003304,ENSMMUG00000020274,…
GO:0021513	spinal cord dorsal/ventral patterning	biological_process	0.029022	0.94196	4	1245	17	18463	ENSMMUG00000012727,ENSMMUG00000007356,ENSMMUG00000005747,ENSMMUG00000004396
GO:0006796	phosphate-containing compound metabolic process	biological_process	0.029157	0.94395	215	1245	2649	18463	ENSMMUG00000001179,ENSMMUG00000018693,ENSMMUG00000005047,ENSMMUG00000020050,ENSMMUG00000004579,ENSMMUG00000020322,ENSMMUG00000018329,ENSMMUG00000002382,ENSMMUG00000022159,ENSMMUG00000019604,ENSMMUG00000019861,ENSMMUG00000016969,ENSMMUG00000002526,ENSMMUG00000011459,ENSMMUG00000030914,ENSMMUG00000019496,ENSMMUG00000008169,ENSMMUG00000010147,ENSMMUG00000017936,ENSMMUG00000002758,ENSMMUG00000008639,…
GO:0046683	response to organophosphorus	biological_process	0.029228	0.94395	9	1245	58	18463	ENSMMUG00000008260,ENSMMUG00000015051,ENSMMUG00000021354,ENSMMUG00000019457,ENSMMUG00000010164,ENSMMUG00000006532,ENSMMUG00000015459,ENSMMUG00000002373,ENSMMUG00000000477
GO:0042177	negative regulation of protein catabolic process	biological_process	0.029246	0.94395	16	1245	128	18463	ENSMMUG00000005302,ENSMMUG00000012000,ENSMMUG00000022371,ENSMMUG00000005729,ENSMMUG00000018978,ENSMMUG00000045077,ENSMMUG00000004709,ENSMMUG00000007356,ENSMMUG00000004639,ENSMMUG00000002569,ENSMMUG00000023255,ENSMMUG00000004657,ENSMMUG00000015892,ENSMMUG00000022686,ENSMMUG00000006515,ENSMMUG00000004396
GO:0021794	thalamus development	biological_process	0.029278	0.94395	3	1245	10	18463	ENSMMUG00000017652,ENSMMUG00000002651,ENSMMUG00000007356
GO:0001667	ameboidal-type cell migration	biological_process	0.029337	0.94428	32	1245	291	18463	ENSMMUG00000010213,ENSMMUG00000021655,ENSMMUG00000011910,ENSMMUG00000017927,ENSMMUG00000020121,ENSMMUG00000021887,ENSMMUG00000009330,ENSMMUG00000000768,ENSMMUG00000004124,ENSMMUG00000005729,ENSMMUG00000005488,ENSMMUG00000014425,ENSMMUG00000015434,ENSMMUG00000013048,ENSMMUG00000006101,ENSMMUG00000007356,ENSMMUG00000002569,ENSMMUG00000004639,ENSMMUG00000021371,ENSMMUG00000018445,ENSMMUG00000003683,…
GO:0034979	NAD-dependent protein deacetylase activity	molecular_function	0.02943	0.94571	4	1245	17	18463	ENSMMUG00000006077,ENSMMUG00000007592,ENSMMUG00000019955,ENSMMUG00000021655
GO:0031932	TORC2 complex	cellular_component	0.029529	0.94732	3	1245	9	18463	ENSMMUG00000009394,ENSMMUG00000019993,ENSMMUG00000019232
GO:0071392	cellular response to estradiol stimulus	biological_process	0.029773	0.95219	4	1245	18	18463	ENSMMUG00000019839,ENSMMUG00000043626,ENSMMUG00000021354,ENSMMUG00000007209
GO:1903800	positive regulation of production of miRNAs involved in gene silencing by miRNA	biological_process	0.029779	0.95219	3	1245	9	18463	ENSMMUG00000008639,ENSMMUG00000019564,ENSMMUG00000044953
GO:0051240	positive regulation of multicellular organismal process	biological_process	0.029833	0.95234	102	1245	1136	18463	ENSMMUG00000003304,ENSMMUG00000018693,ENSMMUG00000007087,ENSMMUG00000000358,ENSMMUG00000002382,ENSMMUG00000008195,ENSMMUG00000002368,ENSMMUG00000011459,ENSMMUG00000008665,ENSMMUG00000007221,ENSMMUG00000044953,ENSMMUG00000019605,ENSMMUG00000003074,ENSMMUG00000004657,ENSMMUG00000043626,ENSMMUG00000005747,ENSMMUG00000002255,ENSMMUG00000011527,ENSMMUG00000003683,ENSMMUG00000000270,ENSMMUG00000004124,…
GO:0043954	cellular component maintenance	biological_process	0.029904	0.95305	6	1245	30	18463	ENSMMUG00000015696,ENSMMUG00000031977,ENSMMUG00000044865,ENSMMUG00000002697,ENSMMUG00000007828,ENSMMUG00000005027
GO:0010959	regulation of metal ion transport	biological_process	0.030142	0.95685	26	1245	233	18463	ENSMMUG00000006571,ENSMMUG00000019696,ENSMMUG00000017478,ENSMMUG00000011563,ENSMMUG00000023583,ENSMMUG00000017622,ENSMMUG00000004108,ENSMMUG00000002569,ENSMMUG00000000426,ENSMMUG00000014425,ENSMMUG00000013202,ENSMMUG00000008260,ENSMMUG00000014782,ENSMMUG00000007209,ENSMMUG00000012000,ENSMMUG00000011459,ENSMMUG00000007834,ENSMMUG00000006880,ENSMMUG00000011377,ENSMMUG00000022159,ENSMMUG00000017302,…
GO:0017190	N-terminal peptidyl-aspartic acid acetylation	biological_process	0.030172	0.95685	1	1245	1	18463	ENSMMUG00000020120
GO:0010648	negative regulation of cell communication	biological_process	0.030186	0.95685	84	1245	912	18463	ENSMMUG00000044344,ENSMMUG00000015925,ENSMMUG00000019611,ENSMMUG00000012972,ENSMMUG00000023674,ENSMMUG00000000605,ENSMMUG00000022371,ENSMMUG00000007209,ENSMMUG00000001801,ENSMMUG00000020949,ENSMMUG00000016096,ENSMMUG00000019993,ENSMMUG00000000590,ENSMMUG00000006623,ENSMMUG00000003839,ENSMMUG00000049219,ENSMMUG00000023375,ENSMMUG00000007717,ENSMMUG00000016464,ENSMMUG00000012727,ENSMMUG00000004639,…
GO:0008426	protein kinase C inhibitor activity	molecular_function	0.030242	0.95685	1	1245	1	18463	ENSMMUG00000004124
GO:0001956	positive regulation of neurotransmitter secretion	biological_process	0.03027	0.95685	3	1245	9	18463	ENSMMUG00000003236,ENSMMUG00000021415,ENSMMUG00000007209
GO:0005543	phospholipid binding	molecular_function	0.030466	0.9609	38	1245	354	18463	ENSMMUG00000004639,ENSMMUG00000005222,ENSMMUG00000011332,ENSMMUG00000048211,ENSMMUG00000010102,ENSMMUG00000022175,ENSMMUG00000004659,ENSMMUG00000011377,ENSMMUG00000011821,ENSMMUG00000002772,ENSMMUG00000015871,ENSMMUG00000008914,ENSMMUG00000002697,ENSMMUG00000021415,ENSMMUG00000015072,ENSMMUG00000007731,ENSMMUG00000012969,ENSMMUG00000005122,ENSMMUG00000020277,ENSMMUG00000019172,ENSMMUG00000005619,…
GO:1902803	regulation of synaptic vesicle transport	biological_process	0.030497	0.9609	9	1245	57	18463	ENSMMUG00000018445,ENSMMUG00000005729,ENSMMUG00000043994,ENSMMUG00000005016,ENSMMUG00000011401,ENSMMUG00000003236,ENSMMUG00000007785,ENSMMUG00000005027,ENSMMUG00000006421
GO:0014854	response to inactivity	biological_process	0.030749	0.96229	2	1245	4	18463	ENSMMUG00000006077,ENSMMUG00000043626
GO:0014870	response to muscle inactivity	biological_process	0.030749	0.96229	2	1245	4	18463	ENSMMUG00000006077,ENSMMUG00000043626
GO:0014877	response to muscle inactivity involved in regulation of muscle adaptation	biological_process	0.030749	0.96229	2	1245	4	18463	ENSMMUG00000043626,ENSMMUG00000006077
GO:0014894	response to denervation involved in regulation of muscle adaptation	biological_process	0.030749	0.96229	2	1245	4	18463	ENSMMUG00000006077,ENSMMUG00000043626
GO:0030878	thyroid gland development	biological_process	0.030789	0.96229	4	1245	16	18463	ENSMMUG00000019564,ENSMMUG00000007356,ENSMMUG00000011578,ENSMMUG00000017758
GO:0061700	GATOR2 complex	cellular_component	0.030894	0.96403	3	1245	9	18463	ENSMMUG00000023674,ENSMMUG00000009394,ENSMMUG00000019993
GO:0043307	eosinophil activation	biological_process	0.030974	0.96422	2	1245	5	18463	ENSMMUG00000041690,ENSMMUG00000048207
GO:0008277	regulation of G-protein coupled receptor protein signaling pathway	biological_process	0.031053	0.96422	10	1245	71	18463	ENSMMUG00000006927,ENSMMUG00000021808,ENSMMUG00000018797,ENSMMUG00000022877,ENSMMUG00000015925,ENSMMUG00000017759,ENSMMUG00000007209,ENSMMUG00000017432,ENSMMUG00000019807,ENSMMUG00000010603
GO:0007015	actin filament organization	biological_process	0.031094	0.96422	35	1245	351	18463	ENSMMUG00000002772,ENSMMUG00000020802,ENSMMUG00000002382,ENSMMUG00000017432,ENSMMUG00000006356,ENSMMUG00000015512,ENSMMUG00000002373,ENSMMUG00000019457,ENSMMUG00000001037,ENSMMUG00000048265,ENSMMUG00000015434,ENSMMUG00000011332,ENSMMUG00000000426,ENSMMUG00000006499,ENSMMUG00000007027,ENSMMUG00000020120,ENSMMUG00000010102,ENSMMUG00000014411,ENSMMUG00000010311,ENSMMUG00000000477,ENSMMUG00000006193,…
GO:2000278	regulation of DNA biosynthetic process	biological_process	0.031126	0.96422	9	1245	56	18463	ENSMMUG00000001187,ENSMMUG00000018849,ENSMMUG00000017927,ENSMMUG00000011910,ENSMMUG00000022686,ENSMMUG00000004919,ENSMMUG00000017758,ENSMMUG00000008639,ENSMMUG00000020995
GO:0060439	trachea morphogenesis	biological_process	0.031149	0.96422	3	1245	9	18463	ENSMMUG00000017758,ENSMMUG00000007356,ENSMMUG00000019564
GO:0006672	ceramide metabolic process	biological_process	0.031479	0.97165	10	1245	70	18463	ENSMMUG00000011178,ENSMMUG00000005397,ENSMMUG00000045740,ENSMMUG00000012969,ENSMMUG00000022159,ENSMMUG00000010147,ENSMMUG00000004586,ENSMMUG00000019496,ENSMMUG00000007717,ENSMMUG00000008260
GO:0051345	positive regulation of hydrolase activity	biological_process	0.031489	0.97165	52	1245	525	18463	ENSMMUG00000002569,ENSMMUG00000004639,ENSMMUG00000020067,ENSMMUG00000010839,ENSMMUG00000000426,ENSMMUG00000019807,ENSMMUG00000003074,ENSMMUG00000015911,ENSMMUG00000011332,ENSMMUG00000013554,ENSMMUG00000047630,ENSMMUG00000003683,ENSMMUG00000022989,ENSMMUG00000020020,ENSMMUG00000015144,ENSMMUG00000045740,ENSMMUG00000002772,ENSMMUG00000017906,ENSMMUG00000012462,ENSMMUG00000010995,ENSMMUG00000011557,…
GO:0016575	histone deacetylation	biological_process	0.031771	0.97879	10	1245	68	18463	ENSMMUG00000022159,ENSMMUG00000006077,ENSMMUG00000021655,ENSMMUG00000004053,ENSMMUG00000008639,ENSMMUG00000023375,ENSMMUG00000008323,ENSMMUG00000007592,ENSMMUG00000019955,ENSMMUG00000017927
GO:0048786	presynaptic active zone	cellular_component	0.031965	0.9808	7	1245	38	18463	ENSMMUG00000005027,ENSMMUG00000007209,ENSMMUG00000048207,ENSMMUG00000003236,ENSMMUG00000007533,ENSMMUG00000000063,ENSMMUG00000011401
GO:0046856	phosphatidylinositol dephosphorylation	biological_process	0.032065	0.9808	5	1245	22	18463	ENSMMUG00000002373,ENSMMUG00000016607,ENSMMUG00000022371,ENSMMUG00000002130,ENSMMUG00000010451
GO:0045576	mast cell activation	biological_process	0.032166	0.9808	6	1245	31	18463	ENSMMUG00000022159,ENSMMUG00000001037,ENSMMUG00000011459,ENSMMUG00000004659,ENSMMUG00000041690,ENSMMUG00000001748
GO:0061564	axon development	biological_process	0.032181	0.9808	37	1245	347	18463	ENSMMUG00000018963,ENSMMUG00000017496,ENSMMUG00000003304,ENSMMUG00000005027,ENSMMUG00000007676,ENSMMUG00000020274,ENSMMUG00000023382,ENSMMUG00000020117,ENSMMUG00000009584,ENSMMUG00000002768,ENSMMUG00000003074,ENSMMUG00000017936,ENSMMUG00000011332,ENSMMUG00000007356,ENSMMUG00000020067,ENSMMUG00000006421,ENSMMUG00000018797,ENSMMUG00000018445,ENSMMUG00000012314,ENSMMUG00000006571,ENSMMUG00000016218,…
GO:0006020	inositol metabolic process	biological_process	0.032219	0.9808	3	1245	11	18463	ENSMMUG00000009974,ENSMMUG00000009088,ENSMMUG00000008169
GO:0001838	embryonic epithelial tube formation	biological_process	0.032328	0.9808	13	1245	98	18463	ENSMMUG00000044043,ENSMMUG00000007828,ENSMMUG00000020995,ENSMMUG00000014756,ENSMMUG00000002772,ENSMMUG00000012727,ENSMMUG00000002660,ENSMMUG00000005096,ENSMMUG00000011332,ENSMMUG00000011614,ENSMMUG00000018963,ENSMMUG00000010621,ENSMMUG00000004396
GO:0072175	epithelial tube formation	biological_process	0.032328	0.9808	13	1245	98	18463	ENSMMUG00000005096,ENSMMUG00000011332,ENSMMUG00000011614,ENSMMUG00000002660,ENSMMUG00000018963,ENSMMUG00000002772,ENSMMUG00000014756,ENSMMUG00000044043,ENSMMUG00000020995,ENSMMUG00000007828,ENSMMUG00000012727,ENSMMUG00000004396,ENSMMUG00000010621
GO:0036363	transforming growth factor beta activation	biological_process	0.032445	0.9808	3	1245	9	18463	ENSMMUG00000022686,ENSMMUG00000002678,ENSMMUG00000004657
GO:0006094	gluconeogenesis	biological_process	0.032538	0.9808	8	1245	55	18463	ENSMMUG00000021808,ENSMMUG00000006532,ENSMMUG00000020586,ENSMMUG00000005005,ENSMMUG00000041670,ENSMMUG00000020050,ENSMMUG00000019993,ENSMMUG00000014756
GO:0048787	presynaptic active zone membrane	cellular_component	0.032703	0.9808	3	1245	9	18463	ENSMMUG00000011401,ENSMMUG00000003236,ENSMMUG00000048207
GO:0030260	entry into host cell	biological_process	0.032731	0.9808	8	1245	56	18463	ENSMMUG00000015097,ENSMMUG00000023679,ENSMMUG00000020121,ENSMMUG00000013202,ENSMMUG00000003094,ENSMMUG00000046736,ENSMMUG00000015925,ENSMMUG00000008885
GO:0044409	entry into host	biological_process	0.032731	0.9808	8	1245	56	18463	ENSMMUG00000003094,ENSMMUG00000013202,ENSMMUG00000046736,ENSMMUG00000015925,ENSMMUG00000015097,ENSMMUG00000023679,ENSMMUG00000020121,ENSMMUG00000008885
GO:0051806	entry into cell of other organism involved in symbiotic interaction	biological_process	0.032731	0.9808	8	1245	56	18463	ENSMMUG00000008885,ENSMMUG00000046736,ENSMMUG00000015925,ENSMMUG00000003094,ENSMMUG00000013202,ENSMMUG00000020121,ENSMMUG00000015097,ENSMMUG00000023679
GO:0051828	entry into other organism involved in symbiotic interaction	biological_process	0.032731	0.9808	8	1245	56	18463	ENSMMUG00000008885,ENSMMUG00000015925,ENSMMUG00000046736,ENSMMUG00000013202,ENSMMUG00000003094,ENSMMUG00000020121,ENSMMUG00000023679,ENSMMUG00000015097
GO:0052126	movement in host environment	biological_process	0.032731	0.9808	8	1245	56	18463	ENSMMUG00000003094,ENSMMUG00000013202,ENSMMUG00000015925,ENSMMUG00000046736,ENSMMUG00000023679,ENSMMUG00000015097,ENSMMUG00000020121,ENSMMUG00000008885
GO:0052192	movement in environment of other organism involved in symbiotic interaction	biological_process	0.032731	0.9808	8	1245	56	18463	ENSMMUG00000015925,ENSMMUG00000046736,ENSMMUG00000013202,ENSMMUG00000003094,ENSMMUG00000020121,ENSMMUG00000023679,ENSMMUG00000015097,ENSMMUG00000008885
GO:0050789	regulation of biological process	biological_process	0.032752	0.9808	683	1245	9097	18463	ENSMMUG00000015267,ENSMMUG00000006927,ENSMMUG00000005127,ENSMMUG00000012000,ENSMMUG00000012126,ENSMMUG00000007933,ENSMMUG00000022882,ENSMMUG00000010009,ENSMMUG00000044990,ENSMMUG00000017668,ENSMMUG00000010903,ENSMMUG00000006457,ENSMMUG00000001228,ENSMMUG00000010092,ENSMMUG00000014520,ENSMMUG00000016281,ENSMMUG00000013170,ENSMMUG00000047685,ENSMMUG00000046222,ENSMMUG00000000001,ENSMMUG00000021514,…
GO:0030902	hindbrain development	biological_process	0.032925	0.9808	13	1245	102	18463	ENSMMUG00000043445,ENSMMUG00000008639,ENSMMUG00000007356,ENSMMUG00000021371,ENSMMUG00000005747,ENSMMUG00000014756,ENSMMUG00000031977,ENSMMUG00000004228,ENSMMUG00000018445,ENSMMUG00000018986,ENSMMUG00000001404,ENSMMUG00000002651,ENSMMUG00000006300
GO:0046330	positive regulation of JNK cascade	biological_process	0.033121	0.9808	14	1245	108	18463	ENSMMUG00000030597,ENSMMUG00000017496,ENSMMUG00000002404,ENSMMUG00000007586,ENSMMUG00000018693,ENSMMUG00000000605,ENSMMUG00000020274,ENSMMUG00000012207,ENSMMUG00000004639,ENSMMUG00000002382,ENSMMUG00000018445,ENSMMUG00000001748,ENSMMUG00000011527,ENSMMUG00000000180
GO:0031625	ubiquitin protein ligase binding	molecular_function	0.033202	0.9808	26	1245	248	18463	ENSMMUG00000005434,ENSMMUG00000009059,ENSMMUG00000021055,ENSMMUG00000005302,ENSMMUG00000049219,ENSMMUG00000008921,ENSMMUG00000021516,ENSMMUG00000013948,ENSMMUG00000021447,ENSMMUG00000005119,ENSMMUG00000006752,ENSMMUG00000022973,ENSMMUG00000002526,ENSMMUG00000018710,ENSMMUG00000016329,ENSMMUG00000011526,ENSMMUG00000002569,ENSMMUG00000000605,ENSMMUG00000002964,ENSMMUG00000008639,ENSMMUG00000018313,…
GO:0006844	acyl carnitine transport	biological_process	0.033204	0.9808	2	1245	4	18463	ENSMMUG00000001951,ENSMMUG00000013863
GO:0015227	acyl carnitine transmembrane transporter activity	molecular_function	0.033204	0.9808	2	1245	4	18463	ENSMMUG00000001951,ENSMMUG00000013863
GO:1902616	acyl carnitine transmembrane transport	biological_process	0.033204	0.9808	2	1245	4	18463	ENSMMUG00000013863,ENSMMUG00000001951
GO:0045833	negative regulation of lipid metabolic process	biological_process	0.033378	0.9808	8	1245	53	18463	ENSMMUG00000020050,ENSMMUG00000006623,ENSMMUG00000019771,ENSMMUG00000004639,ENSMMUG00000003736,ENSMMUG00000004586,ENSMMUG00000020586,ENSMMUG00000007209
GO:0042596	fear response	biological_process	0.033439	0.9808	5	1245	26	18463	ENSMMUG00000002660,ENSMMUG00000006529,ENSMMUG00000006775,ENSMMUG00000004108,ENSMMUG00000001404
GO:0002116	semaphorin receptor complex	cellular_component	0.033592	0.9808	3	1245	9	18463	ENSMMUG00000016720,ENSMMUG00000005127,ENSMMUG00000003074
GO:0016477	cell migration	biological_process	0.033613	0.9808	94	1245	1056	18463	ENSMMUG00000015434,ENSMMUG00000019605,ENSMMUG00000006499,ENSMMUG00000003074,ENSMMUG00000020411,ENSMMUG00000006101,ENSMMUG00000023340,ENSMMUG00000002569,ENSMMUG00000005747,ENSMMUG00000014411,ENSMMUG00000002777,ENSMMUG00000003683,ENSMMUG00000000270,ENSMMUG00000007866,ENSMMUG00000003304,ENSMMUG00000018693,ENSMMUG00000001021,ENSMMUG00000011459,ENSMMUG00000013681,ENSMMUG00000010811,ENSMMUG00000007221,…
GO:1903719	regulation of I-kappaB phosphorylation	biological_process	0.033639	0.9808	2	1245	4	18463	ENSMMUG00000000426,ENSMMUG00000011527
GO:1903721	positive regulation of I-kappaB phosphorylation	biological_process	0.033639	0.9808	2	1245	4	18463	ENSMMUG00000011527,ENSMMUG00000000426
GO:0000976	transcription regulatory region sequence-specific DNA binding	molecular_function	0.033665	0.9808	60	1245	663	18463	ENSMMUG00000009017,ENSMMUG00000001404,ENSMMUG00000029174,ENSMMUG00000039256,ENSMMUG00000006077,ENSMMUG00000003736,ENSMMUG00000020786,ENSMMUG00000001535,ENSMMUG00000016464,ENSMMUG00000049018,ENSMMUG00000023375,ENSMMUG00000005008,ENSMMUG00000019954,ENSMMUG00000010696,ENSMMUG00000011332,ENSMMUG00000008639,ENSMMUG00000043626,ENSMMUG00000020411,ENSMMUG00000005747,ENSMMUG00000021371,ENSMMUG00000019924,…
GO:0043201	response to leucine	biological_process	0.033814	0.9808	3	1245	9	18463	ENSMMUG00000006761,ENSMMUG00000009394,ENSMMUG00000019993
GO:0071233	cellular response to leucine	biological_process	0.033814	0.9808	3	1245	9	18463	ENSMMUG00000009394,ENSMMUG00000019993,ENSMMUG00000006761
GO:0052744	phosphatidylinositol monophosphate phosphatase activity	molecular_function	0.033814	0.9808	3	1245	9	18463	ENSMMUG00000022371,ENSMMUG00000016607,ENSMMUG00000002130
GO:0023014	signal transduction by protein phosphorylation	biological_process	0.033818	0.9808	56	1245	590	18463	ENSMMUG00000023382,ENSMMUG00000010811,ENSMMUG00000019457,ENSMMUG00000023290,ENSMMUG00000001074,ENSMMUG00000017758,ENSMMUG00000011557,ENSMMUG00000017496,ENSMMUG00000002373,ENSMMUG00000018693,ENSMMUG00000016212,ENSMMUG00000020274,ENSMMUG00000002382,ENSMMUG00000021734,ENSMMUG00000042809,ENSMMUG00000018445,ENSMMUG00000011527,ENSMMUG00000003683,ENSMMUG00000002503,ENSMMUG00000007717,ENSMMUG00000041847,…
GO:0032456	endocytic recycling	biological_process	0.033902	0.9808	7	1245	40	18463	ENSMMUG00000018772,ENSMMUG00000015663,ENSMMUG00000039116,ENSMMUG00000003864,ENSMMUG00000012094,ENSMMUG00000008127,ENSMMUG00000014618
GO:0016079	synaptic vesicle exocytosis	biological_process	0.033964	0.9808	12	1245	86	18463	ENSMMUG00000015663,ENSMMUG00000043994,ENSMMUG00000018445,ENSMMUG00000005729,ENSMMUG00000006421,ENSMMUG00000048207,ENSMMUG00000007785,ENSMMUG00000005027,ENSMMUG00000011401,ENSMMUG00000003236,ENSMMUG00000007533,ENSMMUG00000005016
GO:0047017	prostaglandin-F synthase activity	molecular_function	0.034042	0.9808	1	1245	1	18463	ENSMMUG00000012380
GO:0090092	regulation of transmembrane receptor protein serine/threonine kinase signaling pathway	biological_process	0.034277	0.9808	20	1245	179	18463	ENSMMUG00000009318,ENSMMUG00000007483,ENSMMUG00000032231,ENSMMUG00000008639,ENSMMUG00000002768,ENSMMUG00000009584,ENSMMUG00000022686,ENSMMUG00000000151,ENSMMUG00000044344,ENSMMUG00000021734,ENSMMUG00000011910,ENSMMUG00000004230,ENSMMUG00000044043,ENSMMUG00000049219,ENSMMUG00000022741,ENSMMUG00000001801,ENSMMUG00000014485,ENSMMUG00000023290,ENSMMUG00000011459,ENSMMUG00000005729
GO:0003359	noradrenergic neuron fate commitment	biological_process	0.034307	0.9808	1	1245	1	18463	ENSMMUG00000005747
GO:0007400	neuroblast fate determination	biological_process	0.034307	0.9808	1	1245	1	18463	ENSMMUG00000005747
GO:0014017	neuroblast fate commitment	biological_process	0.034307	0.9808	1	1245	1	18463	ENSMMUG00000005747
GO:0048865	stem cell fate commitment	biological_process	0.034307	0.9808	1	1245	1	18463	ENSMMUG00000005747
GO:0048867	stem cell fate determination	biological_process	0.034307	0.9808	1	1245	1	18463	ENSMMUG00000005747
GO:0060163	subpallium neuron fate commitment	biological_process	0.034307	0.9808	1	1245	1	18463	ENSMMUG00000005747
GO:0060165	regulation of timing of subpallium neuron differentiation	biological_process	0.034307	0.9808	1	1245	1	18463	ENSMMUG00000005747
GO:0061100	lung neuroendocrine cell differentiation	biological_process	0.034307	0.9808	1	1245	1	18463	ENSMMUG00000005747
GO:0061103	carotid body glomus cell differentiation	biological_process	0.034307	0.9808	1	1245	1	18463	ENSMMUG00000005747
GO:0050808	synapse organization	biological_process	0.03436	0.9808	22	1245	187	18463	ENSMMUG00000017936,ENSMMUG00000004639,ENSMMUG00000018797,ENSMMUG00000018445,ENSMMUG00000022877,ENSMMUG00000012094,ENSMMUG00000006300,ENSMMUG00000003149,ENSMMUG00000019970,ENSMMUG00000018963,ENSMMUG00000003304,ENSMMUG00000005027,ENSMMUG00000015459,ENSMMUG00000002772,ENSMMUG00000000137,ENSMMUG00000023382,ENSMMUG00000018986,ENSMMUG00000021059,ENSMMUG00000014137,ENSMMUG00000001404,ENSMMUG00000001801,…
GO:0051347	positive regulation of transferase activity	biological_process	0.034483	0.9808	44	1245	441	18463	ENSMMUG00000006761,ENSMMUG00000011459,ENSMMUG00000002368,ENSMMUG00000016969,ENSMMUG00000010811,ENSMMUG00000006880,ENSMMUG00000020274,ENSMMUG00000017758,ENSMMUG00000011557,ENSMMUG00000017496,ENSMMUG00000003683,ENSMMUG00000003149,ENSMMUG00000019870,ENSMMUG00000000270,ENSMMUG00000018849,ENSMMUG00000011527,ENSMMUG00000020995,ENSMMUG00000004639,ENSMMUG00000016757,ENSMMUG00000002404,ENSMMUG00000012126,…
GO:0010663	positive regulation of striated muscle cell apoptotic process	biological_process	0.034493	0.9808	2	1245	4	18463	ENSMMUG00000008639,ENSMMUG00000011563
GO:0010666	positive regulation of cardiac muscle cell apoptotic process	biological_process	0.034493	0.9808	2	1245	4	18463	ENSMMUG00000008639,ENSMMUG00000011563
GO:0000422	mitophagy	biological_process	0.034514	0.9808	8	1245	55	18463	ENSMMUG00000011526,ENSMMUG00000010620,ENSMMUG00000008639,ENSMMUG00000021055,ENSMMUG00000006515,ENSMMUG00000023375,ENSMMUG00000037461,ENSMMUG00000007839
GO:0061726	mitochondrion disassembly	biological_process	0.034514	0.9808	8	1245	55	18463	ENSMMUG00000007839,ENSMMUG00000037461,ENSMMUG00000023375,ENSMMUG00000006515,ENSMMUG00000021055,ENSMMUG00000010620,ENSMMUG00000008639,ENSMMUG00000011526
GO:0060090	binding, bridging	molecular_function	0.03462	0.98236	17	1245	134	18463	ENSMMUG00000004639,ENSMMUG00000019564,ENSMMUG00000000605,ENSMMUG00000014335,ENSMMUG00000023397,ENSMMUG00000017477,ENSMMUG00000003620,ENSMMUG00000030420,ENSMMUG00000019611,ENSMMUG00000044046,ENSMMUG00000015512,ENSMMUG00000017496,ENSMMUG00000002806,ENSMMUG00000001801,ENSMMUG00000006761,ENSMMUG00000005307,ENSMMUG00000012126
GO:0000185	activation of MAPKKK activity	biological_process	0.0347	0.98295	3	1245	11	18463	ENSMMUG00000030597,ENSMMUG00000019223,ENSMMUG00000004639
GO:0060312	regulation of blood vessel remodeling	biological_process	0.034764	0.98295	2	1245	4	18463	ENSMMUG00000018693,ENSMMUG00000008130
GO:0048878	chemical homeostasis	biological_process	0.034809	0.98295	74	1245	808	18463	ENSMMUG00000022390,ENSMMUG00000043400,ENSMMUG00000048207,ENSMMUG00000006464,ENSMMUG00000015825,ENSMMUG00000015663,ENSMMUG00000041958,ENSMMUG00000017946,ENSMMUG00000003357,ENSMMUG00000019993,ENSMMUG00000012008,ENSMMUG00000015302,ENSMMUG00000038708,ENSMMUG00000007209,ENSMMUG00000014425,ENSMMUG00000000426,ENSMMUG00000020212,ENSMMUG00000010199,ENSMMUG00000001535,ENSMMUG00000010164,ENSMMUG00000043269,…
GO:0090544	BAF-type complex	cellular_component	0.034843	0.98295	5	1245	24	18463	ENSMMUG00000007461,ENSMMUG00000008273,ENSMMUG00000009098,ENSMMUG00000014738,ENSMMUG00000015335
GO:0061088	regulation of sequestering of zinc ion	biological_process	0.035069	0.9879	2	1245	4	18463	ENSMMUG00000012328,ENSMMUG00000015663
GO:0016772	transferase activity, transferring phosphorus-containing groups	molecular_function	0.035297	0.99082	85	1245	915	18463	ENSMMUG00000023382,ENSMMUG00000005670,ENSMMUG00000011557,ENSMMUG00000017758,ENSMMUG00000001074,ENSMMUG00000010995,ENSMMUG00000016212,ENSMMUG00000016218,ENSMMUG00000011563,ENSMMUG00000005646,ENSMMUG00000002503,ENSMMUG00000009974,ENSMMUG00000004659,ENSMMUG00000003369,ENSMMUG00000004228,ENSMMUG00000010495,ENSMMUG00000004919,ENSMMUG00000041847,ENSMMUG00000002404,ENSMMUG00000003851,ENSMMUG00000015713,…
GO:0006109	regulation of carbohydrate metabolic process	biological_process	0.035299	0.99082	15	1245	117	18463	ENSMMUG00000002373,ENSMMUG00000020050,ENSMMUG00000008639,ENSMMUG00000006077,ENSMMUG00000003736,ENSMMUG00000014756,ENSMMUG00000045740,ENSMMUG00000019993,ENSMMUG00000006532,ENSMMUG00000021808,ENSMMUG00000007209,ENSMMUG00000010707,ENSMMUG00000019496,ENSMMUG00000020586,ENSMMUG00000014425
GO:0051090	regulation of sequence-specific DNA binding transcription factor activity	biological_process	0.03534	0.99082	30	1245	285	18463	ENSMMUG00000023679,ENSMMUG00000009017,ENSMMUG00000021516,ENSMMUG00000001404,ENSMMUG00000005005,ENSMMUG00000020050,ENSMMUG00000004401,ENSMMUG00000017758,ENSMMUG00000008351,ENSMMUG00000006077,ENSMMUG00000012207,ENSMMUG00000015097,ENSMMUG00000015803,ENSMMUG00000011527,ENSMMUG00000001748,ENSMMUG00000004396,ENSMMUG00000013545,ENSMMUG00000017927,ENSMMUG00000010621,ENSMMUG00000037461,ENSMMUG00000049018,…
GO:0031098	stress-activated protein kinase signaling cascade	biological_process	0.035377	0.99082	24	1245	210	18463	ENSMMUG00000012207,ENSMMUG00000020274,ENSMMUG00000002382,ENSMMUG00000017496,ENSMMUG00000030597,ENSMMUG00000017758,ENSMMUG00000001074,ENSMMUG00000018693,ENSMMUG00000007586,ENSMMUG00000014482,ENSMMUG00000019457,ENSMMUG00000000180,ENSMMUG00000001314,ENSMMUG00000010811,ENSMMUG00000019564,ENSMMUG00000004639,ENSMMUG00000016757,ENSMMUG00000002404,ENSMMUG00000018141,ENSMMUG00000000605,ENSMMUG00000020534,…
GO:0019841	retinol binding	molecular_function	0.03545	0.99142	2	1245	4	18463	ENSMMUG00000011909,ENSMMUG00000011253
GO:0007623	circadian rhythm	biological_process	0.035555	0.99171	16	1245	130	18463	ENSMMUG00000021808,ENSMMUG00000023377,ENSMMUG00000049018,ENSMMUG00000023375,ENSMMUG00000008639,ENSMMUG00000006464,ENSMMUG00000002569,ENSMMUG00000006741,ENSMMUG00000006421,ENSMMUG00000022859,ENSMMUG00000017292,ENSMMUG00000020050,ENSMMUG00000002961,ENSMMUG00000018329,ENSMMUG00000008921,ENSMMUG00000021429
GO:0090520	sphingolipid mediated signaling pathway	biological_process	0.035562	0.99171	3	1245	12	18463	ENSMMUG00000022159,ENSMMUG00000019457,ENSMMUG00000019496
GO:0032956	regulation of actin cytoskeleton organization	biological_process	0.035655	0.99287	28	1245	271	18463	ENSMMUG00000002772,ENSMMUG00000020274,ENSMMUG00000010311,ENSMMUG00000002382,ENSMMUG00000017432,ENSMMUG00000000477,ENSMMUG00000019232,ENSMMUG00000009405,ENSMMUG00000015512,ENSMMUG00000002373,ENSMMUG00000006356,ENSMMUG00000005047,ENSMMUG00000005488,ENSMMUG00000014425,ENSMMUG00000001037,ENSMMUG00000029062,ENSMMUG00000010849,ENSMMUG00000011332,ENSMMUG00000015434,ENSMMUG00000019172,ENSMMUG00000000426,…
GO:0071391	cellular response to estrogen stimulus	biological_process	0.035903	0.99691	5	1245	27	18463	ENSMMUG00000007209,ENSMMUG00000019839,ENSMMUG00000043626,ENSMMUG00000021354,ENSMMUG00000044990
GO:0043303	mast cell degranulation	biological_process	0.03592	0.99691	5	1245	24	18463	ENSMMUG00000004659,ENSMMUG00000011459,ENSMMUG00000001748,ENSMMUG00000041690,ENSMMUG00000022159
GO:0015220	choline transmembrane transporter activity	molecular_function	0.035954	0.99691	2	1245	4	18463	ENSMMUG00000012742,ENSMMUG00000015024
GO:0051493	regulation of cytoskeleton organization	biological_process	0.036058	0.99837	42	1245	430	18463	ENSMMUG00000047630,ENSMMUG00000010102,ENSMMUG00000020120,ENSMMUG00000002503,ENSMMUG00000004659,ENSMMUG00000003074,ENSMMUG00000000426,ENSMMUG00000011332,ENSMMUG00000021665,ENSMMUG00000015434,ENSMMUG00000001037,ENSMMUG00000002382,ENSMMUG00000002772,ENSMMUG00000020274,ENSMMUG00000007676,ENSMMUG00000003201,ENSMMUG00000006356,ENSMMUG00000002373,ENSMMUG00000015512,ENSMMUG00000005047,ENSMMUG00000017432,…
GO:0045666	positive regulation of neuron differentiation	biological_process	0.036173	1	23	1245	199	18463	ENSMMUG00000017450,ENSMMUG00000007676,ENSMMUG00000008195,ENSMMUG00000009017,ENSMMUG00000007811,ENSMMUG00000008518,ENSMMUG00000014720,ENSMMUG00000001404,ENSMMUG00000001314,ENSMMUG00000044953,ENSMMUG00000005127,ENSMMUG00000011332,ENSMMUG00000032231,ENSMMUG00000003074,ENSMMUG00000014131,ENSMMUG00000009688,ENSMMUG00000019564,ENSMMUG00000004639,ENSMMUG00000004659,ENSMMUG00000012314,ENSMMUG00000047685,…
GO:0021915	neural tube development	biological_process	0.036415	1	16	1245	130	18463	ENSMMUG00000007356,ENSMMUG00000012727,ENSMMUG00000011526,ENSMMUG00000020995,ENSMMUG00000014756,ENSMMUG00000002660,ENSMMUG00000011332,ENSMMUG00000009974,ENSMMUG00000004396,ENSMMUG00000007828,ENSMMUG00000044043,ENSMMUG00000002772,ENSMMUG00000000044,ENSMMUG00000005096,ENSMMUG00000011614,ENSMMUG00000010321
GO:2000573	positive regulation of DNA biosynthetic process	biological_process	0.036477	1	7	1245	40	18463	ENSMMUG00000022686,ENSMMUG00000020995,ENSMMUG00000018849,ENSMMUG00000017927,ENSMMUG00000017758,ENSMMUG00000004919,ENSMMUG00000001187
GO:0090128	regulation of synapse maturation	biological_process	0.036548	1	3	1245	10	18463	ENSMMUG00000001404,ENSMMUG00000004639,ENSMMUG00000003149
GO:0051271	negative regulation of cellular component movement	biological_process	0.036565	1	25	1245	223	18463	ENSMMUG00000020117,ENSMMUG00000014618,ENSMMUG00000001187,ENSMMUG00000001801,ENSMMUG00000010707,ENSMMUG00000005488,ENSMMUG00000022229,ENSMMUG00000014204,ENSMMUG00000041690,ENSMMUG00000011614,ENSMMUG00000001021,ENSMMUG00000015661,ENSMMUG00000011910,ENSMMUG00000037461,ENSMMUG00000000270,ENSMMUG00000000768,ENSMMUG00000000426,ENSMMUG00000013048,ENSMMUG00000032231,ENSMMUG00000008130,ENSMMUG00000015434,…
GO:0015851	nucleobase transport	biological_process	0.037044	1	2	1245	4	18463	ENSMMUG00000015984,ENSMMUG00000016772
GO:0015855	pyrimidine nucleobase transport	biological_process	0.037044	1	2	1245	4	18463	ENSMMUG00000016772,ENSMMUG00000015984
GO:0007227	signal transduction downstream of smoothened	biological_process	0.037137	1	2	1245	4	18463	ENSMMUG00000007356,ENSMMUG00000012727
GO:0060964	regulation of gene silencing by miRNA	biological_process	0.03714	1	6	1245	32	18463	ENSMMUG00000018492,ENSMMUG00000008639,ENSMMUG00000044736,ENSMMUG00000019564,ENSMMUG00000010707,ENSMMUG00000044953
GO:0030221	basophil differentiation	biological_process	0.037182	1	1	1245	1	18463	ENSMMUG00000016464
GO:0006383	transcription from RNA polymerase III promoter	biological_process	0.037483	1	7	1245	47	18463	ENSMMUG00000008254,ENSMMUG00000005208,ENSMMUG00000022920,ENSMMUG00000001267,ENSMMUG00000006761,ENSMMUG00000029174,ENSMMUG00000023226
GO:0072488	ammonium transmembrane transport	biological_process	0.037585	1	3	1245	10	18463	ENSMMUG00000007087,ENSMMUG00000017965,ENSMMUG00000008187
GO:1903078	positive regulation of protein localization to plasma membrane	biological_process	0.037593	1	7	1245	42	18463	ENSMMUG00000021787,ENSMMUG00000011459,ENSMMUG00000021055,ENSMMUG00000019457,ENSMMUG00000007209,ENSMMUG00000048207,ENSMMUG00000009354
GO:1904377	positive regulation of protein localization to cell periphery	biological_process	0.037593	1	7	1245	42	18463	ENSMMUG00000021787,ENSMMUG00000011459,ENSMMUG00000021055,ENSMMUG00000019457,ENSMMUG00000048207,ENSMMUG00000007209,ENSMMUG00000009354
GO:0003400	regulation of COPII vesicle coating	biological_process	0.037649	1	2	1245	7	18463	ENSMMUG00000006398,ENSMMUG00000001187
GO:0090113	regulation of ER to Golgi vesicle-mediated transport by GTP hydrolysis	biological_process	0.037649	1	2	1245	7	18463	ENSMMUG00000006398,ENSMMUG00000001187
GO:0097440	apical dendrite	cellular_component	0.037729	1	2	1245	4	18463	ENSMMUG00000021516,ENSMMUG00000018299
GO:0015838	amino-acid betaine transport	biological_process	0.037731	1	2	1245	4	18463	ENSMMUG00000007087,ENSMMUG00000008187
GO:0015879	carnitine transport	biological_process	0.037731	1	2	1245	4	18463	ENSMMUG00000007087,ENSMMUG00000008187
GO:0004430	1-phosphatidylinositol 4-kinase activity	molecular_function	0.037731	1	2	1245	4	18463	ENSMMUG00000013170,ENSMMUG00000020033
GO:1903525	regulation of membrane tubulation	biological_process	0.037731	1	2	1245	4	18463	ENSMMUG00000012145,ENSMMUG00000016281
GO:0030851	granulocyte differentiation	biological_process	0.037839	1	5	1245	28	18463	ENSMMUG00000017478,ENSMMUG00000016464,ENSMMUG00000021371,ENSMMUG00000001649,ENSMMUG00000013545
GO:0032266	phosphatidylinositol-3-phosphate binding	molecular_function	0.037946	1	6	1245	31	18463	ENSMMUG00000010620,ENSMMUG00000022175,ENSMMUG00000015871,ENSMMUG00000004639,ENSMMUG00000010102,ENSMMUG00000015479
GO:0003144	embryonic heart tube formation	biological_process	0.038551	1	1	1245	1	18463	ENSMMUG00000010621
GO:0060538	skeletal muscle organ development	biological_process	0.038598	1	15	1245	125	18463	ENSMMUG00000001267,ENSMMUG00000022371,ENSMMUG00000006571,ENSMMUG00000021847,ENSMMUG00000021734,ENSMMUG00000020780,ENSMMUG00000006077,ENSMMUG00000015459,ENSMMUG00000016215,ENSMMUG00000012400,ENSMMUG00000007356,ENSMMUG00000009318,ENSMMUG00000043626,ENSMMUG00000046368,ENSMMUG00000021787
GO:0010976	positive regulation of neuron projection development	biological_process	0.03872	1	18	1245	142	18463	ENSMMUG00000012314,ENSMMUG00000004659,ENSMMUG00000005854,ENSMMUG00000047685,ENSMMUG00000016720,ENSMMUG00000003074,ENSMMUG00000011332,ENSMMUG00000004639,ENSMMUG00000019564,ENSMMUG00000014131,ENSMMUG00000009688,ENSMMUG00000014720,ENSMMUG00000008518,ENSMMUG00000007811,ENSMMUG00000001314,ENSMMUG00000005127,ENSMMUG00000017450,ENSMMUG00000007676
GO:1903146	regulation of mitophagy	biological_process	0.038862	1	4	1245	16	18463	ENSMMUG00000008639,ENSMMUG00000037461,ENSMMUG00000023375,ENSMMUG00000006515
GO:0006928	movement of cell or subcellular component	biological_process	0.038882	1	128	1245	1470	18463	ENSMMUG00000018445,ENSMMUG00000004919,ENSMMUG00000013048,ENSMMUG00000000426,ENSMMUG00000004639,ENSMMUG00000021371,ENSMMUG00000007356,ENSMMUG00000001850,ENSMMUG00000023584,ENSMMUG00000023382,ENSMMUG00000022229,ENSMMUG00000018961,ENSMMUG00000008914,ENSMMUG00000017758,ENSMMUG00000001074,ENSMMUG00000018963,ENSMMUG00000000044,ENSMMUG00000015696,ENSMMUG00000015661,ENSMMUG00000017927,ENSMMUG00000020121,…
GO:0034450	ubiquitin-ubiquitin ligase activity	molecular_function	0.038955	1	3	1245	10	18463	ENSMMUG00000049219,ENSMMUG00000012887,ENSMMUG00000043281
GO:0034331	cell junction maintenance	biological_process	0.03897	1	3	1245	10	18463	ENSMMUG00000015696,ENSMMUG00000031977,ENSMMUG00000044865
GO:0061168	regulation of hair follicle placode formation	biological_process	0.039103	1	1	1245	1	18463	ENSMMUG00000020794
GO:0061170	negative regulation of hair follicle placode formation	biological_process	0.039103	1	1	1245	1	18463	ENSMMUG00000020794
GO:0031401	positive regulation of protein modification process	biological_process	0.039177	1	81	1245	910	18463	ENSMMUG00000014618,ENSMMUG00000012000,ENSMMUG00000021516,ENSMMUG00000000180,ENSMMUG00000019839,ENSMMUG00000012126,ENSMMUG00000041690,ENSMMUG00000017450,ENSMMUG00000019232,ENSMMUG00000001748,ENSMMUG00000022686,ENSMMUG00000009330,ENSMMUG00000002964,ENSMMUG00000016969,ENSMMUG00000010811,ENSMMUG00000002368,ENSMMUG00000011459,ENSMMUG00000018693,ENSMMUG00000022159,ENSMMUG00000002382,ENSMMUG00000020274,…
GO:0032880	regulation of protein localization	biological_process	0.039187	1	62	1245	653	18463	ENSMMUG00000023375,ENSMMUG00000047630,ENSMMUG00000003683,ENSMMUG00000011527,ENSMMUG00000004396,ENSMMUG00000002569,ENSMMUG00000007356,ENSMMUG00000045077,ENSMMUG00000013048,ENSMMUG00000000426,ENSMMUG00000005222,ENSMMUG00000010199,ENSMMUG00000019457,ENSMMUG00000021447,ENSMMUG00000021415,ENSMMUG00000011459,ENSMMUG00000013955,ENSMMUG00000044865,ENSMMUG00000019734,ENSMMUG00000002373,ENSMMUG00000017758,…
GO:0045165	cell fate commitment	biological_process	0.039196	1	20	1245	187	18463	ENSMMUG00000007356,ENSMMUG00000021371,ENSMMUG00000005747,ENSMMUG00000002569,ENSMMUG00000017652,ENSMMUG00000043445,ENSMMUG00000008639,ENSMMUG00000004053,ENSMMUG00000016464,ENSMMUG00000010102,ENSMMUG00000004396,ENSMMUG00000018445,ENSMMUG00000016838,ENSMMUG00000044043,ENSMMUG00000046368,ENSMMUG00000018963,ENSMMUG00000000180,ENSMMUG00000008273,ENSMMUG00000010707,ENSMMUG00000000074
GO:0009056	catabolic process	biological_process	0.039209	1	155	1245	1873	18463	ENSMMUG00000012972,ENSMMUG00000020121,ENSMMUG00000023029,ENSMMUG00000011191,ENSMMUG00000005397,ENSMMUG00000016709,ENSMMUG00000011526,ENSMMUG00000012969,ENSMMUG00000017188,ENSMMUG00000005729,ENSMMUG00000015302,ENSMMUG00000005900,ENSMMUG00000015479,ENSMMUG00000005307,ENSMMUG00000009956,ENSMMUG00000002701,ENSMMUG00000019993,ENSMMUG00000006326,ENSMMUG00000006623,ENSMMUG00000010331,ENSMMUG00000018772,…
GO:0055082	cellular chemical homeostasis	biological_process	0.039249	1	50	1245	532	18463	ENSMMUG00000006723,ENSMMUG00000003721,ENSMMUG00000040529,ENSMMUG00000038708,ENSMMUG00000007209,ENSMMUG00000012000,ENSMMUG00000019351,ENSMMUG00000014425,ENSMMUG00000009560,ENSMMUG00000015302,ENSMMUG00000012008,ENSMMUG00000012328,ENSMMUG00000048207,ENSMMUG00000020535,ENSMMUG00000016553,ENSMMUG00000043400,ENSMMUG00000022644,ENSMMUG00000022390,ENSMMUG00000000151,ENSMMUG00000015663,ENSMMUG00000005598,…
GO:0051648	vesicle localization	biological_process	0.039683	1	23	1245	200	18463	ENSMMUG00000006398,ENSMMUG00000001801,ENSMMUG00000007811,ENSMMUG00000005729,ENSMMUG00000000137,ENSMMUG00000001187,ENSMMUG00000005027,ENSMMUG00000007785,ENSMMUG00000011209,ENSMMUG00000030597,ENSMMUG00000006193,ENSMMUG00000007533,ENSMMUG00000003236,ENSMMUG00000011401,ENSMMUG00000010393,ENSMMUG00000023397,ENSMMUG00000015663,ENSMMUG00000043994,ENSMMUG00000012094,ENSMMUG00000018445,ENSMMUG00000006421,…
GO:0010826	negative regulation of centrosome duplication	biological_process	0.039834	1	3	1245	10	18463	ENSMMUG00000023255,ENSMMUG00000000001,ENSMMUG00000014756
GO:0046606	negative regulation of centrosome cycle	biological_process	0.039834	1	3	1245	10	18463	ENSMMUG00000014756,ENSMMUG00000023255,ENSMMUG00000000001
GO:0014733	regulation of skeletal muscle adaptation	biological_process	0.039941	1	3	1245	10	18463	ENSMMUG00000005618,ENSMMUG00000006169,ENSMMUG00000046222
GO:0043255	regulation of carbohydrate biosynthetic process	biological_process	0.040043	1	9	1245	59	18463	ENSMMUG00000002373,ENSMMUG00000020050,ENSMMUG00000019993,ENSMMUG00000014756,ENSMMUG00000003736,ENSMMUG00000021808,ENSMMUG00000020586,ENSMMUG00000019496,ENSMMUG00000007209
GO:0071949	FAD binding	molecular_function	0.040161	1	6	1245	32	18463	ENSMMUG00000018747,ENSMMUG00000041787,ENSMMUG00000020802,ENSMMUG00000022037,ENSMMUG00000014172,ENSMMUG00000007828
GO:1901700	response to oxygen-containing compound	biological_process	0.04021	1	78	1245	869	18463	ENSMMUG00000017478,ENSMMUG00000018478,ENSMMUG00000020121,ENSMMUG00000012969,ENSMMUG00000023674,ENSMMUG00000048207,ENSMMUG00000018853,ENSMMUG00000006464,ENSMMUG00000008130,ENSMMUG00000018163,ENSMMUG00000022390,ENSMMUG00000004053,ENSMMUG00000014425,ENSMMUG00000010451,ENSMMUG00000008260,ENSMMUG00000001314,ENSMMUG00000007209,ENSMMUG00000017985,ENSMMUG00000010886,ENSMMUG00000012008,ENSMMUG00000019993,…
GO:0042734	presynaptic membrane	cellular_component	0.040441	1	8	1245	48	18463	ENSMMUG00000014137,ENSMMUG00000002697,ENSMMUG00000007209,ENSMMUG00000003236,ENSMMUG00000011401,ENSMMUG00000023046,ENSMMUG00000020033,ENSMMUG00000048207
GO:0061178	regulation of insulin secretion involved in cellular response to glucose stimulus	biological_process	0.040793	1	6	1245	33	18463	ENSMMUG00000019734,ENSMMUG00000022390,ENSMMUG00000048207,ENSMMUG00000040529,ENSMMUG00000014425,ENSMMUG00000021415
GO:0080134	regulation of response to stress	biological_process	0.040818	1	90	1245	1013	18463	ENSMMUG00000023674,ENSMMUG00000019564,ENSMMUG00000012969,ENSMMUG00000000605,ENSMMUG00000004053,ENSMMUG00000005208,ENSMMUG00000008130,ENSMMUG00000018163,ENSMMUG00000023226,ENSMMUG00000046942,ENSMMUG00000000590,ENSMMUG00000019993,ENSMMUG00000006623,ENSMMUG00000000980,ENSMMUG00000012207,ENSMMUG00000003839,ENSMMUG00000007586,ENSMMUG00000009956,ENSMMUG00000008018,ENSMMUG00000030597,ENSMMUG00000001314,…
GO:0019319	hexose biosynthetic process	biological_process	0.040819	1	8	1245	57	18463	ENSMMUG00000014756,ENSMMUG00000019993,ENSMMUG00000020050,ENSMMUG00000041670,ENSMMUG00000020586,ENSMMUG00000005005,ENSMMUG00000006532,ENSMMUG00000021808
GO:0030545	receptor regulator activity	molecular_function	0.041003	1	8	1245	57	18463	ENSMMUG00000041404,ENSMMUG00000011253,ENSMMUG00000020794,ENSMMUG00000018445,ENSMMUG00000014425,ENSMMUG00000000180,ENSMMUG00000000270,ENSMMUG00000022741
GO:0050840	extracellular matrix binding	molecular_function	0.041015	1	7	1245	45	18463	ENSMMUG00000002122,ENSMMUG00000017659,ENSMMUG00000007356,ENSMMUG00000012000,ENSMMUG00000007866,ENSMMUG00000001850,ENSMMUG00000003301
GO:0033003	regulation of mast cell activation	biological_process	0.041084	1	5	1245	25	18463	ENSMMUG00000022159,ENSMMUG00000004659,ENSMMUG00000011459,ENSMMUG00000001748,ENSMMUG00000041690
GO:0006096	glycolytic process	biological_process	0.041091	1	9	1245	79	18463	ENSMMUG00000010707,ENSMMUG00000017100,ENSMMUG00000006532,ENSMMUG00000015302,ENSMMUG00000006077,ENSMMUG00000041670,ENSMMUG00000000983,ENSMMUG00000020322,ENSMMUG00000008639
GO:0051219	phosphoprotein binding	molecular_function	0.041183	1	10	1245	68	18463	ENSMMUG00000001748,ENSMMUG00000014335,ENSMMUG00000007133,ENSMMUG00000016418,ENSMMUG00000017214,ENSMMUG00000017758,ENSMMUG00000006581,ENSMMUG00000021545,ENSMMUG00000011377,ENSMMUG00000006741
GO:0021511	spinal cord patterning	biological_process	0.041207	1	4	1245	19	18463	ENSMMUG00000004396,ENSMMUG00000005747,ENSMMUG00000012727,ENSMMUG00000007356
GO:0030121	AP-1 adaptor complex	cellular_component	0.041342	1	2	1245	5	18463	ENSMMUG00000006503,ENSMMUG00000001273
GO:0071322	cellular response to carbohydrate stimulus	biological_process	0.041423	1	10	1245	69	18463	ENSMMUG00000043269,ENSMMUG00000019734,ENSMMUG00000022390,ENSMMUG00000048207,ENSMMUG00000012008,ENSMMUG00000044953,ENSMMUG00000007209,ENSMMUG00000040529,ENSMMUG00000014425,ENSMMUG00000021415
GO:0048485	sympathetic nervous system development	biological_process	0.04153	1	4	1245	19	18463	ENSMMUG00000018963,ENSMMUG00000005127,ENSMMUG00000013272,ENSMMUG00000005747
GO:0051650	establishment of vesicle localization	biological_process	0.041622	1	22	1245	191	18463	ENSMMUG00000018445,ENSMMUG00000012094,ENSMMUG00000043994,ENSMMUG00000015663,ENSMMUG00000023397,ENSMMUG00000005016,ENSMMUG00000048207,ENSMMUG00000006421,ENSMMUG00000001187,ENSMMUG00000005729,ENSMMUG00000000137,ENSMMUG00000007811,ENSMMUG00000006398,ENSMMUG00000010393,ENSMMUG00000011401,ENSMMUG00000030597,ENSMMUG00000006193,ENSMMUG00000003236,ENSMMUG00000007533,ENSMMUG00000011209,ENSMMUG00000007785,…
GO:0051492	regulation of stress fiber assembly	biological_process	0.041679	1	9	1245	59	18463	ENSMMUG00000015434,ENSMMUG00000000477,ENSMMUG00000006356,ENSMMUG00000002373,ENSMMUG00000010311,ENSMMUG00000002772,ENSMMUG00000002382,ENSMMUG00000010849,ENSMMUG00000010102
GO:0009132	nucleoside diphosphate metabolic process	biological_process	0.041846	1	12	1245	111	18463	ENSMMUG00000019604,ENSMMUG00000006077,ENSMMUG00000041670,ENSMMUG00000005056,ENSMMUG00000008639,ENSMMUG00000020322,ENSMMUG00000000983,ENSMMUG00000010707,ENSMMUG00000011795,ENSMMUG00000017100,ENSMMUG00000015302,ENSMMUG00000006532
GO:0040013	negative regulation of locomotion	biological_process	0.041857	1	26	1245	243	18463	ENSMMUG00000022229,ENSMMUG00000014204,ENSMMUG00000005488,ENSMMUG00000001801,ENSMMUG00000010707,ENSMMUG00000020117,ENSMMUG00000023679,ENSMMUG00000014618,ENSMMUG00000001187,ENSMMUG00000015661,ENSMMUG00000001021,ENSMMUG00000011614,ENSMMUG00000041690,ENSMMUG00000000768,ENSMMUG00000000270,ENSMMUG00000037461,ENSMMUG00000011910,ENSMMUG00000023340,ENSMMUG00000004639,ENSMMUG00000007356,ENSMMUG00000005619,…
GO:0031126	snoRNA 3'-end processing	biological_process	0.041876	1	3	1245	12	18463	ENSMMUG00000018849,ENSMMUG00000013189,ENSMMUG00000008665
GO:0060215	primitive hemopoiesis	biological_process	0.042027	1	2	1245	5	18463	ENSMMUG00000016464,ENSMMUG00000021371
GO:0000122	negative regulation of transcription from RNA polymerase II promoter	biological_process	0.042139	1	57	1245	620	18463	ENSMMUG00000008639,ENSMMUG00000017652,ENSMMUG00000011332,ENSMMUG00000004639,ENSMMUG00000021371,ENSMMUG00000007356,ENSMMUG00000005747,ENSMMUG00000015800,ENSMMUG00000004396,ENSMMUG00000021808,ENSMMUG00000013160,ENSMMUG00000023375,ENSMMUG00000049018,ENSMMUG00000007845,ENSMMUG00000015051,ENSMMUG00000016464,ENSMMUG00000017906,ENSMMUG00000008921,ENSMMUG00000003736,ENSMMUG00000006077,ENSMMUG00000008195,…
GO:0005488	binding	molecular_function	0.042365	1	873	1245	11988	18463	ENSMMUG00000044046,ENSMMUG00000023583,ENSMMUG00000022175,ENSMMUG00000011253,ENSMMUG00000000736,ENSMMUG00000008313,ENSMMUG00000012739,ENSMMUG00000014008,ENSMMUG00000026981,ENSMMUG00000010556,ENSMMUG00000009584,ENSMMUG00000006499,ENSMMUG00000005103,ENSMMUG00000020067,ENSMMUG00000007293,ENSMMUG00000010811,ENSMMUG00000011568,ENSMMUG00000005005,ENSMMUG00000002291,ENSMMUG00000003236,ENSMMUG00000003304,…
GO:0016180	snRNA processing	biological_process	0.042505	1	5	1245	26	18463	ENSMMUG00000019482,ENSMMUG00000019723,ENSMMUG00000008095,ENSMMUG00000013866,ENSMMUG00000008665
GO:0002448	mast cell mediated immunity	biological_process	0.042526	1	5	1245	25	18463	ENSMMUG00000022159,ENSMMUG00000011459,ENSMMUG00000004659,ENSMMUG00000041690,ENSMMUG00000001748
GO:0002279	mast cell activation involved in immune response	biological_process	0.042526	1	5	1245	25	18463	ENSMMUG00000022159,ENSMMUG00000011459,ENSMMUG00000004659,ENSMMUG00000041690,ENSMMUG00000001748
GO:0016239	positive regulation of macroautophagy	biological_process	0.042621	1	8	1245	50	18463	ENSMMUG00000009956,ENSMMUG00000001179,ENSMMUG00000017758,ENSMMUG00000019993,ENSMMUG00000009394,ENSMMUG00000007221,ENSMMUG00000045294,ENSMMUG00000006515
GO:0043005	neuron projection	cellular_component	0.04278	1	64	1245	667	18463	ENSMMUG00000019900,ENSMMUG00000004869,ENSMMUG00000018102,ENSMMUG00000009832,ENSMMUG00000017936,ENSMMUG00000020033,ENSMMUG00000020274,ENSMMUG00000005027,ENSMMUG00000011401,ENSMMUG00000003304,ENSMMUG00000003236,ENSMMUG00000022686,ENSMMUG00000047685,ENSMMUG00000005854,ENSMMUG00000022877,ENSMMUG00000008885,ENSMMUG00000005016,ENSMMUG00000021514,ENSMMUG00000011051,ENSMMUG00000017292,ENSMMUG00000021516,…
GO:0032947	protein complex scaffold	molecular_function	0.042849	1	5	1245	24	18463	ENSMMUG00000001801,ENSMMUG00000012126,ENSMMUG00000000605,ENSMMUG00000002806,ENSMMUG00000017496
GO:0000938	GARP complex	cellular_component	0.042957	1	2	1245	5	18463	ENSMMUG00000003864,ENSMMUG00000018772
GO:1990745	EARP complex	cellular_component	0.042957	1	2	1245	5	18463	ENSMMUG00000003864,ENSMMUG00000018772
GO:1902115	regulation of organelle assembly	biological_process	0.043003	1	17	1245	138	18463	ENSMMUG00000000044,ENSMMUG00000001179,ENSMMUG00000009956,ENSMMUG00000011614,ENSMMUG00000007315,ENSMMUG00000010543,ENSMMUG00000003786,ENSMMUG00000000590,ENSMMUG00000001187,ENSMMUG00000012145,ENSMMUG00000022371,ENSMMUG00000019457,ENSMMUG00000023255,ENSMMUG00000011332,ENSMMUG00000014756,ENSMMUG00000001321,ENSMMUG00000002503
GO:0051235	maintenance of location	biological_process	0.043048	1	26	1245	245	18463	ENSMMUG00000014425,ENSMMUG00000013202,ENSMMUG00000007209,ENSMMUG00000020583,ENSMMUG00000013685,ENSMMUG00000011459,ENSMMUG00000015302,ENSMMUG00000002526,ENSMMUG00000006880,ENSMMUG00000041388,ENSMMUG00000047511,ENSMMUG00000009405,ENSMMUG00000005598,ENSMMUG00000047685,ENSMMUG00000003357,ENSMMUG00000015663,ENSMMUG00000014363,ENSMMUG00000021808,ENSMMUG00000007434,ENSMMUG00000004396,ENSMMUG00000020535,…
GO:0021514	ventral spinal cord interneuron differentiation	biological_process	0.043142	1	3	1245	12	18463	ENSMMUG00000005747,ENSMMUG00000021371,ENSMMUG00000004396
GO:0001979	regulation of systemic arterial blood pressure by chemoreceptor signaling	biological_process	0.043468	1	1	1245	1	18463	ENSMMUG00000015459
GO:0002007	detection of hypoxic conditions in blood by chemoreceptor signaling	biological_process	0.043468	1	1	1245	1	18463	ENSMMUG00000015459
GO:0003027	regulation of systemic arterial blood pressure by carotid body chemoreceptor signaling	biological_process	0.043468	1	1	1245	1	18463	ENSMMUG00000015459
GO:0003029	detection of hypoxic conditions in blood by carotid body chemoreceptor signaling	biological_process	0.043468	1	1	1245	1	18463	ENSMMUG00000015459
GO:0006692	prostanoid metabolic process	biological_process	0.043485	1	5	1245	26	18463	ENSMMUG00000011822,ENSMMUG00000012380,ENSMMUG00000021429,ENSMMUG00000009608,ENSMMUG00000014172
GO:0006693	prostaglandin metabolic process	biological_process	0.043485	1	5	1245	26	18463	ENSMMUG00000012380,ENSMMUG00000011822,ENSMMUG00000021429,ENSMMUG00000009608,ENSMMUG00000014172
GO:0006220	pyrimidine nucleotide metabolic process	biological_process	0.043504	1	6	1245	40	18463	ENSMMUG00000022920,ENSMMUG00000004797,ENSMMUG00000038569,ENSMMUG00000010269,ENSMMUG00000041420,ENSMMUG00000023312
GO:0002281	macrophage activation involved in immune response	biological_process	0.043623	1	3	1245	11	18463	ENSMMUG00000014425,ENSMMUG00000001748,ENSMMUG00000010886
GO:0001931	uropod	cellular_component	0.043711	1	3	1245	10	18463	ENSMMUG00000006101,ENSMMUG00000019457,ENSMMUG00000014656
GO:0031254	cell trailing edge	cellular_component	0.043711	1	3	1245	10	18463	ENSMMUG00000019457,ENSMMUG00000006101,ENSMMUG00000014656
GO:0051494	negative regulation of cytoskeleton organization	biological_process	0.043716	1	14	1245	112	18463	ENSMMUG00000047685,ENSMMUG00000005488,ENSMMUG00000006894,ENSMMUG00000023676,ENSMMUG00000003201,ENSMMUG00000014756,ENSMMUG00000002772,ENSMMUG00000019172,ENSMMUG00000009405,ENSMMUG00000017432,ENSMMUG00000023255,ENSMMUG00000000001,ENSMMUG00000002373,ENSMMUG00000006356
GO:0051017	actin filament bundle assembly	biological_process	0.043726	1	15	1245	120	18463	ENSMMUG00000010102,ENSMMUG00000019457,ENSMMUG00000005488,ENSMMUG00000029062,ENSMMUG00000023676,ENSMMUG00000010849,ENSMMUG00000002382,ENSMMUG00000010311,ENSMMUG00000002772,ENSMMUG00000000426,ENSMMUG00000002373,ENSMMUG00000015512,ENSMMUG00000006356,ENSMMUG00000000477,ENSMMUG00000015434
GO:0043269	regulation of ion transport	biological_process	0.043804	1	41	1245	413	18463	ENSMMUG00000008260,ENSMMUG00000013202,ENSMMUG00000012000,ENSMMUG00000007209,ENSMMUG00000017292,ENSMMUG00000014425,ENSMMUG00000004559,ENSMMUG00000017302,ENSMMUG00000004605,ENSMMUG00000006723,ENSMMUG00000021787,ENSMMUG00000011741,ENSMMUG00000019696,ENSMMUG00000017478,ENSMMUG00000017622,ENSMMUG00000001748,ENSMMUG00000010903,ENSMMUG00000015825,ENSMMUG00000005122,ENSMMUG00000014782,ENSMMUG00000018519,…
GO:0046633	alpha-beta T cell proliferation	biological_process	0.043848	1	5	1245	25	18463	ENSMMUG00000021545,ENSMMUG00000016329,ENSMMUG00000004053,ENSMMUG00000001748,ENSMMUG00000009366
GO:0060850	regulation of transcription involved in cell fate commitment	biological_process	0.043849	1	3	1245	12	18463	ENSMMUG00000004053,ENSMMUG00000008273,ENSMMUG00000016838
GO:0060167	regulation of adenosine receptor signaling pathway	biological_process	0.043871	1	2	1245	5	18463	ENSMMUG00000018797,ENSMMUG00000010603
GO:0090218	positive regulation of lipid kinase activity	biological_process	0.044041	1	5	1245	25	18463	ENSMMUG00000011557,ENSMMUG00000017214,ENSMMUG00000021446,ENSMMUG00000006880,ENSMMUG00000011526
GO:1900273	positive regulation of long-term synaptic potentiation	biological_process	0.044071	1	3	1245	10	18463	ENSMMUG00000021055,ENSMMUG00000023382,ENSMMUG00000006421
GO:0048168	regulation of neuronal synaptic plasticity	biological_process	0.044444	1	6	1245	35	18463	ENSMMUG00000019605,ENSMMUG00000018519,ENSMMUG00000018797,ENSMMUG00000023382,ENSMMUG00000011563,ENSMMUG00000005027
GO:0031821	G-protein coupled serotonin receptor binding	molecular_function	0.044462	1	2	1245	5	18463	ENSMMUG00000019900,ENSMMUG00000002961
GO:0070938	contractile ring	cellular_component	0.044528	1	3	1245	10	18463	ENSMMUG00000005109,ENSMMUG00000006101,ENSMMUG00000043189
GO:0046847	filopodium assembly	biological_process	0.044671	1	6	1245	34	18463	ENSMMUG00000019457,ENSMMUG00000006894,ENSMMUG00000023676,ENSMMUG00000012094,ENSMMUG00000022877,ENSMMUG00000008518
GO:0031588	AMP-activated protein kinase complex	cellular_component	0.04476	1	3	1245	10	18463	ENSMMUG00000019993,ENSMMUG00000030914,ENSMMUG00000020050
GO:0043144	snoRNA processing	biological_process	0.044937	1	3	1245	13	18463	ENSMMUG00000018849,ENSMMUG00000013189,ENSMMUG00000008665
GO:2000059	negative regulation of protein ubiquitination involved in ubiquitin-dependent protein catabolic process	biological_process	0.045132	1	3	1245	11	18463	ENSMMUG00000015892,ENSMMUG00000004396,ENSMMUG00000002569
GO:0006244	pyrimidine nucleotide catabolic process	biological_process	0.045152	1	2	1245	10	18463	ENSMMUG00000038569,ENSMMUG00000041420
GO:0009223	pyrimidine deoxyribonucleotide catabolic process	biological_process	0.045152	1	2	1245	10	18463	ENSMMUG00000041420,ENSMMUG00000038569
GO:0051701	interaction with host	biological_process	0.045203	1	10	1245	78	18463	ENSMMUG00000008885,ENSMMUG00000005985,ENSMMUG00000007087,ENSMMUG00000020121,ENSMMUG00000015097,ENSMMUG00000023679,ENSMMUG00000046736,ENSMMUG00000015925,ENSMMUG00000013202,ENSMMUG00000003094
GO:0070932	histone H3 deacetylation	biological_process	0.045218	1	4	1245	19	18463	ENSMMUG00000019955,ENSMMUG00000021655,ENSMMUG00000007592,ENSMMUG00000006077
GO:0050858	negative regulation of antigen receptor-mediated signaling pathway	biological_process	0.045237	1	4	1245	19	18463	ENSMMUG00000019457,ENSMMUG00000017621,ENSMMUG00000041690,ENSMMUG00000005047
GO:0006757	ATP generation from ADP	biological_process	0.045287	1	9	1245	80	18463	ENSMMUG00000006532,ENSMMUG00000015302,ENSMMUG00000017100,ENSMMUG00000010707,ENSMMUG00000008639,ENSMMUG00000000983,ENSMMUG00000020322,ENSMMUG00000041670,ENSMMUG00000006077
GO:0071564	npBAF complex	cellular_component	0.045345	1	3	1245	10	18463	ENSMMUG00000008273,ENSMMUG00000015335,ENSMMUG00000009098
GO:0035721	intraciliary retrograde transport	biological_process	0.045352	1	3	1245	10	18463	ENSMMUG00000000044,ENSMMUG00000012727,ENSMMUG00000012070
GO:0003951	NAD+ kinase activity	molecular_function	0.045474	1	4	1245	18	18463	ENSMMUG00000010879,ENSMMUG00000021446,ENSMMUG00000005646,ENSMMUG00000022159
GO:0071702	organic substance transport	biological_process	0.045551	1	155	1245	1859	18463	ENSMMUG00000023406,ENSMMUG00000021096,ENSMMUG00000017521,ENSMMUG00000001951,ENSMMUG00000015267,ENSMMUG00000005435,ENSMMUG00000001545,ENSMMUG00000040529,ENSMMUG00000021934,ENSMMUG00000008187,ENSMMUG00000018800,ENSMMUG00000005016,ENSMMUG00000013863,ENSMMUG00000000513,ENSMMUG00000017622,ENSMMUG00000016593,ENSMMUG00000045294,ENSMMUG00000003620,ENSMMUG00000011741,ENSMMUG00000005598,ENSMMUG00000018313,…
GO:0006464	cellular protein modification process	biological_process	0.045679	1	261	1245	3265	18463	ENSMMUG00000041690,ENSMMUG00000004558,ENSMMUG00000005906,ENSMMUG00000004124,ENSMMUG00000011480,ENSMMUG00000003721,ENSMMUG00000019839,ENSMMUG00000002122,ENSMMUG00000017475,ENSMMUG00000029945,ENSMMUG00000014564,ENSMMUG00000019613,ENSMMUG00000037461,ENSMMUG00000009175,ENSMMUG00000043281,ENSMMUG00000000768,ENSMMUG00000018693,ENSMMUG00000005047,ENSMMUG00000004579,ENSMMUG00000020050,ENSMMUG00000007728,…
GO:0036211	protein modification process	biological_process	0.045679	1	261	1245	3265	18463	ENSMMUG00000012993,ENSMMUG00000018978,ENSMMUG00000021655,ENSMMUG00000006741,ENSMMUG00000006072,ENSMMUG00000001748,ENSMMUG00000016906,ENSMMUG00000019955,ENSMMUG00000015166,ENSMMUG00000013586,ENSMMUG00000017450,ENSMMUG00000046848,ENSMMUG00000001744,ENSMMUG00000020465,ENSMMUG00000014618,ENSMMUG00000006752,ENSMMUG00000007461,ENSMMUG00000021516,ENSMMUG00000008639,ENSMMUG00000002758,ENSMMUG00000016607,…
GO:0098791	Golgi subcompartment	cellular_component	0.045833	1	23	1245	207	18463	ENSMMUG00000045294,ENSMMUG00000018772,ENSMMUG00000018102,ENSMMUG00000018313,ENSMMUG00000041130,ENSMMUG00000022932,ENSMMUG00000006503,ENSMMUG00000018021,ENSMMUG00000018800,ENSMMUG00000004657,ENSMMUG00000005397,ENSMMUG00000021415,ENSMMUG00000002697,ENSMMUG00000001273,ENSMMUG00000018206,ENSMMUG00000019496,ENSMMUG00000013747,ENSMMUG00000007209,ENSMMUG00000007731,ENSMMUG00000023406,ENSMMUG00000007785,…
GO:0070584	mitochondrion morphogenesis	biological_process	0.046027	1	4	1245	17	18463	ENSMMUG00000005985,ENSMMUG00000007839,ENSMMUG00000022371,ENSMMUG00000004447
GO:0001836	release of cytochrome c from mitochondria	biological_process	0.046027	1	6	1245	40	18463	ENSMMUG00000041847,ENSMMUG00000007839,ENSMMUG00000005985,ENSMMUG00000008639,ENSMMUG00000016096,ENSMMUG00000007209
GO:0002887	negative regulation of myeloid leukocyte mediated immunity	biological_process	0.046027	1	2	1245	5	18463	ENSMMUG00000041690,ENSMMUG00000008130
GO:0042182	ketone catabolic process	biological_process	0.04614	1	2	1245	5	18463	ENSMMUG00000000737,ENSMMUG00000006453
GO:0006476	protein deacetylation	biological_process	0.046171	1	11	1245	82	18463	ENSMMUG00000017927,ENSMMUG00000019955,ENSMMUG00000008323,ENSMMUG00000016530,ENSMMUG00000007592,ENSMMUG00000023375,ENSMMUG00000008639,ENSMMUG00000004053,ENSMMUG00000021655,ENSMMUG00000006077,ENSMMUG00000022159
GO:0090174	organelle membrane fusion	biological_process	0.0465	1	13	1245	105	18463	ENSMMUG00000007293,ENSMMUG00000043994,ENSMMUG00000012000,ENSMMUG00000015479,ENSMMUG00000006515,ENSMMUG00000001003,ENSMMUG00000005016,ENSMMUG00000005222,ENSMMUG00000003236,ENSMMUG00000010543,ENSMMUG00000005027,ENSMMUG00000048207,ENSMMUG00000006623
GO:0008360	regulation of cell shape	biological_process	0.046539	1	14	1245	116	18463	ENSMMUG00000011332,ENSMMUG00000003074,ENSMMUG00000015512,ENSMMUG00000020274,ENSMMUG00000006101,ENSMMUG00000011377,ENSMMUG00000004659,ENSMMUG00000003433,ENSMMUG00000022877,ENSMMUG00000013681,ENSMMUG00000016720,ENSMMUG00000019457,ENSMMUG00000005127,ENSMMUG00000001037
GO:0009135	purine nucleoside diphosphate metabolic process	biological_process	0.046626	1	10	1245	91	18463	ENSMMUG00000006077,ENSMMUG00000005056,ENSMMUG00000020322,ENSMMUG00000008639,ENSMMUG00000000983,ENSMMUG00000041670,ENSMMUG00000010707,ENSMMUG00000006532,ENSMMUG00000015302,ENSMMUG00000017100
GO:0009179	purine ribonucleoside diphosphate metabolic process	biological_process	0.046626	1	10	1245	91	18463	ENSMMUG00000010707,ENSMMUG00000017100,ENSMMUG00000015302,ENSMMUG00000006532,ENSMMUG00000006077,ENSMMUG00000041670,ENSMMUG00000008639,ENSMMUG00000020322,ENSMMUG00000000983,ENSMMUG00000005056
GO:0050839	cell adhesion molecule binding	molecular_function	0.046652	1	21	1245	178	18463	ENSMMUG00000017985,ENSMMUG00000019457,ENSMMUG00000002678,ENSMMUG00000006268,ENSMMUG00000018206,ENSMMUG00000014656,ENSMMUG00000003101,ENSMMUG00000016902,ENSMMUG00000010393,ENSMMUG00000013506,ENSMMUG00000012314,ENSMMUG00000001748,ENSMMUG00000012939,ENSMMUG00000000768,ENSMMUG00000010199,ENSMMUG00000005619,ENSMMUG00000000426,ENSMMUG00000013048,ENSMMUG00000006101,ENSMMUG00000023340,ENSMMUG00000001713
GO:0071634	regulation of transforming growth factor beta production	biological_process	0.046753	1	5	1245	25	18463	ENSMMUG00000004657,ENSMMUG00000010393,ENSMMUG00000002678,ENSMMUG00000022686,ENSMMUG00000002382
GO:0001032	RNA polymerase III type 3 promoter DNA binding	molecular_function	0.04693	1	2	1245	5	18463	ENSMMUG00000006761,ENSMMUG00000029174
GO:0004767	sphingomyelin phosphodiesterase activity	molecular_function	0.047006	1	2	1245	5	18463	ENSMMUG00000019496,ENSMMUG00000007717
GO:0072659	protein localization to plasma membrane	biological_process	0.047039	1	24	1245	213	18463	ENSMMUG00000017100,ENSMMUG00000022877,ENSMMUG00000041130,ENSMMUG00000018102,ENSMMUG00000017478,ENSMMUG00000013048,ENSMMUG00000018021,ENSMMUG00000009354,ENSMMUG00000048207,ENSMMUG00000019771,ENSMMUG00000015314,ENSMMUG00000015267,ENSMMUG00000011459,ENSMMUG00000028734,ENSMMUG00000007209,ENSMMUG00000012000,ENSMMUG00000019457,ENSMMUG00000002373,ENSMMUG00000021055,ENSMMUG00000007866,ENSMMUG00000021787,…
GO:0051458	corticotropin secretion	biological_process	0.04726	1	2	1245	6	18463	ENSMMUG00000021354,ENSMMUG00000004108
GO:1903798	regulation of production of miRNAs involved in gene silencing by miRNA	biological_process	0.047336	1	4	1245	18	18463	ENSMMUG00000019564,ENSMMUG00000044953,ENSMMUG00000018492,ENSMMUG00000008639
GO:0098732	macromolecule deacylation	biological_process	0.047353	1	12	1245	94	18463	ENSMMUG00000019955,ENSMMUG00000016530,ENSMMUG00000008323,ENSMMUG00000007592,ENSMMUG00000023375,ENSMMUG00000017927,ENSMMUG00000016539,ENSMMUG00000021655,ENSMMUG00000006077,ENSMMUG00000022159,ENSMMUG00000008639,ENSMMUG00000004053
GO:1903077	negative regulation of protein localization to plasma membrane	biological_process	0.047622	1	4	1245	17	18463	ENSMMUG00000005985,ENSMMUG00000007866,ENSMMUG00000015267,ENSMMUG00000019771
GO:1904376	negative regulation of protein localization to cell periphery	biological_process	0.047622	1	4	1245	17	18463	ENSMMUG00000007866,ENSMMUG00000005985,ENSMMUG00000015267,ENSMMUG00000019771
GO:0051972	regulation of telomerase activity	biological_process	0.047707	1	6	1245	34	18463	ENSMMUG00000001187,ENSMMUG00000008639,ENSMMUG00000018849,ENSMMUG00000017758,ENSMMUG00000020995,ENSMMUG00000022686
GO:0021892	cerebral cortex GABAergic interneuron differentiation	biological_process	0.047707	1	2	1245	7	18463	ENSMMUG00000018797,ENSMMUG00000005747
GO:0021955	central nervous system neuron axonogenesis	biological_process	0.047805	1	6	1245	33	18463	ENSMMUG00000022686,ENSMMUG00000005127,ENSMMUG00000023674,ENSMMUG00000003304,ENSMMUG00000011332,ENSMMUG00000023382
GO:0042558	pteridine-containing compound metabolic process	biological_process	0.047815	1	5	1245	34	18463	ENSMMUG00000018506,ENSMMUG00000009485,ENSMMUG00000018747,ENSMMUG00000012488,ENSMMUG00000007828
GO:0030213	hyaluronan biosynthetic process	biological_process	0.047856	1	3	1245	11	18463	ENSMMUG00000020121,ENSMMUG00000019496,ENSMMUG00000003736
GO:0034451	centriolar satellite	cellular_component	0.047883	1	5	1245	25	18463	ENSMMUG00000021096,ENSMMUG00000044865,ENSMMUG00000010321,ENSMMUG00000008885,ENSMMUG00000013685
GO:0016310	phosphorylation	biological_process	0.047989	1	155	1245	1892	18463	ENSMMUG00000004228,ENSMMUG00000008833,ENSMMUG00000019807,ENSMMUG00000003851,ENSMMUG00000002404,ENSMMUG00000015713,ENSMMUG00000009974,ENSMMUG00000011563,ENSMMUG00000016218,ENSMMUG00000002503,ENSMMUG00000005646,ENSMMUG00000003369,ENSMMUG00000004659,ENSMMUG00000006077,ENSMMUG00000005670,ENSMMUG00000002373,ENSMMUG00000016212,ENSMMUG00000011557,ENSMMUG00000010995,ENSMMUG00000017496,ENSMMUG00000023290,…
GO:0051091	positive regulation of sequence-specific DNA binding transcription factor activity	biological_process	0.048041	1	21	1245	187	18463	ENSMMUG00000009017,ENSMMUG00000023679,ENSMMUG00000021516,ENSMMUG00000001404,ENSMMUG00000005005,ENSMMUG00000004401,ENSMMUG00000012207,ENSMMUG00000006077,ENSMMUG00000008351,ENSMMUG00000013545,ENSMMUG00000017927,ENSMMUG00000015097,ENSMMUG00000011527,ENSMMUG00000003683,ENSMMUG00000011563,ENSMMUG00000009330,ENSMMUG00000037461,ENSMMUG00000013048,ENSMMUG00000000426,ENSMMUG00000006421,ENSMMUG00000007356
GO:1903589	positive regulation of blood vessel endothelial cell proliferation involved in sprouting angiogenesis	biological_process	0.048269	1	2	1245	6	18463	ENSMMUG00000021371,ENSMMUG00000007221
GO:0019310	inositol catabolic process	biological_process	0.04835	1	1	1245	1	18463	ENSMMUG00000009088
GO:0050113	inositol oxygenase activity	molecular_function	0.04835	1	1	1245	1	18463	ENSMMUG00000009088
GO:0061136	regulation of proteasomal protein catabolic process	biological_process	0.04841	1	19	1245	175	18463	ENSMMUG00000005729,ENSMMUG00000022371,ENSMMUG00000021516,ENSMMUG00000049219,ENSMMUG00000005302,ENSMMUG00000012462,ENSMMUG00000018329,ENSMMUG00000006515,ENSMMUG00000022686,ENSMMUG00000002964,ENSMMUG00000017475,ENSMMUG00000023255,ENSMMUG00000007356,ENSMMUG00000012887,ENSMMUG00000004639,ENSMMUG00000004709,ENSMMUG00000006741,ENSMMUG00000018978,ENSMMUG00000017188
GO:0042636	negative regulation of hair cycle	biological_process	0.04849	1	2	1245	5	18463	ENSMMUG00000010393,ENSMMUG00000020794
GO:0048741	skeletal muscle fiber development	biological_process	0.048503	1	5	1245	29	18463	ENSMMUG00000021787,ENSMMUG00000043626,ENSMMUG00000006571,ENSMMUG00000015459,ENSMMUG00000006077
GO:0035264	multicellular organism growth	biological_process	0.048597	1	15	1245	123	18463	ENSMMUG00000016212,ENSMMUG00000016553,ENSMMUG00000008639,ENSMMUG00000011401,ENSMMUG00000018492,ENSMMUG00000004447,ENSMMUG00000020995,ENSMMUG00000014756,ENSMMUG00000020583,ENSMMUG00000010707,ENSMMUG00000010102,ENSMMUG00000014782,ENSMMUG00000023377,ENSMMUG00000019496,ENSMMUG00000019457
GO:0036094	small molecule binding	molecular_function	0.048645	1	181	1245	2183	18463	ENSMMUG00000006101,ENSMMUG00000021842,ENSMMUG00000016757,ENSMMUG00000010556,ENSMMUG00000007027,ENSMMUG00000015051,ENSMMUG00000014008,ENSMMUG00000023583,ENSMMUG00000006668,ENSMMUG00000011253,ENSMMUG00000000736,ENSMMUG00000001321,ENSMMUG00000020802,ENSMMUG00000020274,ENSMMUG00000020033,ENSMMUG00000005027,ENSMMUG00000003304,ENSMMUG00000016637,ENSMMUG00000020083,ENSMMUG00000016429,ENSMMUG00000006532,…
GO:0045109	intermediate filament organization	biological_process	0.048886	1	4	1245	19	18463	ENSMMUG00000009895,ENSMMUG00000007356,ENSMMUG00000022371,ENSMMUG00000013506
GO:0044765	single-organism transport	biological_process	0.049128	1	257	1245	3220	18463	ENSMMUG00000003236,ENSMMUG00000011829,ENSMMUG00000006880,ENSMMUG00000020802,ENSMMUG00000007087,ENSMMUG00000001403,ENSMMUG00000018473,ENSMMUG00000007383,ENSMMUG00000007293,ENSMMUG00000016882,ENSMMUG00000006499,ENSMMUG00000017815,ENSMMUG00000021842,ENSMMUG00000017965,ENSMMUG00000022175,ENSMMUG00000006529,ENSMMUG00000023583,ENSMMUG00000005785,ENSMMUG00000003683,ENSMMUG00000007533,ENSMMUG00000017521,…
GO:1901799	negative regulation of proteasomal protein catabolic process	biological_process	0.049329	1	9	1245	66	18463	ENSMMUG00000022371,ENSMMUG00000022686,ENSMMUG00000006515,ENSMMUG00000005729,ENSMMUG00000004709,ENSMMUG00000007356,ENSMMUG00000018978,ENSMMUG00000005302,ENSMMUG00000023255
GO:0009219	pyrimidine deoxyribonucleotide metabolic process	biological_process	0.049391	1	3	1245	16	18463	ENSMMUG00000038569,ENSMMUG00000022920,ENSMMUG00000041420
GO:0032435	negative regulation of proteasomal ubiquitin-dependent protein catabolic process	biological_process	0.049883	1	8	1245	56	18463	ENSMMUG00000023255,ENSMMUG00000005302,ENSMMUG00000018978,ENSMMUG00000007356,ENSMMUG00000005729,ENSMMUG00000022686,ENSMMUG00000006515,ENSMMUG00000022371
GO:0031931	TORC1 complex	cellular_component	0.049887	1	2	1245	5	18463	ENSMMUG00000006761,ENSMMUG00000019232
GO:0007612	learning	biological_process	0.050197	1	12	1245	89	18463	ENSMMUG00000019807,ENSMMUG00000016553,ENSMMUG00000002660,ENSMMUG00000002965,ENSMMUG00000001404,ENSMMUG00000023382,ENSMMUG00000018797,ENSMMUG00000020651,ENSMMUG00000014618,ENSMMUG00000020534,ENSMMUG00000021933,ENSMMUG00000006529
GO:0032972	regulation of muscle filament sliding speed	biological_process	0.050278	1	1	1245	1	18463	ENSMMUG00000005618
GO:0030175	filopodium	cellular_component	0.050348	1	9	1245	61	18463	ENSMMUG00000000477,ENSMMUG00000010311,ENSMMUG00000022877,ENSMMUG00000004869,ENSMMUG00000022371,ENSMMUG00000047685,ENSMMUG00000008914,ENSMMUG00000019457,ENSMMUG00000007027
GO:0009185	ribonucleoside diphosphate metabolic process	biological_process	0.050829	1	10	1245	92	18463	ENSMMUG00000006077,ENSMMUG00000020322,ENSMMUG00000000983,ENSMMUG00000008639,ENSMMUG00000005056,ENSMMUG00000041670,ENSMMUG00000010707,ENSMMUG00000015302,ENSMMUG00000006532,ENSMMUG00000017100
GO:0006684	sphingomyelin metabolic process	biological_process	0.050942	1	3	1245	11	18463	ENSMMUG00000005397,ENSMMUG00000019496,ENSMMUG00000007717
GO:0045059	positive thymic T cell selection	biological_process	0.05104	1	3	1245	11	18463	ENSMMUG00000009366,ENSMMUG00000021545,ENSMMUG00000007356
GO:0051152	positive regulation of smooth muscle cell differentiation	biological_process	0.051132	1	2	1245	5	18463	ENSMMUG00000007356,ENSMMUG00000007209
GO:2000737	negative regulation of stem cell differentiation	biological_process	0.051136	1	6	1245	36	18463	ENSMMUG00000015097,ENSMMUG00000010707,ENSMMUG00000044344,ENSMMUG00000004639,ENSMMUG00000044043,ENSMMUG00000015281
GO:0044431	Golgi apparatus part	cellular_component	0.051418	1	44	1245	449	18463	ENSMMUG00000022932,ENSMMUG00000005103,ENSMMUG00000006503,ENSMMUG00000015911,ENSMMUG00000018021,ENSMMUG00000004657,ENSMMUG00000018772,ENSMMUG00000018102,ENSMMUG00000008870,ENSMMUG00000045740,ENSMMUG00000007676,ENSMMUG00000001021,ENSMMUG00000017496,ENSMMUG00000012974,ENSMMUG00000002373,ENSMMUG00000019496,ENSMMUG00000002697,ENSMMUG00000021415,ENSMMUG00000001273,ENSMMUG00000018206,ENSMMUG00000013747,…
GO:1901292	nucleoside phosphate catabolic process	biological_process	0.051555	1	9	1245	71	18463	ENSMMUG00000038569,ENSMMUG00000006532,ENSMMUG00000041420,ENSMMUG00000010707,ENSMMUG00000011795,ENSMMUG00000015051,ENSMMUG00000005056,ENSMMUG00000008639,ENSMMUG00000006077
GO:0032231	regulation of actin filament bundle assembly	biological_process	0.051611	1	10	1245	73	18463	ENSMMUG00000002772,ENSMMUG00000010311,ENSMMUG00000002382,ENSMMUG00000010849,ENSMMUG00000000477,ENSMMUG00000015434,ENSMMUG00000002373,ENSMMUG00000006356,ENSMMUG00000000426,ENSMMUG00000010102
GO:0032874	positive regulation of stress-activated MAPK cascade	biological_process	0.051629	1	15	1245	126	18463	ENSMMUG00000018693,ENSMMUG00000007586,ENSMMUG00000000605,ENSMMUG00000002404,ENSMMUG00000030597,ENSMMUG00000017496,ENSMMUG00000004639,ENSMMUG00000002382,ENSMMUG00000012207,ENSMMUG00000020274,ENSMMUG00000001748,ENSMMUG00000018445,ENSMMUG00000011527,ENSMMUG00000001314,ENSMMUG00000000180
GO:0048207	vesicle targeting, rough ER to cis-Golgi	biological_process	0.051744	1	3	1245	15	18463	ENSMMUG00000006398,ENSMMUG00000023397,ENSMMUG00000001187
GO:0048208	COPII vesicle coating	biological_process	0.051744	1	3	1245	15	18463	ENSMMUG00000023397,ENSMMUG00000006398,ENSMMUG00000001187
GO:0005326	neurotransmitter transporter activity	molecular_function	0.051745	1	5	1245	26	18463	ENSMMUG00000021544,ENSMMUG00000043994,ENSMMUG00000011559,ENSMMUG00000005016,ENSMMUG00000012742
GO:0048305	immunoglobulin secretion	biological_process	0.051971	1	3	1245	12	18463	ENSMMUG00000011527,ENSMMUG00000048207,ENSMMUG00000003683
GO:0007041	lysosomal transport	biological_process	0.052021	1	9	1245	61	18463	ENSMMUG00000008833,ENSMMUG00000016882,ENSMMUG00000012969,ENSMMUG00000005686,ENSMMUG00000003864,ENSMMUG00000022371,ENSMMUG00000018772,ENSMMUG00000006515,ENSMMUG00000045294
GO:0016514	SWI/SNF complex	cellular_component	0.052052	1	4	1245	19	18463	ENSMMUG00000008273,ENSMMUG00000007461,ENSMMUG00000014738,ENSMMUG00000009098
GO:0032268	regulation of cellular protein metabolic process	biological_process	0.052265	1	168	1245	2031	18463	ENSMMUG00000018693,ENSMMUG00000004579,ENSMMUG00000018329,ENSMMUG00000022159,ENSMMUG00000002382,ENSMMUG00000016969,ENSMMUG00000011459,ENSMMUG00000019496,ENSMMUG00000008639,ENSMMUG00000002569,ENSMMUG00000000270,ENSMMUG00000019870,ENSMMUG00000016450,ENSMMUG00000006515,ENSMMUG00000041690,ENSMMUG00000004124,ENSMMUG00000017450,ENSMMUG00000003874,ENSMMUG00000014618,ENSMMUG00000020465,ENSMMUG00000020583,…
GO:0046839	phospholipid dephosphorylation	biological_process	0.052669	1	6	1245	34	18463	ENSMMUG00000008518,ENSMMUG00000002373,ENSMMUG00000002130,ENSMMUG00000010451,ENSMMUG00000016607,ENSMMUG00000022371
GO:0043270	positive regulation of ion transport	biological_process	0.052745	1	16	1245	139	18463	ENSMMUG00000000426,ENSMMUG00000017478,ENSMMUG00000019696,ENSMMUG00000011563,ENSMMUG00000023583,ENSMMUG00000017622,ENSMMUG00000006880,ENSMMUG00000007834,ENSMMUG00000022159,ENSMMUG00000021787,ENSMMUG00000017292,ENSMMUG00000007209,ENSMMUG00000012000,ENSMMUG00000008260,ENSMMUG00000011459,ENSMMUG00000018519
GO:0000166	nucleotide binding	molecular_function	0.052804	1	160	1245	1921	18463	ENSMMUG00000010495,ENSMMUG00000045077,ENSMMUG00000006421,ENSMMUG00000022111,ENSMMUG00000015892,ENSMMUG00000019746,ENSMMUG00000004919,ENSMMUG00000022037,ENSMMUG00000004481,ENSMMUG00000015696,ENSMMUG00000017902,ENSMMUG00000017758,ENSMMUG00000001074,ENSMMUG00000008914,ENSMMUG00000014172,ENSMMUG00000023382,ENSMMUG00000020980,ENSMMUG00000019564,ENSMMUG00000014131,ENSMMUG00000017188,ENSMMUG00000018141,…
GO:1901265	nucleoside phosphate binding	molecular_function	0.052804	1	160	1245	1921	18463	ENSMMUG00000004481,ENSMMUG00000022037,ENSMMUG00000017758,ENSMMUG00000001074,ENSMMUG00000017902,ENSMMUG00000015696,ENSMMUG00000014172,ENSMMUG00000008914,ENSMMUG00000020980,ENSMMUG00000023382,ENSMMUG00000006421,ENSMMUG00000045077,ENSMMUG00000010495,ENSMMUG00000019746,ENSMMUG00000004919,ENSMMUG00000015892,ENSMMUG00000022111,ENSMMUG00000006326,ENSMMUG00000008351,ENSMMUG00000018931,ENSMMUG00000008260,…
GO:0072524	pyridine-containing compound metabolic process	biological_process	0.052888	1	13	1245	123	18463	ENSMMUG00000006077,ENSMMUG00000020322,ENSMMUG00000000983,ENSMMUG00000008639,ENSMMUG00000012300,ENSMMUG00000041670,ENSMMUG00000019696,ENSMMUG00000010707,ENSMMUG00000023029,ENSMMUG00000015302,ENSMMUG00000006532,ENSMMUG00000010879,ENSMMUG00000017100
GO:0016192	vesicle-mediated transport	biological_process	0.053056	1	96	1245	1111	18463	ENSMMUG00000007785,ENSMMUG00000016192,ENSMMUG00000041690,ENSMMUG00000009366,ENSMMUG00000007533,ENSMMUG00000012000,ENSMMUG00000040529,ENSMMUG00000037569,ENSMMUG00000021516,ENSMMUG00000021934,ENSMMUG00000019351,ENSMMUG00000015267,ENSMMUG00000014618,ENSMMUG00000000137,ENSMMUG00000005427,ENSMMUG00000000871,ENSMMUG00000018800,ENSMMUG00000019662,ENSMMUG00000013028,ENSMMUG00000005016,ENSMMUG00000008885,…
GO:0005638	lamin filament	cellular_component	0.053104	1	2	1245	5	18463	ENSMMUG00000001192,ENSMMUG00000016096
GO:0004757	sepiapterin reductase activity	molecular_function	0.053198	1	1	1245	1	18463	ENSMMUG00000009485
GO:1904668	positive regulation of ubiquitin protein ligase activity	biological_process	0.053225	1	2	1245	5	18463	ENSMMUG00000019870,ENSMMUG00000003149
GO:0043500	muscle adaptation	biological_process	0.053271	1	9	1245	63	18463	ENSMMUG00000046222,ENSMMUG00000006077,ENSMMUG00000007834,ENSMMUG00000006169,ENSMMUG00000043626,ENSMMUG00000016096,ENSMMUG00000005618,ENSMMUG00000003721,ENSMMUG00000021447
GO:0030264	nuclear fragmentation involved in apoptotic nuclear change	biological_process	0.053385	1	1	1245	1	18463	ENSMMUG00000007209
GO:0070474	positive regulation of uterine smooth muscle contraction	biological_process	0.053385	1	1	1245	1	18463	ENSMMUG00000007209
GO:2000722	regulation of cardiac vascular smooth muscle cell differentiation	biological_process	0.053385	1	1	1245	1	18463	ENSMMUG00000007209
GO:2000724	positive regulation of cardiac vascular smooth muscle cell differentiation	biological_process	0.053385	1	1	1245	1	18463	ENSMMUG00000007209
GO:0030547	receptor inhibitor activity	molecular_function	0.0534	1	4	1245	22	18463	ENSMMUG00000022741,ENSMMUG00000011253,ENSMMUG00000020794,ENSMMUG00000041404
GO:0045104	intermediate filament cytoskeleton organization	biological_process	0.053443	1	6	1245	37	18463	ENSMMUG00000009895,ENSMMUG00000019857,ENSMMUG00000022371,ENSMMUG00000007356,ENSMMUG00000000388,ENSMMUG00000013506
GO:0048146	positive regulation of fibroblast proliferation	biological_process	0.05389	1	6	1245	36	18463	ENSMMUG00000012000,ENSMMUG00000002569,ENSMMUG00000009330,ENSMMUG00000008790,ENSMMUG00000023550,ENSMMUG00000014464
GO:0060348	bone development	biological_process	0.053995	1	20	1245	179	18463	ENSMMUG00000016669,ENSMMUG00000011765,ENSMMUG00000022390,ENSMMUG00000013280,ENSMMUG00000010199,ENSMMUG00000005681,ENSMMUG00000008639,ENSMMUG00000003074,ENSMMUG00000009330,ENSMMUG00000021517,ENSMMUG00000010102,ENSMMUG00000003402,ENSMMUG00000046942,ENSMMUG00000004401,ENSMMUG00000005096,ENSMMUG00000019496,ENSMMUG00000010451,ENSMMUG00000012000,ENSMMUG00000048265,ENSMMUG00000001850
GO:0048471	perinuclear region of cytoplasm	cellular_component	0.054041	1	37	1245	361	18463	ENSMMUG00000016637,ENSMMUG00000019457,ENSMMUG00000014782,ENSMMUG00000040495,ENSMMUG00000015607,ENSMMUG00000007221,ENSMMUG00000007676,ENSMMUG00000017249,ENSMMUG00000005027,ENSMMUG00000002373,ENSMMUG00000048039,ENSMMUG00000015051,ENSMMUG00000007861,ENSMMUG00000001321,ENSMMUG00000020771,ENSMMUG00000018492,ENSMMUG00000005488,ENSMMUG00000000388,ENSMMUG00000014425,ENSMMUG00000001801,ENSMMUG00000007209,…
GO:0098589	membrane region	cellular_component	0.054099	1	66	1245	683	18463	ENSMMUG00000048207,ENSMMUG00000018853,ENSMMUG00000021545,ENSMMUG00000044038,ENSMMUG00000023046,ENSMMUG00000031977,ENSMMUG00000012207,ENSMMUG00000015984,ENSMMUG00000015302,ENSMMUG00000007811,ENSMMUG00000007209,ENSMMUG00000013202,ENSMMUG00000008260,ENSMMUG00000013948,ENSMMUG00000045903,ENSMMUG00000020212,ENSMMUG00000007356,ENSMMUG00000020786,ENSMMUG00000012094,ENSMMUG00000020780,ENSMMUG00000009974,…
GO:1990778	protein localization to cell periphery	biological_process	0.054217	1	24	1245	216	18463	ENSMMUG00000015314,ENSMMUG00000019771,ENSMMUG00000048207,ENSMMUG00000009354,ENSMMUG00000018021,ENSMMUG00000013048,ENSMMUG00000017478,ENSMMUG00000018102,ENSMMUG00000041130,ENSMMUG00000022877,ENSMMUG00000017100,ENSMMUG00000008351,ENSMMUG00000005027,ENSMMUG00000021787,ENSMMUG00000007866,ENSMMUG00000005985,ENSMMUG00000021055,ENSMMUG00000002373,ENSMMUG00000019457,ENSMMUG00000007209,ENSMMUG00000012000,…
GO:0051496	positive regulation of stress fiber assembly	biological_process	0.054416	1	6	1245	35	18463	ENSMMUG00000010311,ENSMMUG00000010849,ENSMMUG00000010102,ENSMMUG00000002382,ENSMMUG00000000477,ENSMMUG00000015434
GO:0046112	nucleobase biosynthetic process	biological_process	0.054721	1	4	1245	21	18463	ENSMMUG00000010269,ENSMMUG00000010603,ENSMMUG00000023312,ENSMMUG00000004797
GO:0050708	regulation of protein secretion	biological_process	0.054735	1	29	1245	290	18463	ENSMMUG00000017758,ENSMMUG00000019734,ENSMMUG00000006723,ENSMMUG00000003839,ENSMMUG00000012207,ENSMMUG00000044865,ENSMMUG00000008156,ENSMMUG00000015302,ENSMMUG00000005435,ENSMMUG00000019457,ENSMMUG00000014425,ENSMMUG00000021447,ENSMMUG00000021415,ENSMMUG00000040529,ENSMMUG00000007209,ENSMMUG00000005222,ENSMMUG00000010199,ENSMMUG00000022390,ENSMMUG00000000426,ENSMMUG00000018800,ENSMMUG00000002569,…
GO:0043502	regulation of muscle adaptation	biological_process	0.054762	1	7	1245	44	18463	ENSMMUG00000046222,ENSMMUG00000016096,ENSMMUG00000043626,ENSMMUG00000006169,ENSMMUG00000021447,ENSMMUG00000006077,ENSMMUG00000005618
GO:0001820	serotonin secretion	biological_process	0.054947	1	2	1245	7	18463	ENSMMUG00000001748,ENSMMUG00000008260
GO:0070304	positive regulation of stress-activated protein kinase signaling cascade	biological_process	0.055006	1	15	1245	127	18463	ENSMMUG00000002382,ENSMMUG00000004639,ENSMMUG00000012207,ENSMMUG00000020274,ENSMMUG00000018693,ENSMMUG00000007586,ENSMMUG00000000605,ENSMMUG00000002404,ENSMMUG00000030597,ENSMMUG00000017496,ENSMMUG00000001314,ENSMMUG00000000180,ENSMMUG00000018445,ENSMMUG00000001748,ENSMMUG00000011527
GO:0016670	oxidoreductase activity, acting on a sulfur group of donors, oxygen as acceptor	molecular_function	0.055062	1	2	1245	6	18463	ENSMMUG00000004885,ENSMMUG00000044559
GO:0008289	lipid binding	molecular_function	0.055213	1	51	1245	538	18463	ENSMMUG00000014172,ENSMMUG00000021415,ENSMMUG00000002697,ENSMMUG00000008914,ENSMMUG00000015072,ENSMMUG00000007731,ENSMMUG00000011821,ENSMMUG00000015144,ENSMMUG00000011377,ENSMMUG00000002772,ENSMMUG00000001343,ENSMMUG00000015871,ENSMMUG00000010102,ENSMMUG00000011527,ENSMMUG00000022175,ENSMMUG00000013679,ENSMMUG00000011253,ENSMMUG00000004659,ENSMMUG00000011909,ENSMMUG00000004639,ENSMMUG00000011332,…
GO:0043511	inhibin complex	cellular_component	0.055257	1	1	1245	1	18463	ENSMMUG00000007483
GO:0043512	inhibin A complex	cellular_component	0.055257	1	1	1245	1	18463	ENSMMUG00000007483
GO:0051050	positive regulation of transport	biological_process	0.055293	1	56	1245	602	18463	ENSMMUG00000007356,ENSMMUG00000008833,ENSMMUG00000000426,ENSMMUG00000013048,ENSMMUG00000005222,ENSMMUG00000011563,ENSMMUG00000023583,ENSMMUG00000022159,ENSMMUG00000005027,ENSMMUG00000007834,ENSMMUG00000044865,ENSMMUG00000006880,ENSMMUG00000002373,ENSMMUG00000019734,ENSMMUG00000017758,ENSMMUG00000003236,ENSMMUG00000007960,ENSMMUG00000021415,ENSMMUG00000002697,ENSMMUG00000019457,ENSMMUG00000018519,…
GO:0045060	negative thymic T cell selection	biological_process	0.055327	1	3	1245	11	18463	ENSMMUG00000021545,ENSMMUG00000007356,ENSMMUG00000009366
GO:0021700	developmental maturation	biological_process	0.055355	1	21	1245	194	18463	ENSMMUG00000015663,ENSMMUG00000003149,ENSMMUG00000041958,ENSMMUG00000022877,ENSMMUG00000018797,ENSMMUG00000019857,ENSMMUG00000021371,ENSMMUG00000005747,ENSMMUG00000004639,ENSMMUG00000003074,ENSMMUG00000014742,ENSMMUG00000001404,ENSMMUG00000011361,ENSMMUG00000048265,ENSMMUG00000018986,ENSMMUG00000011009,ENSMMUG00000005027,ENSMMUG00000002772,ENSMMUG00000044043,ENSMMUG00000010393,ENSMMUG00000002146
GO:0001228	transcriptional activator activity, RNA polymerase II transcription regulatory region sequence-specific binding	molecular_function	0.055374	1	30	1245	314	18463	ENSMMUG00000003736,ENSMMUG00000014464,ENSMMUG00000008018,ENSMMUG00000046368,ENSMMUG00000010707,ENSMMUG00000003721,ENSMMUG00000001404,ENSMMUG00000022039,ENSMMUG00000021371,ENSMMUG00000006464,ENSMMUG00000020995,ENSMMUG00000043626,ENSMMUG00000007361,ENSMMUG00000004053,ENSMMUG00000012764,ENSMMUG00000008639,ENSMMUG00000010696,ENSMMUG00000043445,ENSMMUG00000019954,ENSMMUG00000017649,ENSMMUG00000014430,…
GO:0070838	divalent metal ion transport	biological_process	0.055384	1	34	1245	333	18463	ENSMMUG00000022175,ENSMMUG00000006529,ENSMMUG00000023583,ENSMMUG00000002958,ENSMMUG00000007975,ENSMMUG00000011563,ENSMMUG00000000426,ENSMMUG00000017815,ENSMMUG00000002569,ENSMMUG00000004108,ENSMMUG00000015607,ENSMMUG00000011459,ENSMMUG00000014782,ENSMMUG00000002373,ENSMMUG00000011377,ENSMMUG00000022159,ENSMMUG00000006880,ENSMMUG00000017622,ENSMMUG00000020651,ENSMMUG00000007434,ENSMMUG00000005598,…
GO:0072511	divalent inorganic cation transport	biological_process	0.055384	1	34	1245	333	18463	ENSMMUG00000011459,ENSMMUG00000015607,ENSMMUG00000014782,ENSMMUG00000002373,ENSMMUG00000006880,ENSMMUG00000011377,ENSMMUG00000022159,ENSMMUG00000006529,ENSMMUG00000023583,ENSMMUG00000022175,ENSMMUG00000007975,ENSMMUG00000011563,ENSMMUG00000002958,ENSMMUG00000017815,ENSMMUG00000000426,ENSMMUG00000004108,ENSMMUG00000002569,ENSMMUG00000014425,ENSMMUG00000008260,ENSMMUG00000013202,ENSMMUG00000012000,…
GO:0046718	viral entry into host cell	biological_process	0.055402	1	7	1245	52	18463	ENSMMUG00000015925,ENSMMUG00000046736,ENSMMUG00000013202,ENSMMUG00000003094,ENSMMUG00000020121,ENSMMUG00000023679,ENSMMUG00000015097
GO:0016331	morphogenesis of embryonic epithelium	biological_process	0.055421	1	14	1245	116	18463	ENSMMUG00000010621,ENSMMUG00000004396,ENSMMUG00000007356,ENSMMUG00000012727,ENSMMUG00000007828,ENSMMUG00000044043,ENSMMUG00000020995,ENSMMUG00000014756,ENSMMUG00000002772,ENSMMUG00000018963,ENSMMUG00000002660,ENSMMUG00000011614,ENSMMUG00000011332,ENSMMUG00000005096
GO:0097320	membrane tubulation	biological_process	0.055513	1	4	1245	18	18463	ENSMMUG00000016281,ENSMMUG00000012145,ENSMMUG00000007811,ENSMMUG00000005427
GO:0060147	regulation of posttranscriptional gene silencing	biological_process	0.055656	1	6	1245	35	18463	ENSMMUG00000018492,ENSMMUG00000008639,ENSMMUG00000010707,ENSMMUG00000044953,ENSMMUG00000044736,ENSMMUG00000019564
GO:0060966	regulation of gene silencing by RNA	biological_process	0.055656	1	6	1245	35	18463	ENSMMUG00000044736,ENSMMUG00000019564,ENSMMUG00000044953,ENSMMUG00000010707,ENSMMUG00000018492,ENSMMUG00000008639
GO:0014074	response to purine-containing compound	biological_process	0.055751	1	9	1245	65	18463	ENSMMUG00000006532,ENSMMUG00000010164,ENSMMUG00000019457,ENSMMUG00000021354,ENSMMUG00000015051,ENSMMUG00000008260,ENSMMUG00000000477,ENSMMUG00000002373,ENSMMUG00000015459
GO:0071158	positive regulation of cell cycle arrest	biological_process	0.055784	1	5	1245	30	18463	ENSMMUG00000043626,ENSMMUG00000004639,ENSMMUG00000002569,ENSMMUG00000008639,ENSMMUG00000022859
GO:0005813	centrosome	cellular_component	0.0558	1	48	1245	487	18463	ENSMMUG00000015166,ENSMMUG00000002965,ENSMMUG00000023255,ENSMMUG00000008885,ENSMMUG00000000001,ENSMMUG00000000138,ENSMMUG00000023550,ENSMMUG00000009688,ENSMMUG00000019771,ENSMMUG00000014756,ENSMMUG00000013269,ENSMMUG00000006255,ENSMMUG00000001187,ENSMMUG00000002678,ENSMMUG00000010321,ENSMMUG00000008018,ENSMMUG00000006696,ENSMMUG00000002146,ENSMMUG00000017458,ENSMMUG00000022864,ENSMMUG00000021096,…
GO:0032549	ribonucleoside binding	molecular_function	0.055918	1	141	1245	1683	18463	ENSMMUG00000001321,ENSMMUG00000006668,ENSMMUG00000000736,ENSMMUG00000023583,ENSMMUG00000014008,ENSMMUG00000007027,ENSMMUG00000010556,ENSMMUG00000016757,ENSMMUG00000021842,ENSMMUG00000006101,ENSMMUG00000011568,ENSMMUG00000010811,ENSMMUG00000011277,ENSMMUG00000007293,ENSMMUG00000016429,ENSMMUG00000020083,ENSMMUG00000016637,ENSMMUG00000003304,ENSMMUG00000005027,ENSMMUG00000020274,ENSMMUG00000020033,…
GO:0051131	chaperone-mediated protein complex assembly	biological_process	0.056014	1	3	1245	13	18463	ENSMMUG00000049219,ENSMMUG00000022686,ENSMMUG00000021516
GO:0003358	noradrenergic neuron development	biological_process	0.056083	1	1	1245	2	18463	ENSMMUG00000005747
GO:0061104	adrenal chromaffin cell differentiation	biological_process	0.056083	1	1	1245	2	18463	ENSMMUG00000005747
GO:0001843	neural tube closure	biological_process	0.056092	1	10	1245	73	18463	ENSMMUG00000002772,ENSMMUG00000014756,ENSMMUG00000020995,ENSMMUG00000007828,ENSMMUG00000012727,ENSMMUG00000005096,ENSMMUG00000011614,ENSMMUG00000011332,ENSMMUG00000002660,ENSMMUG00000004396
GO:0060606	tube closure	biological_process	0.056092	1	10	1245	73	18463	ENSMMUG00000004396,ENSMMUG00000012727,ENSMMUG00000007828,ENSMMUG00000020995,ENSMMUG00000002772,ENSMMUG00000014756,ENSMMUG00000002660,ENSMMUG00000011332,ENSMMUG00000005096,ENSMMUG00000011614
GO:0021549	cerebellum development	biological_process	0.056152	1	9	1245	66	18463	ENSMMUG00000006300,ENSMMUG00000002651,ENSMMUG00000001404,ENSMMUG00000018986,ENSMMUG00000018445,ENSMMUG00000004228,ENSMMUG00000031977,ENSMMUG00000008639,ENSMMUG00000043445
GO:0032119	sequestering of zinc ion	biological_process	0.056155	1	2	1245	5	18463	ENSMMUG00000012328,ENSMMUG00000015663
GO:0032802	low-density lipoprotein particle receptor catabolic process	biological_process	0.056415	1	2	1245	6	18463	ENSMMUG00000004657,ENSMMUG00000012000
GO:0032803	regulation of low-density lipoprotein particle receptor catabolic process	biological_process	0.056415	1	2	1245	6	18463	ENSMMUG00000004657,ENSMMUG00000012000
GO:0032106	positive regulation of response to extracellular stimulus	biological_process	0.056489	1	8	1245	54	18463	ENSMMUG00000007221,ENSMMUG00000006515,ENSMMUG00000045294,ENSMMUG00000001179,ENSMMUG00000009956,ENSMMUG00000017758,ENSMMUG00000019993,ENSMMUG00000009394
GO:0032109	positive regulation of response to nutrient levels	biological_process	0.056489	1	8	1245	54	18463	ENSMMUG00000007221,ENSMMUG00000006515,ENSMMUG00000045294,ENSMMUG00000017758,ENSMMUG00000001179,ENSMMUG00000009956,ENSMMUG00000009394,ENSMMUG00000019993
GO:1990130	Iml1 complex	cellular_component	0.056504	1	2	1245	6	18463	ENSMMUG00000023674,ENSMMUG00000000590
GO:0002118	aggressive behavior	biological_process	0.056687	1	2	1245	5	18463	ENSMMUG00000021354,ENSMMUG00000006775
GO:0005088	Ras guanyl-nucleotide exchange factor activity	molecular_function	0.056845	1	15	1245	118	18463	ENSMMUG00000023622,ENSMMUG00000003139,ENSMMUG00000006457,ENSMMUG00000016233,ENSMMUG00000015072,ENSMMUG00000015148,ENSMMUG00000021945,ENSMMUG00000010849,ENSMMUG00000009354,ENSMMUG00000008130,ENSMMUG00000000477,ENSMMUG00000003851,ENSMMUG00000009366,ENSMMUG00000022230,ENSMMUG00000017214
GO:0010564	regulation of cell cycle process	biological_process	0.056879	1	44	1245	466	18463	ENSMMUG00000008127,ENSMMUG00000017610,ENSMMUG00000015871,ENSMMUG00000012462,ENSMMUG00000005985,ENSMMUG00000007517,ENSMMUG00000020274,ENSMMUG00000022859,ENSMMUG00000019861,ENSMMUG00000002368,ENSMMUG00000013685,ENSMMUG00000006761,ENSMMUG00000019496,ENSMMUG00000008639,ENSMMUG00000004639,ENSMMUG00000002569,ENSMMUG00000012887,ENSMMUG00000043626,ENSMMUG00000021808,ENSMMUG00000047630,ENSMMUG00000019870,…
GO:0046328	regulation of JNK cascade	biological_process	0.056933	1	16	1245	136	18463	ENSMMUG00000030597,ENSMMUG00000017496,ENSMMUG00000001074,ENSMMUG00000007586,ENSMMUG00000018693,ENSMMUG00000012207,ENSMMUG00000020274,ENSMMUG00000002382,ENSMMUG00000010811,ENSMMUG00000000180,ENSMMUG00000002404,ENSMMUG00000000605,ENSMMUG00000004639,ENSMMUG00000018445,ENSMMUG00000011527,ENSMMUG00000001748
GO:0018192	enzyme active site formation via cysteine modification to L-cysteine persulfide	biological_process	0.056995	1	1	1245	1	18463	ENSMMUG00000002758
GO:0018307	enzyme active site formation	biological_process	0.056995	1	1	1245	1	18463	ENSMMUG00000002758
GO:0042292	URM1 activating enzyme activity	molecular_function	0.056995	1	1	1245	1	18463	ENSMMUG00000002758
GO:0061604	molybdopterin-synthase sulfurtransferase activity	molecular_function	0.056995	1	1	1245	1	18463	ENSMMUG00000002758
GO:0061605	molybdopterin-synthase adenylyltransferase activity	molecular_function	0.056995	1	1	1245	1	18463	ENSMMUG00000002758
GO:0098822	peptidyl-cysteine modification to L-cysteine persulfide	biological_process	0.056995	1	1	1245	1	18463	ENSMMUG00000002758
GO:0070920	regulation of production of small RNA involved in gene silencing by RNA	biological_process	0.057026	1	4	1245	19	18463	ENSMMUG00000044953,ENSMMUG00000019564,ENSMMUG00000008639,ENSMMUG00000018492
GO:0060462	lung lobe development	biological_process	0.057047	1	2	1245	5	18463	ENSMMUG00000007356,ENSMMUG00000020995
GO:0060463	lung lobe morphogenesis	biological_process	0.057047	1	2	1245	5	18463	ENSMMUG00000007356,ENSMMUG00000020995
GO:0010659	cardiac muscle cell apoptotic process	biological_process	0.057089	1	3	1245	13	18463	ENSMMUG00000011563,ENSMMUG00000008639,ENSMMUG00000011459
GO:0010665	regulation of cardiac muscle cell apoptotic process	biological_process	0.057089	1	3	1245	13	18463	ENSMMUG00000011459,ENSMMUG00000008639,ENSMMUG00000011563
GO:0043627	response to estrogen	biological_process	0.057322	1	8	1245	58	18463	ENSMMUG00000044990,ENSMMUG00000020999,ENSMMUG00000043626,ENSMMUG00000018445,ENSMMUG00000007209,ENSMMUG00000010707,ENSMMUG00000019839,ENSMMUG00000021354
GO:0030057	desmosome	cellular_component	0.057368	1	4	1245	18	18463	ENSMMUG00000013506,ENSMMUG00000017428,ENSMMUG00000003525,ENSMMUG00000013048
GO:0007519	skeletal muscle tissue development	biological_process	0.057456	1	14	1245	121	18463	ENSMMUG00000006077,ENSMMUG00000015459,ENSMMUG00000016215,ENSMMUG00000007356,ENSMMUG00000012400,ENSMMUG00000009318,ENSMMUG00000043626,ENSMMUG00000046368,ENSMMUG00000021787,ENSMMUG00000022371,ENSMMUG00000001267,ENSMMUG00000006571,ENSMMUG00000021847,ENSMMUG00000021734
GO:0031434	mitogen-activated protein kinase kinase binding	molecular_function	0.057561	1	3	1245	11	18463	ENSMMUG00000020274,ENSMMUG00000004639,ENSMMUG00000017496
GO:0030159	receptor signaling complex scaffold activity	molecular_function	0.0576	1	3	1245	11	18463	ENSMMUG00000001801,ENSMMUG00000017496,ENSMMUG00000000605
GO:0044057	regulation of system process	biological_process	0.057823	1	29	1245	289	18463	ENSMMUG00000021354,ENSMMUG00000019900,ENSMMUG00000015925,ENSMMUG00000019696,ENSMMUG00000023375,ENSMMUG00000005618,ENSMMUG00000021808,ENSMMUG00000002255,ENSMMUG00000015825,ENSMMUG00000006169,ENSMMUG00000043626,ENSMMUG00000004108,ENSMMUG00000011907,ENSMMUG00000013048,ENSMMUG00000046222,ENSMMUG00000021447,ENSMMUG00000008260,ENSMMUG00000007209,ENSMMUG00000020583,ENSMMUG00000012607,ENSMMUG00000016096,…
GO:0006777	Mo-molybdopterin cofactor biosynthetic process	biological_process	0.057848	1	2	1245	6	18463	ENSMMUG00000021315,ENSMMUG00000002758
GO:0019720	Mo-molybdopterin cofactor metabolic process	biological_process	0.057848	1	2	1245	6	18463	ENSMMUG00000021315,ENSMMUG00000002758
GO:0043313	regulation of neutrophil degranulation	biological_process	0.057946	1	2	1245	5	18463	ENSMMUG00000001748,ENSMMUG00000008130
GO:0007033	vacuole organization	biological_process	0.057962	1	17	1245	153	18463	ENSMMUG00000005686,ENSMMUG00000012972,ENSMMUG00000006515,ENSMMUG00000016882,ENSMMUG00000011526,ENSMMUG00000007293,ENSMMUG00000016637,ENSMMUG00000022371,ENSMMUG00000012000,ENSMMUG00000015479,ENSMMUG00000010620,ENSMMUG00000009956,ENSMMUG00000001179,ENSMMUG00000000590,ENSMMUG00000006623,ENSMMUG00000008047,ENSMMUG00000010543
GO:0005184	neuropeptide hormone activity	molecular_function	0.057983	1	3	1245	18	18463	ENSMMUG00000041847,ENSMMUG00000010164,ENSMMUG00000007834
GO:0015112	nitrate transmembrane transporter activity	molecular_function	0.058075	1	1	1245	1	18463	ENSMMUG00000021688
GO:0015706	nitrate transport	biological_process	0.058075	1	1	1245	1	18463	ENSMMUG00000021688
GO:0051656	establishment of organelle localization	biological_process	0.058128	1	32	1245	316	18463	ENSMMUG00000019457,ENSMMUG00000003236,ENSMMUG00000011401,ENSMMUG00000005027,ENSMMUG00000022010,ENSMMUG00000018445,ENSMMUG00000012094,ENSMMUG00000021842,ENSMMUG00000006101,ENSMMUG00000006421,ENSMMUG00000005729,ENSMMUG00000000137,ENSMMUG00000001187,ENSMMUG00000029062,ENSMMUG00000007811,ENSMMUG00000001314,ENSMMUG00000006398,ENSMMUG00000010393,ENSMMUG00000030597,ENSMMUG00000007533,ENSMMUG00000006193,…
GO:1901725	regulation of histone deacetylase activity	biological_process	0.058246	1	2	1245	5	18463	ENSMMUG00000017927,ENSMMUG00000022159
GO:0036477	somatodendritic compartment	cellular_component	0.058289	1	39	1245	396	18463	ENSMMUG00000018102,ENSMMUG00000004869,ENSMMUG00000019900,ENSMMUG00000011563,ENSMMUG00000018797,ENSMMUG00000012094,ENSMMUG00000005747,ENSMMUG00000004639,ENSMMUG00000016669,ENSMMUG00000006775,ENSMMUG00000019807,ENSMMUG00000041404,ENSMMUG00000017936,ENSMMUG00000014485,ENSMMUG00000023382,ENSMMUG00000018986,ENSMMUG00000020033,ENSMMUG00000007676,ENSMMUG00000020274,ENSMMUG00000017610,ENSMMUG00000023028,…
GO:0048209	regulation of vesicle targeting, to, from or within Golgi	biological_process	0.058466	1	2	1245	8	18463	ENSMMUG00000001187,ENSMMUG00000006398
GO:0006975	DNA damage induced protein phosphorylation	biological_process	0.05855	1	2	1245	5	18463	ENSMMUG00000021808,ENSMMUG00000017758
GO:0070695	FHF complex	cellular_component	0.058598	1	2	1245	5	18463	ENSMMUG00000016882,ENSMMUG00000005686
GO:0048406	nerve growth factor binding	molecular_function	0.058693	1	2	1245	5	18463	ENSMMUG00000004657,ENSMMUG00000011829
GO:0061525	hindgut development	biological_process	0.058694	1	2	1245	5	18463	ENSMMUG00000007356,ENSMMUG00000005096
GO:0044300	cerebellar mossy fiber	cellular_component	0.058696	1	2	1245	5	18463	ENSMMUG00000021059,ENSMMUG00000004639
GO:0097305	response to alcohol	biological_process	0.059034	1	14	1245	117	18463	ENSMMUG00000014425,ENSMMUG00000021354,ENSMMUG00000019839,ENSMMUG00000010707,ENSMMUG00000007209,ENSMMUG00000017985,ENSMMUG00000004659,ENSMMUG00000011253,ENSMMUG00000043626,ENSMMUG00000004108,ENSMMUG00000020999,ENSMMUG00000005985,ENSMMUG00000018163,ENSMMUG00000013048
GO:0051443	positive regulation of ubiquitin-protein transferase activity	biological_process	0.059043	1	4	1245	21	18463	ENSMMUG00000019870,ENSMMUG00000003149,ENSMMUG00000000605,ENSMMUG00000049219
GO:0030554	adenyl nucleotide binding	molecular_function	0.059192	1	118	1245	1355	18463	ENSMMUG00000012300,ENSMMUG00000043400,ENSMMUG00000018141,ENSMMUG00000019564,ENSMMUG00000014131,ENSMMUG00000017188,ENSMMUG00000021545,ENSMMUG00000020534,ENSMMUG00000017927,ENSMMUG00000023293,ENSMMUG00000012972,ENSMMUG00000005144,ENSMMUG00000015925,ENSMMUG00000017428,ENSMMUG00000030597,ENSMMUG00000014482,ENSMMUG00000012207,ENSMMUG00000008351,ENSMMUG00000015302,ENSMMUG00000001187,ENSMMUG00000010269,…
GO:0008720	D-lactate dehydrogenase activity	molecular_function	0.059376	1	1	1245	1	18463	ENSMMUG00000022037
GO:1903457	lactate catabolic process	biological_process	0.059376	1	1	1245	1	18463	ENSMMUG00000022037
GO:0051489	regulation of filopodium assembly	biological_process	0.059387	1	5	1245	28	18463	ENSMMUG00000006894,ENSMMUG00000023676,ENSMMUG00000012094,ENSMMUG00000022877,ENSMMUG00000008518
GO:0010032	meiotic chromosome condensation	biological_process	0.059389	1	2	1245	5	18463	ENSMMUG00000018677,ENSMMUG00000001763
GO:0014731	spectrin-associated cytoskeleton	cellular_component	0.059414	1	2	1245	5	18463	ENSMMUG00000017965,ENSMMUG00000019172
GO:0050859	negative regulation of B cell receptor signaling pathway	biological_process	0.05942	1	2	1245	5	18463	ENSMMUG00000017621,ENSMMUG00000041690
GO:0000995	transcription factor activity, core RNA polymerase III binding	molecular_function	0.05942	1	2	1245	5	18463	ENSMMUG00000001267,ENSMMUG00000008254
GO:0071680	response to indole-3-methanol	biological_process	0.05942	1	2	1245	5	18463	ENSMMUG00000017985,ENSMMUG00000013048
GO:0071681	cellular response to indole-3-methanol	biological_process	0.05942	1	2	1245	5	18463	ENSMMUG00000013048,ENSMMUG00000017985
GO:0061669	spontaneous neurotransmitter secretion	biological_process	0.05942	1	2	1245	5	18463	ENSMMUG00000003236,ENSMMUG00000020277
GO:0098814	spontaneous synaptic transmission	biological_process	0.05942	1	2	1245	5	18463	ENSMMUG00000003236,ENSMMUG00000020277
GO:0070728	leucine binding	molecular_function	0.05942	1	2	1245	5	18463	ENSMMUG00000019993,ENSMMUG00000009394
GO:0052629	phosphatidylinositol-3,5-bisphosphate 3-phosphatase activity	molecular_function	0.05942	1	2	1245	5	18463	ENSMMUG00000022371,ENSMMUG00000016607
GO:0001882	nucleoside binding	molecular_function	0.059508	1	141	1245	1687	18463	ENSMMUG00000004579,ENSMMUG00000020050,ENSMMUG00000001179,ENSMMUG00000018693,ENSMMUG00000018329,ENSMMUG00000030914,ENSMMUG00000019861,ENSMMUG00000016969,ENSMMUG00000002526,ENSMMUG00000011459,ENSMMUG00000013499,ENSMMUG00000020442,ENSMMUG00000002758,ENSMMUG00000008639,ENSMMUG00000017936,ENSMMUG00000019900,ENSMMUG00000017723,ENSMMUG00000015459,ENSMMUG00000022864,ENSMMUG00000013143,ENSMMUG00000000591,…
GO:0009166	nucleotide catabolic process	biological_process	0.059681	1	8	1245	63	18463	ENSMMUG00000038569,ENSMMUG00000006532,ENSMMUG00000041420,ENSMMUG00000010707,ENSMMUG00000011795,ENSMMUG00000015051,ENSMMUG00000008639,ENSMMUG00000006077
GO:0000988	transcription factor activity, protein binding	molecular_function	0.059695	1	38	1245	401	18463	ENSMMUG00000008254,ENSMMUG00000040822,ENSMMUG00000014756,ENSMMUG00000007361,ENSMMUG00000021655,ENSMMUG00000040660,ENSMMUG00000009098,ENSMMUG00000044736,ENSMMUG00000008323,ENSMMUG00000010621,ENSMMUG00000001267,ENSMMUG00000002926,ENSMMUG00000019529,ENSMMUG00000044990,ENSMMUG00000042837,ENSMMUG00000019839,ENSMMUG00000013048,ENSMMUG00000009318,ENSMMUG00000020411,ENSMMUG00000015800,ENSMMUG00000002569,…
GO:0051281	positive regulation of release of sequestered calcium ion into cytosol	biological_process	0.059717	1	4	1245	22	18463	ENSMMUG00000000426,ENSMMUG00000011459,ENSMMUG00000007209,ENSMMUG00000006880
GO:0014910	regulation of smooth muscle cell migration	biological_process	0.05985	1	4	1245	20	18463	ENSMMUG00000005488,ENSMMUG00000016720,ENSMMUG00000011557,ENSMMUG00000014618
GO:0070603	SWI/SNF superfamily-type complex	cellular_component	0.06018	1	10	1245	74	18463	ENSMMUG00000020276,ENSMMUG00000010556,ENSMMUG00000017361,ENSMMUG00000008273,ENSMMUG00000019839,ENSMMUG00000009014,ENSMMUG00000007461,ENSMMUG00000009098,ENSMMUG00000014738,ENSMMUG00000015335
GO:2000178	negative regulation of neural precursor cell proliferation	biological_process	0.060249	1	3	1245	14	18463	ENSMMUG00000004179,ENSMMUG00000021371,ENSMMUG00000008639
GO:0045103	intermediate filament-based process	biological_process	0.06036	1	6	1245	38	18463	ENSMMUG00000022371,ENSMMUG00000007356,ENSMMUG00000019857,ENSMMUG00000000388,ENSMMUG00000013506,ENSMMUG00000009895
GO:0019076	viral release from host cell	biological_process	0.06073	1	5	1245	27	18463	ENSMMUG00000023679,ENSMMUG00000015097,ENSMMUG00000010092,ENSMMUG00000002569,ENSMMUG00000009688
GO:0014013	regulation of gliogenesis	biological_process	0.060917	1	8	1245	58	18463	ENSMMUG00000018797,ENSMMUG00000044953,ENSMMUG00000021447,ENSMMUG00000011907,ENSMMUG00000017652,ENSMMUG00000007356,ENSMMUG00000010311,ENSMMUG00000044043
GO:0061025	membrane fusion	biological_process	0.060921	1	17	1245	155	18463	ENSMMUG00000007293,ENSMMUG00000001003,ENSMMUG00000012000,ENSMMUG00000015479,ENSMMUG00000003236,ENSMMUG00000006623,ENSMMUG00000013053,ENSMMUG00000006850,ENSMMUG00000005027,ENSMMUG00000010543,ENSMMUG00000043994,ENSMMUG00000007839,ENSMMUG00000006515,ENSMMUG00000005222,ENSMMUG00000005016,ENSMMUG00000011765,ENSMMUG00000048207
GO:0033674	positive regulation of kinase activity	biological_process	0.060925	1	38	1245	389	18463	ENSMMUG00000030597,ENSMMUG00000019232,ENSMMUG00000023046,ENSMMUG00000041690,ENSMMUG00000007586,ENSMMUG00000014482,ENSMMUG00000006581,ENSMMUG00000012126,ENSMMUG00000013202,ENSMMUG00000021516,ENSMMUG00000001314,ENSMMUG00000018141,ENSMMUG00000017214,ENSMMUG00000000605,ENSMMUG00000019564,ENSMMUG00000019223,ENSMMUG00000011526,ENSMMUG00000020534,ENSMMUG00000021446,ENSMMUG00000001748,ENSMMUG00000009330,…
GO:0043666	regulation of phosphoprotein phosphatase activity	biological_process	0.061086	1	11	1245	92	18463	ENSMMUG00000021986,ENSMMUG00000001801,ENSMMUG00000041101,ENSMMUG00000022686,ENSMMUG00000020465,ENSMMUG00000008351,ENSMMUG00000000113,ENSMMUG00000020411,ENSMMUG00000019771,ENSMMUG00000041690,ENSMMUG00000011557
GO:0005925	focal adhesion	cellular_component	0.061149	1	16	1245	129	18463	ENSMMUG00000010811,ENSMMUG00000007799,ENSMMUG00000019457,ENSMMUG00000002678,ENSMMUG00000019700,ENSMMUG00000000388,ENSMMUG00000006356,ENSMMUG00000041388,ENSMMUG00000003146,ENSMMUG00000004179,ENSMMUG00000020150,ENSMMUG00000004659,ENSMMUG00000043281,ENSMMUG00000015434,ENSMMUG00000014203,ENSMMUG00000006101
GO:0016342	catenin complex	cellular_component	0.06122	1	5	1245	26	18463	ENSMMUG00000017985,ENSMMUG00000012314,ENSMMUG00000010393,ENSMMUG00000013048,ENSMMUG00000001713
GO:0044773	mitotic DNA damage checkpoint	biological_process	0.061465	1	7	1245	47	18463	ENSMMUG00000020274,ENSMMUG00000005144,ENSMMUG00000002965,ENSMMUG00000002569,ENSMMUG00000008639,ENSMMUG00000002368,ENSMMUG00000017610
GO:2000785	regulation of autophagosome assembly	biological_process	0.06163	1	5	1245	29	18463	ENSMMUG00000022371,ENSMMUG00000010543,ENSMMUG00000000590,ENSMMUG00000009956,ENSMMUG00000001179
GO:0019673	GDP-mannose metabolic process	biological_process	0.061689	1	2	1245	6	18463	ENSMMUG00000022714,ENSMMUG00000014664
GO:0032922	circadian regulation of gene expression	biological_process	0.061856	1	7	1245	46	18463	ENSMMUG00000018329,ENSMMUG00000008921,ENSMMUG00000021808,ENSMMUG00000022859,ENSMMUG00000023377,ENSMMUG00000049018,ENSMMUG00000002569
GO:1900027	regulation of ruffle assembly	biological_process	0.062018	1	4	1245	20	18463	ENSMMUG00000021945,ENSMMUG00000047630,ENSMMUG00000002772,ENSMMUG00000015434
GO:0043551	regulation of phosphatidylinositol 3-kinase activity	biological_process	0.06203	1	6	1245	39	18463	ENSMMUG00000004639,ENSMMUG00000011526,ENSMMUG00000006880,ENSMMUG00000006623,ENSMMUG00000017214,ENSMMUG00000011557
GO:0005884	actin filament	cellular_component	0.062052	1	12	1245	97	18463	ENSMMUG00000023676,ENSMMUG00000018520,ENSMMUG00000047685,ENSMMUG00000005488,ENSMMUG00000019457,ENSMMUG00000007027,ENSMMUG00000008516,ENSMMUG00000005218,ENSMMUG00000014131,ENSMMUG00000031977,ENSMMUG00000000454,ENSMMUG00000003146
GO:0034092	negative regulation of maintenance of sister chromatid cohesion	biological_process	0.062136	1	1	1245	1	18463	ENSMMUG00000000322
GO:0034183	negative regulation of maintenance of mitotic sister chromatid cohesion	biological_process	0.062136	1	1	1245	1	18463	ENSMMUG00000000322
GO:0071960	maintenance of mitotic sister chromatid cohesion, centromeric	biological_process	0.062136	1	1	1245	1	18463	ENSMMUG00000000322
GO:2000718	regulation of maintenance of mitotic sister chromatid cohesion, centromeric	biological_process	0.062136	1	1	1245	1	18463	ENSMMUG00000000322
GO:2000719	negative regulation of maintenance of mitotic sister chromatid cohesion, centromeric	biological_process	0.062136	1	1	1245	1	18463	ENSMMUG00000000322
GO:0044351	macropinocytosis	biological_process	0.062275	1	2	1245	6	18463	ENSMMUG00000009366,ENSMMUG00000010495
GO:0017076	purine nucleotide binding	molecular_function	0.062399	1	143	1245	1717	18463	ENSMMUG00000010495,ENSMMUG00000006421,ENSMMUG00000045077,ENSMMUG00000015892,ENSMMUG00000022111,ENSMMUG00000019746,ENSMMUG00000004919,ENSMMUG00000004481,ENSMMUG00000017902,ENSMMUG00000015696,ENSMMUG00000017758,ENSMMUG00000001074,ENSMMUG00000008914,ENSMMUG00000023382,ENSMMUG00000020980,ENSMMUG00000017188,ENSMMUG00000014131,ENSMMUG00000019564,ENSMMUG00000018141,ENSMMUG00000012300,ENSMMUG00000005144,…
GO:0004047	aminomethyltransferase activity	molecular_function	0.062413	1	1	1245	1	18463	ENSMMUG00000005452
GO:0045721	negative regulation of gluconeogenesis	biological_process	0.062423	1	3	1245	12	18463	ENSMMUG00000020586,ENSMMUG00000021808,ENSMMUG00000020050
GO:0044422	organelle part	cellular_component	0.062486	1	497	1245	6851	18463	ENSMMUG00000017210,ENSMMUG00000007938,ENSMMUG00000002697,ENSMMUG00000018206,ENSMMUG00000001273,ENSMMUG00000048265,ENSMMUG00000019748,ENSMMUG00000012607,ENSMMUG00000004820,ENSMMUG00000002373,ENSMMUG00000023263,ENSMMUG00000002303,ENSMMUG00000018597,ENSMMUG00000003374,ENSMMUG00000006803,ENSMMUG00000013866,ENSMMUG00000005686,ENSMMUG00000012727,ENSMMUG00000019924,ENSMMUG00000020995,ENSMMUG00000020771,…
GO:1903307	positive regulation of regulated secretory pathway	biological_process	0.062852	1	4	1245	20	18463	ENSMMUG00000048207,ENSMMUG00000022159,ENSMMUG00000005027,ENSMMUG00000001748
GO:0016050	vesicle organization	biological_process	0.062869	1	22	1245	198	18463	ENSMMUG00000005222,ENSMMUG00000005016,ENSMMUG00000016669,ENSMMUG00000022932,ENSMMUG00000048207,ENSMMUG00000000871,ENSMMUG00000043994,ENSMMUG00000022920,ENSMMUG00000023397,ENSMMUG00000015663,ENSMMUG00000003236,ENSMMUG00000009956,ENSMMUG00000001021,ENSMMUG00000005027,ENSMMUG00000012008,ENSMMUG00000007293,ENSMMUG00000011967,ENSMMUG00000001187,ENSMMUG00000021415,ENSMMUG00000012000,ENSMMUG00000020658,…
GO:0071604	transforming growth factor beta production	biological_process	0.06288	1	5	1245	27	18463	ENSMMUG00000002382,ENSMMUG00000002678,ENSMMUG00000022686,ENSMMUG00000010393,ENSMMUG00000004657
GO:0004708	MAP kinase kinase activity	molecular_function	0.062891	1	3	1245	12	18463	ENSMMUG00000017758,ENSMMUG00000014482,ENSMMUG00000019564
GO:2000765	regulation of cytoplasmic translation	biological_process	0.06291	1	3	1245	12	18463	ENSMMUG00000016669,ENSMMUG00000011328,ENSMMUG00000044953
GO:0030173	integral component of Golgi membrane	cellular_component	0.063044	1	7	1245	49	18463	ENSMMUG00000001403,ENSMMUG00000001744,ENSMMUG00000004657,ENSMMUG00000041130,ENSMMUG00000008870,ENSMMUG00000004885,ENSMMUG00000045740
GO:0032400	melanosome localization	biological_process	0.063104	1	3	1245	12	18463	ENSMMUG00000006193,ENSMMUG00000012094,ENSMMUG00000010393
GO:0032401	establishment of melanosome localization	biological_process	0.063104	1	3	1245	12	18463	ENSMMUG00000006193,ENSMMUG00000012094,ENSMMUG00000010393
GO:0044774	mitotic DNA integrity checkpoint	biological_process	0.063197	1	8	1245	58	18463	ENSMMUG00000002368,ENSMMUG00000006752,ENSMMUG00000005144,ENSMMUG00000002965,ENSMMUG00000008639,ENSMMUG00000017610,ENSMMUG00000020274,ENSMMUG00000002569
GO:0043434	response to peptide hormone	biological_process	0.063244	1	21	1245	203	18463	ENSMMUG00000018853,ENSMMUG00000004108,ENSMMUG00000004053,ENSMMUG00000023375,ENSMMUG00000021354,ENSMMUG00000010164,ENSMMUG00000021808,ENSMMUG00000006581,ENSMMUG00000003736,ENSMMUG00000011328,ENSMMUG00000019993,ENSMMUG00000009394,ENSMMUG00000002373,ENSMMUG00000007209,ENSMMUG00000003721,ENSMMUG00000010707,ENSMMUG00000020586,ENSMMUG00000018961,ENSMMUG00000010451,ENSMMUG00000011277,ENSMMUG00000011459
GO:0016074	snoRNA metabolic process	biological_process	0.06327	1	3	1245	16	18463	ENSMMUG00000008665,ENSMMUG00000013189,ENSMMUG00000018849
GO:0030149	sphingolipid catabolic process	biological_process	0.063334	1	5	1245	29	18463	ENSMMUG00000045740,ENSMMUG00000012969,ENSMMUG00000019496,ENSMMUG00000007717,ENSMMUG00000005397
GO:0042995	cell projection	cellular_component	0.063469	1	118	1245	1317	18463	ENSMMUG00000021516,ENSMMUG00000011051,ENSMMUG00000005488,ENSMMUG00000017292,ENSMMUG00000014618,ENSMMUG00000008383,ENSMMUG00000019731,ENSMMUG00000017669,ENSMMUG00000014137,ENSMMUG00000012145,ENSMMUG00000007785,ENSMMUG00000005299,ENSMMUG00000007315,ENSMMUG00000003146,ENSMMUG00000018299,ENSMMUG00000021096,ENSMMUG00000010311,ENSMMUG00000021055,ENSMMUG00000002961,ENSMMUG00000017450,ENSMMUG00000004124,…
GO:0022038	corpus callosum development	biological_process	0.063521	1	3	1245	12	18463	ENSMMUG00000023674,ENSMMUG00000023382,ENSMMUG00000003304
GO:0030100	regulation of endocytosis	biological_process	0.063521	1	18	1245	161	18463	ENSMMUG00000012094,ENSMMUG00000001748,ENSMMUG00000017621,ENSMMUG00000008130,ENSMMUG00000015911,ENSMMUG00000018800,ENSMMUG00000005427,ENSMMUG00000007811,ENSMMUG00000007678,ENSMMUG00000018473,ENSMMUG00000002697,ENSMMUG00000001801,ENSMMUG00000021516,ENSMMUG00000009366,ENSMMUG00000041690,ENSMMUG00000009956,ENSMMUG00000006623,ENSMMUG00000016192
GO:0016004	phospholipase activator activity	molecular_function	0.063972	1	2	1245	7	18463	ENSMMUG00000011459,ENSMMUG00000048207
GO:0060229	lipase activator activity	molecular_function	0.063972	1	2	1245	7	18463	ENSMMUG00000048207,ENSMMUG00000011459
GO:0005153	interleukin-8 receptor binding	molecular_function	0.064086	1	1	1245	1	18463	ENSMMUG00000000426
GO:0031737	CX3C chemokine receptor binding	molecular_function	0.064086	1	1	1245	1	18463	ENSMMUG00000000426
GO:0045237	CXCR1 chemokine receptor binding	molecular_function	0.064086	1	1	1245	1	18463	ENSMMUG00000000426
GO:0050902	leukocyte adhesive activation	biological_process	0.064086	1	1	1245	1	18463	ENSMMUG00000000426
GO:0051041	positive regulation of calcium-independent cell-cell adhesion	biological_process	0.064086	1	1	1245	1	18463	ENSMMUG00000000426
GO:0046184	aldehyde biosynthetic process	biological_process	0.064093	1	2	1245	8	18463	ENSMMUG00000041670,ENSMMUG00000012300
GO:0031290	retinal ganglion cell axon guidance	biological_process	0.064101	1	3	1245	12	18463	ENSMMUG00000003304,ENSMMUG00000023382,ENSMMUG00000000768
GO:0051973	positive regulation of telomerase activity	biological_process	0.064168	1	5	1245	28	18463	ENSMMUG00000022686,ENSMMUG00000020995,ENSMMUG00000018849,ENSMMUG00000017758,ENSMMUG00000001187
GO:0031988	membrane-bounded vesicle	cellular_component	0.064421	1	61	1245	658	18463	ENSMMUG00000008127,ENSMMUG00000043269,ENSMMUG00000005302,ENSMMUG00000007960,ENSMMUG00000003236,ENSMMUG00000011401,ENSMMUG00000005096,ENSMMUG00000005027,ENSMMUG00000017249,ENSMMUG00000007676,ENSMMUG00000001403,ENSMMUG00000001850,ENSMMUG00000003789,ENSMMUG00000002697,ENSMMUG00000001273,ENSMMUG00000004657,ENSMMUG00000020212,ENSMMUG00000015434,ENSMMUG00000041847,ENSMMUG00000004919,ENSMMUG00000021842,…
GO:0035497	cAMP response element binding	molecular_function	0.064445	1	3	1245	12	18463	ENSMMUG00000019954,ENSMMUG00000019235,ENSMMUG00000005008
GO:1901701	cellular response to oxygen-containing compound	biological_process	0.064466	1	59	1245	655	18463	ENSMMUG00000019496,ENSMMUG00000019457,ENSMMUG00000021447,ENSMMUG00000021415,ENSMMUG00000006761,ENSMMUG00000044953,ENSMMUG00000011459,ENSMMUG00000006532,ENSMMUG00000011277,ENSMMUG00000009394,ENSMMUG00000022159,ENSMMUG00000003736,ENSMMUG00000011328,ENSMMUG00000017758,ENSMMUG00000005985,ENSMMUG00000019734,ENSMMUG00000043269,ENSMMUG00000002373,ENSMMUG00000015051,ENSMMUG00000021354,ENSMMUG00000023375,…
GO:0061102	stomach neuroendocrine cell differentiation	biological_process	0.064605	1	1	1245	2	18463	ENSMMUG00000005747
GO:0045747	positive regulation of Notch signaling pathway	biological_process	0.064674	1	5	1245	31	18463	ENSMMUG00000014876,ENSMMUG00000005747,ENSMMUG00000010707,ENSMMUG00000044043,ENSMMUG00000008790
GO:0047918	GDP-mannose 3,5-epimerase activity	molecular_function	0.064693	1	1	1245	1	18463	ENSMMUG00000014664
GO:0050577	GDP-L-fucose synthase activity	molecular_function	0.064693	1	1	1245	1	18463	ENSMMUG00000014664
GO:0000149	SNARE binding	molecular_function	0.064744	1	12	1245	94	18463	ENSMMUG00000021415,ENSMMUG00000011741,ENSMMUG00000038708,ENSMMUG00000043994,ENSMMUG00000003864,ENSMMUG00000003787,ENSMMUG00000048207,ENSMMUG00000019136,ENSMMUG00000003236,ENSMMUG00000005016,ENSMMUG00000005122,ENSMMUG00000012993
GO:0044275	cellular carbohydrate catabolic process	biological_process	0.064746	1	7	1245	49	18463	ENSMMUG00000041670,ENSMMUG00000008639,ENSMMUG00000023029,ENSMMUG00000006532,ENSMMUG00000010707,ENSMMUG00000006077,ENSMMUG00000009088
GO:0010647	positive regulation of cell communication	biological_process	0.064922	1	106	1245	1247	18463	ENSMMUG00000007209,ENSMMUG00000001801,ENSMMUG00000048344,ENSMMUG00000001314,ENSMMUG00000013202,ENSMMUG00000008790,ENSMMUG00000014425,ENSMMUG00000005729,ENSMMUG00000008351,ENSMMUG00000006581,ENSMMUG00000012207,ENSMMUG00000044043,ENSMMUG00000004179,ENSMMUG00000019993,ENSMMUG00000014482,ENSMMUG00000023046,ENSMMUG00000007586,ENSMMUG00000009956,ENSMMUG00000030597,ENSMMUG00000012972,ENSMMUG00000011910,…
GO:0031461	cullin-RING ubiquitin ligase complex	cellular_component	0.065194	1	16	1245	139	18463	ENSMMUG00000017458,ENSMMUG00000017610,ENSMMUG00000014348,ENSMMUG00000005434,ENSMMUG00000019440,ENSMMUG00000017475,ENSMMUG00000000001,ENSMMUG00000005218,ENSMMUG00000012887,ENSMMUG00000046621,ENSMMUG00000006741,ENSMMUG00000032121,ENSMMUG00000019870,ENSMMUG00000023397,ENSMMUG00000003149,ENSMMUG00000016906
GO:0016645	oxidoreductase activity, acting on the CH-NH group of donors	molecular_function	0.06524	1	5	1245	35	18463	ENSMMUG00000007828,ENSMMUG00000006326,ENSMMUG00000012488,ENSMMUG00000017210,ENSMMUG00000041787
GO:0006935	chemotaxis	biological_process	0.065336	1	41	1245	446	18463	ENSMMUG00000003304,ENSMMUG00000011557,ENSMMUG00000017758,ENSMMUG00000017496,ENSMMUG00000018963,ENSMMUG00000022229,ENSMMUG00000020117,ENSMMUG00000015072,ENSMMUG00000023382,ENSMMUG00000023584,ENSMMUG00000007356,ENSMMUG00000011332,ENSMMUG00000017936,ENSMMUG00000003074,ENSMMUG00000009584,ENSMMUG00000000426,ENSMMUG00000016218,ENSMMUG00000004659,ENSMMUG00000012314,ENSMMUG00000018797,ENSMMUG00000020434,…
GO:0045639	positive regulation of myeloid cell differentiation	biological_process	0.06538	1	9	1245	70	18463	ENSMMUG00000017478,ENSMMUG00000016464,ENSMMUG00000001649,ENSMMUG00000013202,ENSMMUG00000010707,ENSMMUG00000013545,ENSMMUG00000004659,ENSMMUG00000021371,ENSMMUG00000022390
GO:1903432	regulation of TORC1 signaling	biological_process	0.065449	1	5	1245	30	18463	ENSMMUG00000019993,ENSMMUG00000006515,ENSMMUG00000009394,ENSMMUG00000023674,ENSMMUG00000005553
GO:0018130	heterocycle biosynthetic process	biological_process	0.065481	1	249	1245	3188	18463	ENSMMUG00000045335,ENSMMUG00000002758,ENSMMUG00000022580,ENSMMUG00000008639,ENSMMUG00000043626,ENSMMUG00000044441,ENSMMUG00000002569,ENSMMUG00000018849,ENSMMUG00000003029,ENSMMUG00000017723,ENSMMUG00000008059,ENSMMUG00000007845,ENSMMUG00000021315,ENSMMUG00000008281,ENSMMUG00000049018,ENSMMUG00000004401,ENSMMUG00000020050,ENSMMUG00000014693,ENSMMUG00000019604,ENSMMUG00000008195,ENSMMUG00000022159,…
GO:0006733	oxidoreduction coenzyme metabolic process	biological_process	0.065631	1	14	1245	140	18463	ENSMMUG00000006077,ENSMMUG00000004228,ENSMMUG00000041670,ENSMMUG00000015648,ENSMMUG00000020322,ENSMMUG00000000983,ENSMMUG00000008639,ENSMMUG00000010707,ENSMMUG00000019696,ENSMMUG00000010879,ENSMMUG00000017100,ENSMMUG00000023029,ENSMMUG00000015302,ENSMMUG00000006532
GO:0042169	SH2 domain binding	molecular_function	0.065689	1	5	1245	27	18463	ENSMMUG00000001748,ENSMMUG00000021055,ENSMMUG00000007960,ENSMMUG00000010102,ENSMMUG00000010451
GO:0032793	positive regulation of CREB transcription factor activity	biological_process	0.065741	1	3	1245	12	18463	ENSMMUG00000017927,ENSMMUG00000005005,ENSMMUG00000006421
GO:1901983	regulation of protein acetylation	biological_process	0.065869	1	8	1245	56	18463	ENSMMUG00000019839,ENSMMUG00000008323,ENSMMUG00000003721,ENSMMUG00000015800,ENSMMUG00000021371,ENSMMUG00000022159,ENSMMUG00000017758,ENSMMUG00000000477
GO:0001938	positive regulation of endothelial cell proliferation	biological_process	0.066102	1	7	1245	51	18463	ENSMMUG00000021371,ENSMMUG00000011910,ENSMMUG00000017927,ENSMMUG00000026981,ENSMMUG00000042809,ENSMMUG00000007221,ENSMMUG00000018693
GO:1901616	organic hydroxy compound catabolic process	biological_process	0.06621	1	8	1245	58	18463	ENSMMUG00000009088,ENSMMUG00000002373,ENSMMUG00000005397,ENSMMUG00000041670,ENSMMUG00000019496,ENSMMUG00000010147,ENSMMUG00000007717,ENSMMUG00000011253
GO:0000910	cytokinesis	biological_process	0.06634	1	15	1245	127	18463	ENSMMUG00000005985,ENSMMUG00000008127,ENSMMUG00000015871,ENSMMUG00000006101,ENSMMUG00000009688,ENSMMUG00000021842,ENSMMUG00000029062,ENSMMUG00000013685,ENSMMUG00000017669,ENSMMUG00000005729,ENSMMUG00000043189,ENSMMUG00000001321,ENSMMUG00000019861,ENSMMUG00000005109,ENSMMUG00000014425
GO:0004713	protein tyrosine kinase activity	molecular_function	0.066348	1	13	1245	100	18463	ENSMMUG00000001748,ENSMMUG00000015267,ENSMMUG00000003782,ENSMMUG00000023382,ENSMMUG00000004659,ENSMMUG00000009330,ENSMMUG00000016218,ENSMMUG00000018693,ENSMMUG00000004919,ENSMMUG00000003304,ENSMMUG00000011557,ENSMMUG00000010995,ENSMMUG00000021545
GO:0043543	protein acylation	biological_process	0.066601	1	22	1245	202	18463	ENSMMUG00000015335,ENSMMUG00000019839,ENSMMUG00000005005,ENSMMUG00000007461,ENSMMUG00000003721,ENSMMUG00000017758,ENSMMUG00000000477,ENSMMUG00000046848,ENSMMUG00000005302,ENSMMUG00000041160,ENSMMUG00000022159,ENSMMUG00000014159,ENSMMUG00000000322,ENSMMUG00000020120,ENSMMUG00000008323,ENSMMUG00000009014,ENSMMUG00000013586,ENSMMUG00000016539,ENSMMUG00000020029,ENSMMUG00000014756,ENSMMUG00000015800,…
GO:1902117	positive regulation of organelle assembly	biological_process	0.06678	1	8	1245	54	18463	ENSMMUG00000007315,ENSMMUG00000003786,ENSMMUG00000001179,ENSMMUG00000009956,ENSMMUG00000011614,ENSMMUG00000011332,ENSMMUG00000001321,ENSMMUG00000012145
GO:0045744	negative regulation of G-protein coupled receptor protein signaling pathway	biological_process	0.066813	1	5	1245	32	18463	ENSMMUG00000015925,ENSMMUG00000010603,ENSMMUG00000022877,ENSMMUG00000019807,ENSMMUG00000021808
GO:0031340	positive regulation of vesicle fusion	biological_process	0.067027	1	2	1245	6	18463	ENSMMUG00000012000,ENSMMUG00000005222
GO:0042771	intrinsic apoptotic signaling pathway in response to DNA damage by p53 class mediator	biological_process	0.067079	1	5	1245	30	18463	ENSMMUG00000005302,ENSMMUG00000008639,ENSMMUG00000002569,ENSMMUG00000016669,ENSMMUG00000014531
GO:0051338	regulation of transferase activity	biological_process	0.06712	1	63	1245	704	18463	ENSMMUG00000017214,ENSMMUG00000000605,ENSMMUG00000018141,ENSMMUG00000000001,ENSMMUG00000023255,ENSMMUG00000005697,ENSMMUG00000011526,ENSMMUG00000019771,ENSMMUG00000019223,ENSMMUG00000019564,ENSMMUG00000001748,ENSMMUG00000021446,ENSMMUG00000020534,ENSMMUG00000009330,ENSMMUG00000022686,ENSMMUG00000009175,ENSMMUG00000014482,ENSMMUG00000049219,ENSMMUG00000023046,ENSMMUG00000041690,ENSMMUG00000007586,…
GO:0014069	postsynaptic density	cellular_component	0.067235	1	16	1245	133	18463	ENSMMUG00000016837,ENSMMUG00000008847,ENSMMUG00000001801,ENSMMUG00000007209,ENSMMUG00000002697,ENSMMUG00000014137,ENSMMUG00000011459,ENSMMUG00000006421,ENSMMUG00000019807,ENSMMUG00000015911,ENSMMUG00000007064,ENSMMUG00000011563,ENSMMUG00000016233,ENSMMUG00000022877,ENSMMUG00000006894,ENSMMUG00000006087
GO:0009147	pyrimidine nucleoside triphosphate metabolic process	biological_process	0.067267	1	4	1245	26	18463	ENSMMUG00000022920,ENSMMUG00000004797,ENSMMUG00000010269,ENSMMUG00000041420
GO:0030425	dendrite	cellular_component	0.067389	1	29	1245	287	18463	ENSMMUG00000012145,ENSMMUG00000019731,ENSMMUG00000023382,ENSMMUG00000005729,ENSMMUG00000011051,ENSMMUG00000017292,ENSMMUG00000007209,ENSMMUG00000001801,ENSMMUG00000014485,ENSMMUG00000021516,ENSMMUG00000048344,ENSMMUG00000011401,ENSMMUG00000017496,ENSMMUG00000020274,ENSMMUG00000020033,ENSMMUG00000018299,ENSMMUG00000007676,ENSMMUG00000012094,ENSMMUG00000022686,ENSMMUG00000019900,ENSMMUG00000011563,…
GO:0044248	cellular catabolic process	biological_process	0.067455	1	130	1245	1580	18463	ENSMMUG00000023029,ENSMMUG00000012972,ENSMMUG00000017188,ENSMMUG00000012969,ENSMMUG00000011526,ENSMMUG00000016709,ENSMMUG00000005397,ENSMMUG00000011191,ENSMMUG00000005307,ENSMMUG00000015479,ENSMMUG00000005900,ENSMMUG00000005729,ENSMMUG00000006623,ENSMMUG00000019993,ENSMMUG00000009956,ENSMMUG00000003149,ENSMMUG00000018772,ENSMMUG00000007717,ENSMMUG00000046621,ENSMMUG00000045077,ENSMMUG00000007356,…
GO:0030620	U2 snRNA binding	molecular_function	0.06753	1	2	1245	6	18463	ENSMMUG00000004820,ENSMMUG00000007669
GO:0031984	organelle subcompartment	cellular_component	0.067608	1	24	1245	226	18463	ENSMMUG00000004657,ENSMMUG00000018800,ENSMMUG00000005397,ENSMMUG00000018021,ENSMMUG00000006503,ENSMMUG00000022932,ENSMMUG00000041130,ENSMMUG00000018772,ENSMMUG00000018102,ENSMMUG00000018313,ENSMMUG00000037461,ENSMMUG00000045294,ENSMMUG00000002373,ENSMMUG00000012974,ENSMMUG00000007785,ENSMMUG00000023406,ENSMMUG00000007731,ENSMMUG00000013747,ENSMMUG00000007209,ENSMMUG00000001273,ENSMMUG00000021415,…
GO:0097306	cellular response to alcohol	biological_process	0.067674	1	9	1245	67	18463	ENSMMUG00000007209,ENSMMUG00000019839,ENSMMUG00000021354,ENSMMUG00000014425,ENSMMUG00000017985,ENSMMUG00000004659,ENSMMUG00000043626,ENSMMUG00000013048,ENSMMUG00000018163
GO:0070897	DNA-templated transcriptional preinitiation complex assembly	biological_process	0.067833	1	6	1245	46	18463	ENSMMUG00000019924,ENSMMUG00000001267,ENSMMUG00000029174,ENSMMUG00000017188,ENSMMUG00000008639,ENSMMUG00000022920
GO:0006127	glycerophosphate shuttle	biological_process	0.067845	1	1	1245	1	18463	ENSMMUG00000006532
GO:0051898	negative regulation of protein kinase B signaling	biological_process	0.067916	1	5	1245	29	18463	ENSMMUG00000001801,ENSMMUG00000007209,ENSMMUG00000022371,ENSMMUG00000002373,ENSMMUG00000021734
GO:0000159	protein phosphatase type 2A complex	cellular_component	0.067932	1	4	1245	21	18463	ENSMMUG00000041101,ENSMMUG00000021986,ENSMMUG00000019771,ENSMMUG00000020465
GO:0051590	positive regulation of neurotransmitter transport	biological_process	0.067946	1	3	1245	12	18463	ENSMMUG00000003236,ENSMMUG00000021415,ENSMMUG00000007209
GO:0043425	bHLH transcription factor binding	molecular_function	0.068057	1	4	1245	23	18463	ENSMMUG00000010621,ENSMMUG00000005747,ENSMMUG00000049018,ENSMMUG00000009017
GO:0042330	taxis	biological_process	0.068367	1	41	1245	448	18463	ENSMMUG00000017936,ENSMMUG00000011332,ENSMMUG00000000426,ENSMMUG00000009584,ENSMMUG00000003074,ENSMMUG00000007356,ENSMMUG00000012314,ENSMMUG00000004659,ENSMMUG00000018797,ENSMMUG00000016218,ENSMMUG00000017496,ENSMMUG00000011557,ENSMMUG00000003304,ENSMMUG00000017758,ENSMMUG00000018963,ENSMMUG00000023584,ENSMMUG00000023382,ENSMMUG00000020117,ENSMMUG00000015072,ENSMMUG00000022229,ENSMMUG00000032231,…
GO:0043301	negative regulation of leukocyte degranulation	biological_process	0.068654	1	2	1245	6	18463	ENSMMUG00000041690,ENSMMUG00000008130
GO:1903306	negative regulation of regulated secretory pathway	biological_process	0.068654	1	2	1245	6	18463	ENSMMUG00000041690,ENSMMUG00000008130
GO:0000774	adenyl-nucleotide exchange factor activity	molecular_function	0.068681	1	2	1245	7	18463	ENSMMUG00000002964,ENSMMUG00000002772
GO:0061635	regulation of protein complex stability	biological_process	0.068872	1	2	1245	7	18463	ENSMMUG00000017036,ENSMMUG00000021055
GO:0003682	chromatin binding	molecular_function	0.06889	1	41	1245	462	18463	ENSMMUG00000001187,ENSMMUG00000007209,ENSMMUG00000007461,ENSMMUG00000010707,ENSMMUG00000046368,ENSMMUG00000014464,ENSMMUG00000022864,ENSMMUG00000001763,ENSMMUG00000046942,ENSMMUG00000000978,ENSMMUG00000003043,ENSMMUG00000023226,ENSMMUG00000016418,ENSMMUG00000018456,ENSMMUG00000009014,ENSMMUG00000015106,ENSMMUG00000014756,ENSMMUG00000007361,ENSMMUG00000021655,ENSMMUG00000008273,ENSMMUG00000018677,…
GO:0070201	regulation of establishment of protein localization	biological_process	0.069063	1	44	1245	468	18463	ENSMMUG00000005435,ENSMMUG00000015267,ENSMMUG00000015302,ENSMMUG00000006398,ENSMMUG00000040529,ENSMMUG00000007209,ENSMMUG00000014425,ENSMMUG00000006723,ENSMMUG00000003839,ENSMMUG00000000477,ENSMMUG00000008156,ENSMMUG00000046942,ENSMMUG00000012207,ENSMMUG00000021096,ENSMMUG00000003874,ENSMMUG00000017622,ENSMMUG00000001748,ENSMMUG00000013545,ENSMMUG00000007839,ENSMMUG00000018800,ENSMMUG00000005218,…
GO:0007411	axon guidance	biological_process	0.069456	1	20	1245	178	18463	ENSMMUG00000003304,ENSMMUG00000017496,ENSMMUG00000018963,ENSMMUG00000020117,ENSMMUG00000019731,ENSMMUG00000023382,ENSMMUG00000013272,ENSMMUG00000005127,ENSMMUG00000043445,ENSMMUG00000011332,ENSMMUG00000017936,ENSMMUG00000003074,ENSMMUG00000009584,ENSMMUG00000007356,ENSMMUG00000012314,ENSMMUG00000018797,ENSMMUG00000016720,ENSMMUG00000000768,ENSMMUG00000016218,ENSMMUG00000006300
GO:0045687	positive regulation of glial cell differentiation	biological_process	0.069461	1	4	1245	21	18463	ENSMMUG00000017652,ENSMMUG00000011907,ENSMMUG00000021447,ENSMMUG00000007356
GO:0000989	transcription factor activity, transcription factor binding	molecular_function	0.06952	1	37	1245	395	18463	ENSMMUG00000013048,ENSMMUG00000015800,ENSMMUG00000002569,ENSMMUG00000009318,ENSMMUG00000020411,ENSMMUG00000015803,ENSMMUG00000049018,ENSMMUG00000048039,ENSMMUG00000008281,ENSMMUG00000023263,ENSMMUG00000004401,ENSMMUG00000039256,ENSMMUG00000017906,ENSMMUG00000006077,ENSMMUG00000020115,ENSMMUG00000006576,ENSMMUG00000022859,ENSMMUG00000009017,ENSMMUG00000002368,ENSMMUG00000014485,ENSMMUG00000001404,…
GO:0035639	purine ribonucleoside triphosphate binding	molecular_function	0.069624	1	139	1245	1673	18463	ENSMMUG00000009349,ENSMMUG00000015267,ENSMMUG00000017669,ENSMMUG00000016838,ENSMMUG00000002961,ENSMMUG00000002965,ENSMMUG00000015001,ENSMMUG00000045294,ENSMMUG00000047685,ENSMMUG00000022686,ENSMMUG00000009330,ENSMMUG00000047391,ENSMMUG00000018506,ENSMMUG00000003782,ENSMMUG00000009324,ENSMMUG00000014756,ENSMMUG00000002211,ENSMMUG00000020083,ENSMMUG00000016637,ENSMMUG00000010811,ENSMMUG00000011277,…
GO:0065007	biological regulation	biological_process	0.069651	1	711	1245	9569	18463	ENSMMUG00000045077,ENSMMUG00000021371,ENSMMUG00000007356,ENSMMUG00000023184,ENSMMUG00000041404,ENSMMUG00000005681,ENSMMUG00000010696,ENSMMUG00000018492,ENSMMUG00000017361,ENSMMUG00000017477,ENSMMUG00000006087,ENSMMUG00000044865,ENSMMUG00000010543,ENSMMUG00000008921,ENSMMUG00000008127,ENSMMUG00000021636,ENSMMUG00000019457,ENSMMUG00000008914,ENSMMUG00000039065,ENSMMUG00000013955,ENSMMUG00000013685,…
GO:0043383	negative T cell selection	biological_process	0.069727	1	3	1245	12	18463	ENSMMUG00000007356,ENSMMUG00000021545,ENSMMUG00000009366
GO:0046700	heterocycle catabolic process	biological_process	0.07039	1	28	1245	288	18463	ENSMMUG00000007669,ENSMMUG00000018849,ENSMMUG00000013189,ENSMMUG00000000736,ENSMMUG00000015051,ENSMMUG00000038335,ENSMMUG00000008639,ENSMMUG00000016306,ENSMMUG00000010603,ENSMMUG00000011002,ENSMMUG00000012488,ENSMMUG00000008665,ENSMMUG00000041787,ENSMMUG00000006532,ENSMMUG00000004197,ENSMMUG00000007221,ENSMMUG00000038569,ENSMMUG00000011888,ENSMMUG00000011795,ENSMMUG00000010707,ENSMMUG00000044953,…
GO:1901565	organonitrogen compound catabolic process	biological_process	0.070431	1	25	1245	246	18463	ENSMMUG00000019496,ENSMMUG00000010147,ENSMMUG00000011795,ENSMMUG00000041420,ENSMMUG00000017210,ENSMMUG00000018634,ENSMMUG00000041787,ENSMMUG00000007221,ENSMMUG00000004197,ENSMMUG00000038569,ENSMMUG00000006326,ENSMMUG00000045740,ENSMMUG00000018747,ENSMMUG00000015051,ENSMMUG00000007717,ENSMMUG00000020121,ENSMMUG00000005452,ENSMMUG00000018483,ENSMMUG00000012969,ENSMMUG00000010603,ENSMMUG00000020999,…
GO:0007219	Notch signaling pathway	biological_process	0.070562	1	14	1245	128	18463	ENSMMUG00000019611,ENSMMUG00000014876,ENSMMUG00000001228,ENSMMUG00000010707,ENSMMUG00000000270,ENSMMUG00000008790,ENSMMUG00000005096,ENSMMUG00000001180,ENSMMUG00000026981,ENSMMUG00000007064,ENSMMUG00000021371,ENSMMUG00000005747,ENSMMUG00000019223,ENSMMUG00000044043
GO:0071051	polyadenylation-dependent snoRNA 3'-end processing	biological_process	0.070777	1	2	1245	7	18463	ENSMMUG00000008665,ENSMMUG00000018849
GO:0015301	anion:anion antiporter activity	molecular_function	0.070864	1	5	1245	32	18463	ENSMMUG00000015372,ENSMMUG00000020456,ENSMMUG00000003433,ENSMMUG00000002850,ENSMMUG00000017100
GO:1901652	response to peptide	biological_process	0.07096	1	25	1245	249	18463	ENSMMUG00000004053,ENSMMUG00000008639,ENSMMUG00000018853,ENSMMUG00000004108,ENSMMUG00000021808,ENSMMUG00000010164,ENSMMUG00000023375,ENSMMUG00000018478,ENSMMUG00000021354,ENSMMUG00000002373,ENSMMUG00000003736,ENSMMUG00000011328,ENSMMUG00000006581,ENSMMUG00000009394,ENSMMUG00000019993,ENSMMUG00000012207,ENSMMUG00000011277,ENSMMUG00000011459,ENSMMUG00000003721,ENSMMUG00000010707,ENSMMUG00000007209,…
GO:0043491	protein kinase B signaling	biological_process	0.070994	1	15	1245	132	18463	ENSMMUG00000019496,ENSMMUG00000003683,ENSMMUG00000022686,ENSMMUG00000037461,ENSMMUG00000044953,ENSMMUG00000022371,ENSMMUG00000001801,ENSMMUG00000007209,ENSMMUG00000013545,ENSMMUG00000042809,ENSMMUG00000021734,ENSMMUG00000009394,ENSMMUG00000019993,ENSMMUG00000000426,ENSMMUG00000002373
GO:0045654	positive regulation of megakaryocyte differentiation	biological_process	0.071066	1	2	1245	6	18463	ENSMMUG00000021371,ENSMMUG00000017478
GO:0042989	sequestering of actin monomers	biological_process	0.071112	1	2	1245	7	18463	ENSMMUG00000047685,ENSMMUG00000009405
GO:0061090	positive regulation of sequestering of zinc ion	biological_process	0.07115	1	1	1245	1	18463	ENSMMUG00000012328
GO:0048284	organelle fusion	biological_process	0.071386	1	14	1245	123	18463	ENSMMUG00000006515,ENSMMUG00000012000,ENSMMUG00000015479,ENSMMUG00000043994,ENSMMUG00000007293,ENSMMUG00000007839,ENSMMUG00000006623,ENSMMUG00000010543,ENSMMUG00000005027,ENSMMUG00000048207,ENSMMUG00000011765,ENSMMUG00000003236,ENSMMUG00000005222,ENSMMUG00000005016
GO:0010658	striated muscle cell apoptotic process	biological_process	0.0715	1	3	1245	14	18463	ENSMMUG00000011459,ENSMMUG00000008639,ENSMMUG00000011563
GO:0010662	regulation of striated muscle cell apoptotic process	biological_process	0.0715	1	3	1245	14	18463	ENSMMUG00000011563,ENSMMUG00000008639,ENSMMUG00000011459
GO:0030512	negative regulation of transforming growth factor beta receptor signaling pathway	biological_process	0.071504	1	7	1245	50	18463	ENSMMUG00000049219,ENSMMUG00000008639,ENSMMUG00000011459,ENSMMUG00000044344,ENSMMUG00000014485,ENSMMUG00000022741,ENSMMUG00000009318
GO:0004528	phosphodiesterase I activity	molecular_function	0.071859	1	2	1245	6	18463	ENSMMUG00000048039,ENSMMUG00000009426
GO:0006760	folic acid-containing compound metabolic process	biological_process	0.071872	1	4	1245	28	18463	ENSMMUG00000018747,ENSMMUG00000018506,ENSMMUG00000007828,ENSMMUG00000012488
GO:0031940	positive regulation of chromatin silencing at telomere	biological_process	0.071889	1	1	1245	1	18463	ENSMMUG00000019955
GO:0035023	regulation of Rho protein signal transduction	biological_process	0.072054	1	15	1245	125	18463	ENSMMUG00000016233,ENSMMUG00000015072,ENSMMUG00000047693,ENSMMUG00000006457,ENSMMUG00000003139,ENSMMUG00000023622,ENSMMUG00000017214,ENSMMUG00000003851,ENSMMUG00000008130,ENSMMUG00000011332,ENSMMUG00000010849,ENSMMUG00000021945,ENSMMUG00000009354,ENSMMUG00000019031,ENSMMUG00000015144
GO:1903829	positive regulation of cellular protein localization	biological_process	0.072267	1	20	1245	184	18463	ENSMMUG00000007209,ENSMMUG00000006398,ENSMMUG00000019457,ENSMMUG00000011459,ENSMMUG00000013955,ENSMMUG00000007315,ENSMMUG00000021096,ENSMMUG00000019993,ENSMMUG00000021055,ENSMMUG00000021787,ENSMMUG00000000477,ENSMMUG00000047630,ENSMMUG00000022686,ENSMMUG00000019696,ENSMMUG00000007839,ENSMMUG00000013545,ENSMMUG00000048207,ENSMMUG00000007356,ENSMMUG00000009354,ENSMMUG00000013048
GO:0006253	dCTP catabolic process	biological_process	0.072325	1	1	1245	1	18463	ENSMMUG00000041420
GO:0032556	pyrimidine deoxyribonucleotide binding	molecular_function	0.072325	1	1	1245	1	18463	ENSMMUG00000041420
GO:0046065	dCTP metabolic process	biological_process	0.072325	1	1	1245	1	18463	ENSMMUG00000041420
GO:0047840	dCTP diphosphatase activity	molecular_function	0.072325	1	1	1245	1	18463	ENSMMUG00000041420
GO:0045110	intermediate filament bundle assembly	biological_process	0.072484	1	2	1245	6	18463	ENSMMUG00000009895,ENSMMUG00000013506
GO:0005924	cell-substrate adherens junction	cellular_component	0.072501	1	16	1245	132	18463	ENSMMUG00000004179,ENSMMUG00000041388,ENSMMUG00000003146,ENSMMUG00000006356,ENSMMUG00000002678,ENSMMUG00000019457,ENSMMUG00000000388,ENSMMUG00000019700,ENSMMUG00000007799,ENSMMUG00000010811,ENSMMUG00000006101,ENSMMUG00000015434,ENSMMUG00000014203,ENSMMUG00000043281,ENSMMUG00000004659,ENSMMUG00000020150
GO:0007398	ectoderm development	biological_process	0.072596	1	3	1245	13	18463	ENSMMUG00000003864,ENSMMUG00000007356,ENSMMUG00000010311
GO:0071565	nBAF complex	cellular_component	0.072737	1	3	1245	12	18463	ENSMMUG00000008273,ENSMMUG00000007461,ENSMMUG00000009098
GO:0097485	neuron projection guidance	biological_process	0.072873	1	20	1245	179	18463	ENSMMUG00000020117,ENSMMUG00000023382,ENSMMUG00000019731,ENSMMUG00000005127,ENSMMUG00000013272,ENSMMUG00000003304,ENSMMUG00000017496,ENSMMUG00000018963,ENSMMUG00000012314,ENSMMUG00000018797,ENSMMUG00000016720,ENSMMUG00000000768,ENSMMUG00000016218,ENSMMUG00000006300,ENSMMUG00000043445,ENSMMUG00000011332,ENSMMUG00000017936,ENSMMUG00000003074,ENSMMUG00000009584,ENSMMUG00000007356
GO:0010498	proteasomal protein catabolic process	biological_process	0.072924	1	39	1245	422	18463	ENSMMUG00000005218,ENSMMUG00000023255,ENSMMUG00000011191,ENSMMUG00000012993,ENSMMUG00000002964,ENSMMUG00000000001,ENSMMUG00000017475,ENSMMUG00000006741,ENSMMUG00000018978,ENSMMUG00000017188,ENSMMUG00000004709,ENSMMUG00000016906,ENSMMUG00000022686,ENSMMUG00000037461,ENSMMUG00000049219,ENSMMUG00000020466,ENSMMUG00000014348,ENSMMUG00000005729,ENSMMUG00000019839,ENSMMUG00000019440,ENSMMUG00000011051,…
GO:0017154	semaphorin receptor activity	molecular_function	0.073025	1	3	1245	12	18463	ENSMMUG00000003074,ENSMMUG00000005127,ENSMMUG00000016720
GO:1902287	semaphorin-plexin signaling pathway involved in axon guidance	biological_process	0.073025	1	3	1245	12	18463	ENSMMUG00000003074,ENSMMUG00000005127,ENSMMUG00000016720
GO:1901575	organic substance catabolic process	biological_process	0.073049	1	129	1245	1574	18463	ENSMMUG00000018978,ENSMMUG00000006741,ENSMMUG00000010603,ENSMMUG00000011002,ENSMMUG00000012993,ENSMMUG00000017475,ENSMMUG00000037461,ENSMMUG00000016906,ENSMMUG00000038335,ENSMMUG00000014564,ENSMMUG00000004405,ENSMMUG00000005673,ENSMMUG00000007785,ENSMMUG00000003874,ENSMMUG00000020466,ENSMMUG00000006453,ENSMMUG00000018747,ENSMMUG00000021516,ENSMMUG00000010707,ENSMMUG00000019839,ENSMMUG00000013402,…
GO:0060589	nucleoside-triphosphatase regulator activity	molecular_function	0.073261	1	27	1245	258	18463	ENSMMUG00000012145,ENSMMUG00000021057,ENSMMUG00000009366,ENSMMUG00000017906,ENSMMUG00000003764,ENSMMUG00000015144,ENSMMUG00000005553,ENSMMUG00000002772,ENSMMUG00000019993,ENSMMUG00000000590,ENSMMUG00000020020,ENSMMUG00000022989,ENSMMUG00000007434,ENSMMUG00000001228,ENSMMUG00000013554,ENSMMUG00000023622,ENSMMUG00000002673,ENSMMUG00000002964,ENSMMUG00000019807,ENSMMUG00000011332,ENSMMUG00000008130,…
GO:0090288	negative regulation of cellular response to growth factor stimulus	biological_process	0.073457	1	12	1245	101	18463	ENSMMUG00000014485,ENSMMUG00000022741,ENSMMUG00000000151,ENSMMUG00000044344,ENSMMUG00000021734,ENSMMUG00000011459,ENSMMUG00000004639,ENSMMUG00000009318,ENSMMUG00000008833,ENSMMUG00000049219,ENSMMUG00000008639,ENSMMUG00000032231
GO:0032774	RNA biosynthetic process	biological_process	0.073687	1	223	1245	2824	18463	ENSMMUG00000021636,ENSMMUG00000018963,ENSMMUG00000008921,ENSMMUG00000017758,ENSMMUG00000003736,ENSMMUG00000016215,ENSMMUG00000015017,ENSMMUG00000022859,ENSMMUG00000009151,ENSMMUG00000006761,ENSMMUG00000014485,ENSMMUG00000039065,ENSMMUG00000001404,ENSMMUG00000019457,ENSMMUG00000009698,ENSMMUG00000022111,ENSMMUG00000013048,ENSMMUG00000010649,ENSMMUG00000000426,ENSMMUG00000017361,ENSMMUG00000010696,…
GO:0006644	phospholipid metabolic process	biological_process	0.073722	1	30	1245	299	18463	ENSMMUG00000019496,ENSMMUG00000010451,ENSMMUG00000010147,ENSMMUG00000002130,ENSMMUG00000022371,ENSMMUG00000008518,ENSMMUG00000010782,ENSMMUG00000020033,ENSMMUG00000006623,ENSMMUG00000006880,ENSMMUG00000022159,ENSMMUG00000002701,ENSMMUG00000012240,ENSMMUG00000011557,ENSMMUG00000001179,ENSMMUG00000014721,ENSMMUG00000002373,ENSMMUG00000031409,ENSMMUG00000013170,ENSMMUG00000007717,ENSMMUG00000029296,…
GO:0033059	cellular pigmentation	biological_process	0.074081	1	5	1245	29	18463	ENSMMUG00000015663,ENSMMUG00000022932,ENSMMUG00000010393,ENSMMUG00000012094,ENSMMUG00000006193
GO:1903845	negative regulation of cellular response to transforming growth factor beta stimulus	biological_process	0.074374	1	7	1245	51	18463	ENSMMUG00000008639,ENSMMUG00000011459,ENSMMUG00000049219,ENSMMUG00000009318,ENSMMUG00000044344,ENSMMUG00000022741,ENSMMUG00000014485
GO:0022610	biological adhesion	biological_process	0.074463	1	90	1245	1009	18463	ENSMMUG00000002569,ENSMMUG00000006101,ENSMMUG00000023340,ENSMMUG00000003074,ENSMMUG00000017936,ENSMMUG00000008639,ENSMMUG00000048211,ENSMMUG00000001021,ENSMMUG00000020274,ENSMMUG00000013506,ENSMMUG00000006356,ENSMMUG00000003304,ENSMMUG00000007866,ENSMMUG00000022504,ENSMMUG00000003061,ENSMMUG00000018473,ENSMMUG00000010603,ENSMMUG00000014756,ENSMMUG00000013313,ENSMMUG00000014571,ENSMMUG00000023622,…
GO:0005175	CD27 receptor binding	molecular_function	0.074477	1	1	1245	1	18463	ENSMMUG00000046736
GO:0031982	vesicle	cellular_component	0.074509	1	75	1245	829	18463	ENSMMUG00000010839,ENSMMUG00000011536,ENSMMUG00000004639,ENSMMUG00000041847,ENSMMUG00000004919,ENSMMUG00000020212,ENSMMUG00000018772,ENSMMUG00000010164,ENSMMUG00000004659,ENSMMUG00000012094,ENSMMUG00000007676,ENSMMUG00000011986,ENSMMUG00000011557,ENSMMUG00000007960,ENSMMUG00000008127,ENSMMUG00000043269,ENSMMUG00000001273,ENSMMUG00000002697,ENSMMUG00000001850,ENSMMUG00000048207,ENSMMUG00000021544,…
GO:0017101	aminoacyl-tRNA synthetase multienzyme complex	cellular_component	0.074747	1	3	1245	13	18463	ENSMMUG00000030420,ENSMMUG00000011277,ENSMMUG00000019746
GO:0016230	sphingomyelin phosphodiesterase activator activity	molecular_function	0.074838	1	1	1245	1	18463	ENSMMUG00000048207
GO:0043311	positive regulation of eosinophil degranulation	biological_process	0.074838	1	1	1245	1	18463	ENSMMUG00000048207
GO:1902568	positive regulation of eosinophil activation	biological_process	0.074838	1	1	1245	1	18463	ENSMMUG00000048207
GO:0002431	Fc receptor mediated stimulatory signaling pathway	biological_process	0.075046	1	2	1245	6	18463	ENSMMUG00000015267,ENSMMUG00000008914
GO:0032372	negative regulation of sterol transport	biological_process	0.075048	1	2	1245	7	18463	ENSMMUG00000007356,ENSMMUG00000003357
GO:0032375	negative regulation of cholesterol transport	biological_process	0.075048	1	2	1245	7	18463	ENSMMUG00000003357,ENSMMUG00000007356
GO:0018193	peptidyl-amino acid modification	biological_process	0.075176	1	88	1245	1023	18463	ENSMMUG00000014131,ENSMMUG00000019564,ENSMMUG00000016329,ENSMMUG00000021545,ENSMMUG00000017927,ENSMMUG00000013545,ENSMMUG00000000322,ENSMMUG00000015925,ENSMMUG00000016418,ENSMMUG00000008323,ENSMMUG00000009014,ENSMMUG00000011694,ENSMMUG00000000477,ENSMMUG00000007586,ENSMMUG00000044043,ENSMMUG00000012677,ENSMMUG00000008351,ENSMMUG00000046942,ENSMMUG00000016096,ENSMMUG00000016300,ENSMMUG00000014425,…
GO:0010922	positive regulation of phosphatase activity	biological_process	0.075422	1	4	1245	21	18463	ENSMMUG00000011557,ENSMMUG00000041690,ENSMMUG00000022686,ENSMMUG00000001801
GO:0000098	sulfur amino acid catabolic process	biological_process	0.075457	1	2	1245	6	18463	ENSMMUG00000018747,ENSMMUG00000018634
GO:0004900	erythropoietin receptor activity	molecular_function	0.075491	1	1	1245	1	18463	ENSMMUG00000038989
GO:0005309	creatine:sodium symporter activity	molecular_function	0.075497	1	1	1245	1	18463	ENSMMUG00000012742
GO:1902116	negative regulation of organelle assembly	biological_process	0.07572	1	5	1245	30	18463	ENSMMUG00000014756,ENSMMUG00000002503,ENSMMUG00000022371,ENSMMUG00000010543,ENSMMUG00000023255
GO:0043410	positive regulation of MAPK cascade	biological_process	0.075747	1	35	1245	372	18463	ENSMMUG00000000426,ENSMMUG00000004919,ENSMMUG00000002404,ENSMMUG00000004639,ENSMMUG00000018445,ENSMMUG00000011527,ENSMMUG00000042809,ENSMMUG00000003683,ENSMMUG00000002503,ENSMMUG00000018693,ENSMMUG00000011557,ENSMMUG00000017758,ENSMMUG00000017496,ENSMMUG00000002382,ENSMMUG00000020274,ENSMMUG00000000605,ENSMMUG00000010213,ENSMMUG00000019223,ENSMMUG00000019564,ENSMMUG00000012969,ENSMMUG00000001748,…
GO:0008140	cAMP response element binding protein binding	molecular_function	0.075946	1	2	1245	6	18463	ENSMMUG00000020050,ENSMMUG00000005005
GO:0046031	ADP metabolic process	biological_process	0.075987	1	9	1245	86	18463	ENSMMUG00000000983,ENSMMUG00000008639,ENSMMUG00000020322,ENSMMUG00000041670,ENSMMUG00000006077,ENSMMUG00000015302,ENSMMUG00000006532,ENSMMUG00000017100,ENSMMUG00000010707
GO:0010863	positive regulation of phospholipase C activity	biological_process	0.076122	1	3	1245	13	18463	ENSMMUG00000011557,ENSMMUG00000010995,ENSMMUG00000047693
GO:0003416	endochondral bone growth	biological_process	0.076222	1	6	1245	39	18463	ENSMMUG00000003402,ENSMMUG00000013280,ENSMMUG00000004401,ENSMMUG00000009330,ENSMMUG00000012000,ENSMMUG00000021517
GO:0042641	actomyosin	cellular_component	0.076473	1	9	1245	67	18463	ENSMMUG00000006077,ENSMMUG00000003146,ENSMMUG00000000454,ENSMMUG00000006101,ENSMMUG00000018520,ENSMMUG00000001321,ENSMMUG00000020150,ENSMMUG00000005488,ENSMMUG00000007027
GO:0045216	cell-cell junction organization	biological_process	0.076625	1	20	1245	178	18463	ENSMMUG00000013506,ENSMMUG00000044865,ENSMMUG00000031977,ENSMMUG00000020274,ENSMMUG00000004179,ENSMMUG00000010311,ENSMMUG00000008351,ENSMMUG00000010393,ENSMMUG00000006356,ENSMMUG00000015696,ENSMMUG00000015267,ENSMMUG00000021655,ENSMMUG00000020995,ENSMMUG00000001713,ENSMMUG00000013048,ENSMMUG00000023622,ENSMMUG00000047630,ENSMMUG00000003094,ENSMMUG00000012314,ENSMMUG00000001535
GO:0005460	UDP-glucose transmembrane transporter activity	molecular_function	0.07665	1	1	1245	1	18463	ENSMMUG00000008870
GO:1901389	negative regulation of transforming growth factor beta activation	biological_process	0.076737	1	1	1245	1	18463	ENSMMUG00000022686
GO:0006555	methionine metabolic process	biological_process	0.076752	1	3	1245	16	18463	ENSMMUG00000018634,ENSMMUG00000007828,ENSMMUG00000018747
GO:0019782	ISG15 activating enzyme activity	molecular_function	0.076753	1	1	1245	1	18463	ENSMMUG00000020980
GO:0014020	primary neural tube formation	biological_process	0.07682	1	10	1245	77	18463	ENSMMUG00000014756,ENSMMUG00000002772,ENSMMUG00000007828,ENSMMUG00000020995,ENSMMUG00000012727,ENSMMUG00000011614,ENSMMUG00000005096,ENSMMUG00000011332,ENSMMUG00000002660,ENSMMUG00000004396
GO:0032991	macromolecular complex	cellular_component	0.076924	1	382	1245	5493	18463	ENSMMUG00000019897,ENSMMUG00000011277,ENSMMUG00000002368,ENSMMUG00000044953,ENSMMUG00000008516,ENSMMUG00000012800,ENSMMUG00000029174,ENSMMUG00000018677,ENSMMUG00000011888,ENSMMUG00000000669,ENSMMUG00000022297,ENSMMUG00000011527,ENSMMUG00000010382,ENSMMUG00000005547,ENSMMUG00000007027,ENSMMUG00000030420,ENSMMUG00000004586,ENSMMUG00000005747,ENSMMUG00000031207,ENSMMUG00000006101,ENSMMUG00000046195,…
GO:0015039	NADPH-adrenodoxin reductase activity	molecular_function	0.076967	1	1	1245	1	18463	ENSMMUG00000015648
GO:0031228	intrinsic component of Golgi membrane	cellular_component	0.077032	1	7	1245	51	18463	ENSMMUG00000045740,ENSMMUG00000004885,ENSMMUG00000008870,ENSMMUG00000004657,ENSMMUG00000001744,ENSMMUG00000001403,ENSMMUG00000041130
GO:0007178	transmembrane receptor protein serine/threonine kinase signaling pathway	biological_process	0.077042	1	26	1245	264	18463	ENSMMUG00000017758,ENSMMUG00000049219,ENSMMUG00000044043,ENSMMUG00000000358,ENSMMUG00000008195,ENSMMUG00000011459,ENSMMUG00000005729,ENSMMUG00000019496,ENSMMUG00000023290,ENSMMUG00000001801,ENSMMUG00000022741,ENSMMUG00000014485,ENSMMUG00000032231,ENSMMUG00000008639,ENSMMUG00000009584,ENSMMUG00000002768,ENSMMUG00000007483,ENSMMUG00000009318,ENSMMUG00000002569,ENSMMUG00000006464,ENSMMUG00000004230,…
GO:0047874	dolichyldiphosphatase activity	molecular_function	0.077054	1	1	1245	1	18463	ENSMMUG00000032030
GO:0032550	purine ribonucleoside binding	molecular_function	0.077086	1	139	1245	1680	18463	ENSMMUG00000018506,ENSMMUG00000003782,ENSMMUG00000047391,ENSMMUG00000002965,ENSMMUG00000045294,ENSMMUG00000047685,ENSMMUG00000022686,ENSMMUG00000009330,ENSMMUG00000015001,ENSMMUG00000002211,ENSMMUG00000014756,ENSMMUG00000009324,ENSMMUG00000015267,ENSMMUG00000017669,ENSMMUG00000009349,ENSMMUG00000002961,ENSMMUG00000016838,ENSMMUG00000001321,ENSMMUG00000000736,ENSMMUG00000006668,ENSMMUG00000023583,…
GO:0070491	repressing transcription factor binding	molecular_function	0.077153	1	8	1245	55	18463	ENSMMUG00000021655,ENSMMUG00000015800,ENSMMUG00000006077,ENSMMUG00000013685,ENSMMUG00000009017,ENSMMUG00000019839,ENSMMUG00000010707,ENSMMUG00000008323
GO:0050714	positive regulation of protein secretion	biological_process	0.077217	1	18	1245	170	18463	ENSMMUG00000018800,ENSMMUG00000005222,ENSMMUG00000022390,ENSMMUG00000048207,ENSMMUG00000016329,ENSMMUG00000017622,ENSMMUG00000001748,ENSMMUG00000019734,ENSMMUG00000017758,ENSMMUG00000008156,ENSMMUG00000012207,ENSMMUG00000044865,ENSMMUG00000015302,ENSMMUG00000007209,ENSMMUG00000040529,ENSMMUG00000019457,ENSMMUG00000014425,ENSMMUG00000021415
GO:0048021	regulation of melanin biosynthetic process	biological_process	0.07731	1	2	1245	6	18463	ENSMMUG00000005729,ENSMMUG00000010393
GO:1900376	regulation of secondary metabolite biosynthetic process	biological_process	0.07731	1	2	1245	6	18463	ENSMMUG00000005729,ENSMMUG00000010393
GO:0007249	I-kappaB kinase/NF-kappaB signaling	biological_process	0.077313	1	19	1245	175	18463	ENSMMUG00000044441,ENSMMUG00000004639,ENSMMUG00000006741,ENSMMUG00000000426,ENSMMUG00000003683,ENSMMUG00000011527,ENSMMUG00000015097,ENSMMUG00000008351,ENSMMUG00000045962,ENSMMUG00000022159,ENSMMUG00000012207,ENSMMUG00000021055,ENSMMUG00000003839,ENSMMUG00000004124,ENSMMUG00000013202,ENSMMUG00000001037,ENSMMUG00000014425,ENSMMUG00000002526,ENSMMUG00000011459
GO:0090084	negative regulation of inclusion body assembly	biological_process	0.077389	1	2	1245	8	18463	ENSMMUG00000017906,ENSMMUG00000014204
GO:0021902	commitment of neuronal cell to specific neuron type in forebrain	biological_process	0.077431	1	2	1245	7	18463	ENSMMUG00000021371,ENSMMUG00000005747
GO:0048013	ephrin receptor signaling pathway	biological_process	0.077723	1	5	1245	29	18463	ENSMMUG00000023382,ENSMMUG00000003304,ENSMMUG00000020067,ENSMMUG00000048204,ENSMMUG00000016218
GO:0005654	nucleoplasm	cellular_component	0.07779	1	196	1245	2350	18463	ENSMMUG00000007399,ENSMMUG00000010147,ENSMMUG00000002526,ENSMMUG00000008665,ENSMMUG00000015335,ENSMMUG00000000358,ENSMMUG00000008195,ENSMMUG00000040034,ENSMMUG00000018693,ENSMMUG00000020928,ENSMMUG00000004401,ENSMMUG00000019870,ENSMMUG00000049018,ENSMMUG00000007845,ENSMMUG00000003000,ENSMMUG00000013189,ENSMMUG00000002850,ENSMMUG00000002569,ENSMMUG00000043626,ENSMMUG00000008639,ENSMMUG00000008095,…
GO:1903309	negative regulation of chromatin modification	biological_process	0.077849	1	6	1245	41	18463	ENSMMUG00000010649,ENSMMUG00000008281,ENSMMUG00000008323,ENSMMUG00000015800,ENSMMUG00000012677,ENSMMUG00000022159
GO:0032446	protein modification by small protein conjugation	biological_process	0.077862	1	60	1245	697	18463	ENSMMUG00000012993,ENSMMUG00000000001,ENSMMUG00000002964,ENSMMUG00000000605,ENSMMUG00000017475,ENSMMUG00000005218,ENSMMUG00000001180,ENSMMUG00000023255,ENSMMUG00000018978,ENSMMUG00000006741,ENSMMUG00000019223,ENSMMUG00000003534,ENSMMUG00000019611,ENSMMUG00000014564,ENSMMUG00000037461,ENSMMUG00000017428,ENSMMUG00000016906,ENSMMUG00000016418,ENSMMUG00000043281,ENSMMUG00000023397,ENSMMUG00000022686,…
GO:0001883	purine nucleoside binding	molecular_function	0.077923	1	139	1245	1681	18463	ENSMMUG00000003304,ENSMMUG00000005027,ENSMMUG00000020274,ENSMMUG00000020033,ENSMMUG00000011277,ENSMMUG00000010811,ENSMMUG00000011568,ENSMMUG00000016429,ENSMMUG00000007293,ENSMMUG00000020083,ENSMMUG00000016637,ENSMMUG00000016757,ENSMMUG00000010556,ENSMMUG00000021842,ENSMMUG00000006101,ENSMMUG00000000736,ENSMMUG00000006668,ENSMMUG00000001321,ENSMMUG00000023583,ENSMMUG00000007027,ENSMMUG00000002961,…
GO:0010675	regulation of cellular carbohydrate metabolic process	biological_process	0.077969	1	13	1245	110	18463	ENSMMUG00000008639,ENSMMUG00000020050,ENSMMUG00000002373,ENSMMUG00000045740,ENSMMUG00000014756,ENSMMUG00000019993,ENSMMUG00000006077,ENSMMUG00000006532,ENSMMUG00000021808,ENSMMUG00000014425,ENSMMUG00000020586,ENSMMUG00000007209,ENSMMUG00000010707
GO:0050807	regulation of synapse organization	biological_process	0.078084	1	11	1245	91	18463	ENSMMUG00000001404,ENSMMUG00000001801,ENSMMUG00000040973,ENSMMUG00000003149,ENSMMUG00000023382,ENSMMUG00000018445,ENSMMUG00000021059,ENSMMUG00000014137,ENSMMUG00000012094,ENSMMUG00000004639,ENSMMUG00000003304
GO:0036090	cleavage furrow ingression	biological_process	0.07817	1	1	1245	1	18463	ENSMMUG00000043189
GO:0032872	regulation of stress-activated MAPK cascade	biological_process	0.078182	1	18	1245	164	18463	ENSMMUG00000001748,ENSMMUG00000018445,ENSMMUG00000011527,ENSMMUG00000004639,ENSMMUG00000000605,ENSMMUG00000002404,ENSMMUG00000001314,ENSMMUG00000019457,ENSMMUG00000000180,ENSMMUG00000010811,ENSMMUG00000002382,ENSMMUG00000012207,ENSMMUG00000020274,ENSMMUG00000018693,ENSMMUG00000007586,ENSMMUG00000030597,ENSMMUG00000017496,ENSMMUG00000001074
GO:0060440	trachea formation	biological_process	0.078257	1	2	1245	6	18463	ENSMMUG00000017758,ENSMMUG00000019564
GO:0051875	pigment granule localization	biological_process	0.078291	1	3	1245	13	18463	ENSMMUG00000010393,ENSMMUG00000012094,ENSMMUG00000006193
GO:0051905	establishment of pigment granule localization	biological_process	0.078291	1	3	1245	13	18463	ENSMMUG00000010393,ENSMMUG00000012094,ENSMMUG00000006193
GO:0048019	receptor antagonist activity	molecular_function	0.078294	1	3	1245	15	18463	ENSMMUG00000011253,ENSMMUG00000020794,ENSMMUG00000022741
GO:0061517	macrophage proliferation	biological_process	0.078332	1	2	1245	6	18463	ENSMMUG00000000426,ENSMMUG00000021516
GO:0061518	microglial cell proliferation	biological_process	0.078332	1	2	1245	6	18463	ENSMMUG00000000426,ENSMMUG00000021516
GO:0050878	regulation of body fluid levels	biological_process	0.078353	1	22	1245	216	18463	ENSMMUG00000006464,ENSMMUG00000007356,ENSMMUG00000016669,ENSMMUG00000004053,ENSMMUG00000020212,ENSMMUG00000000151,ENSMMUG00000016464,ENSMMUG00000012939,ENSMMUG00000001748,ENSMMUG00000017100,ENSMMUG00000001535,ENSMMUG00000002382,ENSMMUG00000002373,ENSMMUG00000006356,ENSMMUG00000005056,ENSMMUG00000012000,ENSMMUG00000008260,ENSMMUG00000001545,ENSMMUG00000017292,ENSMMUG00000014425,ENSMMUG00000023382,…
GO:0001662	behavioral fear response	biological_process	0.078493	1	4	1245	23	18463	ENSMMUG00000001404,ENSMMUG00000006529,ENSMMUG00000002660,ENSMMUG00000006775
GO:0034395	regulation of transcription from RNA polymerase II promoter in response to iron	biological_process	0.078546	1	1	1245	1	18463	ENSMMUG00000007221
GO:0043552	positive regulation of phosphatidylinositol 3-kinase activity	biological_process	0.078568	1	4	1245	21	18463	ENSMMUG00000006880,ENSMMUG00000011526,ENSMMUG00000011557,ENSMMUG00000017214
GO:0006816	calcium ion transport	biological_process	0.078571	1	30	1245	296	18463	ENSMMUG00000002958,ENSMMUG00000011563,ENSMMUG00000007975,ENSMMUG00000041958,ENSMMUG00000005598,ENSMMUG00000020651,ENSMMUG00000022175,ENSMMUG00000017622,ENSMMUG00000023583,ENSMMUG00000007434,ENSMMUG00000006529,ENSMMUG00000002569,ENSMMUG00000003662,ENSMMUG00000004108,ENSMMUG00000020535,ENSMMUG00000000426,ENSMMUG00000012000,ENSMMUG00000014782,ENSMMUG00000007209,ENSMMUG00000013202,ENSMMUG00000008260,…
GO:0014874	response to stimulus involved in regulation of muscle adaptation	biological_process	0.078597	1	2	1245	7	18463	ENSMMUG00000043626,ENSMMUG00000006077
GO:0043412	macromolecule modification	biological_process	0.078765	1	269	1245	3426	18463	ENSMMUG00000008665,ENSMMUG00000011459,ENSMMUG00000002526,ENSMMUG00000000025,ENSMMUG00000019496,ENSMMUG00000004579,ENSMMUG00000020050,ENSMMUG00000005047,ENSMMUG00000018693,ENSMMUG00000022159,ENSMMUG00000007728,ENSMMUG00000017723,ENSMMUG00000003029,ENSMMUG00000008281,ENSMMUG00000019870,ENSMMUG00000016450,ENSMMUG00000000270,ENSMMUG00000001197,ENSMMUG00000017936,ENSMMUG00000000842,ENSMMUG00000002569,…
GO:0004711	ribosomal protein S6 kinase activity	molecular_function	0.078857	1	2	1245	6	18463	ENSMMUG00000005670,ENSMMUG00000022111
GO:0061670	evoked neurotransmitter secretion	biological_process	0.078876	1	1	1245	1	18463	ENSMMUG00000005027
GO:0023057	negative regulation of signaling	biological_process	0.079186	1	79	1245	897	18463	ENSMMUG00000015051,ENSMMUG00000021354,ENSMMUG00000017621,ENSMMUG00000015281,ENSMMUG00000021808,ENSMMUG00000006529,ENSMMUG00000021734,ENSMMUG00000004396,ENSMMUG00000020411,ENSMMUG00000044441,ENSMMUG00000008639,ENSMMUG00000026981,ENSMMUG00000000025,ENSMMUG00000030914,ENSMMUG00000011459,ENSMMUG00000007221,ENSMMUG00000018519,ENSMMUG00000009394,ENSMMUG00000003236,ENSMMUG00000005047,ENSMMUG00000020050,…
GO:1990175	EH domain binding	molecular_function	0.079243	1	1	1245	1	18463	ENSMMUG00000017249
GO:0045820	negative regulation of glycolytic process	biological_process	0.079251	1	2	1245	7	18463	ENSMMUG00000006077,ENSMMUG00000010707
GO:0045655	regulation of monocyte differentiation	biological_process	0.079287	1	3	1245	14	18463	ENSMMUG00000004659,ENSMMUG00000022390,ENSMMUG00000013202
GO:0006669	sphinganine-1-phosphate biosynthetic process	biological_process	0.079443	1	1	1245	1	18463	ENSMMUG00000022159
GO:0043977	histone H2A-K5 acetylation	biological_process	0.079443	1	1	1245	1	18463	ENSMMUG00000022159
GO:0043980	histone H2B-K12 acetylation	biological_process	0.079443	1	1	1245	1	18463	ENSMMUG00000022159
GO:1901726	negative regulation of histone deacetylase activity	biological_process	0.079443	1	1	1245	1	18463	ENSMMUG00000022159
GO:0005544	calcium-dependent phospholipid binding	molecular_function	0.079502	1	7	1245	47	18463	ENSMMUG00000005122,ENSMMUG00000020277,ENSMMUG00000020350,ENSMMUG00000005222,ENSMMUG00000012000,ENSMMUG00000011741,ENSMMUG00000005854
GO:0007254	JNK cascade	biological_process	0.079516	1	16	1245	142	18463	ENSMMUG00000000180,ENSMMUG00000010811,ENSMMUG00000002382,ENSMMUG00000020274,ENSMMUG00000012207,ENSMMUG00000018693,ENSMMUG00000007586,ENSMMUG00000001074,ENSMMUG00000017496,ENSMMUG00000030597,ENSMMUG00000001748,ENSMMUG00000018445,ENSMMUG00000011527,ENSMMUG00000004639,ENSMMUG00000000605,ENSMMUG00000002404
GO:0090658	cone matrix sheath	cellular_component	0.079933	1	1	1245	1	18463	ENSMMUG00000011909
GO:0043565	sequence-specific DNA binding	molecular_function	0.079936	1	78	1245	944	18463	ENSMMUG00000005906,ENSMMUG00000004541,ENSMMUG00000019529,ENSMMUG00000022864,ENSMMUG00000011967,ENSMMUG00000010707,ENSMMUG00000003721,ENSMMUG00000022882,ENSMMUG00000011230,ENSMMUG00000000199,ENSMMUG00000008254,ENSMMUG00000043445,ENSMMUG00000014430,ENSMMUG00000015106,ENSMMUG00000011658,ENSMMUG00000012764,ENSMMUG00000020988,ENSMMUG00000041632,ENSMMUG00000022920,ENSMMUG00000018456,ENSMMUG00000010621,…
GO:0019955	cytokine binding	molecular_function	0.079949	1	12	1245	107	18463	ENSMMUG00000001300,ENSMMUG00000020434,ENSMMUG00000016329,ENSMMUG00000032231,ENSMMUG00000019970,ENSMMUG00000021447,ENSMMUG00000019351,ENSMMUG00000022741,ENSMMUG00000013202,ENSMMUG00000044344,ENSMMUG00000020780,ENSMMUG00000023584
GO:0019438	aromatic compound biosynthetic process	biological_process	0.079982	1	248	1245	3191	18463	ENSMMUG00000019839,ENSMMUG00000011230,ENSMMUG00000021516,ENSMMUG00000010707,ENSMMUG00000003721,ENSMMUG00000000775,ENSMMUG00000007461,ENSMMUG00000015390,ENSMMUG00000011967,ENSMMUG00000011480,ENSMMUG00000018710,ENSMMUG00000010879,ENSMMUG00000002497,ENSMMUG00000022864,ENSMMUG00000019529,ENSMMUG00000005906,ENSMMUG00000046848,ENSMMUG00000010393,ENSMMUG00000022128,ENSMMUG00000019955,ENSMMUG00000044736,…
GO:0052866	phosphatidylinositol phosphate phosphatase activity	molecular_function	0.080015	1	4	1245	20	18463	ENSMMUG00000016607,ENSMMUG00000022371,ENSMMUG00000002130,ENSMMUG00000002373
GO:0001918	farnesylated protein binding	molecular_function	0.080038	1	1	1245	1	18463	ENSMMUG00000017759
GO:0060291	long-term synaptic potentiation	biological_process	0.080044	1	8	1245	58	18463	ENSMMUG00000011741,ENSMMUG00000018519,ENSMMUG00000020651,ENSMMUG00000023382,ENSMMUG00000006421,ENSMMUG00000048207,ENSMMUG00000021055,ENSMMUG00000019807
GO:2000010	positive regulation of protein localization to cell surface	biological_process	0.080047	1	3	1245	15	18463	ENSMMUG00000022686,ENSMMUG00000019696,ENSMMUG00000048207
GO:0005524	ATP binding	molecular_function	0.080091	1	114	1245	1323	18463	ENSMMUG00000010811,ENSMMUG00000011277,ENSMMUG00000019861,ENSMMUG00000016969,ENSMMUG00000011568,ENSMMUG00000002526,ENSMMUG00000016429,ENSMMUG00000011459,ENSMMUG00000030914,ENSMMUG00000020083,ENSMMUG00000016637,ENSMMUG00000018693,ENSMMUG00000001179,ENSMMUG00000004579,ENSMMUG00000020050,ENSMMUG00000003304,ENSMMUG00000018329,ENSMMUG00000020033,ENSMMUG00000020274,ENSMMUG00000000736,ENSMMUG00000017723,…
GO:0017070	U6 snRNA binding	molecular_function	0.080128	1	2	1245	6	18463	ENSMMUG00000004405,ENSMMUG00000004820
GO:0032555	purine ribonucleotide binding	molecular_function	0.080187	1	141	1245	1707	18463	ENSMMUG00000017927,ENSMMUG00000020534,ENSMMUG00000023293,ENSMMUG00000012972,ENSMMUG00000005144,ENSMMUG00000012300,ENSMMUG00000018141,ENSMMUG00000017188,ENSMMUG00000014131,ENSMMUG00000019564,ENSMMUG00000015302,ENSMMUG00000018931,ENSMMUG00000001314,ENSMMUG00000023364,ENSMMUG00000008260,ENSMMUG00000006326,ENSMMUG00000008351,ENSMMUG00000004919,ENSMMUG00000019746,ENSMMUG00000015892,ENSMMUG00000022111,…
GO:0006851	mitochondrial calcium ion transport	biological_process	0.080305	1	3	1245	14	18463	ENSMMUG00000005598,ENSMMUG00000041958,ENSMMUG00000006723
GO:0030031	cell projection assembly	biological_process	0.080306	1	26	1245	250	18463	ENSMMUG00000013984,ENSMMUG00000007315,ENSMMUG00000002772,ENSMMUG00000003786,ENSMMUG00000002373,ENSMMUG00000000044,ENSMMUG00000011614,ENSMMUG00000019457,ENSMMUG00000010451,ENSMMUG00000004910,ENSMMUG00000001187,ENSMMUG00000008518,ENSMMUG00000021945,ENSMMUG00000017214,ENSMMUG00000014203,ENSMMUG00000015434,ENSMMUG00000011332,ENSMMUG00000047630,ENSMMUG00000002503,ENSMMUG00000047685,ENSMMUG00000011129,…
GO:2000644	regulation of receptor catabolic process	biological_process	0.080418	1	2	1245	7	18463	ENSMMUG00000012000,ENSMMUG00000004657
GO:2000656	regulation of apolipoprotein binding	biological_process	0.080624	1	1	1245	1	18463	ENSMMUG00000017758
GO:2000657	negative regulation of apolipoprotein binding	biological_process	0.080624	1	1	1245	1	18463	ENSMMUG00000017758
GO:0009108	coenzyme biosynthetic process	biological_process	0.080663	1	11	1245	100	18463	ENSMMUG00000018634,ENSMMUG00000018931,ENSMMUG00000021315,ENSMMUG00000018506,ENSMMUG00000010879,ENSMMUG00000004228,ENSMMUG00000018801,ENSMMUG00000015648,ENSMMUG00000009485,ENSMMUG00000012300,ENSMMUG00000002758
GO:0031893	vasopressin receptor binding	molecular_function	0.080691	1	1	1245	1	18463	ENSMMUG00000041847
GO:0031894	V1A vasopressin receptor binding	molecular_function	0.080691	1	1	1245	1	18463	ENSMMUG00000041847
GO:0019826	oxygen sensor activity	molecular_function	0.080696	1	1	1245	1	18463	ENSMMUG00000001197
GO:0015853	adenine transport	biological_process	0.080742	1	1	1245	1	18463	ENSMMUG00000015984
GO:0015854	guanine transport	biological_process	0.080742	1	1	1245	1	18463	ENSMMUG00000015984
GO:0035344	hypoxanthine transport	biological_process	0.080742	1	1	1245	1	18463	ENSMMUG00000015984
GO:0035364	thymine transport	biological_process	0.080742	1	1	1245	1	18463	ENSMMUG00000015984
GO:0014902	myotube differentiation	biological_process	0.080857	1	10	1245	81	18463	ENSMMUG00000013681,ENSMMUG00000041958,ENSMMUG00000006571,ENSMMUG00000020050,ENSMMUG00000021787,ENSMMUG00000007356,ENSMMUG00000015459,ENSMMUG00000006077,ENSMMUG00000043626,ENSMMUG00000006101
GO:0005922	connexon complex	cellular_component	0.080882	1	3	1245	20	18463	ENSMMUG00000000669,ENSMMUG00000022679,ENSMMUG00000022677
GO:0016614	oxidoreductase activity, acting on CH-OH group of donors	molecular_function	0.081091	1	14	1245	142	18463	ENSMMUG00000019696,ENSMMUG00000003374,ENSMMUG00000008323,ENSMMUG00000006532,ENSMMUG00000023029,ENSMMUG00000012380,ENSMMUG00000011253,ENSMMUG00000022037,ENSMMUG00000009088,ENSMMUG00000019266,ENSMMUG00000014664,ENSMMUG00000005681,ENSMMUG00000011205,ENSMMUG00000009485
GO:0032559	adenyl ribonucleotide binding	molecular_function	0.081099	1	116	1245	1348	18463	ENSMMUG00000004659,ENSMMUG00000004797,ENSMMUG00000003369,ENSMMUG00000005646,ENSMMUG00000018597,ENSMMUG00000002503,ENSMMUG00000016218,ENSMMUG00000011563,ENSMMUG00000009974,ENSMMUG00000003851,ENSMMUG00000015713,ENSMMUG00000002404,ENSMMUG00000019746,ENSMMUG00000004919,ENSMMUG00000022111,ENSMMUG00000015892,ENSMMUG00000006421,ENSMMUG00000045077,ENSMMUG00000010495,ENSMMUG00000005921,ENSMMUG00000020980,…
GO:0031628	opioid receptor binding	molecular_function	0.081107	1	2	1245	6	18463	ENSMMUG00000006775,ENSMMUG00000019900
GO:0097659	nucleic acid-templated transcription	biological_process	0.081125	1	221	1245	2807	18463	ENSMMUG00000013160,ENSMMUG00000021734,ENSMMUG00000021808,ENSMMUG00000011527,ENSMMUG00000015803,ENSMMUG00000008313,ENSMMUG00000004396,ENSMMUG00000003683,ENSMMUG00000048039,ENSMMUG00000015051,ENSMMUG00000014309,ENSMMUG00000014008,ENSMMUG00000005008,ENSMMUG00000016714,ENSMMUG00000009584,ENSMMUG00000020411,ENSMMUG00000005747,ENSMMUG00000002368,ENSMMUG00000023679,ENSMMUG00000011277,ENSMMUG00000010201,…
GO:0090472	dibasic protein processing	biological_process	0.081183	1	1	1245	1	18463	ENSMMUG00000004657
GO:1901390	positive regulation of transforming growth factor beta activation	biological_process	0.081183	1	1	1245	1	18463	ENSMMUG00000004657
GO:1901392	regulation of transforming growth factor beta1 activation	biological_process	0.081183	1	1	1245	1	18463	ENSMMUG00000004657
GO:1901394	positive regulation of transforming growth factor beta1 activation	biological_process	0.081183	1	1	1245	1	18463	ENSMMUG00000004657
GO:0060458	right lung development	biological_process	0.081186	1	1	1245	1	18463	ENSMMUG00000007356
GO:0060781	mesenchymal cell proliferation involved in prostate gland development	biological_process	0.081186	1	1	1245	1	18463	ENSMMUG00000007356
GO:0060782	regulation of mesenchymal cell proliferation involved in prostate gland development	biological_process	0.081186	1	1	1245	1	18463	ENSMMUG00000007356
GO:0060783	mesenchymal smoothened signaling pathway involved in prostate gland development	biological_process	0.081186	1	1	1245	1	18463	ENSMMUG00000007356
GO:0061189	positive regulation of sclerotome development	biological_process	0.081186	1	1	1245	1	18463	ENSMMUG00000007356
GO:0061190	regulation of sclerotome development	biological_process	0.081186	1	1	1245	1	18463	ENSMMUG00000007356
GO:0072195	kidney smooth muscle cell differentiation	biological_process	0.081186	1	1	1245	1	18463	ENSMMUG00000007356
GO:1904338	regulation of dopaminergic neuron differentiation	biological_process	0.081186	1	1	1245	1	18463	ENSMMUG00000007356
GO:1904339	negative regulation of dopaminergic neuron differentiation	biological_process	0.081186	1	1	1245	1	18463	ENSMMUG00000007356
GO:2000061	regulation of ureter smooth muscle cell differentiation	biological_process	0.081186	1	1	1245	1	18463	ENSMMUG00000007356
GO:2000062	negative regulation of ureter smooth muscle cell differentiation	biological_process	0.081186	1	1	1245	1	18463	ENSMMUG00000007356
GO:2000063	positive regulation of ureter smooth muscle cell differentiation	biological_process	0.081186	1	1	1245	1	18463	ENSMMUG00000007356
GO:2000356	regulation of kidney smooth muscle cell differentiation	biological_process	0.081186	1	1	1245	1	18463	ENSMMUG00000007356
GO:2000357	negative regulation of kidney smooth muscle cell differentiation	biological_process	0.081186	1	1	1245	1	18463	ENSMMUG00000007356
GO:2000358	positive regulation of kidney smooth muscle cell differentiation	biological_process	0.081186	1	1	1245	1	18463	ENSMMUG00000007356
GO:2000729	positive regulation of mesenchymal cell proliferation involved in ureter development	biological_process	0.081186	1	1	1245	1	18463	ENSMMUG00000007356
GO:2000647	negative regulation of stem cell proliferation	biological_process	0.081193	1	3	1245	14	18463	ENSMMUG00000012585,ENSMMUG00000016096,ENSMMUG00000008639
GO:0030010	establishment of cell polarity	biological_process	0.081398	1	13	1245	108	18463	ENSMMUG00000014131,ENSMMUG00000006101,ENSMMUG00000044043,ENSMMUG00000007356,ENSMMUG00000023255,ENSMMUG00000009366,ENSMMUG00000006499,ENSMMUG00000022686,ENSMMUG00000002965,ENSMMUG00000016530,ENSMMUG00000037461,ENSMMUG00000001228,ENSMMUG00000018445
GO:0003712	transcription cofactor activity	molecular_function	0.081515	1	36	1245	389	18463	ENSMMUG00000006077,ENSMMUG00000020115,ENSMMUG00000006576,ENSMMUG00000023263,ENSMMUG00000039256,ENSMMUG00000004401,ENSMMUG00000017906,ENSMMUG00000014485,ENSMMUG00000001404,ENSMMUG00000010201,ENSMMUG00000022859,ENSMMUG00000009017,ENSMMUG00000002368,ENSMMUG00000015800,ENSMMUG00000002569,ENSMMUG00000009318,ENSMMUG00000020411,ENSMMUG00000013048,ENSMMUG00000049018,ENSMMUG00000048039,ENSMMUG00000008281,…
GO:0033169	histone H3-K9 demethylation	biological_process	0.081596	1	3	1245	14	18463	ENSMMUG00000005906,ENSMMUG00000008281,ENSMMUG00000012677
GO:0005639	integral component of nuclear inner membrane	cellular_component	0.081715	1	3	1245	13	18463	ENSMMUG00000021734,ENSMMUG00000015459,ENSMMUG00000008260
GO:0031229	intrinsic component of nuclear inner membrane	cellular_component	0.081715	1	3	1245	13	18463	ENSMMUG00000015459,ENSMMUG00000008260,ENSMMUG00000021734
GO:0032553	ribonucleotide binding	molecular_function	0.08173	1	142	1245	1720	18463	ENSMMUG00000020442,ENSMMUG00000013499,ENSMMUG00000002758,ENSMMUG00000017936,ENSMMUG00000008639,ENSMMUG00000019900,ENSMMUG00000017723,ENSMMUG00000018329,ENSMMUG00000018693,ENSMMUG00000001179,ENSMMUG00000020050,ENSMMUG00000004579,ENSMMUG00000030914,ENSMMUG00000011459,ENSMMUG00000016969,ENSMMUG00000002526,ENSMMUG00000019861,ENSMMUG00000000591,ENSMMUG00000007277,ENSMMUG00000015166,ENSMMUG00000022636,…
GO:0015871	choline transport	biological_process	0.081761	1	2	1245	6	18463	ENSMMUG00000012742,ENSMMUG00000015024
GO:0010868	negative regulation of triglyceride biosynthetic process	biological_process	0.08193	1	1	1245	1	18463	ENSMMUG00000020050
GO:0032324	molybdopterin cofactor biosynthetic process	biological_process	0.082052	1	2	1245	7	18463	ENSMMUG00000002758,ENSMMUG00000021315
GO:0043545	molybdopterin cofactor metabolic process	biological_process	0.082052	1	2	1245	7	18463	ENSMMUG00000002758,ENSMMUG00000021315
GO:0051189	prosthetic group metabolic process	biological_process	0.082052	1	2	1245	7	18463	ENSMMUG00000021315,ENSMMUG00000002758
GO:0005903	brush border	cellular_component	0.082087	1	9	1245	65	18463	ENSMMUG00000006101,ENSMMUG00000007087,ENSMMUG00000018355,ENSMMUG00000019457,ENSMMUG00000000388,ENSMMUG00000006894,ENSMMUG00000023676,ENSMMUG00000003789,ENSMMUG00000008383
GO:0004912	interleukin-3 receptor activity	molecular_function	0.082124	1	1	1245	1	18463	ENSMMUG00000020434
GO:0019978	interleukin-3 binding	molecular_function	0.082124	1	1	1245	1	18463	ENSMMUG00000020434
GO:0051916	granulocyte colony-stimulating factor binding	molecular_function	0.082124	1	1	1245	1	18463	ENSMMUG00000020434
GO:0046466	membrane lipid catabolic process	biological_process	0.082191	1	5	1245	31	18463	ENSMMUG00000007717,ENSMMUG00000012969,ENSMMUG00000019496,ENSMMUG00000045740,ENSMMUG00000005397
GO:0045185	maintenance of protein location	biological_process	0.082209	1	10	1245	77	18463	ENSMMUG00000002569,ENSMMUG00000041388,ENSMMUG00000032231,ENSMMUG00000009405,ENSMMUG00000005218,ENSMMUG00000013202,ENSMMUG00000047685,ENSMMUG00000004396,ENSMMUG00000015302,ENSMMUG00000013685
GO:0006978	DNA damage response, signal transduction by p53 class mediator resulting in transcription of p21 class mediator	biological_process	0.082227	1	3	1245	13	18463	ENSMMUG00000016669,ENSMMUG00000019839,ENSMMUG00000008639
GO:0070478	nuclear-transcribed mRNA catabolic process, 3'-5' exonucleolytic nonsense-mediated decay	biological_process	0.082258	1	1	1245	1	18463	ENSMMUG00000000736
GO:0043534	blood vessel endothelial cell migration	biological_process	0.082425	1	11	1245	88	18463	ENSMMUG00000000270,ENSMMUG00000003683,ENSMMUG00000007221,ENSMMUG00000011459,ENSMMUG00000017927,ENSMMUG00000021371,ENSMMUG00000001021,ENSMMUG00000021655,ENSMMUG00000006101,ENSMMUG00000013048,ENSMMUG00000004124
GO:1900543	negative regulation of purine nucleotide metabolic process	biological_process	0.082595	1	4	1245	23	18463	ENSMMUG00000022877,ENSMMUG00000008639,ENSMMUG00000006077,ENSMMUG00000010707
GO:0035601	protein deacylation	biological_process	0.082615	1	11	1245	92	18463	ENSMMUG00000017927,ENSMMUG00000019955,ENSMMUG00000016530,ENSMMUG00000008323,ENSMMUG00000007592,ENSMMUG00000023375,ENSMMUG00000008639,ENSMMUG00000004053,ENSMMUG00000021655,ENSMMUG00000006077,ENSMMUG00000022159
GO:0010975	regulation of neuron projection development	biological_process	0.082653	1	30	1245	289	18463	ENSMMUG00000005127,ENSMMUG00000001314,ENSMMUG00000014720,ENSMMUG00000021059,ENSMMUG00000020117,ENSMMUG00000008518,ENSMMUG00000023382,ENSMMUG00000007811,ENSMMUG00000012145,ENSMMUG00000007676,ENSMMUG00000001074,ENSMMUG00000017450,ENSMMUG00000003304,ENSMMUG00000002965,ENSMMUG00000006571,ENSMMUG00000047685,ENSMMUG00000016720,ENSMMUG00000005854,ENSMMUG00000018445,ENSMMUG00000018797,ENSMMUG00000012094,…
GO:0009211	pyrimidine deoxyribonucleoside triphosphate metabolic process	biological_process	0.082663	1	2	1245	11	18463	ENSMMUG00000022920,ENSMMUG00000041420
GO:1902857	positive regulation of nonmotile primary cilium assembly	biological_process	0.082849	1	2	1245	6	18463	ENSMMUG00000001321,ENSMMUG00000003786
GO:0010189	vitamin E biosynthetic process	biological_process	0.082899	1	1	1245	1	18463	ENSMMUG00000009963
GO:1904121	phosphatidylethanolamine transporter activity	molecular_function	0.082899	1	1	1245	1	18463	ENSMMUG00000009963
GO:1904415	regulation of xenophagy	biological_process	0.08326	1	2	1245	6	18463	ENSMMUG00000017758,ENSMMUG00000009956
GO:1904417	positive regulation of xenophagy	biological_process	0.08326	1	2	1245	6	18463	ENSMMUG00000017758,ENSMMUG00000009956
GO:0031399	regulation of protein modification process	biological_process	0.083319	1	122	1245	1466	18463	ENSMMUG00000011910,ENSMMUG00000017927,ENSMMUG00000020534,ENSMMUG00000013545,ENSMMUG00000008323,ENSMMUG00000023397,ENSMMUG00000004053,ENSMMUG00000000605,ENSMMUG00000018141,ENSMMUG00000010213,ENSMMUG00000016329,ENSMMUG00000019771,ENSMMUG00000019223,ENSMMUG00000019564,ENSMMUG00000012969,ENSMMUG00000007483,ENSMMUG00000016096,ENSMMUG00000016530,ENSMMUG00000041101,ENSMMUG00000007209,ENSMMUG00000001801,…
GO:0000977	RNA polymerase II regulatory region sequence-specific DNA binding	molecular_function	0.083332	1	53	1245	617	18463	ENSMMUG00000011967,ENSMMUG00000011230,ENSMMUG00000022882,ENSMMUG00000010707,ENSMMUG00000019235,ENSMMUG00000003721,ENSMMUG00000022039,ENSMMUG00000008018,ENSMMUG00000014970,ENSMMUG00000046368,ENSMMUG00000014464,ENSMMUG00000005906,ENSMMUG00000044043,ENSMMUG00000008155,ENSMMUG00000011578,ENSMMUG00000022920,ENSMMUG00000008053,ENSMMUG00000004341,ENSMMUG00000012585,ENSMMUG00000041958,ENSMMUG00000006300,…
GO:0090153	regulation of sphingolipid biosynthetic process	biological_process	0.083425	1	2	1245	8	18463	ENSMMUG00000004586,ENSMMUG00000022159
GO:2000303	regulation of ceramide biosynthetic process	biological_process	0.083425	1	2	1245	8	18463	ENSMMUG00000004586,ENSMMUG00000022159
GO:0048709	oligodendrocyte differentiation	biological_process	0.083494	1	8	1245	62	18463	ENSMMUG00000021447,ENSMMUG00000021516,ENSMMUG00000018797,ENSMMUG00000044043,ENSMMUG00000007356,ENSMMUG00000005747,ENSMMUG00000017652,ENSMMUG00000011907
GO:0014904	myotube cell development	biological_process	0.083805	1	5	1245	33	18463	ENSMMUG00000021787,ENSMMUG00000015459,ENSMMUG00000006077,ENSMMUG00000043626,ENSMMUG00000006571
GO:0010124	phenylacetate catabolic process	biological_process	0.083815	1	1	1245	1	18463	ENSMMUG00000000990
GO:0051309	female meiosis chromosome separation	biological_process	0.08389	1	1	1245	1	18463	ENSMMUG00000001763
GO:0004489	methylenetetrahydrofolate reductase (NAD(P)H) activity	molecular_function	0.083902	1	1	1245	1	18463	ENSMMUG00000007828
GO:0070829	heterochromatin maintenance	biological_process	0.083902	1	1	1245	1	18463	ENSMMUG00000007828
GO:0030690	Noc1p-Noc2p complex	cellular_component	0.08393	1	1	1245	1	18463	ENSMMUG00000015800
GO:0030691	Noc2p-Noc3p complex	cellular_component	0.08393	1	1	1245	1	18463	ENSMMUG00000015800
GO:0004152	dihydroorotate dehydrogenase activity	molecular_function	0.08393	1	1	1245	1	18463	ENSMMUG00000023312
GO:0002433	immune response-regulating cell surface receptor signaling pathway involved in phagocytosis	biological_process	0.083946	1	1	1245	1	18463	ENSMMUG00000008914
GO:0038096	Fc-gamma receptor signaling pathway involved in phagocytosis	biological_process	0.083946	1	1	1245	1	18463	ENSMMUG00000008914
GO:0071976	cell gliding	biological_process	0.083946	1	1	1245	1	18463	ENSMMUG00000008914
GO:0001165	RNA polymerase I upstream control element sequence-specific DNA binding	molecular_function	0.083959	1	1	1245	1	18463	ENSMMUG00000019924
GO:0042564	NLS-dependent protein nuclear import complex	cellular_component	0.083966	1	1	1245	1	18463	ENSMMUG00000022859
GO:0030205	dermatan sulfate metabolic process	biological_process	0.083975	1	1	1245	1	18463	ENSMMUG00000006475
GO:0030208	dermatan sulfate biosynthetic process	biological_process	0.083975	1	1	1245	1	18463	ENSMMUG00000006475
GO:0042134	rRNA primary transcript binding	molecular_function	0.08398	1	1	1245	1	18463	ENSMMUG00000045903
GO:0051141	negative regulation of NK T cell proliferation	biological_process	0.083997	1	1	1245	1	18463	ENSMMUG00000004053
GO:2000640	positive regulation of SREBP signaling pathway	biological_process	0.083997	1	1	1245	1	18463	ENSMMUG00000004053
GO:0090261	positive regulation of inclusion body assembly	biological_process	0.083997	1	1	1245	1	18463	ENSMMUG00000021516
GO:1902847	regulation of neuronal signal transduction	biological_process	0.083997	1	1	1245	1	18463	ENSMMUG00000021516
GO:1902949	positive regulation of tau-protein kinase activity	biological_process	0.083997	1	1	1245	1	18463	ENSMMUG00000021516
GO:1902998	positive regulation of neurofibrillary tangle assembly	biological_process	0.083997	1	1	1245	1	18463	ENSMMUG00000021516
GO:0010070	zygote asymmetric cell division	biological_process	0.08401	1	1	1245	1	18463	ENSMMUG00000019807
GO:0002125	maternal aggressive behavior	biological_process	0.08401	1	1	1245	1	18463	ENSMMUG00000021354
GO:0051460	negative regulation of corticotropin secretion	biological_process	0.08401	1	1	1245	1	18463	ENSMMUG00000021354
GO:1900010	regulation of corticotropin-releasing hormone receptor activity	biological_process	0.08401	1	1	1245	1	18463	ENSMMUG00000021354
GO:1900011	negative regulation of corticotropin-releasing hormone receptor activity	biological_process	0.08401	1	1	1245	1	18463	ENSMMUG00000021354
GO:0031511	Mis6-Sim4 complex	cellular_component	0.08401	1	1	1245	1	18463	ENSMMUG00000009599
GO:1903630	regulation of aminoacyl-tRNA ligase activity	biological_process	0.08401	1	1	1245	1	18463	ENSMMUG00000030420
GO:1903632	positive regulation of aminoacyl-tRNA ligase activity	biological_process	0.08401	1	1	1245	1	18463	ENSMMUG00000030420
GO:0009087	methionine catabolic process	biological_process	0.08401	1	1	1245	1	18463	ENSMMUG00000018634
GO:0071665	gamma-catenin-TCF7L2 complex	cellular_component	0.08401	1	1	1245	1	18463	ENSMMUG00000013048
GO:0004616	phosphogluconate dehydrogenase (decarboxylating) activity	molecular_function	0.08401	1	1	1245	1	18463	ENSMMUG00000023029
GO:0010534	regulation of activation of JAK2 kinase activity	biological_process	0.08401	1	1	1245	1	18463	ENSMMUG00000041690
GO:0034125	negative regulation of MyD88-dependent toll-like receptor signaling pathway	biological_process	0.08401	1	1	1245	1	18463	ENSMMUG00000041690
GO:0042977	activation of JAK2 kinase activity	biological_process	0.08401	1	1	1245	1	18463	ENSMMUG00000041690
GO:0051134	negative regulation of NK T cell activation	biological_process	0.08401	1	1	1245	1	18463	ENSMMUG00000041690
GO:0060101	negative regulation of phagocytosis, engulfment	biological_process	0.08401	1	1	1245	1	18463	ENSMMUG00000041690
GO:1902569	negative regulation of activation of JAK2 kinase activity	biological_process	0.08401	1	1	1245	1	18463	ENSMMUG00000041690
GO:0003108	negative regulation of the force of heart contraction by chemical signal	biological_process	0.08401	1	1	1245	1	18463	ENSMMUG00000015925
GO:0007439	ectodermal digestive tract development	biological_process	0.08401	1	1	1245	1	18463	ENSMMUG00000003864
GO:0048611	embryonic ectodermal digestive tract development	biological_process	0.08401	1	1	1245	1	18463	ENSMMUG00000003864
GO:0072061	inner medullary collecting duct development	biological_process	0.08401	1	1	1245	1	18463	ENSMMUG00000004230
GO:1903422	negative regulation of synaptic vesicle recycling	biological_process	0.08401	1	1	1245	1	18463	ENSMMUG00000003236
GO:1904050	positive regulation of spontaneous neurotransmitter secretion	biological_process	0.08401	1	1	1245	1	18463	ENSMMUG00000003236
GO:1902010	negative regulation of translation in response to endoplasmic reticulum stress	biological_process	0.08401	1	1	1245	1	18463	ENSMMUG00000019993
GO:0005019	platelet-derived growth factor beta-receptor activity	molecular_function	0.08401	1	1	1245	1	18463	ENSMMUG00000011557
GO:0070889	platelet alpha granule organization	biological_process	0.08401	1	1	1245	1	18463	ENSMMUG00000016669
GO:0043997	histone acetyltransferase activity (H4-K12 specific)	molecular_function	0.08401	1	1	1245	1	18463	ENSMMUG00000014756
GO:0044736	acid-sensing ion channel activity	molecular_function	0.08401	1	1	1245	1	18463	ENSMMUG00000006529
GO:2000466	negative regulation of glycogen (starch) synthase activity	biological_process	0.08401	1	1	1245	1	18463	ENSMMUG00000002373
GO:2001151	regulation of renal water transport	biological_process	0.08401	1	1	1245	1	18463	ENSMMUG00000002373
GO:2001153	positive regulation of renal water transport	biological_process	0.08401	1	1	1245	1	18463	ENSMMUG00000002373
GO:0032810	sterol response element binding	molecular_function	0.08401	1	1	1245	1	18463	ENSMMUG00000023375
GO:0045542	positive regulation of cholesterol biosynthetic process	biological_process	0.08401	1	1	1245	1	18463	ENSMMUG00000023375
GO:0090205	positive regulation of cholesterol metabolic process	biological_process	0.08401	1	1	1245	1	18463	ENSMMUG00000023375
GO:1903259	exon-exon junction complex disassembly	biological_process	0.08401	1	1	1245	1	18463	ENSMMUG00000011002
GO:1990700	nucleolar chromatin organization	biological_process	0.08401	1	1	1245	1	18463	ENSMMUG00000022864
GO:0071567	UFM1 hydrolase activity	molecular_function	0.08401	1	1	1245	1	18463	ENSMMUG00000003520
GO:0004633	phosphopantothenoylcysteine decarboxylase activity	molecular_function	0.08401	1	1	1245	1	18463	ENSMMUG00000018801
GO:0033142	progesterone receptor binding	molecular_function	0.08401	1	1	1245	1	18463	ENSMMUG00000015803
GO:0030586	[methionine synthase] reductase activity	molecular_function	0.08401	1	1	1245	1	18463	ENSMMUG00000018747
GO:0050444	aquacobalamin reductase (NADPH) activity	molecular_function	0.08401	1	1	1245	1	18463	ENSMMUG00000018747
GO:1904041	regulation of cystathionine beta-synthase activity	biological_process	0.08401	1	1	1245	1	18463	ENSMMUG00000018747
GO:1904042	negative regulation of cystathionine beta-synthase activity	biological_process	0.08401	1	1	1245	1	18463	ENSMMUG00000018747
GO:0071206	establishment of protein localization to juxtaparanode region of axon	biological_process	0.08401	1	1	1245	1	18463	ENSMMUG00000018797
GO:0004326	tetrahydrofolylpolyglutamate synthase activity	molecular_function	0.08401	1	1	1245	1	18463	ENSMMUG00000018506
GO:0046745	viral capsid secondary envelopment	biological_process	0.08401	1	1	1245	1	18463	ENSMMUG00000009688
GO:0046900	tetrahydrofolylpolyglutamate metabolic process	biological_process	0.08401	1	1	1245	1	18463	ENSMMUG00000018506
GO:0046901	tetrahydrofolylpolyglutamate biosynthetic process	biological_process	0.08401	1	1	1245	1	18463	ENSMMUG00000018506
GO:0033897	ribonuclease T2 activity	molecular_function	0.08401	1	1	1245	1	18463	ENSMMUG00000005673
GO:0032498	detection of muramyl dipeptide	biological_process	0.08401	1	1	1245	1	18463	ENSMMUG00000012207
GO:0032499	detection of peptidoglycan	biological_process	0.08401	1	1	1245	1	18463	ENSMMUG00000012207
GO:0032500	muramyl dipeptide binding	molecular_function	0.08401	1	1	1245	1	18463	ENSMMUG00000012207
GO:0006948	induction by virus of host cell-cell fusion	biological_process	0.08401	1	1	1245	1	18463	ENSMMUG00000013202
GO:0035397	helper T cell enhancement of adaptive immune response	biological_process	0.08401	1	1	1245	1	18463	ENSMMUG00000013202
GO:0042011	interleukin-16 binding	molecular_function	0.08401	1	1	1245	1	18463	ENSMMUG00000013202
GO:0042012	interleukin-16 receptor activity	molecular_function	0.08401	1	1	1245	1	18463	ENSMMUG00000013202
GO:0086038	calcium:sodium antiporter activity involved in regulation of cardiac muscle cell membrane potential	molecular_function	0.08401	1	1	1245	1	18463	ENSMMUG00000006723
GO:0016524	latrotoxin receptor activity	molecular_function	0.08401	1	1	1245	1	18463	ENSMMUG00000014137
GO:0004070	aspartate carbamoyltransferase activity	molecular_function	0.08401	1	1	1245	1	18463	ENSMMUG00000010269
GO:0004151	dihydroorotase activity	molecular_function	0.08401	1	1	1245	1	18463	ENSMMUG00000010269
GO:0016153	urocanate hydratase activity	molecular_function	0.08401	1	1	1245	1	18463	ENSMMUG00000004197
GO:0009372	quorum sensing	biological_process	0.08401	1	1	1245	1	18463	ENSMMUG00000007087
GO:0052097	interspecies quorum sensing	biological_process	0.08401	1	1	1245	1	18463	ENSMMUG00000007087
GO:0052106	quorum sensing involved in interaction with host	biological_process	0.08401	1	1	1245	1	18463	ENSMMUG00000007087
GO:0060731	positive regulation of intestinal epithelial structure maintenance	biological_process	0.08401	1	1	1245	1	18463	ENSMMUG00000007087
GO:0070715	sodium-dependent organic cation transport	biological_process	0.08401	1	1	1245	1	18463	ENSMMUG00000007087
GO:0034506	chromosome, centromeric core domain	cellular_component	0.08401	1	1	1245	1	18463	ENSMMUG00000047630
GO:0072356	chromosome passenger complex localization to kinetochore	biological_process	0.08401	1	1	1245	1	18463	ENSMMUG00000047630
GO:0003882	CDP-diacylglycerol-serine O-phosphatidyltransferase activity	molecular_function	0.08401	1	1	1245	1	18463	ENSMMUG00000010782
GO:0001096	TFIIF-class transcription factor binding	molecular_function	0.08401	1	1	1245	1	18463	ENSMMUG00000009151
GO:0003420	regulation of growth plate cartilage chondrocyte proliferation	biological_process	0.08401	1	1	1245	1	18463	ENSMMUG00000004401
GO:0004057	arginyltransferase activity	molecular_function	0.08401	1	1	1245	1	18463	ENSMMUG00000021594
GO:0004676	3-phosphoinositide-dependent protein kinase activity	molecular_function	0.08401	1	1	1245	1	18463	ENSMMUG00000011459
GO:0005275	amine transmembrane transporter activity	molecular_function	0.08401	1	1	1245	1	18463	ENSMMUG00000008187
GO:0006274	DNA replication termination	biological_process	0.08401	1	1	1245	1	18463	ENSMMUG00000000074
GO:0007147	female meiosis II	biological_process	0.08401	1	1	1245	1	18463	ENSMMUG00000011361
GO:0008478	pyridoxal kinase activity	molecular_function	0.08401	1	1	1245	1	18463	ENSMMUG00000012300
GO:0008480	sarcosine dehydrogenase activity	molecular_function	0.08401	1	1	1245	1	18463	ENSMMUG00000017210
GO:0009000	selenocysteine lyase activity	molecular_function	0.08401	1	1	1245	1	18463	ENSMMUG00000018483
GO:0009131	pyrimidine nucleoside monophosphate catabolic process	biological_process	0.08401	1	1	1245	1	18463	ENSMMUG00000038569
GO:0009178	pyrimidine deoxyribonucleoside monophosphate catabolic process	biological_process	0.08401	1	1	1245	1	18463	ENSMMUG00000038569
GO:0009443	pyridoxal 5'-phosphate salvage	biological_process	0.08401	1	1	1245	1	18463	ENSMMUG00000012300
GO:0010578	regulation of adenylate cyclase activity involved in G-protein coupled receptor signaling pathway	biological_process	0.08401	1	1	1245	1	18463	ENSMMUG00000004108
GO:0015362	high-affinity sodium:dicarboxylate symporter activity	molecular_function	0.08401	1	1	1245	1	18463	ENSMMUG00000016924
GO:0015774	polysaccharide transport	biological_process	0.08401	1	1	1245	1	18463	ENSMMUG00000019496
GO:0016170	interleukin-15 receptor binding	molecular_function	0.08401	1	1	1245	1	18463	ENSMMUG00000001748
GO:0016261	selenocysteine catabolic process	biological_process	0.08401	1	1	1245	1	18463	ENSMMUG00000018483
GO:0018293	protein-FAD linkage	biological_process	0.08401	1	1	1245	1	18463	ENSMMUG00000015281
GO:0021644	vagus nerve morphogenesis	biological_process	0.08401	1	1	1245	1	18463	ENSMMUG00000005127
GO:0021793	chemorepulsion of branchiomotor axon	biological_process	0.08401	1	1	1245	1	18463	ENSMMUG00000005127
GO:0031494	regulation of mating type switching	biological_process	0.08401	1	1	1245	1	18463	ENSMMUG00000000074
GO:0031749	D2 dopamine receptor binding	molecular_function	0.08401	1	1	1245	1	18463	ENSMMUG00000004605
GO:0031751	D4 dopamine receptor binding	molecular_function	0.08401	1	1	1245	1	18463	ENSMMUG00000004605
GO:0032752	positive regulation of interleukin-3 production	biological_process	0.08401	1	1	1245	1	18463	ENSMMUG00000001748
GO:0032771	regulation of monophenol monooxygenase activity	biological_process	0.08401	1	1	1245	1	18463	ENSMMUG00000010393
GO:0032773	positive regulation of monophenol monooxygenase activity	biological_process	0.08401	1	1	1245	1	18463	ENSMMUG00000010393
GO:0033644	host cell membrane	cellular_component	0.08401	1	1	1245	1	18463	ENSMMUG00000020033
GO:0034602	oxoglutarate dehydrogenase (NAD+) activity	molecular_function	0.08401	1	1	1245	1	18463	ENSMMUG00000002651
GO:0035642	histone methyltransferase activity (H3-R17 specific)	molecular_function	0.08401	1	1	1245	1	18463	ENSMMUG00000004401
GO:0035733	hepatic stellate cell activation	biological_process	0.08401	1	1	1245	1	18463	ENSMMUG00000022111
GO:0036020	endolysosome membrane	cellular_component	0.08401	1	1	1245	1	18463	ENSMMUG00000006515
GO:0036328	VEGF-C-activated receptor activity	molecular_function	0.08401	1	1	1245	1	18463	ENSMMUG00000018693
GO:0040040	thermosensory behavior	biological_process	0.08401	1	1	1245	1	18463	ENSMMUG00000016553
GO:0042223	interleukin-3 biosynthetic process	biological_process	0.08401	1	1	1245	1	18463	ENSMMUG00000001748
GO:0042791	5S class rRNA transcription from RNA polymerase III type 1 promoter	biological_process	0.08401	1	1	1245	1	18463	ENSMMUG00000008254
GO:0043314	negative regulation of neutrophil degranulation	biological_process	0.08401	1	1	1245	1	18463	ENSMMUG00000008130
GO:0044221	host cell synapse	cellular_component	0.08401	1	1	1245	1	18463	ENSMMUG00000020033
GO:0044231	host cell presynaptic membrane	cellular_component	0.08401	1	1	1245	1	18463	ENSMMUG00000020033
GO:0045083	negative regulation of interleukin-12 biosynthetic process	biological_process	0.08401	1	1	1245	1	18463	ENSMMUG00000003736
GO:0045167	asymmetric protein localization involved in cell fate determination	biological_process	0.08401	1	1	1245	1	18463	ENSMMUG00000018445
GO:0045399	regulation of interleukin-3 biosynthetic process	biological_process	0.08401	1	1	1245	1	18463	ENSMMUG00000001748
GO:0045401	positive regulation of interleukin-3 biosynthetic process	biological_process	0.08401	1	1	1245	1	18463	ENSMMUG00000001748
GO:0045425	positive regulation of granulocyte macrophage colony-stimulating factor biosynthetic process	biological_process	0.08401	1	1	1245	1	18463	ENSMMUG00000001748
GO:0046079	dUMP catabolic process	biological_process	0.08401	1	1	1245	1	18463	ENSMMUG00000038569
GO:0046898	response to cycloheximide	biological_process	0.08401	1	1	1245	1	18463	ENSMMUG00000005985
GO:0047325	inositol tetrakisphosphate 1-kinase activity	molecular_function	0.08401	1	1	1245	1	18463	ENSMMUG00000009974
GO:0048170	positive regulation of long-term neuronal synaptic plasticity	biological_process	0.08401	1	1	1245	1	18463	ENSMMUG00000023382
GO:0048499	synaptic vesicle membrane organization	biological_process	0.08401	1	1	1245	1	18463	ENSMMUG00000015663
GO:0051389	inactivation of MAPKK activity	biological_process	0.08401	1	1	1245	1	18463	ENSMMUG00000023382
GO:0051796	negative regulation of catagen	biological_process	0.08401	1	1	1245	1	18463	ENSMMUG00000010393
GO:0051867	general adaptation syndrome, behavioral process	biological_process	0.08401	1	1	1245	1	18463	ENSMMUG00000004108
GO:0052725	inositol-1,3,4-trisphosphate 6-kinase activity	molecular_function	0.08401	1	1	1245	1	18463	ENSMMUG00000009974
GO:0052726	inositol-1,3,4-trisphosphate 5-kinase activity	molecular_function	0.08401	1	1	1245	1	18463	ENSMMUG00000009974
GO:0060234	neuroblast delamination	biological_process	0.08401	1	1	1245	1	18463	ENSMMUG00000008018
GO:0060901	regulation of hair cycle by canonical Wnt signaling pathway	biological_process	0.08401	1	1	1245	1	18463	ENSMMUG00000010393
GO:0070460	thyroid-stimulating hormone secretion	biological_process	0.08401	1	1	1245	1	18463	ENSMMUG00000011578
GO:0071170	site-specific DNA replication termination	biological_process	0.08401	1	1	1245	1	18463	ENSMMUG00000000074
GO:0071171	site-specific DNA replication termination at RTS1 barrier	biological_process	0.08401	1	1	1245	1	18463	ENSMMUG00000000074
GO:0071515	genetic imprinting at mating-type locus	biological_process	0.08401	1	1	1245	1	18463	ENSMMUG00000000074
GO:0071516	establishment of imprinting at mating-type locus	biological_process	0.08401	1	1	1245	1	18463	ENSMMUG00000000074
GO:0072556	other organism presynaptic membrane	cellular_component	0.08401	1	1	1245	1	18463	ENSMMUG00000020033
GO:0090215	regulation of 1-phosphatidylinositol-4-phosphate 5-kinase activity	biological_process	0.08401	1	1	1245	1	18463	ENSMMUG00000021446
GO:0090216	positive regulation of 1-phosphatidylinositol-4-phosphate 5-kinase activity	biological_process	0.08401	1	1	1245	1	18463	ENSMMUG00000021446
GO:0090237	regulation of arachidonic acid secretion	biological_process	0.08401	1	1	1245	1	18463	ENSMMUG00000001748
GO:0090409	malonyl-CoA synthetase activity	molecular_function	0.08401	1	1	1245	1	18463	ENSMMUG00000023245
GO:0090410	malonate catabolic process	biological_process	0.08401	1	1	1245	1	18463	ENSMMUG00000023245
GO:0097362	MCM8-MCM9 complex	cellular_component	0.08401	1	1	1245	1	18463	ENSMMUG00000013740
GO:0098753	anchored component of the cytoplasmic side of the plasma membrane	cellular_component	0.08401	1	1	1245	1	18463	ENSMMUG00000014168
GO:0098830	presynaptic endosome	cellular_component	0.08401	1	1	1245	1	18463	ENSMMUG00000015663
GO:1901053	sarcosine catabolic process	biological_process	0.08401	1	1	1245	1	18463	ENSMMUG00000017210
GO:1902294	cell cycle DNA replication termination	biological_process	0.08401	1	1	1245	1	18463	ENSMMUG00000000074
GO:1902317	nuclear DNA replication termination	biological_process	0.08401	1	1	1245	1	18463	ENSMMUG00000000074
GO:1902908	regulation of melanosome transport	biological_process	0.08401	1	1	1245	1	18463	ENSMMUG00000010393
GO:1902910	positive regulation of melanosome transport	biological_process	0.08401	1	1	1245	1	18463	ENSMMUG00000010393
GO:1902979	mitotic DNA replication termination	biological_process	0.08401	1	1	1245	1	18463	ENSMMUG00000000074
GO:1903918	regulation of actin filament severing	biological_process	0.08401	1	1	1245	1	18463	ENSMMUG00000006101
GO:1903919	negative regulation of actin filament severing	biological_process	0.08401	1	1	1245	1	18463	ENSMMUG00000006101
GO:1904612	response to 2,3,7,8-tetrachlorodibenzodioxine	biological_process	0.08401	1	1	1245	1	18463	ENSMMUG00000015051
GO:1904613	cellular response to 2,3,7,8-tetrachlorodibenzodioxine	biological_process	0.08401	1	1	1245	1	18463	ENSMMUG00000015051
GO:1990147	talin binding	molecular_function	0.08401	1	1	1245	1	18463	ENSMMUG00000006356
GO:1990227	paranodal junction maintenance	biological_process	0.08401	1	1	1245	1	18463	ENSMMUG00000031977
GO:2000346	negative regulation of hepatocyte proliferation	biological_process	0.08401	1	1	1245	1	18463	ENSMMUG00000004179
GO:2000489	regulation of hepatic stellate cell activation	biological_process	0.08401	1	1	1245	1	18463	ENSMMUG00000022111
GO:2000491	positive regulation of hepatic stellate cell activation	biological_process	0.08401	1	1	1245	1	18463	ENSMMUG00000022111
[truncated: 7,520 more rows]
