# Supplementary material for: MicroRNA Profile of MA-104 Cell Line Associated With the Pathogenesis of Bovine Rotavirus Strain Circulated in Chinese Calves
Source: Front Microbiol. 2022 Apr 11;13:854348. doi: 10.3389/fmicb.2022.854348 (PMC9062783; doi:10.3389/fmicb.2022.854348)
Supplement: Supplementary file 2 [file Data_Sheet_2.ZIP › Supplementary tables/Table S7a-S7f/Table S7b.DEG_GO_enrichment_result.xls]

## Sheet: C6vsD6.DEG_GO_enrichment_result
GO_accession	Description	Term_type	Over_represented_pValue	Corrected_pValue	DEG_item	DEG_list	Bg_item	Bg_list	Gene_names			Supplementary Table S7b. Enriched GO analysis of the target mRNAs of the DE miRNAs in Infected versus Control group (6hpi)
GO:1901215	negative regulation of neuron death	biological_process	3.387e-06	0.042236	15	524	116	18463	ENSMMUG00000020780,ENSMMUG00000001661,ENSMMUG00000021447,ENSMMUG00000000137,ENSMMUG00000017617,ENSMMUG00000017230,ENSMMUG00000006265,ENSMMUG00000023033,ENSMMUG00000013803,ENSMMUG00000003907,ENSMMUG00000019096,ENSMMUG00000018963,ENSMMUG00000005985,ENSMMUG00000011607,ENSMMUG00000002680
GO:0070997	neuron death	biological_process	6.314e-06	0.042236	19	524	186	18463	ENSMMUG00000018963,ENSMMUG00000019096,ENSMMUG00000001197,ENSMMUG00000017230,ENSMMUG00000017617,ENSMMUG00000000137,ENSMMUG00000021447,ENSMMUG00000010695,ENSMMUG00000013803,ENSMMUG00000023033,ENSMMUG00000003907,ENSMMUG00000011607,ENSMMUG00000002680,ENSMMUG00000014603,ENSMMUG00000005985,ENSMMUG00000020780,ENSMMUG00000001661,ENSMMUG00000003410,ENSMMUG00000006265
GO:0051402	neuron apoptotic process	biological_process	6.5284e-06	0.042236	16	524	138	18463	ENSMMUG00000003410,ENSMMUG00000006265,ENSMMUG00000020780,ENSMMUG00000001661,ENSMMUG00000011607,ENSMMUG00000014603,ENSMMUG00000005985,ENSMMUG00000003907,ENSMMUG00000013803,ENSMMUG00000023033,ENSMMUG00000017230,ENSMMUG00000017617,ENSMMUG00000000137,ENSMMUG00000010695,ENSMMUG00000001197,ENSMMUG00000018963
GO:0043524	negative regulation of neuron apoptotic process	biological_process	2.1996e-05	0.10673	12	524	90	18463	ENSMMUG00000003907,ENSMMUG00000018963,ENSMMUG00000005985,ENSMMUG00000011607,ENSMMUG00000020780,ENSMMUG00000001661,ENSMMUG00000000137,ENSMMUG00000017617,ENSMMUG00000017230,ENSMMUG00000006265,ENSMMUG00000023033,ENSMMUG00000013803
GO:1901214	regulation of neuron death	biological_process	4.709e-05	0.16899	16	524	162	18463	ENSMMUG00000002680,ENSMMUG00000011607,ENSMMUG00000005985,ENSMMUG00000003907,ENSMMUG00000006265,ENSMMUG00000001661,ENSMMUG00000020780,ENSMMUG00000001197,ENSMMUG00000018963,ENSMMUG00000019096,ENSMMUG00000013803,ENSMMUG00000023033,ENSMMUG00000017230,ENSMMUG00000017617,ENSMMUG00000000137,ENSMMUG00000021447
GO:0043523	regulation of neuron apoptotic process	biological_process	5.224e-05	0.16899	13	524	114	18463	ENSMMUG00000001197,ENSMMUG00000005985,ENSMMUG00000011607,ENSMMUG00000003907,ENSMMUG00000018963,ENSMMUG00000006265,ENSMMUG00000023033,ENSMMUG00000013803,ENSMMUG00000020780,ENSMMUG00000001661,ENSMMUG00000000137,ENSMMUG00000017617,ENSMMUG00000017230
GO:0002377	immunoglobulin production	biological_process	0.00010996	0.30489	13	524	166	18463	ENSMMUG00000011527,ENSMMUG00000041020,ENSMMUG00000037781,ENSMMUG00000042758,ENSMMUG00000040311,ENSMMUG00000045319,ENSMMUG00000005727,ENSMMUG00000049259,ENSMMUG00000021650,ENSMMUG00000048207,ENSMMUG00000045086,ENSMMUG00000044058,ENSMMUG00000023190
GO:0044763	single-organism cellular process	biological_process	0.00015701	0.34843	359	524	10747	18463	ENSMMUG00000006206,ENSMMUG00000013220,ENSMMUG00000010342,ENSMMUG00000012392,ENSMMUG00000012028,ENSMMUG00000001522,ENSMMUG00000020032,ENSMMUG00000014381,ENSMMUG00000044068,ENSMMUG00000008245,ENSMMUG00000023676,ENSMMUG00000008931,ENSMMUG00000020258,ENSMMUG00000012840,ENSMMUG00000010660,ENSMMUG00000022869,ENSMMUG00000007857,ENSMMUG00000014531,ENSMMUG00000001894,ENSMMUG00000002611,ENSMMUG00000016126,…
GO:0097285	cell-type specific apoptotic process	biological_process	0.00016157	0.34843	22	524	299	18463	ENSMMUG00000001197,ENSMMUG00000009229,ENSMMUG00000005727,ENSMMUG00000011459,ENSMMUG00000018963,ENSMMUG00000023033,ENSMMUG00000013803,ENSMMUG00000013140,ENSMMUG00000010695,ENSMMUG00000017230,ENSMMUG00000017617,ENSMMUG00000000137,ENSMMUG00000014603,ENSMMUG00000011607,ENSMMUG00000005985,ENSMMUG00000015800,ENSMMUG00000003907,ENSMMUG00000003410,ENSMMUG00000006265,ENSMMUG00000020780,ENSMMUG00000001661,…
GO:0060627	regulation of vesicle-mediated transport	biological_process	0.00038491	0.74706	24	524	357	18463	ENSMMUG00000009683,ENSMMUG00000007811,ENSMMUG00000039447,ENSMMUG00000007972,ENSMMUG00000014409,ENSMMUG00000009956,ENSMMUG00000023038,ENSMMUG00000016126,ENSMMUG00000028948,ENSMMUG00000020277,ENSMMUG00000000951,ENSMMUG00000006623,ENSMMUG00000017134,ENSMMUG00000013028,ENSMMUG00000001187,ENSMMUG00000005729,ENSMMUG00000011459,ENSMMUG00000014704,ENSMMUG00000015911,ENSMMUG00000006398,ENSMMUG00000021842,…
GO:0006955	immune response	biological_process	0.00043209	0.7624	50	524	1111	18463	ENSMMUG00000018322,ENSMMUG00000009786,ENSMMUG00000045600,ENSMMUG00000008742,ENSMMUG00000023033,ENSMMUG00000045298,ENSMMUG00000045086,ENSMMUG00000021447,ENSMMUG00000044058,ENSMMUG00000023190,ENSMMUG00000002371,ENSMMUG00000021650,ENSMMUG00000017150,ENSMMUG00000040311,ENSMMUG00000003907,ENSMMUG00000000453,ENSMMUG00000004974,ENSMMUG00000022994,ENSMMUG00000000729,ENSMMUG00000028948,ENSMMUG00000019145,…
GO:0032879	regulation of localization	biological_process	0.0005546	0.84084	84	524	1897	18463	ENSMMUG00000012182,ENSMMUG00000019206,ENSMMUG00000014910,ENSMMUG00000001008,ENSMMUG00000011459,ENSMMUG00000014704,ENSMMUG00000011527,ENSMMUG00000045352,ENSMMUG00000047327,ENSMMUG00000002630,ENSMMUG00000023038,ENSMMUG00000048630,ENSMMUG00000009956,ENSMMUG00000014409,ENSMMUG00000018907,ENSMMUG00000017496,ENSMMUG00000010122,ENSMMUG00000002437,ENSMMUG00000014166,ENSMMUG00000002371,ENSMMUG00000023033,…
GO:0044699	single-organism process	biological_process	0.00056339	0.84084	388	524	11925	18463	ENSMMUG00000016281,ENSMMUG00000023674,ENSMMUG00000006398,ENSMMUG00000014131,ENSMMUG00000001040,ENSMMUG00000015260,ENSMMUG00000000983,ENSMMUG00000012486,ENSMMUG00000029767,ENSMMUG00000006285,ENSMMUG00000002043,ENSMMUG00000021977,ENSMMUG00000014111,ENSMMUG00000005782,ENSMMUG00000010496,ENSMMUG00000006803,ENSMMUG00000000261,ENSMMUG00000004762,ENSMMUG00000002680,ENSMMUG00000008379,ENSMMUG00000010695,…
GO:1902580	single-organism cellular localization	biological_process	0.00068384	0.84084	46	524	911	18463	ENSMMUG00000011317,ENSMMUG00000002371,ENSMMUG00000002377,ENSMMUG00000005729,ENSMMUG00000001228,ENSMMUG00000011209,ENSMMUG00000015663,ENSMMUG00000001187,ENSMMUG00000000951,ENSMMUG00000022878,ENSMMUG00000041958,ENSMMUG00000001623,ENSMMUG00000042630,ENSMMUG00000007972,ENSMMUG00000039447,ENSMMUG00000002453,ENSMMUG00000022010,ENSMMUG00000003907,ENSMMUG00000008176,ENSMMUG00000017150,ENSMMUG00000005985,…
GO:0048856	anatomical structure development	biological_process	0.00069759	0.84084	153	524	3929	18463	ENSMMUG00000022679,ENSMMUG00000001420,ENSMMUG00000001661,ENSMMUG00000003297,ENSMMUG00000045352,ENSMMUG00000023550,ENSMMUG00000012031,ENSMMUG00000001037,ENSMMUG00000040675,ENSMMUG00000000537,ENSMMUG00000017593,ENSMMUG00000017163,ENSMMUG00000017230,ENSMMUG00000007754,ENSMMUG00000015072,ENSMMUG00000001008,ENSMMUG00000003957,ENSMMUG00000013803,ENSMMUG00000011459,ENSMMUG00000003533,ENSMMUG00000006581,…
GO:0051179	localization	biological_process	0.00081078	0.84084	180	524	4827	18463	ENSMMUG00000020703,ENSMMUG00000021787,ENSMMUG00000002043,ENSMMUG00000014111,ENSMMUG00000006285,ENSMMUG00000016539,ENSMMUG00000012486,ENSMMUG00000015260,ENSMMUG00000002680,ENSMMUG00000005432,ENSMMUG00000022437,ENSMMUG00000006398,ENSMMUG00000000138,ENSMMUG00000023674,ENSMMUG00000001538,ENSMMUG00000048207,ENSMMUG00000016281,ENSMMUG00000013160,ENSMMUG00000003950,ENSMMUG00000005307,ENSMMUG00000001297,…
GO:0050884	neuromuscular process controlling posture	biological_process	0.00084078	0.84084	4	524	15	18463	ENSMMUG00000022546,ENSMMUG00000010695,ENSMMUG00000009683,ENSMMUG00000009470
GO:0006022	aminoglycan metabolic process	biological_process	0.0008649	0.84084	9	524	82	18463	ENSMMUG00000008742,ENSMMUG00000014523,ENSMMUG00000014347,ENSMMUG00000014520,ENSMMUG00000012743,ENSMMUG00000017163,ENSMMUG00000008709,ENSMMUG00000019663,ENSMMUG00000017226
GO:0061024	membrane organization	biological_process	0.00091633	0.84084	42	524	830	18463	ENSMMUG00000011459,ENSMMUG00000002699,ENSMMUG00000007754,ENSMMUG00000016281,ENSMMUG00000048207,ENSMMUG00000010547,ENSMMUG00000006398,ENSMMUG00000010660,ENSMMUG00000040675,ENSMMUG00000020674,ENSMMUG00000010194,ENSMMUG00000005432,ENSMMUG00000006623,ENSMMUG00000001661,ENSMMUG00000023038,ENSMMUG00000021787,ENSMMUG00000009956,ENSMMUG00000006285,ENSMMUG00000016539,ENSMMUG00000002043,ENSMMUG00000018963,…
GO:0097190	apoptotic signaling pathway	biological_process	0.00099412	0.84084	26	524	434	18463	ENSMMUG00000022010,ENSMMUG00000003907,ENSMMUG00000014381,ENSMMUG00000015800,ENSMMUG00000005985,ENSMMUG00000017593,ENSMMUG00000018781,ENSMMUG00000046352,ENSMMUG00000011607,ENSMMUG00000006803,ENSMMUG00000000261,ENSMMUG00000023550,ENSMMUG00000001894,ENSMMUG00000019223,ENSMMUG00000018963,ENSMMUG00000011459,ENSMMUG00000022116,ENSMMUG00000014102,ENSMMUG00000014531,ENSMMUG00000011527,ENSMMUG00000013009,…
GO:0072108	positive regulation of mesenchymal to epithelial transition involved in metanephros morphogenesis	biological_process	0.0010771	0.84084	2	524	2	18463	ENSMMUG00000048630,ENSMMUG00000018963
GO:0051640	organelle localization	biological_process	0.0011119	0.84084	25	524	405	18463	ENSMMUG00000021842,ENSMMUG00000006398,ENSMMUG00000001008,ENSMMUG00000000137,ENSMMUG00000016281,ENSMMUG00000048207,ENSMMUG00000012182,ENSMMUG00000002371,ENSMMUG00000022198,ENSMMUG00000001228,ENSMMUG00000011209,ENSMMUG00000015663,ENSMMUG00000003950,ENSMMUG00000001187,ENSMMUG00000011459,ENSMMUG00000005729,ENSMMUG00000007972,ENSMMUG00000018159,ENSMMUG00000022878,ENSMMUG00000041958,ENSMMUG00000007811,…
GO:0007039	protein catabolic process in the vacuole	biological_process	0.0011337	0.84084	2	524	2	18463	ENSMMUG00000002043,ENSMMUG00000023190
GO:0060548	negative regulation of cell death	biological_process	0.0011708	0.84084	33	524	612	18463	ENSMMUG00000020780,ENSMMUG00000001894,ENSMMUG00000006265,ENSMMUG00000003907,ENSMMUG00000018781,ENSMMUG00000005985,ENSMMUG00000018367,ENSMMUG00000021447,ENSMMUG00000008338,ENSMMUG00000023033,ENSMMUG00000022116,ENSMMUG00000019096,ENSMMUG00000018963,ENSMMUG00000009470,ENSMMUG00000009229,ENSMMUG00000012486,ENSMMUG00000004179,ENSMMUG00000001661,ENSMMUG00000015800,ENSMMUG00000046352,ENSMMUG00000011607,…
GO:0036158	outer dynein arm assembly	biological_process	0.0012188	0.84084	4	524	15	18463	ENSMMUG00000016505,ENSMMUG00000005233,ENSMMUG00000003297,ENSMMUG00000020974
GO:0044802	single-organism membrane organization	biological_process	0.0012234	0.84084	38	524	727	18463	ENSMMUG00000011317,ENSMMUG00000002371,ENSMMUG00000002377,ENSMMUG00000018963,ENSMMUG00000015663,ENSMMUG00000001187,ENSMMUG00000009470,ENSMMUG00000018335,ENSMMUG00000000951,ENSMMUG00000000730,ENSMMUG00000042630,ENSMMUG00000001623,ENSMMUG00000039447,ENSMMUG00000017202,ENSMMUG00000022010,ENSMMUG00000003907,ENSMMUG00000008176,ENSMMUG00000005502,ENSMMUG00000005985,ENSMMUG00000013100,ENSMMUG00000009683,…
GO:0002440	production of molecular mediator of immune response	biological_process	0.0012356	0.84084	15	524	243	18463	ENSMMUG00000049259,ENSMMUG00000002043,ENSMMUG00000021650,ENSMMUG00000048207,ENSMMUG00000023190,ENSMMUG00000045086,ENSMMUG00000044058,ENSMMUG00000021447,ENSMMUG00000041020,ENSMMUG00000011527,ENSMMUG00000037781,ENSMMUG00000042758,ENSMMUG00000040311,ENSMMUG00000045319,ENSMMUG00000005727
GO:0098793	presynapse	cellular_component	0.0012358	0.84084	16	524	210	18463	ENSMMUG00000014292,ENSMMUG00000009683,ENSMMUG00000020277,ENSMMUG00000001661,ENSMMUG00000023038,ENSMMUG00000015158,ENSMMUG00000007960,ENSMMUG00000005729,ENSMMUG00000015663,ENSMMUG00000017134,ENSMMUG00000013028,ENSMMUG00000009470,ENSMMUG00000048207,ENSMMUG00000000137,ENSMMUG00000011317,ENSMMUG00000021842
GO:0007275	multicellular organismal development	biological_process	0.0013614	0.84084	134	524	3428	18463	ENSMMUG00000017496,ENSMMUG00000021380,ENSMMUG00000018159,ENSMMUG00000046655,ENSMMUG00000023479,ENSMMUG00000047327,ENSMMUG00000020150,ENSMMUG00000001968,ENSMMUG00000048630,ENSMMUG00000011332,ENSMMUG00000006130,ENSMMUG00000004811,ENSMMUG00000047772,ENSMMUG00000002923,ENSMMUG00000012182,ENSMMUG00000013140,ENSMMUG00000009745,ENSMMUG00000003942,ENSMMUG00000019208,ENSMMUG00000013272,ENSMMUG00000011475,…
GO:0050896	response to stimulus	biological_process	0.0014011	0.84084	224	524	6478	18463	ENSMMUG00000006803,ENSMMUG00000037781,ENSMMUG00000042758,ENSMMUG00000000261,ENSMMUG00000010934,ENSMMUG00000002680,ENSMMUG00000004762,ENSMMUG00000008379,ENSMMUG00000041566,ENSMMUG00000016873,ENSMMUG00000014111,ENSMMUG00000021977,ENSMMUG00000002043,ENSMMUG00000017483,ENSMMUG00000021787,ENSMMUG00000012486,ENSMMUG00000004179,ENSMMUG00000014131,ENSMMUG00000001040,ENSMMUG00000000602,ENSMMUG00000005727,…
GO:0033077	T cell differentiation in thymus	biological_process	0.0014202	0.84084	7	524	55	18463	ENSMMUG00000003533,ENSMMUG00000022198,ENSMMUG00000001763,ENSMMUG00000021650,ENSMMUG00000002472,ENSMMUG00000023033,ENSMMUG00000017593
GO:0071594	thymocyte aggregation	biological_process	0.0014202	0.84084	7	524	55	18463	ENSMMUG00000017593,ENSMMUG00000023033,ENSMMUG00000002472,ENSMMUG00000001763,ENSMMUG00000021650,ENSMMUG00000003533,ENSMMUG00000022198
GO:0009894	regulation of catabolic process	biological_process	0.0014296	0.84084	32	524	591	18463	ENSMMUG00000018978,ENSMMUG00000002808,ENSMMUG00000022198,ENSMMUG00000010934,ENSMMUG00000010122,ENSMMUG00000046352,ENSMMUG00000008245,ENSMMUG00000020703,ENSMMUG00000009956,ENSMMUG00000006285,ENSMMUG00000047327,ENSMMUG00000002043,ENSMMUG00000006623,ENSMMUG00000008048,ENSMMUG00000019993,ENSMMUG00000001197,ENSMMUG00000001187,ENSMMUG00000000605,ENSMMUG00000005729,ENSMMUG00000013875,ENSMMUG00000002377,…
GO:0044456	synapse part	cellular_component	0.0016027	0.84217	29	524	504	18463	ENSMMUG00000008379,ENSMMUG00000017593,ENSMMUG00000000261,ENSMMUG00000009683,ENSMMUG00000007811,ENSMMUG00000014292,ENSMMUG00000006950,ENSMMUG00000007972,ENSMMUG00000023038,ENSMMUG00000015158,ENSMMUG00000020277,ENSMMUG00000015260,ENSMMUG00000001661,ENSMMUG00000002993,ENSMMUG00000015663,ENSMMUG00000006225,ENSMMUG00000017134,ENSMMUG00000013028,ENSMMUG00000009470,ENSMMUG00000014704,ENSMMUG00000007960,…
GO:0048518	positive regulation of biological process	biological_process	0.0016524	0.84217	176	524	4770	18463	ENSMMUG00000014704,ENSMMUG00000006581,ENSMMUG00000011459,ENSMMUG00000003533,ENSMMUG00000011567,ENSMMUG00000002808,ENSMMUG00000015072,ENSMMUG00000019206,ENSMMUG00000017163,ENSMMUG00000001008,ENSMMUG00000013803,ENSMMUG00000040675,ENSMMUG00000001820,ENSMMUG00000017593,ENSMMUG00000006773,ENSMMUG00000045352,ENSMMUG00000023550,ENSMMUG00000001661,ENSMMUG00000010887,ENSMMUG00000043756,ENSMMUG00000007960,…
GO:0048519	negative regulation of biological process	biological_process	0.0017148	0.84217	142	524	3721	18463	ENSMMUG00000047349,ENSMMUG00000022240,ENSMMUG00000003493,ENSMMUG00000002347,ENSMMUG00000016126,ENSMMUG00000001894,ENSMMUG00000013100,ENSMMUG00000002453,ENSMMUG00000016450,ENSMMUG00000008443,ENSMMUG00000007517,ENSMMUG00000009229,ENSMMUG00000019993,ENSMMUG00000018963,ENSMMUG00000000151,ENSMMUG00000022116,ENSMMUG00000022888,ENSMMUG00000008015,ENSMMUG00000006623,ENSMMUG00000011607,ENSMMUG00000044068,…
GO:0008219	cell death	biological_process	0.0017845	0.84217	58	524	1278	18463	ENSMMUG00000001197,ENSMMUG00000009229,ENSMMUG00000009470,ENSMMUG00000021636,ENSMMUG00000022116,ENSMMUG00000014102,ENSMMUG00000008742,ENSMMUG00000018963,ENSMMUG00000019096,ENSMMUG00000023033,ENSMMUG00000023190,ENSMMUG00000021447,ENSMMUG00000022824,ENSMMUG00000018367,ENSMMUG00000010695,ENSMMUG00000011265,ENSMMUG00000008338,ENSMMUG00000021650,ENSMMUG00000014603,ENSMMUG00000018781,ENSMMUG00000005985,…
GO:0016265	death	biological_process	0.0017845	0.84217	58	524	1278	18463	ENSMMUG00000014381,ENSMMUG00000015800,ENSMMUG00000011607,ENSMMUG00000046352,ENSMMUG00000002680,ENSMMUG00000017593,ENSMMUG00000010934,ENSMMUG00000000261,ENSMMUG00000006803,ENSMMUG00000023550,ENSMMUG00000004179,ENSMMUG00000012486,ENSMMUG00000001661,ENSMMUG00000006206,ENSMMUG00000019223,ENSMMUG00000006581,ENSMMUG00000005727,ENSMMUG00000011459,ENSMMUG00000014531,ENSMMUG00000001040,ENSMMUG00000013009,…
GO:0070286	axonemal dynein complex assembly	biological_process	0.0017941	0.84217	5	524	28	18463	ENSMMUG00000003297,ENSMMUG00000016505,ENSMMUG00000005233,ENSMMUG00000020974,ENSMMUG00000012028
GO:0048583	regulation of response to stimulus	biological_process	0.0018034	0.84217	113	524	2861	18463	ENSMMUG00000000951,ENSMMUG00000019145,ENSMMUG00000007972,ENSMMUG00000022994,ENSMMUG00000018329,ENSMMUG00000023390,ENSMMUG00000018973,ENSMMUG00000003942,ENSMMUG00000017202,ENSMMUG00000017150,ENSMMUG00000044736,ENSMMUG00000021650,ENSMMUG00000008338,ENSMMUG00000002371,ENSMMUG00000018367,ENSMMUG00000015911,ENSMMUG00000023033,ENSMMUG00000008742,ENSMMUG00000001888,ENSMMUG00000005729,ENSMMUG00000004467,…
GO:0048871	multicellular organismal homeostasis	biological_process	0.0018074	0.84217	17	524	251	18463	ENSMMUG00000022888,ENSMMUG00000011288,ENSMMUG00000009470,ENSMMUG00000001535,ENSMMUG00000022198,ENSMMUG00000023190,ENSMMUG00000011317,ENSMMUG00000023033,ENSMMUG00000003942,ENSMMUG00000003907,ENSMMUG00000000537,ENSMMUG00000008379,ENSMMUG00000002680,ENSMMUG00000010934,ENSMMUG00000022240,ENSMMUG00000023479,ENSMMUG00000003314
GO:0006970	response to osmotic stress	biological_process	0.0018928	0.84217	6	524	41	18463	ENSMMUG00000011459,ENSMMUG00000005727,ENSMMUG00000041566,ENSMMUG00000003942,ENSMMUG00000003907,ENSMMUG00000017799
GO:0034613	cellular protein localization	biological_process	0.0019825	0.84217	59	524	1299	18463	ENSMMUG00000011317,ENSMMUG00000014166,ENSMMUG00000003104,ENSMMUG00000002371,ENSMMUG00000004401,ENSMMUG00000015663,ENSMMUG00000019993,ENSMMUG00000001187,ENSMMUG00000010887,ENSMMUG00000022888,ENSMMUG00000015204,ENSMMUG00000005729,ENSMMUG00000022116,ENSMMUG00000001623,ENSMMUG00000042630,ENSMMUG00000039447,ENSMMUG00000023390,ENSMMUG00000018335,ENSMMUG00000000951,ENSMMUG00000005502,ENSMMUG00000005985,…
GO:0051641	cellular localization	biological_process	0.0019976	0.84217	101	524	2508	18463	ENSMMUG00000017134,ENSMMUG00000010887,ENSMMUG00000001888,ENSMMUG00000005729,ENSMMUG00000007960,ENSMMUG00000013875,ENSMMUG00000002377,ENSMMUG00000021650,ENSMMUG00000014166,ENSMMUG00000002371,ENSMMUG00000005502,ENSMMUG00000014603,ENSMMUG00000007811,ENSMMUG00000009683,ENSMMUG00000003942,ENSMMUG00000017150,ENSMMUG00000042630,ENSMMUG00000001623,ENSMMUG00000007972,ENSMMUG00000001403,ENSMMUG00000018973,…
GO:0009893	positive regulation of metabolic process	biological_process	0.002109	0.84217	119	524	3062	18463	ENSMMUG00000004419,ENSMMUG00000006701,ENSMMUG00000003357,ENSMMUG00000005192,ENSMMUG00000021447,ENSMMUG00000015598,ENSMMUG00000001197,ENSMMUG00000001187,ENSMMUG00000019993,ENSMMUG00000048302,ENSMMUG00000008323,ENSMMUG00000009229,ENSMMUG00000010107,ENSMMUG00000001228,ENSMMUG00000004401,ENSMMUG00000022116,ENSMMUG00000014102,ENSMMUG00000019621,ENSMMUG00000000605,ENSMMUG00000018963,ENSMMUG00000000151,…
GO:0030374	ligand-dependent nuclear receptor transcription coactivator activity	molecular_function	0.002199	0.84217	7	524	58	18463	ENSMMUG00000004401,ENSMMUG00000022240,ENSMMUG00000019923,ENSMMUG00000015598,ENSMMUG00000012486,ENSMMUG00000005727,ENSMMUG00000006070
GO:0005938	cell cortex	cellular_component	0.0022626	0.84217	16	524	228	18463	ENSMMUG00000005729,ENSMMUG00000017134,ENSMMUG00000001228,ENSMMUG00000004591,ENSMMUG00000014526,ENSMMUG00000039029,ENSMMUG00000021842,ENSMMUG00000003957,ENSMMUG00000001037,ENSMMUG00000018879,ENSMMUG00000011475,ENSMMUG00000006980,ENSMMUG00000000730,ENSMMUG00000022878,ENSMMUG00000046655,ENSMMUG00000044038
GO:0051656	establishment of organelle localization	biological_process	0.0023032	0.84217	20	524	316	18463	ENSMMUG00000015663,ENSMMUG00000001228,ENSMMUG00000011209,ENSMMUG00000001187,ENSMMUG00000005729,ENSMMUG00000021842,ENSMMUG00000001008,ENSMMUG00000006398,ENSMMUG00000048207,ENSMMUG00000000137,ENSMMUG00000012182,ENSMMUG00000002371,ENSMMUG00000009683,ENSMMUG00000007811,ENSMMUG00000022010,ENSMMUG00000011659,ENSMMUG00000014292,ENSMMUG00000007972,ENSMMUG00000018159,ENSMMUG00000022878
GO:0008150	biological_process	biological_process	0.0023301	0.84217	473	524	15676	18463	ENSMMUG00000023138,ENSMMUG00000015911,ENSMMUG00000009041,ENSMMUG00000011550,ENSMMUG00000023716,ENSMMUG00000018322,ENSMMUG00000017427,ENSMMUG00000003857,ENSMMUG00000016417,ENSMMUG00000005729,ENSMMUG00000014693,ENSMMUG00000022160,ENSMMUG00000004673,ENSMMUG00000018973,ENSMMUG00000003314,ENSMMUG00000010030,ENSMMUG00000019145,ENSMMUG00000012743,ENSMMUG00000004838,ENSMMUG00000011967,ENSMMUG00000014535,…
GO:0070727	cellular macromolecule localization	biological_process	0.0023436	0.84217	59	524	1308	18463	ENSMMUG00000005729,ENSMMUG00000022116,ENSMMUG00000015204,ENSMMUG00000022888,ENSMMUG00000010887,ENSMMUG00000001187,ENSMMUG00000019993,ENSMMUG00000015663,ENSMMUG00000004401,ENSMMUG00000002371,ENSMMUG00000014166,ENSMMUG00000003104,ENSMMUG00000011317,ENSMMUG00000017150,ENSMMUG00000008176,ENSMMUG00000002453,ENSMMUG00000003907,ENSMMUG00000013100,ENSMMUG00000007811,ENSMMUG00000018781,ENSMMUG00000014603,…
GO:0048523	negative regulation of cellular process	biological_process	0.0023448	0.84217	133	524	3477	18463	ENSMMUG00000023390,ENSMMUG00000006265,ENSMMUG00000049018,ENSMMUG00000022994,ENSMMUG00000007972,ENSMMUG00000017150,ENSMMUG00000014520,ENSMMUG00000009098,ENSMMUG00000009683,ENSMMUG00000007811,ENSMMUG00000014603,ENSMMUG00000005502,ENSMMUG00000044736,ENSMMUG00000018367,ENSMMUG00000012814,ENSMMUG00000013270,ENSMMUG00000008338,ENSMMUG00000023033,ENSMMUG00000004467,ENSMMUG00000008742,ENSMMUG00000011288,…
GO:0006915	apoptotic process	biological_process	0.0023613	0.84217	53	524	1161	18463	ENSMMUG00000023033,ENSMMUG00000021650,ENSMMUG00000008338,ENSMMUG00000011265,ENSMMUG00000010695,ENSMMUG00000023190,ENSMMUG00000018367,ENSMMUG00000022824,ENSMMUG00000021447,ENSMMUG00000009470,ENSMMUG00000009229,ENSMMUG00000001197,ENSMMUG00000018963,ENSMMUG00000014102,ENSMMUG00000022116,ENSMMUG00000006265,ENSMMUG00000003410,ENSMMUG00000020780,ENSMMUG00000001894,ENSMMUG00000005985,ENSMMUG00000014603,…
GO:0006900	membrane budding	biological_process	0.0023713	0.84217	8	524	75	18463	ENSMMUG00000023038,ENSMMUG00000006398,ENSMMUG00000009956,ENSMMUG00000039447,ENSMMUG00000002377,ENSMMUG00000005432,ENSMMUG00000015663,ENSMMUG00000001187
GO:0008104	protein localization	biological_process	0.0023758	0.84217	78	524	1845	18463	ENSMMUG00000019993,ENSMMUG00000001187,ENSMMUG00000004401,ENSMMUG00000015663,ENSMMUG00000015204,ENSMMUG00000022888,ENSMMUG00000022116,ENSMMUG00000003104,ENSMMUG00000023190,ENSMMUG00000021447,ENSMMUG00000015598,ENSMMUG00000011317,ENSMMUG00000013100,ENSMMUG00000005985,ENSMMUG00000018781,ENSMMUG00000008176,ENSMMUG00000002453,ENSMMUG00000003907,ENSMMUG00000039447,ENSMMUG00000018335,ENSMMUG00000003950,…
GO:0060708	spongiotrophoblast differentiation	biological_process	0.0023941	0.84217	2	524	4	18463	ENSMMUG00000048630,ENSMMUG00000001859
GO:0032868	response to insulin	biological_process	0.0024299	0.84217	12	524	152	18463	ENSMMUG00000004762,ENSMMUG00000019993,ENSMMUG00000002453,ENSMMUG00000023143,ENSMMUG00000003942,ENSMMUG00000006581,ENSMMUG00000011459,ENSMMUG00000004419,ENSMMUG00000002808,ENSMMUG00000016047,ENSMMUG00000012167,ENSMMUG00000002371
GO:0060341	regulation of cellular localization	biological_process	0.0024824	0.84526	43	524	887	18463	ENSMMUG00000019206,ENSMMUG00000022198,ENSMMUG00000012182,ENSMMUG00000048207,ENSMMUG00000006398,ENSMMUG00000021842,ENSMMUG00000011459,ENSMMUG00000014704,ENSMMUG00000011527,ENSMMUG00000002043,ENSMMUG00000008015,ENSMMUG00000048630,ENSMMUG00000020703,ENSMMUG00000021787,ENSMMUG00000008245,ENSMMUG00000010122,ENSMMUG00000023190,ENSMMUG00000021447,ENSMMUG00000014166,ENSMMUG00000002371,ENSMMUG00000015598,…
GO:0032502	developmental process	biological_process	0.0025346	0.84816	159	524	4239	18463	ENSMMUG00000012585,ENSMMUG00000022824,ENSMMUG00000031924,ENSMMUG00000009470,ENSMMUG00000001247,ENSMMUG00000003314,ENSMMUG00000000556,ENSMMUG00000003410,ENSMMUG00000000951,ENSMMUG00000005233,ENSMMUG00000013272,ENSMMUG00000011475,ENSMMUG00000011967,ENSMMUG00000003942,ENSMMUG00000019208,ENSMMUG00000009745,ENSMMUG00000013140,ENSMMUG00000012182,ENSMMUG00000002923,ENSMMUG00000002058,ENSMMUG00000004811,…
GO:0048869	cellular developmental process	biological_process	0.0026192	0.85613	117	524	2975	18463	ENSMMUG00000022824,ENSMMUG00000013270,ENSMMUG00000012585,ENSMMUG00000008338,ENSMMUG00000021650,ENSMMUG00000002377,ENSMMUG00000023033,ENSMMUG00000000972,ENSMMUG00000001247,ENSMMUG00000016505,ENSMMUG00000008742,ENSMMUG00000001763,ENSMMUG00000009470,ENSMMUG00000000730,ENSMMUG00000005233,ENSMMUG00000000951,ENSMMUG00000003410,ENSMMUG00000006265,ENSMMUG00000049018,ENSMMUG00000004475,ENSMMUG00000001121,…
GO:0006887	exocytosis	biological_process	0.0026466	0.85613	18	524	270	18463	ENSMMUG00000048207,ENSMMUG00000011317,ENSMMUG00000021842,ENSMMUG00000007960,ENSMMUG00000005729,ENSMMUG00000011459,ENSMMUG00000014704,ENSMMUG00000017134,ENSMMUG00000013028,ENSMMUG00000015663,ENSMMUG00000015260,ENSMMUG00000020277,ENSMMUG00000000951,ENSMMUG00000007972,ENSMMUG00000014292,ENSMMUG00000018879,ENSMMUG00000009683,ENSMMUG00000022041
GO:0051049	regulation of transport	biological_process	0.0027178	0.86474	55	524	1208	18463	ENSMMUG00000014704,ENSMMUG00000011459,ENSMMUG00000011527,ENSMMUG00000048207,ENSMMUG00000019206,ENSMMUG00000021842,ENSMMUG00000006398,ENSMMUG00000018907,ENSMMUG00000005432,ENSMMUG00000006623,ENSMMUG00000023038,ENSMMUG00000048630,ENSMMUG00000021787,ENSMMUG00000020703,ENSMMUG00000014409,ENSMMUG00000009956,ENSMMUG00000006285,ENSMMUG00000008015,ENSMMUG00000002043,ENSMMUG00000018963,ENSMMUG00000010887,…
GO:0048513	organ development	biological_process	0.002784	0.86619	93	524	2298	18463	ENSMMUG00000014526,ENSMMUG00000019813,ENSMMUG00000023190,ENSMMUG00000021447,ENSMMUG00000010695,ENSMMUG00000006455,ENSMMUG00000018963,ENSMMUG00000022888,ENSMMUG00000015663,ENSMMUG00000003902,ENSMMUG00000004401,ENSMMUG00000019870,ENSMMUG00000004626,ENSMMUG00000020780,ENSMMUG00000022240,ENSMMUG00000002347,ENSMMUG00000022546,ENSMMUG00000011659,ENSMMUG00000018986,ENSMMUG00000003907,ENSMMUG00000008443,…
GO:0010646	regulation of cell communication	biological_process	0.0028318	0.86619	97	524	2400	18463	ENSMMUG00000002923,ENSMMUG00000002993,ENSMMUG00000011527,ENSMMUG00000030914,ENSMMUG00000008672,ENSMMUG00000006581,ENSMMUG00000014704,ENSMMUG00000011459,ENSMMUG00000011332,ENSMMUG00000013803,ENSMMUG00000002808,ENSMMUG00000015072,ENSMMUG00000013140,ENSMMUG00000019206,ENSMMUG00000010122,ENSMMUG00000017593,ENSMMUG00000046352,ENSMMUG00000017496,ENSMMUG00000040675,ENSMMUG00000001037,ENSMMUG00000015800,…
GO:0002376	immune system process	biological_process	0.0028562	0.86619	72	524	1806	18463	ENSMMUG00000015663,ENSMMUG00000045600,ENSMMUG00000004419,ENSMMUG00000045298,ENSMMUG00000006455,ENSMMUG00000023190,ENSMMUG00000044058,ENSMMUG00000021447,ENSMMUG00000015598,ENSMMUG00000019813,ENSMMUG00000002472,ENSMMUG00000003907,ENSMMUG00000040311,ENSMMUG00000011659,ENSMMUG00000000453,ENSMMUG00000000729,ENSMMUG00000028948,ENSMMUG00000005727,ENSMMUG00000020847,ENSMMUG00000049259,ENSMMUG00000006931,…
GO:0044767	single-organism developmental process	biological_process	0.0029842	0.86925	157	524	4191	18463	ENSMMUG00000021447,ENSMMUG00000010695,ENSMMUG00000015598,ENSMMUG00000019813,ENSMMUG00000006455,ENSMMUG00000019621,ENSMMUG00000019096,ENSMMUG00000001187,ENSMMUG00000015663,ENSMMUG00000004401,ENSMMUG00000003902,ENSMMUG00000014984,ENSMMUG00000041958,ENSMMUG00000020780,ENSMMUG00000004626,ENSMMUG00000019870,ENSMMUG00000028948,ENSMMUG00000022546,ENSMMUG00000003907,ENSMMUG00000011659,ENSMMUG00000002472,…
GO:0007154	cell communication	biological_process	0.0030625	0.86925	168	524	4712	18463	ENSMMUG00000022824,ENSMMUG00000015911,ENSMMUG00000005729,ENSMMUG00000001888,ENSMMUG00000008048,ENSMMUG00000015301,ENSMMUG00000017427,ENSMMUG00000009786,ENSMMUG00000009470,ENSMMUG00000019145,ENSMMUG00000000951,ENSMMUG00000003314,ENSMMUG00000010939,ENSMMUG00000018973,ENSMMUG00000018329,ENSMMUG00000003942,ENSMMUG00000000137,ENSMMUG00000013140,ENSMMUG00000012417,ENSMMUG00000008672,ENSMMUG00000011332,…
GO:0043066	negative regulation of apoptotic process	biological_process	0.00307	0.86925	29	524	550	18463	ENSMMUG00000006265,ENSMMUG00000004179,ENSMMUG00000012486,ENSMMUG00000001894,ENSMMUG00000020780,ENSMMUG00000001661,ENSMMUG00000018781,ENSMMUG00000046352,ENSMMUG00000011607,ENSMMUG00000005985,ENSMMUG00000015800,ENSMMUG00000003907,ENSMMUG00000023033,ENSMMUG00000013803,ENSMMUG00000018367,ENSMMUG00000013140,ENSMMUG00000017617,ENSMMUG00000008338,ENSMMUG00000017230,ENSMMUG00000000137,ENSMMUG00000014910,…
GO:0045732	positive regulation of protein catabolic process	biological_process	0.0030788	0.86925	13	524	177	18463	ENSMMUG00000000605,ENSMMUG00000010122,ENSMMUG00000046352,ENSMMUG00000001197,ENSMMUG00000019870,ENSMMUG00000005192,ENSMMUG00000021447,ENSMMUG00000020703,ENSMMUG00000047327,ENSMMUG00000018329,ENSMMUG00000023033,ENSMMUG00000002377,ENSMMUG00000002043
GO:1903510	mucopolysaccharide metabolic process	biological_process	0.0031535	0.86925	6	524	46	18463	ENSMMUG00000014520,ENSMMUG00000019663,ENSMMUG00000014523,ENSMMUG00000017163,ENSMMUG00000017226,ENSMMUG00000012743
GO:0072657	protein localization to membrane	biological_process	0.0031639	0.86925	22	524	372	18463	ENSMMUG00000001661,ENSMMUG00000000951,ENSMMUG00000039447,ENSMMUG00000016539,ENSMMUG00000002043,ENSMMUG00000001623,ENSMMUG00000042630,ENSMMUG00000021787,ENSMMUG00000020674,ENSMMUG00000008176,ENSMMUG00000003907,ENSMMUG00000040675,ENSMMUG00000007811,ENSMMUG00000013100,ENSMMUG00000005502,ENSMMUG00000005985,ENSMMUG00000002371,ENSMMUG00000011317,ENSMMUG00000007754,ENSMMUG00000048207,ENSMMUG00000011459,…
GO:0045806	negative regulation of endocytosis	biological_process	0.0031798	0.86925	5	524	33	18463	ENSMMUG00000016126,ENSMMUG00000006623,ENSMMUG00000007811,ENSMMUG00000014409,ENSMMUG00000009956
GO:0016043	cellular component organization	biological_process	0.003245	0.87475	185	524	5207	18463	ENSMMUG00000013100,ENSMMUG00000008443,ENSMMUG00000018986,ENSMMUG00000002347,ENSMMUG00000003493,ENSMMUG00000043515,ENSMMUG00000020974,ENSMMUG00000001894,ENSMMUG00000016126,ENSMMUG00000019993,ENSMMUG00000011209,ENSMMUG00000022888,ENSMMUG00000022116,ENSMMUG00000018963,ENSMMUG00000008516,ENSMMUG00000003298,ENSMMUG00000023190,ENSMMUG00000011607,ENSMMUG00000020674,ENSMMUG00000009483,ENSMMUG00000006499,…
GO:0071651	positive regulation of chemokine (C-C motif) ligand 5 production	biological_process	0.0033684	0.88801	2	524	3	18463	ENSMMUG00000003942,ENSMMUG00000017150
GO:0042110	T cell activation	biological_process	0.003483	0.88801	20	524	337	18463	ENSMMUG00000003533,ENSMMUG00000001763,ENSMMUG00000015663,ENSMMUG00000022198,ENSMMUG00000023190,ENSMMUG00000021447,ENSMMUG00000015072,ENSMMUG00000021650,ENSMMUG00000023033,ENSMMUG00000004419,ENSMMUG00000001037,ENSMMUG00000003907,ENSMMUG00000011659,ENSMMUG00000002472,ENSMMUG00000000261,ENSMMUG00000017593,ENSMMUG00000012486,ENSMMUG00000000730,ENSMMUG00000002043,ENSMMUG00000018940
GO:0070489	T cell aggregation	biological_process	0.003483	0.88801	20	524	337	18463	ENSMMUG00000003907,ENSMMUG00000011659,ENSMMUG00000001037,ENSMMUG00000017593,ENSMMUG00000002472,ENSMMUG00000000261,ENSMMUG00000000730,ENSMMUG00000012486,ENSMMUG00000018940,ENSMMUG00000002043,ENSMMUG00000001763,ENSMMUG00000003533,ENSMMUG00000015663,ENSMMUG00000015072,ENSMMUG00000021650,ENSMMUG00000023190,ENSMMUG00000022198,ENSMMUG00000021447,ENSMMUG00000004419,ENSMMUG00000023033
GO:0006836	neurotransmitter transport	biological_process	0.0035007	0.88801	12	524	152	18463	ENSMMUG00000009470,ENSMMUG00000009683,ENSMMUG00000015663,ENSMMUG00000005729,ENSMMUG00000014292,ENSMMUG00000010935,ENSMMUG00000018963,ENSMMUG00000015158,ENSMMUG00000007972,ENSMMUG00000012742,ENSMMUG00000048207,ENSMMUG00000020277
GO:0009896	positive regulation of catabolic process	biological_process	0.0035414	0.88801	19	524	313	18463	ENSMMUG00000004974,ENSMMUG00000020703,ENSMMUG00000009956,ENSMMUG00000002043,ENSMMUG00000018329,ENSMMUG00000047327,ENSMMUG00000019870,ENSMMUG00000046352,ENSMMUG00000010122,ENSMMUG00000003907,ENSMMUG00000002377,ENSMMUG00000023033,ENSMMUG00000002808,ENSMMUG00000021447,ENSMMUG00000022198,ENSMMUG00000005192,ENSMMUG00000001197,ENSMMUG00000019993,ENSMMUG00000000605
GO:0015629	actin cytoskeleton	cellular_component	0.0035704	0.88801	24	524	421	18463	ENSMMUG00000020394,ENSMMUG00000011332,ENSMMUG00000014131,ENSMMUG00000016230,ENSMMUG00000001228,ENSMMUG00000002699,ENSMMUG00000002371,ENSMMUG00000023676,ENSMMUG00000004591,ENSMMUG00000004177,ENSMMUG00000008516,ENSMMUG00000023033,ENSMMUG00000042728,ENSMMUG00000004838,ENSMMUG00000008379,ENSMMUG00000022878,ENSMMUG00000012486,ENSMMUG00000000730,ENSMMUG00000002347,ENSMMUG00000023390,ENSMMUG00000044038,…
GO:0071593	lymphocyte aggregation	biological_process	0.0036144	0.88801	20	524	338	18463	ENSMMUG00000001763,ENSMMUG00000003533,ENSMMUG00000015663,ENSMMUG00000015072,ENSMMUG00000021650,ENSMMUG00000023190,ENSMMUG00000021447,ENSMMUG00000022198,ENSMMUG00000004419,ENSMMUG00000023033,ENSMMUG00000011659,ENSMMUG00000003907,ENSMMUG00000001037,ENSMMUG00000017593,ENSMMUG00000000261,ENSMMUG00000002472,ENSMMUG00000000730,ENSMMUG00000012486,ENSMMUG00000018940,ENSMMUG00000002043
GO:0012501	programmed cell death	biological_process	0.0037825	0.91767	53	524	1187	18463	ENSMMUG00000013803,ENSMMUG00000014910,ENSMMUG00000002808,ENSMMUG00000000137,ENSMMUG00000048207,ENSMMUG00000017617,ENSMMUG00000017230,ENSMMUG00000013140,ENSMMUG00000022198,ENSMMUG00000001040,ENSMMUG00000014531,ENSMMUG00000011527,ENSMMUG00000013009,ENSMMUG00000006581,ENSMMUG00000011459,ENSMMUG00000005727,ENSMMUG00000019223,ENSMMUG00000023550,ENSMMUG00000001661,ENSMMUG00000006206,ENSMMUG00000004179,…
GO:0033036	macromolecule localization	biological_process	0.0040291	0.92396	87	524	2146	18463	ENSMMUG00000018879,ENSMMUG00000018907,ENSMMUG00000040675,ENSMMUG00000018299,ENSMMUG00000010122,ENSMMUG00000021380,ENSMMUG00000046352,ENSMMUG00000017496,ENSMMUG00000001661,ENSMMUG00000009956,ENSMMUG00000048630,ENSMMUG00000011459,ENSMMUG00000011527,ENSMMUG00000007754,ENSMMUG00000012182,ENSMMUG00000019206,ENSMMUG00000013101,ENSMMUG00000001008,ENSMMUG00000010468,ENSMMUG00000003942,ENSMMUG00000017150,…
GO:0061037	negative regulation of cartilage development	biological_process	0.0040332	0.92396	4	524	22	18463	ENSMMUG00000012486,ENSMMUG00000008338,ENSMMUG00000023479,ENSMMUG00000000537
GO:0030154	cell differentiation	biological_process	0.0040504	0.92396	105	524	2668	18463	ENSMMUG00000001008,ENSMMUG00000013803,ENSMMUG00000017230,ENSMMUG00000007754,ENSMMUG00000015072,ENSMMUG00000019206,ENSMMUG00000017163,ENSMMUG00000013140,ENSMMUG00000012182,ENSMMUG00000002993,ENSMMUG00000002058,ENSMMUG00000002923,ENSMMUG00000047772,ENSMMUG00000006130,ENSMMUG00000011332,ENSMMUG00000011459,ENSMMUG00000003533,ENSMMUG00000048630,ENSMMUG00000001968,ENSMMUG00000023479,ENSMMUG00000023550,…
GO:0005515	protein binding	molecular_function	0.0040597	0.92396	251	524	7328	18463	ENSMMUG00000020032,ENSMMUG00000011607,ENSMMUG00000016085,ENSMMUG00000008245,ENSMMUG00000013220,ENSMMUG00000021865,ENSMMUG00000006499,ENSMMUG00000002806,ENSMMUG00000014656,ENSMMUG00000047842,ENSMMUG00000014846,ENSMMUG00000038918,ENSMMUG00000001535,ENSMMUG00000008400,ENSMMUG00000028928,ENSMMUG00000012840,ENSMMUG00000020258,ENSMMUG00000017617,ENSMMUG00000008931,ENSMMUG00000016696,ENSMMUG00000023676,…
GO:0043069	negative regulation of programmed cell death	biological_process	0.0040757	0.92396	29	524	561	18463	ENSMMUG00000005985,ENSMMUG00000046352,ENSMMUG00000011607,ENSMMUG00000018781,ENSMMUG00000015800,ENSMMUG00000003907,ENSMMUG00000006265,ENSMMUG00000001894,ENSMMUG00000020780,ENSMMUG00000001661,ENSMMUG00000012486,ENSMMUG00000004179,ENSMMUG00000009229,ENSMMUG00000009470,ENSMMUG00000013009,ENSMMUG00000001040,ENSMMUG00000011459,ENSMMUG00000022116,ENSMMUG00000006581,ENSMMUG00000018963,ENSMMUG00000023033,…
GO:0048731	system development	biological_process	0.004094	0.92396	122	524	3169	18463	ENSMMUG00000001008,ENSMMUG00000013803,ENSMMUG00000017230,ENSMMUG00000015072,ENSMMUG00000007754,ENSMMUG00000012182,ENSMMUG00000017163,ENSMMUG00000013140,ENSMMUG00000002993,ENSMMUG00000002923,ENSMMUG00000047772,ENSMMUG00000004811,ENSMMUG00000006581,ENSMMUG00000006130,ENSMMUG00000011459,ENSMMUG00000011332,ENSMMUG00000003533,ENSMMUG00000048630,ENSMMUG00000012031,ENSMMUG00000001968,ENSMMUG00000020150,…
GO:0021955	central nervous system neuron axonogenesis	biological_process	0.0042815	0.94336	5	524	33	18463	ENSMMUG00000008443,ENSMMUG00000011332,ENSMMUG00000010695,ENSMMUG00000011607,ENSMMUG00000023674
GO:0006665	sphingolipid metabolic process	biological_process	0.0042944	0.94336	9	524	101	18463	ENSMMUG00000009470,ENSMMUG00000013814,ENSMMUG00000010194,ENSMMUG00000006495,ENSMMUG00000003907,ENSMMUG00000022869,ENSMMUG00000011178,ENSMMUG00000013188,ENSMMUG00000021611
GO:0070486	leukocyte aggregation	biological_process	0.0043454	0.94336	20	524	344	18463	ENSMMUG00000015663,ENSMMUG00000003533,ENSMMUG00000001763,ENSMMUG00000023033,ENSMMUG00000004419,ENSMMUG00000023190,ENSMMUG00000021447,ENSMMUG00000022198,ENSMMUG00000021650,ENSMMUG00000015072,ENSMMUG00000002472,ENSMMUG00000000261,ENSMMUG00000017593,ENSMMUG00000001037,ENSMMUG00000011659,ENSMMUG00000003907,ENSMMUG00000002043,ENSMMUG00000018940,ENSMMUG00000012486,ENSMMUG00000000730
GO:0031329	regulation of cellular catabolic process	biological_process	0.0044879	0.94336	26	524	488	18463	ENSMMUG00000022198,ENSMMUG00000021447,ENSMMUG00000005192,ENSMMUG00000018978,ENSMMUG00000002808,ENSMMUG00000023033,ENSMMUG00000013875,ENSMMUG00000005729,ENSMMUG00000019993,ENSMMUG00000001187,ENSMMUG00000008048,ENSMMUG00000016126,ENSMMUG00000018335,ENSMMUG00000006623,ENSMMUG00000047327,ENSMMUG00000018329,ENSMMUG00000002043,ENSMMUG00000020703,ENSMMUG00000009956,ENSMMUG00000007972,ENSMMUG00000004974,…
GO:0006972	hyperosmotic response	biological_process	0.0045396	0.94336	3	524	11	18463	ENSMMUG00000003942,ENSMMUG00000005727,ENSMMUG00000011459
GO:0038202	TORC1 signaling	biological_process	0.0045759	0.94336	5	524	36	18463	ENSMMUG00000023674,ENSMMUG00000019993,ENSMMUG00000021650,ENSMMUG00000022198,ENSMMUG00000022116
GO:0006643	membrane lipid metabolic process	biological_process	0.0046006	0.94336	11	524	143	18463	ENSMMUG00000003410,ENSMMUG00000013188,ENSMMUG00000021611,ENSMMUG00000009470,ENSMMUG00000013814,ENSMMUG00000006495,ENSMMUG00000010194,ENSMMUG00000015737,ENSMMUG00000003907,ENSMMUG00000022869,ENSMMUG00000011178
GO:0030098	lymphocyte differentiation	biological_process	0.0046031	0.94336	16	524	252	18463	ENSMMUG00000002472,ENSMMUG00000017593,ENSMMUG00000001037,ENSMMUG00000003907,ENSMMUG00000012486,ENSMMUG00000047772,ENSMMUG00000015663,ENSMMUG00000008742,ENSMMUG00000003533,ENSMMUG00000001763,ENSMMUG00000023033,ENSMMUG00000013803,ENSMMUG00000023190,ENSMMUG00000022198,ENSMMUG00000021650,ENSMMUG00000015072
GO:0048534	hematopoietic or lymphoid organ development	biological_process	0.0046174	0.94336	31	524	615	18463	ENSMMUG00000021650,ENSMMUG00000019813,ENSMMUG00000015072,ENSMMUG00000022198,ENSMMUG00000023190,ENSMMUG00000011265,ENSMMUG00000019668,ENSMMUG00000006931,ENSMMUG00000006455,ENSMMUG00000013803,ENSMMUG00000023033,ENSMMUG00000001763,ENSMMUG00000005727,ENSMMUG00000006130,ENSMMUG00000003533,ENSMMUG00000008742,ENSMMUG00000015663,ENSMMUG00000002923,ENSMMUG00000047772,ENSMMUG00000000730,ENSMMUG00000012486,…
GO:0009966	regulation of signal transduction	biological_process	0.0046717	0.94451	84	524	2070	18463	ENSMMUG00000002043,ENSMMUG00000017483,ENSMMUG00000004179,ENSMMUG00000008245,ENSMMUG00000000261,ENSMMUG00000011607,ENSMMUG00000002680,ENSMMUG00000002218,ENSMMUG00000023674,ENSMMUG00000010547,ENSMMUG00000022198,ENSMMUG00000048207,ENSMMUG00000013009,ENSMMUG00000008400,ENSMMUG00000020847,ENSMMUG00000019392,ENSMMUG00000001894,ENSMMUG00000016126,ENSMMUG00000013100,ENSMMUG00000005985,ENSMMUG00000003797,…
GO:0044093	positive regulation of molecular function	biological_process	0.0047262	0.94568	55	524	1238	18463	ENSMMUG00000023390,ENSMMUG00000004974,ENSMMUG00000000730,ENSMMUG00000018335,ENSMMUG00000019870,ENSMMUG00000028948,ENSMMUG00000020020,ENSMMUG00000005502,ENSMMUG00000017214,ENSMMUG00000014603,ENSMMUG00000017150,ENSMMUG00000003907,ENSMMUG00000015911,ENSMMUG00000023033,ENSMMUG00000004419,ENSMMUG00000014166,ENSMMUG00000021650,ENSMMUG00000014526,ENSMMUG00000009786,ENSMMUG00000048302,ENSMMUG00000001187,…
GO:0030203	glycosaminoglycan metabolic process	biological_process	0.0048203	0.95466	7	524	67	18463	ENSMMUG00000017163,ENSMMUG00000008742,ENSMMUG00000014520,ENSMMUG00000019663,ENSMMUG00000014523,ENSMMUG00000012743,ENSMMUG00000017226
GO:0046625	sphingolipid binding	molecular_function	0.0050192	0.9722	3	524	12	18463	ENSMMUG00000013875,ENSMMUG00000043781,ENSMMUG00000011527
GO:0031325	positive regulation of cellular metabolic process	biological_process	0.0050497	0.9722	100	524	2594	18463	ENSMMUG00000000935,ENSMMUG00000010547,ENSMMUG00000022198,ENSMMUG00000016696,ENSMMUG00000020258,ENSMMUG00000013009,ENSMMUG00000003950,ENSMMUG00000001535,ENSMMUG00000005727,ENSMMUG00000002043,ENSMMUG00000014111,ENSMMUG00000010342,ENSMMUG00000020703,ENSMMUG00000006206,ENSMMUG00000012486,ENSMMUG00000021865,ENSMMUG00000008245,ENSMMUG00000010934,ENSMMUG00000002680,ENSMMUG00000011607,ENSMMUG00000039256,…
GO:0014072	response to isoquinoline alkaloid	biological_process	0.0051438	0.9722	3	524	11	18463	ENSMMUG00000007972,ENSMMUG00000001661,ENSMMUG00000000217
GO:0043278	response to morphine	biological_process	0.0051438	0.9722	3	524	11	18463	ENSMMUG00000007972,ENSMMUG00000001661,ENSMMUG00000000217
GO:0030163	protein catabolic process	biological_process	0.0051593	0.9722	38	524	818	18463	ENSMMUG00000023190,ENSMMUG00000005192,ENSMMUG00000021447,ENSMMUG00000003104,ENSMMUG00000023033,ENSMMUG00000002377,ENSMMUG00000005729,ENSMMUG00000000605,ENSMMUG00000001197,ENSMMUG00000009470,ENSMMUG00000019870,ENSMMUG00000019145,ENSMMUG00000010030,ENSMMUG00000007972,ENSMMUG00000001623,ENSMMUG00000018329,ENSMMUG00000039447,ENSMMUG00000007875,ENSMMUG00000011659,ENSMMUG00000018781,ENSMMUG00000003797,…
GO:0007159	leukocyte cell-cell adhesion	biological_process	0.005354	0.98468	21	524	373	18463	ENSMMUG00000015663,ENSMMUG00000001763,ENSMMUG00000003533,ENSMMUG00000023033,ENSMMUG00000004419,ENSMMUG00000021650,ENSMMUG00000015072,ENSMMUG00000023190,ENSMMUG00000022198,ENSMMUG00000021447,ENSMMUG00000017593,ENSMMUG00000002472,ENSMMUG00000000261,ENSMMUG00000003907,ENSMMUG00000011659,ENSMMUG00000001037,ENSMMUG00000018940,ENSMMUG00000002043,ENSMMUG00000000951,ENSMMUG00000012486,ENSMMUG00000000730
GO:0051400	BH domain binding	molecular_function	0.0053777	0.98468	2	524	5	18463	ENSMMUG00000005985,ENSMMUG00000003907
GO:0051434	BH3 domain binding	molecular_function	0.0053777	0.98468	2	524	5	18463	ENSMMUG00000005985,ENSMMUG00000003907
GO:0071840	cellular component organization or biogenesis	biological_process	0.0054667	0.99161	188	524	5404	18463	ENSMMUG00000014216,ENSMMUG00000006455,ENSMMUG00000039029,ENSMMUG00000007802,ENSMMUG00000011317,ENSMMUG00000019813,ENSMMUG00000010695,ENSMMUG00000021447,ENSMMUG00000004401,ENSMMUG00000001228,ENSMMUG00000010107,ENSMMUG00000015663,ENSMMUG00000008323,ENSMMUG00000001187,ENSMMUG00000015693,ENSMMUG00000019096,ENSMMUG00000019621,ENSMMUG00000000605,ENSMMUG00000014102,ENSMMUG00000039447,ENSMMUG00000018335,…
GO:0035067	negative regulation of histone acetylation	biological_process	0.0056303	1	3	524	12	18463	ENSMMUG00000015800,ENSMMUG00000022116,ENSMMUG00000008323
GO:0032940	secretion by cell	biological_process	0.0057347	1	34	524	706	18463	ENSMMUG00000020277,ENSMMUG00000000951,ENSMMUG00000018973,ENSMMUG00000007972,ENSMMUG00000017150,ENSMMUG00000003942,ENSMMUG00000002453,ENSMMUG00000009683,ENSMMUG00000023190,ENSMMUG00000021447,ENSMMUG00000011317,ENSMMUG00000021650,ENSMMUG00000015598,ENSMMUG00000013875,ENSMMUG00000007960,ENSMMUG00000005729,ENSMMUG00000017134,ENSMMUG00000013028,ENSMMUG00000015663,ENSMMUG00000015260,ENSMMUG00000015158,…
GO:0070661	leukocyte proliferation	biological_process	0.0057809	1	14	524	213	18463	ENSMMUG00000003907,ENSMMUG00000011659,ENSMMUG00000005727,ENSMMUG00000003533,ENSMMUG00000002680,ENSMMUG00000017593,ENSMMUG00000047772,ENSMMUG00000021650,ENSMMUG00000023190,ENSMMUG00000000730,ENSMMUG00000021447,ENSMMUG00000018940,ENSMMUG00000002043,ENSMMUG00000004419
GO:1903719	regulation of I-kappaB phosphorylation	biological_process	0.0059738	1	2	524	4	18463	ENSMMUG00000047327,ENSMMUG00000011527
GO:1903721	positive regulation of I-kappaB phosphorylation	biological_process	0.0059738	1	2	524	4	18463	ENSMMUG00000011527,ENSMMUG00000047327
GO:0042127	regulation of cell proliferation	biological_process	0.0059923	1	45	524	1000	18463	ENSMMUG00000012486,ENSMMUG00000004179,ENSMMUG00000023550,ENSMMUG00000047327,ENSMMUG00000023479,ENSMMUG00000002043,ENSMMUG00000018940,ENSMMUG00000048630,ENSMMUG00000017593,ENSMMUG00000010934,ENSMMUG00000002680,ENSMMUG00000022198,ENSMMUG00000048207,ENSMMUG00000020258,ENSMMUG00000003533,ENSMMUG00000005727,ENSMMUG00000008672,ENSMMUG00000002923,ENSMMUG00000020780,ENSMMUG00000000730,ENSMMUG00000014984,…
GO:0042384	cilium assembly	biological_process	0.0061459	1	9	524	102	18463	ENSMMUG00000001187,ENSMMUG00000016505,ENSMMUG00000003533,ENSMMUG00000011332,ENSMMUG00000020974,ENSMMUG00000012028,ENSMMUG00000001008,ENSMMUG00000005233,ENSMMUG00000003297
GO:0010941	regulation of cell death	biological_process	0.0062201	1	47	524	1057	18463	ENSMMUG00000022824,ENSMMUG00000021447,ENSMMUG00000018367,ENSMMUG00000021650,ENSMMUG00000008338,ENSMMUG00000023033,ENSMMUG00000008742,ENSMMUG00000014102,ENSMMUG00000022116,ENSMMUG00000019096,ENSMMUG00000018963,ENSMMUG00000009229,ENSMMUG00000009470,ENSMMUG00000001197,ENSMMUG00000021636,ENSMMUG00000020780,ENSMMUG00000001894,ENSMMUG00000006265,ENSMMUG00000003907,ENSMMUG00000005985,ENSMMUG00000018781,…
GO:0003339	regulation of mesenchymal to epithelial transition involved in metanephros morphogenesis	biological_process	0.006368	1	2	524	4	18463	ENSMMUG00000048630,ENSMMUG00000018963
GO:1903911	positive regulation of receptor clustering	biological_process	0.0064077	1	2	524	4	18463	ENSMMUG00000013100,ENSMMUG00000002043
GO:0014905	myoblast fusion involved in skeletal muscle regeneration	biological_process	0.006411	1	2	524	4	18463	ENSMMUG00000017202,ENSMMUG00000002043
GO:0006567	threonine catabolic process	biological_process	0.006437	1	2	524	4	18463	ENSMMUG00000020665,ENSMMUG00000015258
GO:0045321	leukocyte activation	biological_process	0.0066471	1	30	524	626	18463	ENSMMUG00000018940,ENSMMUG00000002043,ENSMMUG00000000951,ENSMMUG00000028948,ENSMMUG00000012486,ENSMMUG00000000730,ENSMMUG00000017593,ENSMMUG00000022041,ENSMMUG00000002472,ENSMMUG00000000261,ENSMMUG00000011659,ENSMMUG00000003907,ENSMMUG00000001037,ENSMMUG00000013803,ENSMMUG00000023033,ENSMMUG00000004419,ENSMMUG00000021650,ENSMMUG00000015598,ENSMMUG00000015072,ENSMMUG00000048207,ENSMMUG00000023190,…
GO:0060231	mesenchymal to epithelial transition	biological_process	0.0069309	1	3	524	14	18463	ENSMMUG00000018963,ENSMMUG00000022546,ENSMMUG00000048630
GO:0030097	hemopoiesis	biological_process	0.0072676	1	29	524	582	18463	ENSMMUG00000048630,ENSMMUG00000002043,ENSMMUG00000012486,ENSMMUG00000000730,ENSMMUG00000017593,ENSMMUG00000008379,ENSMMUG00000002680,ENSMMUG00000011475,ENSMMUG00000002472,ENSMMUG00000003907,ENSMMUG00000001037,ENSMMUG00000013803,ENSMMUG00000006455,ENSMMUG00000023033,ENSMMUG00000019813,ENSMMUG00000021650,ENSMMUG00000015072,ENSMMUG00000019668,ENSMMUG00000006931,ENSMMUG00000011265,ENSMMUG00000023190,…
GO:0008021	synaptic vesicle	cellular_component	0.0072737	1	9	524	109	18463	ENSMMUG00000007960,ENSMMUG00000005729,ENSMMUG00000013028,ENSMMUG00000009683,ENSMMUG00000017134,ENSMMUG00000048207,ENSMMUG00000011317,ENSMMUG00000001661,ENSMMUG00000021842
GO:1903508	positive regulation of nucleic acid-templated transcription	biological_process	0.0073399	1	58	524	1397	18463	ENSMMUG00000006070,ENSMMUG00000041958,ENSMMUG00000002810,ENSMMUG00000022240,ENSMMUG00000003493,ENSMMUG00000022160,ENSMMUG00000004974,ENSMMUG00000017150,ENSMMUG00000022546,ENSMMUG00000019208,ENSMMUG00000009098,ENSMMUG00000011967,ENSMMUG00000021331,ENSMMUG00000004838,ENSMMUG00000014603,ENSMMUG00000022824,ENSMMUG00000009041,ENSMMUG00000012585,ENSMMUG00000019923,ENSMMUG00000021650,ENSMMUG00000015598,…
GO:0032007	negative regulation of TOR signaling	biological_process	0.0073751	1	5	524	38	18463	ENSMMUG00000002808,ENSMMUG00000022198,ENSMMUG00000019993,ENSMMUG00000030914,ENSMMUG00000023674
GO:0001975	response to amphetamine	biological_process	0.0077081	1	3	524	13	18463	ENSMMUG00000001661,ENSMMUG00000011607,ENSMMUG00000000261
GO:0014075	response to amine	biological_process	0.0077081	1	3	524	13	18463	ENSMMUG00000000261,ENSMMUG00000011607,ENSMMUG00000001661
GO:0045055	regulated secretory pathway	biological_process	0.0077856	1	6	524	55	18463	ENSMMUG00000000951,ENSMMUG00000011317,ENSMMUG00000048207,ENSMMUG00000011459,ENSMMUG00000007960,ENSMMUG00000022041
GO:1902680	positive regulation of RNA biosynthetic process	biological_process	0.0078291	1	58	524	1401	18463	ENSMMUG00000019993,ENSMMUG00000010107,ENSMMUG00000004401,ENSMMUG00000014102,ENSMMUG00000022116,ENSMMUG00000001247,ENSMMUG00000000605,ENSMMUG00000018963,ENSMMUG00000000151,ENSMMUG00000023033,ENSMMUG00000003357,ENSMMUG00000022824,ENSMMUG00000009041,ENSMMUG00000012585,ENSMMUG00000021650,ENSMMUG00000015598,ENSMMUG00000019923,ENSMMUG00000009098,ENSMMUG00000021331,ENSMMUG00000004838,ENSMMUG00000011967,…
GO:0031328	positive regulation of cellular biosynthetic process	biological_process	0.0078636	1	66	524	1628	18463	ENSMMUG00000014111,ENSMMUG00000002043,ENSMMUG00000010342,ENSMMUG00000020703,ENSMMUG00000006206,ENSMMUG00000012486,ENSMMUG00000021865,ENSMMUG00000008245,ENSMMUG00000011607,ENSMMUG00000039256,ENSMMUG00000000935,ENSMMUG00000010547,ENSMMUG00000016696,ENSMMUG00000020258,ENSMMUG00000003950,ENSMMUG00000013009,ENSMMUG00000001535,ENSMMUG00000005727,ENSMMUG00000003493,ENSMMUG00000022240,ENSMMUG00000006070,…
GO:0003707	steroid hormone receptor activity	molecular_function	0.0079	1	6	524	55	18463	ENSMMUG00000015598,ENSMMUG00000012486,ENSMMUG00000011607,ENSMMUG00000007857,ENSMMUG00000022240,ENSMMUG00000014111
GO:0042176	regulation of protein catabolic process	biological_process	0.0079198	1	19	524	336	18463	ENSMMUG00000000605,ENSMMUG00000005729,ENSMMUG00000001197,ENSMMUG00000021447,ENSMMUG00000005192,ENSMMUG00000018978,ENSMMUG00000002377,ENSMMUG00000023033,ENSMMUG00000011659,ENSMMUG00000008245,ENSMMUG00000010122,ENSMMUG00000046352,ENSMMUG00000019870,ENSMMUG00000047327,ENSMMUG00000006285,ENSMMUG00000002043,ENSMMUG00000018329,ENSMMUG00000020703,ENSMMUG00000007972
GO:0050654	chondroitin sulfate proteoglycan metabolic process	biological_process	0.0080755	1	4	524	25	18463	ENSMMUG00000012743,ENSMMUG00000017226,ENSMMUG00000017163,ENSMMUG00000019663
GO:0023051	regulation of signaling	biological_process	0.0081164	1	93	524	2375	18463	ENSMMUG00000017496,ENSMMUG00000010122,ENSMMUG00000017593,ENSMMUG00000046352,ENSMMUG00000001037,ENSMMUG00000015800,ENSMMUG00000040675,ENSMMUG00000047327,ENSMMUG00000015158,ENSMMUG00000019223,ENSMMUG00000018940,ENSMMUG00000048630,ENSMMUG00000001661,ENSMMUG00000045352,ENSMMUG00000011527,ENSMMUG00000030914,ENSMMUG00000002923,ENSMMUG00000002993,ENSMMUG00000011332,ENSMMUG00000011459,ENSMMUG00000008672,…
GO:0032943	mononuclear cell proliferation	biological_process	0.008133	1	13	524	200	18463	ENSMMUG00000018940,ENSMMUG00000004419,ENSMMUG00000002043,ENSMMUG00000021650,ENSMMUG00000000730,ENSMMUG00000021447,ENSMMUG00000002680,ENSMMUG00000017593,ENSMMUG00000047772,ENSMMUG00000003907,ENSMMUG00000011659,ENSMMUG00000005727,ENSMMUG00000003533
GO:0032880	regulation of protein localization	biological_process	0.0081418	1	32	524	653	18463	ENSMMUG00000011527,ENSMMUG00000011459,ENSMMUG00000005307,ENSMMUG00000006398,ENSMMUG00000000138,ENSMMUG00000019206,ENSMMUG00000022198,ENSMMUG00000012182,ENSMMUG00000048207,ENSMMUG00000016281,ENSMMUG00000008245,ENSMMUG00000010122,ENSMMUG00000008015,ENSMMUG00000002043,ENSMMUG00000020703,ENSMMUG00000048630,ENSMMUG00000021787,ENSMMUG00000019993,ENSMMUG00000013875,ENSMMUG00000023190,ENSMMUG00000021447,…
GO:0090575	RNA polymerase II transcription factor complex	cellular_component	0.0083511	1	10	524	137	18463	ENSMMUG00000014111,ENSMMUG00000022240,ENSMMUG00000013101,ENSMMUG00000012486,ENSMMUG00000023550,ENSMMUG00000015598,ENSMMUG00000020258,ENSMMUG00000004401,ENSMMUG00000019208,ENSMMUG00000022546
GO:0051650	establishment of vesicle localization	biological_process	0.0083652	1	13	524	191	18463	ENSMMUG00000006398,ENSMMUG00000007972,ENSMMUG00000048207,ENSMMUG00000000137,ENSMMUG00000012182,ENSMMUG00000002371,ENSMMUG00000015663,ENSMMUG00000011209,ENSMMUG00000001187,ENSMMUG00000009683,ENSMMUG00000007811,ENSMMUG00000014292,ENSMMUG00000005729
GO:0010557	positive regulation of macromolecule biosynthetic process	biological_process	0.0084362	1	64	524	1576	18463	ENSMMUG00000001247,ENSMMUG00000023033,ENSMMUG00000021650,ENSMMUG00000019923,ENSMMUG00000022824,ENSMMUG00000009041,ENSMMUG00000012585,ENSMMUG00000014603,ENSMMUG00000009098,ENSMMUG00000011967,ENSMMUG00000004838,ENSMMUG00000019208,ENSMMUG00000017150,ENSMMUG00000004974,ENSMMUG00000022160,ENSMMUG00000011567,ENSMMUG00000008281,ENSMMUG00000002923,ENSMMUG00000011527,ENSMMUG00000006581,ENSMMUG00000003533,…
GO:0044782	cilium organization	biological_process	0.0084967	1	11	524	147	18463	ENSMMUG00000012028,ENSMMUG00000020974,ENSMMUG00000001008,ENSMMUG00000005233,ENSMMUG00000003297,ENSMMUG00000001187,ENSMMUG00000008400,ENSMMUG00000016505,ENSMMUG00000003533,ENSMMUG00000022888,ENSMMUG00000011332
GO:0043434	response to peptide hormone	biological_process	0.0086756	1	13	524	203	18463	ENSMMUG00000004419,ENSMMUG00000002371,ENSMMUG00000002808,ENSMMUG00000016047,ENSMMUG00000012167,ENSMMUG00000019993,ENSMMUG00000004762,ENSMMUG00000011607,ENSMMUG00000011459,ENSMMUG00000023143,ENSMMUG00000002453,ENSMMUG00000003942,ENSMMUG00000006581
GO:0019730	antimicrobial humoral response	biological_process	0.0086881	1	4	524	34	18463	ENSMMUG00000008742,ENSMMUG00000028948,ENSMMUG00000002701,ENSMMUG00000045298
GO:0001894	tissue homeostasis	biological_process	0.0087105	1	11	524	156	18463	ENSMMUG00000011317,ENSMMUG00000023190,ENSMMUG00000022198,ENSMMUG00000023479,ENSMMUG00000023033,ENSMMUG00000003907,ENSMMUG00000022888,ENSMMUG00000008379,ENSMMUG00000002680,ENSMMUG00000000537,ENSMMUG00000009470
GO:0030178	negative regulation of Wnt signaling pathway	biological_process	0.0087776	1	9	524	114	18463	ENSMMUG00000023390,ENSMMUG00000002808,ENSMMUG00000022198,ENSMMUG00000010122,ENSMMUG00000013100,ENSMMUG00000008443,ENSMMUG00000000605,ENSMMUG00000008176,ENSMMUG00000022888
GO:0034109	homotypic cell-cell adhesion	biological_process	0.0088008	1	21	524	389	18463	ENSMMUG00000002043,ENSMMUG00000018940,ENSMMUG00000012486,ENSMMUG00000000730,ENSMMUG00000002472,ENSMMUG00000000261,ENSMMUG00000017593,ENSMMUG00000001037,ENSMMUG00000003907,ENSMMUG00000011659,ENSMMUG00000004419,ENSMMUG00000023033,ENSMMUG00000013803,ENSMMUG00000022198,ENSMMUG00000023190,ENSMMUG00000021447,ENSMMUG00000015072,ENSMMUG00000021650,ENSMMUG00000015663,ENSMMUG00000003533,ENSMMUG00000001763
GO:0044448	cell cortex part	cellular_component	0.0088201	1	11	524	150	18463	ENSMMUG00000044038,ENSMMUG00000021842,ENSMMUG00000006980,ENSMMUG00000000730,ENSMMUG00000004591,ENSMMUG00000022878,ENSMMUG00000014526,ENSMMUG00000046655,ENSMMUG00000017134,ENSMMUG00000001228,ENSMMUG00000018879
GO:0001783	B cell apoptotic process	biological_process	0.008881	1	3	524	15	18463	ENSMMUG00000003907,ENSMMUG00000005727,ENSMMUG00000015800
GO:0003400	regulation of COPII vesicle coating	biological_process	0.0088958	1	2	524	7	18463	ENSMMUG00000006398,ENSMMUG00000001187
GO:0090113	regulation of ER to Golgi vesicle-mediated transport by GTP hydrolysis	biological_process	0.0088958	1	2	524	7	18463	ENSMMUG00000006398,ENSMMUG00000001187
GO:1903827	regulation of cellular protein localization	biological_process	0.0089289	1	19	524	329	18463	ENSMMUG00000006398,ENSMMUG00000002371,ENSMMUG00000014166,ENSMMUG00000012182,ENSMMUG00000022198,ENSMMUG00000048207,ENSMMUG00000019993,ENSMMUG00000011459,ENSMMUG00000023390,ENSMMUG00000002043,ENSMMUG00000021787,ENSMMUG00000048630,ENSMMUG00000008245,ENSMMUG00000013100,ENSMMUG00000005502,ENSMMUG00000010122,ENSMMUG00000005985,ENSMMUG00000014603,ENSMMUG00000017150
GO:0005856	cytoskeleton	cellular_component	0.0089302	1	65	524	1572	18463	ENSMMUG00000005921,ENSMMUG00000020150,ENSMMUG00000002630,ENSMMUG00000013651,ENSMMUG00000023550,ENSMMUG00000002163,ENSMMUG00000006980,ENSMMUG00000001473,ENSMMUG00000016230,ENSMMUG00000011332,ENSMMUG00000001008,ENSMMUG00000002701,ENSMMUG00000003631,ENSMMUG00000004177,ENSMMUG00000007811,ENSMMUG00000004838,ENSMMUG00000018218,ENSMMUG00000023390,ENSMMUG00000044038,ENSMMUG00000018329,ENSMMUG00000006265,…
GO:0030217	T cell differentiation	biological_process	0.0089682	1	12	524	178	18463	ENSMMUG00000001763,ENSMMUG00000003533,ENSMMUG00000001037,ENSMMUG00000017593,ENSMMUG00000015663,ENSMMUG00000002472,ENSMMUG00000021650,ENSMMUG00000015072,ENSMMUG00000023190,ENSMMUG00000022198,ENSMMUG00000012486,ENSMMUG00000023033
GO:0005035	death receptor activity	molecular_function	0.0089923	1	2	524	5	18463	ENSMMUG00000014603,ENSMMUG00000021447
GO:0007163	establishment or maintenance of cell polarity	biological_process	0.0090769	1	12	524	175	18463	ENSMMUG00000022878,ENSMMUG00000022198,ENSMMUG00000003957,ENSMMUG00000003631,ENSMMUG00000039029,ENSMMUG00000006499,ENSMMUG00000022546,ENSMMUG00000011332,ENSMMUG00000003533,ENSMMUG00000001037,ENSMMUG00000001228,ENSMMUG00000014131
GO:0005940	septin ring	cellular_component	0.0090771	1	3	524	14	18463	ENSMMUG00000021842,ENSMMUG00000017134,ENSMMUG00000006980
GO:0031105	septin complex	cellular_component	0.0090771	1	3	524	14	18463	ENSMMUG00000017134,ENSMMUG00000021842,ENSMMUG00000006980
GO:0032156	septin cytoskeleton	cellular_component	0.0090771	1	3	524	14	18463	ENSMMUG00000021842,ENSMMUG00000017134,ENSMMUG00000006980
GO:0016192	vesicle-mediated transport	biological_process	0.0091	1	48	524	1111	18463	ENSMMUG00000008837,ENSMMUG00000008697,ENSMMUG00000007960,ENSMMUG00000005729,ENSMMUG00000015663,ENSMMUG00000017134,ENSMMUG00000013028,ENSMMUG00000001187,ENSMMUG00000018322,ENSMMUG00000011317,ENSMMUG00000000972,ENSMMUG00000015911,ENSMMUG00000002377,ENSMMUG00000006950,ENSMMUG00000005502,ENSMMUG00000009683,ENSMMUG00000007811,ENSMMUG00000028948,ENSMMUG00000020277,ENSMMUG00000000951,ENSMMUG00000016126,…
GO:1904262	negative regulation of TORC1 signaling	biological_process	0.0091983	1	3	524	14	18463	ENSMMUG00000023674,ENSMMUG00000019993,ENSMMUG00000022198
GO:0042588	zymogen granule	cellular_component	0.009404	1	2	524	5	18463	ENSMMUG00000011317,ENSMMUG00000022041
GO:0042581	specific granule	cellular_component	0.0094469	1	3	524	14	18463	ENSMMUG00000022041,ENSMMUG00000023033,ENSMMUG00000048207
GO:0048050	post-embryonic eye morphogenesis	biological_process	0.0094753	1	2	524	6	18463	ENSMMUG00000001420,ENSMMUG00000003907
GO:0003774	motor activity	molecular_function	0.0096303	1	10	524	128	18463	ENSMMUG00000005921,ENSMMUG00000008837,ENSMMUG00000020394,ENSMMUG00000006803,ENSMMUG00000022520,ENSMMUG00000004177,ENSMMUG00000002371,ENSMMUG00000042728,ENSMMUG00000020974,ENSMMUG00000013651
GO:0043401	steroid hormone mediated signaling pathway	biological_process	0.0096444	1	6	524	57	18463	ENSMMUG00000015598,ENSMMUG00000012486,ENSMMUG00000011607,ENSMMUG00000007857,ENSMMUG00000022240,ENSMMUG00000014111
GO:1901652	response to peptide	biological_process	0.0096598	1	15	524	249	18463	ENSMMUG00000014603,ENSMMUG00000004762,ENSMMUG00000011607,ENSMMUG00000019993,ENSMMUG00000003942,ENSMMUG00000023143,ENSMMUG00000002453,ENSMMUG00000006581,ENSMMUG00000011459,ENSMMUG00000004475,ENSMMUG00000004419,ENSMMUG00000002808,ENSMMUG00000012167,ENSMMUG00000016047,ENSMMUG00000002371
GO:0021952	central nervous system projection neuron axonogenesis	biological_process	0.0097777	1	4	524	26	18463	ENSMMUG00000010695,ENSMMUG00000008443,ENSMMUG00000023674,ENSMMUG00000011607
GO:0090241	negative regulation of histone H4 acetylation	biological_process	0.0097831	1	2	524	5	18463	ENSMMUG00000022116,ENSMMUG00000008323
GO:0051148	negative regulation of muscle cell differentiation	biological_process	0.0098906	1	5	524	46	18463	ENSMMUG00000016450,ENSMMUG00000041958,ENSMMUG00000013270,ENSMMUG00000020032,ENSMMUG00000021977
GO:0051098	regulation of binding	biological_process	0.010066	1	15	524	249	18463	ENSMMUG00000012486,ENSMMUG00000009041,ENSMMUG00000000730,ENSMMUG00000023550,ENSMMUG00000006265,ENSMMUG00000020150,ENSMMUG00000021221,ENSMMUG00000048630,ENSMMUG00000003907,ENSMMUG00000008245,ENSMMUG00000011527,ENSMMUG00000002923,ENSMMUG00000004401,ENSMMUG00000010107,ENSMMUG00000008379
GO:0009891	positive regulation of biosynthetic process	biological_process	0.010074	1	66	524	1647	18463	ENSMMUG00000003357,ENSMMUG00000015598,ENSMMUG00000010107,ENSMMUG00000004401,ENSMMUG00000001187,ENSMMUG00000019993,ENSMMUG00000018963,ENSMMUG00000000151,ENSMMUG00000022116,ENSMMUG00000014102,ENSMMUG00000000605,ENSMMUG00000022240,ENSMMUG00000003493,ENSMMUG00000002810,ENSMMUG00000028948,ENSMMUG00000006070,ENSMMUG00000041958,ENSMMUG00000021331,ENSMMUG00000022546,ENSMMUG00000000935,ENSMMUG00000020258,…
GO:1901984	negative regulation of protein acetylation	biological_process	0.010117	1	3	524	15	18463	ENSMMUG00000008323,ENSMMUG00000022116,ENSMMUG00000015800
GO:2000757	negative regulation of peptidyl-lysine acetylation	biological_process	0.010117	1	3	524	15	18463	ENSMMUG00000015800,ENSMMUG00000022116,ENSMMUG00000008323
GO:0009895	negative regulation of catabolic process	biological_process	0.010157	1	13	524	203	18463	ENSMMUG00000010934,ENSMMUG00000008048,ENSMMUG00000008245,ENSMMUG00000011659,ENSMMUG00000005729,ENSMMUG00000007972,ENSMMUG00000013875,ENSMMUG00000006285,ENSMMUG00000047327,ENSMMUG00000002377,ENSMMUG00000006623,ENSMMUG00000018978,ENSMMUG00000016126
GO:0005154	epidermal growth factor receptor binding	molecular_function	0.010159	1	4	524	26	18463	ENSMMUG00000000972,ENSMMUG00000017214,ENSMMUG00000001782,ENSMMUG00000008672
GO:1902339	positive regulation of apoptotic process involved in morphogenesis	biological_process	0.010196	1	2	524	5	18463	ENSMMUG00000003907,ENSMMUG00000021447
GO:0008584	male gonad development	biological_process	0.01022	1	7	524	77	18463	ENSMMUG00000018159,ENSMMUG00000012486,ENSMMUG00000003907,ENSMMUG00000019208,ENSMMUG00000044068,ENSMMUG00000014111,ENSMMUG00000005985
GO:0045453	bone resorption	biological_process	0.010288	1	5	524	44	18463	ENSMMUG00000023033,ENSMMUG00000000537,ENSMMUG00000023479,ENSMMUG00000011317,ENSMMUG00000023190
GO:2001234	negative regulation of apoptotic signaling pathway	biological_process	0.010425	1	11	524	160	18463	ENSMMUG00000001894,ENSMMUG00000018367,ENSMMUG00000003907,ENSMMUG00000018963,ENSMMUG00000022116,ENSMMUG00000015800,ENSMMUG00000005985,ENSMMUG00000018781,ENSMMUG00000046352,ENSMMUG00000011607,ENSMMUG00000013009
GO:0048585	negative regulation of response to stimulus	biological_process	0.010595	1	49	524	1125	18463	ENSMMUG00000008176,ENSMMUG00000008443,ENSMMUG00000003907,ENSMMUG00000002453,ENSMMUG00000013100,ENSMMUG00000044736,ENSMMUG00000005985,ENSMMUG00000018781,ENSMMUG00000001894,ENSMMUG00000019145,ENSMMUG00000023390,ENSMMUG00000022240,ENSMMUG00000022994,ENSMMUG00000022888,ENSMMUG00000008742,ENSMMUG00000000605,ENSMMUG00000001888,ENSMMUG00000022116,ENSMMUG00000000151,ENSMMUG00000018963,ENSMMUG00000019096,…
GO:0071609	chemokine (C-C motif) ligand 5 production	biological_process	0.010615	1	2	524	5	18463	ENSMMUG00000003942,ENSMMUG00000017150
GO:0071649	regulation of chemokine (C-C motif) ligand 5 production	biological_process	0.010615	1	2	524	5	18463	ENSMMUG00000017150,ENSMMUG00000003942
GO:0031668	cellular response to extracellular stimulus	biological_process	0.010642	1	17	524	296	18463	ENSMMUG00000003314,ENSMMUG00000009956,ENSMMUG00000010342,ENSMMUG00000041958,ENSMMUG00000006623,ENSMMUG00000018335,ENSMMUG00000011607,ENSMMUG00000010934,ENSMMUG00000023674,ENSMMUG00000003357,ENSMMUG00000022824,ENSMMUG00000023190,ENSMMUG00000002808,ENSMMUG00000030914,ENSMMUG00000019993,ENSMMUG00000008048,ENSMMUG00000011332
GO:0071439	clathrin complex	cellular_component	0.01073	1	2	524	5	18463	ENSMMUG00000002699,ENSMMUG00000005432
GO:1902578	single-organism localization	biological_process	0.010769	1	125	524	3416	18463	ENSMMUG00000020674,ENSMMUG00000005432,ENSMMUG00000018031,ENSMMUG00000012486,ENSMMUG00000015260,ENSMMUG00000021787,ENSMMUG00000020703,ENSMMUG00000010342,ENSMMUG00000038358,ENSMMUG00000008015,ENSMMUG00000006499,ENSMMUG00000002043,ENSMMUG00000014111,ENSMMUG00000016539,ENSMMUG00000006285,ENSMMUG00000008400,ENSMMUG00000003950,ENSMMUG00000012840,ENSMMUG00000048207,ENSMMUG00000008931,ENSMMUG00000022198,…
GO:0046546	development of primary male sexual characteristics	biological_process	0.010996	1	7	524	78	18463	ENSMMUG00000005985,ENSMMUG00000044068,ENSMMUG00000014111,ENSMMUG00000019208,ENSMMUG00000003907,ENSMMUG00000018159,ENSMMUG00000012486
GO:0097136	Bcl-2 family protein complex	cellular_component	0.011028	1	2	524	6	18463	ENSMMUG00000005985,ENSMMUG00000003907
GO:0042098	T cell proliferation	biological_process	0.011043	1	10	524	136	18463	ENSMMUG00000011659,ENSMMUG00000003907,ENSMMUG00000003533,ENSMMUG00000017593,ENSMMUG00000021650,ENSMMUG00000000730,ENSMMUG00000021447,ENSMMUG00000018940,ENSMMUG00000004419,ENSMMUG00000002043
GO:0031331	positive regulation of cellular catabolic process	biological_process	0.011248	1	15	524	255	18463	ENSMMUG00000019993,ENSMMUG00000046352,ENSMMUG00000010122,ENSMMUG00000003907,ENSMMUG00000023033,ENSMMUG00000002043,ENSMMUG00000018329,ENSMMUG00000047327,ENSMMUG00000020703,ENSMMUG00000004974,ENSMMUG00000009956,ENSMMUG00000022198,ENSMMUG00000021447,ENSMMUG00000005192,ENSMMUG00000002808
GO:1902387	ceramide 1-phosphate binding	molecular_function	0.01128	1	2	524	6	18463	ENSMMUG00000043781,ENSMMUG00000013875
GO:1902388	ceramide 1-phosphate transporter activity	molecular_function	0.01128	1	2	524	6	18463	ENSMMUG00000043781,ENSMMUG00000013875
GO:1902389	ceramide 1-phosphate transport	biological_process	0.01128	1	2	524	6	18463	ENSMMUG00000013875,ENSMMUG00000043781
GO:0042802	identical protein binding	molecular_function	0.011709	1	54	524	1254	18463	ENSMMUG00000007811,ENSMMUG00000013100,ENSMMUG00000016706,ENSMMUG00000043781,ENSMMUG00000005985,ENSMMUG00000017940,ENSMMUG00000011659,ENSMMUG00000003942,ENSMMUG00000003907,ENSMMUG00000000217,ENSMMUG00000000453,ENSMMUG00000021221,ENSMMUG00000004974,ENSMMUG00000049018,ENSMMUG00000041958,ENSMMUG00000018469,ENSMMUG00000019145,ENSMMUG00000008323,ENSMMUG00000004401,ENSMMUG00000015607,ENSMMUG00000019621,…
GO:0045202	synapse	cellular_component	0.011796	1	31	524	633	18463	ENSMMUG00000015663,ENSMMUG00000002993,ENSMMUG00000006225,ENSMMUG00000017134,ENSMMUG00000013028,ENSMMUG00000009470,ENSMMUG00000014704,ENSMMUG00000007960,ENSMMUG00000005729,ENSMMUG00000022888,ENSMMUG00000011459,ENSMMUG00000021842,ENSMMUG00000015911,ENSMMUG00000048207,ENSMMUG00000002808,ENSMMUG00000011317,ENSMMUG00000000137,ENSMMUG00000008379,ENSMMUG00000017593,ENSMMUG00000013100,ENSMMUG00000009683,…
GO:0032369	negative regulation of lipid transport	biological_process	0.01191	1	3	524	16	18463	ENSMMUG00000003357,ENSMMUG00000002453,ENSMMUG00000016126
GO:0002520	immune system development	biological_process	0.011989	1	31	524	657	18463	ENSMMUG00000017593,ENSMMUG00000011475,ENSMMUG00000002680,ENSMMUG00000008379,ENSMMUG00000002472,ENSMMUG00000011659,ENSMMUG00000003907,ENSMMUG00000001037,ENSMMUG00000048630,ENSMMUG00000002043,ENSMMUG00000012486,ENSMMUG00000000730,ENSMMUG00000002923,ENSMMUG00000015663,ENSMMUG00000047772,ENSMMUG00000001763,ENSMMUG00000003533,ENSMMUG00000008742,ENSMMUG00000006130,ENSMMUG00000005727,ENSMMUG00000013803,…
GO:0008283	cell proliferation	biological_process	0.012025	1	52	524	1235	18463	ENSMMUG00000017593,ENSMMUG00000010934,ENSMMUG00000002680,ENSMMUG00000023550,ENSMMUG00000012486,ENSMMUG00000004179,ENSMMUG00000012031,ENSMMUG00000018940,ENSMMUG00000048630,ENSMMUG00000023479,ENSMMUG00000047327,ENSMMUG00000002043,ENSMMUG00000008672,ENSMMUG00000003533,ENSMMUG00000005727,ENSMMUG00000002923,ENSMMUG00000047772,ENSMMUG00000007754,ENSMMUG00000048207,ENSMMUG00000020258,ENSMMUG00000022198,…
GO:0043234	protein complex	cellular_component	0.012029	1	143	524	4137	18463	ENSMMUG00000043756,ENSMMUG00000004467,ENSMMUG00000001763,ENSMMUG00000017134,ENSMMUG00000014166,ENSMMUG00000002371,ENSMMUG00000021650,ENSMMUG00000019923,ENSMMUG00000023033,ENSMMUG00000000972,ENSMMUG00000009098,ENSMMUG00000044736,ENSMMUG00000016706,ENSMMUG00000021221,ENSMMUG00000006265,ENSMMUG00000018218,ENSMMUG00000021187,ENSMMUG00000017799,ENSMMUG00000017610,ENSMMUG00000002808,ENSMMUG00000003631,…
GO:0051648	vesicle localization	biological_process	0.01225	1	13	524	200	18463	ENSMMUG00000002371,ENSMMUG00000012182,ENSMMUG00000000137,ENSMMUG00000048207,ENSMMUG00000006398,ENSMMUG00000007972,ENSMMUG00000005729,ENSMMUG00000014292,ENSMMUG00000007811,ENSMMUG00000009683,ENSMMUG00000001187,ENSMMUG00000011209,ENSMMUG00000015663
GO:1903432	regulation of TORC1 signaling	biological_process	0.012424	1	4	524	30	18463	ENSMMUG00000022198,ENSMMUG00000022116,ENSMMUG00000023674,ENSMMUG00000019993
GO:0012506	vesicle membrane	cellular_component	0.012507	1	12	524	177	18463	ENSMMUG00000010887,ENSMMUG00000005729,ENSMMUG00000002699,ENSMMUG00000022041,ENSMMUG00000005432,ENSMMUG00000011527,ENSMMUG00000028948,ENSMMUG00000002371,ENSMMUG00000023190,ENSMMUG00000006398,ENSMMUG00000000453,ENSMMUG00000023033
GO:0021954	central nervous system neuron development	biological_process	0.012508	1	6	524	62	18463	ENSMMUG00000023674,ENSMMUG00000002651,ENSMMUG00000011607,ENSMMUG00000010695,ENSMMUG00000011332,ENSMMUG00000008443
GO:0007585	respiratory gaseous exchange	biological_process	0.012609	1	4	524	31	18463	ENSMMUG00000022546,ENSMMUG00000001661,ENSMMUG00000011607,ENSMMUG00000017496
GO:1903909	regulation of receptor clustering	biological_process	0.012759	1	2	524	6	18463	ENSMMUG00000013100,ENSMMUG00000002043
GO:0014908	myotube differentiation involved in skeletal muscle regeneration	biological_process	0.012977	1	2	524	6	18463	ENSMMUG00000002043,ENSMMUG00000017202
GO:0044430	cytoskeletal part	cellular_component	0.013154	1	53	524	1272	18463	ENSMMUG00000011332,ENSMMUG00000014131,ENSMMUG00000023676,ENSMMUG00000004177,ENSMMUG00000003631,ENSMMUG00000002701,ENSMMUG00000000138,ENSMMUG00000021842,ENSMMUG00000005921,ENSMMUG00000006803,ENSMMUG00000005432,ENSMMUG00000008379,ENSMMUG00000006980,ENSMMUG00000002163,ENSMMUG00000023550,ENSMMUG00000013651,ENSMMUG00000020150,ENSMMUG00000012028,ENSMMUG00000022888,ENSMMUG00000020394,ENSMMUG00000008837,…
GO:0021540	corpus callosum morphogenesis	biological_process	0.013155	1	2	524	6	18463	ENSMMUG00000023674,ENSMMUG00000008443
GO:0043117	positive regulation of vascular permeability	biological_process	0.013334	1	2	524	6	18463	ENSMMUG00000003942,ENSMMUG00000019392
GO:0001578	microtubule bundle formation	biological_process	0.013353	1	7	524	78	18463	ENSMMUG00000003297,ENSMMUG00000016505,ENSMMUG00000012182,ENSMMUG00000006255,ENSMMUG00000005233,ENSMMUG00000020974,ENSMMUG00000012028
GO:0016004	phospholipase activator activity	molecular_function	0.013363	1	2	524	7	18463	ENSMMUG00000048207,ENSMMUG00000011459
GO:0060229	lipase activator activity	molecular_function	0.013363	1	2	524	7	18463	ENSMMUG00000048207,ENSMMUG00000011459
GO:0048209	regulation of vesicle targeting, to, from or within Golgi	biological_process	0.013406	1	2	524	8	18463	ENSMMUG00000006398,ENSMMUG00000001187
GO:1904491	protein localization to ciliary transition zone	biological_process	0.013457	1	2	524	6	18463	ENSMMUG00000001187,ENSMMUG00000022888
GO:0048522	positive regulation of cellular process	biological_process	0.013505	1	147	524	4109	18463	ENSMMUG00000001008,ENSMMUG00000019206,ENSMMUG00000017163,ENSMMUG00000015072,ENSMMUG00000002808,ENSMMUG00000011567,ENSMMUG00000011459,ENSMMUG00000003533,ENSMMUG00000014704,ENSMMUG00000006581,ENSMMUG00000001661,ENSMMUG00000023550,ENSMMUG00000045352,ENSMMUG00000006773,ENSMMUG00000017593,ENSMMUG00000040675,ENSMMUG00000023033,ENSMMUG00000000972,ENSMMUG00000009951,ENSMMUG00000018367,ENSMMUG00000002371,…
GO:0072665	protein localization to vacuole	biological_process	0.013606	1	5	524	45	18463	ENSMMUG00000015663,ENSMMUG00000001623,ENSMMUG00000002043,ENSMMUG00000023674,ENSMMUG00000039447
GO:0003713	transcription coactivator activity	molecular_function	0.013687	1	13	524	217	18463	ENSMMUG00000039256,ENSMMUG00000019208,ENSMMUG00000005727,ENSMMUG00000004401,ENSMMUG00000008281,ENSMMUG00000003950,ENSMMUG00000009098,ENSMMUG00000015598,ENSMMUG00000019923,ENSMMUG00000012486,ENSMMUG00000006070,ENSMMUG00000022240,ENSMMUG00000000935
GO:0032437	cuticular plate	cellular_component	0.01376	1	2	524	6	18463	ENSMMUG00000044038,ENSMMUG00000000730
GO:0065009	regulation of molecular function	biological_process	0.013761	1	84	524	2172	18463	ENSMMUG00000003533,ENSMMUG00000011459,ENSMMUG00000011332,ENSMMUG00000006581,ENSMMUG00000011527,ENSMMUG00000002923,ENSMMUG00000013140,ENSMMUG00000015072,ENSMMUG00000002808,ENSMMUG00000014910,ENSMMUG00000013101,ENSMMUG00000018600,ENSMMUG00000001037,ENSMMUG00000017496,ENSMMUG00000001820,ENSMMUG00000023550,ENSMMUG00000045352,ENSMMUG00000020150,ENSMMUG00000047327,ENSMMUG00000048630,ENSMMUG00000019223,…
GO:1903829	positive regulation of cellular protein localization	biological_process	0.013878	1	12	524	184	18463	ENSMMUG00000002043,ENSMMUG00000048630,ENSMMUG00000006398,ENSMMUG00000021787,ENSMMUG00000022198,ENSMMUG00000002371,ENSMMUG00000048207,ENSMMUG00000013100,ENSMMUG00000019993,ENSMMUG00000014603,ENSMMUG00000017150,ENSMMUG00000011459
GO:2001233	regulation of apoptotic signaling pathway	biological_process	0.014034	1	16	524	285	18463	ENSMMUG00000000261,ENSMMUG00000011607,ENSMMUG00000018781,ENSMMUG00000046352,ENSMMUG00000005985,ENSMMUG00000015800,ENSMMUG00000003907,ENSMMUG00000019223,ENSMMUG00000001894,ENSMMUG00000013009,ENSMMUG00000011527,ENSMMUG00000022116,ENSMMUG00000014102,ENSMMUG00000018963,ENSMMUG00000018367,ENSMMUG00000048207
GO:0042149	cellular response to glucose starvation	biological_process	0.01408	1	4	524	30	18463	ENSMMUG00000041958,ENSMMUG00000019993,ENSMMUG00000030914,ENSMMUG00000023674
GO:0002634	regulation of germinal center formation	biological_process	0.014084	1	2	524	6	18463	ENSMMUG00000005727,ENSMMUG00000003533
GO:0034105	positive regulation of tissue remodeling	biological_process	0.014247	1	3	524	17	18463	ENSMMUG00000003907,ENSMMUG00000023033,ENSMMUG00000023479
GO:0061448	connective tissue development	biological_process	0.014248	1	12	524	190	18463	ENSMMUG00000000537,ENSMMUG00000015607,ENSMMUG00000002680,ENSMMUG00000003902,ENSMMUG00000004401,ENSMMUG00000003942,ENSMMUG00000023479,ENSMMUG00000047327,ENSMMUG00000012486,ENSMMUG00000014526,ENSMMUG00000008338,ENSMMUG00000016696
GO:0060346	bone trabecula formation	biological_process	0.01435	1	2	524	6	18463	ENSMMUG00000004475,ENSMMUG00000003902
GO:0006040	amino sugar metabolic process	biological_process	0.014597	1	4	524	31	18463	ENSMMUG00000019663,ENSMMUG00000008709,ENSMMUG00000029767,ENSMMUG00000014905
GO:0051216	cartilage development	biological_process	0.014781	1	10	524	146	18463	ENSMMUG00000000537,ENSMMUG00000004401,ENSMMUG00000003902,ENSMMUG00000003942,ENSMMUG00000047327,ENSMMUG00000023479,ENSMMUG00000012486,ENSMMUG00000008338,ENSMMUG00000014526,ENSMMUG00000016696
GO:0009057	macromolecule catabolic process	biological_process	0.014808	1	43	524	1016	18463	ENSMMUG00000011527,ENSMMUG00000008672,ENSMMUG00000000935,ENSMMUG00000018978,ENSMMUG00000019551,ENSMMUG00000018596,ENSMMUG00000017610,ENSMMUG00000046352,ENSMMUG00000010122,ENSMMUG00000008245,ENSMMUG00000000537,ENSMMUG00000016085,ENSMMUG00000015778,ENSMMUG00000020703,ENSMMUG00000009956,ENSMMUG00000002043,ENSMMUG00000047327,ENSMMUG00000006285,ENSMMUG00000008709,ENSMMUG00000001197,ENSMMUG00000009470,…
GO:0002158	osteoclast proliferation	biological_process	0.014842	1	2	524	6	18463	ENSMMUG00000023190,ENSMMUG00000002680
GO:0035556	intracellular signal transduction	biological_process	0.01502	1	79	524	2014	18463	ENSMMUG00000001888,ENSMMUG00000015301,ENSMMUG00000009786,ENSMMUG00000021650,ENSMMUG00000018367,ENSMMUG00000011265,ENSMMUG00000015911,ENSMMUG00000023033,ENSMMUG00000003942,ENSMMUG00000014603,ENSMMUG00000044736,ENSMMUG00000005502,ENSMMUG00000019145,ENSMMUG00000015931,ENSMMUG00000007972,ENSMMUG00000022994,ENSMMUG00000023390,ENSMMUG00000006581,ENSMMUG00000011459,ENSMMUG00000011332,ENSMMUG00000002993,…
GO:0050789	regulation of biological process	biological_process	0.015132	1	296	524	9097	18463	ENSMMUG00000041566,ENSMMUG00000022437,ENSMMUG00000039256,ENSMMUG00000010934,ENSMMUG00000005432,ENSMMUG00000004179,ENSMMUG00000016873,ENSMMUG00000021787,ENSMMUG00000017483,ENSMMUG00000020703,ENSMMUG00000005727,ENSMMUG00000003950,ENSMMUG00000000602,ENSMMUG00000013160,ENSMMUG00000002699,ENSMMUG00000048207,ENSMMUG00000000138,ENSMMUG00000006950,ENSMMUG00000009231,ENSMMUG00000002958,ENSMMUG00000003907,…
GO:0032372	negative regulation of sterol transport	biological_process	0.015242	1	2	524	7	18463	ENSMMUG00000003357,ENSMMUG00000016126
GO:0032375	negative regulation of cholesterol transport	biological_process	0.015242	1	2	524	7	18463	ENSMMUG00000003357,ENSMMUG00000016126
GO:0070820	tertiary granule	cellular_component	0.015257	1	2	524	6	18463	ENSMMUG00000023033,ENSMMUG00000022041
GO:0072216	positive regulation of metanephros development	biological_process	0.015279	1	2	524	6	18463	ENSMMUG00000018963,ENSMMUG00000048630
GO:0050861	positive regulation of B cell receptor signaling pathway	biological_process	0.015283	1	2	524	6	18463	ENSMMUG00000020847,ENSMMUG00000002043
GO:0015871	choline transport	biological_process	0.015321	1	2	524	6	18463	ENSMMUG00000022994,ENSMMUG00000012742
GO:0006566	threonine metabolic process	biological_process	0.015504	1	2	524	6	18463	ENSMMUG00000020665,ENSMMUG00000015258
GO:0043619	regulation of transcription from RNA polymerase II promoter in response to oxidative stress	biological_process	0.015583	1	2	524	6	18463	ENSMMUG00000020032,ENSMMUG00000019993
GO:0019800	peptide cross-linking via chondroitin 4-sulfate glycosaminoglycan	biological_process	0.015706	1	2	524	6	18463	ENSMMUG00000012743,ENSMMUG00000017163
GO:0017157	regulation of exocytosis	biological_process	0.015841	1	11	524	164	18463	ENSMMUG00000011459,ENSMMUG00000005729,ENSMMUG00000014704,ENSMMUG00000013028,ENSMMUG00000017134,ENSMMUG00000011317,ENSMMUG00000000951,ENSMMUG00000048207,ENSMMUG00000020277,ENSMMUG00000021842,ENSMMUG00000007972
GO:0004461	lactose synthase activity	molecular_function	0.016097	1	1	524	1	18463	ENSMMUG00000000283
GO:0005988	lactose metabolic process	biological_process	0.016097	1	1	524	1	18463	ENSMMUG00000000283
GO:0005989	lactose biosynthetic process	biological_process	0.016097	1	1	524	1	18463	ENSMMUG00000000283
GO:0005130	granulocyte colony-stimulating factor receptor binding	molecular_function	0.016128	1	1	524	1	18463	ENSMMUG00000002923
GO:0010987	negative regulation of high-density lipoprotein particle clearance	biological_process	0.016215	1	1	524	1	18463	ENSMMUG00000016126
GO:0043114	regulation of vascular permeability	biological_process	0.016229	1	3	524	18	18463	ENSMMUG00000011332,ENSMMUG00000019392,ENSMMUG00000003942
GO:0035620	ceramide transporter activity	molecular_function	0.016251	1	2	524	7	18463	ENSMMUG00000043781,ENSMMUG00000013875
GO:0042887	amide transmembrane transporter activity	molecular_function	0.016329	1	3	524	17	18463	ENSMMUG00000014535,ENSMMUG00000010342,ENSMMUG00000003314
GO:0030204	chondroitin sulfate metabolic process	biological_process	0.016427	1	3	524	17	18463	ENSMMUG00000012743,ENSMMUG00000019663,ENSMMUG00000017163
GO:0045893	positive regulation of transcription, DNA-templated	biological_process	0.016449	1	54	524	1338	18463	ENSMMUG00000004401,ENSMMUG00000010107,ENSMMUG00000019993,ENSMMUG00000000151,ENSMMUG00000018963,ENSMMUG00000000605,ENSMMUG00000022116,ENSMMUG00000001247,ENSMMUG00000014102,ENSMMUG00000003357,ENSMMUG00000023033,ENSMMUG00000015598,ENSMMUG00000021650,ENSMMUG00000019923,ENSMMUG00000012585,ENSMMUG00000009041,ENSMMUG00000022824,ENSMMUG00000014603,ENSMMUG00000011967,ENSMMUG00000021331,ENSMMUG00000004838,…
GO:0051173	positive regulation of nitrogen compound metabolic process	biological_process	0.016487	1	66	524	1689	18463	ENSMMUG00000022546,ENSMMUG00000003907,ENSMMUG00000021331,ENSMMUG00000041958,ENSMMUG00000006070,ENSMMUG00000002810,ENSMMUG00000022240,ENSMMUG00000003493,ENSMMUG00000022116,ENSMMUG00000014102,ENSMMUG00000000605,ENSMMUG00000018963,ENSMMUG00000000151,ENSMMUG00000001187,ENSMMUG00000019993,ENSMMUG00000010107,ENSMMUG00000004401,ENSMMUG00000015598,ENSMMUG00000006701,ENSMMUG00000003357,ENSMMUG00000039256,…
GO:0043085	positive regulation of catalytic activity	biological_process	0.016592	1	43	524	989	18463	ENSMMUG00000019870,ENSMMUG00000028948,ENSMMUG00000018335,ENSMMUG00000023390,ENSMMUG00000003907,ENSMMUG00000020020,ENSMMUG00000014603,ENSMMUG00000017214,ENSMMUG00000005502,ENSMMUG00000014166,ENSMMUG00000004419,ENSMMUG00000023033,ENSMMUG00000015911,ENSMMUG00000022116,ENSMMUG00000000605,ENSMMUG00000018963,ENSMMUG00000015301,ENSMMUG00000001187,ENSMMUG00000009786,ENSMMUG00000048302,ENSMMUG00000001228,…
GO:0002694	regulation of leukocyte activation	biological_process	0.016834	1	20	524	401	18463	ENSMMUG00000002043,ENSMMUG00000018940,ENSMMUG00000000730,ENSMMUG00000012486,ENSMMUG00000000951,ENSMMUG00000002472,ENSMMUG00000000261,ENSMMUG00000017593,ENSMMUG00000011659,ENSMMUG00000023033,ENSMMUG00000013803,ENSMMUG00000021447,ENSMMUG00000015598,ENSMMUG00000021650,ENSMMUG00000048207,ENSMMUG00000015663,ENSMMUG00000003533,ENSMMUG00000011459,ENSMMUG00000008742,ENSMMUG00000005727
GO:0051254	positive regulation of RNA metabolic process	biological_process	0.016863	1	58	524	1460	18463	ENSMMUG00000003357,ENSMMUG00000023033,ENSMMUG00000019923,ENSMMUG00000021650,ENSMMUG00000015598,ENSMMUG00000012585,ENSMMUG00000022824,ENSMMUG00000009041,ENSMMUG00000004401,ENSMMUG00000010107,ENSMMUG00000019993,ENSMMUG00000000151,ENSMMUG00000018963,ENSMMUG00000000605,ENSMMUG00000022116,ENSMMUG00000014102,ENSMMUG00000001247,ENSMMUG00000004974,ENSMMUG00000003493,ENSMMUG00000022160,ENSMMUG00000022240,…
GO:0043162	ubiquitin-dependent protein catabolic process via the multivesicular body sorting pathway	biological_process	0.017015	1	3	524	18	18463	ENSMMUG00000008672,ENSMMUG00000001623,ENSMMUG00000039447
GO:1903530	regulation of secretion by cell	biological_process	0.017194	1	24	524	494	18463	ENSMMUG00000008015,ENSMMUG00000018973,ENSMMUG00000048630,ENSMMUG00000007972,ENSMMUG00000020703,ENSMMUG00000020277,ENSMMUG00000000951,ENSMMUG00000017150,ENSMMUG00000003942,ENSMMUG00000002453,ENSMMUG00000021842,ENSMMUG00000013875,ENSMMUG00000019206,ENSMMUG00000023190,ENSMMUG00000021447,ENSMMUG00000048207,ENSMMUG00000015598,ENSMMUG00000011317,ENSMMUG00000013028,ENSMMUG00000017134,ENSMMUG00000011527,…
GO:0045935	positive regulation of nucleobase-containing compound metabolic process	biological_process	0.017257	1	63	524	1607	18463	ENSMMUG00000007972,ENSMMUG00000004974,ENSMMUG00000022240,ENSMMUG00000003493,ENSMMUG00000022160,ENSMMUG00000002810,ENSMMUG00000006070,ENSMMUG00000041958,ENSMMUG00000014603,ENSMMUG00000009098,ENSMMUG00000021331,ENSMMUG00000004838,ENSMMUG00000011967,ENSMMUG00000022546,ENSMMUG00000003907,ENSMMUG00000019208,ENSMMUG00000017150,ENSMMUG00000003357,ENSMMUG00000023033,ENSMMUG00000015598,ENSMMUG00000021650,…
GO:0010648	negative regulation of cell communication	biological_process	0.017333	1	40	524	912	18463	ENSMMUG00000018367,ENSMMUG00000000151,ENSMMUG00000018963,ENSMMUG00000001888,ENSMMUG00000022888,ENSMMUG00000000605,ENSMMUG00000022116,ENSMMUG00000008048,ENSMMUG00000019993,ENSMMUG00000019145,ENSMMUG00000001894,ENSMMUG00000022994,ENSMMUG00000023390,ENSMMUG00000003907,ENSMMUG00000002453,ENSMMUG00000008443,ENSMMUG00000008176,ENSMMUG00000044736,ENSMMUG00000005985,ENSMMUG00000018781,ENSMMUG00000013100,…
GO:0008375	acetylglucosaminyltransferase activity	molecular_function	0.017447	1	5	524	52	18463	ENSMMUG00000017226,ENSMMUG00000015737,ENSMMUG00000009745,ENSMMUG00000014347,ENSMMUG00000012374
GO:0045944	positive regulation of transcription from RNA polymerase II promoter	biological_process	0.017495	1	41	524	983	18463	ENSMMUG00000003357,ENSMMUG00000012585,ENSMMUG00000022824,ENSMMUG00000015598,ENSMMUG00000019993,ENSMMUG00000004401,ENSMMUG00000010107,ENSMMUG00000001247,ENSMMUG00000000151,ENSMMUG00000018963,ENSMMUG00000022160,ENSMMUG00000003493,ENSMMUG00000022240,ENSMMUG00000006070,ENSMMUG00000041958,ENSMMUG00000002810,ENSMMUG00000021331,ENSMMUG00000011967,ENSMMUG00000014603,ENSMMUG00000017150,ENSMMUG00000019208,…
GO:0051128	regulation of cellular component organization	biological_process	0.018042	1	73	524	1845	18463	ENSMMUG00000006398,ENSMMUG00000016281,ENSMMUG00000048207,ENSMMUG00000017617,ENSMMUG00000023676,ENSMMUG00000022198,ENSMMUG00000002699,ENSMMUG00000014131,ENSMMUG00000021787,ENSMMUG00000017483,ENSMMUG00000020703,ENSMMUG00000021977,ENSMMUG00000002043,ENSMMUG00000006623,ENSMMUG00000006206,ENSMMUG00000004179,ENSMMUG00000010934,ENSMMUG00000008379,ENSMMUG00000014216,ENSMMUG00000003298,ENSMMUG00000021447,…
GO:0009968	negative regulation of signal transduction	biological_process	0.018226	1	37	524	831	18463	ENSMMUG00000018367,ENSMMUG00000022116,ENSMMUG00000022888,ENSMMUG00000001888,ENSMMUG00000000605,ENSMMUG00000018963,ENSMMUG00000000151,ENSMMUG00000019993,ENSMMUG00000001894,ENSMMUG00000019145,ENSMMUG00000023390,ENSMMUG00000022994,ENSMMUG00000008176,ENSMMUG00000008443,ENSMMUG00000003907,ENSMMUG00000002453,ENSMMUG00000013100,ENSMMUG00000018781,ENSMMUG00000044736,ENSMMUG00000005985,ENSMMUG00000022198,…
GO:0044700	single organism signaling	biological_process	0.018243	1	157	524	4573	18463	ENSMMUG00000002993,ENSMMUG00000011459,ENSMMUG00000014704,ENSMMUG00000006581,ENSMMUG00000013803,ENSMMUG00000003957,ENSMMUG00000019206,ENSMMUG00000002808,ENSMMUG00000015072,ENSMMUG00000007754,ENSMMUG00000017593,ENSMMUG00000001820,ENSMMUG00000001037,ENSMMUG00000014292,ENSMMUG00000040675,ENSMMUG00000015158,ENSMMUG00000001661,ENSMMUG00000045352,ENSMMUG00000023550,ENSMMUG00000006225,ENSMMUG00000008742,…
GO:0051234	establishment of localization	biological_process	0.018295	1	132	524	3690	18463	ENSMMUG00000002958,ENSMMUG00000011659,ENSMMUG00000022010,ENSMMUG00000003907,ENSMMUG00000009231,ENSMMUG00000006950,ENSMMUG00000005985,ENSMMUG00000018781,ENSMMUG00000018335,ENSMMUG00000028948,ENSMMUG00000022878,ENSMMUG00000041958,ENSMMUG00000039447,ENSMMUG00000017223,ENSMMUG00000019096,ENSMMUG00000001228,ENSMMUG00000015663,ENSMMUG00000013028,ENSMMUG00000001187,ENSMMUG00000011317,ENSMMUG00000015598,…
GO:0001772	immunological synapse	cellular_component	0.018315	1	4	524	32	18463	ENSMMUG00000001037,ENSMMUG00000021650,ENSMMUG00000002043,ENSMMUG00000017593
GO:0046651	lymphocyte proliferation	biological_process	0.018418	1	12	524	199	18463	ENSMMUG00000017593,ENSMMUG00000047772,ENSMMUG00000011659,ENSMMUG00000003907,ENSMMUG00000003533,ENSMMUG00000005727,ENSMMUG00000018940,ENSMMUG00000004419,ENSMMUG00000002043,ENSMMUG00000021650,ENSMMUG00000000730,ENSMMUG00000021447
GO:1901096	regulation of autophagosome maturation	biological_process	0.018442	1	2	524	8	18463	ENSMMUG00000006623,ENSMMUG00000018335
GO:0010043	response to zinc ion	biological_process	0.018599	1	3	524	24	18463	ENSMMUG00000014704,ENSMMUG00000016047,ENSMMUG00000012840
GO:0009991	response to extracellular stimulus	biological_process	0.018824	1	19	524	368	18463	ENSMMUG00000010934,ENSMMUG00000011607,ENSMMUG00000003942,ENSMMUG00000010342,ENSMMUG00000007972,ENSMMUG00000009956,ENSMMUG00000003314,ENSMMUG00000018335,ENSMMUG00000006623,ENSMMUG00000041958,ENSMMUG00000008048,ENSMMUG00000019993,ENSMMUG00000030914,ENSMMUG00000011332,ENSMMUG00000003357,ENSMMUG00000023674,ENSMMUG00000002808,ENSMMUG00000023190,ENSMMUG00000022824
GO:0050863	regulation of T cell activation	biological_process	0.019193	1	13	524	218	18463	ENSMMUG00000015663,ENSMMUG00000017593,ENSMMUG00000002472,ENSMMUG00000000261,ENSMMUG00000011659,ENSMMUG00000003533,ENSMMUG00000018940,ENSMMUG00000023033,ENSMMUG00000002043,ENSMMUG00000021650,ENSMMUG00000012486,ENSMMUG00000021447,ENSMMUG00000000730
GO:0033081	regulation of T cell differentiation in thymus	biological_process	0.019227	1	3	524	18	18463	ENSMMUG00000003533,ENSMMUG00000002472,ENSMMUG00000023033
GO:2000398	regulation of thymocyte aggregation	biological_process	0.019227	1	3	524	18	18463	ENSMMUG00000002472,ENSMMUG00000023033,ENSMMUG00000003533
GO:0042981	regulation of apoptotic process	biological_process	0.019274	1	41	524	963	18463	ENSMMUG00000015800,ENSMMUG00000000261,ENSMMUG00000011607,ENSMMUG00000046352,ENSMMUG00000004179,ENSMMUG00000012486,ENSMMUG00000006206,ENSMMUG00000001661,ENSMMUG00000023550,ENSMMUG00000019223,ENSMMUG00000011459,ENSMMUG00000006581,ENSMMUG00000013009,ENSMMUG00000011527,ENSMMUG00000001040,ENSMMUG00000013140,ENSMMUG00000048207,ENSMMUG00000017230,ENSMMUG00000017617,ENSMMUG00000014910,ENSMMUG00000000137,…
GO:1902600	hydrogen ion transmembrane transport	biological_process	0.019302	1	9	524	164	18463	ENSMMUG00000012840,ENSMMUG00000012167,ENSMMUG00000023190,ENSMMUG00000022198,ENSMMUG00000040562,ENSMMUG00000014535,ENSMMUG00000017427,ENSMMUG00000019096,ENSMMUG00000000478
GO:0043547	positive regulation of GTPase activity	biological_process	0.019325	1	17	524	309	18463	ENSMMUG00000002218,ENSMMUG00000015911,ENSMMUG00000014166,ENSMMUG00000002808,ENSMMUG00000015072,ENSMMUG00000009786,ENSMMUG00000048302,ENSMMUG00000015301,ENSMMUG00000001228,ENSMMUG00000011332,ENSMMUG00000003533,ENSMMUG00000023390,ENSMMUG00000018335,ENSMMUG00000008245,ENSMMUG00000020020,ENSMMUG00000005502,ENSMMUG00000001820
GO:0023052	signaling	biological_process	0.0196	1	157	524	4583	18463	ENSMMUG00000002453,ENSMMUG00000018986,ENSMMUG00000006049,ENSMMUG00000008443,ENSMMUG00000016450,ENSMMUG00000013100,ENSMMUG00000020277,ENSMMUG00000001894,ENSMMUG00000016126,ENSMMUG00000022240,ENSMMUG00000000151,ENSMMUG00000018963,ENSMMUG00000022888,ENSMMUG00000015204,ENSMMUG00000022116,ENSMMUG00000007517,ENSMMUG00000019993,ENSMMUG00000014526,ENSMMUG00000012005,ENSMMUG00000003104,ENSMMUG00000023190,…
GO:0048563	post-embryonic organ morphogenesis	biological_process	0.01962	1	2	524	8	18463	ENSMMUG00000003907,ENSMMUG00000001420
GO:0008270	zinc ion binding	molecular_function	0.019649	1	31	524	670	18463	ENSMMUG00000011567,ENSMMUG00000002659,ENSMMUG00000008281,ENSMMUG00000011527,ENSMMUG00000005307,ENSMMUG00000014704,ENSMMUG00000008742,ENSMMUG00000009050,ENSMMUG00000023033,ENSMMUG00000019923,ENSMMUG00000015598,ENSMMUG00000014910,ENSMMUG00000009041,ENSMMUG00000005192,ENSMMUG00000012182,ENSMMUG00000011607,ENSMMUG00000003797,ENSMMUG00000009483,ENSMMUG00000019208,ENSMMUG00000004974,ENSMMUG00000007972,…
GO:0006687	glycosphingolipid metabolic process	biological_process	0.019889	1	4	524	34	18463	ENSMMUG00000013814,ENSMMUG00000010194,ENSMMUG00000003907,ENSMMUG00000022869
GO:1903305	regulation of regulated secretory pathway	biological_process	0.020131	1	4	524	33	18463	ENSMMUG00000011459,ENSMMUG00000011317,ENSMMUG00000000951,ENSMMUG00000048207
GO:0006901	vesicle coating	biological_process	0.020158	1	4	524	35	18463	ENSMMUG00000006398,ENSMMUG00000005432,ENSMMUG00000023038,ENSMMUG00000001187
GO:1903025	regulation of RNA polymerase II regulatory region sequence-specific DNA binding	biological_process	0.020199	1	2	524	8	18463	ENSMMUG00000048630,ENSMMUG00000009041
GO:0010927	cellular component assembly involved in morphogenesis	biological_process	0.020298	1	12	524	188	18463	ENSMMUG00000011332,ENSMMUG00000003533,ENSMMUG00000016505,ENSMMUG00000011967,ENSMMUG00000001187,ENSMMUG00000005233,ENSMMUG00000046655,ENSMMUG00000003297,ENSMMUG00000002347,ENSMMUG00000012028,ENSMMUG00000020974,ENSMMUG00000001008
GO:0044707	single-multicellular organism process	biological_process	0.020301	1	162	524	4699	18463	ENSMMUG00000001535,ENSMMUG00000008400,ENSMMUG00000022869,ENSMMUG00000020847,ENSMMUG00000019392,ENSMMUG00000010660,ENSMMUG00000002651,ENSMMUG00000020258,ENSMMUG00000017617,ENSMMUG00000016696,ENSMMUG00000022198,ENSMMUG00000006931,ENSMMUG00000015155,ENSMMUG00000011607,ENSMMUG00000044068,ENSMMUG00000020032,ENSMMUG00000009483,ENSMMUG00000008015,ENSMMUG00000011209,ENSMMUG00000018963,ENSMMUG00000000151,…
GO:1901474	azole transmembrane transporter activity	molecular_function	0.020384	1	2	524	7	18463	ENSMMUG00000018031,ENSMMUG00000010342
GO:0034504	protein localization to nucleus	biological_process	0.020481	1	13	524	218	18463	ENSMMUG00000017150,ENSMMUG00000002453,ENSMMUG00000003950,ENSMMUG00000008245,ENSMMUG00000019993,ENSMMUG00000046352,ENSMMUG00000014603,ENSMMUG00000022198,ENSMMUG00000010547,ENSMMUG00000014111,ENSMMUG00000010468,ENSMMUG00000048630,ENSMMUG00000013101
GO:0061035	regulation of cartilage development	biological_process	0.02055	1	5	524	53	18463	ENSMMUG00000004401,ENSMMUG00000000537,ENSMMUG00000023479,ENSMMUG00000008338,ENSMMUG00000012486
GO:0017075	syntaxin-1 binding	molecular_function	0.020566	1	3	524	19	18463	ENSMMUG00000009683,ENSMMUG00000022041,ENSMMUG00000018159
GO:0002682	regulation of immune system process	biological_process	0.021356	1	42	524	1023	18463	ENSMMUG00000005727,ENSMMUG00000020847,ENSMMUG00000006130,ENSMMUG00000011459,ENSMMUG00000003533,ENSMMUG00000002923,ENSMMUG00000047772,ENSMMUG00000011527,ENSMMUG00000048207,ENSMMUG00000019206,ENSMMUG00000022198,ENSMMUG00000013803,ENSMMUG00000013528,ENSMMUG00000002680,ENSMMUG00000017593,ENSMMUG00000000261,ENSMMUG00000012486,ENSMMUG00000048630,ENSMMUG00000018940,ENSMMUG00000002043,ENSMMUG00000002630,…
GO:0004512	inositol-3-phosphate synthase activity	molecular_function	0.021527	1	1	524	1	18463	ENSMMUG00000021183
GO:0016872	intramolecular lyase activity	molecular_function	0.021527	1	1	524	1	18463	ENSMMUG00000021183
GO:0006750	glutathione biosynthetic process	biological_process	0.021539	1	2	524	7	18463	ENSMMUG00000000737,ENSMMUG00000017940
GO:0032051	clathrin light chain binding	molecular_function	0.021539	1	2	524	7	18463	ENSMMUG00000005432,ENSMMUG00000023038
GO:0060012	synaptic transmission, glycinergic	biological_process	0.021539	1	2	524	7	18463	ENSMMUG00000015158,ENSMMUG00000014704
GO:0050776	regulation of immune response	biological_process	0.021721	1	27	524	611	18463	ENSMMUG00000022994,ENSMMUG00000000729,ENSMMUG00000002043,ENSMMUG00000000453,ENSMMUG00000002630,ENSMMUG00000000951,ENSMMUG00000012486,ENSMMUG00000017593,ENSMMUG00000013528,ENSMMUG00000003907,ENSMMUG00000017150,ENSMMUG00000013803,ENSMMUG00000023033,ENSMMUG00000048207,ENSMMUG00000021650,ENSMMUG00000022198,ENSMMUG00000021447,ENSMMUG00000019206,ENSMMUG00000045600,ENSMMUG00000047772,ENSMMUG00000011527,…
GO:0070246	natural killer cell apoptotic process	biological_process	0.021754	1	1	524	1	18463	ENSMMUG00000009229
GO:0070247	regulation of natural killer cell apoptotic process	biological_process	0.021754	1	1	524	1	18463	ENSMMUG00000009229
GO:0032944	regulation of mononuclear cell proliferation	biological_process	0.021961	1	10	524	154	18463	ENSMMUG00000002043,ENSMMUG00000018940,ENSMMUG00000000730,ENSMMUG00000021447,ENSMMUG00000021650,ENSMMUG00000017593,ENSMMUG00000002680,ENSMMUG00000003533,ENSMMUG00000005727,ENSMMUG00000011659
GO:0097001	ceramide binding	molecular_function	0.022063	1	2	524	8	18463	ENSMMUG00000013875,ENSMMUG00000043781
GO:0032603	fractalkine production	biological_process	0.022376	1	1	524	1	18463	ENSMMUG00000028948
GO:0032644	regulation of fractalkine production	biological_process	0.022376	1	1	524	1	18463	ENSMMUG00000028948
GO:0032724	positive regulation of fractalkine production	biological_process	0.022376	1	1	524	1	18463	ENSMMUG00000028948
GO:0050751	fractalkine biosynthetic process	biological_process	0.022376	1	1	524	1	18463	ENSMMUG00000028948
GO:0050752	regulation of fractalkine biosynthetic process	biological_process	0.022376	1	1	524	1	18463	ENSMMUG00000028948
GO:0050754	positive regulation of fractalkine biosynthetic process	biological_process	0.022376	1	1	524	1	18463	ENSMMUG00000028948
GO:0050756	fractalkine metabolic process	biological_process	0.022376	1	1	524	1	18463	ENSMMUG00000028948
GO:0001505	regulation of neurotransmitter levels	biological_process	0.022409	1	10	524	150	18463	ENSMMUG00000018963,ENSMMUG00000014292,ENSMMUG00000005729,ENSMMUG00000015663,ENSMMUG00000009683,ENSMMUG00000009470,ENSMMUG00000048207,ENSMMUG00000020277,ENSMMUG00000007972,ENSMMUG00000015158
GO:0050905	neuromuscular process	biological_process	0.022625	1	7	524	91	18463	ENSMMUG00000009683,ENSMMUG00000009470,ENSMMUG00000022869,ENSMMUG00000022546,ENSMMUG00000014704,ENSMMUG00000001661,ENSMMUG00000010695
GO:0050853	B cell receptor signaling pathway	biological_process	0.022801	1	6	524	87	18463	ENSMMUG00000002043,ENSMMUG00000047772,ENSMMUG00000002630,ENSMMUG00000003907,ENSMMUG00000019206,ENSMMUG00000020847
GO:0002510	central B cell tolerance induction	biological_process	0.022836	1	1	524	1	18463	ENSMMUG00000003533
GO:0002646	regulation of central tolerance induction	biological_process	0.022836	1	1	524	1	18463	ENSMMUG00000003533
GO:0002648	positive regulation of central tolerance induction	biological_process	0.022836	1	1	524	1	18463	ENSMMUG00000003533
GO:0002895	regulation of central B cell tolerance induction	biological_process	0.022836	1	1	524	1	18463	ENSMMUG00000003533
GO:0002897	positive regulation of central B cell tolerance induction	biological_process	0.022836	1	1	524	1	18463	ENSMMUG00000003533
GO:0072016	glomerular parietal epithelial cell development	biological_process	0.022836	1	1	524	1	18463	ENSMMUG00000003533
GO:1901246	regulation of lung ciliated cell differentiation	biological_process	0.022836	1	1	524	1	18463	ENSMMUG00000003533
GO:1901248	positive regulation of lung ciliated cell differentiation	biological_process	0.022836	1	1	524	1	18463	ENSMMUG00000003533
GO:0010604	positive regulation of macromolecule metabolic process	biological_process	0.022913	1	96	524	2618	18463	ENSMMUG00000039256,ENSMMUG00000010934,ENSMMUG00000011607,ENSMMUG00000002680,ENSMMUG00000008245,ENSMMUG00000021865,ENSMMUG00000006206,ENSMMUG00000012486,ENSMMUG00000010342,ENSMMUG00000020703,ENSMMUG00000002043,ENSMMUG00000014111,ENSMMUG00000005727,ENSMMUG00000001535,ENSMMUG00000013009,ENSMMUG00000003950,ENSMMUG00000016696,ENSMMUG00000020258,ENSMMUG00000022198,ENSMMUG00000000935,ENSMMUG00000003907,…
GO:0070227	lymphocyte apoptotic process	biological_process	0.023129	1	5	524	54	18463	ENSMMUG00000023033,ENSMMUG00000009229,ENSMMUG00000003907,ENSMMUG00000005727,ENSMMUG00000015800
GO:0002521	leukocyte differentiation	biological_process	0.023145	1	19	524	379	18463	ENSMMUG00000002043,ENSMMUG00000048630,ENSMMUG00000012486,ENSMMUG00000002472,ENSMMUG00000017593,ENSMMUG00000002680,ENSMMUG00000001037,ENSMMUG00000003907,ENSMMUG00000023033,ENSMMUG00000013803,ENSMMUG00000022198,ENSMMUG00000023190,ENSMMUG00000021650,ENSMMUG00000015072,ENSMMUG00000047772,ENSMMUG00000015663,ENSMMUG00000008742,ENSMMUG00000003533,ENSMMUG00000001763
GO:0048771	tissue remodeling	biological_process	0.023208	1	8	524	113	18463	ENSMMUG00000023033,ENSMMUG00000023479,ENSMMUG00000048630,ENSMMUG00000004475,ENSMMUG00000023190,ENSMMUG00000011317,ENSMMUG00000000537,ENSMMUG00000003907
GO:0045061	thymic T cell selection	biological_process	0.023228	1	3	524	19	18463	ENSMMUG00000022198,ENSMMUG00000021650,ENSMMUG00000017593
GO:0006810	transport	biological_process	0.023232	1	127	524	3571	18463	ENSMMUG00000021447,ENSMMUG00000023190,ENSMMUG00000014526,ENSMMUG00000012167,ENSMMUG00000015598,ENSMMUG00000011317,ENSMMUG00000003357,ENSMMUG00000015204,ENSMMUG00000019096,ENSMMUG00000018963,ENSMMUG00000017223,ENSMMUG00000013028,ENSMMUG00000001187,ENSMMUG00000019993,ENSMMUG00000015663,ENSMMUG00000011209,ENSMMUG00000016126,ENSMMUG00000041958,ENSMMUG00000020277,ENSMMUG00000028948,ENSMMUG00000018335,…
GO:0007165	signal transduction	biological_process	0.023239	1	145	524	4242	18463	ENSMMUG00000015931,ENSMMUG00000023390,ENSMMUG00000022994,ENSMMUG00000007972,ENSMMUG00000017150,ENSMMUG00000044736,ENSMMUG00000005502,ENSMMUG00000014603,ENSMMUG00000014166,ENSMMUG00000011265,ENSMMUG00000002371,ENSMMUG00000018367,ENSMMUG00000021650,ENSMMUG00000008338,ENSMMUG00000023033,ENSMMUG00000000972,ENSMMUG00000008742,ENSMMUG00000001661,ENSMMUG00000023550,ENSMMUG00000045352,ENSMMUG00000001037,…
GO:0006664	glycolipid metabolic process	biological_process	0.023254	1	6	524	74	18463	ENSMMUG00000015737,ENSMMUG00000022869,ENSMMUG00000003907,ENSMMUG00000003410,ENSMMUG00000010194,ENSMMUG00000013814
GO:1903509	liposaccharide metabolic process	biological_process	0.023254	1	6	524	74	18463	ENSMMUG00000003410,ENSMMUG00000013814,ENSMMUG00000010194,ENSMMUG00000015737,ENSMMUG00000003907,ENSMMUG00000022869
GO:0046661	male sex differentiation	biological_process	0.02344	1	7	524	90	18463	ENSMMUG00000044068,ENSMMUG00000014111,ENSMMUG00000005985,ENSMMUG00000018159,ENSMMUG00000012486,ENSMMUG00000003907,ENSMMUG00000019208
GO:0051443	positive regulation of ubiquitin-protein transferase activity	biological_process	0.023534	1	3	524	21	18463	ENSMMUG00000008245,ENSMMUG00000019870,ENSMMUG00000000605
GO:0030900	forebrain development	biological_process	0.023704	1	14	524	249	18463	ENSMMUG00000017496,ENSMMUG00000011607,ENSMMUG00000008400,ENSMMUG00000004467,ENSMMUG00000008443,ENSMMUG00000011332,ENSMMUG00000003907,ENSMMUG00000023674,ENSMMUG00000001008,ENSMMUG00000013803,ENSMMUG00000002651,ENSMMUG00000001661,ENSMMUG00000006931,ENSMMUG00000023550
GO:1990267	response to transition metal nanoparticle	biological_process	0.023865	1	5	524	58	18463	ENSMMUG00000023190,ENSMMUG00000014704,ENSMMUG00000016047,ENSMMUG00000012840,ENSMMUG00000011288
GO:0019901	protein kinase binding	molecular_function	0.023877	1	24	524	495	18463	ENSMMUG00000003957,ENSMMUG00000004419,ENSMMUG00000039029,ENSMMUG00000000791,ENSMMUG00000006581,ENSMMUG00000022116,ENSMMUG00000005727,ENSMMUG00000011527,ENSMMUG00000000951,ENSMMUG00000012486,ENSMMUG00000015931,ENSMMUG00000002630,ENSMMUG00000020032,ENSMMUG00000003942,ENSMMUG00000002453,ENSMMUG00000006049,ENSMMUG00000001037,ENSMMUG00000017150,ENSMMUG00000021380,ENSMMUG00000005985,ENSMMUG00000017496,…
GO:0043067	regulation of programmed cell death	biological_process	0.023879	1	41	524	977	18463	ENSMMUG00000000261,ENSMMUG00000046352,ENSMMUG00000011607,ENSMMUG00000015800,ENSMMUG00000019223,ENSMMUG00000004179,ENSMMUG00000012486,ENSMMUG00000001661,ENSMMUG00000006206,ENSMMUG00000023550,ENSMMUG00000013009,ENSMMUG00000011527,ENSMMUG00000001040,ENSMMUG00000011459,ENSMMUG00000006581,ENSMMUG00000013803,ENSMMUG00000013140,ENSMMUG00000017230,ENSMMUG00000048207,ENSMMUG00000017617,ENSMMUG00000014910,…
GO:0003779	actin binding	molecular_function	0.023892	1	19	524	373	18463	ENSMMUG00000001008,ENSMMUG00000042728,ENSMMUG00000004177,ENSMMUG00000023676,ENSMMUG00000007861,ENSMMUG00000002371,ENSMMUG00000000984,ENSMMUG00000002058,ENSMMUG00000005729,ENSMMUG00000017483,ENSMMUG00000020150,ENSMMUG00000006499,ENSMMUG00000002347,ENSMMUG00000007799,ENSMMUG00000022878,ENSMMUG00000001473,ENSMMUG00000008379,ENSMMUG00000004838,ENSMMUG00000018600
GO:1903307	positive regulation of regulated secretory pathway	biological_process	0.023951	1	3	524	20	18463	ENSMMUG00000011317,ENSMMUG00000000951,ENSMMUG00000048207
GO:0051649	establishment of localization in cell	biological_process	0.024456	1	78	524	2065	18463	ENSMMUG00000020674,ENSMMUG00000005432,ENSMMUG00000015260,ENSMMUG00000020703,ENSMMUG00000002043,ENSMMUG00000008015,ENSMMUG00000006499,ENSMMUG00000008400,ENSMMUG00000003950,ENSMMUG00000048207,ENSMMUG00000021842,ENSMMUG00000006398,ENSMMUG00000007513,ENSMMUG00000003907,ENSMMUG00000022010,ENSMMUG00000002453,ENSMMUG00000002958,ENSMMUG00000011659,ENSMMUG00000018781,ENSMMUG00000005985,ENSMMUG00000020277,…
GO:0072332	intrinsic apoptotic signaling pathway by p53 class mediator	biological_process	0.024462	1	5	524	54	18463	ENSMMUG00000022198,ENSMMUG00000023550,ENSMMUG00000003907,ENSMMUG00000046352,ENSMMUG00000014531
GO:0001764	neuron migration	biological_process	0.024528	1	8	524	113	18463	ENSMMUG00000012182,ENSMMUG00000006931,ENSMMUG00000001247,ENSMMUG00000009745,ENSMMUG00000003907,ENSMMUG00000017496,ENSMMUG00000011607,ENSMMUG00000013272
GO:0006818	hydrogen transport	biological_process	0.024747	1	9	524	170	18463	ENSMMUG00000012840,ENSMMUG00000012167,ENSMMUG00000022198,ENSMMUG00000023190,ENSMMUG00000040562,ENSMMUG00000019096,ENSMMUG00000000478,ENSMMUG00000014535,ENSMMUG00000017427
GO:0015992	proton transport	biological_process	0.024747	1	9	524	170	18463	ENSMMUG00000012840,ENSMMUG00000012167,ENSMMUG00000023190,ENSMMUG00000022198,ENSMMUG00000040562,ENSMMUG00000014535,ENSMMUG00000017427,ENSMMUG00000019096,ENSMMUG00000000478
GO:0046649	lymphocyte activation	biological_process	0.024789	1	24	524	529	18463	ENSMMUG00000000261,ENSMMUG00000002472,ENSMMUG00000017593,ENSMMUG00000001037,ENSMMUG00000003907,ENSMMUG00000011659,ENSMMUG00000002043,ENSMMUG00000018940,ENSMMUG00000000730,ENSMMUG00000012486,ENSMMUG00000047772,ENSMMUG00000015663,ENSMMUG00000008742,ENSMMUG00000003533,ENSMMUG00000005727,ENSMMUG00000001763,ENSMMUG00000004419,ENSMMUG00000023033,ENSMMUG00000013803,ENSMMUG00000023190,ENSMMUG00000022198,…
GO:0098805	whole membrane	cellular_component	0.024825	1	48	524	1137	18463	ENSMMUG00000023674,ENSMMUG00000001008,ENSMMUG00000006398,ENSMMUG00000048207,ENSMMUG00000016281,ENSMMUG00000047772,ENSMMUG00000011527,ENSMMUG00000002993,ENSMMUG00000014704,ENSMMUG00000002043,ENSMMUG00000016539,ENSMMUG00000017483,ENSMMUG00000001661,ENSMMUG00000017496,ENSMMUG00000022041,ENSMMUG00000008379,ENSMMUG00000005432,ENSMMUG00000023033,ENSMMUG00000002377,ENSMMUG00000039029,ENSMMUG00000023515,…
GO:0051051	negative regulation of transport	biological_process	0.024837	1	16	524	305	18463	ENSMMUG00000016126,ENSMMUG00000006623,ENSMMUG00000018973,ENSMMUG00000014409,ENSMMUG00000009956,ENSMMUG00000048630,ENSMMUG00000002453,ENSMMUG00000009683,ENSMMUG00000007811,ENSMMUG00000005502,ENSMMUG00000021447,ENSMMUG00000014166,ENSMMUG00000015598,ENSMMUG00000013875,ENSMMUG00000003357,ENSMMUG00000011288
GO:0051716	cellular response to stimulus	biological_process	0.025025	1	184	524	5503	18463	ENSMMUG00000002993,ENSMMUG00000011459,ENSMMUG00000039133,ENSMMUG00000006581,ENSMMUG00000014704,ENSMMUG00000010468,ENSMMUG00000013803,ENSMMUG00000003957,ENSMMUG00000017610,ENSMMUG00000019206,ENSMMUG00000015072,ENSMMUG00000002808,ENSMMUG00000007754,ENSMMUG00000017593,ENSMMUG00000001820,ENSMMUG00000001037,ENSMMUG00000040675,ENSMMUG00000015778,ENSMMUG00000001661,ENSMMUG00000008428,ENSMMUG00000045352,…
GO:0035082	axoneme assembly	biological_process	0.025138	1	5	524	51	18463	ENSMMUG00000012028,ENSMMUG00000020974,ENSMMUG00000005233,ENSMMUG00000016505,ENSMMUG00000003297
GO:0009628	response to abiotic stimulus	biological_process	0.025229	1	30	524	668	18463	ENSMMUG00000012167,ENSMMUG00000012840,ENSMMUG00000018978,ENSMMUG00000018367,ENSMMUG00000022198,ENSMMUG00000048128,ENSMMUG00000006455,ENSMMUG00000022595,ENSMMUG00000023033,ENSMMUG00000005727,ENSMMUG00000011459,ENSMMUG00000014531,ENSMMUG00000017799,ENSMMUG00000001197,ENSMMUG00000017427,ENSMMUG00000001661,ENSMMUG00000049018,ENSMMUG00000003314,ENSMMUG00000010342,ENSMMUG00000004475,ENSMMUG00000003942,…
GO:0022037	metencephalon development	biological_process	0.025281	1	6	524	74	18463	ENSMMUG00000017593,ENSMMUG00000002651,ENSMMUG00000015155,ENSMMUG00000001661,ENSMMUG00000004467,ENSMMUG00000018986
GO:0002645	positive regulation of tolerance induction	biological_process	0.025448	1	2	524	8	18463	ENSMMUG00000003533,ENSMMUG00000017593
GO:0009888	tissue development	biological_process	0.025468	1	57	524	1421	18463	ENSMMUG00000008338,ENSMMUG00000014526,ENSMMUG00000023190,ENSMMUG00000022824,ENSMMUG00000012585,ENSMMUG00000003104,ENSMMUG00000010695,ENSMMUG00000015607,ENSMMUG00000004401,ENSMMUG00000003902,ENSMMUG00000009470,ENSMMUG00000018963,ENSMMUG00000022116,ENSMMUG00000022888,ENSMMUG00000004475,ENSMMUG00000001121,ENSMMUG00000022240,ENSMMUG00000002347,ENSMMUG00000019870,ENSMMUG00000000951,ENSMMUG00000014984,…
GO:0002443	leukocyte mediated immunity	biological_process	0.025679	1	14	524	282	18463	ENSMMUG00000000729,ENSMMUG00000002043,ENSMMUG00000028948,ENSMMUG00000048207,ENSMMUG00000000951,ENSMMUG00000014664,ENSMMUG00000021447,ENSMMUG00000023190,ENSMMUG00000022041,ENSMMUG00000045600,ENSMMUG00000011527,ENSMMUG00000014381,ENSMMUG00000011459,ENSMMUG00000003533
GO:0032501	multicellular organismal process	biological_process	0.025681	1	167	524	4889	18463	ENSMMUG00000023190,ENSMMUG00000007861,ENSMMUG00000014526,ENSMMUG00000022888,ENSMMUG00000000151,ENSMMUG00000018963,ENSMMUG00000011209,ENSMMUG00000001894,ENSMMUG00000016126,ENSMMUG00000002347,ENSMMUG00000003493,ENSMMUG00000022240,ENSMMUG00000020974,ENSMMUG00000043515,ENSMMUG00000008443,ENSMMUG00000018986,ENSMMUG00000002453,ENSMMUG00000013100,ENSMMUG00000006495,ENSMMUG00000006931,ENSMMUG00000010547,…
GO:0002444	myeloid leukocyte mediated immunity	biological_process	0.02575	1	5	524	54	18463	ENSMMUG00000000951,ENSMMUG00000048207,ENSMMUG00000028948,ENSMMUG00000011459,ENSMMUG00000022041
GO:0047402	protein-glucosylgalactosylhydroxylysine glucosidase activity	molecular_function	0.025943	1	1	524	1	18463	ENSMMUG00000004625
GO:0003338	metanephros morphogenesis	biological_process	0.025966	1	3	524	22	18463	ENSMMUG00000048630,ENSMMUG00000018963,ENSMMUG00000003533
GO:1900110	negative regulation of histone H3-K9 dimethylation	biological_process	0.025982	1	1	524	1	18463	ENSMMUG00000022116
GO:0048489	synaptic vesicle transport	biological_process	0.026196	1	9	524	132	18463	ENSMMUG00000007972,ENSMMUG00000048207,ENSMMUG00000000137,ENSMMUG00000012182,ENSMMUG00000015663,ENSMMUG00000009683,ENSMMUG00000007811,ENSMMUG00000005729,ENSMMUG00000014292
GO:0097480	establishment of synaptic vesicle localization	biological_process	0.026196	1	9	524	132	18463	ENSMMUG00000012182,ENSMMUG00000048207,ENSMMUG00000000137,ENSMMUG00000007972,ENSMMUG00000005729,ENSMMUG00000014292,ENSMMUG00000009683,ENSMMUG00000007811,ENSMMUG00000015663
GO:0044765	single-organism transport	biological_process	0.026243	1	115	524	3220	18463	ENSMMUG00000001538,ENSMMUG00000007513,ENSMMUG00000021842,ENSMMUG00000006398,ENSMMUG00000017944,ENSMMUG00000022198,ENSMMUG00000012840,ENSMMUG00000048207,ENSMMUG00000003950,ENSMMUG00000008400,ENSMMUG00000006285,ENSMMUG00000038358,ENSMMUG00000006499,ENSMMUG00000008015,ENSMMUG00000002043,ENSMMUG00000010342,ENSMMUG00000021787,ENSMMUG00000020703,ENSMMUG00000015260,ENSMMUG00000012486,ENSMMUG00000018031,…
GO:0002684	positive regulation of immune system process	biological_process	0.026245	1	32	524	757	18463	ENSMMUG00000003942,ENSMMUG00000003907,ENSMMUG00000017150,ENSMMUG00000000729,ENSMMUG00000003314,ENSMMUG00000022994,ENSMMUG00000000951,ENSMMUG00000000730,ENSMMUG00000045600,ENSMMUG00000015663,ENSMMUG00000018322,ENSMMUG00000009786,ENSMMUG00000008742,ENSMMUG00000023033,ENSMMUG00000021650,ENSMMUG00000017593,ENSMMUG00000002680,ENSMMUG00000018940,ENSMMUG00000048630,ENSMMUG00000002043,ENSMMUG00000002630,…
GO:1902337	regulation of apoptotic process involved in morphogenesis	biological_process	0.026455	1	2	524	9	18463	ENSMMUG00000003907,ENSMMUG00000021447
GO:0051023	regulation of immunoglobulin secretion	biological_process	0.026501	1	2	524	9	18463	ENSMMUG00000048207,ENSMMUG00000011527
GO:0001666	response to hypoxia	biological_process	0.026557	1	9	524	135	18463	ENSMMUG00000044736,ENSMMUG00000011607,ENSMMUG00000008245,ENSMMUG00000001197,ENSMMUG00000012167,ENSMMUG00000004475,ENSMMUG00000006455,ENSMMUG00000003314,ENSMMUG00000023033
GO:0042285	xylosyltransferase activity	molecular_function	0.026564	1	2	524	8	18463	ENSMMUG00000017226,ENSMMUG00000002611
GO:0002446	neutrophil mediated immunity	biological_process	0.026587	1	3	524	21	18463	ENSMMUG00000022041,ENSMMUG00000000951,ENSMMUG00000028948
GO:0090494	dopamine uptake	biological_process	0.026589	1	2	524	8	18463	ENSMMUG00000001187,ENSMMUG00000018963
GO:0070663	regulation of leukocyte proliferation	biological_process	0.026662	1	10	524	159	18463	ENSMMUG00000002043,ENSMMUG00000018940,ENSMMUG00000021447,ENSMMUG00000000730,ENSMMUG00000021650,ENSMMUG00000017593,ENSMMUG00000002680,ENSMMUG00000003533,ENSMMUG00000005727,ENSMMUG00000011659
GO:0031330	negative regulation of cellular catabolic process	biological_process	0.026689	1	10	524	161	18463	ENSMMUG00000016126,ENSMMUG00000006623,ENSMMUG00000018978,ENSMMUG00000047327,ENSMMUG00000007972,ENSMMUG00000013875,ENSMMUG00000005729,ENSMMUG00000011659,ENSMMUG00000010934,ENSMMUG00000008048
GO:0048511	rhythmic process	biological_process	0.026754	1	11	524	183	18463	ENSMMUG00000007972,ENSMMUG00000049018,ENSMMUG00000013803,ENSMMUG00000018329,ENSMMUG00000022240,ENSMMUG00000014111,ENSMMUG00000022160,ENSMMUG00000005985,ENSMMUG00000010122,ENSMMUG00000003907,ENSMMUG00000002453
GO:0015850	organic hydroxy compound transport	biological_process	0.026754	1	11	524	185	18463	ENSMMUG00000001538,ENSMMUG00000003314,ENSMMUG00000022994,ENSMMUG00000003357,ENSMMUG00000016126,ENSMMUG00000012742,ENSMMUG00000015598,ENSMMUG00000001187,ENSMMUG00000009126,ENSMMUG00000018299,ENSMMUG00000018963
GO:0045118	azole transporter activity	molecular_function	0.026776	1	2	524	8	18463	ENSMMUG00000010342,ENSMMUG00000018031
GO:0046903	secretion	biological_process	0.026956	1	34	524	788	18463	ENSMMUG00000002453,ENSMMUG00000003942,ENSMMUG00000017150,ENSMMUG00000009683,ENSMMUG00000000951,ENSMMUG00000020277,ENSMMUG00000007972,ENSMMUG00000018973,ENSMMUG00000007960,ENSMMUG00000005729,ENSMMUG00000015663,ENSMMUG00000017134,ENSMMUG00000013028,ENSMMUG00000021650,ENSMMUG00000011317,ENSMMUG00000015598,ENSMMUG00000023190,ENSMMUG00000021447,ENSMMUG00000013875,ENSMMUG00000018879,ENSMMUG00000014292,…
GO:0019900	kinase binding	molecular_function	0.026959	1	26	524	552	18463	ENSMMUG00000002630,ENSMMUG00000015931,ENSMMUG00000012486,ENSMMUG00000000951,ENSMMUG00000017496,ENSMMUG00000013100,ENSMMUG00000008245,ENSMMUG00000006773,ENSMMUG00000021380,ENSMMUG00000005985,ENSMMUG00000012340,ENSMMUG00000001037,ENSMMUG00000017150,ENSMMUG00000020032,ENSMMUG00000002453,ENSMMUG00000006049,ENSMMUG00000003942,ENSMMUG00000004419,ENSMMUG00000039029,ENSMMUG00000003957,ENSMMUG00000003104,…
GO:0007266	Rho protein signal transduction	biological_process	0.027252	1	11	524	182	18463	ENSMMUG00000022010,ENSMMUG00000011332,ENSMMUG00000001037,ENSMMUG00000017214,ENSMMUG00000014603,ENSMMUG00000015072,ENSMMUG00000019145,ENSMMUG00000016126,ENSMMUG00000003957,ENSMMUG00000017483,ENSMMUG00000023390
GO:0001775	cell activation	biological_process	0.027279	1	30	524	699	18463	ENSMMUG00000022198,ENSMMUG00000023190,ENSMMUG00000021447,ENSMMUG00000015598,ENSMMUG00000021650,ENSMMUG00000015072,ENSMMUG00000048207,ENSMMUG00000004419,ENSMMUG00000023033,ENSMMUG00000013803,ENSMMUG00000003533,ENSMMUG00000011459,ENSMMUG00000008742,ENSMMUG00000005727,ENSMMUG00000001763,ENSMMUG00000047772,ENSMMUG00000015663,ENSMMUG00000012486,ENSMMUG00000000730,ENSMMUG00000000951,ENSMMUG00000028948,…
GO:0060271	cilium morphogenesis	biological_process	0.027307	1	14	524	240	18463	ENSMMUG00000016505,ENSMMUG00000003533,ENSMMUG00000011332,ENSMMUG00000001187,ENSMMUG00000011967,ENSMMUG00000006980,ENSMMUG00000005233,ENSMMUG00000020258,ENSMMUG00000003297,ENSMMUG00000002377,ENSMMUG00000001008,ENSMMUG00000020974,ENSMMUG00000012028,ENSMMUG00000000138
GO:0031669	cellular response to nutrient levels	biological_process	0.027367	1	15	524	280	18463	ENSMMUG00000008048,ENSMMUG00000010934,ENSMMUG00000030914,ENSMMUG00000019993,ENSMMUG00000002808,ENSMMUG00000018335,ENSMMUG00000006623,ENSMMUG00000023190,ENSMMUG00000041958,ENSMMUG00000022824,ENSMMUG00000009956,ENSMMUG00000003314,ENSMMUG00000010342,ENSMMUG00000003357,ENSMMUG00000023674
GO:0005871	kinesin complex	cellular_component	0.027483	1	5	524	52	18463	ENSMMUG00000005921,ENSMMUG00000008837,ENSMMUG00000006803,ENSMMUG00000022520,ENSMMUG00000013651
GO:0047918	GDP-mannose 3,5-epimerase activity	molecular_function	0.027533	1	1	524	1	18463	ENSMMUG00000014664
GO:0050577	GDP-L-fucose synthase activity	molecular_function	0.027533	1	1	524	1	18463	ENSMMUG00000014664
GO:0055090	acylglycerol homeostasis	biological_process	0.027569	1	3	524	23	18463	ENSMMUG00000016126,ENSMMUG00000015598,ENSMMUG00000019993
GO:0070328	triglyceride homeostasis	biological_process	0.027569	1	3	524	23	18463	ENSMMUG00000015598,ENSMMUG00000016126,ENSMMUG00000019993
GO:0097027	ubiquitin-protein transferase activator activity	molecular_function	0.027641	1	2	524	9	18463	ENSMMUG00000016417,ENSMMUG00000019870
GO:0031643	positive regulation of myelination	biological_process	0.027718	1	2	524	8	18463	ENSMMUG00000021447,ENSMMUG00000017617
GO:0003712	transcription cofactor activity	molecular_function	0.027759	1	19	524	389	18463	ENSMMUG00000000935,ENSMMUG00000048128,ENSMMUG00000009041,ENSMMUG00000019923,ENSMMUG00000015598,ENSMMUG00000008323,ENSMMUG00000003950,ENSMMUG00000008281,ENSMMUG00000004401,ENSMMUG00000005727,ENSMMUG00000022240,ENSMMUG00000049018,ENSMMUG00000006070,ENSMMUG00000012486,ENSMMUG00000009098,ENSMMUG00000044736,ENSMMUG00000015800,ENSMMUG00000019208,ENSMMUG00000039256
GO:0036293	response to decreased oxygen levels	biological_process	0.027773	1	9	524	136	18463	ENSMMUG00000023033,ENSMMUG00000004475,ENSMMUG00000003314,ENSMMUG00000006455,ENSMMUG00000012167,ENSMMUG00000008245,ENSMMUG00000001197,ENSMMUG00000044736,ENSMMUG00000011607
GO:1903037	regulation of leukocyte cell-cell adhesion	biological_process	0.027837	1	13	524	229	18463	ENSMMUG00000003533,ENSMMUG00000011659,ENSMMUG00000000261,ENSMMUG00000002472,ENSMMUG00000017593,ENSMMUG00000015663,ENSMMUG00000012486,ENSMMUG00000021447,ENSMMUG00000000730,ENSMMUG00000021650,ENSMMUG00000002043,ENSMMUG00000023033,ENSMMUG00000018940
GO:0018401	peptidyl-proline hydroxylation to 4-hydroxy-L-proline	biological_process	0.027868	1	2	524	8	18463	ENSMMUG00000001197,ENSMMUG00000006130
GO:0031545	peptidyl-proline 4-dioxygenase activity	molecular_function	0.027868	1	2	524	8	18463	ENSMMUG00000006130,ENSMMUG00000001197
GO:0090649	response to oxygen-glucose deprivation	biological_process	0.027931	1	1	524	1	18463	ENSMMUG00000003314
GO:0090650	cellular response to oxygen-glucose deprivation	biological_process	0.027931	1	1	524	1	18463	ENSMMUG00000003314
GO:0042393	histone binding	molecular_function	0.028184	1	11	524	192	18463	ENSMMUG00000004762,ENSMMUG00000008281,ENSMMUG00000004401,ENSMMUG00000014102,ENSMMUG00000022116,ENSMMUG00000015800,ENSMMUG00000016417,ENSMMUG00000005727,ENSMMUG00000021221,ENSMMUG00000023138,ENSMMUG00000003493
GO:0005328	neurotransmitter:sodium symporter activity	molecular_function	0.028241	1	3	524	20	18463	ENSMMUG00000012742,ENSMMUG00000010935,ENSMMUG00000015158
GO:2001267	regulation of cysteine-type endopeptidase activity involved in apoptotic signaling pathway	biological_process	0.028337	1	2	524	9	18463	ENSMMUG00000003907,ENSMMUG00000022116
GO:0070228	regulation of lymphocyte apoptotic process	biological_process	0.02835	1	4	524	39	18463	ENSMMUG00000003907,ENSMMUG00000015800,ENSMMUG00000023033,ENSMMUG00000009229
GO:0016999	antibiotic metabolic process	biological_process	0.028406	1	1	524	1	18463	ENSMMUG00000014910
GO:0046624	sphingolipid transporter activity	molecular_function	0.028566	1	2	524	9	18463	ENSMMUG00000043781,ENSMMUG00000013875
GO:0035627	ceramide transport	biological_process	0.02861	1	2	524	9	18463	ENSMMUG00000043781,ENSMMUG00000013875
GO:0060621	negative regulation of cholesterol import	biological_process	0.028716	1	1	524	2	18463	ENSMMUG00000016126
GO:2000910	negative regulation of sterol import	biological_process	0.028716	1	1	524	2	18463	ENSMMUG00000016126
GO:0044088	regulation of vacuole organization	biological_process	0.028845	1	4	524	39	18463	ENSMMUG00000006623,ENSMMUG00000018335,ENSMMUG00000008048,ENSMMUG00000009956
GO:0060068	vagina development	biological_process	0.028981	1	2	524	9	18463	ENSMMUG00000013803,ENSMMUG00000003907
GO:0043197	dendritic spine	cellular_component	0.029217	1	6	524	76	18463	ENSMMUG00000001661,ENSMMUG00000005729,ENSMMUG00000006950,ENSMMUG00000048207,ENSMMUG00000017593,ENSMMUG00000002993
GO:0008630	intrinsic apoptotic signaling pathway in response to DNA damage	biological_process	0.029303	1	6	524	78	18463	ENSMMUG00000018367,ENSMMUG00000021447,ENSMMUG00000003907,ENSMMUG00000023550,ENSMMUG00000005985,ENSMMUG00000014531
GO:0032976	release of matrix enzymes from mitochondria	biological_process	0.029497	1	1	524	1	18463	ENSMMUG00000003907
GO:0097144	BAX complex	cellular_component	0.029497	1	1	524	1	18463	ENSMMUG00000003907
GO:0097296	activation of cysteine-type endopeptidase activity involved in apoptotic signaling pathway	biological_process	0.029497	1	1	524	1	18463	ENSMMUG00000003907
GO:1990117	B cell receptor apoptotic signaling pathway	biological_process	0.029497	1	1	524	1	18463	ENSMMUG00000003907
GO:0060349	bone morphogenesis	biological_process	0.029516	1	7	524	98	18463	ENSMMUG00000003942,ENSMMUG00000016696,ENSMMUG00000012486,ENSMMUG00000004626,ENSMMUG00000003902,ENSMMUG00000004401,ENSMMUG00000023479
GO:0004879	RNA polymerase II transcription factor activity, ligand-activated sequence-specific DNA binding	molecular_function	0.02955	1	4	524	36	18463	ENSMMUG00000014111,ENSMMUG00000011607,ENSMMUG00000012486,ENSMMUG00000015598
GO:0098531	transcription factor activity, direct ligand regulated sequence-specific DNA binding	molecular_function	0.02955	1	4	524	36	18463	ENSMMUG00000011607,ENSMMUG00000014111,ENSMMUG00000015598,ENSMMUG00000012486
GO:0042129	regulation of T cell proliferation	biological_process	0.029555	1	8	524	116	18463	ENSMMUG00000021447,ENSMMUG00000000730,ENSMMUG00000021650,ENSMMUG00000002043,ENSMMUG00000018940,ENSMMUG00000003533,ENSMMUG00000011659,ENSMMUG00000017593
GO:0003924	GTPase activity	molecular_function	0.029601	1	15	524	311	18463	ENSMMUG00000011580,ENSMMUG00000017134,ENSMMUG00000001040,ENSMMUG00000011332,ENSMMUG00000015204,ENSMMUG00000001037,ENSMMUG00000022010,ENSMMUG00000003957,ENSMMUG00000014216,ENSMMUG00000021842,ENSMMUG00000006398,ENSMMUG00000008890,ENSMMUG00000012164,ENSMMUG00000006980,ENSMMUG00000011317
GO:0044798	nuclear transcription factor complex	cellular_component	0.029791	1	10	524	170	18463	ENSMMUG00000012486,ENSMMUG00000015598,ENSMMUG00000023550,ENSMMUG00000020258,ENSMMUG00000022240,ENSMMUG00000014111,ENSMMUG00000013101,ENSMMUG00000019208,ENSMMUG00000022546,ENSMMUG00000004401
GO:0030100	regulation of endocytosis	biological_process	0.03001	1	10	524	161	18463	ENSMMUG00000007811,ENSMMUG00000006623,ENSMMUG00000028948,ENSMMUG00000016126,ENSMMUG00000023038,ENSMMUG00000014409,ENSMMUG00000007972,ENSMMUG00000009956,ENSMMUG00000000972,ENSMMUG00000015911
GO:0014069	postsynaptic density	cellular_component	0.030563	1	9	524	133	18463	ENSMMUG00000006225,ENSMMUG00000002993,ENSMMUG00000008379,ENSMMUG00000011459,ENSMMUG00000006950,ENSMMUG00000007972,ENSMMUG00000015911,ENSMMUG00000002808,ENSMMUG00000001661
GO:0090493	catecholamine uptake	biological_process	0.030566	1	2	524	9	18463	ENSMMUG00000018963,ENSMMUG00000001187
GO:0050865	regulation of cell activation	biological_process	0.03077	1	20	524	425	18463	ENSMMUG00000023033,ENSMMUG00000013803,ENSMMUG00000021447,ENSMMUG00000048207,ENSMMUG00000021650,ENSMMUG00000015598,ENSMMUG00000015663,ENSMMUG00000005727,ENSMMUG00000011459,ENSMMUG00000008742,ENSMMUG00000003533,ENSMMUG00000002043,ENSMMUG00000018940,ENSMMUG00000000730,ENSMMUG00000012486,ENSMMUG00000000951,ENSMMUG00000002472,ENSMMUG00000000261,ENSMMUG00000017593,ENSMMUG00000011659
GO:0006959	humoral immune response	biological_process	0.030782	1	8	524	150	18463	ENSMMUG00000008742,ENSMMUG00000003533,ENSMMUG00000018322,ENSMMUG00000028948,ENSMMUG00000045298,ENSMMUG00000000729,ENSMMUG00000002701,ENSMMUG00000002043
GO:0016230	sphingomyelin phosphodiesterase activator activity	molecular_function	0.030878	1	1	524	1	18463	ENSMMUG00000048207
GO:0043311	positive regulation of eosinophil degranulation	biological_process	0.030878	1	1	524	1	18463	ENSMMUG00000048207
GO:1902568	positive regulation of eosinophil activation	biological_process	0.030878	1	1	524	1	18463	ENSMMUG00000048207
GO:0033365	protein localization to organelle	biological_process	0.030966	1	27	524	594	18463	ENSMMUG00000004401,ENSMMUG00000008400,ENSMMUG00000015663,ENSMMUG00000019993,ENSMMUG00000003950,ENSMMUG00000001187,ENSMMUG00000022888,ENSMMUG00000022116,ENSMMUG00000013101,ENSMMUG00000010468,ENSMMUG00000023674,ENSMMUG00000008931,ENSMMUG00000010547,ENSMMUG00000003104,ENSMMUG00000022198,ENSMMUG00000014603,ENSMMUG00000046352,ENSMMUG00000008245,ENSMMUG00000002453,ENSMMUG00000003907,ENSMMUG00000017150,…
GO:0070513	death domain binding	molecular_function	0.031068	1	2	524	10	18463	ENSMMUG00000005985,ENSMMUG00000003907
GO:0005309	creatine:sodium symporter activity	molecular_function	0.031096	1	1	524	1	18463	ENSMMUG00000012742
GO:0042752	regulation of circadian rhythm	biological_process	0.031187	1	6	524	74	18463	ENSMMUG00000002453,ENSMMUG00000007972,ENSMMUG00000049018,ENSMMUG00000010122,ENSMMUG00000018329,ENSMMUG00000022240
GO:0019402	galactitol metabolic process	biological_process	0.031304	1	1	524	1	18463	ENSMMUG00000021765
GO:0061623	glycolytic process from galactose	biological_process	0.031304	1	1	524	1	18463	ENSMMUG00000021765
GO:0030348	syntaxin-3 binding	molecular_function	0.031329	1	1	524	1	18463	ENSMMUG00000022041
GO:0061052	negative regulation of cell growth involved in cardiac muscle cell development	biological_process	0.03137	1	1	524	1	18463	ENSMMUG00000021977
GO:0007269	neurotransmitter secretion	biological_process	0.031554	1	8	524	116	18463	ENSMMUG00000005729,ENSMMUG00000014292,ENSMMUG00000015663,ENSMMUG00000009683,ENSMMUG00000048207,ENSMMUG00000020277,ENSMMUG00000007972,ENSMMUG00000015158
GO:0043394	proteoglycan binding	molecular_function	0.031639	1	3	524	22	18463	ENSMMUG00000028948,ENSMMUG00000017427,ENSMMUG00000000537
GO:0002902	regulation of B cell apoptotic process	biological_process	0.031729	1	2	524	10	18463	ENSMMUG00000015800,ENSMMUG00000003907
GO:0046983	protein dimerization activity	molecular_function	0.031739	1	39	524	979	18463	ENSMMUG00000020258,ENSMMUG00000017617,ENSMMUG00000016696,ENSMMUG00000002808,ENSMMUG00000013101,ENSMMUG00000013803,ENSMMUG00000001297,ENSMMUG00000011567,ENSMMUG00000001535,ENSMMUG00000047772,ENSMMUG00000021865,ENSMMUG00000013220,ENSMMUG00000023550,ENSMMUG00000012486,ENSMMUG00000018907,ENSMMUG00000011607,ENSMMUG00000008379,ENSMMUG00000002680,ENSMMUG00000017593,ENSMMUG00000013270,ENSMMUG00000003357,…
GO:1901676	positive regulation of histone H3-K27 acetylation	biological_process	0.031775	1	1	524	1	18463	ENSMMUG00000048630
GO:1902591	single-organism membrane budding	biological_process	0.031783	1	4	524	40	18463	ENSMMUG00000006398,ENSMMUG00000015663,ENSMMUG00000001187,ENSMMUG00000002377
GO:0071496	cellular response to external stimulus	biological_process	0.031871	1	17	524	335	18463	ENSMMUG00000010342,ENSMMUG00000003314,ENSMMUG00000009956,ENSMMUG00000041958,ENSMMUG00000018335,ENSMMUG00000006623,ENSMMUG00000010934,ENSMMUG00000011607,ENSMMUG00000023674,ENSMMUG00000003357,ENSMMUG00000022824,ENSMMUG00000023190,ENSMMUG00000002808,ENSMMUG00000019993,ENSMMUG00000030914,ENSMMUG00000008048,ENSMMUG00000011332
GO:0098609	cell-cell adhesion	biological_process	0.03202	1	30	524	672	18463	ENSMMUG00000006225,ENSMMUG00000015663,ENSMMUG00000003533,ENSMMUG00000001297,ENSMMUG00000001763,ENSMMUG00000014656,ENSMMUG00000004419,ENSMMUG00000023033,ENSMMUG00000013803,ENSMMUG00000006931,ENSMMUG00000022198,ENSMMUG00000023190,ENSMMUG00000021447,ENSMMUG00000021650,ENSMMUG00000007754,ENSMMUG00000015072,ENSMMUG00000017230,ENSMMUG00000002472,ENSMMUG00000000261,ENSMMUG00000017593,ENSMMUG00000001037,…
GO:0000989	transcription factor activity, transcription factor binding	molecular_function	0.03207	1	19	524	395	18463	ENSMMUG00000049018,ENSMMUG00000022240,ENSMMUG00000006070,ENSMMUG00000012486,ENSMMUG00000044736,ENSMMUG00000009098,ENSMMUG00000039256,ENSMMUG00000019208,ENSMMUG00000015800,ENSMMUG00000000935,ENSMMUG00000019923,ENSMMUG00000015598,ENSMMUG00000009041,ENSMMUG00000048128,ENSMMUG00000008281,ENSMMUG00000004401,ENSMMUG00000003950,ENSMMUG00000008323,ENSMMUG00000005727
GO:1904206	positive regulation of skeletal muscle hypertrophy	biological_process	0.032071	1	1	524	1	18463	ENSMMUG00000017202
GO:0023057	negative regulation of signaling	biological_process	0.032128	1	38	524	897	18463	ENSMMUG00000011459,ENSMMUG00000011332,ENSMMUG00000008672,ENSMMUG00000014704,ENSMMUG00000013009,ENSMMUG00000030914,ENSMMUG00000022198,ENSMMUG00000002808,ENSMMUG00000023674,ENSMMUG00000013803,ENSMMUG00000015800,ENSMMUG00000001037,ENSMMUG00000008245,ENSMMUG00000017593,ENSMMUG00000010122,ENSMMUG00000011607,ENSMMUG00000046352,ENSMMUG00000048630,ENSMMUG00000022888,ENSMMUG00000001888,ENSMMUG00000000605,…
GO:0042694	muscle cell fate specification	biological_process	0.032142	1	1	524	1	18463	ENSMMUG00000002347
GO:0043276	anoikis	biological_process	0.032188	1	3	524	22	18463	ENSMMUG00000023550,ENSMMUG00000002808,ENSMMUG00000022198
GO:0031929	TOR signaling	biological_process	0.032234	1	7	524	96	18463	ENSMMUG00000022198,ENSMMUG00000022116,ENSMMUG00000021650,ENSMMUG00000002808,ENSMMUG00000030914,ENSMMUG00000023674,ENSMMUG00000019993
GO:0071757	hexameric IgM immunoglobulin complex	cellular_component	0.032335	1	1	524	1	18463	ENSMMUG00000045298
GO:0008061	chitin binding	molecular_function	0.032467	1	2	524	9	18463	ENSMMUG00000003618,ENSMMUG00000008709
GO:0009056	catabolic process	biological_process	0.032515	1	70	524	1873	18463	ENSMMUG00000015258,ENSMMUG00000047327,ENSMMUG00000009956,ENSMMUG00000015778,ENSMMUG00000000537,ENSMMUG00000046352,ENSMMUG00000010122,ENSMMUG00000017610,ENSMMUG00000019551,ENSMMUG00000018978,ENSMMUG00000002808,ENSMMUG00000002701,ENSMMUG00000038569,ENSMMUG00000008672,ENSMMUG00000011527,ENSMMUG00000020665,ENSMMUG00000010030,ENSMMUG00000019145,ENSMMUG00000020912,ENSMMUG00000018329,ENSMMUG00000004974,…
GO:0010506	regulation of autophagy	biological_process	0.032627	1	11	524	188	18463	ENSMMUG00000001187,ENSMMUG00000019993,ENSMMUG00000008048,ENSMMUG00000010934,ENSMMUG00000022198,ENSMMUG00000006623,ENSMMUG00000018335,ENSMMUG00000002808,ENSMMUG00000009956,ENSMMUG00000013875,ENSMMUG00000004974
GO:0001835	blastocyst hatching	biological_process	0.03263	1	3	524	24	18463	ENSMMUG00000020847,ENSMMUG00000006495,ENSMMUG00000009098
GO:0035188	hatching	biological_process	0.03263	1	3	524	24	18463	ENSMMUG00000006495,ENSMMUG00000009098,ENSMMUG00000020847
GO:0071684	organism emergence from protective structure	biological_process	0.03263	1	3	524	24	18463	ENSMMUG00000009098,ENSMMUG00000006495,ENSMMUG00000020847
GO:1900182	positive regulation of protein localization to nucleus	biological_process	0.032634	1	5	524	55	18463	ENSMMUG00000017150,ENSMMUG00000022198,ENSMMUG00000048630,ENSMMUG00000014603,ENSMMUG00000019993
GO:0019826	oxygen sensor activity	molecular_function	0.032821	1	1	524	1	18463	ENSMMUG00000001197
GO:0051351	positive regulation of ligase activity	biological_process	0.032908	1	3	524	24	18463	ENSMMUG00000008245,ENSMMUG00000000605,ENSMMUG00000019870
GO:0008194	UDP-glycosyltransferase activity	molecular_function	0.033243	1	8	524	121	18463	ENSMMUG00000012374,ENSMMUG00000014347,ENSMMUG00000000283,ENSMMUG00000015737,ENSMMUG00000009745,ENSMMUG00000010194,ENSMMUG00000002611,ENSMMUG00000017226
GO:0061430	bone trabecula morphogenesis	biological_process	0.033288	1	2	524	9	18463	ENSMMUG00000004475,ENSMMUG00000003902
GO:0043299	leukocyte degranulation	biological_process	0.033291	1	4	524	39	18463	ENSMMUG00000022041,ENSMMUG00000011459,ENSMMUG00000000951,ENSMMUG00000048207
GO:0030695	GTPase regulator activity	molecular_function	0.033372	1	13	524	227	18463	ENSMMUG00000011332,ENSMMUG00000001228,ENSMMUG00000005502,ENSMMUG00000001820,ENSMMUG00000020020,ENSMMUG00000048302,ENSMMUG00000019993,ENSMMUG00000015301,ENSMMUG00000018335,ENSMMUG00000002808,ENSMMUG00000014166,ENSMMUG00000002218,ENSMMUG00000015911
GO:0032127	dense core granule membrane	cellular_component	0.033431	1	1	524	1	18463	ENSMMUG00000023033
GO:0072680	extracellular matrix-dependent thymocyte migration	biological_process	0.033431	1	1	524	1	18463	ENSMMUG00000023033
GO:0072681	fibronectin-dependent thymocyte migration	biological_process	0.033431	1	1	524	1	18463	ENSMMUG00000023033
GO:2000413	regulation of fibronectin-dependent thymocyte migration	biological_process	0.033431	1	1	524	1	18463	ENSMMUG00000023033
GO:2000415	positive regulation of fibronectin-dependent thymocyte migration	biological_process	0.033431	1	1	524	1	18463	ENSMMUG00000023033
GO:0010272	response to silver ion	biological_process	0.033479	1	1	524	1	18463	ENSMMUG00000023190
GO:0035711	T-helper 1 cell activation	biological_process	0.033479	1	1	524	1	18463	ENSMMUG00000023190
GO:0097188	dentin mineralization	biological_process	0.033479	1	1	524	1	18463	ENSMMUG00000023190
GO:0061700	GATOR2 complex	cellular_component	0.033504	1	2	524	9	18463	ENSMMUG00000019993,ENSMMUG00000023674
GO:0005516	calmodulin binding	molecular_function	0.033507	1	7	524	97	18463	ENSMMUG00000001473,ENSMMUG00000011265,ENSMMUG00000001661,ENSMMUG00000003942,ENSMMUG00000010585,ENSMMUG00000009951,ENSMMUG00000014603
GO:0008843	endochitinase activity	molecular_function	0.033544	1	1	524	1	18463	ENSMMUG00000008709
GO:0018209	peptidyl-serine modification	biological_process	0.03359	1	14	524	261	18463	ENSMMUG00000048630,ENSMMUG00000007972,ENSMMUG00000018329,ENSMMUG00000017163,ENSMMUG00000011265,ENSMMUG00000009041,ENSMMUG00000010122,ENSMMUG00000002923,ENSMMUG00000010934,ENSMMUG00000012743,ENSMMUG00000014131,ENSMMUG00000003907,ENSMMUG00000011459,ENSMMUG00000005727
GO:0004454	ketohexokinase activity	molecular_function	0.033598	1	1	524	1	18463	ENSMMUG00000016047
GO:0051046	regulation of secretion	biological_process	0.033681	1	24	524	526	18463	ENSMMUG00000000951,ENSMMUG00000020277,ENSMMUG00000048630,ENSMMUG00000007972,ENSMMUG00000020703,ENSMMUG00000018973,ENSMMUG00000008015,ENSMMUG00000003942,ENSMMUG00000002453,ENSMMUG00000017150,ENSMMUG00000015598,ENSMMUG00000011317,ENSMMUG00000048207,ENSMMUG00000019206,ENSMMUG00000023190,ENSMMUG00000021447,ENSMMUG00000021842,ENSMMUG00000013875,ENSMMUG00000014704,ENSMMUG00000011459,ENSMMUG00000005729,…
GO:0071629	cytoplasm-associated proteasomal ubiquitin-dependent protein catabolic process	biological_process	0.033725	1	1	524	1	18463	ENSMMUG00000008672
GO:0004797	thymidine kinase activity	molecular_function	0.033733	1	1	524	1	18463	ENSMMUG00000021867
GO:0051309	female meiosis chromosome separation	biological_process	0.033883	1	1	524	1	18463	ENSMMUG00000001763
GO:0030690	Noc1p-Noc2p complex	cellular_component	0.033897	1	1	524	1	18463	ENSMMUG00000015800
GO:0030691	Noc2p-Noc3p complex	cellular_component	0.033897	1	1	524	1	18463	ENSMMUG00000015800
GO:0060611	mammary gland fat development	biological_process	0.033913	1	1	524	1	18463	ENSMMUG00000002680
GO:1902228	positive regulation of macrophage colony-stimulating factor signaling pathway	biological_process	0.033913	1	1	524	1	18463	ENSMMUG00000002680
GO:1903977	positive regulation of glial cell migration	biological_process	0.033913	1	1	524	1	18463	ENSMMUG00000002680
GO:1904141	positive regulation of microglial cell migration	biological_process	0.033913	1	1	524	1	18463	ENSMMUG00000002680
GO:0000773	phosphatidyl-N-methylethanolamine N-methyltransferase activity	molecular_function	0.033923	1	1	524	1	18463	ENSMMUG00000006495
GO:0001306	age-dependent response to oxidative stress	biological_process	0.033923	1	1	524	1	18463	ENSMMUG00000009470
GO:0001575	globoside metabolic process	biological_process	0.033923	1	1	524	1	18463	ENSMMUG00000010194
GO:0001576	globoside biosynthetic process	biological_process	0.033923	1	1	524	1	18463	ENSMMUG00000010194
GO:0003420	regulation of growth plate cartilage chondrocyte proliferation	biological_process	0.033923	1	1	524	1	18463	ENSMMUG00000004401
GO:0004363	glutathione synthase activity	molecular_function	0.033923	1	1	524	1	18463	ENSMMUG00000017940
GO:0004608	phosphatidylethanolamine N-methyltransferase activity	molecular_function	0.033923	1	1	524	1	18463	ENSMMUG00000006495
GO:0004676	3-phosphoinositide-dependent protein kinase activity	molecular_function	0.033923	1	1	524	1	18463	ENSMMUG00000011459
GO:0005034	osmosensor activity	molecular_function	0.033923	1	1	524	1	18463	ENSMMUG00000003942
GO:0005105	type 1 fibroblast growth factor receptor binding	molecular_function	0.033923	1	1	524	1	18463	ENSMMUG00000045352
GO:0007571	age-dependent general metabolic decline	biological_process	0.033923	1	1	524	1	18463	ENSMMUG00000009470
GO:0008459	chondroitin 6-sulfotransferase activity	molecular_function	0.033923	1	1	524	1	18463	ENSMMUG00000019663
GO:0008890	glycine C-acetyltransferase activity	molecular_function	0.033923	1	1	524	1	18463	ENSMMUG00000015258
GO:0009131	pyrimidine nucleoside monophosphate catabolic process	biological_process	0.033923	1	1	524	1	18463	ENSMMUG00000038569
GO:0009178	pyrimidine deoxyribonucleoside monophosphate catabolic process	biological_process	0.033923	1	1	524	1	18463	ENSMMUG00000038569
GO:0009737	response to abscisic acid	biological_process	0.033923	1	1	524	1	18463	ENSMMUG00000004591
GO:0009738	abscisic acid-activated signaling pathway	biological_process	0.033923	1	1	524	1	18463	ENSMMUG00000004591
GO:0009787	regulation of abscisic acid-activated signaling pathway	biological_process	0.033923	1	1	524	1	18463	ENSMMUG00000004591
GO:0009789	positive regulation of abscisic acid-activated signaling pathway	biological_process	0.033923	1	1	524	1	18463	ENSMMUG00000004591
GO:0015203	polyamine transmembrane transporter activity	molecular_function	0.033923	1	1	524	1	18463	ENSMMUG00000006285
GO:0015489	putrescine transmembrane transporter activity	molecular_function	0.033923	1	1	524	1	18463	ENSMMUG00000006285
GO:0015847	putrescine transport	biological_process	0.033923	1	1	524	1	18463	ENSMMUG00000006285
GO:0016920	pyroglutamyl-peptidase activity	molecular_function	0.033923	1	1	524	1	18463	ENSMMUG00000004406
GO:0018964	propylene metabolic process	biological_process	0.033923	1	1	524	1	18463	ENSMMUG00000001661
GO:0021566	hypoglossal nerve development	biological_process	0.033923	1	1	524	1	18463	ENSMMUG00000010695
GO:0021618	hypoglossal nerve morphogenesis	biological_process	0.033923	1	1	524	1	18463	ENSMMUG00000010695
GO:0030103	vasopressin secretion	biological_process	0.033923	1	1	524	1	18463	ENSMMUG00000003942
GO:0030171	voltage-gated proton channel activity	molecular_function	0.033923	1	1	524	1	18463	ENSMMUG00000012840
GO:0030387	fructosamine-3-kinase activity	molecular_function	0.033923	1	1	524	1	18463	ENSMMUG00000029767
GO:0030389	fructosamine metabolic process	biological_process	0.033923	1	1	524	1	18463	ENSMMUG00000029767
GO:0030977	taurine binding	molecular_function	0.033923	1	1	524	1	18463	ENSMMUG00000014704
GO:0031151	histone methyltransferase activity (H3-K79 specific)	molecular_function	0.033923	1	1	524	1	18463	ENSMMUG00000010107
GO:0033961	cis-stilbene-oxide hydrolase activity	molecular_function	0.033923	1	1	524	1	18463	ENSMMUG00000005782
GO:0034398	telomere tethering at nuclear periphery	biological_process	0.033923	1	1	524	1	18463	ENSMMUG00000003950
GO:0034602	oxoglutarate dehydrogenase (NAD+) activity	molecular_function	0.033923	1	1	524	1	18463	ENSMMUG00000002651
GO:0035402	histone kinase activity (H3-T11 specific)	molecular_function	0.033923	1	1	524	1	18463	ENSMMUG00000005727
GO:0035407	histone H3-T11 phosphorylation	biological_process	0.033923	1	1	524	1	18463	ENSMMUG00000005727
GO:0035642	histone methyltransferase activity (H3-R17 specific)	molecular_function	0.033923	1	1	524	1	18463	ENSMMUG00000004401
GO:0039552	RIG-I binding	molecular_function	0.033923	1	1	524	1	18463	ENSMMUG00000022994
GO:0042988	X11-like protein binding	molecular_function	0.033923	1	1	524	1	18463	ENSMMUG00000006225
GO:0043126	regulation of 1-phosphatidylinositol 4-kinase activity	biological_process	0.033923	1	1	524	1	18463	ENSMMUG00000002043
GO:0043128	positive regulation of 1-phosphatidylinositol 4-kinase activity	biological_process	0.033923	1	1	524	1	18463	ENSMMUG00000002043
GO:0043143	regulation of translation by machinery localization	biological_process	0.033923	1	1	524	1	18463	ENSMMUG00000022437
GO:0043449	cellular alkene metabolic process	biological_process	0.033923	1	1	524	1	18463	ENSMMUG00000001661
GO:0046079	dUMP catabolic process	biological_process	0.033923	1	1	524	1	18463	ENSMMUG00000038569
GO:0046898	response to cycloheximide	biological_process	0.033923	1	1	524	1	18463	ENSMMUG00000005985
GO:0048499	synaptic vesicle membrane organization	biological_process	0.033923	1	1	524	1	18463	ENSMMUG00000015663
GO:0050512	lactosylceramide 4-alpha-galactosyltransferase activity	molecular_function	0.033923	1	1	524	1	18463	ENSMMUG00000010194
GO:0051970	negative regulation of transmission of nerve impulse	biological_process	0.033923	1	1	524	1	18463	ENSMMUG00000014704
GO:0060010	Sertoli cell fate commitment	biological_process	0.033923	1	1	524	1	18463	ENSMMUG00000012486
GO:0060092	regulation of synaptic transmission, glycinergic	biological_process	0.033923	1	1	524	1	18463	ENSMMUG00000015158
GO:0061536	glycine secretion	biological_process	0.033923	1	1	524	1	18463	ENSMMUG00000015158
GO:0061537	glycine secretion, neurotransmission	biological_process	0.033923	1	1	524	1	18463	ENSMMUG00000015158
GO:0071215	cellular response to abscisic acid stimulus	biological_process	0.033923	1	1	524	1	18463	ENSMMUG00000004591
GO:0071612	IP-10 production	biological_process	0.033923	1	1	524	1	18463	ENSMMUG00000017150
GO:0071658	regulation of IP-10 production	biological_process	0.033923	1	1	524	1	18463	ENSMMUG00000017150
GO:0071660	positive regulation of IP-10 production	biological_process	0.033923	1	1	524	1	18463	ENSMMUG00000017150
GO:0080101	phosphatidyl-N-dimethylethanolamine N-methyltransferase activity	molecular_function	0.033923	1	1	524	1	18463	ENSMMUG00000006495
GO:0086037	sodium:potassium-exchanging ATPase activity involved in regulation of cardiac muscle cell membrane potential	molecular_function	0.033923	1	1	524	1	18463	ENSMMUG00000017427
GO:0090341	negative regulation of secretion of lysosomal enzymes	biological_process	0.033923	1	1	524	1	18463	ENSMMUG00000015598
GO:0097497	blood vessel endothelial cell delamination	biological_process	0.033923	1	1	524	1	18463	ENSMMUG00000003942
GO:0098629	trans-Golgi network membrane organization	biological_process	0.033923	1	1	524	1	18463	ENSMMUG00000006285
GO:0098830	presynaptic endosome	cellular_component	0.033923	1	1	524	1	18463	ENSMMUG00000015663
GO:1902010	negative regulation of translation in response to endoplasmic reticulum stress	biological_process	0.033923	1	1	524	1	18463	ENSMMUG00000019993
GO:1902460	regulation of mesenchymal stem cell proliferation	biological_process	0.033923	1	1	524	1	18463	ENSMMUG00000023479
GO:1902462	positive regulation of mesenchymal stem cell proliferation	biological_process	0.033923	1	1	524	1	18463	ENSMMUG00000023479
GO:1903444	negative regulation of brown fat cell differentiation	biological_process	0.033923	1	1	524	1	18463	ENSMMUG00000003942
GO:1903759	signal transduction involved in regulation of aerobic respiration	biological_process	0.033923	1	1	524	1	18463	ENSMMUG00000003942
GO:1904350	regulation of protein catabolic process in the vacuole	biological_process	0.033923	1	1	524	1	18463	ENSMMUG00000002043
GO:1904352	positive regulation of protein catabolic process in the vacuole	biological_process	0.033923	1	1	524	1	18463	ENSMMUG00000002043
GO:1990005	granular vesicle	cellular_component	0.033923	1	1	524	1	18463	ENSMMUG00000006285
GO:1990407	calcitonin gene-related peptide binding	molecular_function	0.033923	1	1	524	1	18463	ENSMMUG00000040675
GO:2000340	positive regulation of chemokine (C-X-C motif) ligand 1 production	biological_process	0.033923	1	1	524	1	18463	ENSMMUG00000003942
GO:2000346	negative regulation of hepatocyte proliferation	biological_process	0.033923	1	1	524	1	18463	ENSMMUG00000004179
GO:2001190	positive regulation of T cell activation via T cell receptor contact with antigen bound to MHC molecule on antigen presenting cell	biological_process	0.033923	1	1	524	1	18463	ENSMMUG00000002043
GO:0032509	endosome transport via multivesicular body sorting pathway	biological_process	0.033961	1	3	524	25	18463	ENSMMUG00000002377,ENSMMUG00000039447,ENSMMUG00000001623
GO:0097479	synaptic vesicle localization	biological_process	0.034019	1	9	524	138	18463	ENSMMUG00000007972,ENSMMUG00000012182,ENSMMUG00000048207,ENSMMUG00000000137,ENSMMUG00000009683,ENSMMUG00000007811,ENSMMUG00000015663,ENSMMUG00000005729,ENSMMUG00000014292
GO:0043422	protein kinase B binding	molecular_function	0.034026	1	2	524	9	18463	ENSMMUG00000020032,ENSMMUG00000012486
GO:0043312	neutrophil degranulation	biological_process	0.03435	1	2	524	9	18463	ENSMMUG00000000951,ENSMMUG00000022041
GO:0009755	hormone-mediated signaling pathway	biological_process	0.034502	1	7	524	100	18463	ENSMMUG00000012486,ENSMMUG00000004591,ENSMMUG00000015598,ENSMMUG00000014111,ENSMMUG00000022240,ENSMMUG00000011607,ENSMMUG00000007857
GO:0044615	nuclear pore nuclear basket	cellular_component	0.034628	1	2	524	9	18463	ENSMMUG00000003950,ENSMMUG00000011659
GO:0051015	actin filament binding	molecular_function	0.034637	1	11	524	192	18463	ENSMMUG00000002058,ENSMMUG00000000984,ENSMMUG00000008379,ENSMMUG00000018600,ENSMMUG00000001008,ENSMMUG00000020150,ENSMMUG00000006499,ENSMMUG00000004177,ENSMMUG00000023676,ENSMMUG00000007799,ENSMMUG00000022878
GO:0001618	virus receptor activity	molecular_function	0.034671	1	2	524	11	18463	ENSMMUG00000002043,ENSMMUG00000003094
GO:0032990	cell part morphogenesis	biological_process	0.03476	1	32	524	707	18463	ENSMMUG00000023674,ENSMMUG00000000138,ENSMMUG00000001008,ENSMMUG00000012182,ENSMMUG00000006931,ENSMMUG00000022198,ENSMMUG00000017230,ENSMMUG00000020258,ENSMMUG00000014131,ENSMMUG00000003533,ENSMMUG00000011332,ENSMMUG00000012028,ENSMMUG00000001661,ENSMMUG00000006980,ENSMMUG00000003297,ENSMMUG00000017496,ENSMMUG00000011607,ENSMMUG00000002377,ENSMMUG00000010695,ENSMMUG00000001187,ENSMMUG00000016505,…
GO:0042834	peptidoglycan binding	molecular_function	0.034987	1	2	524	11	18463	ENSMMUG00000008742,ENSMMUG00000045298
GO:0019184	nonribosomal peptide biosynthetic process	biological_process	0.035304	1	2	524	9	18463	ENSMMUG00000000737,ENSMMUG00000017940
GO:0071168	protein localization to chromatin	biological_process	0.035332	1	3	524	22	18463	ENSMMUG00000004401,ENSMMUG00000022116,ENSMMUG00000008931
GO:0034110	regulation of homotypic cell-cell adhesion	biological_process	0.035346	1	13	524	236	18463	ENSMMUG00000018940,ENSMMUG00000023033,ENSMMUG00000002043,ENSMMUG00000021650,ENSMMUG00000021447,ENSMMUG00000000730,ENSMMUG00000012486,ENSMMUG00000015663,ENSMMUG00000017593,ENSMMUG00000000261,ENSMMUG00000002472,ENSMMUG00000011659,ENSMMUG00000003533
GO:0006884	cell volume homeostasis	biological_process	0.035365	1	3	524	22	18463	ENSMMUG00000020258,ENSMMUG00000017799,ENSMMUG00000008379
GO:1903309	negative regulation of chromatin modification	biological_process	0.035538	1	4	524	41	18463	ENSMMUG00000022116,ENSMMUG00000015800,ENSMMUG00000008323,ENSMMUG00000008281
GO:0043395	heparan sulfate proteoglycan binding	molecular_function	0.035571	1	2	524	10	18463	ENSMMUG00000028948,ENSMMUG00000017427
GO:0000987	core promoter proximal region sequence-specific DNA binding	molecular_function	0.036216	1	19	524	409	18463	ENSMMUG00000002810,ENSMMUG00000023550,ENSMMUG00000021182,ENSMMUG00000049018,ENSMMUG00000022240,ENSMMUG00000022546,ENSMMUG00000039256,ENSMMUG00000019208,ENSMMUG00000011607,ENSMMUG00000011967,ENSMMUG00000020258,ENSMMUG00000016696,ENSMMUG00000015598,ENSMMUG00000009041,ENSMMUG00000012585,ENSMMUG00000003357,ENSMMUG00000003533,ENSMMUG00000019621,ENSMMUG00000001535
GO:0001159	core promoter proximal region DNA binding	molecular_function	0.036216	1	19	524	409	18463	ENSMMUG00000011967,ENSMMUG00000011607,ENSMMUG00000019208,ENSMMUG00000022546,ENSMMUG00000039256,ENSMMUG00000022240,ENSMMUG00000049018,ENSMMUG00000021182,ENSMMUG00000023550,ENSMMUG00000002810,ENSMMUG00000001535,ENSMMUG00000019621,ENSMMUG00000003533,ENSMMUG00000003357,ENSMMUG00000012585,ENSMMUG00000009041,ENSMMUG00000015598,ENSMMUG00000016696,ENSMMUG00000020258
GO:0004190	aspartic-type endopeptidase activity	molecular_function	0.03631	1	3	524	26	18463	ENSMMUG00000037611,ENSMMUG00000000453,ENSMMUG00000039891
GO:0070001	aspartic-type peptidase activity	molecular_function	0.03631	1	3	524	26	18463	ENSMMUG00000039891,ENSMMUG00000037611,ENSMMUG00000000453
GO:0034644	cellular response to UV	biological_process	0.03648	1	5	524	59	18463	ENSMMUG00000015800,ENSMMUG00000022198,ENSMMUG00000018367,ENSMMUG00000018978,ENSMMUG00000003907
GO:0050794	regulation of cellular process	biological_process	0.036489	1	277	524	8600	18463	ENSMMUG00000012814,ENSMMUG00000011265,ENSMMUG00000014166,ENSMMUG00000018367,ENSMMUG00000019923,ENSMMUG00000000972,ENSMMUG00000008742,ENSMMUG00000043756,ENSMMUG00000010887,ENSMMUG00000017134,ENSMMUG00000006225,ENSMMUG00000021636,ENSMMUG00000021221,ENSMMUG00000004475,ENSMMUG00000049018,ENSMMUG00000007972,ENSMMUG00000017150,ENSMMUG00000007811,ENSMMUG00000009098,ENSMMUG00000044736,ENSMMUG00000017163,…
GO:0045717	negative regulation of fatty acid biosynthetic process	biological_process	0.036922	1	2	524	10	18463	ENSMMUG00000016126,ENSMMUG00000004762
GO:0000988	transcription factor activity, protein binding	molecular_function	0.037072	1	19	524	401	18463	ENSMMUG00000006070,ENSMMUG00000012486,ENSMMUG00000022240,ENSMMUG00000049018,ENSMMUG00000015800,ENSMMUG00000039256,ENSMMUG00000019208,ENSMMUG00000009098,ENSMMUG00000044736,ENSMMUG00000009041,ENSMMUG00000048128,ENSMMUG00000019923,ENSMMUG00000015598,ENSMMUG00000000935,ENSMMUG00000005727,ENSMMUG00000003950,ENSMMUG00000008323,ENSMMUG00000004401,ENSMMUG00000008281
GO:0070851	growth factor receptor binding	molecular_function	0.037095	1	7	524	102	18463	ENSMMUG00000000972,ENSMMUG00000017214,ENSMMUG00000002923,ENSMMUG00000001782,ENSMMUG00000012417,ENSMMUG00000045352,ENSMMUG00000008672
GO:0044309	neuron spine	cellular_component	0.037098	1	6	524	80	18463	ENSMMUG00000017593,ENSMMUG00000002993,ENSMMUG00000048207,ENSMMUG00000001661,ENSMMUG00000005729,ENSMMUG00000006950
GO:0006342	chromatin silencing	biological_process	0.037452	1	5	524	63	18463	ENSMMUG00000019621,ENSMMUG00000008323,ENSMMUG00000008281,ENSMMUG00000010107,ENSMMUG00000009050
GO:0031295	T cell costimulation	biological_process	0.037506	1	3	524	23	18463	ENSMMUG00000021650,ENSMMUG00000002043,ENSMMUG00000017593
GO:0003337	mesenchymal to epithelial transition involved in metanephros morphogenesis	biological_process	0.037726	1	2	524	10	18463	ENSMMUG00000048630,ENSMMUG00000018963
GO:0042755	eating behavior	biological_process	0.037729	1	2	524	12	18463	ENSMMUG00000000261,ENSMMUG00000022546
GO:0002724	regulation of T cell cytokine production	biological_process	0.038141	1	3	524	25	18463	ENSMMUG00000021447,ENSMMUG00000011527,ENSMMUG00000002043
GO:0043576	regulation of respiratory gaseous exchange	biological_process	0.038178	1	2	524	10	18463	ENSMMUG00000011607,ENSMMUG00000001661
GO:0010243	response to organonitrogen compound	biological_process	0.038476	1	21	524	449	18463	ENSMMUG00000011459,ENSMMUG00000014704,ENSMMUG00000006581,ENSMMUG00000019993,ENSMMUG00000002371,ENSMMUG00000002808,ENSMMUG00000012167,ENSMMUG00000016047,ENSMMUG00000004419,ENSMMUG00000003942,ENSMMUG00000023143,ENSMMUG00000002453,ENSMMUG00000000217,ENSMMUG00000000261,ENSMMUG00000005985,ENSMMUG00000011607,ENSMMUG00000014603,ENSMMUG00000004762,ENSMMUG00000001661,ENSMMUG00000004475,ENSMMUG00000007972
GO:0002467	germinal center formation	biological_process	0.038956	1	2	524	10	18463	ENSMMUG00000005727,ENSMMUG00000003533
GO:0060457	negative regulation of digestive system process	biological_process	0.039209	1	2	524	11	18463	ENSMMUG00000015598,ENSMMUG00000011288
GO:0050879	multicellular organismal movement	biological_process	0.039222	1	4	524	42	18463	ENSMMUG00000004467,ENSMMUG00000021787,ENSMMUG00000004838,ENSMMUG00000009470
GO:0050881	musculoskeletal movement	biological_process	0.039222	1	4	524	42	18463	ENSMMUG00000009470,ENSMMUG00000004838,ENSMMUG00000021787,ENSMMUG00000004467
GO:0016594	glycine binding	molecular_function	0.039314	1	2	524	10	18463	ENSMMUG00000001661,ENSMMUG00000014704
GO:0098794	postsynapse	cellular_component	0.039409	1	16	524	307	18463	ENSMMUG00000015911,ENSMMUG00000048207,ENSMMUG00000002808,ENSMMUG00000015663,ENSMMUG00000002993,ENSMMUG00000006225,ENSMMUG00000014704,ENSMMUG00000005729,ENSMMUG00000011459,ENSMMUG00000007972,ENSMMUG00000023038,ENSMMUG00000001661,ENSMMUG00000008379,ENSMMUG00000017593,ENSMMUG00000000261,ENSMMUG00000006950
GO:0006950	response to stress	biological_process	0.039637	1	95	524	2696	18463	ENSMMUG00000003357,ENSMMUG00000045298,ENSMMUG00000006455,ENSMMUG00000000982,ENSMMUG00000015598,ENSMMUG00000014526,ENSMMUG00000012167,ENSMMUG00000021447,ENSMMUG00000023190,ENSMMUG00000010107,ENSMMUG00000019993,ENSMMUG00000001197,ENSMMUG00000001187,ENSMMUG00000000151,ENSMMUG00000019096,ENSMMUG00000000605,ENSMMUG00000000283,ENSMMUG00000022240,ENSMMUG00000018335,ENSMMUG00000019870,ENSMMUG00000028948,…
GO:0070482	response to oxygen levels	biological_process	0.039675	1	9	524	146	18463	ENSMMUG00000012167,ENSMMUG00000023033,ENSMMUG00000004475,ENSMMUG00000006455,ENSMMUG00000003314,ENSMMUG00000008245,ENSMMUG00000001197,ENSMMUG00000044736,ENSMMUG00000011607
GO:0098810	neurotransmitter reuptake	biological_process	0.039723	1	2	524	10	18463	ENSMMUG00000018963,ENSMMUG00000009470
GO:0005793	endoplasmic reticulum-Golgi intermediate compartment	cellular_component	0.039846	1	5	524	61	18463	ENSMMUG00000012374,ENSMMUG00000003904,ENSMMUG00000006285,ENSMMUG00000009470,ENSMMUG00000001403
GO:0000976	transcription regulatory region sequence-specific DNA binding	molecular_function	0.039933	1	28	524	663	18463	ENSMMUG00000012585,ENSMMUG00000009041,ENSMMUG00000016696,ENSMMUG00000015598,ENSMMUG00000020258,ENSMMUG00000003357,ENSMMUG00000019621,ENSMMUG00000003533,ENSMMUG00000011332,ENSMMUG00000022116,ENSMMUG00000001535,ENSMMUG00000021182,ENSMMUG00000041958,ENSMMUG00000012486,ENSMMUG00000023550,ENSMMUG00000002810,ENSMMUG00000021865,ENSMMUG00000022160,ENSMMUG00000014111,ENSMMUG00000022240,ENSMMUG00000049018,…
GO:0010248	establishment or maintenance of transmembrane electrochemical gradient	biological_process	0.040182	1	2	524	11	18463	ENSMMUG00000017427,ENSMMUG00000003907
GO:0060707	trophoblast giant cell differentiation	biological_process	0.040385	1	2	524	11	18463	ENSMMUG00000001859,ENSMMUG00000048630
GO:0030667	secretory granule membrane	cellular_component	0.040453	1	4	524	41	18463	ENSMMUG00000023190,ENSMMUG00000028948,ENSMMUG00000023033,ENSMMUG00000022041
GO:0000813	ESCRT I complex	cellular_component	0.040593	1	2	524	11	18463	ENSMMUG00000001623,ENSMMUG00000039447
GO:0045086	positive regulation of interleukin-2 biosynthetic process	biological_process	0.040737	1	2	524	10	18463	ENSMMUG00000017593,ENSMMUG00000021650
GO:0048261	negative regulation of receptor-mediated endocytosis	biological_process	0.040885	1	2	524	12	18463	ENSMMUG00000014409,ENSMMUG00000016126
GO:0048870	cell motility	biological_process	0.040914	1	46	524	1156	18463	ENSMMUG00000045352,ENSMMUG00000012028,ENSMMUG00000047327,ENSMMUG00000002043,ENSMMUG00000006499,ENSMMUG00000002630,ENSMMUG00000002437,ENSMMUG00000011607,ENSMMUG00000002680,ENSMMUG00000008245,ENSMMUG00000017496,ENSMMUG00000007754,ENSMMUG00000015072,ENSMMUG00000014910,ENSMMUG00000048207,ENSMMUG00000017163,ENSMMUG00000013140,ENSMMUG00000006931,ENSMMUG00000012182,ENSMMUG00000002651,ENSMMUG00000013803,…
GO:0051674	localization of cell	biological_process	0.040914	1	46	524	1156	18463	ENSMMUG00000002437,ENSMMUG00000002680,ENSMMUG00000011607,ENSMMUG00000008245,ENSMMUG00000017496,ENSMMUG00000045352,ENSMMUG00000012028,ENSMMUG00000047327,ENSMMUG00000002630,ENSMMUG00000006499,ENSMMUG00000002043,ENSMMUG00000011332,ENSMMUG00000003533,ENSMMUG00000011459,ENSMMUG00000019392,ENSMMUG00000005727,ENSMMUG00000007754,ENSMMUG00000015072,ENSMMUG00000014910,ENSMMUG00000048207,ENSMMUG00000017163,…
GO:0031294	lymphocyte costimulation	biological_process	0.041	1	3	524	24	18463	ENSMMUG00000021650,ENSMMUG00000002043,ENSMMUG00000017593
GO:0051705	multi-organism behavior	biological_process	0.041023	1	5	524	60	18463	ENSMMUG00000020780,ENSMMUG00000001661,ENSMMUG00000006931,ENSMMUG00000022595,ENSMMUG00000009470
GO:0032368	regulation of lipid transport	biological_process	0.041127	1	5	524	64	18463	ENSMMUG00000003357,ENSMMUG00000016126,ENSMMUG00000018907,ENSMMUG00000002453,ENSMMUG00000015598
GO:0000083	regulation of transcription involved in G1/S transition of mitotic cell cycle	biological_process	0.041294	1	2	524	10	18463	ENSMMUG00000020258,ENSMMUG00000023550
GO:0033179	proton-transporting V-type ATPase, V0 domain	cellular_component	0.0414	1	2	524	11	18463	ENSMMUG00000019096,ENSMMUG00000023190
GO:0005096	GTPase activator activity	molecular_function	0.041778	1	12	524	209	18463	ENSMMUG00000015911,ENSMMUG00000002218,ENSMMUG00000002808,ENSMMUG00000018335,ENSMMUG00000014166,ENSMMUG00000001820,ENSMMUG00000001228,ENSMMUG00000005502,ENSMMUG00000015301,ENSMMUG00000020020,ENSMMUG00000048302,ENSMMUG00000011332
GO:0045651	positive regulation of macrophage differentiation	biological_process	0.041959	1	2	524	11	18463	ENSMMUG00000002680,ENSMMUG00000048630
GO:0060351	cartilage development involved in endochondral bone morphogenesis	biological_process	0.042016	1	4	524	42	18463	ENSMMUG00000004401,ENSMMUG00000003902,ENSMMUG00000012486,ENSMMUG00000003942
GO:0031667	response to nutrient levels	biological_process	0.042123	1	17	524	351	18463	ENSMMUG00000002808,ENSMMUG00000023190,ENSMMUG00000022824,ENSMMUG00000003357,ENSMMUG00000023674,ENSMMUG00000008048,ENSMMUG00000030914,ENSMMUG00000019993,ENSMMUG00000006623,ENSMMUG00000018335,ENSMMUG00000041958,ENSMMUG00000003314,ENSMMUG00000007972,ENSMMUG00000009956,ENSMMUG00000010342,ENSMMUG00000003942,ENSMMUG00000010934
GO:0008474	palmitoyl-(protein) hydrolase activity	molecular_function	0.042257	1	2	524	12	18463	ENSMMUG00000016539,ENSMMUG00000019551
GO:0098599	palmitoyl hydrolase activity	molecular_function	0.042257	1	2	524	12	18463	ENSMMUG00000016539,ENSMMUG00000019551
GO:0098734	macromolecule depalmitoylation	biological_process	0.042257	1	2	524	12	18463	ENSMMUG00000016539,ENSMMUG00000019551
GO:0032006	regulation of TOR signaling	biological_process	0.042383	1	6	524	81	18463	ENSMMUG00000019993,ENSMMUG00000030914,ENSMMUG00000023674,ENSMMUG00000022198,ENSMMUG00000022116,ENSMMUG00000002808
GO:0010901	regulation of very-low-density lipoprotein particle remodeling	biological_process	0.0425	1	1	524	3	18463	ENSMMUG00000016126
GO:0010903	negative regulation of very-low-density lipoprotein particle remodeling	biological_process	0.0425	1	1	524	3	18463	ENSMMUG00000016126
GO:0070653	high-density lipoprotein particle receptor binding	molecular_function	0.0425	1	1	524	3	18463	ENSMMUG00000016126
GO:0002830	positive regulation of type 2 immune response	biological_process	0.04263	1	2	524	10	18463	ENSMMUG00000012486,ENSMMUG00000002043
GO:1903364	positive regulation of cellular protein catabolic process	biological_process	0.042737	1	7	524	107	18463	ENSMMUG00000046352,ENSMMUG00000020703,ENSMMUG00000010122,ENSMMUG00000002043,ENSMMUG00000018329,ENSMMUG00000047327,ENSMMUG00000005192
GO:0009068	aspartate family amino acid catabolic process	biological_process	0.042789	1	2	524	10	18463	ENSMMUG00000015258,ENSMMUG00000020665
GO:0031588	AMP-activated protein kinase complex	cellular_component	0.042822	1	2	524	10	18463	ENSMMUG00000030914,ENSMMUG00000019993
GO:0009791	post-embryonic development	biological_process	0.043118	1	6	524	83	18463	ENSMMUG00000002347,ENSMMUG00000023674,ENSMMUG00000017496,ENSMMUG00000011607,ENSMMUG00000001420,ENSMMUG00000003907
GO:0001101	response to acid chemical	biological_process	0.043247	1	9	524	150	18463	ENSMMUG00000004591,ENSMMUG00000018367,ENSMMUG00000012486,ENSMMUG00000004475,ENSMMUG00000010660,ENSMMUG00000003314,ENSMMUG00000014704,ENSMMUG00000005985,ENSMMUG00000019993
GO:0032421	stereocilium bundle	cellular_component	0.043272	1	4	524	40	18463	ENSMMUG00000044038,ENSMMUG00000017483,ENSMMUG00000002371,ENSMMUG00000023676
GO:0007018	microtubule-based movement	biological_process	0.043541	1	12	524	213	18463	ENSMMUG00000003297,ENSMMUG00000012028,ENSMMUG00000020974,ENSMMUG00000001008,ENSMMUG00000013651,ENSMMUG00000008837,ENSMMUG00000005921,ENSMMUG00000022010,ENSMMUG00000016505,ENSMMUG00000015663,ENSMMUG00000008400,ENSMMUG00000011209
GO:0072687	meiotic spindle	cellular_component	0.043616	1	2	524	11	18463	ENSMMUG00000021842,ENSMMUG00000001187
GO:0010759	positive regulation of macrophage chemotaxis	biological_process	0.04371	1	2	524	11	18463	ENSMMUG00000002680,ENSMMUG00000003942
GO:1902532	negative regulation of intracellular signal transduction	biological_process	0.044035	1	18	524	369	18463	ENSMMUG00000018367,ENSMMUG00000022198,ENSMMUG00000002808,ENSMMUG00000023674,ENSMMUG00000001888,ENSMMUG00000011332,ENSMMUG00000019993,ENSMMUG00000030914,ENSMMUG00000019145,ENSMMUG00000022994,ENSMMUG00000048630,ENSMMUG00000001037,ENSMMUG00000015800,ENSMMUG00000008245,ENSMMUG00000044736,ENSMMUG00000005985,ENSMMUG00000018781,ENSMMUG00000046352
GO:0006612	protein targeting to membrane	biological_process	0.044266	1	6	524	88	18463	ENSMMUG00000039447,ENSMMUG00000042630,ENSMMUG00000001623,ENSMMUG00000005502,ENSMMUG00000020674,ENSMMUG00000002371
GO:0000776	kinetochore	cellular_component	0.044343	1	7	524	102	18463	ENSMMUG00000008281,ENSMMUG00000007802,ENSMMUG00000021221,ENSMMUG00000003950,ENSMMUG00000003631,ENSMMUG00000011659,ENSMMUG00000014166
GO:0006928	movement of cell or subcellular component	biological_process	0.044351	1	57	524	1470	18463	ENSMMUG00000003297,ENSMMUG00000045352,ENSMMUG00000002043,ENSMMUG00000006499,ENSMMUG00000002630,ENSMMUG00000047327,ENSMMUG00000013651,ENSMMUG00000012028,ENSMMUG00000005921,ENSMMUG00000017496,ENSMMUG00000008245,ENSMMUG00000002680,ENSMMUG00000011607,ENSMMUG00000002437,ENSMMUG00000017163,ENSMMUG00000013140,ENSMMUG00000006931,ENSMMUG00000012182,ENSMMUG00000017230,ENSMMUG00000048207,ENSMMUG00000015072,…
GO:0009886	post-embryonic morphogenesis	biological_process	0.044432	1	2	524	12	18463	ENSMMUG00000003907,ENSMMUG00000001420
GO:0032947	protein complex scaffold	molecular_function	0.044503	1	3	524	24	18463	ENSMMUG00000017496,ENSMMUG00000002806,ENSMMUG00000000605
GO:0007009	plasma membrane organization	biological_process	0.044737	1	15	524	284	18463	ENSMMUG00000007811,ENSMMUG00000002699,ENSMMUG00000010194,ENSMMUG00000005985,ENSMMUG00000008176,ENSMMUG00000011459,ENSMMUG00000040675,ENSMMUG00000002043,ENSMMUG00000021787,ENSMMUG00000000730,ENSMMUG00000001661,ENSMMUG00000016281,ENSMMUG00000048207,ENSMMUG00000011317,ENSMMUG00000007754
GO:0051249	regulation of lymphocyte activation	biological_process	0.044752	1	16	524	341	18463	ENSMMUG00000002043,ENSMMUG00000018940,ENSMMUG00000000730,ENSMMUG00000012486,ENSMMUG00000002472,ENSMMUG00000000261,ENSMMUG00000017593,ENSMMUG00000011659,ENSMMUG00000023033,ENSMMUG00000013803,ENSMMUG00000021447,ENSMMUG00000021650,ENSMMUG00000015663,ENSMMUG00000005727,ENSMMUG00000003533,ENSMMUG00000008742
GO:0042177	negative regulation of protein catabolic process	biological_process	0.044822	1	8	524	128	18463	ENSMMUG00000018978,ENSMMUG00000047327,ENSMMUG00000006285,ENSMMUG00000002377,ENSMMUG00000007972,ENSMMUG00000005729,ENSMMUG00000011659,ENSMMUG00000008245
GO:0040019	positive regulation of embryonic development	biological_process	0.044891	1	3	524	26	18463	ENSMMUG00000018963,ENSMMUG00000046655,ENSMMUG00000010496
GO:1900109	regulation of histone H3-K9 dimethylation	biological_process	0.044932	1	1	524	2	18463	ENSMMUG00000022116
GO:0043087	regulation of GTPase activity	biological_process	0.04502	1	18	524	366	18463	ENSMMUG00000002218,ENSMMUG00000015911,ENSMMUG00000015072,ENSMMUG00000002808,ENSMMUG00000014166,ENSMMUG00000001228,ENSMMUG00000048302,ENSMMUG00000009786,ENSMMUG00000015301,ENSMMUG00000003533,ENSMMUG00000011332,ENSMMUG00000023390,ENSMMUG00000018335,ENSMMUG00000005502,ENSMMUG00000017214,ENSMMUG00000001820,ENSMMUG00000020020,ENSMMUG00000008245
GO:0051447	negative regulation of meiotic cell cycle	biological_process	0.045041	1	2	524	12	18463	ENSMMUG00000048630,ENSMMUG00000012585
GO:0015665	alcohol transmembrane transporter activity	molecular_function	0.045077	1	2	524	11	18463	ENSMMUG00000012742,ENSMMUG00000003314
GO:0035065	regulation of histone acetylation	biological_process	0.045296	1	4	524	42	18463	ENSMMUG00000008323,ENSMMUG00000048630,ENSMMUG00000022116,ENSMMUG00000015800
GO:0030030	cell projection organization	biological_process	0.045394	1	43	524	1031	18463	ENSMMUG00000003533,ENSMMUG00000011332,ENSMMUG00000014131,ENSMMUG00000002993,ENSMMUG00000008400,ENSMMUG00000023676,ENSMMUG00000022198,ENSMMUG00000013140,ENSMMUG00000006931,ENSMMUG00000012182,ENSMMUG00000017617,ENSMMUG00000020258,ENSMMUG00000017230,ENSMMUG00000023674,ENSMMUG00000001008,ENSMMUG00000000138,ENSMMUG00000017496,ENSMMUG00000011607,ENSMMUG00000017593,ENSMMUG00000006980,ENSMMUG00000001661,…
GO:0032104	regulation of response to extracellular stimulus	biological_process	0.045409	1	7	524	104	18463	ENSMMUG00000019993,ENSMMUG00000009956,ENSMMUG00000008048,ENSMMUG00000007972,ENSMMUG00000006623,ENSMMUG00000018335,ENSMMUG00000002808
GO:0032107	regulation of response to nutrient levels	biological_process	0.045409	1	7	524	104	18463	ENSMMUG00000019993,ENSMMUG00000009956,ENSMMUG00000007972,ENSMMUG00000008048,ENSMMUG00000002808,ENSMMUG00000018335,ENSMMUG00000006623
GO:0001228	transcriptional activator activity, RNA polymerase II transcription regulatory region sequence-specific binding	molecular_function	0.045828	1	15	524	314	18463	ENSMMUG00000022160,ENSMMUG00000041958,ENSMMUG00000012585,ENSMMUG00000020258,ENSMMUG00000021865,ENSMMUG00000002810,ENSMMUG00000015598,ENSMMUG00000016696,ENSMMUG00000013009,ENSMMUG00000021331,ENSMMUG00000001535,ENSMMUG00000011607,ENSMMUG00000003533,ENSMMUG00000022546,ENSMMUG00000019208
GO:0038034	signal transduction in absence of ligand	biological_process	0.045967	1	4	524	47	18463	ENSMMUG00000018963,ENSMMUG00000003907,ENSMMUG00000011265,ENSMMUG00000005985
GO:0097192	extrinsic apoptotic signaling pathway in absence of ligand	biological_process	0.045967	1	4	524	47	18463	ENSMMUG00000005985,ENSMMUG00000018963,ENSMMUG00000003907,ENSMMUG00000011265
GO:0034757	negative regulation of iron ion transport	biological_process	0.046285	1	1	524	2	18463	ENSMMUG00000011288
GO:0034759	regulation of iron ion transmembrane transport	biological_process	0.046285	1	1	524	2	18463	ENSMMUG00000011288
GO:0034760	negative regulation of iron ion transmembrane transport	biological_process	0.046285	1	1	524	2	18463	ENSMMUG00000011288
GO:0003777	microtubule motor activity	molecular_function	0.046464	1	6	524	80	18463	ENSMMUG00000022520,ENSMMUG00000006803,ENSMMUG00000013651,ENSMMUG00000020974,ENSMMUG00000008837,ENSMMUG00000005921
GO:0043309	regulation of eosinophil degranulation	biological_process	0.046579	1	1	524	2	18463	ENSMMUG00000048207
GO:0018193	peptidyl-amino acid modification	biological_process	0.046692	1	41	524	1023	18463	ENSMMUG00000007972,ENSMMUG00000018329,ENSMMUG00000003493,ENSMMUG00000028948,ENSMMUG00000000951,ENSMMUG00000007405,ENSMMUG00000018781,ENSMMUG00000013100,ENSMMUG00000012743,ENSMMUG00000003907,ENSMMUG00000000972,ENSMMUG00000014905,ENSMMUG00000011317,ENSMMUG00000009041,ENSMMUG00000011265,ENSMMUG00000010107,ENSMMUG00000004401,ENSMMUG00000001197,ENSMMUG00000008323,ENSMMUG00000019096,ENSMMUG00000022116,…
GO:2000677	regulation of transcription regulatory region DNA binding	biological_process	0.046828	1	3	524	29	18463	ENSMMUG00000010107,ENSMMUG00000048630,ENSMMUG00000009041
GO:1902531	regulation of intracellular signal transduction	biological_process	0.0469	1	49	524	1242	18463	ENSMMUG00000010107,ENSMMUG00000019993,ENSMMUG00000009786,ENSMMUG00000001888,ENSMMUG00000000605,ENSMMUG00000022116,ENSMMUG00000023033,ENSMMUG00000015911,ENSMMUG00000021650,ENSMMUG00000018367,ENSMMUG00000005985,ENSMMUG00000044736,ENSMMUG00000018781,ENSMMUG00000017214,ENSMMUG00000018986,ENSMMUG00000003942,ENSMMUG00000003907,ENSMMUG00000016450,ENSMMUG00000022994,ENSMMUG00000019145,ENSMMUG00000016126,…
GO:0098796	membrane protein complex	cellular_component	0.047054	1	40	524	1047	18463	ENSMMUG00000003950,ENSMMUG00000047772,ENSMMUG00000017799,ENSMMUG00000011527,ENSMMUG00000002699,ENSMMUG00000011486,ENSMMUG00000022198,ENSMMUG00000010547,ENSMMUG00000048207,ENSMMUG00000006398,ENSMMUG00000040675,ENSMMUG00000013528,ENSMMUG00000021380,ENSMMUG00000005432,ENSMMUG00000017593,ENSMMUG00000022679,ENSMMUG00000001661,ENSMMUG00000013220,ENSMMUG00000006499,ENSMMUG00000021787,ENSMMUG00000001859,…
GO:0045335	phagocytic vesicle	cellular_component	0.047264	1	5	524	60	18463	ENSMMUG00000013220,ENSMMUG00000023190,ENSMMUG00000002371,ENSMMUG00000022041,ENSMMUG00000023033
GO:0060575	intestinal epithelial cell differentiation	biological_process	0.047306	1	2	524	11	18463	ENSMMUG00000019208,ENSMMUG00000022824
GO:0045059	positive thymic T cell selection	biological_process	0.047552	1	2	524	11	18463	ENSMMUG00000022198,ENSMMUG00000017593
GO:0046635	positive regulation of alpha-beta T cell activation	biological_process	0.047762	1	4	524	43	18463	ENSMMUG00000015663,ENSMMUG00000017593,ENSMMUG00000002043,ENSMMUG00000012486
GO:0032869	cellular response to insulin stimulus	biological_process	0.047959	1	8	524	131	18463	ENSMMUG00000006581,ENSMMUG00000023143,ENSMMUG00000011459,ENSMMUG00000004762,ENSMMUG00000012167,ENSMMUG00000002808,ENSMMUG00000002371,ENSMMUG00000004419
GO:0007517	muscle organ development	biological_process	0.047965	1	12	524	231	18463	ENSMMUG00000048630,ENSMMUG00000021787,ENSMMUG00000020703,ENSMMUG00000001121,ENSMMUG00000021977,ENSMMUG00000022240,ENSMMUG00000002347,ENSMMUG00000016696,ENSMMUG00000020780,ENSMMUG00000010695,ENSMMUG00000020032,ENSMMUG00000022546
GO:0010897	negative regulation of triglyceride catabolic process	biological_process	0.047996	1	1	524	2	18463	ENSMMUG00000016126
GO:1901668	regulation of superoxide dismutase activity	biological_process	0.048019	1	1	524	2	18463	ENSMMUG00000023674
GO:0002352	B cell negative selection	biological_process	0.048187	1	1	524	2	18463	ENSMMUG00000003907
GO:0048597	post-embryonic camera-type eye morphogenesis	biological_process	0.048187	1	1	524	2	18463	ENSMMUG00000003907
GO:0097009	energy homeostasis	biological_process	0.048321	1	3	524	26	18463	ENSMMUG00000022240,ENSMMUG00000010934,ENSMMUG00000003942
GO:0050700	CARD domain binding	molecular_function	0.048413	1	2	524	12	18463	ENSMMUG00000021650,ENSMMUG00000017150
GO:0008378	galactosyltransferase activity	molecular_function	0.048463	1	3	524	30	18463	ENSMMUG00000010194,ENSMMUG00000014347,ENSMMUG00000000283
GO:2000810	regulation of bicellular tight junction assembly	biological_process	0.048658	1	2	524	12	18463	ENSMMUG00000002371,ENSMMUG00000022888
GO:0042100	B cell proliferation	biological_process	0.048736	1	5	524	69	18463	ENSMMUG00000002043,ENSMMUG00000047772,ENSMMUG00000021650,ENSMMUG00000003907,ENSMMUG00000005727
GO:0051365	cellular response to potassium ion starvation	biological_process	0.0489	1	1	524	2	18463	ENSMMUG00000010342
GO:0061402	positive regulation of transcription from RNA polymerase II promoter in response to acidic pH	biological_process	0.0489	1	1	524	2	18463	ENSMMUG00000010342
GO:0050670	regulation of lymphocyte proliferation	biological_process	0.049044	1	9	524	153	18463	ENSMMUG00000018940,ENSMMUG00000002043,ENSMMUG00000021650,ENSMMUG00000021447,ENSMMUG00000000730,ENSMMUG00000017593,ENSMMUG00000011659,ENSMMUG00000005727,ENSMMUG00000003533
GO:2000412	positive regulation of thymocyte migration	biological_process	0.049091	1	1	524	2	18463	ENSMMUG00000023033
GO:0016477	cell migration	biological_process	0.049145	1	42	524	1056	18463	ENSMMUG00000012182,ENSMMUG00000006931,ENSMMUG00000013140,ENSMMUG00000017163,ENSMMUG00000048207,ENSMMUG00000007754,ENSMMUG00000015072,ENSMMUG00000014910,ENSMMUG00000010660,ENSMMUG00000001008,ENSMMUG00000013803,ENSMMUG00000002651,ENSMMUG00000005727,ENSMMUG00000019392,ENSMMUG00000011459,ENSMMUG00000003533,ENSMMUG00000011332,ENSMMUG00000045352,ENSMMUG00000002630,ENSMMUG00000006499,ENSMMUG00000047327,…
GO:0009725	response to hormone	biological_process	0.049152	1	20	524	442	18463	ENSMMUG00000012486,ENSMMUG00000014111,ENSMMUG00000022240,ENSMMUG00000003942,ENSMMUG00000023143,ENSMMUG00000002453,ENSMMUG00000040675,ENSMMUG00000004762,ENSMMUG00000011607,ENSMMUG00000002371,ENSMMUG00000004591,ENSMMUG00000015598,ENSMMUG00000002808,ENSMMUG00000016047,ENSMMUG00000012167,ENSMMUG00000004419,ENSMMUG00000011459,ENSMMUG00000006581,ENSMMUG00000019993,ENSMMUG00000007857
GO:1901799	negative regulation of proteasomal protein catabolic process	biological_process	0.049214	1	5	524	66	18463	ENSMMUG00000047327,ENSMMUG00000007972,ENSMMUG00000005729,ENSMMUG00000018978,ENSMMUG00000011659
GO:0005615	extracellular space	cellular_component	0.049336	1	40	524	1125	18463	ENSMMUG00000045298,ENSMMUG00000017226,ENSMMUG00000008338,ENSMMUG00000045086,ENSMMUG00000044058,ENSMMUG00000045600,ENSMMUG00000009786,ENSMMUG00000011288,ENSMMUG00000000151,ENSMMUG00000018963,ENSMMUG00000008742,ENSMMUG00000004475,ENSMMUG00000043515,ENSMMUG00000028948,ENSMMUG00000020780,ENSMMUG00000016126,ENSMMUG00000040311,ENSMMUG00000019012,ENSMMUG00000008443,ENSMMUG00000049259,ENSMMUG00000002701,…
GO:0048305	immunoglobulin secretion	biological_process	0.049407	1	2	524	12	18463	ENSMMUG00000048207,ENSMMUG00000011527
GO:0036230	granulocyte activation	biological_process	0.049518	1	3	524	28	18463	ENSMMUG00000048207,ENSMMUG00000000951,ENSMMUG00000022041
GO:0010982	regulation of high-density lipoprotein particle clearance	biological_process	0.049589	1	1	524	2	18463	ENSMMUG00000016126
GO:0090239	regulation of histone H4 acetylation	biological_process	0.049633	1	2	524	11	18463	ENSMMUG00000022116,ENSMMUG00000008323
GO:0001967	suckling behavior	biological_process	0.049859	1	2	524	12	18463	ENSMMUG00000001661,ENSMMUG00000020780
GO:0015238	drug transmembrane transporter activity	molecular_function	0.049898	1	2	524	11	18463	ENSMMUG00000018031,ENSMMUG00000010342
GO:0048705	skeletal system morphogenesis	biological_process	0.050023	1	10	524	184	18463	ENSMMUG00000016696,ENSMMUG00000008338,ENSMMUG00000004626,ENSMMUG00000012486,ENSMMUG00000004475,ENSMMUG00000023479,ENSMMUG00000003942,ENSMMUG00000022546,ENSMMUG00000004401,ENSMMUG00000003902
GO:0008284	positive regulation of cell proliferation	biological_process	0.050068	1	24	524	552	18463	ENSMMUG00000004475,ENSMMUG00000018940,ENSMMUG00000048630,ENSMMUG00000023479,ENSMMUG00000047327,ENSMMUG00000002043,ENSMMUG00000023550,ENSMMUG00000019870,ENSMMUG00000020780,ENSMMUG00000000730,ENSMMUG00000012486,ENSMMUG00000010934,ENSMMUG00000005985,ENSMMUG00000017593,ENSMMUG00000011475,ENSMMUG00000002680,ENSMMUG00000009951,ENSMMUG00000021650,ENSMMUG00000048207,ENSMMUG00000004401,ENSMMUG00000002923,…
GO:0005766	primary lysosome	cellular_component	0.05008	1	2	524	12	18463	ENSMMUG00000028948,ENSMMUG00000022041
GO:0042582	azurophil granule	cellular_component	0.05008	1	2	524	12	18463	ENSMMUG00000028948,ENSMMUG00000022041
GO:0046849	bone remodeling	biological_process	0.050236	1	5	524	65	18463	ENSMMUG00000023033,ENSMMUG00000000537,ENSMMUG00000023479,ENSMMUG00000023190,ENSMMUG00000011317
GO:1902236	negative regulation of endoplasmic reticulum stress-induced intrinsic apoptotic signaling pathway	biological_process	0.050283	1	2	524	12	18463	ENSMMUG00000005985,ENSMMUG00000018781
GO:0000978	RNA polymerase II core promoter proximal region sequence-specific DNA binding	molecular_function	0.050328	1	18	524	399	18463	ENSMMUG00000003533,ENSMMUG00000019621,ENSMMUG00000001535,ENSMMUG00000016696,ENSMMUG00000015598,ENSMMUG00000020258,ENSMMUG00000012585,ENSMMUG00000009041,ENSMMUG00000003357,ENSMMUG00000019208,ENSMMUG00000039256,ENSMMUG00000022546,ENSMMUG00000011607,ENSMMUG00000011967,ENSMMUG00000002810,ENSMMUG00000021182,ENSMMUG00000049018,ENSMMUG00000022240
GO:0004416	hydroxyacylglutathione hydrolase activity	molecular_function	0.050416	1	1	524	2	18463	ENSMMUG00000000737
GO:0009438	methylglyoxal metabolic process	biological_process	0.050416	1	1	524	2	18463	ENSMMUG00000000737
GO:0019243	methylglyoxal catabolic process to D-lactate via S-lactoyl-glutathione	biological_process	0.050416	1	1	524	2	18463	ENSMMUG00000000737
GO:0051596	methylglyoxal catabolic process	biological_process	0.050416	1	1	524	2	18463	ENSMMUG00000000737
GO:0061727	methylglyoxal catabolic process to lactate	biological_process	0.050416	1	1	524	2	18463	ENSMMUG00000000737
GO:0048490	anterograde synaptic vesicle transport	biological_process	0.050533	1	2	524	12	18463	ENSMMUG00000015663,ENSMMUG00000012182
GO:0097057	TRAF2-GSTP1 complex	cellular_component	0.050691	1	1	524	2	18463	ENSMMUG00000011527
GO:2001243	negative regulation of intrinsic apoptotic signaling pathway	biological_process	0.050715	1	5	524	67	18463	ENSMMUG00000018367,ENSMMUG00000015800,ENSMMUG00000018781,ENSMMUG00000046352,ENSMMUG00000005985
GO:0030054	cell junction	cellular_component	0.050718	1	26	524	578	18463	ENSMMUG00000014910,ENSMMUG00000001008,ENSMMUG00000001763,ENSMMUG00000001297,ENSMMUG00000019096,ENSMMUG00000022888,ENSMMUG00000002699,ENSMMUG00000043281,ENSMMUG00000001187,ENSMMUG00000000951,ENSMMUG00000020277,ENSMMUG00000022878,ENSMMUG00000001661,ENSMMUG00000022679,ENSMMUG00000007799,ENSMMUG00000004179,ENSMMUG00000001859,ENSMMUG00000003314,ENSMMUG00000007972,ENSMMUG00000002630,ENSMMUG00000020150,…
GO:2001224	positive regulation of neuron migration	biological_process	0.050823	1	2	524	11	18463	ENSMMUG00000001247,ENSMMUG00000017496
GO:0031434	mitogen-activated protein kinase kinase binding	molecular_function	0.051055	1	2	524	11	18463	ENSMMUG00000008245,ENSMMUG00000017496
GO:0030159	receptor signaling complex scaffold activity	molecular_function	0.051075	1	2	524	11	18463	ENSMMUG00000000605,ENSMMUG00000017496
GO:0007635	chemosensory behavior	biological_process	0.051095	1	2	524	12	18463	ENSMMUG00000001661,ENSMMUG00000007972
GO:0005326	neurotransmitter transporter activity	molecular_function	0.05111	1	3	524	26	18463	ENSMMUG00000012742,ENSMMUG00000010935,ENSMMUG00000015158
GO:0048486	parasympathetic nervous system development	biological_process	0.051164	1	2	524	13	18463	ENSMMUG00000010695,ENSMMUG00000018963
GO:0060591	chondroblast differentiation	biological_process	0.051191	1	1	524	2	18463	ENSMMUG00000012486
GO:0019471	4-hydroxyproline metabolic process	biological_process	0.05131	1	2	524	11	18463	ENSMMUG00000006130,ENSMMUG00000001197
GO:0034397	telomere localization	biological_process	0.051584	1	2	524	11	18463	ENSMMUG00000018159,ENSMMUG00000003950
GO:2000052	positive regulation of non-canonical Wnt signaling pathway	biological_process	0.051584	1	2	524	11	18463	ENSMMUG00000018329,ENSMMUG00000010122
GO:0005146	leukemia inhibitory factor receptor binding	molecular_function	0.051604	1	1	524	2	18463	ENSMMUG00000048630
GO:0010628	positive regulation of gene expression	biological_process	0.051621	1	61	524	1637	18463	ENSMMUG00000002923,ENSMMUG00000008281,ENSMMUG00000001535,ENSMMUG00000011567,ENSMMUG00000011527,ENSMMUG00000013009,ENSMMUG00000003950,ENSMMUG00000006581,ENSMMUG00000003533,ENSMMUG00000000935,ENSMMUG00000016696,ENSMMUG00000020258,ENSMMUG00000017593,ENSMMUG00000002680,ENSMMUG00000011607,ENSMMUG00000008245,ENSMMUG00000010342,ENSMMUG00000020703,ENSMMUG00000048630,ENSMMUG00000047327,ENSMMUG00000002043,…
GO:0008092	cytoskeletal protein binding	molecular_function	0.05192	1	34	524	813	18463	ENSMMUG00000017496,ENSMMUG00000008379,ENSMMUG00000018600,ENSMMUG00000005921,ENSMMUG00000020032,ENSMMUG00000006499,ENSMMUG00000020150,ENSMMUG00000013651,ENSMMUG00000017483,ENSMMUG00000012486,ENSMMUG00000001473,ENSMMUG00000002058,ENSMMUG00000003631,ENSMMUG00000001008,ENSMMUG00000023676,ENSMMUG00000016281,ENSMMUG00000004177,ENSMMUG00000004838,ENSMMUG00000007811,ENSMMUG00000002347,ENSMMUG00000010507,…
GO:0051101	regulation of DNA binding	biological_process	0.052256	1	5	524	70	18463	ENSMMUG00000010107,ENSMMUG00000048630,ENSMMUG00000021221,ENSMMUG00000023550,ENSMMUG00000009041
GO:0032743	positive regulation of interleukin-2 production	biological_process	0.052312	1	3	524	26	18463	ENSMMUG00000017593,ENSMMUG00000011527,ENSMMUG00000021650
GO:0070863	positive regulation of protein exit from endoplasmic reticulum	biological_process	0.052326	1	2	524	13	18463	ENSMMUG00000006398,ENSMMUG00000002043
GO:0015171	amino acid transmembrane transporter activity	molecular_function	0.052427	1	5	524	62	18463	ENSMMUG00000010935,ENSMMUG00000012742,ENSMMUG00000015158,ENSMMUG00000010342,ENSMMUG00000007513
GO:0044463	cell projection part	cellular_component	0.052514	1	29	524	658	18463	ENSMMUG00000003297,ENSMMUG00000015260,ENSMMUG00000001661,ENSMMUG00000020974,ENSMMUG00000017483,ENSMMUG00000007972,ENSMMUG00000044038,ENSMMUG00000010935,ENSMMUG00000006950,ENSMMUG00000017593,ENSMMUG00000017496,ENSMMUG00000009683,ENSMMUG00000007811,ENSMMUG00000048207,ENSMMUG00000017617,ENSMMUG00000006931,ENSMMUG00000012182,ENSMMUG00000001008,ENSMMUG00000014216,ENSMMUG00000000138,ENSMMUG00000002377,…
GO:0008311	double-stranded DNA 3'-5' exodeoxyribonuclease activity	molecular_function	0.052761	1	1	524	2	18463	ENSMMUG00000008428
GO:0021549	cerebellum development	biological_process	0.052773	1	5	524	66	18463	ENSMMUG00000002651,ENSMMUG00000017593,ENSMMUG00000015155,ENSMMUG00000004467,ENSMMUG00000018986
GO:0090086	negative regulation of protein deubiquitination	biological_process	0.052777	1	1	524	2	18463	ENSMMUG00000004974
GO:0009987	cellular process	biological_process	0.052862	1	429	524	14330	18463	ENSMMUG00000020780,ENSMMUG00000010507,ENSMMUG00000041958,ENSMMUG00000014984,ENSMMUG00000018335,ENSMMUG00000028948,ENSMMUG00000039447,ENSMMUG00000006950,ENSMMUG00000003094,ENSMMUG00000003907,ENSMMUG00000002958,ENSMMUG00000022546,ENSMMUG00000004591,ENSMMUG00000015598,ENSMMUG00000011317,ENSMMUG00000012167,ENSMMUG00000039029,ENSMMUG00000004419,ENSMMUG00000003357,ENSMMUG00000013188,ENSMMUG00000014216,…
GO:0006357	regulation of transcription from RNA polymerase II promoter	biological_process	0.053111	1	59	524	1614	18463	ENSMMUG00000015800,ENSMMUG00000020032,ENSMMUG00000039256,ENSMMUG00000008245,ENSMMUG00000011607,ENSMMUG00000004762,ENSMMUG00000021182,ENSMMUG00000012486,ENSMMUG00000001661,ENSMMUG00000021865,ENSMMUG00000023550,ENSMMUG00000002043,ENSMMUG00000014111,ENSMMUG00000047327,ENSMMUG00000048630,ENSMMUG00000010342,ENSMMUG00000005727,ENSMMUG00000003533,ENSMMUG00000011332,ENSMMUG00000013009,ENSMMUG00000013160,…
GO:0051129	negative regulation of cellular component organization	biological_process	0.053114	1	23	524	517	18463	ENSMMUG00000014216,ENSMMUG00000013875,ENSMMUG00000017617,ENSMMUG00000021447,ENSMMUG00000023676,ENSMMUG00000008048,ENSMMUG00000008281,ENSMMUG00000008323,ENSMMUG00000022116,ENSMMUG00000009956,ENSMMUG00000048630,ENSMMUG00000014409,ENSMMUG00000006623,ENSMMUG00000010507,ENSMMUG00000016126,ENSMMUG00000008379,ENSMMUG00000005985,ENSMMUG00000005502,ENSMMUG00000013100,ENSMMUG00000009683,ENSMMUG00000007811,…
GO:1904469	positive regulation of tumor necrosis factor secretion	biological_process	0.053139	1	2	524	12	18463	ENSMMUG00000017150,ENSMMUG00000008015
GO:0035544	negative regulation of SNARE complex assembly	biological_process	0.05321	1	1	524	2	18463	ENSMMUG00000009683
GO:0070676	intralumenal vesicle formation	biological_process	0.05349	1	1	524	2	18463	ENSMMUG00000002377
GO:0008344	adult locomotory behavior	biological_process	0.053508	1	5	524	64	18463	ENSMMUG00000018986,ENSMMUG00000001661,ENSMMUG00000011607,ENSMMUG00000017427,ENSMMUG00000009470
GO:0048207	vesicle targeting, rough ER to cis-Golgi	biological_process	0.053706	1	2	524	15	18463	ENSMMUG00000001187,ENSMMUG00000006398
GO:0048208	COPII vesicle coating	biological_process	0.053706	1	2	524	15	18463	ENSMMUG00000001187,ENSMMUG00000006398
GO:0046641	positive regulation of alpha-beta T cell proliferation	biological_process	0.053814	1	2	524	12	18463	ENSMMUG00000017593,ENSMMUG00000002043
GO:0051714	positive regulation of cytolysis in other organism	biological_process	0.053843	1	1	524	2	18463	ENSMMUG00000008742
GO:0009159	deoxyribonucleoside monophosphate catabolic process	biological_process	0.053928	1	1	524	2	18463	ENSMMUG00000038569
GO:0071944	cell periphery	cellular_component	0.054139	1	123	524	3597	18463	ENSMMUG00000006581,ENSMMUG00000014704,ENSMMUG00000011459,ENSMMUG00000016230,ENSMMUG00000002993,ENSMMUG00000011527,ENSMMUG00000000610,ENSMMUG00000047772,ENSMMUG00000017799,ENSMMUG00000007754,ENSMMUG00000015072,ENSMMUG00000014910,ENSMMUG00000017230,ENSMMUG00000019206,ENSMMUG00000003957,ENSMMUG00000013803,ENSMMUG00000001008,ENSMMUG00000003631,ENSMMUG00000018879,ENSMMUG00000013528,ENSMMUG00000040675,…
GO:0097193	intrinsic apoptotic signaling pathway	biological_process	0.054215	1	11	524	207	18463	ENSMMUG00000015800,ENSMMUG00000003907,ENSMMUG00000006803,ENSMMUG00000005985,ENSMMUG00000014531,ENSMMUG00000046352,ENSMMUG00000018781,ENSMMUG00000018367,ENSMMUG00000022198,ENSMMUG00000021447,ENSMMUG00000023550
GO:0032997	Fc receptor complex	cellular_component	0.054247	1	1	524	2	18463	ENSMMUG00000013528
GO:0032998	Fc-epsilon receptor I complex	cellular_component	0.054247	1	1	524	2	18463	ENSMMUG00000013528
GO:0034970	histone H3-R2 methylation	biological_process	0.054524	1	1	524	2	18463	ENSMMUG00000004401
GO:0060712	spongiotrophoblast layer development	biological_process	0.055034	1	2	524	14	18463	ENSMMUG00000048630,ENSMMUG00000001859
GO:0010614	negative regulation of cardiac muscle hypertrophy	biological_process	0.055107	1	2	524	12	18463	ENSMMUG00000021447,ENSMMUG00000021977
GO:0046755	viral budding	biological_process	0.055124	1	2	524	12	18463	ENSMMUG00000039447,ENSMMUG00000009956
GO:1902590	multi-organism organelle organization	biological_process	0.055124	1	2	524	12	18463	ENSMMUG00000009956,ENSMMUG00000039447
GO:1902592	multi-organism membrane budding	biological_process	0.055124	1	2	524	12	18463	ENSMMUG00000039447,ENSMMUG00000009956
GO:0016050	vesicle organization	biological_process	0.055324	1	11	524	198	18463	ENSMMUG00000048207,ENSMMUG00000009956,ENSMMUG00000006398,ENSMMUG00000023038,ENSMMUG00000002377,ENSMMUG00000039447,ENSMMUG00000015663,ENSMMUG00000005432,ENSMMUG00000001187,ENSMMUG00000009683,ENSMMUG00000011967
GO:0002508	central tolerance induction	biological_process	0.055404	1	1	524	2	18463	ENSMMUG00000003533
GO:0007417	central nervous system development	biological_process	0.055486	1	25	524	581	18463	ENSMMUG00000008443,ENSMMUG00000018986,ENSMMUG00000003907,ENSMMUG00000017496,ENSMMUG00000015155,ENSMMUG00000011607,ENSMMUG00000017593,ENSMMUG00000001661,ENSMMUG00000023550,ENSMMUG00000000556,ENSMMUG00000048630,ENSMMUG00000004467,ENSMMUG00000011332,ENSMMUG00000003533,ENSMMUG00000018963,ENSMMUG00000009470,ENSMMUG00000008400,ENSMMUG00000021447,ENSMMUG00000010695,ENSMMUG00000006931,ENSMMUG00000017617,…
GO:0022038	corpus callosum development	biological_process	0.055541	1	2	524	12	18463	ENSMMUG00000023674,ENSMMUG00000008443
GO:0019894	kinesin binding	molecular_function	0.055887	1	3	524	27	18463	ENSMMUG00000016281,ENSMMUG00000006225,ENSMMUG00000017496
GO:0032561	guanyl ribonucleotide binding	molecular_function	0.055913	1	16	524	368	18463	ENSMMUG00000017134,ENSMMUG00000011332,ENSMMUG00000015204,ENSMMUG00000003957,ENSMMUG00000021842,ENSMMUG00000006398,ENSMMUG00000014216,ENSMMUG00000002776,ENSMMUG00000011317,ENSMMUG00000012164,ENSMMUG00000011580,ENSMMUG00000022010,ENSMMUG00000001037,ENSMMUG00000021187,ENSMMUG00000008890,ENSMMUG00000006980
GO:0035502	metanephric part of ureteric bud development	biological_process	0.055986	1	1	524	2	18463	ENSMMUG00000003533
GO:0061141	lung ciliated cell differentiation	biological_process	0.055986	1	1	524	2	18463	ENSMMUG00000003533
GO:0002514	B cell tolerance induction	biological_process	0.055986	1	1	524	2	18463	ENSMMUG00000003533
GO:0002635	negative regulation of germinal center formation	biological_process	0.055986	1	1	524	2	18463	ENSMMUG00000003533
GO:0002661	regulation of B cell tolerance induction	biological_process	0.055986	1	1	524	2	18463	ENSMMUG00000003533
GO:0002663	positive regulation of B cell tolerance induction	biological_process	0.055986	1	1	524	2	18463	ENSMMUG00000003533
GO:0030111	regulation of Wnt signaling pathway	biological_process	0.056141	1	12	524	230	18463	ENSMMUG00000008176,ENSMMUG00000022888,ENSMMUG00000000605,ENSMMUG00000008443,ENSMMUG00000013100,ENSMMUG00000008245,ENSMMUG00000010122,ENSMMUG00000022198,ENSMMUG00000010547,ENSMMUG00000002808,ENSMMUG00000023390,ENSMMUG00000018329
GO:0007631	feeding behavior	biological_process	0.056204	1	4	524	51	18463	ENSMMUG00000001661,ENSMMUG00000020780,ENSMMUG00000022546,ENSMMUG00000000261
GO:0033619	membrane protein proteolysis	biological_process	0.056221	1	4	524	47	18463	ENSMMUG00000000453,ENSMMUG00000023033,ENSMMUG00000021447,ENSMMUG00000000151
GO:0098589	membrane region	cellular_component	0.056228	1	30	524	683	18463	ENSMMUG00000008837,ENSMMUG00000014704,ENSMMUG00000006225,ENSMMUG00000002993,ENSMMUG00000011527,ENSMMUG00000047772,ENSMMUG00000021650,ENSMMUG00000048207,ENSMMUG00000002371,ENSMMUG00000023190,ENSMMUG00000021447,ENSMMUG00000000972,ENSMMUG00000001008,ENSMMUG00000039029,ENSMMUG00000010935,ENSMMUG00000003094,ENSMMUG00000022041,ENSMMUG00000005432,ENSMMUG00000008379,ENSMMUG00000007811,ENSMMUG00000017496,…
GO:0009267	cellular response to starvation	biological_process	0.05632	1	13	524	257	18463	ENSMMUG00000008048,ENSMMUG00000030914,ENSMMUG00000019993,ENSMMUG00000009956,ENSMMUG00000010342,ENSMMUG00000003357,ENSMMUG00000023674,ENSMMUG00000002808,ENSMMUG00000018335,ENSMMUG00000006623,ENSMMUG00000022824,ENSMMUG00000041958,ENSMMUG00000023190
GO:0072535	tumor necrosis factor (ligand) superfamily member 11 production	biological_process	0.056379	1	1	524	2	18463	ENSMMUG00000023033
GO:2000307	regulation of tumor necrosis factor (ligand) superfamily member 11 production	biological_process	0.056379	1	1	524	2	18463	ENSMMUG00000023033
GO:2000309	positive regulation of tumor necrosis factor (ligand) superfamily member 11 production	biological_process	0.056379	1	1	524	2	18463	ENSMMUG00000023033
GO:0005092	GDP-dissociation inhibitor activity	molecular_function	0.056496	1	2	524	14	18463	ENSMMUG00000019993,ENSMMUG00000005502
GO:0002358	B cell homeostatic proliferation	biological_process	0.056545	1	1	524	2	18463	ENSMMUG00000003907
GO:0016079	synaptic vesicle exocytosis	biological_process	0.05656	1	6	524	86	18463	ENSMMUG00000015663,ENSMMUG00000007972,ENSMMUG00000009683,ENSMMUG00000048207,ENSMMUG00000005729,ENSMMUG00000014292
GO:0097458	neuron part	cellular_component	0.056674	1	38	524	914	18463	ENSMMUG00000002993,ENSMMUG00000014131,ENSMMUG00000014704,ENSMMUG00000021842,ENSMMUG00000048207,ENSMMUG00000017230,ENSMMUG00000017617,ENSMMUG00000000137,ENSMMUG00000017610,ENSMMUG00000012182,ENSMMUG00000006931,ENSMMUG00000017593,ENSMMUG00000017496,ENSMMUG00000014292,ENSMMUG00000018299,ENSMMUG00000023038,ENSMMUG00000015158,ENSMMUG00000006285,ENSMMUG00000015260,ENSMMUG00000001661,ENSMMUG00000015663,…
GO:0072566	chemokine (C-X-C motif) ligand 1 production	biological_process	0.056851	1	1	524	2	18463	ENSMMUG00000003942
GO:2000338	regulation of chemokine (C-X-C motif) ligand 1 production	biological_process	0.056851	1	1	524	2	18463	ENSMMUG00000003942
GO:0009162	deoxyribonucleoside monophosphate metabolic process	biological_process	0.056911	1	2	524	16	18463	ENSMMUG00000038569,ENSMMUG00000021867
GO:0045814	negative regulation of gene expression, epigenetic	biological_process	0.056923	1	5	524	70	18463	ENSMMUG00000008323,ENSMMUG00000009050,ENSMMUG00000010107,ENSMMUG00000008281,ENSMMUG00000019621
GO:0005790	smooth endoplasmic reticulum	cellular_component	0.0571	1	2	524	12	18463	ENSMMUG00000017496,ENSMMUG00000018781
GO:0048873	homeostasis of number of cells within a tissue	biological_process	0.057101	1	3	524	29	18463	ENSMMUG00000002680,ENSMMUG00000008379,ENSMMUG00000003907
GO:0043300	regulation of leukocyte degranulation	biological_process	0.057292	1	3	524	28	18463	ENSMMUG00000000951,ENSMMUG00000048207,ENSMMUG00000011459
GO:0007548	sex differentiation	biological_process	0.057363	1	9	524	159	18463	ENSMMUG00000012486,ENSMMUG00000018159,ENSMMUG00000020780,ENSMMUG00000013803,ENSMMUG00000014111,ENSMMUG00000019208,ENSMMUG00000003907,ENSMMUG00000005985,ENSMMUG00000044068
GO:0060350	endochondral bone morphogenesis	biological_process	0.057365	1	5	524	67	18463	ENSMMUG00000004401,ENSMMUG00000003902,ENSMMUG00000003942,ENSMMUG00000016696,ENSMMUG00000012486
GO:0032922	circadian regulation of gene expression	biological_process	0.05738	1	4	524	46	18463	ENSMMUG00000049018,ENSMMUG00000010122,ENSMMUG00000018329,ENSMMUG00000002453
GO:1901421	positive regulation of response to alcohol	biological_process	0.05738	1	1	524	2	18463	ENSMMUG00000004591
GO:0071230	cellular response to amino acid stimulus	biological_process	0.057389	1	4	524	48	18463	ENSMMUG00000014704,ENSMMUG00000019993,ENSMMUG00000005985,ENSMMUG00000004475
GO:0033194	response to hydroperoxide	biological_process	0.057517	1	2	524	13	18463	ENSMMUG00000004467,ENSMMUG00000048207
GO:0032423	regulation of mismatch repair	biological_process	0.057651	1	1	524	2	18463	ENSMMUG00000007972
GO:0032425	positive regulation of mismatch repair	biological_process	0.057651	1	1	524	2	18463	ENSMMUG00000007972
GO:0019001	guanyl nucleotide binding	molecular_function	0.057786	1	16	524	370	18463	ENSMMUG00000001037,ENSMMUG00000022010,ENSMMUG00000011580,ENSMMUG00000008890,ENSMMUG00000006980,ENSMMUG00000021187,ENSMMUG00000015204,ENSMMUG00000011332,ENSMMUG00000017134,ENSMMUG00000012164,ENSMMUG00000011317,ENSMMUG00000003957,ENSMMUG00000021842,ENSMMUG00000006398,ENSMMUG00000014216,ENSMMUG00000002776
GO:0016337	single organismal cell-cell adhesion	biological_process	0.057793	1	23	524	522	18463	ENSMMUG00000015663,ENSMMUG00000003533,ENSMMUG00000001763,ENSMMUG00000023033,ENSMMUG00000004419,ENSMMUG00000013803,ENSMMUG00000023190,ENSMMUG00000022198,ENSMMUG00000021447,ENSMMUG00000021650,ENSMMUG00000015072,ENSMMUG00000000261,ENSMMUG00000002472,ENSMMUG00000017593,ENSMMUG00000001037,ENSMMUG00000003942,ENSMMUG00000003907,ENSMMUG00000011659,ENSMMUG00000002043,ENSMMUG00000018940,ENSMMUG00000000730,…
GO:0032371	regulation of sterol transport	biological_process	0.057944	1	3	524	30	18463	ENSMMUG00000016126,ENSMMUG00000015598,ENSMMUG00000003357
GO:0032374	regulation of cholesterol transport	biological_process	0.057944	1	3	524	30	18463	ENSMMUG00000003357,ENSMMUG00000015598,ENSMMUG00000016126
GO:0046718	viral entry into host cell	biological_process	0.058157	1	4	524	52	18463	ENSMMUG00000018322,ENSMMUG00000002043,ENSMMUG00000004974,ENSMMUG00000003094
GO:0071695	anatomical structure maturation	biological_process	0.058392	1	4	524	47	18463	ENSMMUG00000001661,ENSMMUG00000007754,ENSMMUG00000003902,ENSMMUG00000004475
GO:1902659	regulation of glucose mediated signaling pathway	biological_process	0.059026	1	1	524	2	18463	ENSMMUG00000022116
GO:1902661	positive regulation of glucose mediated signaling pathway	biological_process	0.059026	1	1	524	2	18463	ENSMMUG00000022116
GO:0005576	extracellular region	cellular_component	0.059125	1	53	524	1534	18463	ENSMMUG00000011288,ENSMMUG00000009786,ENSMMUG00000045600,ENSMMUG00000006225,ENSMMUG00000003902,ENSMMUG00000008742,ENSMMUG00000018963,ENSMMUG00000001763,ENSMMUG00000000151,ENSMMUG00000017226,ENSMMUG00000045298,ENSMMUG00000045086,ENSMMUG00000044058,ENSMMUG00000008338,ENSMMUG00000008443,ENSMMUG00000019012,ENSMMUG00000040311,ENSMMUG00000043515,ENSMMUG00000004475,ENSMMUG00000000729,ENSMMUG00000016126,…
GO:0051044	positive regulation of membrane protein ectodomain proteolysis	biological_process	0.059165	1	2	524	14	18463	ENSMMUG00000021447,ENSMMUG00000023033
GO:0055106	ubiquitin-protein transferase regulator activity	molecular_function	0.059238	1	2	524	13	18463	ENSMMUG00000016417,ENSMMUG00000019870
GO:0030010	establishment of cell polarity	biological_process	0.059427	1	7	524	108	18463	ENSMMUG00000022546,ENSMMUG00000022198,ENSMMUG00000003533,ENSMMUG00000022878,ENSMMUG00000001228,ENSMMUG00000006499,ENSMMUG00000014131
GO:0002260	lymphocyte homeostasis	biological_process	0.059585	1	4	524	47	18463	ENSMMUG00000000730,ENSMMUG00000023190,ENSMMUG00000005727,ENSMMUG00000003907
GO:0008347	glial cell migration	biological_process	0.059775	1	3	524	29	18463	ENSMMUG00000001008,ENSMMUG00000002680,ENSMMUG00000028948
GO:0048858	cell projection morphogenesis	biological_process	0.05984	1	30	524	689	18463	ENSMMUG00000010695,ENSMMUG00000012182,ENSMMUG00000006931,ENSMMUG00000022198,ENSMMUG00000017230,ENSMMUG00000020258,ENSMMUG00000002377,ENSMMUG00000023674,ENSMMUG00000000138,ENSMMUG00000001008,ENSMMUG00000011332,ENSMMUG00000003533,ENSMMUG00000016505,ENSMMUG00000018963,ENSMMUG00000014131,ENSMMUG00000001187,ENSMMUG00000005233,ENSMMUG00000001661,ENSMMUG00000006980,ENSMMUG00000003297,ENSMMUG00000006265,…
GO:0031543	peptidyl-proline dioxygenase activity	molecular_function	0.05996	1	2	524	12	18463	ENSMMUG00000006130,ENSMMUG00000001197
GO:0042102	positive regulation of T cell proliferation	biological_process	0.06004	1	5	524	68	18463	ENSMMUG00000021650,ENSMMUG00000000730,ENSMMUG00000018940,ENSMMUG00000017593,ENSMMUG00000002043
GO:0006867	asparagine transport	biological_process	0.060081	1	1	524	2	18463	ENSMMUG00000010342
GO:0015182	L-asparagine transmembrane transporter activity	molecular_function	0.060081	1	1	524	2	18463	ENSMMUG00000010342
GO:0043496	regulation of protein homodimerization activity	biological_process	0.060199	1	2	524	14	18463	ENSMMUG00000003907,ENSMMUG00000011527
GO:0072283	metanephric renal vesicle morphogenesis	biological_process	0.06023	1	2	524	13	18463	ENSMMUG00000018963,ENSMMUG00000048630
GO:0071565	nBAF complex	cellular_component	0.060231	1	2	524	12	18463	ENSMMUG00000009098,ENSMMUG00000003493
GO:0097049	motor neuron apoptotic process	biological_process	0.060407	1	1	524	2	18463	ENSMMUG00000010695
GO:0035371	microtubule plus-end	cellular_component	0.06052	1	2	524	13	18463	ENSMMUG00000003631,ENSMMUG00000006255
GO:0042351	'de novo' GDP-L-fucose biosynthetic process	biological_process	0.060524	1	1	524	2	18463	ENSMMUG00000014664
GO:0010885	regulation of cholesterol storage	biological_process	0.060543	1	2	524	12	18463	ENSMMUG00000015598,ENSMMUG00000003357
GO:0051311	meiotic metaphase plate congression	biological_process	0.06056	1	1	524	2	18463	ENSMMUG00000021842
GO:0032989	cellular component morphogenesis	biological_process	0.060602	1	47	524	1169	18463	ENSMMUG00000013272,ENSMMUG00000044736,ENSMMUG00000005985,ENSMMUG00000011967,ENSMMUG00000007811,ENSMMUG00000013100,ENSMMUG00000003907,ENSMMUG00000022546,ENSMMUG00000008443,ENSMMUG00000020974,ENSMMUG00000006265,ENSMMUG00000002347,ENSMMUG00000005233,ENSMMUG00000000730,ENSMMUG00000001187,ENSMMUG00000018963,ENSMMUG00000016505,ENSMMUG00000002377,ENSMMUG00000023033,ENSMMUG00000019813,ENSMMUG00000010695,…
GO:0048569	post-embryonic organ development	biological_process	0.060633	1	2	524	14	18463	ENSMMUG00000003907,ENSMMUG00000001420
GO:0030971	receptor tyrosine kinase binding	molecular_function	0.060767	1	4	524	47	18463	ENSMMUG00000006773,ENSMMUG00000013100,ENSMMUG00000006581,ENSMMUG00000015931
GO:0007010	cytoskeleton organization	biological_process	0.060804	1	45	524	1151	18463	ENSMMUG00000009470,ENSMMUG00000000984,ENSMMUG00000001228,ENSMMUG00000016505,ENSMMUG00000043756,ENSMMUG00000008697,ENSMMUG00000008516,ENSMMUG00000039029,ENSMMUG00000014216,ENSMMUG00000012164,ENSMMUG00000007811,ENSMMUG00000044736,ENSMMUG00000011659,ENSMMUG00000003942,ENSMMUG00000018329,ENSMMUG00000002347,ENSMMUG00000020974,ENSMMUG00000010507,ENSMMUG00000014984,ENSMMUG00000000730,ENSMMUG00000005233,…
GO:0071294	cellular response to zinc ion	biological_process	0.060954	1	2	524	19	18463	ENSMMUG00000014704,ENSMMUG00000012840
GO:0071542	dopaminergic neuron differentiation	biological_process	0.06113	1	2	524	14	18463	ENSMMUG00000043515,ENSMMUG00000011607
GO:0044257	cellular protein catabolic process	biological_process	0.061238	1	28	524	689	18463	ENSMMUG00000019870,ENSMMUG00000019145,ENSMMUG00000010030,ENSMMUG00000001623,ENSMMUG00000020703,ENSMMUG00000007972,ENSMMUG00000039447,ENSMMUG00000047327,ENSMMUG00000018329,ENSMMUG00000002043,ENSMMUG00000011659,ENSMMUG00000007875,ENSMMUG00000015778,ENSMMUG00000010122,ENSMMUG00000003797,ENSMMUG00000046352,ENSMMUG00000018781,ENSMMUG00000016085,ENSMMUG00000000537,ENSMMUG00000018978,ENSMMUG00000017610,…
GO:0070573	metallodipeptidase activity	molecular_function	0.061367	1	1	524	2	18463	ENSMMUG00000014910
GO:2001260	regulation of semaphorin-plexin signaling pathway	biological_process	0.061531	1	1	524	2	18463	ENSMMUG00000018963
GO:0060620	regulation of cholesterol import	biological_process	0.061663	1	1	524	3	18463	ENSMMUG00000016126
GO:2000909	regulation of sterol import	biological_process	0.061663	1	1	524	3	18463	ENSMMUG00000016126
GO:0042592	homeostatic process	biological_process	0.061791	1	49	524	1281	18463	ENSMMUG00000041958,ENSMMUG00000016126,ENSMMUG00000000730,ENSMMUG00000003314,ENSMMUG00000022240,ENSMMUG00000043400,ENSMMUG00000022010,ENSMMUG00000002453,ENSMMUG00000003942,ENSMMUG00000003907,ENSMMUG00000012005,ENSMMUG00000021650,ENSMMUG00000011317,ENSMMUG00000015598,ENSMMUG00000023190,ENSMMUG00000006455,ENSMMUG00000003357,ENSMMUG00000023033,ENSMMUG00000010887,ENSMMUG00000000151,ENSMMUG00000022116,…
GO:0030855	epithelial cell differentiation	biological_process	0.061871	1	20	524	456	18463	ENSMMUG00000002058,ENSMMUG00000001535,ENSMMUG00000022116,ENSMMUG00000003533,ENSMMUG00000011459,ENSMMUG00000018963,ENSMMUG00000000138,ENSMMUG00000022824,ENSMMUG00000003104,ENSMMUG00000012585,ENSMMUG00000020258,ENSMMUG00000008379,ENSMMUG00000022546,ENSMMUG00000019208,ENSMMUG00000048630,ENSMMUG00000001968,ENSMMUG00000012486,ENSMMUG00000014984,ENSMMUG00000029767,ENSMMUG00000019870
GO:0016241	regulation of macroautophagy	biological_process	0.061967	1	6	524	88	18463	ENSMMUG00000018335,ENSMMUG00000006623,ENSMMUG00000002808,ENSMMUG00000009956,ENSMMUG00000008048,ENSMMUG00000019993
GO:0002283	neutrophil activation involved in immune response	biological_process	0.062221	1	2	524	13	18463	ENSMMUG00000022041,ENSMMUG00000000951
GO:0035914	skeletal muscle cell differentiation	biological_process	0.06223	1	4	524	51	18463	ENSMMUG00000016696,ENSMMUG00000020703,ENSMMUG00000001121,ENSMMUG00000022240
GO:0045026	plasma membrane fusion	biological_process	0.062312	1	2	524	15	18463	ENSMMUG00000017202,ENSMMUG00000010660
GO:0060057	apoptotic process involved in mammary gland involution	biological_process	0.062422	1	1	524	2	18463	ENSMMUG00000003907
GO:0060058	positive regulation of apoptotic process involved in mammary gland involution	biological_process	0.062422	1	1	524	2	18463	ENSMMUG00000003907
GO:1903519	regulation of mammary gland involution	biological_process	0.062422	1	1	524	2	18463	ENSMMUG00000003907
GO:1903521	positive regulation of mammary gland involution	biological_process	0.062422	1	1	524	2	18463	ENSMMUG00000003907
GO:0050728	negative regulation of inflammatory response	biological_process	0.062573	1	6	524	94	18463	ENSMMUG00000013803,ENSMMUG00000022240,ENSMMUG00000000261,ENSMMUG00000003618,ENSMMUG00000015598,ENSMMUG00000021447
GO:0090182	regulation of secretion of lysosomal enzymes	biological_process	0.062823	1	1	524	2	18463	ENSMMUG00000015598
GO:0047044	androstan-3-alpha,17-beta-diol dehydrogenase activity	molecular_function	0.062875	1	1	524	2	18463	ENSMMUG00000013228
GO:0051866	general adaptation syndrome	biological_process	0.062954	1	1	524	2	18463	ENSMMUG00000011607
GO:0002643	regulation of tolerance induction	biological_process	0.063361	1	2	524	13	18463	ENSMMUG00000003533,ENSMMUG00000017593
GO:0098602	single organism cell adhesion	biological_process	0.063446	1	25	524	580	18463	ENSMMUG00000015072,ENSMMUG00000021650,ENSMMUG00000017163,ENSMMUG00000023190,ENSMMUG00000021447,ENSMMUG00000022198,ENSMMUG00000013803,ENSMMUG00000004419,ENSMMUG00000023033,ENSMMUG00000001763,ENSMMUG00000003533,ENSMMUG00000015663,ENSMMUG00000000951,ENSMMUG00000004179,ENSMMUG00000012486,ENSMMUG00000000730,ENSMMUG00000018940,ENSMMUG00000002043,ENSMMUG00000003942,ENSMMUG00000003907,ENSMMUG00000011659,…
GO:0055107	Golgi to secretory granule transport	biological_process	0.063668	1	1	524	2	18463	ENSMMUG00000011209
GO:0014015	positive regulation of gliogenesis	biological_process	0.063803	1	3	524	30	18463	ENSMMUG00000021447,ENSMMUG00000002680,ENSMMUG00000048630
GO:0023061	signal release	biological_process	0.063807	1	14	524	290	18463	ENSMMUG00000048207,ENSMMUG00000020277,ENSMMUG00000023190,ENSMMUG00000019206,ENSMMUG00000007972,ENSMMUG00000048630,ENSMMUG00000020703,ENSMMUG00000015158,ENSMMUG00000002453,ENSMMUG00000003942,ENSMMUG00000014292,ENSMMUG00000005729,ENSMMUG00000015663,ENSMMUG00000009683
GO:0008176	tRNA (guanine-N7-)-methyltransferase activity	molecular_function	0.063839	1	1	524	3	18463	ENSMMUG00000038918
GO:0000902	cell morphogenesis	biological_process	0.063844	1	44	524	1090	18463	ENSMMUG00000000138,ENSMMUG00000003957,ENSMMUG00000013803,ENSMMUG00000001008,ENSMMUG00000023674,ENSMMUG00000015072,ENSMMUG00000020258,ENSMMUG00000017230,ENSMMUG00000006931,ENSMMUG00000012182,ENSMMUG00000017163,ENSMMUG00000022198,ENSMMUG00000014131,ENSMMUG00000011332,ENSMMUG00000003533,ENSMMUG00000048630,ENSMMUG00000012028,ENSMMUG00000046655,ENSMMUG00000003297,ENSMMUG00000001661,ENSMMUG00000006980,…
GO:0015696	ammonium transport	biological_process	0.063929	1	5	524	70	18463	ENSMMUG00000022994,ENSMMUG00000006285,ENSMMUG00000001187,ENSMMUG00000012742,ENSMMUG00000018963
GO:0005308	creatine transmembrane transporter activity	molecular_function	0.063966	1	1	524	2	18463	ENSMMUG00000012742
GO:0046634	regulation of alpha-beta T cell activation	biological_process	0.064003	1	5	524	67	18463	ENSMMUG00000000261,ENSMMUG00000002043,ENSMMUG00000017593,ENSMMUG00000015663,ENSMMUG00000012486
GO:0060343	trabecula formation	biological_process	0.064109	1	2	524	13	18463	ENSMMUG00000004475,ENSMMUG00000003902
GO:0004335	galactokinase activity	molecular_function	0.064168	1	1	524	2	18463	ENSMMUG00000021765
GO:0006059	hexitol metabolic process	biological_process	0.064168	1	1	524	2	18463	ENSMMUG00000021765
GO:0061622	glycolytic process through glucose-1-phosphate	biological_process	0.064168	1	1	524	2	18463	ENSMMUG00000021765
GO:0044194	cytolytic granule	cellular_component	0.064191	1	1	524	2	18463	ENSMMUG00000022041
GO:0061050	regulation of cell growth involved in cardiac muscle cell development	biological_process	0.064231	1	1	524	2	18463	ENSMMUG00000021977
GO:0014741	negative regulation of muscle hypertrophy	biological_process	0.064243	1	2	524	13	18463	ENSMMUG00000021977,ENSMMUG00000021447
GO:2000756	regulation of peptidyl-lysine acetylation	biological_process	0.064337	1	4	524	48	18463	ENSMMUG00000022116,ENSMMUG00000015800,ENSMMUG00000008323,ENSMMUG00000048630
GO:0031090	organelle membrane	cellular_component	0.064373	1	61	524	1701	18463	ENSMMUG00000023190,ENSMMUG00000014166,ENSMMUG00000002371,ENSMMUG00000002377,ENSMMUG00000023033,ENSMMUG00000015911,ENSMMUG00000014905,ENSMMUG00000023515,ENSMMUG00000003357,ENSMMUG00000015737,ENSMMUG00000007960,ENSMMUG00000005729,ENSMMUG00000013228,ENSMMUG00000010887,ENSMMUG00000019096,ENSMMUG00000014347,ENSMMUG00000018526,ENSMMUG00000015663,ENSMMUG00000028948,ENSMMUG00000020912,ENSMMUG00000019870,…
GO:0015175	neutral amino acid transmembrane transporter activity	molecular_function	0.064409	1	3	524	28	18463	ENSMMUG00000010935,ENSMMUG00000015158,ENSMMUG00000010342
GO:0032526	response to retinoic acid	biological_process	0.064455	1	4	524	48	18463	ENSMMUG00000018367,ENSMMUG00000012486,ENSMMUG00000010660,ENSMMUG00000003314
GO:0051728	cell cycle switching, mitotic to meiotic cell cycle	biological_process	0.064519	1	1	524	2	18463	ENSMMUG00000012585
GO:0051729	germline cell cycle switching, mitotic to meiotic cell cycle	biological_process	0.064519	1	1	524	2	18463	ENSMMUG00000012585
GO:0060184	cell cycle switching	biological_process	0.064519	1	1	524	2	18463	ENSMMUG00000012585
GO:0097499	protein localization to nonmotile primary cilium	biological_process	0.064588	1	2	524	13	18463	ENSMMUG00000022888,ENSMMUG00000001187
GO:0035250	UDP-galactosyltransferase activity	molecular_function	0.064611	1	2	524	14	18463	ENSMMUG00000010194,ENSMMUG00000000283
GO:0045785	positive regulation of cell adhesion	biological_process	0.064719	1	14	524	280	18463	ENSMMUG00000021650,ENSMMUG00000015072,ENSMMUG00000048207,ENSMMUG00000028948,ENSMMUG00000017163,ENSMMUG00000012486,ENSMMUG00000000730,ENSMMUG00000004179,ENSMMUG00000018940,ENSMMUG00000002043,ENSMMUG00000023033,ENSMMUG00000017593,ENSMMUG00000015663,ENSMMUG00000002680
GO:0018479	benzaldehyde dehydrogenase (NAD+) activity	molecular_function	0.064739	1	1	524	2	18463	ENSMMUG00000001328
GO:0035783	CD4-positive, alpha-beta T cell costimulation	biological_process	0.064867	1	1	524	2	18463	ENSMMUG00000002043
GO:1904395	positive regulation of skeletal muscle acetylcholine-gated channel clustering	biological_process	0.064874	1	1	524	2	18463	ENSMMUG00000013100
GO:1904398	positive regulation of neuromuscular junction development	biological_process	0.064874	1	1	524	2	18463	ENSMMUG00000013100
GO:1904204	regulation of skeletal muscle hypertrophy	biological_process	0.064908	1	1	524	2	18463	ENSMMUG00000017202
GO:0043393	regulation of protein binding	biological_process	0.065136	1	9	524	161	18463	ENSMMUG00000000730,ENSMMUG00000006265,ENSMMUG00000020150,ENSMMUG00000003907,ENSMMUG00000008245,ENSMMUG00000011527,ENSMMUG00000004401,ENSMMUG00000002923,ENSMMUG00000008379
GO:0071753	IgM immunoglobulin complex	cellular_component	0.065163	1	1	524	2	18463	ENSMMUG00000045298
GO:0071754	IgM immunoglobulin complex, circulating	cellular_component	0.065163	1	1	524	2	18463	ENSMMUG00000045298
GO:0071756	pentameric IgM immunoglobulin complex	cellular_component	0.065163	1	1	524	2	18463	ENSMMUG00000045298
GO:0004794	L-threonine ammonia-lyase activity	molecular_function	0.065177	1	1	524	2	18463	ENSMMUG00000020665
GO:0001948	glycoprotein binding	molecular_function	0.065205	1	3	524	29	18463	ENSMMUG00000017427,ENSMMUG00000000537,ENSMMUG00000028948
GO:0072077	renal vesicle morphogenesis	biological_process	0.065248	1	2	524	14	18463	ENSMMUG00000048630,ENSMMUG00000018963
GO:0000389	mRNA 3'-splice site recognition	biological_process	0.065361	1	1	524	2	18463	ENSMMUG00000011580
GO:0005925	focal adhesion	cellular_component	0.065384	1	8	524	129	18463	ENSMMUG00000001008,ENSMMUG00000002630,ENSMMUG00000020150,ENSMMUG00000000951,ENSMMUG00000004179,ENSMMUG00000007799,ENSMMUG00000022878,ENSMMUG00000043281
GO:1901698	response to nitrogen compound	biological_process	0.065401	1	23	524	537	18463	ENSMMUG00000004419,ENSMMUG00000002371,ENSMMUG00000002808,ENSMMUG00000016047,ENSMMUG00000012167,ENSMMUG00000011527,ENSMMUG00000019993,ENSMMUG00000011459,ENSMMUG00000014704,ENSMMUG00000006581,ENSMMUG00000004475,ENSMMUG00000007972,ENSMMUG00000001661,ENSMMUG00000000261,ENSMMUG00000005985,ENSMMUG00000014603,ENSMMUG00000004762,ENSMMUG00000011607,ENSMMUG00000017150,ENSMMUG00000023143,ENSMMUG00000002453,…
GO:0001641	group II metabotropic glutamate receptor activity	molecular_function	0.065596	1	1	524	2	18463	ENSMMUG00000012005
GO:0035189	Rb-E2F complex	cellular_component	0.065691	1	1	524	2	18463	ENSMMUG00000023550
GO:0019722	calcium-mediated signaling	biological_process	0.065803	1	8	524	142	18463	ENSMMUG00000017593,ENSMMUG00000011459,ENSMMUG00000016450,ENSMMUG00000012392,ENSMMUG00000001661,ENSMMUG00000041958,ENSMMUG00000028948,ENSMMUG00000014526
GO:0030425	dendrite	cellular_component	0.06591	1	14	524	287	18463	ENSMMUG00000008837,ENSMMUG00000018299,ENSMMUG00000005729,ENSMMUG00000006950,ENSMMUG00000017593,ENSMMUG00000002993,ENSMMUG00000014131,ENSMMUG00000017496,ENSMMUG00000048207,ENSMMUG00000001661,ENSMMUG00000015260,ENSMMUG00000006931,ENSMMUG00000007972,ENSMMUG00000006285
GO:0045780	positive regulation of bone resorption	biological_process	0.066047	1	2	524	14	18463	ENSMMUG00000023033,ENSMMUG00000023479
GO:0046852	positive regulation of bone remodeling	biological_process	0.066047	1	2	524	14	18463	ENSMMUG00000023033,ENSMMUG00000023479
GO:0032010	phagolysosome	cellular_component	0.066222	1	1	524	2	18463	ENSMMUG00000023033
GO:0071065	alpha9-beta1 integrin-vascular cell adhesion molecule-1 complex	cellular_component	0.066222	1	1	524	2	18463	ENSMMUG00000023033
GO:0071133	alpha9-beta1 integrin-ADAM8 complex	cellular_component	0.066222	1	1	524	2	18463	ENSMMUG00000023033
GO:0035709	memory T cell activation	biological_process	0.066269	1	1	524	2	18463	ENSMMUG00000023190
GO:0071705	nitrogen compound transport	biological_process	0.066298	1	22	524	513	18463	ENSMMUG00000003942,ENSMMUG00000010935,ENSMMUG00000014535,ENSMMUG00000043781,ENSMMUG00000018031,ENSMMUG00000012742,ENSMMUG00000006285,ENSMMUG00000015158,ENSMMUG00000010342,ENSMMUG00000022994,ENSMMUG00000003314,ENSMMUG00000020703,ENSMMUG00000005729,ENSMMUG00000018963,ENSMMUG00000009470,ENSMMUG00000001187,ENSMMUG00000003950,ENSMMUG00000023190,ENSMMUG00000019206,ENSMMUG00000048207,ENSMMUG00000007513,…
GO:0042886	amide transport	biological_process	0.066361	1	10	524	190	18463	ENSMMUG00000010342,ENSMMUG00000003314,ENSMMUG00000020703,ENSMMUG00000013875,ENSMMUG00000019206,ENSMMUG00000023190,ENSMMUG00000048207,ENSMMUG00000014535,ENSMMUG00000043781,ENSMMUG00000003942
GO:0009744	response to sucrose	biological_process	0.066384	1	1	524	2	18463	ENSMMUG00000016047
GO:0034285	response to disaccharide	biological_process	0.066384	1	1	524	2	18463	ENSMMUG00000016047
GO:0050816	phosphothreonine binding	molecular_function	0.066541	1	1	524	2	18463	ENSMMUG00000008245
GO:0009955	adaxial/abaxial pattern specification	biological_process	0.066577	1	1	524	2	18463	ENSMMUG00000019621
GO:2000011	regulation of adaxial/abaxial pattern formation	biological_process	0.066577	1	1	524	2	18463	ENSMMUG00000019621
GO:0005174	CD40 receptor binding	molecular_function	0.0666	1	1	524	2	18463	ENSMMUG00000011527
GO:0003835	beta-galactoside alpha-2,6-sialyltransferase activity	molecular_function	0.066645	1	1	524	2	18463	ENSMMUG00000014905
GO:0001957	intramembranous ossification	biological_process	0.066663	1	1	524	2	18463	ENSMMUG00000004475
GO:0036072	direct ossification	biological_process	0.066663	1	1	524	2	18463	ENSMMUG00000004475
GO:0061034	olfactory bulb mitral cell layer development	biological_process	0.066664	1	1	524	2	18463	ENSMMUG00000002651
GO:0006021	inositol biosynthetic process	biological_process	0.066676	1	1	524	3	18463	ENSMMUG00000021183
GO:1902226	regulation of macrophage colony-stimulating factor signaling pathway	biological_process	0.066688	1	1	524	2	18463	ENSMMUG00000002680
GO:1990682	CSF1-CSF1R complex	cellular_component	0.066688	1	1	524	2	18463	ENSMMUG00000002680
GO:0019050	suppression by virus of host apoptotic process	biological_process	0.06669	1	1	524	2	18463	ENSMMUG00000005985
GO:0039526	modulation by virus of host apoptotic process	biological_process	0.06669	1	1	524	2	18463	ENSMMUG00000005985
GO:0030974	thiamine pyrophosphate transport	biological_process	0.066695	1	1	524	2	18463	ENSMMUG00000018031
GO:0030158	protein xylosyltransferase activity	molecular_function	0.066695	1	1	524	2	18463	ENSMMUG00000017226
GO:0072106	regulation of ureteric bud formation	biological_process	0.066698	1	1	524	2	18463	ENSMMUG00000018963
GO:0072107	positive regulation of ureteric bud formation	biological_process	0.066698	1	1	524	2	18463	ENSMMUG00000018963
GO:0003870	5-aminolevulinate synthase activity	molecular_function	0.066698	1	1	524	2	18463	ENSMMUG00000005596
GO:0016749	N-succinyltransferase activity	molecular_function	0.066698	1	1	524	2	18463	ENSMMUG00000005596
GO:0021730	trigeminal sensory nucleus development	biological_process	0.066698	1	1	524	2	18463	ENSMMUG00000006931
GO:0021740	principal sensory nucleus of trigeminal nerve development	biological_process	0.066698	1	1	524	2	18463	ENSMMUG00000006931
GO:0002121	inter-male aggressive behavior	biological_process	0.066698	1	1	524	2	18463	ENSMMUG00000006931
GO:0021784	postganglionic parasympathetic fiber development	biological_process	0.066698	1	1	524	2	18463	ENSMMUG00000018963
GO:0016182	synaptic vesicle budding from endosome	biological_process	0.066698	1	1	524	2	18463	ENSMMUG00000015663
GO:0031022	nuclear migration along microfilament	biological_process	0.066698	1	1	524	2	18463	ENSMMUG00000001008
GO:0036091	positive regulation of transcription from RNA polymerase II promoter in response to oxidative stress	biological_process	0.066698	1	1	524	2	18463	ENSMMUG00000019993
GO:0036466	synaptic vesicle recycling via endosome	biological_process	0.066698	1	1	524	2	18463	ENSMMUG00000015663
GO:1903527	positive regulation of membrane tubulation	biological_process	0.066698	1	1	524	2	18463	ENSMMUG00000016281
GO:0000350	generation of catalytic spliceosome for second transesterification step	biological_process	0.066698	1	1	524	2	18463	ENSMMUG00000011580
GO:0003285	septum secundum development	biological_process	0.066698	1	1	524	2	18463	ENSMMUG00000019208
GO:0003290	atrial septum secundum morphogenesis	biological_process	0.066698	1	1	524	2	18463	ENSMMUG00000019208
GO:0003360	brainstem development	biological_process	0.066698	1	1	524	2	18463	ENSMMUG00000020780
GO:0005111	type 2 fibroblast growth factor receptor binding	molecular_function	0.066698	1	1	524	2	18463	ENSMMUG00000045352
GO:0006598	polyamine catabolic process	biological_process	0.066698	1	1	524	2	18463	ENSMMUG00000020912
GO:0007231	osmosensory signaling pathway	biological_process	0.066698	1	1	524	2	18463	ENSMMUG00000003942
GO:0008355	olfactory learning	biological_process	0.066698	1	1	524	2	18463	ENSMMUG00000001661
GO:0030369	ICAM-3 receptor activity	molecular_function	0.066698	1	1	524	2	18463	ENSMMUG00000000951
GO:0032055	negative regulation of translation in response to stress	biological_process	0.066698	1	1	524	2	18463	ENSMMUG00000019993
GO:0032116	SMC loading complex	cellular_component	0.066698	1	1	524	2	18463	ENSMMUG00000008931
GO:0032542	sulfiredoxin activity	molecular_function	0.066698	1	1	524	2	18463	ENSMMUG00000019993
GO:0033596	TSC1-TSC2 complex	cellular_component	0.066698	1	1	524	2	18463	ENSMMUG00000002808
GO:0034687	integrin alphaL-beta2 complex	cellular_component	0.066698	1	1	524	2	18463	ENSMMUG00000000951
GO:0034971	histone H3-R17 methylation	biological_process	0.066698	1	1	524	2	18463	ENSMMUG00000004401
GO:0035749	myelin sheath adaxonal region	cellular_component	0.066698	1	1	524	2	18463	ENSMMUG00000017617
GO:0042539	hypotonic salinity response	biological_process	0.066698	1	1	524	2	18463	ENSMMUG00000003942
GO:0042978	ornithine decarboxylase activator activity	molecular_function	0.066698	1	1	524	2	18463	ENSMMUG00000006285
GO:0043315	positive regulation of neutrophil degranulation	biological_process	0.066698	1	1	524	2	18463	ENSMMUG00000000951
GO:0044323	retinoic acid-responsive element binding	molecular_function	0.066698	1	1	524	2	18463	ENSMMUG00000012486
GO:0046208	spermine catabolic process	biological_process	0.066698	1	1	524	2	18463	ENSMMUG00000020912
GO:0046592	polyamine oxidase activity	molecular_function	0.066698	1	1	524	2	18463	ENSMMUG00000020912
GO:0051933	amino acid neurotransmitter reuptake	biological_process	0.066698	1	1	524	2	18463	ENSMMUG00000009470
GO:0051935	glutamate reuptake	biological_process	0.066698	1	1	524	2	18463	ENSMMUG00000009470
GO:0060179	male mating behavior	biological_process	0.066698	1	1	524	2	18463	ENSMMUG00000001661
GO:0060232	delamination	biological_process	0.066698	1	1	524	2	18463	ENSMMUG00000003942
GO:0061188	negative regulation of chromatin silencing at rDNA	biological_process	0.066698	1	1	524	2	18463	ENSMMUG00000008281
GO:0070436	Grb2-EGFR complex	cellular_component	0.066698	1	1	524	2	18463	ENSMMUG00000000972
GO:0071020	post-spliceosomal complex	cellular_component	0.066698	1	1	524	2	18463	ENSMMUG00000011580
GO:0071477	cellular hypotonic salinity response	biological_process	0.066698	1	1	524	2	18463	ENSMMUG00000003942
GO:0071642	positive regulation of macrophage inflammatory protein 1 alpha production	biological_process	0.066698	1	1	524	2	18463	ENSMMUG00000003942
GO:0072368	regulation of lipid transport by negative regulation of transcription from RNA polymerase II promoter	biological_process	0.066698	1	1	524	2	18463	ENSMMUG00000003357
GO:0090651	apical cytoplasm	cellular_component	0.066698	1	1	524	2	18463	ENSMMUG00000004177
GO:0097363	protein O-GlcNAc transferase activity	molecular_function	0.066698	1	1	524	2	18463	ENSMMUG00000009745
GO:1900673	olefin metabolic process	biological_process	0.066698	1	1	524	2	18463	ENSMMUG00000001661
GO:1902269	positive regulation of polyamine transmembrane transport	biological_process	0.066698	1	1	524	2	18463	ENSMMUG00000006285
GO:1902565	positive regulation of neutrophil activation	biological_process	0.066698	1	1	524	2	18463	ENSMMUG00000000951
GO:1903516	regulation of single strand break repair	biological_process	0.066698	1	1	524	2	18463	ENSMMUG00000004467
GO:1903518	positive regulation of single strand break repair	biological_process	0.066698	1	1	524	2	18463	ENSMMUG00000004467
GO:1903774	positive regulation of viral budding via host ESCRT complex	biological_process	0.066698	1	1	524	2	18463	ENSMMUG00000039447
GO:1990406	CGRP receptor complex	cellular_component	0.066698	1	1	524	2	18463	ENSMMUG00000040675
GO:1990408	calcitonin gene-related peptide receptor signaling pathway	biological_process	0.066698	1	1	524	2	18463	ENSMMUG00000040675
GO:2000563	positive regulation of CD4-positive, alpha-beta T cell proliferation	biological_process	0.066698	1	1	524	2	18463	ENSMMUG00000002043
GO:0021586	pons maturation	biological_process	0.066742	1	1	524	3	18463	ENSMMUG00000001661
GO:0031646	positive regulation of neurological system process	biological_process	0.066933	1	2	524	14	18463	ENSMMUG00000021447,ENSMMUG00000017617
GO:1903362	regulation of cellular protein catabolic process	biological_process	0.066947	1	11	524	217	18463	ENSMMUG00000005192,ENSMMUG00000018978,ENSMMUG00000047327,ENSMMUG00000018329,ENSMMUG00000002043,ENSMMUG00000007972,ENSMMUG00000020703,ENSMMUG00000005729,ENSMMUG00000011659,ENSMMUG00000010122,ENSMMUG00000046352
GO:0045095	keratin filament	cellular_component	0.066996	1	4	524	79	18463	ENSMMUG00000018218,ENSMMUG00000031924,ENSMMUG00000014984,ENSMMUG00000002163
GO:0009247	glycolipid biosynthetic process	biological_process	0.067034	1	4	524	52	18463	ENSMMUG00000015737,ENSMMUG00000003410,ENSMMUG00000010194,ENSMMUG00000013814
GO:0000151	ubiquitin ligase complex	cellular_component	0.067119	1	12	524	241	18463	ENSMMUG00000008326,ENSMMUG00000019870,ENSMMUG00000019145,ENSMMUG00000017610,ENSMMUG00000018596,ENSMMUG00000010030,ENSMMUG00000019223,ENSMMUG00000004974,ENSMMUG00000007875,ENSMMUG00000016417,ENSMMUG00000018781,ENSMMUG00000011527
GO:0048483	autonomic nervous system development	biological_process	0.067245	1	3	524	33	18463	ENSMMUG00000013272,ENSMMUG00000018963,ENSMMUG00000010695
GO:0050870	positive regulation of T cell activation	biological_process	0.067405	1	8	524	136	18463	ENSMMUG00000015663,ENSMMUG00000017593,ENSMMUG00000021650,ENSMMUG00000012486,ENSMMUG00000000730,ENSMMUG00000018940,ENSMMUG00000002043,ENSMMUG00000023033
GO:0072215	regulation of metanephros development	biological_process	0.067498	1	2	524	13	18463	ENSMMUG00000048630,ENSMMUG00000018963
GO:0060628	regulation of ER to Golgi vesicle-mediated transport	biological_process	0.067827	1	2	524	16	18463	ENSMMUG00000001187,ENSMMUG00000006398
GO:0032946	positive regulation of mononuclear cell proliferation	biological_process	0.067896	1	6	524	92	18463	ENSMMUG00000017593,ENSMMUG00000018940,ENSMMUG00000002680,ENSMMUG00000002043,ENSMMUG00000021650,ENSMMUG00000000730
GO:0036064	ciliary basal body	cellular_component	0.067928	1	7	524	111	18463	ENSMMUG00000000138,ENSMMUG00000044038,ENSMMUG00000001187,ENSMMUG00000002377,ENSMMUG00000008837,ENSMMUG00000011332,ENSMMUG00000022888
GO:0071108	protein K48-linked deubiquitination	biological_process	0.067963	1	3	524	29	18463	ENSMMUG00000003797,ENSMMUG00000005192,ENSMMUG00000000478
GO:0035859	Seh1-associated complex	cellular_component	0.067998	1	2	524	14	18463	ENSMMUG00000023674,ENSMMUG00000019993
GO:0090484	drug transporter activity	molecular_function	0.068093	1	2	524	13	18463	ENSMMUG00000018031,ENSMMUG00000010342
GO:0055103	ligase regulator activity	molecular_function	0.068579	1	2	524	14	18463	ENSMMUG00000019870,ENSMMUG00000016417
GO:0097168	mesenchymal stem cell proliferation	biological_process	0.068657	1	1	524	3	18463	ENSMMUG00000023479
GO:0016567	protein ubiquitination	biological_process	0.068678	1	26	524	630	18463	ENSMMUG00000046352,ENSMMUG00000018781,ENSMMUG00000016085,ENSMMUG00000008245,ENSMMUG00000011659,ENSMMUG00000007875,ENSMMUG00000015778,ENSMMUG00000019223,ENSMMUG00000004974,ENSMMUG00000022879,ENSMMUG00000007972,ENSMMUG00000009956,ENSMMUG00000008326,ENSMMUG00000019145,ENSMMUG00000019870,ENSMMUG00000010030,ENSMMUG00000011527,ENSMMUG00000009229,ENSMMUG00000043281,ENSMMUG00000008672,ENSMMUG00000005307,…
GO:0006914	autophagy	biological_process	0.068748	1	14	524	296	18463	ENSMMUG00000009956,ENSMMUG00000013875,ENSMMUG00000004974,ENSMMUG00000023190,ENSMMUG00000022824,ENSMMUG00000022198,ENSMMUG00000006623,ENSMMUG00000018335,ENSMMUG00000002808,ENSMMUG00000019993,ENSMMUG00000001187,ENSMMUG00000010934,ENSMMUG00000008048,ENSMMUG00000005307
GO:0014743	regulation of muscle hypertrophy	biological_process	0.068894	1	3	524	29	18463	ENSMMUG00000021977,ENSMMUG00000021447,ENSMMUG00000017202
GO:0012505	endomembrane system	cellular_component	0.068965	1	92	524	2552	18463	ENSMMUG00000023190,ENSMMUG00000019813,ENSMMUG00000011317,ENSMMUG00000014526,ENSMMUG00000006701,ENSMMUG00000014905,ENSMMUG00000003357,ENSMMUG00000013228,ENSMMUG00000014347,ENSMMUG00000009229,ENSMMUG00000001187,ENSMMUG00000015663,ENSMMUG00000002611,ENSMMUG00000019870,ENSMMUG00000028948,ENSMMUG00000001328,ENSMMUG00000039447,ENSMMUG00000000453,ENSMMUG00000043515,ENSMMUG00000018986,ENSMMUG00000011659,…
GO:1902512	positive regulation of apoptotic DNA fragmentation	biological_process	0.069067	1	1	524	3	18463	ENSMMUG00000003907
GO:1903626	positive regulation of DNA catabolic process	biological_process	0.069067	1	1	524	3	18463	ENSMMUG00000003907
GO:2001014	regulation of skeletal muscle cell differentiation	biological_process	0.06928	1	2	524	13	18463	ENSMMUG00000022240,ENSMMUG00000020703
GO:0030858	positive regulation of epithelial cell differentiation	biological_process	0.069326	1	4	524	52	18463	ENSMMUG00000048630,ENSMMUG00000008379,ENSMMUG00000003533,ENSMMUG00000018963
GO:0019511	peptidyl-proline hydroxylation	biological_process	0.069371	1	2	524	13	18463	ENSMMUG00000001197,ENSMMUG00000006130
GO:0040011	locomotion	biological_process	0.069403	1	50	524	1319	18463	ENSMMUG00000004974,ENSMMUG00000022878,ENSMMUG00000019145,ENSMMUG00000028948,ENSMMUG00000000951,ENSMMUG00000017214,ENSMMUG00000013272,ENSMMUG00000003094,ENSMMUG00000009745,ENSMMUG00000003942,ENSMMUG00000003907,ENSMMUG00000023033,ENSMMUG00000010695,ENSMMUG00000002371,ENSMMUG00000001187,ENSMMUG00000018322,ENSMMUG00000009786,ENSMMUG00000005729,ENSMMUG00000001247,ENSMMUG00000022888,ENSMMUG00000018963,…
GO:0042698	ovulation cycle	biological_process	0.069679	1	4	524	51	18463	ENSMMUG00000014111,ENSMMUG00000005985,ENSMMUG00000013803,ENSMMUG00000003907
GO:0045076	regulation of interleukin-2 biosynthetic process	biological_process	0.069857	1	2	524	14	18463	ENSMMUG00000017593,ENSMMUG00000021650
GO:0000977	RNA polymerase II regulatory region sequence-specific DNA binding	molecular_function	0.069951	1	25	524	617	18463	ENSMMUG00000001535,ENSMMUG00000003533,ENSMMUG00000019621,ENSMMUG00000011332,ENSMMUG00000003357,ENSMMUG00000009041,ENSMMUG00000012585,ENSMMUG00000020258,ENSMMUG00000015598,ENSMMUG00000016696,ENSMMUG00000011967,ENSMMUG00000021331,ENSMMUG00000011607,ENSMMUG00000022546,ENSMMUG00000039256,ENSMMUG00000019208,ENSMMUG00000014111,ENSMMUG00000022240,ENSMMUG00000022160,ENSMMUG00000049018,ENSMMUG00000041958,…
GO:2000251	positive regulation of actin cytoskeleton reorganization	biological_process	0.07005	1	2	524	15	18463	ENSMMUG00000002923,ENSMMUG00000002699
GO:0015929	hexosaminidase activity	molecular_function	0.070161	1	2	524	14	18463	ENSMMUG00000022869,ENSMMUG00000043306
GO:0015804	neutral amino acid transport	biological_process	0.070188	1	3	524	29	18463	ENSMMUG00000010935,ENSMMUG00000010342,ENSMMUG00000015158
GO:0015807	L-amino acid transport	biological_process	0.070299	1	4	524	48	18463	ENSMMUG00000010342,ENSMMUG00000007513,ENSMMUG00000015158,ENSMMUG00000009470
GO:0030540	female genitalia development	biological_process	0.070616	1	2	524	14	18463	ENSMMUG00000013803,ENSMMUG00000003907
GO:0008013	beta-catenin binding	molecular_function	0.070621	1	5	524	67	18463	ENSMMUG00000000605,ENSMMUG00000023390,ENSMMUG00000002806,ENSMMUG00000008245,ENSMMUG00000006225
GO:0071887	leukocyte apoptotic process	biological_process	0.071002	1	5	524	73	18463	ENSMMUG00000009229,ENSMMUG00000023033,ENSMMUG00000005727,ENSMMUG00000015800,ENSMMUG00000003907
GO:0071675	regulation of mononuclear cell migration	biological_process	0.071056	1	2	524	15	18463	ENSMMUG00000002680,ENSMMUG00000003942
GO:0003419	growth plate cartilage chondrocyte proliferation	biological_process	0.071125	1	1	524	3	18463	ENSMMUG00000004401
GO:0055088	lipid homeostasis	biological_process	0.07126	1	6	524	94	18463	ENSMMUG00000022240,ENSMMUG00000009441,ENSMMUG00000019993,ENSMMUG00000003357,ENSMMUG00000016126,ENSMMUG00000015598
GO:0060589	nucleoside-triphosphatase regulator activity	molecular_function	0.071556	1	13	524	258	18463	ENSMMUG00000014166,ENSMMUG00000002808,ENSMMUG00000018335,ENSMMUG00000015911,ENSMMUG00000002218,ENSMMUG00000011332,ENSMMUG00000015301,ENSMMUG00000019993,ENSMMUG00000048302,ENSMMUG00000020020,ENSMMUG00000001820,ENSMMUG00000005502,ENSMMUG00000001228
GO:0032154	cleavage furrow	cellular_component	0.071633	1	3	524	30	18463	ENSMMUG00000005727,ENSMMUG00000014656,ENSMMUG00000002993
GO:0097610	cell surface furrow	cellular_component	0.071633	1	3	524	30	18463	ENSMMUG00000002993,ENSMMUG00000014656,ENSMMUG00000005727
GO:1902445	regulation of mitochondrial membrane permeability involved in programmed necrotic cell death	biological_process	0.071858	1	1	524	3	18463	ENSMMUG00000003907
GO:0018105	peptidyl-serine phosphorylation	biological_process	0.071913	1	12	524	241	18463	ENSMMUG00000007972,ENSMMUG00000048630,ENSMMUG00000018329,ENSMMUG00000011265,ENSMMUG00000009041,ENSMMUG00000002923,ENSMMUG00000010122,ENSMMUG00000010934,ENSMMUG00000014131,ENSMMUG00000003907,ENSMMUG00000011459,ENSMMUG00000005727
GO:0071595	Nem1-Spo7 phosphatase complex	cellular_component	0.071932	1	1	524	3	18463	ENSMMUG00000010547
GO:0030968	endoplasmic reticulum unfolded protein response	biological_process	0.072219	1	4	524	52	18463	ENSMMUG00000003907,ENSMMUG00000001350,ENSMMUG00000041958,ENSMMUG00000018781
GO:0006452	translational frameshifting	biological_process	0.072393	1	1	524	3	18463	ENSMMUG00000006206
GO:0045905	positive regulation of translational termination	biological_process	0.072393	1	1	524	3	18463	ENSMMUG00000006206
GO:0031057	negative regulation of histone modification	biological_process	0.072559	1	3	524	30	18463	ENSMMUG00000008323,ENSMMUG00000022116,ENSMMUG00000015800
GO:0015695	organic cation transport	biological_process	0.072713	1	2	524	15	18463	ENSMMUG00000006285,ENSMMUG00000018031
GO:0098588	bounding membrane of organelle	cellular_component	0.072766	1	45	524	1186	18463	ENSMMUG00000028948,ENSMMUG00000001623,ENSMMUG00000039447,ENSMMUG00000001403,ENSMMUG00000018973,ENSMMUG00000000453,ENSMMUG00000003410,ENSMMUG00000022010,ENSMMUG00000003907,ENSMMUG00000017202,ENSMMUG00000017150,ENSMMUG00000005985,ENSMMUG00000018781,ENSMMUG00000006495,ENSMMUG00000014535,ENSMMUG00000023190,ENSMMUG00000003357,ENSMMUG00000023515,ENSMMUG00000015911,ENSMMUG00000023033,ENSMMUG00000002377,…
GO:0005924	cell-substrate adherens junction	cellular_component	0.072838	1	8	524	132	18463	ENSMMUG00000007799,ENSMMUG00000004179,ENSMMUG00000022878,ENSMMUG00000000951,ENSMMUG00000020150,ENSMMUG00000002630,ENSMMUG00000001008,ENSMMUG00000043281
GO:0002339	B cell selection	biological_process	0.072863	1	1	524	3	18463	ENSMMUG00000003907
GO:0072087	renal vesicle development	biological_process	0.072876	1	2	524	15	18463	ENSMMUG00000018963,ENSMMUG00000048630
GO:0018149	peptide cross-linking	biological_process	0.073295	1	3	524	40	18463	ENSMMUG00000001968,ENSMMUG00000012743,ENSMMUG00000017163
GO:0045649	regulation of macrophage differentiation	biological_process	0.073366	1	2	524	15	18463	ENSMMUG00000002680,ENSMMUG00000048630
GO:0050778	positive regulation of immune response	biological_process	0.07346	1	21	524	515	18463	ENSMMUG00000000951,ENSMMUG00000012486,ENSMMUG00000022994,ENSMMUG00000000729,ENSMMUG00000002630,ENSMMUG00000002043,ENSMMUG00000003907,ENSMMUG00000017150,ENSMMUG00000017593,ENSMMUG00000048207,ENSMMUG00000022198,ENSMMUG00000019206,ENSMMUG00000013803,ENSMMUG00000023033,ENSMMUG00000020847,ENSMMUG00000008742,ENSMMUG00000011459,ENSMMUG00000045600,ENSMMUG00000047772,ENSMMUG00000018322,ENSMMUG00000011527
GO:0030574	collagen catabolic process	biological_process	0.073672	1	3	524	31	18463	ENSMMUG00000004475,ENSMMUG00000000537,ENSMMUG00000009483
GO:0006595	polyamine metabolic process	biological_process	0.073709	1	2	524	18	18463	ENSMMUG00000006285,ENSMMUG00000020912
GO:0071482	cellular response to light stimulus	biological_process	0.073737	1	5	524	71	18463	ENSMMUG00000022198,ENSMMUG00000015800,ENSMMUG00000018367,ENSMMUG00000018978,ENSMMUG00000003907
GO:0002726	positive regulation of T cell cytokine production	biological_process	0.074063	1	2	524	14	18463	ENSMMUG00000002043,ENSMMUG00000011527
GO:0032870	cellular response to hormone stimulus	biological_process	0.074156	1	16	524	353	18463	ENSMMUG00000007857,ENSMMUG00000011459,ENSMMUG00000006581,ENSMMUG00000004419,ENSMMUG00000004591,ENSMMUG00000002371,ENSMMUG00000012167,ENSMMUG00000015598,ENSMMUG00000002808,ENSMMUG00000004762,ENSMMUG00000011607,ENSMMUG00000040675,ENSMMUG00000023143,ENSMMUG00000014111,ENSMMUG00000022240,ENSMMUG00000012486
GO:0030260	entry into host cell	biological_process	0.074197	1	4	524	56	18463	ENSMMUG00000003094,ENSMMUG00000018322,ENSMMUG00000002043,ENSMMUG00000004974
GO:0044409	entry into host	biological_process	0.074197	1	4	524	56	18463	ENSMMUG00000003094,ENSMMUG00000018322,ENSMMUG00000002043,ENSMMUG00000004974
GO:0051806	entry into cell of other organism involved in symbiotic interaction	biological_process	0.074197	1	4	524	56	18463	ENSMMUG00000003094,ENSMMUG00000018322,ENSMMUG00000002043,ENSMMUG00000004974
GO:0051828	entry into other organism involved in symbiotic interaction	biological_process	0.074197	1	4	524	56	18463	ENSMMUG00000003094,ENSMMUG00000004974,ENSMMUG00000002043,ENSMMUG00000018322
GO:0052126	movement in host environment	biological_process	0.074197	1	4	524	56	18463	ENSMMUG00000003094,ENSMMUG00000004974,ENSMMUG00000018322,ENSMMUG00000002043
GO:0052192	movement in environment of other organism involved in symbiotic interaction	biological_process	0.074197	1	4	524	56	18463	ENSMMUG00000004974,ENSMMUG00000018322,ENSMMUG00000002043,ENSMMUG00000003094
GO:0071674	mononuclear cell migration	biological_process	0.074221	1	2	524	16	18463	ENSMMUG00000002680,ENSMMUG00000003942
GO:0002369	T cell cytokine production	biological_process	0.074337	1	3	524	32	18463	ENSMMUG00000002043,ENSMMUG00000011527,ENSMMUG00000021447
GO:0005093	Rab GDP-dissociation inhibitor activity	molecular_function	0.074443	1	1	524	3	18463	ENSMMUG00000005502
GO:0065007	biological regulation	biological_process	0.074783	1	302	524	9569	18463	ENSMMUG00000012182,ENSMMUG00000011332,ENSMMUG00000006130,ENSMMUG00000008672,ENSMMUG00000011527,ENSMMUG00000030914,ENSMMUG00000008281,ENSMMUG00000021182,ENSMMUG00000002630,ENSMMUG00000048630,ENSMMUG00000009956,ENSMMUG00000014409,ENSMMUG00000015800,ENSMMUG00000013528,ENSMMUG00000018907,ENSMMUG00000003618,ENSMMUG00000013170,ENSMMUG00000017496,ENSMMUG00000010122,ENSMMUG00000048128,ENSMMUG00000012585,…
GO:1903039	positive regulation of leukocyte cell-cell adhesion	biological_process	0.074987	1	8	524	139	18463	ENSMMUG00000002043,ENSMMUG00000023033,ENSMMUG00000018940,ENSMMUG00000000730,ENSMMUG00000012486,ENSMMUG00000021650,ENSMMUG00000015663,ENSMMUG00000017593
GO:0002275	myeloid cell activation involved in immune response	biological_process	0.074993	1	4	524	52	18463	ENSMMUG00000000951,ENSMMUG00000048207,ENSMMUG00000011459,ENSMMUG00000022041
GO:0042594	response to starvation	biological_process	0.07503	1	13	524	269	18463	ENSMMUG00000008048,ENSMMUG00000019993,ENSMMUG00000030914,ENSMMUG00000003357,ENSMMUG00000010342,ENSMMUG00000009956,ENSMMUG00000023674,ENSMMUG00000018335,ENSMMUG00000006623,ENSMMUG00000002808,ENSMMUG00000041958,ENSMMUG00000022824,ENSMMUG00000023190
GO:0016790	thiolester hydrolase activity	molecular_function	0.075082	1	3	524	34	18463	ENSMMUG00000019551,ENSMMUG00000016539,ENSMMUG00000000737
GO:1903053	regulation of extracellular matrix organization	biological_process	0.07534	1	3	524	31	18463	ENSMMUG00000021447,ENSMMUG00000046655,ENSMMUG00000022546
GO:0045619	regulation of lymphocyte differentiation	biological_process	0.07566	1	7	524	118	18463	ENSMMUG00000015663,ENSMMUG00000023033,ENSMMUG00000002472,ENSMMUG00000021650,ENSMMUG00000012486,ENSMMUG00000003533,ENSMMUG00000008742
GO:0009653	anatomical structure morphogenesis	biological_process	0.075879	1	78	524	2128	18463	ENSMMUG00000016696,ENSMMUG00000020258,ENSMMUG00000006931,ENSMMUG00000022198,ENSMMUG00000000138,ENSMMUG00000010660,ENSMMUG00000023674,ENSMMUG00000005727,ENSMMUG00000014131,ENSMMUG00000004179,ENSMMUG00000012486,ENSMMUG00000001859,ENSMMUG00000012028,ENSMMUG00000002043,ENSMMUG00000011607,ENSMMUG00000002680,ENSMMUG00000008379,ENSMMUG00000019813,ENSMMUG00000010695,ENSMMUG00000023190,ENSMMUG00000021447,…
GO:0001012	RNA polymerase II regulatory region DNA binding	molecular_function	0.075939	1	25	524	622	18463	ENSMMUG00000049018,ENSMMUG00000014111,ENSMMUG00000022240,ENSMMUG00000022160,ENSMMUG00000002810,ENSMMUG00000021865,ENSMMUG00000021182,ENSMMUG00000041958,ENSMMUG00000012486,ENSMMUG00000011607,ENSMMUG00000011967,ENSMMUG00000021331,ENSMMUG00000039256,ENSMMUG00000022546,ENSMMUG00000019208,ENSMMUG00000003357,ENSMMUG00000020258,ENSMMUG00000016696,ENSMMUG00000015598,ENSMMUG00000009041,ENSMMUG00000012585,…
GO:0010507	negative regulation of autophagy	biological_process	0.076091	1	4	524	52	18463	ENSMMUG00000010934,ENSMMUG00000013875,ENSMMUG00000008048,ENSMMUG00000006623
GO:0007173	epidermal growth factor receptor signaling pathway	biological_process	0.076118	1	5	524	71	18463	ENSMMUG00000006049,ENSMMUG00000008672,ENSMMUG00000006581,ENSMMUG00000011459,ENSMMUG00000018973
GO:1901994	negative regulation of meiotic cell cycle phase transition	biological_process	0.076126	1	1	524	3	18463	ENSMMUG00000012585
GO:0051445	regulation of meiotic cell cycle	biological_process	0.076186	1	3	524	32	18463	ENSMMUG00000012585,ENSMMUG00000019870,ENSMMUG00000048630
GO:0000835	ER ubiquitin ligase complex	cellular_component	0.07621	1	1	524	3	18463	ENSMMUG00000018781
GO:0000836	Hrd1p ubiquitin ligase complex	cellular_component	0.07621	1	1	524	3	18463	ENSMMUG00000018781
GO:0000839	Hrd1p ubiquitin ligase ERAD-L complex	cellular_component	0.07621	1	1	524	3	18463	ENSMMUG00000018781
GO:0071467	cellular response to pH	biological_process	0.076345	1	2	524	15	18463	ENSMMUG00000012840,ENSMMUG00000010342
GO:0010836	negative regulation of protein ADP-ribosylation	biological_process	0.076438	1	1	524	3	18463	ENSMMUG00000004467
GO:0005525	GTP binding	molecular_function	0.076608	1	15	524	357	18463	ENSMMUG00000022010,ENSMMUG00000015204,ENSMMUG00000011332,ENSMMUG00000001037,ENSMMUG00000017134,ENSMMUG00000011580,ENSMMUG00000011317,ENSMMUG00000008890,ENSMMUG00000012164,ENSMMUG00000006980,ENSMMUG00000003957,ENSMMUG00000014216,ENSMMUG00000021842,ENSMMUG00000002776,ENSMMUG00000006398
GO:0051710	regulation of cytolysis in other organism	biological_process	0.076685	1	1	524	3	18463	ENSMMUG00000008742
GO:0035577	azurophil granule membrane	cellular_component	0.076694	1	1	524	3	18463	ENSMMUG00000028948
GO:0009651	response to salt stress	biological_process	0.076801	1	2	524	14	18463	ENSMMUG00000003942,ENSMMUG00000003907
GO:0055098	response to low-density lipoprotein particle	biological_process	0.076814	1	2	524	14	18463	ENSMMUG00000002043,ENSMMUG00000003357
GO:0071404	cellular response to low-density lipoprotein particle stimulus	biological_process	0.076814	1	2	524	14	18463	ENSMMUG00000002043,ENSMMUG00000003357
GO:0043302	positive regulation of leukocyte degranulation	biological_process	0.076845	1	2	524	15	18463	ENSMMUG00000000951,ENSMMUG00000048207
GO:0046104	thymidine metabolic process	biological_process	0.076895	1	1	524	3	18463	ENSMMUG00000021867
GO:0046125	pyrimidine deoxyribonucleoside metabolic process	biological_process	0.076895	1	1	524	3	18463	ENSMMUG00000021867
GO:0010915	regulation of very-low-density lipoprotein particle clearance	biological_process	0.07709	1	1	524	3	18463	ENSMMUG00000016126
GO:0010916	negative regulation of very-low-density lipoprotein particle clearance	biological_process	0.07709	1	1	524	3	18463	ENSMMUG00000016126
GO:0031941	filamentous actin	cellular_component	0.077206	1	3	524	31	18463	ENSMMUG00000008516,ENSMMUG00000023676,ENSMMUG00000002371
GO:0007252	I-kappaB phosphorylation	biological_process	0.077314	1	2	524	14	18463	ENSMMUG00000011527,ENSMMUG00000047327
GO:0036123	histone H3-K9 dimethylation	biological_process	0.077334	1	1	524	3	18463	ENSMMUG00000022116
GO:0018107	peptidyl-threonine phosphorylation	biological_process	0.077353	1	6	524	94	18463	ENSMMUG00000011459,ENSMMUG00000005727,ENSMMUG00000028948,ENSMMUG00000018329,ENSMMUG00000010934,ENSMMUG00000010122
GO:0031339	negative regulation of vesicle fusion	biological_process	0.077361	1	1	524	3	18463	ENSMMUG00000009683
GO:0000384	first spliceosomal transesterification activity	molecular_function	0.077444	1	1	524	3	18463	ENSMMUG00000011580
GO:0015991	ATP hydrolysis coupled proton transport	biological_process	0.077527	1	3	524	37	18463	ENSMMUG00000017427,ENSMMUG00000019096,ENSMMUG00000023190
GO:0005922	connexon complex	cellular_component	0.077671	1	2	524	20	18463	ENSMMUG00000022679,ENSMMUG00000001859
GO:0046467	membrane lipid biosynthetic process	biological_process	0.077827	1	6	524	98	18463	ENSMMUG00000003410,ENSMMUG00000013814,ENSMMUG00000010194,ENSMMUG00000006495,ENSMMUG00000015737,ENSMMUG00000011178
GO:0045580	regulation of T cell differentiation	biological_process	0.078005	1	6	524	96	18463	ENSMMUG00000002472,ENSMMUG00000023033,ENSMMUG00000015663,ENSMMUG00000003533,ENSMMUG00000012486,ENSMMUG00000021650
GO:0046914	transition metal ion binding	molecular_function	0.078037	1	36	524	912	18463	ENSMMUG00000008742,ENSMMUG00000001197,ENSMMUG00000005192,ENSMMUG00000009041,ENSMMUG00000015598,ENSMMUG00000019923,ENSMMUG00000023033,ENSMMUG00000017226,ENSMMUG00000001454,ENSMMUG00000019208,ENSMMUG00000003797,ENSMMUG00000010507,ENSMMUG00000022240,ENSMMUG00000003493,ENSMMUG00000007972,ENSMMUG00000004974,ENSMMUG00000004475,ENSMMUG00000006130,ENSMMUG00000005307,ENSMMUG00000014704,ENSMMUG00000011527,…
GO:0032092	positive regulation of protein binding	biological_process	0.078149	1	5	524	71	18463	ENSMMUG00000000730,ENSMMUG00000002923,ENSMMUG00000008379,ENSMMUG00000011527,ENSMMUG00000008245
GO:0070230	positive regulation of lymphocyte apoptotic process	biological_process	0.078227	1	2	524	16	18463	ENSMMUG00000003907,ENSMMUG00000023033
GO:1904393	regulation of skeletal muscle acetylcholine-gated channel clustering	biological_process	0.078468	1	1	524	3	18463	ENSMMUG00000013100
GO:0051701	interaction with host	biological_process	0.078665	1	5	524	78	18463	ENSMMUG00000005985,ENSMMUG00000004974,ENSMMUG00000018322,ENSMMUG00000002043,ENSMMUG00000003094
GO:1902566	regulation of eosinophil activation	biological_process	0.078925	1	1	524	3	18463	ENSMMUG00000048207
GO:0006688	glycosphingolipid biosynthetic process	biological_process	0.079112	1	2	524	15	18463	ENSMMUG00000013814,ENSMMUG00000010194
GO:0030676	Rac guanyl-nucleotide exchange factor activity	molecular_function	0.0794	1	2	524	14	18463	ENSMMUG00000015072,ENSMMUG00000017483
GO:0016055	Wnt signaling pathway	biological_process	0.0795	1	14	524	297	18463	ENSMMUG00000022888,ENSMMUG00000008176,ENSMMUG00000000605,ENSMMUG00000008443,ENSMMUG00000008245,ENSMMUG00000013100,ENSMMUG00000010122,ENSMMUG00000010547,ENSMMUG00000022198,ENSMMUG00000002808,ENSMMUG00000008338,ENSMMUG00000018329,ENSMMUG00000023390,ENSMMUG00000013803
GO:0021538	epithalamus development	biological_process	0.079604	1	1	524	3	18463	ENSMMUG00000011607
GO:0021986	habenula development	biological_process	0.079604	1	1	524	3	18463	ENSMMUG00000011607
GO:0032426	stereocilium bundle tip	cellular_component	0.079692	1	2	524	14	18463	ENSMMUG00000023676,ENSMMUG00000017483
GO:0015254	glycerol channel activity	molecular_function	0.07974	1	1	524	3	18463	ENSMMUG00000003314
GO:0097644	calcitonin family binding	molecular_function	0.079758	1	1	524	3	18463	ENSMMUG00000040675
GO:0010286	heat acclimation	biological_process	0.079795	1	1	524	3	18463	ENSMMUG00000048128
GO:0070370	cellular heat acclimation	biological_process	0.079795	1	1	524	3	18463	ENSMMUG00000048128
GO:0010878	cholesterol storage	biological_process	0.079861	1	2	524	14	18463	ENSMMUG00000003357,ENSMMUG00000015598
GO:0044243	multicellular organismal catabolic process	biological_process	0.079883	1	3	524	32	18463	ENSMMUG00000004475,ENSMMUG00000000537,ENSMMUG00000009483
GO:0072139	glomerular parietal epithelial cell differentiation	biological_process	0.079911	1	1	524	3	18463	ENSMMUG00000003533
GO:0036342	post-anal tail morphogenesis	biological_process	0.080006	1	2	524	16	18463	ENSMMUG00000007754,ENSMMUG00000022546
GO:0019815	B cell receptor complex	cellular_component	0.080104	1	1	524	3	18463	ENSMMUG00000047772
GO:0071375	cellular response to peptide hormone stimulus	biological_process	0.080155	1	9	524	173	18463	ENSMMUG00000011459,ENSMMUG00000006581,ENSMMUG00000023143,ENSMMUG00000004762,ENSMMUG00000011607,ENSMMUG00000002371,ENSMMUG00000012167,ENSMMUG00000002808,ENSMMUG00000004419
GO:0070665	positive regulation of leukocyte proliferation	biological_process	0.080303	1	6	524	96	18463	ENSMMUG00000021650,ENSMMUG00000000730,ENSMMUG00000002680,ENSMMUG00000017593,ENSMMUG00000018940,ENSMMUG00000002043
GO:0034112	positive regulation of homotypic cell-cell adhesion	biological_process	0.080317	1	8	524	141	18463	ENSMMUG00000015663,ENSMMUG00000017593,ENSMMUG00000021650,ENSMMUG00000012486,ENSMMUG00000000730,ENSMMUG00000018940,ENSMMUG00000023033,ENSMMUG00000002043
GO:0002697	regulation of immune effector process	biological_process	0.080318	1	13	524	282	18463	ENSMMUG00000045600,ENSMMUG00000011527,ENSMMUG00000005727,ENSMMUG00000017150,ENSMMUG00000011459,ENSMMUG00000008742,ENSMMUG00000003533,ENSMMUG00000022994,ENSMMUG00000002043,ENSMMUG00000048207,ENSMMUG00000000951,ENSMMUG00000012486,ENSMMUG00000021447
GO:0019915	lipid storage	biological_process	0.080364	1	4	524	54	18463	ENSMMUG00000022869,ENSMMUG00000015598,ENSMMUG00000002453,ENSMMUG00000003357
GO:0042803	protein homodimerization activity	molecular_function	0.080576	1	25	524	590	18463	ENSMMUG00000002808,ENSMMUG00000016696,ENSMMUG00000017617,ENSMMUG00000013270,ENSMMUG00000014905,ENSMMUG00000001297,ENSMMUG00000018963,ENSMMUG00000013228,ENSMMUG00000005729,ENSMMUG00000004401,ENSMMUG00000015607,ENSMMUG00000011567,ENSMMUG00000001535,ENSMMUG00000047772,ENSMMUG00000041958,ENSMMUG00000049018,ENSMMUG00000000453,ENSMMUG00000003907,ENSMMUG00000018907,ENSMMUG00000017940,ENSMMUG00000017593,…
GO:2000410	regulation of thymocyte migration	biological_process	0.080786	1	1	524	3	18463	ENSMMUG00000023033
GO:0002695	negative regulation of leukocyte activation	biological_process	0.081376	1	7	524	123	18463	ENSMMUG00000011659,ENSMMUG00000015598,ENSMMUG00000008742,ENSMMUG00000003533,ENSMMUG00000005727,ENSMMUG00000013803,ENSMMUG00000000261
GO:0045922	negative regulation of fatty acid metabolic process	biological_process	0.081391	1	2	524	15	18463	ENSMMUG00000016126,ENSMMUG00000004762
GO:0046351	disaccharide biosynthetic process	biological_process	0.081724	1	1	524	3	18463	ENSMMUG00000000283
GO:0002904	positive regulation of B cell apoptotic process	biological_process	0.081734	1	1	524	3	18463	ENSMMUG00000003907
GO:0060763	mammary duct terminal end bud growth	biological_process	0.08175	1	1	524	3	18463	ENSMMUG00000002680
GO:0016459	myosin complex	cellular_component	0.081775	1	4	524	49	18463	ENSMMUG00000004177,ENSMMUG00000002371,ENSMMUG00000020394,ENSMMUG00000042728
GO:0043198	dendritic shaft	cellular_component	0.081914	1	2	524	15	18463	ENSMMUG00000005729,ENSMMUG00000006931
GO:0043277	apoptotic cell clearance	biological_process	0.082034	1	3	524	32	18463	ENSMMUG00000012486,ENSMMUG00000018322,ENSMMUG00000013803
GO:0006865	amino acid transport	biological_process	0.082941	1	6	524	93	18463	ENSMMUG00000009470,ENSMMUG00000015158,ENSMMUG00000010342,ENSMMUG00000007513,ENSMMUG00000005729,ENSMMUG00000010935
GO:1904479	negative regulation of intestinal absorption	biological_process	0.083049	1	1	524	3	18463	ENSMMUG00000011288
GO:0030055	cell-substrate junction	cellular_component	0.083548	1	8	524	136	18463	ENSMMUG00000002630,ENSMMUG00000020150,ENSMMUG00000001008,ENSMMUG00000007799,ENSMMUG00000004179,ENSMMUG00000022878,ENSMMUG00000000951,ENSMMUG00000043281
GO:2000418	positive regulation of eosinophil migration	biological_process	0.083888	1	1	524	3	18463	ENSMMUG00000023033
GO:0043553	negative regulation of phosphatidylinositol 3-kinase activity	biological_process	0.083955	1	1	524	3	18463	ENSMMUG00000006623
GO:0003341	cilium movement	biological_process	0.084159	1	4	524	50	18463	ENSMMUG00000020974,ENSMMUG00000012028,ENSMMUG00000016505,ENSMMUG00000003297
GO:1902589	single-organism organelle organization	biological_process	0.084175	1	79	524	2203	18463	ENSMMUG00000014216,ENSMMUG00000008516,ENSMMUG00000039029,ENSMMUG00000015663,ENSMMUG00000010107,ENSMMUG00000001228,ENSMMUG00000004401,ENSMMUG00000001187,ENSMMUG00000008323,ENSMMUG00000022116,ENSMMUG00000014102,ENSMMUG00000022888,ENSMMUG00000019621,ENSMMUG00000020974,ENSMMUG00000003493,ENSMMUG00000002347,ENSMMUG00000019870,ENSMMUG00000018335,ENSMMUG00000041958,ENSMMUG00000010507,ENSMMUG00000006255,…
GO:0043931	ossification involved in bone maturation	biological_process	0.084231	1	2	524	15	18463	ENSMMUG00000007754,ENSMMUG00000003902
GO:0060049	regulation of protein glycosylation	biological_process	0.084308	1	2	524	16	18463	ENSMMUG00000040675,ENSMMUG00000004467
GO:0006897	endocytosis	biological_process	0.084375	1	20	524	474	18463	ENSMMUG00000040675,ENSMMUG00000010122,ENSMMUG00000005432,ENSMMUG00000007811,ENSMMUG00000006623,ENSMMUG00000028948,ENSMMUG00000015260,ENSMMUG00000012486,ENSMMUG00000016126,ENSMMUG00000023038,ENSMMUG00000009956,ENSMMUG00000007972,ENSMMUG00000014409,ENSMMUG00000002043,ENSMMUG00000008697,ENSMMUG00000018322,ENSMMUG00000000137,ENSMMUG00000013803,ENSMMUG00000000972,ENSMMUG00000015911
GO:0002325	natural killer cell differentiation involved in immune response	biological_process	0.084539	1	1	524	3	18463	ENSMMUG00000008742
GO:0008745	N-acetylmuramoyl-L-alanine amidase activity	molecular_function	0.084539	1	1	524	3	18463	ENSMMUG00000008742
GO:0016019	peptidoglycan receptor activity	molecular_function	0.084539	1	1	524	3	18463	ENSMMUG00000008742
GO:0032824	negative regulation of natural killer cell differentiation	biological_process	0.084539	1	1	524	3	18463	ENSMMUG00000008742
GO:0032826	regulation of natural killer cell differentiation involved in immune response	biological_process	0.084539	1	1	524	3	18463	ENSMMUG00000008742
GO:0032827	negative regulation of natural killer cell differentiation involved in immune response	biological_process	0.084539	1	1	524	3	18463	ENSMMUG00000008742
GO:0006835	dicarboxylic acid transport	biological_process	0.084593	1	4	524	53	18463	ENSMMUG00000017223,ENSMMUG00000005729,ENSMMUG00000007513,ENSMMUG00000009470
GO:0045117	azole transport	biological_process	0.084605	1	2	524	15	18463	ENSMMUG00000010342,ENSMMUG00000018031
GO:0016262	protein N-acetylglucosaminyltransferase activity	molecular_function	0.08483	1	1	524	3	18463	ENSMMUG00000014347
GO:0061061	muscle structure development	biological_process	0.084861	1	18	524	412	18463	ENSMMUG00000021787,ENSMMUG00000048630,ENSMMUG00000020703,ENSMMUG00000001121,ENSMMUG00000002043,ENSMMUG00000021977,ENSMMUG00000022240,ENSMMUG00000002347,ENSMMUG00000012486,ENSMMUG00000041958,ENSMMUG00000020780,ENSMMUG00000022546,ENSMMUG00000020032,ENSMMUG00000017202,ENSMMUG00000016450,ENSMMUG00000016696,ENSMMUG00000013270,ENSMMUG00000010695
GO:0016310	phosphorylation	biological_process	0.084884	1	67	524	1892	18463	ENSMMUG00000016047,ENSMMUG00000013140,ENSMMUG00000019206,ENSMMUG00000013803,ENSMMUG00000006581,ENSMMUG00000011459,ENSMMUG00000002923,ENSMMUG00000011527,ENSMMUG00000030914,ENSMMUG00000045352,ENSMMUG00000019223,ENSMMUG00000048630,ENSMMUG00000047327,ENSMMUG00000013170,ENSMMUG00000001037,ENSMMUG00000017593,ENSMMUG00000010122,ENSMMUG00000006773,ENSMMUG00000017496,ENSMMUG00000011265,ENSMMUG00000009041,…
GO:0008309	double-stranded DNA exodeoxyribonuclease activity	molecular_function	0.084898	1	1	524	3	18463	ENSMMUG00000008428
GO:1901628	positive regulation of postsynaptic membrane organization	biological_process	0.085018	1	1	524	3	18463	ENSMMUG00000013100
GO:1903051	negative regulation of proteolysis involved in cellular protein catabolic process	biological_process	0.085189	1	5	524	77	18463	ENSMMUG00000007972,ENSMMUG00000047327,ENSMMUG00000018978,ENSMMUG00000011659,ENSMMUG00000005729
GO:0051247	positive regulation of protein metabolic process	biological_process	0.085236	1	47	524	1260	18463	ENSMMUG00000018329,ENSMMUG00000019870,ENSMMUG00000028948,ENSMMUG00000013100,ENSMMUG00000014603,ENSMMUG00000017150,ENSMMUG00000016450,ENSMMUG00000003942,ENSMMUG00000003907,ENSMMUG00000004419,ENSMMUG00000023033,ENSMMUG00000006701,ENSMMUG00000002377,ENSMMUG00000000972,ENSMMUG00000005192,ENSMMUG00000021447,ENSMMUG00000021650,ENSMMUG00000001197,ENSMMUG00000008323,ENSMMUG00000009786,ENSMMUG00000009229,…
GO:0060538	skeletal muscle organ development	biological_process	0.085243	1	7	524	125	18463	ENSMMUG00000020780,ENSMMUG00000020032,ENSMMUG00000016696,ENSMMUG00000022240,ENSMMUG00000020703,ENSMMUG00000021787,ENSMMUG00000001121
GO:0008406	gonad development	biological_process	0.085249	1	7	524	123	18463	ENSMMUG00000005985,ENSMMUG00000044068,ENSMMUG00000014111,ENSMMUG00000003907,ENSMMUG00000019208,ENSMMUG00000018159,ENSMMUG00000012486
GO:0010796	regulation of multivesicular body size	biological_process	0.085265	1	1	524	3	18463	ENSMMUG00000002377
GO:0046902	regulation of mitochondrial membrane permeability	biological_process	0.085447	1	3	524	35	18463	ENSMMUG00000003907,ENSMMUG00000022010,ENSMMUG00000005985
GO:0016328	lateral plasma membrane	cellular_component	0.0856	1	3	524	32	18463	ENSMMUG00000014131,ENSMMUG00000000605,ENSMMUG00000002371
GO:0071478	cellular response to radiation	biological_process	0.085916	1	7	524	123	18463	ENSMMUG00000015800,ENSMMUG00000022198,ENSMMUG00000018367,ENSMMUG00000018978,ENSMMUG00000003907,ENSMMUG00000005985,ENSMMUG00000014531
GO:0001739	sex chromatin	cellular_component	0.08618	1	1	524	3	18463	ENSMMUG00000019621
GO:0032091	negative regulation of protein binding	biological_process	0.08623	1	5	524	77	18463	ENSMMUG00000006265,ENSMMUG00000008245,ENSMMUG00000020150,ENSMMUG00000004401,ENSMMUG00000003907
GO:0070242	thymocyte apoptotic process	biological_process	0.086239	1	2	524	16	18463	ENSMMUG00000023033,ENSMMUG00000003907
GO:0019863	IgE binding	molecular_function	0.086287	1	1	524	3	18463	ENSMMUG00000013528
GO:0051457	maintenance of protein location in nucleus	biological_process	0.086301	1	2	524	15	18463	ENSMMUG00000013101,ENSMMUG00000014111
GO:0035269	protein O-linked mannosylation	biological_process	0.086555	1	2	524	16	18463	ENSMMUG00000002611,ENSMMUG00000009745
GO:0022407	regulation of cell-cell adhesion	biological_process	0.086558	1	14	524	299	18463	ENSMMUG00000003533,ENSMMUG00000011659,ENSMMUG00000003942,ENSMMUG00000000261,ENSMMUG00000002472,ENSMMUG00000015663,ENSMMUG00000017593,ENSMMUG00000000730,ENSMMUG00000021447,ENSMMUG00000012486,ENSMMUG00000021650,ENSMMUG00000023033,ENSMMUG00000002043,ENSMMUG00000018940
GO:0030864	cortical actin cytoskeleton	cellular_component	0.086573	1	5	524	75	18463	ENSMMUG00000022878,ENSMMUG00000000730,ENSMMUG00000004591,ENSMMUG00000044038,ENSMMUG00000001228
GO:0035176	social behavior	biological_process	0.086683	1	3	524	32	18463	ENSMMUG00000009470,ENSMMUG00000022595,ENSMMUG00000001661
GO:0051703	intraspecies interaction between organisms	biological_process	0.086683	1	3	524	32	18463	ENSMMUG00000001661,ENSMMUG00000022595,ENSMMUG00000009470
GO:0031418	L-ascorbic acid binding	molecular_function	0.086694	1	2	524	15	18463	ENSMMUG00000001197,ENSMMUG00000006130
GO:0021953	central nervous system neuron differentiation	biological_process	0.086843	1	7	524	126	18463	ENSMMUG00000008443,ENSMMUG00000011332,ENSMMUG00000010695,ENSMMUG00000002651,ENSMMUG00000011607,ENSMMUG00000009470,ENSMMUG00000023674
GO:0071819	DUBm complex	cellular_component	0.086847	1	1	524	5	18463	ENSMMUG00000019923
GO:0006366	transcription from RNA polymerase II promoter	biological_process	0.086927	1	59	524	1672	18463	ENSMMUG00000020258,ENSMMUG00000016696,ENSMMUG00000013101,ENSMMUG00000009050,ENSMMUG00000000935,ENSMMUG00000005727,ENSMMUG00000011332,ENSMMUG00000003533,ENSMMUG00000001535,ENSMMUG00000013160,ENSMMUG00000008400,ENSMMUG00000002923,ENSMMUG00000013009,ENSMMUG00000021865,ENSMMUG00000023550,ENSMMUG00000012486,ENSMMUG00000021182,ENSMMUG00000001661,ENSMMUG00000048630,ENSMMUG00000010342,ENSMMUG00000002043,…
GO:0050855	regulation of B cell receptor signaling pathway	biological_process	0.086971	1	2	524	15	18463	ENSMMUG00000020847,ENSMMUG00000002043
GO:0055094	response to lipoprotein particle	biological_process	0.086971	1	2	524	15	18463	ENSMMUG00000003357,ENSMMUG00000002043
GO:0071402	cellular response to lipoprotein particle stimulus	biological_process	0.086971	1	2	524	15	18463	ENSMMUG00000003357,ENSMMUG00000002043
GO:2001021	negative regulation of response to DNA damage stimulus	biological_process	0.08706	1	4	524	54	18463	ENSMMUG00000005985,ENSMMUG00000046352,ENSMMUG00000039133,ENSMMUG00000018367
GO:0005757	mitochondrial permeability transition pore complex	cellular_component	0.087397	1	1	524	3	18463	ENSMMUG00000003907
GO:0033344	cholesterol efflux	biological_process	0.087656	1	3	524	35	18463	ENSMMUG00000003357,ENSMMUG00000015598,ENSMMUG00000016126
GO:0030902	hindbrain development	biological_process	0.087691	1	6	524	102	18463	ENSMMUG00000017593,ENSMMUG00000002651,ENSMMUG00000015155,ENSMMUG00000018986,ENSMMUG00000001661,ENSMMUG00000004467
GO:1901097	negative regulation of autophagosome maturation	biological_process	0.088226	1	1	524	3	18463	ENSMMUG00000006623
GO:0002143	tRNA wobble position uridine thiolation	biological_process	0.088437	1	1	524	3	18463	ENSMMUG00000000807
GO:0051539	4 iron, 4 sulfur cluster binding	molecular_function	0.088456	1	3	524	35	18463	ENSMMUG00000001454,ENSMMUG00000006455,ENSMMUG00000018526
GO:0030046	parallel actin filament bundle assembly	biological_process	0.088662	1	1	524	3	18463	ENSMMUG00000023676
GO:0015988	energy coupled proton transmembrane transport, against electrochemical gradient	biological_process	0.088966	1	3	524	40	18463	ENSMMUG00000017427,ENSMMUG00000019096,ENSMMUG00000023190
GO:0060359	response to ammonium ion	biological_process	0.089507	1	3	524	33	18463	ENSMMUG00000007972,ENSMMUG00000000217,ENSMMUG00000001661
GO:0032435	negative regulation of proteasomal ubiquitin-dependent protein catabolic process	biological_process	0.08959	1	4	524	56	18463	ENSMMUG00000005729,ENSMMUG00000011659,ENSMMUG00000018978,ENSMMUG00000047327
GO:1990769	proximal neuron projection	cellular_component	0.089605	1	1	524	3	18463	ENSMMUG00000012182
GO:0031410	cytoplasmic vesicle	cellular_component	0.089792	1	29	524	712	18463	ENSMMUG00000023038,ENSMMUG00000018323,ENSMMUG00000006285,ENSMMUG00000001403,ENSMMUG00000003410,ENSMMUG00000000453,ENSMMUG00000013220,ENSMMUG00000028948,ENSMMUG00000015260,ENSMMUG00000001661,ENSMMUG00000022041,ENSMMUG00000005432,ENSMMUG00000007811,ENSMMUG00000012743,ENSMMUG00000009683,ENSMMUG00000021842,ENSMMUG00000000972,ENSMMUG00000006398,ENSMMUG00000023033,ENSMMUG00000011317,ENSMMUG00000048207,…
GO:0050790	regulation of catalytic activity	biological_process	0.089839	1	62	524	1707	18463	ENSMMUG00000008338,ENSMMUG00000014166,ENSMMUG00000010695,ENSMMUG00000012814,ENSMMUG00000023033,ENSMMUG00000015911,ENSMMUG00000005697,ENSMMUG00000004419,ENSMMUG00000018963,ENSMMUG00000000791,ENSMMUG00000000605,ENSMMUG00000022116,ENSMMUG00000016417,ENSMMUG00000001228,ENSMMUG00000009229,ENSMMUG00000048302,ENSMMUG00000019993,ENSMMUG00000009786,ENSMMUG00000015301,ENSMMUG00000001187,ENSMMUG00000018335,…
GO:0010639	negative regulation of organelle organization	biological_process	0.089925	1	13	524	279	18463	ENSMMUG00000048630,ENSMMUG00000014216,ENSMMUG00000006623,ENSMMUG00000023676,ENSMMUG00000010507,ENSMMUG00000008379,ENSMMUG00000008048,ENSMMUG00000008281,ENSMMUG00000009683,ENSMMUG00000008323,ENSMMUG00000011659,ENSMMUG00000015800,ENSMMUG00000022116
GO:0042094	interleukin-2 biosynthetic process	biological_process	0.08996	1	2	524	16	18463	ENSMMUG00000021650,ENSMMUG00000017593
GO:0031401	positive regulation of protein modification process	biological_process	0.090539	1	35	524	910	18463	ENSMMUG00000000972,ENSMMUG00000004419,ENSMMUG00000023033,ENSMMUG00000009786,ENSMMUG00000008323,ENSMMUG00000009229,ENSMMUG00000010887,ENSMMUG00000019621,ENSMMUG00000000605,ENSMMUG00000022116,ENSMMUG00000019870,ENSMMUG00000028948,ENSMMUG00000013100,ENSMMUG00000003942,ENSMMUG00000016450,ENSMMUG00000017150,ENSMMUG00000013140,ENSMMUG00000022198,ENSMMUG00000002923,ENSMMUG00000011527,ENSMMUG00000006581,…
GO:0044421	extracellular region part	cellular_component	0.09069	1	44	524	1289	18463	ENSMMUG00000019012,ENSMMUG00000040311,ENSMMUG00000008443,ENSMMUG00000028948,ENSMMUG00000016126,ENSMMUG00000020780,ENSMMUG00000043515,ENSMMUG00000004475,ENSMMUG00000018963,ENSMMUG00000000151,ENSMMUG00000001763,ENSMMUG00000008742,ENSMMUG00000045600,ENSMMUG00000011288,ENSMMUG00000009786,ENSMMUG00000008338,ENSMMUG00000044058,ENSMMUG00000045086,ENSMMUG00000017226,ENSMMUG00000045298,ENSMMUG00000003618,…
GO:0043679	axon terminus	cellular_component	0.090786	1	4	524	57	18463	ENSMMUG00000015663,ENSMMUG00000007972,ENSMMUG00000009683,ENSMMUG00000015260
GO:0097176	epoxide metabolic process	biological_process	0.090858	1	1	524	3	18463	ENSMMUG00000005782
GO:0061073	ciliary body morphogenesis	biological_process	0.090919	1	1	524	3	18463	ENSMMUG00000008443
GO:0048023	positive regulation of melanin biosynthetic process	biological_process	0.090927	1	1	524	3	18463	ENSMMUG00000005729
GO:1900378	positive regulation of secondary metabolite biosynthetic process	biological_process	0.090927	1	1	524	3	18463	ENSMMUG00000005729
GO:2000619	negative regulation of histone H4-K16 acetylation	biological_process	0.090951	1	1	524	3	18463	ENSMMUG00000022116
GO:0001779	natural killer cell differentiation	biological_process	0.091093	1	2	524	16	18463	ENSMMUG00000008742,ENSMMUG00000013803
GO:1900180	regulation of protein localization to nucleus	biological_process	0.091155	1	6	524	96	18463	ENSMMUG00000022198,ENSMMUG00000017150,ENSMMUG00000008245,ENSMMUG00000019993,ENSMMUG00000048630,ENSMMUG00000014603
GO:0042054	histone methyltransferase activity	molecular_function	0.091233	1	4	524	55	18463	ENSMMUG00000019621,ENSMMUG00000009041,ENSMMUG00000004401,ENSMMUG00000010107
GO:0002278	eosinophil activation involved in immune response	biological_process	0.091255	1	1	524	4	18463	ENSMMUG00000048207
GO:0002447	eosinophil mediated immunity	biological_process	0.091255	1	1	524	4	18463	ENSMMUG00000048207
GO:0043308	eosinophil degranulation	biological_process	0.091255	1	1	524	4	18463	ENSMMUG00000048207
GO:0003417	growth plate cartilage development	biological_process	0.091259	1	3	524	34	18463	ENSMMUG00000012486,ENSMMUG00000004401,ENSMMUG00000003902
GO:2000546	positive regulation of endothelial cell chemotaxis to fibroblast growth factor	biological_process	0.091375	1	1	524	3	18463	ENSMMUG00000045352
GO:0019005	SCF ubiquitin ligase complex	cellular_component	0.091588	1	4	524	56	18463	ENSMMUG00000004974,ENSMMUG00000007875,ENSMMUG00000018596,ENSMMUG00000017610
GO:0030689	Noc complex	cellular_component	0.091598	1	1	524	3	18463	ENSMMUG00000015800
GO:0015918	sterol transport	biological_process	0.091731	1	5	524	79	18463	ENSMMUG00000001538,ENSMMUG00000003357,ENSMMUG00000018299,ENSMMUG00000016126,ENSMMUG00000015598
GO:0005290	L-histidine transmembrane transporter activity	molecular_function	0.09197	1	1	524	3	18463	ENSMMUG00000010342
GO:0035089	establishment of apical/basal cell polarity	biological_process	0.091972	1	2	524	16	18463	ENSMMUG00000022546,ENSMMUG00000003533
GO:0043279	response to alkaloid	biological_process	0.092037	1	4	524	55	18463	ENSMMUG00000001661,ENSMMUG00000000217,ENSMMUG00000005985,ENSMMUG00000007972
GO:2000195	negative regulation of female gonad development	biological_process	0.092108	1	1	524	3	18463	ENSMMUG00000014111
GO:0007056	spindle assembly involved in female meiosis	biological_process	0.092333	1	1	524	3	18463	ENSMMUG00000021842
GO:0042350	GDP-L-fucose biosynthetic process	biological_process	0.092397	1	1	524	3	18463	ENSMMUG00000014664
GO:0043426	MRF binding	molecular_function	0.092547	1	1	524	3	18463	ENSMMUG00000049018
GO:0070345	negative regulation of fat cell proliferation	biological_process	0.093538	1	1	524	3	18463	ENSMMUG00000023550
GO:0008306	associative learning	biological_process	0.09385	1	4	524	54	18463	ENSMMUG00000001661,ENSMMUG00000015155,ENSMMUG00000009470,ENSMMUG00000017427
GO:0009446	putrescine biosynthetic process	biological_process	0.093906	1	1	524	3	18463	ENSMMUG00000006285
GO:0033387	putrescine biosynthetic process from ornithine	biological_process	0.093906	1	1	524	3	18463	ENSMMUG00000006285
GO:2000106	regulation of leukocyte apoptotic process	biological_process	0.093959	1	4	524	57	18463	ENSMMUG00000015800,ENSMMUG00000003907,ENSMMUG00000023033,ENSMMUG00000009229
GO:0031988	membrane-bounded vesicle	cellular_component	0.093963	1	27	524	658	18463	ENSMMUG00000023033,ENSMMUG00000006398,ENSMMUG00000021842,ENSMMUG00000000972,ENSMMUG00000002371,ENSMMUG00000023190,ENSMMUG00000011317,ENSMMUG00000048207,ENSMMUG00000011527,ENSMMUG00000013028,ENSMMUG00000017134,ENSMMUG00000002699,ENSMMUG00000005729,ENSMMUG00000007960,ENSMMUG00000010887,ENSMMUG00000001403,ENSMMUG00000006285,ENSMMUG00000002043,ENSMMUG00000000453,ENSMMUG00000001661,ENSMMUG00000013220,…
GO:0045595	regulation of cell differentiation	biological_process	0.094154	1	44	524	1159	18463	ENSMMUG00000020032,ENSMMUG00000017496,ENSMMUG00000008379,ENSMMUG00000002680,ENSMMUG00000010934,ENSMMUG00000004179,ENSMMUG00000012486,ENSMMUG00000001661,ENSMMUG00000023550,ENSMMUG00000046655,ENSMMUG00000021977,ENSMMUG00000023479,ENSMMUG00000020703,ENSMMUG00000048630,ENSMMUG00000006130,ENSMMUG00000011332,ENSMMUG00000003533,ENSMMUG00000014131,ENSMMUG00000001535,ENSMMUG00000002923,ENSMMUG00000022198,…
GO:0003192	mitral valve formation	biological_process	0.094171	1	1	524	3	18463	ENSMMUG00000007754
GO:0001573	ganglioside metabolic process	biological_process	0.094201	1	2	524	17	18463	ENSMMUG00000013814,ENSMMUG00000022869
GO:0043200	response to amino acid	biological_process	0.094217	1	4	524	56	18463	ENSMMUG00000014704,ENSMMUG00000019993,ENSMMUG00000005985,ENSMMUG00000004475
GO:1902263	apoptotic process involved in embryonic digit morphogenesis	biological_process	0.094231	1	1	524	3	18463	ENSMMUG00000003907
GO:0060322	head development	biological_process	0.094419	1	20	524	472	18463	ENSMMUG00000008400,ENSMMUG00000011332,ENSMMUG00000003533,ENSMMUG00000004467,ENSMMUG00000023674,ENSMMUG00000013803,ENSMMUG00000002651,ENSMMUG00000001008,ENSMMUG00000006931,ENSMMUG00000017496,ENSMMUG00000017593,ENSMMUG00000011607,ENSMMUG00000015155,ENSMMUG00000008443,ENSMMUG00000003907,ENSMMUG00000018986,ENSMMUG00000004475,ENSMMUG00000001661,ENSMMUG00000012486,ENSMMUG00000023550
GO:0097059	CNTFR-CLCF1 complex	cellular_component	0.094584	1	1	524	3	18463	ENSMMUG00000020780
GO:0045137	development of primary sexual characteristics	biological_process	0.094619	1	7	524	126	18463	ENSMMUG00000005985,ENSMMUG00000044068,ENSMMUG00000014111,ENSMMUG00000019208,ENSMMUG00000003907,ENSMMUG00000018159,ENSMMUG00000012486
GO:0070977	bone maturation	biological_process	0.09466	1	2	524	16	18463	ENSMMUG00000007754,ENSMMUG00000003902
GO:0060480	lung goblet cell differentiation	biological_process	0.094714	1	1	524	3	18463	ENSMMUG00000022824
GO:0031014	troponin T binding	molecular_function	0.094968	1	1	524	4	18463	ENSMMUG00000004838
GO:0097647	amylin receptor signaling pathway	biological_process	0.094976	1	1	524	4	18463	ENSMMUG00000040675
GO:0070944	neutrophil mediated killing of bacterium	biological_process	0.095034	1	1	524	4	18463	ENSMMUG00000028948
GO:0032449	CBM complex	cellular_component	0.095061	1	1	524	3	18463	ENSMMUG00000021650
GO:0044459	plasma membrane part	cellular_component	0.095087	1	68	524	1869	18463	ENSMMUG00000044038,ENSMMUG00000003314,ENSMMUG00000007972,ENSMMUG00000000951,ENSMMUG00000012742,ENSMMUG00000007811,ENSMMUG00000009683,ENSMMUG00000013272,ENSMMUG00000009126,ENSMMUG00000017202,ENSMMUG00000003942,ENSMMUG00000023033,ENSMMUG00000000972,ENSMMUG00000002371,ENSMMUG00000021650,ENSMMUG00000023716,ENSMMUG00000017427,ENSMMUG00000006225,ENSMMUG00000010887,ENSMMUG00000008837,ENSMMUG00000015158,…
GO:0051347	positive regulation of transferase activity	biological_process	0.095231	1	19	524	441	18463	ENSMMUG00000002043,ENSMMUG00000019223,ENSMMUG00000045352,ENSMMUG00000028948,ENSMMUG00000019870,ENSMMUG00000008245,ENSMMUG00000017496,ENSMMUG00000002680,ENSMMUG00000017214,ENSMMUG00000023033,ENSMMUG00000004419,ENSMMUG00000013140,ENSMMUG00000022198,ENSMMUG00000011527,ENSMMUG00000001187,ENSMMUG00000000605,ENSMMUG00000011459,ENSMMUG00000022116,ENSMMUG00000006581
GO:0050857	positive regulation of antigen receptor-mediated signaling pathway	biological_process	0.095506	1	2	524	16	18463	ENSMMUG00000020847,ENSMMUG00000002043
GO:0072273	metanephric nephron morphogenesis	biological_process	0.095516	1	2	524	18	18463	ENSMMUG00000018963,ENSMMUG00000048630
GO:0006513	protein monoubiquitination	biological_process	0.095591	1	4	524	55	18463	ENSMMUG00000001888,ENSMMUG00000008672,ENSMMUG00000019923,ENSMMUG00000004974
GO:0000053	argininosuccinate metabolic process	biological_process	0.095645	1	1	524	6	18463	ENSMMUG00000001522
GO:0004055	argininosuccinate synthase activity	molecular_function	0.095645	1	1	524	6	18463	ENSMMUG00000001522
GO:1901071	glucosamine-containing compound metabolic process	biological_process	0.095691	1	2	524	18	18463	ENSMMUG00000008709,ENSMMUG00000019663
GO:0045523	interleukin-27 receptor binding	molecular_function	0.095708	1	1	524	3	18463	ENSMMUG00000020780
GO:0090461	glutamate homeostasis	biological_process	0.095734	1	1	524	3	18463	ENSMMUG00000012005
GO:0051340	regulation of ligase activity	biological_process	0.095906	1	4	524	59	18463	ENSMMUG00000008245,ENSMMUG00000019870,ENSMMUG00000011659,ENSMMUG00000000605
GO:0005534	galactose binding	molecular_function	0.095918	1	1	524	3	18463	ENSMMUG00000021765
GO:0003298	physiological muscle hypertrophy	biological_process	0.095979	1	1	524	3	18463	ENSMMUG00000021977
GO:0003301	physiological cardiac muscle hypertrophy	biological_process	0.095979	1	1	524	3	18463	ENSMMUG00000021977
GO:0061049	cell growth involved in cardiac muscle cell development	biological_process	0.095979	1	1	524	3	18463	ENSMMUG00000021977
GO:0003923	GPI-anchor transamidase activity	molecular_function	0.096177	1	1	524	3	18463	ENSMMUG00000003410
GO:1903971	positive regulation of response to macrophage colony-stimulating factor	biological_process	0.096282	1	1	524	3	18463	ENSMMUG00000002680
GO:1903974	positive regulation of cellular response to macrophage colony-stimulating factor stimulus	biological_process	0.096282	1	1	524	3	18463	ENSMMUG00000002680
GO:0043974	histone H3-K27 acetylation	biological_process	0.096358	1	1	524	3	18463	ENSMMUG00000048630
GO:0048861	leukemia inhibitory factor signaling pathway	biological_process	0.096358	1	1	524	3	18463	ENSMMUG00000048630
GO:1901674	regulation of histone H3-K27 acetylation	biological_process	0.096358	1	1	524	3	18463	ENSMMUG00000048630
GO:0032364	oxygen homeostasis	biological_process	0.09653	1	1	524	3	18463	ENSMMUG00000006455
GO:0015813	L-glutamate transport	biological_process	0.096561	1	2	524	16	18463	ENSMMUG00000007513,ENSMMUG00000009470
GO:0014734	skeletal muscle hypertrophy	biological_process	0.09661	1	1	524	3	18463	ENSMMUG00000017202
GO:0046916	cellular transition metal ion homeostasis	biological_process	0.096627	1	5	524	91	18463	ENSMMUG00000015663,ENSMMUG00000015607,ENSMMUG00000011288,ENSMMUG00000000151,ENSMMUG00000018907
GO:0043228	non-membrane-bounded organelle	cellular_component	0.096862	1	116	524	3710	18463	ENSMMUG00000001008,ENSMMUG00000003631,ENSMMUG00000010468,ENSMMUG00000002701,ENSMMUG00000004177,ENSMMUG00000018978,ENSMMUG00000007937,ENSMMUG00000008281,ENSMMUG00000016230,ENSMMUG00000011332,ENSMMUG00000019223,ENSMMUG00000011289,ENSMMUG00000013651,ENSMMUG00000047327,ENSMMUG00000009441,ENSMMUG00000028844,ENSMMUG00000002630,ENSMMUG00000020150,ENSMMUG00000045352,ENSMMUG00000023550,ENSMMUG00000018159,…
GO:0043232	intracellular non-membrane-bounded organelle	cellular_component	0.096862	1	116	524	3710	18463	ENSMMUG00000003631,ENSMMUG00000010468,ENSMMUG00000002701,ENSMMUG00000001008,ENSMMUG00000007937,ENSMMUG00000018978,ENSMMUG00000004177,ENSMMUG00000008281,ENSMMUG00000016230,ENSMMUG00000011332,ENSMMUG00000013651,ENSMMUG00000047327,ENSMMUG00000009441,ENSMMUG00000028844,ENSMMUG00000002630,ENSMMUG00000020150,ENSMMUG00000019223,ENSMMUG00000011289,ENSMMUG00000018159,ENSMMUG00000001473,ENSMMUG00000006980,…
GO:0003941	L-serine ammonia-lyase activity	molecular_function	0.096893	1	1	524	3	18463	ENSMMUG00000020665
GO:0002669	positive regulation of T cell anergy	biological_process	0.096907	1	1	524	3	18463	ENSMMUG00000017593
GO:0002913	positive regulation of lymphocyte anergy	biological_process	0.096907	1	1	524	3	18463	ENSMMUG00000017593
GO:0034363	intermediate-density lipoprotein particle	cellular_component	0.096971	1	1	524	4	18463	ENSMMUG00000016126
GO:0034382	chylomicron remnant clearance	biological_process	0.096971	1	1	524	4	18463	ENSMMUG00000016126
GO:0071830	triglyceride-rich lipoprotein particle clearance	biological_process	0.096971	1	1	524	4	18463	ENSMMUG00000016126
GO:0006623	protein targeting to vacuole	biological_process	0.097294	1	3	524	35	18463	ENSMMUG00000039447,ENSMMUG00000015663,ENSMMUG00000001623
GO:0070577	lysine-acetylated histone binding	molecular_function	0.0973	1	2	524	16	18463	ENSMMUG00000023138,ENSMMUG00000004401
GO:0071930	negative regulation of transcription involved in G1/S transition of mitotic cell cycle	biological_process	0.09739	1	1	524	3	18463	ENSMMUG00000023550
GO:0046666	retinal cell programmed cell death	biological_process	0.097484	1	1	524	4	18463	ENSMMUG00000003907
GO:0090370	negative regulation of cholesterol efflux	biological_process	0.097486	1	1	524	3	18463	ENSMMUG00000003357
GO:1903539	protein localization to postsynaptic membrane	biological_process	0.097565	1	1	524	3	18463	ENSMMUG00000001661
GO:1902235	regulation of endoplasmic reticulum stress-induced intrinsic apoptotic signaling pathway	biological_process	0.097896	1	2	524	17	18463	ENSMMUG00000005985,ENSMMUG00000018781
GO:0002886	regulation of myeloid leukocyte mediated immunity	biological_process	0.097937	1	3	524	35	18463	ENSMMUG00000011459,ENSMMUG00000000951,ENSMMUG00000048207
GO:1903772	regulation of viral budding via host ESCRT complex	biological_process	0.098031	1	1	524	3	18463	ENSMMUG00000039447
GO:0060249	anatomical structure homeostasis	biological_process	0.09805	1	13	524	280	18463	ENSMMUG00000011317,ENSMMUG00000022198,ENSMMUG00000023190,ENSMMUG00000013803,ENSMMUG00000023479,ENSMMUG00000023033,ENSMMUG00000003907,ENSMMUG00000022888,ENSMMUG00000008379,ENSMMUG00000002680,ENSMMUG00000000537,ENSMMUG00000009470,ENSMMUG00000001187
GO:0009750	response to fructose	biological_process	0.098059	1	1	524	3	18463	ENSMMUG00000016047
GO:0032937	SREBP-SCAP-Insig complex	cellular_component	0.09813	1	1	524	3	18463	ENSMMUG00000003357
GO:0006779	porphyrin-containing compound biosynthetic process	biological_process	0.09817	1	2	524	17	18463	ENSMMUG00000005596,ENSMMUG00000000730
GO:0048286	lung alveolus development	biological_process	0.098207	1	3	524	34	18463	ENSMMUG00000048630,ENSMMUG00000017496,ENSMMUG00000023479
GO:0071732	cellular response to nitric oxide	biological_process	0.098334	1	1	524	3	18463	ENSMMUG00000011527
GO:0032230	positive regulation of synaptic transmission, GABAergic	biological_process	0.098345	1	1	524	3	18463	ENSMMUG00000000261
GO:0005157	macrophage colony-stimulating factor receptor binding	molecular_function	0.098353	1	1	524	3	18463	ENSMMUG00000002680
GO:0038145	macrophage colony-stimulating factor signaling pathway	biological_process	0.098353	1	1	524	3	18463	ENSMMUG00000002680
GO:1904124	microglial cell migration	biological_process	0.098353	1	1	524	3	18463	ENSMMUG00000002680
GO:1904139	regulation of microglial cell migration	biological_process	0.098353	1	1	524	3	18463	ENSMMUG00000002680
GO:0016647	oxidoreductase activity, acting on the CH-NH group of donors, oxygen as acceptor	molecular_function	0.098353	1	1	524	3	18463	ENSMMUG00000020912
GO:0033668	negative regulation by symbiont of host apoptotic process	biological_process	0.098355	1	1	524	3	18463	ENSMMUG00000005985
GO:0052041	negative regulation by symbiont of host programmed cell death	biological_process	0.098355	1	1	524	3	18463	ENSMMUG00000005985
GO:0052490	negative regulation by organism of programmed cell death in other organism involved in symbiotic interaction	biological_process	0.098355	1	1	524	3	18463	ENSMMUG00000005985
GO:0060154	cellular process regulating host cell cycle in response to virus	biological_process	0.098355	1	1	524	3	18463	ENSMMUG00000005985
GO:0030210	heparin biosynthetic process	biological_process	0.09836	1	1	524	3	18463	ENSMMUG00000017226
GO:0061187	regulation of chromatin silencing at rDNA	biological_process	0.098362	1	1	524	3	18463	ENSMMUG00000008281
GO:2001188	regulation of T cell activation via T cell receptor contact with antigen bound to MHC molecule on antigen presenting cell	biological_process	0.098363	1	1	524	3	18463	ENSMMUG00000002043
GO:0043120	tumor necrosis factor binding	molecular_function	0.098363	1	1	524	3	18463	ENSMMUG00000021447
GO:0016748	succinyltransferase activity	molecular_function	0.098363	1	1	524	3	18463	ENSMMUG00000005596
GO:0018125	peptidyl-cysteine methylation	biological_process	0.098363	1	1	524	3	18463	ENSMMUG00000011317
GO:1990599	3' overhang single-stranded DNA endodeoxyribonuclease activity	molecular_function	0.098363	1	1	524	3	18463	ENSMMUG00000004467
GO:0015275	stretch-activated, cation-selective, calcium channel activity	molecular_function	0.098363	1	1	524	3	18463	ENSMMUG00000003942
GO:0000973	posttranscriptional tethering of RNA polymerase II gene DNA at nuclear periphery	biological_process	0.098363	1	1	524	3	18463	ENSMMUG00000003950
GO:0021817	nucleokinesis involved in cell motility in cerebral cortex radial glia guided migration	biological_process	0.098363	1	1	524	3	18463	ENSMMUG00000001008
GO:0035060	brahma complex	cellular_component	0.098363	1	1	524	3	18463	ENSMMUG00000009098
GO:0044614	nuclear pore cytoplasmic filaments	cellular_component	0.098363	1	1	524	3	18463	ENSMMUG00000003950
GO:0045630	positive regulation of T-helper 2 cell differentiation	biological_process	0.098363	1	1	524	3	18463	ENSMMUG00000012486
GO:0046826	negative regulation of protein export from nucleus	biological_process	0.098363	1	1	524	3	18463	ENSMMUG00000014166
GO:0097268	cytoophidium	cellular_component	0.098363	1	1	524	3	18463	ENSMMUG00000000972
GO:0098833	presynaptic endocytic zone	cellular_component	0.098363	1	1	524	3	18463	ENSMMUG00000007811
GO:1900063	regulation of peroxisome organization	biological_process	0.098363	1	1	524	3	18463	ENSMMUG00000017150
GO:1903348	positive regulation of bicellular tight junction assembly	biological_process	0.098363	1	1	524	3	18463	ENSMMUG00000022888
GO:2000832	negative regulation of steroid hormone secretion	biological_process	0.098363	1	1	524	3	18463	ENSMMUG00000002453
GO:2000847	negative regulation of corticosteroid hormone secretion	biological_process	0.098363	1	1	524	3	18463	ENSMMUG00000002453
GO:2000850	negative regulation of glucocorticoid secretion	biological_process	0.098363	1	1	524	3	18463	ENSMMUG00000002453
GO:0001635	calcitonin gene-related peptide receptor activity	molecular_function	0.098363	1	1	524	3	18463	ENSMMUG00000040675
GO:0003273	cell migration involved in endocardial cushion formation	biological_process	0.098363	1	1	524	3	18463	ENSMMUG00000007754
GO:0003994	aconitate hydratase activity	molecular_function	0.098363	1	1	524	3	18463	ENSMMUG00000001454
GO:0004668	protein-arginine deiminase activity	molecular_function	0.098363	1	1	524	3	18463	ENSMMUG00000022437
GO:0008158	hedgehog receptor activity	molecular_function	0.098363	1	1	524	3	18463	ENSMMUG00000000138
GO:0016595	glutamate binding	molecular_function	0.098363	1	1	524	3	18463	ENSMMUG00000001661
GO:0018101	protein citrullination	biological_process	0.098363	1	1	524	3	18463	ENSMMUG00000022437
GO:0021965	spinal cord ventral commissure morphogenesis	biological_process	0.098363	1	1	524	3	18463	ENSMMUG00000010695
GO:0036414	histone citrullination	biological_process	0.098363	1	1	524	3	18463	ENSMMUG00000022437
GO:0045180	basal cortex	cellular_component	0.098363	1	1	524	3	18463	ENSMMUG00000046655
GO:0002253	activation of immune response	biological_process	0.098413	1	15	524	353	18463	ENSMMUG00000017593,ENSMMUG00000047772,ENSMMUG00000018322,ENSMMUG00000003907,ENSMMUG00000017150,ENSMMUG00000020847,ENSMMUG00000008742,ENSMMUG00000011459,ENSMMUG00000022994,ENSMMUG00000013803,ENSMMUG00000000729,ENSMMUG00000002630,ENSMMUG00000002043,ENSMMUG00000019206,ENSMMUG00000022198
GO:0051438	regulation of ubiquitin-protein transferase activity	biological_process	0.098511	1	4	524	59	18463	ENSMMUG00000008245,ENSMMUG00000000605,ENSMMUG00000011659,ENSMMUG00000019870
GO:0048029	monosaccharide binding	molecular_function	0.098584	1	4	524	55	18463	ENSMMUG00000006130,ENSMMUG00000012167,ENSMMUG00000001197,ENSMMUG00000021765
GO:0030952	establishment or maintenance of cytoskeleton polarity	biological_process	0.098605	1	2	524	17	18463	ENSMMUG00000011332,ENSMMUG00000003631
GO:1990001	inhibition of cysteine-type endopeptidase activity involved in apoptotic process	biological_process	0.098647	1	1	524	4	18463	ENSMMUG00000009229
GO:0018210	peptidyl-threonine modification	biological_process	0.098724	1	6	524	100	18463	ENSMMUG00000018329,ENSMMUG00000010122,ENSMMUG00000010934,ENSMMUG00000005727,ENSMMUG00000011459,ENSMMUG00000028948
GO:0004332	fructose-bisphosphate aldolase activity	molecular_function	0.098998	1	1	524	4	18463	ENSMMUG00000000983
GO:0072350	tricarboxylic acid metabolic process	biological_process	0.099023	1	3	524	41	18463	ENSMMUG00000001522,ENSMMUG00000002651,ENSMMUG00000001454
GO:0045111	intermediate filament cytoskeleton	cellular_component	0.099063	1	8	524	187	18463	ENSMMUG00000006265,ENSMMUG00000001008,ENSMMUG00000018218,ENSMMUG00000002163,ENSMMUG00000031924,ENSMMUG00000014984,ENSMMUG00000021636,ENSMMUG00000022437
GO:0031982	vesicle	cellular_component	0.099181	1	33	524	829	18463	ENSMMUG00000005727,ENSMMUG00000011459,ENSMMUG00000011527,ENSMMUG00000002699,ENSMMUG00000048207,ENSMMUG00000006398,ENSMMUG00000021842,ENSMMUG00000005432,ENSMMUG00000022041,ENSMMUG00000001661,ENSMMUG00000015260,ENSMMUG00000013220,ENSMMUG00000002043,ENSMMUG00000018323,ENSMMUG00000006285,ENSMMUG00000023038,ENSMMUG00000005729,ENSMMUG00000007960,ENSMMUG00000010887,ENSMMUG00000013028,ENSMMUG00000017134,…
GO:1900117	regulation of execution phase of apoptosis	biological_process	0.099208	1	2	524	17	18463	ENSMMUG00000005985,ENSMMUG00000003907
GO:0051250	negative regulation of lymphocyte activation	biological_process	0.099292	1	6	524	105	18463	ENSMMUG00000011659,ENSMMUG00000005727,ENSMMUG00000008742,ENSMMUG00000003533,ENSMMUG00000013803,ENSMMUG00000000261
GO:0090209	negative regulation of triglyceride metabolic process	biological_process	0.099462	1	1	524	4	18463	ENSMMUG00000016126
GO:0090322	regulation of superoxide metabolic process	biological_process	0.099509	1	2	524	18	18463	ENSMMUG00000023674,ENSMMUG00000000951
GO:0001963	synaptic transmission, dopaminergic	biological_process	0.099721	1	2	524	18	18463	ENSMMUG00000000261,ENSMMUG00000018963
GO:0008047	enzyme activator activity	molecular_function	0.099785	1	17	524	389	18463	ENSMMUG00000001228,ENSMMUG00000048302,ENSMMUG00000015301,ENSMMUG00000022869,ENSMMUG00000011459,ENSMMUG00000011332,ENSMMUG00000002218,ENSMMUG00000015911,ENSMMUG00000002808,ENSMMUG00000048207,ENSMMUG00000014166,ENSMMUG00000022198,ENSMMUG00000005502,ENSMMUG00000001820,ENSMMUG00000020020,ENSMMUG00000006285,ENSMMUG00000018335
GO:0032446	protein modification by small protein conjugation	biological_process	0.099855	1	27	524	697	18463	ENSMMUG00000008326,ENSMMUG00000019870,ENSMMUG00000019145,ENSMMUG00000010030,ENSMMUG00000019223,ENSMMUG00000009956,ENSMMUG00000022879,ENSMMUG00000007972,ENSMMUG00000004974,ENSMMUG00000047327,ENSMMUG00000011659,ENSMMUG00000015778,ENSMMUG00000007875,ENSMMUG00000046352,ENSMMUG00000018781,ENSMMUG00000016085,ENSMMUG00000008245,ENSMMUG00000018978,ENSMMUG00000019923,ENSMMUG00000008672,ENSMMUG00000005307,…
GO:0046943	carboxylic acid transmembrane transporter activity	molecular_function	0.099951	1	7	524	123	18463	ENSMMUG00000012742,ENSMMUG00000017223,ENSMMUG00000010935,ENSMMUG00000009126,ENSMMUG00000010342,ENSMMUG00000007513,ENSMMUG00000015158
GO:0050650	chondroitin sulfate proteoglycan biosynthetic process	biological_process	0.10018	1	2	524	17	18463	ENSMMUG00000017226,ENSMMUG00000019663
GO:0015026	coreceptor activity	molecular_function	0.10026	1	2	524	18	18463	ENSMMUG00000040675,ENSMMUG00000014603
GO:0097361	CIA complex	cellular_component	0.10057	1	1	524	4	18463	ENSMMUG00000006455
GO:0043548	phosphatidylinositol 3-kinase binding	molecular_function	0.10079	1	2	524	18	18463	ENSMMUG00000013803,ENSMMUG00000006049
GO:0048268	clathrin coat assembly	biological_process	0.1008	1	2	524	16	18463	ENSMMUG00000005432,ENSMMUG00000023038
GO:1902267	regulation of polyamine transmembrane transport	biological_process	0.10089	1	1	524	4	18463	ENSMMUG00000006285
GO:0001701	in utero embryonic development	biological_process	0.10095	1	13	524	279	18463	ENSMMUG00000001894,ENSMMUG00000004626,ENSMMUG00000001859,ENSMMUG00000000138,ENSMMUG00000010660,ENSMMUG00000048630,ENSMMUG00000020847,ENSMMUG00000005985,ENSMMUG00000006495,ENSMMUG00000004762,ENSMMUG00000008379,ENSMMUG00000017496,ENSMMUG00000009098
GO:1900746	regulation of vascular endothelial growth factor signaling pathway	biological_process	0.10107	1	2	524	17	18463	ENSMMUG00000019392,ENSMMUG00000002371
GO:0019068	virion assembly	biological_process	0.10118	1	2	524	17	18463	ENSMMUG00000039447,ENSMMUG00000009956
GO:1901653	cellular response to peptide	biological_process	0.10127	1	10	524	206	18463	ENSMMUG00000023143,ENSMMUG00000006581,ENSMMUG00000011459,ENSMMUG00000014603,ENSMMUG00000011607,ENSMMUG00000004762,ENSMMUG00000002808,ENSMMUG00000012167,ENSMMUG00000002371,ENSMMUG00000004419
GO:0010758	regulation of macrophage chemotaxis	biological_process	0.10135	1	2	524	17	18463	ENSMMUG00000003942,ENSMMUG00000002680
GO:0051865	protein autoubiquitination	biological_process	0.1014	1	4	524	54	18463	ENSMMUG00000011527,ENSMMUG00000009956,ENSMMUG00000004974,ENSMMUG00000005307
GO:1901983	regulation of protein acetylation	biological_process	0.10197	1	4	524	56	18463	ENSMMUG00000008323,ENSMMUG00000048630,ENSMMUG00000015800,ENSMMUG00000022116
GO:0009887	organ morphogenesis	biological_process	0.10206	1	29	524	734	18463	ENSMMUG00000018963,ENSMMUG00000003533,ENSMMUG00000004401,ENSMMUG00000003902,ENSMMUG00000020258,ENSMMUG00000008338,ENSMMUG00000007754,ENSMMUG00000016696,ENSMMUG00000023190,ENSMMUG00000010695,ENSMMUG00000017163,ENSMMUG00000022546,ENSMMUG00000003942,ENSMMUG00000019208,ENSMMUG00000003907,ENSMMUG00000008443,ENSMMUG00000002680,ENSMMUG00000013100,ENSMMUG00000017496,ENSMMUG00000001420,ENSMMUG00000012486,…
GO:0002064	epithelial cell development	biological_process	0.1022	1	9	524	174	18463	ENSMMUG00000020258,ENSMMUG00000012486,ENSMMUG00000022824,ENSMMUG00000048630,ENSMMUG00000018963,ENSMMUG00000022546,ENSMMUG00000011459,ENSMMUG00000003533,ENSMMUG00000008379
GO:0006026	aminoglycan catabolic process	biological_process	0.10232	1	2	524	18	18463	ENSMMUG00000008709,ENSMMUG00000008742
GO:0097345	mitochondrial outer membrane permeabilization	biological_process	0.10232	1	2	524	18	18463	ENSMMUG00000022010,ENSMMUG00000003907
GO:0033014	tetrapyrrole biosynthetic process	biological_process	0.10328	1	2	524	18	18463	ENSMMUG00000005596,ENSMMUG00000000730
GO:0035584	calcium-mediated signaling using intracellular calcium source	biological_process	0.10373	1	2	524	17	18463	ENSMMUG00000028948,ENSMMUG00000014526
GO:0098590	plasma membrane region	cellular_component	0.10379	1	24	524	559	18463	ENSMMUG00000039029,ENSMMUG00000001008,ENSMMUG00000002371,ENSMMUG00000023190,ENSMMUG00000048207,ENSMMUG00000006225,ENSMMUG00000002993,ENSMMUG00000014704,ENSMMUG00000008837,ENSMMUG00000002043,ENSMMUG00000044038,ENSMMUG00000017483,ENSMMUG00000007972,ENSMMUG00000003314,ENSMMUG00000001661,ENSMMUG00000020780,ENSMMUG00000000951,ENSMMUG00000007811,ENSMMUG00000017496,ENSMMUG00000009683,ENSMMUG00000022041,…
GO:0045901	positive regulation of translational elongation	biological_process	0.10387	1	1	524	4	18463	ENSMMUG00000006206
GO:1901021	positive regulation of calcium ion transmembrane transporter activity	biological_process	0.10389	1	2	524	17	18463	ENSMMUG00000021787,ENSMMUG00000014526
GO:1904427	positive regulation of calcium ion transmembrane transport	biological_process	0.10389	1	2	524	17	18463	ENSMMUG00000021787,ENSMMUG00000014526
GO:2000778	positive regulation of interleukin-6 secretion	biological_process	0.10415	1	2	524	19	18463	ENSMMUG00000003942,ENSMMUG00000017150
GO:0072666	establishment of protein localization to vacuole	biological_process	0.10418	1	3	524	36	18463	ENSMMUG00000039447,ENSMMUG00000001623,ENSMMUG00000015663
GO:0060022	hard palate development	biological_process	0.10467	1	1	524	5	18463	ENSMMUG00000009483
GO:0009416	response to light stimulus	biological_process	0.10487	1	10	524	201	18463	ENSMMUG00000001661,ENSMMUG00000022198,ENSMMUG00000018367,ENSMMUG00000018978,ENSMMUG00000049018,ENSMMUG00000015800,ENSMMUG00000002453,ENSMMUG00000003907,ENSMMUG00000017427,ENSMMUG00000015155
GO:0030031	cell projection assembly	biological_process	0.10497	1	12	524	250	18463	ENSMMUG00000003297,ENSMMUG00000005233,ENSMMUG00000023676,ENSMMUG00000020974,ENSMMUG00000017483,ENSMMUG00000001008,ENSMMUG00000012028,ENSMMUG00000003533,ENSMMUG00000011332,ENSMMUG00000016505,ENSMMUG00000017214,ENSMMUG00000001187
GO:0005768	endosome	cellular_component	0.10526	1	22	524	521	18463	ENSMMUG00000000453,ENSMMUG00000039447,ENSMMUG00000016539,ENSMMUG00000014409,ENSMMUG00000001623,ENSMMUG00000023038,ENSMMUG00000019145,ENSMMUG00000006623,ENSMMUG00000005432,ENSMMUG00000013814,ENSMMUG00000003618,ENSMMUG00000002377,ENSMMUG00000023515,ENSMMUG00000023190,ENSMMUG00000048207,ENSMMUG00000016281,ENSMMUG00000011317,ENSMMUG00000047772,ENSMMUG00000015663,ENSMMUG00000006225,ENSMMUG00000005727,…
GO:0009648	photoperiodism	biological_process	0.10533	1	2	524	18	18463	ENSMMUG00000002453,ENSMMUG00000049018
GO:0043153	entrainment of circadian clock by photoperiod	biological_process	0.10533	1	2	524	18	18463	ENSMMUG00000049018,ENSMMUG00000002453
GO:0017049	GTP-Rho binding	molecular_function	0.10548	1	2	524	18	18463	ENSMMUG00000005727,ENSMMUG00000019145
GO:0032331	negative regulation of chondrocyte differentiation	biological_process	0.10586	1	2	524	18	18463	ENSMMUG00000023479,ENSMMUG00000008338
GO:0044304	main axon	cellular_component	0.10599	1	3	524	35	18463	ENSMMUG00000017617,ENSMMUG00000012182,ENSMMUG00000017496
GO:1904115	axon cytoplasm	cellular_component	0.10625	1	3	524	36	18463	ENSMMUG00000012182,ENSMMUG00000015663,ENSMMUG00000017496
GO:0071214	cellular response to abiotic stimulus	biological_process	0.10651	1	10	524	204	18463	ENSMMUG00000003942,ENSMMUG00000003907,ENSMMUG00000015800,ENSMMUG00000005985,ENSMMUG00000014531,ENSMMUG00000018978,ENSMMUG00000012840,ENSMMUG00000022198,ENSMMUG00000018367,ENSMMUG00000010342
GO:1901575	organic substance catabolic process	biological_process	0.10659	1	56	524	1574	18463	ENSMMUG00000008672,ENSMMUG00000022869,ENSMMUG00000020665,ENSMMUG00000011527,ENSMMUG00000018978,ENSMMUG00000019551,ENSMMUG00000017610,ENSMMUG00000018596,ENSMMUG00000038569,ENSMMUG00000002701,ENSMMUG00000000935,ENSMMUG00000015778,ENSMMUG00000021765,ENSMMUG00000010122,ENSMMUG00000046352,ENSMMUG00000016085,ENSMMUG00000000537,ENSMMUG00000008245,ENSMMUG00000015258,ENSMMUG00000011392,ENSMMUG00000008709,…
GO:0006509	membrane protein ectodomain proteolysis	biological_process	0.10669	1	3	524	38	18463	ENSMMUG00000021447,ENSMMUG00000023033,ENSMMUG00000000453
GO:0072331	signal transduction by p53 class mediator	biological_process	0.1068	1	6	524	105	18463	ENSMMUG00000046352,ENSMMUG00000014531,ENSMMUG00000019993,ENSMMUG00000023550,ENSMMUG00000003907,ENSMMUG00000022198
GO:0030289	protein phosphatase 4 complex	cellular_component	0.10701	1	1	524	4	18463	ENSMMUG00000000982
GO:0048485	sympathetic nervous system development	biological_process	0.10745	1	2	524	19	18463	ENSMMUG00000013272,ENSMMUG00000018963
GO:0050793	regulation of developmental process	biological_process	0.10746	1	64	524	1769	18463	ENSMMUG00000003942,ENSMMUG00000044736,ENSMMUG00000014603,ENSMMUG00000007811,ENSMMUG00000000730,ENSMMUG00000049018,ENSMMUG00000008742,ENSMMUG00000001247,ENSMMUG00000006225,ENSMMUG00000021650,ENSMMUG00000008338,ENSMMUG00000013270,ENSMMUG00000022824,ENSMMUG00000023033,ENSMMUG00000001037,ENSMMUG00000017593,ENSMMUG00000000537,ENSMMUG00000017496,ENSMMUG00000045352,ENSMMUG00000046655,ENSMMUG00000023550,…
GO:0044771	meiotic cell cycle phase transition	biological_process	0.10747	1	1	524	4	18463	ENSMMUG00000012585
GO:1901993	regulation of meiotic cell cycle phase transition	biological_process	0.10747	1	1	524	4	18463	ENSMMUG00000012585
GO:0060828	regulation of canonical Wnt signaling pathway	biological_process	0.10777	1	9	524	180	18463	ENSMMUG00000010122,ENSMMUG00000008245,ENSMMUG00000013100,ENSMMUG00000008176,ENSMMUG00000022888,ENSMMUG00000000605,ENSMMUG00000018329,ENSMMUG00000010547,ENSMMUG00000022198
GO:0032270	positive regulation of cellular protein metabolic process	biological_process	0.10793	1	43	524	1165	18463	ENSMMUG00000045352,ENSMMUG00000006206,ENSMMUG00000048630,ENSMMUG00000020703,ENSMMUG00000019223,ENSMMUG00000002043,ENSMMUG00000047327,ENSMMUG00000040675,ENSMMUG00000002680,ENSMMUG00000046352,ENSMMUG00000010934,ENSMMUG00000010122,ENSMMUG00000017593,ENSMMUG00000017496,ENSMMUG00000006773,ENSMMUG00000008245,ENSMMUG00000022198,ENSMMUG00000013140,ENSMMUG00000006581,ENSMMUG00000011459,ENSMMUG00000002923,…
GO:0001844	protein insertion into mitochondrial membrane involved in apoptotic signaling pathway	biological_process	0.10812	1	1	524	4	18463	ENSMMUG00000003907
GO:0009445	putrescine metabolic process	biological_process	0.10817	1	1	524	4	18463	ENSMMUG00000006285
GO:0007017	microtubule-based process	biological_process	0.10846	1	27	524	671	18463	ENSMMUG00000008837,ENSMMUG00000016505,ENSMMUG00000015663,ENSMMUG00000001228,ENSMMUG00000011209,ENSMMUG00000008400,ENSMMUG00000014131,ENSMMUG00000012164,ENSMMUG00000012182,ENSMMUG00000014216,ENSMMUG00000021842,ENSMMUG00000001008,ENSMMUG00000039029,ENSMMUG00000003631,ENSMMUG00000005921,ENSMMUG00000011659,ENSMMUG00000022010,ENSMMUG00000003297,ENSMMUG00000046655,ENSMMUG00000010507,ENSMMUG00000006255,…
GO:0070584	mitochondrion morphogenesis	biological_process	0.10897	1	2	524	17	18463	ENSMMUG00000005985,ENSMMUG00000003907
GO:0072677	eosinophil migration	biological_process	0.10925	1	2	524	24	18463	ENSMMUG00000023033,ENSMMUG00000009786
GO:1990086	lens fiber cell apoptotic process	biological_process	0.10988	1	1	524	4	18463	ENSMMUG00000023550
GO:0006464	cellular protein modification process	biological_process	0.11	1	110	524	3265	18463	ENSMMUG00000022437,ENSMMUG00000020674,ENSMMUG00000002680,ENSMMUG00000010934,ENSMMUG00000008245,ENSMMUG00000016085,ENSMMUG00000012486,ENSMMUG00000002043,ENSMMUG00000016539,ENSMMUG00000005307,ENSMMUG00000005727,ENSMMUG00000019392,ENSMMUG00000043281,ENSMMUG00000014131,ENSMMUG00000022198,ENSMMUG00000010547,ENSMMUG00000010660,ENSMMUG00000000217,ENSMMUG00000011659,ENSMMUG00000003907,ENSMMUG00000016450,…
GO:0036211	protein modification process	biological_process	0.11	1	110	524	3265	18463	ENSMMUG00000010660,ENSMMUG00000022198,ENSMMUG00000010547,ENSMMUG00000043281,ENSMMUG00000014131,ENSMMUG00000019392,ENSMMUG00000005727,ENSMMUG00000005307,ENSMMUG00000002043,ENSMMUG00000016539,ENSMMUG00000012486,ENSMMUG00000016085,ENSMMUG00000008245,ENSMMUG00000002680,ENSMMUG00000010934,ENSMMUG00000022437,ENSMMUG00000020674,ENSMMUG00000005697,ENSMMUG00000014905,ENSMMUG00000004419,ENSMMUG00000000982,…
GO:0006996	organelle organization	biological_process	0.11016	1	104	524	3136	18463	ENSMMUG00000006623,ENSMMUG00000012028,ENSMMUG00000020703,ENSMMUG00000006499,ENSMMUG00000022437,ENSMMUG00000010934,ENSMMUG00000005432,ENSMMUG00000008379,ENSMMUG00000008931,ENSMMUG00000048207,ENSMMUG00000016281,ENSMMUG00000020276,ENSMMUG00000010547,ENSMMUG00000023676,ENSMMUG00000006398,ENSMMUG00000021842,ENSMMUG00000005727,ENSMMUG00000008400,ENSMMUG00000002699,ENSMMUG00000014131,ENSMMUG00000003950,…
GO:0005104	fibroblast growth factor receptor binding	molecular_function	0.11022	1	2	524	20	18463	ENSMMUG00000045352,ENSMMUG00000012417
GO:0005342	organic acid transmembrane transporter activity	molecular_function	0.11028	1	7	524	126	18463	ENSMMUG00000015158,ENSMMUG00000007513,ENSMMUG00000010342,ENSMMUG00000009126,ENSMMUG00000012742,ENSMMUG00000010935,ENSMMUG00000017223
GO:2001269	positive regulation of cysteine-type endopeptidase activity involved in apoptotic signaling pathway	biological_process	0.11038	1	1	524	4	18463	ENSMMUG00000003907
GO:0007623	circadian rhythm	biological_process	0.11076	1	7	524	130	18463	ENSMMUG00000022160,ENSMMUG00000022240,ENSMMUG00000018329,ENSMMUG00000010122,ENSMMUG00000049018,ENSMMUG00000007972,ENSMMUG00000002453
GO:0097643	amylin receptor activity	molecular_function	0.11098	1	1	524	4	18463	ENSMMUG00000040675
GO:1903439	calcitonin family receptor complex	cellular_component	0.11098	1	1	524	4	18463	ENSMMUG00000040675
GO:0002274	myeloid leukocyte activation	biological_process	0.11101	1	7	524	131	18463	ENSMMUG00000022041,ENSMMUG00000015598,ENSMMUG00000000951,ENSMMUG00000048207,ENSMMUG00000028948,ENSMMUG00000011459,ENSMMUG00000001037
GO:0033186	CAF-1 complex	cellular_component	0.11123	1	1	524	4	18463	ENSMMUG00000016706
GO:0044803	multi-organism membrane organization	biological_process	0.1113	1	2	524	18	18463	ENSMMUG00000039447,ENSMMUG00000009956
GO:0002703	regulation of leukocyte mediated immunity	biological_process	0.11139	1	8	524	166	18463	ENSMMUG00000011527,ENSMMUG00000045600,ENSMMUG00000003533,ENSMMUG00000011459,ENSMMUG00000002043,ENSMMUG00000021447,ENSMMUG00000048207,ENSMMUG00000000951
GO:0007034	vacuolar transport	biological_process	0.11144	1	6	524	105	18463	ENSMMUG00000015778,ENSMMUG00000001888,ENSMMUG00000015663,ENSMMUG00000001623,ENSMMUG00000002377,ENSMMUG00000039447
GO:0008542	visual learning	biological_process	0.11148	1	3	524	36	18463	ENSMMUG00000017427,ENSMMUG00000015155,ENSMMUG00000001661
GO:0034481	chondroitin sulfotransferase activity	molecular_function	0.1116	1	1	524	4	18463	ENSMMUG00000019663
GO:0001909	leukocyte mediated cytotoxicity	biological_process	0.11163	1	5	524	93	18463	ENSMMUG00000022041,ENSMMUG00000045600,ENSMMUG00000014664,ENSMMUG00000014381,ENSMMUG00000028948
GO:0008635	activation of cysteine-type endopeptidase activity involved in apoptotic process by cytochrome c	biological_process	0.11168	1	1	524	4	18463	ENSMMUG00000003907
GO:1903729	regulation of plasma membrane organization	biological_process	0.11179	1	5	524	80	18463	ENSMMUG00000005985,ENSMMUG00000021787,ENSMMUG00000048207,ENSMMUG00000016281,ENSMMUG00000011459
GO:1902547	regulation of cellular response to vascular endothelial growth factor stimulus	biological_process	0.11203	1	2	524	18	18463	ENSMMUG00000002371,ENSMMUG00000019392
GO:0001777	T cell homeostatic proliferation	biological_process	0.1124	1	1	524	4	18463	ENSMMUG00000003907
GO:1902230	negative regulation of intrinsic apoptotic signaling pathway in response to DNA damage	biological_process	0.1125	1	2	524	19	18463	ENSMMUG00000005985,ENSMMUG00000018367
GO:0031629	synaptic vesicle fusion to presynaptic membrane	biological_process	0.1127	1	2	524	19	18463	ENSMMUG00000048207,ENSMMUG00000009683
GO:0005984	disaccharide metabolic process	biological_process	0.11288	1	1	524	4	18463	ENSMMUG00000000283
GO:0002764	immune response-regulating signaling pathway	biological_process	0.11298	1	13	524	301	18463	ENSMMUG00000017593,ENSMMUG00000047772,ENSMMUG00000003907,ENSMMUG00000013528,ENSMMUG00000020847,ENSMMUG00000008742,ENSMMUG00000011459,ENSMMUG00000022994,ENSMMUG00000013803,ENSMMUG00000002630,ENSMMUG00000002043,ENSMMUG00000019206,ENSMMUG00000022198
GO:1903363	negative regulation of cellular protein catabolic process	biological_process	0.11306	1	5	524	84	18463	ENSMMUG00000007972,ENSMMUG00000047327,ENSMMUG00000018978,ENSMMUG00000011659,ENSMMUG00000005729
GO:0090559	regulation of membrane permeability	biological_process	0.11307	1	3	524	39	18463	ENSMMUG00000003907,ENSMMUG00000022010,ENSMMUG00000005985
GO:0038089	positive regulation of cell migration by vascular endothelial growth factor signaling pathway	biological_process	0.11311	1	1	524	4	18463	ENSMMUG00000002371
GO:0030550	acetylcholine receptor inhibitor activity	molecular_function	0.11312	1	1	524	5	18463	ENSMMUG00000014830
GO:0046631	alpha-beta T cell activation	biological_process	0.11317	1	6	524	104	18463	ENSMMUG00000023190,ENSMMUG00000012486,ENSMMUG00000002043,ENSMMUG00000000261,ENSMMUG00000017593,ENSMMUG00000015663
GO:0044764	multi-organism cellular process	biological_process	0.11317	1	12	524	266	18463	ENSMMUG00000005985,ENSMMUG00000018322,ENSMMUG00000008742,ENSMMUG00000003094,ENSMMUG00000017150,ENSMMUG00000016450,ENSMMUG00000022994,ENSMMUG00000004974,ENSMMUG00000009956,ENSMMUG00000039447,ENSMMUG00000002043,ENSMMUG00000010695
GO:0001661	conditioned taste aversion	biological_process	0.11326	1	1	524	4	18463	ENSMMUG00000001661
GO:0000270	peptidoglycan metabolic process	biological_process	0.11327	1	1	524	4	18463	ENSMMUG00000008742
GO:0009253	peptidoglycan catabolic process	biological_process	0.11327	1	1	524	4	18463	ENSMMUG00000008742
GO:0001961	positive regulation of cytokine-mediated signaling pathway	biological_process	0.11338	1	3	524	37	18463	ENSMMUG00000017150,ENSMMUG00000011527,ENSMMUG00000002680
GO:0007270	neuron-neuron synaptic transmission	biological_process	0.11346	1	6	524	102	18463	ENSMMUG00000015158,ENSMMUG00000000261,ENSMMUG00000018963,ENSMMUG00000012005,ENSMMUG00000014704,ENSMMUG00000001661
GO:0061162	establishment of monopolar cell polarity	biological_process	0.11366	1	2	524	18	18463	ENSMMUG00000003533,ENSMMUG00000022546
GO:0097530	granulocyte migration	biological_process	0.11383	1	6	524	121	18463	ENSMMUG00000000951,ENSMMUG00000015072,ENSMMUG00000003942,ENSMMUG00000002680,ENSMMUG00000023033,ENSMMUG00000009786
GO:0005875	microtubule associated complex	cellular_component	0.11401	1	7	524	127	18463	ENSMMUG00000020974,ENSMMUG00000022520,ENSMMUG00000013651,ENSMMUG00000006803,ENSMMUG00000005921,ENSMMUG00000008837,ENSMMUG00000010507
GO:0035766	cell chemotaxis to fibroblast growth factor	biological_process	0.11414	1	1	524	4	18463	ENSMMUG00000045352
GO:0035768	endothelial cell chemotaxis to fibroblast growth factor	biological_process	0.11414	1	1	524	4	18463	ENSMMUG00000045352
GO:2000544	regulation of endothelial cell chemotaxis to fibroblast growth factor	biological_process	0.11414	1	1	524	4	18463	ENSMMUG00000045352
GO:1901135	carbohydrate derivative metabolic process	biological_process	0.11414	1	34	524	957	18463	ENSMMUG00000003410,ENSMMUG00000002611,ENSMMUG00000018781,ENSMMUG00000013814,ENSMMUG00000012743,ENSMMUG00000023143,ENSMMUG00000014520,ENSMMUG00000003907,ENSMMUG00000009745,ENSMMUG00000017226,ENSMMUG00000013188,ENSMMUG00000014905,ENSMMUG00000021867,ENSMMUG00000018526,ENSMMUG00000014347,ENSMMUG00000004467,ENSMMUG00000015737,ENSMMUG00000003857,ENSMMUG00000008742,ENSMMUG00000020703,ENSMMUG00000029767,…
GO:0072137	condensed mesenchymal cell proliferation	biological_process	0.11442	1	1	524	4	18463	ENSMMUG00000007754
GO:2000741	positive regulation of mesenchymal stem cell differentiation	biological_process	0.11452	1	1	524	4	18463	ENSMMUG00000023479
GO:0038127	ERBB signaling pathway	biological_process	0.1147	1	5	524	80	18463	ENSMMUG00000018973,ENSMMUG00000006581,ENSMMUG00000006049,ENSMMUG00000008672,ENSMMUG00000011459
GO:0010332	response to gamma radiation	biological_process	0.11474	1	3	524	41	18463	ENSMMUG00000003907,ENSMMUG00000014531,ENSMMUG00000005985
GO:0090219	negative regulation of lipid kinase activity	biological_process	0.11504	1	1	524	4	18463	ENSMMUG00000006623
GO:0010874	regulation of cholesterol efflux	biological_process	0.11507	1	2	524	19	18463	ENSMMUG00000015598,ENSMMUG00000003357
GO:0048646	anatomical structure formation involved in morphogenesis	biological_process	0.11545	1	34	524	881	18463	ENSMMUG00000004475,ENSMMUG00000020974,ENSMMUG00000002347,ENSMMUG00000000951,ENSMMUG00000005233,ENSMMUG00000014603,ENSMMUG00000011967,ENSMMUG00000003907,ENSMMUG00000017202,ENSMMUG00000022546,ENSMMUG00000023033,ENSMMUG00000019813,ENSMMUG00000023190,ENSMMUG00000003902,ENSMMUG00000001187,ENSMMUG00000018963,ENSMMUG00000016505,ENSMMUG00000012028,ENSMMUG00000002043,ENSMMUG00000045352,ENSMMUG00000046655,…
GO:0005031	tumor necrosis factor-activated receptor activity	molecular_function	0.11552	1	1	524	4	18463	ENSMMUG00000021447
GO:0002924	negative regulation of humoral immune response mediated by circulating immunoglobulin	biological_process	0.11568	1	1	524	4	18463	ENSMMUG00000003533
GO:0005102	receptor binding	molecular_function	0.11569	1	41	524	1170	18463	ENSMMUG00000013100,ENSMMUG00000003797,ENSMMUG00000017214,ENSMMUG00000002453,ENSMMUG00000042630,ENSMMUG00000022994,ENSMMUG00000020780,ENSMMUG00000016126,ENSMMUG00000015931,ENSMMUG00000000951,ENSMMUG00000009786,ENSMMUG00000045600,ENSMMUG00000014830,ENSMMUG00000005729,ENSMMUG00000018963,ENSMMUG00000045298,ENSMMUG00000000972,ENSMMUG00000002371,ENSMMUG00000003104,ENSMMUG00000009041,ENSMMUG00000008338,…
GO:0060011	Sertoli cell proliferation	biological_process	0.11569	1	1	524	4	18463	ENSMMUG00000003907
GO:0003176	aortic valve development	biological_process	0.11573	1	2	524	19	18463	ENSMMUG00000019208,ENSMMUG00000021447
GO:0090207	regulation of triglyceride metabolic process	biological_process	0.11612	1	2	524	20	18463	ENSMMUG00000016126,ENSMMUG00000010547
GO:0004591	oxoglutarate dehydrogenase (succinyl-transferring) activity	molecular_function	0.11628	1	1	524	5	18463	ENSMMUG00000002651
GO:0043491	protein kinase B signaling	biological_process	0.1164	1	7	524	132	18463	ENSMMUG00000002808,ENSMMUG00000022198,ENSMMUG00000013803,ENSMMUG00000002923,ENSMMUG00000019993,ENSMMUG00000013009,ENSMMUG00000023033
GO:0043154	negative regulation of cysteine-type endopeptidase activity involved in apoptotic process	biological_process	0.11657	1	4	524	63	18463	ENSMMUG00000009229,ENSMMUG00000022116,ENSMMUG00000014910,ENSMMUG00000008338
GO:0002067	glandular epithelial cell differentiation	biological_process	0.11662	1	3	524	39	18463	ENSMMUG00000011459,ENSMMUG00000012486,ENSMMUG00000022824
GO:0050851	antigen receptor-mediated signaling pathway	biological_process	0.11678	1	8	524	171	18463	ENSMMUG00000002630,ENSMMUG00000002043,ENSMMUG00000022198,ENSMMUG00000019206,ENSMMUG00000047772,ENSMMUG00000017593,ENSMMUG00000020847,ENSMMUG00000003907
GO:0005921	gap junction	cellular_component	0.11707	1	2	524	24	18463	ENSMMUG00000022679,ENSMMUG00000001859
GO:1904467	regulation of tumor necrosis factor secretion	biological_process	0.11707	1	2	524	19	18463	ENSMMUG00000017150,ENSMMUG00000008015
GO:0048312	intracellular distribution of mitochondria	biological_process	0.11708	1	1	524	4	18463	ENSMMUG00000041958
GO:0035967	cellular response to topologically incorrect protein	biological_process	0.11729	1	5	524	89	18463	ENSMMUG00000018781,ENSMMUG00000008672,ENSMMUG00000003907,ENSMMUG00000041958,ENSMMUG00000001350
GO:0019731	antibacterial humoral response	biological_process	0.11734	1	2	524	26	18463	ENSMMUG00000045298,ENSMMUG00000002701
GO:0006808	regulation of nitrogen utilization	biological_process	0.11744	1	1	524	4	18463	ENSMMUG00000003907
GO:0019740	nitrogen utilization	biological_process	0.11744	1	1	524	4	18463	ENSMMUG00000003907
GO:0043490	malate-aspartate shuttle	biological_process	0.11748	1	1	524	4	18463	ENSMMUG00000007513
GO:0002768	immune response-regulating cell surface receptor signaling pathway	biological_process	0.1176	1	9	524	198	18463	ENSMMUG00000017593,ENSMMUG00000047772,ENSMMUG00000003907,ENSMMUG00000013528,ENSMMUG00000020847,ENSMMUG00000002630,ENSMMUG00000002043,ENSMMUG00000022198,ENSMMUG00000019206
GO:0009719	response to endogenous stimulus	biological_process	0.11767	1	37	524	992	18463	ENSMMUG00000000151,ENSMMUG00000005729,ENSMMUG00000019993,ENSMMUG00000012167,ENSMMUG00000015598,ENSMMUG00000004591,ENSMMUG00000002371,ENSMMUG00000003357,ENSMMUG00000004419,ENSMMUG00000000217,ENSMMUG00000023143,ENSMMUG00000003942,ENSMMUG00000002453,ENSMMUG00000014603,ENSMMUG00000005985,ENSMMUG00000007972,ENSMMUG00000004475,ENSMMUG00000022240,ENSMMUG00000014704,ENSMMUG00000006581,ENSMMUG00000011459,…
GO:0036477	somatodendritic compartment	cellular_component	0.11787	1	17	524	396	18463	ENSMMUG00000018299,ENSMMUG00000006950,ENSMMUG00000018986,ENSMMUG00000017496,ENSMMUG00000017593,ENSMMUG00000001661,ENSMMUG00000015260,ENSMMUG00000006285,ENSMMUG00000044038,ENSMMUG00000007972,ENSMMUG00000005729,ENSMMUG00000008837,ENSMMUG00000014131,ENSMMUG00000002993,ENSMMUG00000006931,ENSMMUG00000017610,ENSMMUG00000048207
GO:0050000	chromosome localization	biological_process	0.11821	1	4	524	58	18463	ENSMMUG00000018159,ENSMMUG00000011659,ENSMMUG00000003950,ENSMMUG00000021842
GO:0015800	acidic amino acid transport	biological_process	0.11836	1	2	524	18	18463	ENSMMUG00000009470,ENSMMUG00000007513
GO:0036265	RNA (guanine-N7)-methylation	biological_process	0.11842	1	1	524	6	18463	ENSMMUG00000038918
GO:0043527	tRNA methyltransferase complex	cellular_component	0.11854	1	1	524	4	18463	ENSMMUG00000038918
GO:0042589	zymogen granule membrane	cellular_component	0.11882	1	1	524	4	18463	ENSMMUG00000022041
GO:0007632	visual behavior	biological_process	0.11883	1	3	524	37	18463	ENSMMUG00000017427,ENSMMUG00000015155,ENSMMUG00000001661
GO:0042246	tissue regeneration	biological_process	0.11895	1	3	524	39	18463	ENSMMUG00000002043,ENSMMUG00000014526,ENSMMUG00000017202
GO:0051043	regulation of membrane protein ectodomain proteolysis	biological_process	0.11899	1	2	524	21	18463	ENSMMUG00000021447,ENSMMUG00000023033
GO:0060074	synapse maturation	biological_process	0.11915	1	2	524	19	18463	ENSMMUG00000018986,ENSMMUG00000006225
GO:0034227	tRNA thio-modification	biological_process	0.11937	1	1	524	4	18463	ENSMMUG00000000807
GO:0000975	regulatory region DNA binding	molecular_function	0.11975	1	29	524	770	18463	ENSMMUG00000003357,ENSMMUG00000009041,ENSMMUG00000012585,ENSMMUG00000020258,ENSMMUG00000015598,ENSMMUG00000016696,ENSMMUG00000001535,ENSMMUG00000004401,ENSMMUG00000022116,ENSMMUG00000011332,ENSMMUG00000019621,ENSMMUG00000003533,ENSMMUG00000014111,ENSMMUG00000022240,ENSMMUG00000022160,ENSMMUG00000049018,ENSMMUG00000012486,ENSMMUG00000041958,ENSMMUG00000021182,ENSMMUG00000002810,ENSMMUG00000021865,…
GO:0001067	regulatory region nucleic acid binding	molecular_function	0.11975	1	29	524	770	18463	ENSMMUG00000001535,ENSMMUG00000004401,ENSMMUG00000022116,ENSMMUG00000003533,ENSMMUG00000019621,ENSMMUG00000011332,ENSMMUG00000003357,ENSMMUG00000020258,ENSMMUG00000015598,ENSMMUG00000016696,ENSMMUG00000009041,ENSMMUG00000012585,ENSMMUG00000011607,ENSMMUG00000021331,ENSMMUG00000011967,ENSMMUG00000022546,ENSMMUG00000039256,ENSMMUG00000019208,ENSMMUG00000002453,ENSMMUG00000049018,ENSMMUG00000014111,…
GO:0044212	transcription regulatory region DNA binding	molecular_function	0.11975	1	29	524	770	18463	ENSMMUG00000022546,ENSMMUG00000039256,ENSMMUG00000019208,ENSMMUG00000002453,ENSMMUG00000011607,ENSMMUG00000021331,ENSMMUG00000011967,ENSMMUG00000002810,ENSMMUG00000021865,ENSMMUG00000023550,ENSMMUG00000012486,ENSMMUG00000041958,ENSMMUG00000021182,ENSMMUG00000049018,ENSMMUG00000022240,ENSMMUG00000014111,ENSMMUG00000022160,ENSMMUG00000022116,ENSMMUG00000019621,ENSMMUG00000011332,ENSMMUG00000003533,…
GO:0007420	brain development	biological_process	0.11986	1	18	524	433	18463	ENSMMUG00000008400,ENSMMUG00000004467,ENSMMUG00000011332,ENSMMUG00000003533,ENSMMUG00000023674,ENSMMUG00000001008,ENSMMUG00000002651,ENSMMUG00000013803,ENSMMUG00000006931,ENSMMUG00000017496,ENSMMUG00000011607,ENSMMUG00000015155,ENSMMUG00000017593,ENSMMUG00000008443,ENSMMUG00000018986,ENSMMUG00000003907,ENSMMUG00000001661,ENSMMUG00000023550
GO:0004743	pyruvate kinase activity	molecular_function	0.11992	1	1	524	6	18463	ENSMMUG00000023143
GO:0010385	double-stranded methylated DNA binding	molecular_function	0.11997	1	1	524	4	18463	ENSMMUG00000009050
GO:0045861	negative regulation of proteolysis	biological_process	0.12001	1	13	524	300	18463	ENSMMUG00000009229,ENSMMUG00000022116,ENSMMUG00000005729,ENSMMUG00000014523,ENSMMUG00000014520,ENSMMUG00000011659,ENSMMUG00000047327,ENSMMUG00000004974,ENSMMUG00000007972,ENSMMUG00000008338,ENSMMUG00000018978,ENSMMUG00000015598,ENSMMUG00000014910
GO:0097320	membrane tubulation	biological_process	0.12005	1	2	524	18	18463	ENSMMUG00000016281,ENSMMUG00000007811
GO:0043161	proteasome-mediated ubiquitin-dependent protein catabolic process	biological_process	0.12031	1	16	524	379	18463	ENSMMUG00000011659,ENSMMUG00000007875,ENSMMUG00000015778,ENSMMUG00000010122,ENSMMUG00000018781,ENSMMUG00000019870,ENSMMUG00000019145,ENSMMUG00000010030,ENSMMUG00000047327,ENSMMUG00000018329,ENSMMUG00000008672,ENSMMUG00000005729,ENSMMUG00000018978,ENSMMUG00000017610,ENSMMUG00000005192,ENSMMUG00000018596
GO:0006508	proteolysis	biological_process	0.12045	1	53	524	1506	18463	ENSMMUG00000007875,ENSMMUG00000014520,ENSMMUG00000011659,ENSMMUG00000003907,ENSMMUG00000014603,ENSMMUG00000018781,ENSMMUG00000003797,ENSMMUG00000028948,ENSMMUG00000019145,ENSMMUG00000019870,ENSMMUG00000010030,ENSMMUG00000004974,ENSMMUG00000007972,ENSMMUG00000004475,ENSMMUG00000000729,ENSMMUG00000001623,ENSMMUG00000000453,ENSMMUG00000018973,ENSMMUG00000018329,ENSMMUG00000039447,ENSMMUG00000000151,…
GO:0042157	lipoprotein metabolic process	biological_process	0.12049	1	6	524	113	18463	ENSMMUG00000016539,ENSMMUG00000003410,ENSMMUG00000020674,ENSMMUG00000015737,ENSMMUG00000016126,ENSMMUG00000019551
GO:0060706	cell differentiation involved in embryonic placenta development	biological_process	0.12057	1	2	524	20	18463	ENSMMUG00000001859,ENSMMUG00000048630
GO:0005773	vacuole	cellular_component	0.12076	1	15	524	349	18463	ENSMMUG00000023033,ENSMMUG00000023674,ENSMMUG00000000453,ENSMMUG00000002377,ENSMMUG00000023190,ENSMMUG00000022824,ENSMMUG00000028948,ENSMMUG00000002808,ENSMMUG00000018335,ENSMMUG00000001187,ENSMMUG00000014535,ENSMMUG00000000537,ENSMMUG00000022041,ENSMMUG00000019096,ENSMMUG00000003618
GO:0031644	regulation of neurological system process	biological_process	0.12108	1	3	524	39	18463	ENSMMUG00000017617,ENSMMUG00000014704,ENSMMUG00000021447
GO:0031849	olfactory receptor binding	molecular_function	0.12128	1	1	524	5	18463	ENSMMUG00000042630
GO:0042593	glucose homeostasis	biological_process	0.12131	1	8	524	156	18463	ENSMMUG00000010887,ENSMMUG00000003942,ENSMMUG00000002453,ENSMMUG00000022116,ENSMMUG00000019993,ENSMMUG00000048207,ENSMMUG00000041958,ENSMMUG00000022198
GO:1901618	organic hydroxy compound transmembrane transporter activity	molecular_function	0.12139	1	3	524	37	18463	ENSMMUG00000009126,ENSMMUG00000012742,ENSMMUG00000003314
GO:0018198	peptidyl-cysteine modification	biological_process	0.12161	1	3	524	38	18463	ENSMMUG00000011317,ENSMMUG00000019096,ENSMMUG00000020674
GO:0010033	response to organic substance	biological_process	0.12201	1	68	524	1955	18463	ENSMMUG00000015737,ENSMMUG00000005729,ENSMMUG00000009786,ENSMMUG00000002371,ENSMMUG00000018367,ENSMMUG00000003942,ENSMMUG00000017150,ENSMMUG00000014603,ENSMMUG00000011967,ENSMMUG00000010030,ENSMMUG00000004475,ENSMMUG00000007972,ENSMMUG00000004974,ENSMMUG00000003314,ENSMMUG00000008672,ENSMMUG00000014704,ENSMMUG00000006581,ENSMMUG00000011459,ENSMMUG00000002923,ENSMMUG00000011527,ENSMMUG00000002808,…
GO:0043307	eosinophil activation	biological_process	0.12209	1	1	524	5	18463	ENSMMUG00000048207
GO:0033043	regulation of organelle organization	biological_process	0.12211	1	36	524	954	18463	ENSMMUG00000009683,ENSMMUG00000003907,ENSMMUG00000022010,ENSMMUG00000011659,ENSMMUG00000017150,ENSMMUG00000039447,ENSMMUG00000018335,ENSMMUG00000019870,ENSMMUG00000001894,ENSMMUG00000010507,ENSMMUG00000008048,ENSMMUG00000008323,ENSMMUG00000001187,ENSMMUG00000019621,ENSMMUG00000022116,ENSMMUG00000043756,ENSMMUG00000014216,ENSMMUG00000003298,ENSMMUG00000009041,ENSMMUG00000008379,ENSMMUG00000001037,…
GO:0033634	positive regulation of cell-cell adhesion mediated by integrin	biological_process	0.1222	1	1	524	4	18463	ENSMMUG00000017593
GO:0001906	cell killing	biological_process	0.1225	1	6	524	124	18463	ENSMMUG00000014381,ENSMMUG00000028948,ENSMMUG00000014664,ENSMMUG00000008742,ENSMMUG00000045600,ENSMMUG00000022041
GO:0032753	positive regulation of interleukin-4 production	biological_process	0.1225	1	2	524	19	18463	ENSMMUG00000012486,ENSMMUG00000017593
GO:0015817	histidine transport	biological_process	0.12262	1	1	524	4	18463	ENSMMUG00000010342
GO:0089709	L-histidine transmembrane transport	biological_process	0.12262	1	1	524	4	18463	ENSMMUG00000010342
GO:1902024	L-histidine transport	biological_process	0.12262	1	1	524	4	18463	ENSMMUG00000010342
GO:0032011	ARF protein signal transduction	biological_process	0.12265	1	2	524	18	18463	ENSMMUG00000015911,ENSMMUG00000002993
GO:0032012	regulation of ARF protein signal transduction	biological_process	0.12265	1	2	524	18	18463	ENSMMUG00000015911,ENSMMUG00000002993
GO:0007265	Ras protein signal transduction	biological_process	0.12313	1	16	524	374	18463	ENSMMUG00000022010,ENSMMUG00000001037,ENSMMUG00000014603,ENSMMUG00000017214,ENSMMUG00000002680,ENSMMUG00000019145,ENSMMUG00000016126,ENSMMUG00000017483,ENSMMUG00000023390,ENSMMUG00000011332,ENSMMUG00000015204,ENSMMUG00000002993,ENSMMUG00000011317,ENSMMUG00000015072,ENSMMUG00000003957,ENSMMUG00000015911
GO:0046368	GDP-L-fucose metabolic process	biological_process	0.12319	1	1	524	4	18463	ENSMMUG00000014664
GO:0048199	vesicle targeting, to, from or within Golgi	biological_process	0.1232	1	2	524	22	18463	ENSMMUG00000001187,ENSMMUG00000006398
GO:0097187	dentinogenesis	biological_process	0.12342	1	1	524	4	18463	ENSMMUG00000023190
GO:0045360	regulation of interleukin-1 biosynthetic process	biological_process	0.12349	1	1	524	5	18463	ENSMMUG00000028948
GO:0045362	positive regulation of interleukin-1 biosynthetic process	biological_process	0.12349	1	1	524	5	18463	ENSMMUG00000028948
GO:0050722	regulation of interleukin-1 beta biosynthetic process	biological_process	0.12349	1	1	524	5	18463	ENSMMUG00000028948
GO:0050725	positive regulation of interleukin-1 beta biosynthetic process	biological_process	0.12349	1	1	524	5	18463	ENSMMUG00000028948
GO:0003828	alpha-N-acetylneuraminate alpha-2,8-sialyltransferase activity	molecular_function	0.1237	1	1	524	4	18463	ENSMMUG00000013814
GO:0008170	N-methyltransferase activity	molecular_function	0.12379	1	5	524	86	18463	ENSMMUG00000009041,ENSMMUG00000019621,ENSMMUG00000010107,ENSMMUG00000006495,ENSMMUG00000004401
GO:1901552	positive regulation of endothelial cell development	biological_process	0.12384	1	1	524	4	18463	ENSMMUG00000008379
GO:1903142	positive regulation of establishment of endothelial barrier	biological_process	0.12384	1	1	524	4	18463	ENSMMUG00000008379
GO:0030148	sphingolipid biosynthetic process	biological_process	0.12397	1	4	524	61	18463	ENSMMUG00000006495,ENSMMUG00000010194,ENSMMUG00000013814,ENSMMUG00000011178
GO:0051056	regulation of small GTPase mediated signal transduction	biological_process	0.12409	1	11	524	226	18463	ENSMMUG00000016126,ENSMMUG00000019145,ENSMMUG00000015072,ENSMMUG00000002808,ENSMMUG00000015911,ENSMMUG00000002218,ENSMMUG00000017483,ENSMMUG00000011332,ENSMMUG00000002680,ENSMMUG00000017214,ENSMMUG00000002993
GO:0032527	protein exit from endoplasmic reticulum	biological_process	0.1242	1	3	524	41	18463	ENSMMUG00000018781,ENSMMUG00000006398,ENSMMUG00000002043
GO:0018279	protein N-linked glycosylation via asparagine	biological_process	0.12422	1	2	524	20	18463	ENSMMUG00000014905,ENSMMUG00000018781
GO:0071839	apoptotic process in bone marrow	biological_process	0.12437	1	1	524	4	18463	ENSMMUG00000005985
GO:0002068	glandular epithelial cell development	biological_process	0.12443	1	2	524	19	18463	ENSMMUG00000012486,ENSMMUG00000011459
GO:1903308	regulation of chromatin modification	biological_process	0.12462	1	7	524	130	18463	ENSMMUG00000008281,ENSMMUG00000048630,ENSMMUG00000008323,ENSMMUG00000019621,ENSMMUG00000022116,ENSMMUG00000015800,ENSMMUG00000009041
GO:0061339	establishment or maintenance of monopolar cell polarity	biological_process	0.1247	1	2	524	19	18463	ENSMMUG00000003533,ENSMMUG00000022546
GO:0090315	negative regulation of protein targeting to membrane	biological_process	0.12473	1	1	524	4	18463	ENSMMUG00000005502
GO:0033500	carbohydrate homeostasis	biological_process	0.12477	1	8	524	157	18463	ENSMMUG00000003942,ENSMMUG00000002453,ENSMMUG00000010887,ENSMMUG00000022116,ENSMMUG00000019993,ENSMMUG00000048207,ENSMMUG00000041958,ENSMMUG00000022198
GO:0042979	ornithine decarboxylase regulator activity	molecular_function	0.12483	1	1	524	5	18463	ENSMMUG00000006285
GO:0070943	neutrophil mediated killing of symbiont cell	biological_process	0.12486	1	1	524	5	18463	ENSMMUG00000028948
GO:0003416	endochondral bone growth	biological_process	0.12487	1	3	524	39	18463	ENSMMUG00000012486,ENSMMUG00000003902,ENSMMUG00000004401
GO:0035234	ectopic germ cell programmed cell death	biological_process	0.12496	1	1	524	4	18463	ENSMMUG00000003907
GO:0061088	regulation of sequestering of zinc ion	biological_process	0.12511	1	1	524	4	18463	ENSMMUG00000015663
GO:0006054	N-acetylneuraminate metabolic process	biological_process	0.12517	1	1	524	4	18463	ENSMMUG00000014905
GO:0051130	positive regulation of cellular component organization	biological_process	0.12529	1	35	524	912	18463	ENSMMUG00000022116,ENSMMUG00000043756,ENSMMUG00000022888,ENSMMUG00000019621,ENSMMUG00000018963,ENSMMUG00000001187,ENSMMUG00000008323,ENSMMUG00000006225,ENSMMUG00000002371,ENSMMUG00000003907,ENSMMUG00000013100,ENSMMUG00000007811,ENSMMUG00000028948,ENSMMUG00000039447,ENSMMUG00000011459,ENSMMUG00000011332,ENSMMUG00000014131,ENSMMUG00000002699,ENSMMUG00000002923,ENSMMUG00000022198,ENSMMUG00000023676,…
GO:0047023	androsterone dehydrogenase activity	molecular_function	0.12539	1	1	524	4	18463	ENSMMUG00000013228
GO:0060481	lobar bronchus epithelium development	biological_process	0.12543	1	1	524	4	18463	ENSMMUG00000022824
GO:0060482	lobar bronchus development	biological_process	0.12543	1	1	524	4	18463	ENSMMUG00000022824
GO:0021523	somatic motor neuron differentiation	biological_process	0.12548	1	1	524	4	18463	ENSMMUG00000009470
GO:0044691	tooth eruption	biological_process	0.12554	1	1	524	4	18463	ENSMMUG00000023190
GO:0072367	regulation of lipid transport by regulation of transcription from RNA polymerase II promoter	biological_process	0.12563	1	1	524	4	18463	ENSMMUG00000003357
GO:0038042	dimeric G-protein coupled receptor signaling pathway	biological_process	0.12568	1	1	524	5	18463	ENSMMUG00000040675
GO:0097646	calcitonin family receptor signaling pathway	biological_process	0.12568	1	1	524	5	18463	ENSMMUG00000040675
GO:1901387	positive regulation of voltage-gated calcium channel activity	biological_process	0.12572	1	1	524	4	18463	ENSMMUG00000021787
GO:2000193	positive regulation of fatty acid transport	biological_process	0.12583	1	1	524	4	18463	ENSMMUG00000018907
GO:0002888	positive regulation of myeloid leukocyte mediated immunity	biological_process	0.12595	1	2	524	20	18463	ENSMMUG00000048207,ENSMMUG00000000951
GO:0010896	regulation of triglyceride catabolic process	biological_process	0.12602	1	1	524	5	18463	ENSMMUG00000016126
GO:0032846	positive regulation of homeostatic process	biological_process	0.1261	1	7	524	135	18463	ENSMMUG00000023479,ENSMMUG00000023033,ENSMMUG00000001187,ENSMMUG00000011459,ENSMMUG00000022116,ENSMMUG00000003907,ENSMMUG00000048207
GO:0002026	regulation of the force of heart contraction	biological_process	0.12619	1	2	524	19	18463	ENSMMUG00000002347,ENSMMUG00000018600
GO:0015220	choline transmembrane transporter activity	molecular_function	0.1264	1	1	524	4	18463	ENSMMUG00000012742
GO:0080144	amino acid homeostasis	biological_process	0.12642	1	1	524	4	18463	ENSMMUG00000012005
GO:0042475	odontogenesis of dentin-containing tooth	biological_process	0.12643	1	4	524	63	18463	ENSMMUG00000023190,ENSMMUG00000003907,ENSMMUG00000013100,ENSMMUG00000002680
GO:0007626	locomotory behavior	biological_process	0.12645	1	8	524	154	18463	ENSMMUG00000000261,ENSMMUG00000017427,ENSMMUG00000009470,ENSMMUG00000015155,ENSMMUG00000011607,ENSMMUG00000018986,ENSMMUG00000023676,ENSMMUG00000001661
GO:1990782	protein tyrosine kinase binding	molecular_function	0.1265	1	4	524	60	18463	ENSMMUG00000006581,ENSMMUG00000015931,ENSMMUG00000006773,ENSMMUG00000013100
GO:0015252	hydrogen ion channel activity	molecular_function	0.12684	1	1	524	4	18463	ENSMMUG00000012840
GO:1903557	positive regulation of tumor necrosis factor superfamily cytokine production	biological_process	0.12684	1	4	524	68	18463	ENSMMUG00000008015,ENSMMUG00000023033,ENSMMUG00000028948,ENSMMUG00000017150
GO:0044801	single-organism membrane fusion	biological_process	0.12688	1	7	524	138	18463	ENSMMUG00000009683,ENSMMUG00000010660,ENSMMUG00000003907,ENSMMUG00000018335,ENSMMUG00000017202,ENSMMUG00000006623,ENSMMUG00000048207
GO:1903969	regulation of response to macrophage colony-stimulating factor	biological_process	0.12694	1	1	524	4	18463	ENSMMUG00000002680
GO:1903972	regulation of cellular response to macrophage colony-stimulating factor stimulus	biological_process	0.12694	1	1	524	4	18463	ENSMMUG00000002680
GO:0072257	metanephric nephron tubule epithelial cell differentiation	biological_process	0.12702	1	1	524	4	18463	ENSMMUG00000048630
GO:0072307	regulation of metanephric nephron tubule epithelial cell differentiation	biological_process	0.12702	1	1	524	4	18463	ENSMMUG00000048630
GO:0070110	ciliary neurotrophic factor receptor complex	cellular_component	0.12704	1	1	524	4	18463	ENSMMUG00000020780
GO:0009605	response to external stimulus	biological_process	0.1271	1	58	524	1674	18463	ENSMMUG00000010934,ENSMMUG00000011607,ENSMMUG00000002680,ENSMMUG00000017496,ENSMMUG00000000261,ENSMMUG00000003618,ENSMMUG00000010342,ENSMMUG00000009956,ENSMMUG00000002630,ENSMMUG00000002043,ENSMMUG00000045352,ENSMMUG00000006623,ENSMMUG00000001661,ENSMMUG00000012486,ENSMMUG00000001040,ENSMMUG00000030914,ENSMMUG00000014704,ENSMMUG00000006581,ENSMMUG00000011332,ENSMMUG00000013803,ENSMMUG00000002701,…
GO:0042488	positive regulation of odontogenesis of dentin-containing tooth	biological_process	0.12713	1	1	524	4	18463	ENSMMUG00000002680
GO:0060487	lung epithelial cell differentiation	biological_process	0.12718	1	2	524	20	18463	ENSMMUG00000003533,ENSMMUG00000022824
GO:0033483	gas homeostasis	biological_process	0.12718	1	1	524	4	18463	ENSMMUG00000006455
GO:2001242	regulation of intrinsic apoptotic signaling pathway	biological_process	0.12734	1	6	524	113	18463	ENSMMUG00000015800,ENSMMUG00000018367,ENSMMUG00000003907,ENSMMUG00000046352,ENSMMUG00000018781,ENSMMUG00000005985
GO:1900226	negative regulation of NLRP3 inflammasome complex assembly	biological_process	0.12751	1	1	524	5	18463	ENSMMUG00000013875
GO:0016841	ammonia-lyase activity	molecular_function	0.12754	1	1	524	4	18463	ENSMMUG00000020665
GO:0034447	very-low-density lipoprotein particle clearance	biological_process	0.12761	1	1	524	5	18463	ENSMMUG00000016126
GO:1903588	negative regulation of blood vessel endothelial cell proliferation involved in sprouting angiogenesis	biological_process	0.12773	1	1	524	4	18463	ENSMMUG00000014603
GO:0090313	regulation of protein targeting to membrane	biological_process	0.12774	1	2	524	20	18463	ENSMMUG00000002371,ENSMMUG00000005502
GO:0050866	negative regulation of cell activation	biological_process	0.12785	1	7	524	137	18463	ENSMMUG00000000261,ENSMMUG00000013803,ENSMMUG00000003533,ENSMMUG00000008742,ENSMMUG00000005727,ENSMMUG00000011659,ENSMMUG00000015598
GO:0048799	organ maturation	biological_process	0.12789	1	2	524	19	18463	ENSMMUG00000007754,ENSMMUG00000003902
GO:0001517	N-acetylglucosamine 6-O-sulfotransferase activity	molecular_function	0.12792	1	1	524	6	18463	ENSMMUG00000019663
GO:0001640	adenylate cyclase inhibiting G-protein coupled glutamate receptor activity	molecular_function	0.12793	1	1	524	4	18463	ENSMMUG00000012005
GO:0007264	small GTPase mediated signal transduction	biological_process	0.12816	1	19	524	458	18463	ENSMMUG00000019145,ENSMMUG00000016126,ENSMMUG00000017483,ENSMMUG00000023390,ENSMMUG00000022010,ENSMMUG00000001037,ENSMMUG00000005502,ENSMMUG00000014603,ENSMMUG00000002680,ENSMMUG00000017214,ENSMMUG00000011317,ENSMMUG00000015072,ENSMMUG00000002808,ENSMMUG00000003957,ENSMMUG00000002218,ENSMMUG00000015911,ENSMMUG00000011332,ENSMMUG00000015204,ENSMMUG00000002993
GO:0060426	lung vasculature development	biological_process	0.12824	1	1	524	5	18463	ENSMMUG00000048630
GO:0051205	protein insertion into membrane	biological_process	0.12838	1	2	524	22	18463	ENSMMUG00000042630,ENSMMUG00000003907
GO:0000220	vacuolar proton-transporting V-type ATPase, V0 domain	cellular_component	0.12855	1	1	524	4	18463	ENSMMUG00000023190
GO:0090383	phagosome acidification	biological_process	0.12855	1	1	524	4	18463	ENSMMUG00000023190
GO:0003785	actin monomer binding	molecular_function	0.12868	1	2	524	22	18463	ENSMMUG00000002347,ENSMMUG00000018600
GO:0019136	deoxynucleoside kinase activity	molecular_function	0.12878	1	1	524	4	18463	ENSMMUG00000021867
GO:0050891	multicellular organismal water homeostasis	biological_process	0.12879	1	3	524	41	18463	ENSMMUG00000003942,ENSMMUG00000001535,ENSMMUG00000003314
GO:0071608	macrophage inflammatory protein-1 alpha production	biological_process	0.12885	1	1	524	4	18463	ENSMMUG00000003942
GO:0071640	regulation of macrophage inflammatory protein 1 alpha production	biological_process	0.12885	1	1	524	4	18463	ENSMMUG00000003942
GO:0009986	cell surface	cellular_component	0.1289	1	26	524	686	18463	ENSMMUG00000014603,ENSMMUG00000013272,ENSMMUG00000017593,ENSMMUG00000002472,ENSMMUG00000013100,ENSMMUG00000012743,ENSMMUG00000040675,ENSMMUG00000013528,ENSMMUG00000020974,ENSMMUG00000042630,ENSMMUG00000000951,ENSMMUG00000014984,ENSMMUG00000020780,ENSMMUG00000001661,ENSMMUG00000002993,ENSMMUG00000045600,ENSMMUG00000006225,ENSMMUG00000017799,ENSMMUG00000047772,ENSMMUG00000014656,ENSMMUG00000015693,…
GO:0030976	thiamine pyrophosphate binding	molecular_function	0.12892	1	1	524	4	18463	ENSMMUG00000002651
GO:1902170	cellular response to reactive nitrogen species	biological_process	0.12893	1	1	524	4	18463	ENSMMUG00000011527
GO:0060050	positive regulation of protein glycosylation	biological_process	0.12894	1	1	524	4	18463	ENSMMUG00000040675
GO:0021860	pyramidal neuron development	biological_process	0.12894	1	1	524	4	18463	ENSMMUG00000002651
GO:1903975	regulation of glial cell migration	biological_process	0.12895	1	1	524	4	18463	ENSMMUG00000002680
GO:0044531	modulation of programmed cell death in other organism	biological_process	0.12895	1	1	524	4	18463	ENSMMUG00000005985
GO:0044532	modulation of apoptotic process in other organism	biological_process	0.12895	1	1	524	4	18463	ENSMMUG00000005985
GO:0052040	modulation by symbiont of host programmed cell death	biological_process	0.12895	1	1	524	4	18463	ENSMMUG00000005985
GO:0052150	modulation by symbiont of host apoptotic process	biological_process	0.12895	1	1	524	4	18463	ENSMMUG00000005985
GO:0052248	modulation of programmed cell death in other organism involved in symbiotic interaction	biological_process	0.12895	1	1	524	4	18463	ENSMMUG00000005985
GO:0052433	modulation by organism of apoptotic process in other organism involved in symbiotic interaction	biological_process	0.12895	1	1	524	4	18463	ENSMMUG00000005985
GO:0097440	apical dendrite	cellular_component	0.12895	1	1	524	4	18463	ENSMMUG00000018299
GO:0030202	heparin metabolic process	biological_process	0.12895	1	1	524	4	18463	ENSMMUG00000017226
GO:0015234	thiamine transmembrane transporter activity	molecular_function	0.12895	1	1	524	4	18463	ENSMMUG00000018031
GO:0071934	thiamine transmembrane transport	biological_process	0.12895	1	1	524	4	18463	ENSMMUG00000018031
GO:2000553	positive regulation of T-helper 2 cell cytokine production	biological_process	0.12896	1	1	524	4	18463	ENSMMUG00000002043
GO:0003332	negative regulation of extracellular matrix constituent secretion	biological_process	0.12896	1	1	524	4	18463	ENSMMUG00000021447
GO:0070522	ERCC4-ERCC1 complex	cellular_component	0.12896	1	1	524	4	18463	ENSMMUG00000004467
GO:0098843	postsynaptic endocytic zone	cellular_component	0.12896	1	1	524	4	18463	ENSMMUG00000023038
GO:0006686	sphingomyelin biosynthetic process	biological_process	0.12896	1	1	524	4	18463	ENSMMUG00000006495
GO:0021815	modulation of microtubule cytoskeleton involved in cerebral cortex radial glia guided migration	biological_process	0.12896	1	1	524	4	18463	ENSMMUG00000001008
GO:0030050	vesicle transport along actin filament	biological_process	0.12896	1	1	524	4	18463	ENSMMUG00000002371
GO:0030951	establishment or maintenance of microtubule cytoskeleton polarity	biological_process	0.12896	1	1	524	4	18463	ENSMMUG00000003631
GO:0050882	voluntary musculoskeletal movement	biological_process	0.12896	1	1	524	4	18463	ENSMMUG00000004467
GO:0051138	positive regulation of NK T cell differentiation	biological_process	0.12896	1	1	524	4	18463	ENSMMUG00000015663
GO:0090235	regulation of metaphase plate congression	biological_process	0.12896	1	1	524	4	18463	ENSMMUG00000011659
GO:0097470	ribbon synapse	cellular_component	0.12896	1	1	524	4	18463	ENSMMUG00000022888
GO:1903525	regulation of membrane tubulation	biological_process	0.12896	1	1	524	4	18463	ENSMMUG00000016281
GO:1990604	IRE1-TRAF2-ASK1 complex	cellular_component	0.12896	1	1	524	4	18463	ENSMMUG00000011527
GO:0004430	1-phosphatidylinositol 4-kinase activity	molecular_function	0.12896	1	1	524	4	18463	ENSMMUG00000013170
GO:0034729	histone H3-K79 methylation	biological_process	0.12896	1	1	524	4	18463	ENSMMUG00000010107
GO:0051584	regulation of dopamine uptake involved in synaptic transmission	biological_process	0.12896	1	1	524	4	18463	ENSMMUG00000018963
GO:0070197	attachment of telomere to nuclear envelope	biological_process	0.12896	1	1	524	4	18463	ENSMMUG00000018159
GO:0071458	integral component of cytoplasmic side of endoplasmic reticulum membrane	cellular_component	0.12896	1	1	524	4	18463	ENSMMUG00000000453
GO:0071556	integral component of lumenal side of endoplasmic reticulum membrane	cellular_component	0.12896	1	1	524	4	18463	ENSMMUG00000000453
GO:0097240	chromosome attachment to the nuclear envelope	biological_process	0.12896	1	1	524	4	18463	ENSMMUG00000018159
GO:0098553	lumenal side of endoplasmic reticulum membrane	cellular_component	0.12896	1	1	524	4	18463	ENSMMUG00000000453
GO:1904259	regulation of basement membrane assembly involved in embryonic body morphogenesis	biological_process	0.12896	1	1	524	4	18463	ENSMMUG00000046655
GO:1904261	positive regulation of basement membrane assembly involved in embryonic body morphogenesis	biological_process	0.12896	1	1	524	4	18463	ENSMMUG00000046655
GO:2001197	basement membrane assembly involved in embryonic body morphogenesis	biological_process	0.12896	1	1	524	4	18463	ENSMMUG00000046655
GO:0031077	post-embryonic camera-type eye development	biological_process	0.12901	1	1	524	5	18463	ENSMMUG00000003907
GO:0010256	endomembrane system organization	biological_process	0.1294	1	21	524	501	18463	ENSMMUG00000010547,ENSMMUG00000007754,ENSMMUG00000011317,ENSMMUG00000016281,ENSMMUG00000048207,ENSMMUG00000011459,ENSMMUG00000001187,ENSMMUG00000015663,ENSMMUG00000002699,ENSMMUG00000001661,ENSMMUG00000000730,ENSMMUG00000041958,ENSMMUG00000002043,ENSMMUG00000006499,ENSMMUG00000021787,ENSMMUG00000008176,ENSMMUG00000040675,ENSMMUG00000011967,ENSMMUG00000007811,ENSMMUG00000005985,ENSMMUG00000010194
GO:0000737	DNA catabolic process, endonucleolytic	biological_process	0.12964	1	2	524	21	18463	ENSMMUG00000003907,ENSMMUG00000000935
GO:0045409	negative regulation of interleukin-6 biosynthetic process	biological_process	0.12965	1	1	524	5	18463	ENSMMUG00000003533
GO:0051154	negative regulation of striated muscle cell differentiation	biological_process	0.12969	1	2	524	21	18463	ENSMMUG00000041958,ENSMMUG00000021977
GO:0034756	regulation of iron ion transport	biological_process	0.12974	1	1	524	5	18463	ENSMMUG00000011288
GO:0021761	limbic system development	biological_process	0.12982	1	4	524	66	18463	ENSMMUG00000006931,ENSMMUG00000004467,ENSMMUG00000003907,ENSMMUG00000002651
GO:0072679	thymocyte migration	biological_process	0.13006	1	1	524	5	18463	ENSMMUG00000023033
GO:0032434	regulation of proteasomal ubiquitin-dependent protein catabolic process	biological_process	0.13036	1	7	524	137	18463	ENSMMUG00000018978,ENSMMUG00000011659,ENSMMUG00000005729,ENSMMUG00000005192,ENSMMUG00000010122,ENSMMUG00000018329,ENSMMUG00000047327
GO:0098772	molecular function regulator	molecular_function	0.13039	1	40	524	1094	18463	ENSMMUG00000017483,ENSMMUG00000006285,ENSMMUG00000001037,ENSMMUG00000021830,ENSMMUG00000004762,ENSMMUG00000001820,ENSMMUG00000014910,ENSMMUG00000015072,ENSMMUG00000002808,ENSMMUG00000048207,ENSMMUG00000022198,ENSMMUG00000002218,ENSMMUG00000022869,ENSMMUG00000014523,ENSMMUG00000011332,ENSMMUG00000011459,ENSMMUG00000002993,ENSMMUG00000018335,ENSMMUG00000019870,ENSMMUG00000016126,ENSMMUG00000022994,…
GO:2000027	regulation of organ morphogenesis	biological_process	0.13048	1	6	524	113	18463	ENSMMUG00000004179,ENSMMUG00000003907,ENSMMUG00000018963,ENSMMUG00000004401,ENSMMUG00000048630,ENSMMUG00000002680
GO:0042417	dopamine metabolic process	biological_process	0.13077	1	2	524	20	18463	ENSMMUG00000011607,ENSMMUG00000000137
GO:0042742	defense response to bacterium	biological_process	0.13089	1	8	524	205	18463	ENSMMUG00000028948,ENSMMUG00000002701,ENSMMUG00000045298,ENSMMUG00000000283,ENSMMUG00000017150,ENSMMUG00000008742,ENSMMUG00000006581,ENSMMUG00000011288
GO:0000122	negative regulation of transcription from RNA polymerase II promoter	biological_process	0.13095	1	24	524	620	18463	ENSMMUG00000011607,ENSMMUG00000004762,ENSMMUG00000015800,ENSMMUG00000020032,ENSMMUG00000003942,ENSMMUG00000022240,ENSMMUG00000049018,ENSMMUG00000012486,ENSMMUG00000023550,ENSMMUG00000008323,ENSMMUG00000013160,ENSMMUG00000016417,ENSMMUG00000003533,ENSMMUG00000019621,ENSMMUG00000011332,ENSMMUG00000000151,ENSMMUG00000004419,ENSMMUG00000009050,ENSMMUG00000013101,ENSMMUG00000003357,ENSMMUG00000022824,…
GO:0000981	RNA polymerase II transcription factor activity, sequence-specific DNA binding	molecular_function	0.13106	1	22	524	588	18463	ENSMMUG00000011332,ENSMMUG00000003533,ENSMMUG00000001535,ENSMMUG00000013009,ENSMMUG00000016696,ENSMMUG00000015598,ENSMMUG00000020258,ENSMMUG00000012585,ENSMMUG00000003357,ENSMMUG00000019208,ENSMMUG00000022546,ENSMMUG00000011607,ENSMMUG00000021331,ENSMMUG00000023550,ENSMMUG00000002810,ENSMMUG00000021865,ENSMMUG00000012486,ENSMMUG00000041958,ENSMMUG00000049018,ENSMMUG00000022160,ENSMMUG00000022240,…
GO:0051281	positive regulation of release of sequestered calcium ion into cytosol	biological_process	0.13112	1	2	524	22	18463	ENSMMUG00000003907,ENSMMUG00000011459
GO:0002455	humoral immune response mediated by circulating immunoglobulin	biological_process	0.13112	1	3	524	60	18463	ENSMMUG00000003533,ENSMMUG00000000729,ENSMMUG00000002043
GO:0051100	negative regulation of binding	biological_process	0.13114	1	6	524	114	18463	ENSMMUG00000003907,ENSMMUG00000023550,ENSMMUG00000004401,ENSMMUG00000020150,ENSMMUG00000008245,ENSMMUG00000006265
GO:0008373	sialyltransferase activity	molecular_function	0.13115	1	2	524	19	18463	ENSMMUG00000014905,ENSMMUG00000013814
GO:0097503	sialylation	biological_process	0.13115	1	2	524	19	18463	ENSMMUG00000013814,ENSMMUG00000014905
GO:0044432	endoplasmic reticulum part	cellular_component	0.13129	1	21	524	533	18463	ENSMMUG00000015737,ENSMMUG00000013228,ENSMMUG00000011527,ENSMMUG00000011486,ENSMMUG00000010547,ENSMMUG00000014526,ENSMMUG00000001538,ENSMMUG00000006398,ENSMMUG00000003357,ENSMMUG00000013803,ENSMMUG00000018299,ENSMMUG00000003907,ENSMMUG00000018781,ENSMMUG00000006495,ENSMMUG00000021611,ENSMMUG00000003410,ENSMMUG00000018973,ENSMMUG00000000453,ENSMMUG00000005782,ENSMMUG00000001403,ENSMMUG00000047327
GO:0007006	mitochondrial membrane organization	biological_process	0.1313	1	4	524	69	18463	ENSMMUG00000009470,ENSMMUG00000005985,ENSMMUG00000022010,ENSMMUG00000003907
GO:0060561	apoptotic process involved in morphogenesis	biological_process	0.13139	1	2	524	22	18463	ENSMMUG00000003907,ENSMMUG00000021447
GO:0015846	polyamine transport	biological_process	0.13139	1	1	524	5	18463	ENSMMUG00000006285
GO:1902047	polyamine transmembrane transport	biological_process	0.13139	1	1	524	5	18463	ENSMMUG00000006285
GO:0070887	cellular response to chemical stimulus	biological_process	0.13142	1	70	524	2033	18463	ENSMMUG00000019993,ENSMMUG00000000151,ENSMMUG00000019096,ENSMMUG00000019621,ENSMMUG00000022116,ENSMMUG00000003357,ENSMMUG00000004419,ENSMMUG00000015598,ENSMMUG00000012167,ENSMMUG00000004591,ENSMMUG00000021447,ENSMMUG00000023190,ENSMMUG00000005985,ENSMMUG00000018781,ENSMMUG00000003907,ENSMMUG00000023143,ENSMMUG00000022240,ENSMMUG00000028948,ENSMMUG00000020780,ENSMMUG00000041958,ENSMMUG00000001040,…
GO:0071621	granulocyte chemotaxis	biological_process	0.13147	1	5	524	100	18463	ENSMMUG00000009786,ENSMMUG00000002680,ENSMMUG00000000951,ENSMMUG00000015072,ENSMMUG00000003942
GO:0002507	tolerance induction	biological_process	0.1316	1	2	524	20	18463	ENSMMUG00000003533,ENSMMUG00000017593
GO:0005975	carbohydrate metabolic process	biological_process	0.13181	1	24	524	621	18463	ENSMMUG00000004625,ENSMMUG00000016047,ENSMMUG00000014905,ENSMMUG00000043306,ENSMMUG00000004467,ENSMMUG00000000283,ENSMMUG00000014347,ENSMMUG00000022869,ENSMMUG00000019993,ENSMMUG00000000983,ENSMMUG00000002611,ENSMMUG00000019663,ENSMMUG00000008709,ENSMMUG00000021183,ENSMMUG00000009745,ENSMMUG00000023143,ENSMMUG00000012374,ENSMMUG00000040675,ENSMMUG00000003618,ENSMMUG00000021765,ENSMMUG00000013814,…
GO:0008589	regulation of smoothened signaling pathway	biological_process	0.1319	1	4	524	61	18463	ENSMMUG00000017593,ENSMMUG00000008400,ENSMMUG00000001888,ENSMMUG00000008338
GO:2000050	regulation of non-canonical Wnt signaling pathway	biological_process	0.13201	1	2	524	19	18463	ENSMMUG00000018329,ENSMMUG00000010122
GO:0036452	ESCRT complex	cellular_component	0.13216	1	2	524	21	18463	ENSMMUG00000001623,ENSMMUG00000039447
GO:0010811	positive regulation of cell-substrate adhesion	biological_process	0.13275	1	5	524	84	18463	ENSMMUG00000004179,ENSMMUG00000017163,ENSMMUG00000015072,ENSMMUG00000002680,ENSMMUG00000017593
GO:0002709	regulation of T cell mediated immunity	biological_process	0.13275	1	4	524	72	18463	ENSMMUG00000021447,ENSMMUG00000045600,ENSMMUG00000002043,ENSMMUG00000011527
GO:0044058	regulation of digestive system process	biological_process	0.13277	1	2	524	23	18463	ENSMMUG00000011288,ENSMMUG00000015598
GO:0005783	endoplasmic reticulum	cellular_component	0.1329	1	39	524	1059	18463	ENSMMUG00000001328,ENSMMUG00000010030,ENSMMUG00000043515,ENSMMUG00000001403,ENSMMUG00000018973,ENSMMUG00000000453,ENSMMUG00000003410,ENSMMUG00000018986,ENSMMUG00000003907,ENSMMUG00000009745,ENSMMUG00000005985,ENSMMUG00000006495,ENSMMUG00000018781,ENSMMUG00000019813,ENSMMUG00000014526,ENSMMUG00000003357,ENSMMUG00000014347,ENSMMUG00000011178,ENSMMUG00000013228,ENSMMUG00000015737,ENSMMUG00000009470,…
GO:0071383	cellular response to steroid hormone stimulus	biological_process	0.13292	1	6	524	112	18463	ENSMMUG00000012486,ENSMMUG00000015598,ENSMMUG00000014111,ENSMMUG00000022240,ENSMMUG00000011607,ENSMMUG00000007857
GO:0021798	forebrain dorsal/ventral pattern formation	biological_process	0.13292	1	1	524	5	18463	ENSMMUG00000008400
GO:0030118	clathrin coat	cellular_component	0.133	1	3	524	39	18463	ENSMMUG00000021380,ENSMMUG00000005432,ENSMMUG00000002699
GO:0050681	androgen receptor binding	molecular_function	0.13316	1	2	524	21	18463	ENSMMUG00000009041,ENSMMUG00000005727
GO:0010917	negative regulation of mitochondrial membrane potential	biological_process	0.13323	1	1	524	5	18463	ENSMMUG00000003907
GO:0033267	axon part	cellular_component	0.1333	1	7	524	135	18463	ENSMMUG00000017617,ENSMMUG00000015260,ENSMMUG00000012182,ENSMMUG00000007972,ENSMMUG00000015663,ENSMMUG00000009683,ENSMMUG00000017496
GO:0035024	negative regulation of Rho protein signal transduction	biological_process	0.13342	1	2	524	19	18463	ENSMMUG00000019145,ENSMMUG00000011332
GO:0021695	cerebellar cortex development	biological_process	0.13348	1	3	524	40	18463	ENSMMUG00000018986,ENSMMUG00000002651,ENSMMUG00000015155
GO:0072384	organelle transport along microtubule	biological_process	0.13386	1	3	524	39	18463	ENSMMUG00000011209,ENSMMUG00000001008,ENSMMUG00000022010
GO:0002252	immune effector process	biological_process	0.13406	1	20	524	536	18463	ENSMMUG00000005727,ENSMMUG00000011459,ENSMMUG00000003533,ENSMMUG00000008742,ENSMMUG00000045600,ENSMMUG00000011527,ENSMMUG00000018322,ENSMMUG00000048207,ENSMMUG00000014664,ENSMMUG00000023190,ENSMMUG00000021447,ENSMMUG00000014381,ENSMMUG00000017150,ENSMMUG00000022041,ENSMMUG00000028948,ENSMMUG00000000951,ENSMMUG00000012486,ENSMMUG00000022994,ENSMMUG00000000729,ENSMMUG00000002043
GO:0007169	transmembrane receptor protein tyrosine kinase signaling pathway	biological_process	0.1341	1	18	524	431	18463	ENSMMUG00000011459,ENSMMUG00000019392,ENSMMUG00000008672,ENSMMUG00000006581,ENSMMUG00000012417,ENSMMUG00000004419,ENSMMUG00000013803,ENSMMUG00000010660,ENSMMUG00000002371,ENSMMUG00000019206,ENSMMUG00000002808,ENSMMUG00000012167,ENSMMUG00000002680,ENSMMUG00000006049,ENSMMUG00000002630,ENSMMUG00000018973,ENSMMUG00000018940,ENSMMUG00000045352
GO:0032155	cell division site part	cellular_component	0.13423	1	3	524	39	18463	ENSMMUG00000005727,ENSMMUG00000014656,ENSMMUG00000002993
GO:2001033	negative regulation of double-strand break repair via nonhomologous end joining	biological_process	0.13433	1	1	524	5	18463	ENSMMUG00000039133
GO:1990752	microtubule end	cellular_component	0.13435	1	2	524	20	18463	ENSMMUG00000006255,ENSMMUG00000003631
GO:0010720	positive regulation of cell development	biological_process	0.13473	1	15	524	346	18463	ENSMMUG00000018963,ENSMMUG00000003907,ENSMMUG00000001247,ENSMMUG00000011332,ENSMMUG00000008379,ENSMMUG00000002680,ENSMMUG00000010934,ENSMMUG00000017496,ENSMMUG00000014131,ENSMMUG00000007811,ENSMMUG00000015072,ENSMMUG00000004179,ENSMMUG00000022198,ENSMMUG00000021447,ENSMMUG00000048630
GO:0016234	inclusion body	cellular_component	0.13483	1	4	524	61	18463	ENSMMUG00000014166,ENSMMUG00000000137,ENSMMUG00000003950,ENSMMUG00000001008
GO:0015295	solute:proton symporter activity	molecular_function	0.13493	1	2	524	20	18463	ENSMMUG00000014535,ENSMMUG00000012167
GO:0035088	establishment or maintenance of apical/basal cell polarity	biological_process	0.13499	1	3	524	40	18463	ENSMMUG00000014131,ENSMMUG00000022546,ENSMMUG00000003533
GO:0061245	establishment or maintenance of bipolar cell polarity	biological_process	0.13499	1	3	524	40	18463	ENSMMUG00000022546,ENSMMUG00000003533,ENSMMUG00000014131
GO:0018196	peptidyl-asparagine modification	biological_process	0.1353	1	2	524	21	18463	ENSMMUG00000014905,ENSMMUG00000018781
GO:0045058	T cell selection	biological_process	0.13534	1	3	524	39	18463	ENSMMUG00000017593,ENSMMUG00000021650,ENSMMUG00000022198
GO:0045921	positive regulation of exocytosis	biological_process	0.13541	1	4	524	62	18463	ENSMMUG00000014704,ENSMMUG00000048207,ENSMMUG00000011317,ENSMMUG00000000951
GO:1904019	epithelial cell apoptotic process	biological_process	0.13542	1	4	524	65	18463	ENSMMUG00000023550,ENSMMUG00000011459,ENSMMUG00000013140,ENSMMUG00000005985
GO:0042476	odontogenesis	biological_process	0.13554	1	5	524	89	18463	ENSMMUG00000023190,ENSMMUG00000003907,ENSMMUG00000013100,ENSMMUG00000002680,ENSMMUG00000003314
GO:0018208	peptidyl-proline modification	biological_process	0.13562	1	4	524	79	18463	ENSMMUG00000008245,ENSMMUG00000001197,ENSMMUG00000007405,ENSMMUG00000006130
GO:0031072	heat shock protein binding	molecular_function	0.1357	1	5	524	94	18463	ENSMMUG00000007405,ENSMMUG00000003907,ENSMMUG00000002808,ENSMMUG00000000951,ENSMMUG00000000217
GO:1990774	tumor necrosis factor secretion	biological_process	0.13587	1	2	524	21	18463	ENSMMUG00000008015,ENSMMUG00000017150
GO:0043027	cysteine-type endopeptidase inhibitor activity involved in apoptotic process	molecular_function	0.13605	1	2	524	21	18463	ENSMMUG00000014910,ENSMMUG00000009229
GO:1902110	positive regulation of mitochondrial membrane permeability involved in apoptotic process	biological_process	0.1361	1	2	524	21	18463	ENSMMUG00000003907,ENSMMUG00000022010
GO:0051338	regulation of transferase activity	biological_process	0.13613	1	27	524	704	18463	ENSMMUG00000006581,ENSMMUG00000000791,ENSMMUG00000005727,ENSMMUG00000022116,ENSMMUG00000011459,ENSMMUG00000000605,ENSMMUG00000001187,ENSMMUG00000019993,ENSMMUG00000011527,ENSMMUG00000022198,ENSMMUG00000013140,ENSMMUG00000010695,ENSMMUG00000005697,ENSMMUG00000023033,ENSMMUG00000004419,ENSMMUG00000011659,ENSMMUG00000001037,ENSMMUG00000002680,ENSMMUG00000017214,ENSMMUG00000017496,ENSMMUG00000008245,…
GO:0006565	L-serine catabolic process	biological_process	0.13624	1	1	524	5	18463	ENSMMUG00000020665
GO:0022409	positive regulation of cell-cell adhesion	biological_process	0.1365	1	8	524	160	18463	ENSMMUG00000017593,ENSMMUG00000015663,ENSMMUG00000018940,ENSMMUG00000023033,ENSMMUG00000002043,ENSMMUG00000021650,ENSMMUG00000000730,ENSMMUG00000012486
GO:0034643	establishment of mitochondrion localization, microtubule-mediated	biological_process	0.13686	1	1	524	5	18463	ENSMMUG00000022010
GO:0047497	mitochondrion transport along microtubule	biological_process	0.13686	1	1	524	5	18463	ENSMMUG00000022010
GO:0006954	inflammatory response	biological_process	0.13694	1	16	524	409	18463	ENSMMUG00000009786,ENSMMUG00000014523,ENSMMUG00000013803,ENSMMUG00000023033,ENSMMUG00000015598,ENSMMUG00000023190,ENSMMUG00000021447,ENSMMUG00000002680,ENSMMUG00000000261,ENSMMUG00000009483,ENSMMUG00000003618,ENSMMUG00000013528,ENSMMUG00000003942,ENSMMUG00000002043,ENSMMUG00000022240,ENSMMUG00000013220
GO:0070059	intrinsic apoptotic signaling pathway in response to endoplasmic reticulum stress	biological_process	0.137	1	3	524	41	18463	ENSMMUG00000003907,ENSMMUG00000018781,ENSMMUG00000005985
GO:0001776	leukocyte homeostasis	biological_process	0.13722	1	4	524	64	18463	ENSMMUG00000000730,ENSMMUG00000023190,ENSMMUG00000005727,ENSMMUG00000003907
GO:0051005	negative regulation of lipoprotein lipase activity	biological_process	0.13727	1	1	524	5	18463	ENSMMUG00000016126
GO:0015168	glycerol transmembrane transporter activity	molecular_function	0.13734	1	1	524	5	18463	ENSMMUG00000003314
GO:0006487	protein N-linked glycosylation	biological_process	0.13755	1	4	524	64	18463	ENSMMUG00000012374,ENSMMUG00000014905,ENSMMUG00000018781,ENSMMUG00000013814
GO:0051024	positive regulation of immunoglobulin secretion	biological_process	0.13756	1	1	524	5	18463	ENSMMUG00000048207
GO:0034103	regulation of tissue remodeling	biological_process	0.13768	1	3	524	42	18463	ENSMMUG00000023479,ENSMMUG00000023033,ENSMMUG00000003907
GO:0045860	positive regulation of protein kinase activity	biological_process	0.13769	1	15	524	355	18463	ENSMMUG00000022198,ENSMMUG00000013140,ENSMMUG00000028948,ENSMMUG00000045352,ENSMMUG00000004419,ENSMMUG00000023033,ENSMMUG00000002043,ENSMMUG00000019223,ENSMMUG00000022116,ENSMMUG00000011459,ENSMMUG00000000605,ENSMMUG00000006581,ENSMMUG00000017496,ENSMMUG00000011527,ENSMMUG00000002680
GO:0021543	pallium development	biological_process	0.13781	1	6	524	111	18463	ENSMMUG00000001008,ENSMMUG00000002651,ENSMMUG00000003907,ENSMMUG00000004467,ENSMMUG00000006931,ENSMMUG00000001661
GO:0017171	serine hydrolase activity	molecular_function	0.13788	1	8	524	176	18463	ENSMMUG00000000729,ENSMMUG00000002701,ENSMMUG00000018973,ENSMMUG00000028948,ENSMMUG00000015260,ENSMMUG00000011486,ENSMMUG00000000151,ENSMMUG00000014381
GO:0045687	positive regulation of glial cell differentiation	biological_process	0.13804	1	2	524	21	18463	ENSMMUG00000048630,ENSMMUG00000021447
GO:0031056	regulation of histone modification	biological_process	0.13821	1	6	524	107	18463	ENSMMUG00000008323,ENSMMUG00000048630,ENSMMUG00000009041,ENSMMUG00000022116,ENSMMUG00000015800,ENSMMUG00000019621
GO:0034238	macrophage fusion	biological_process	0.13847	1	1	524	5	18463	ENSMMUG00000002043
GO:0009120	deoxyribonucleoside metabolic process	biological_process	0.13847	1	1	524	5	18463	ENSMMUG00000021867
GO:0008519	ammonium transmembrane transporter activity	molecular_function	0.13853	1	2	524	20	18463	ENSMMUG00000012742,ENSMMUG00000006285
GO:0097164	ammonium ion metabolic process	biological_process	0.13866	1	6	524	113	18463	ENSMMUG00000011392,ENSMMUG00000000137,ENSMMUG00000020912,ENSMMUG00000006495,ENSMMUG00000011607,ENSMMUG00000006285
GO:0015485	cholesterol binding	molecular_function	0.13872	1	3	524	45	18463	ENSMMUG00000001538,ENSMMUG00000002043,ENSMMUG00000018299
GO:0060479	lung cell differentiation	biological_process	0.13876	1	2	524	21	18463	ENSMMUG00000022824,ENSMMUG00000003533
GO:0060676	ureteric bud formation	biological_process	0.13888	1	1	524	5	18463	ENSMMUG00000018963
GO:1900113	negative regulation of histone H3-K9 trimethylation	biological_process	0.13892	1	1	524	5	18463	ENSMMUG00000022116
GO:0090184	positive regulation of kidney development	biological_process	0.13916	1	2	524	22	18463	ENSMMUG00000018963,ENSMMUG00000048630
GO:0040020	regulation of meiotic nuclear division	biological_process	0.13932	1	2	524	21	18463	ENSMMUG00000048630,ENSMMUG00000019870
GO:0042222	interleukin-1 biosynthetic process	biological_process	0.13934	1	1	524	6	18463	ENSMMUG00000028948
GO:0050720	interleukin-1 beta biosynthetic process	biological_process	0.13934	1	1	524	6	18463	ENSMMUG00000028948
GO:0043113	receptor clustering	biological_process	0.13941	1	3	524	40	18463	ENSMMUG00000013100,ENSMMUG00000002043,ENSMMUG00000000951
GO:1904396	regulation of neuromuscular junction development	biological_process	0.13994	1	1	524	5	18463	ENSMMUG00000013100
GO:0010498	proteasomal protein catabolic process	biological_process	0.14013	1	17	524	422	18463	ENSMMUG00000017610,ENSMMUG00000018596,ENSMMUG00000005192,ENSMMUG00000018978,ENSMMUG00000005729,ENSMMUG00000008672,ENSMMUG00000010030,ENSMMUG00000019870,ENSMMUG00000019145,ENSMMUG00000047327,ENSMMUG00000018329,ENSMMUG00000007972,ENSMMUG00000011659,ENSMMUG00000007875,ENSMMUG00000015778,ENSMMUG00000010122,ENSMMUG00000018781
GO:0001540	beta-amyloid binding	molecular_function	0.14022	1	3	524	42	18463	ENSMMUG00000006701,ENSMMUG00000006225,ENSMMUG00000000951
GO:1904502	regulation of lipophagy	biological_process	0.14029	1	1	524	5	18463	ENSMMUG00000019993
GO:1904504	positive regulation of lipophagy	biological_process	0.14029	1	1	524	5	18463	ENSMMUG00000019993
GO:0015914	phospholipid transport	biological_process	0.14035	1	4	524	68	18463	ENSMMUG00000043781,ENSMMUG00000013875,ENSMMUG00000016126,ENSMMUG00000015931
GO:1903136	cuprous ion binding	molecular_function	0.1404	1	1	524	5	18463	ENSMMUG00000000137
GO:0071731	response to nitric oxide	biological_process	0.14042	1	1	524	5	18463	ENSMMUG00000011527
GO:0034976	response to endoplasmic reticulum stress	biological_process	0.14051	1	9	524	191	18463	ENSMMUG00000047327,ENSMMUG00000010030,ENSMMUG00000041958,ENSMMUG00000018781,ENSMMUG00000005985,ENSMMUG00000019993,ENSMMUG00000015778,ENSMMUG00000003907,ENSMMUG00000001350
GO:0016453	C-acetyltransferase activity	molecular_function	0.14051	1	1	524	5	18463	ENSMMUG00000015258
GO:0031406	carboxylic acid binding	molecular_function	0.14067	1	8	524	160	18463	ENSMMUG00000014704,ENSMMUG00000006130,ENSMMUG00000001197,ENSMMUG00000008245,ENSMMUG00000019993,ENSMMUG00000017617,ENSMMUG00000012486,ENSMMUG00000001661
GO:0018024	histone-lysine N-methyltransferase activity	molecular_function	0.14078	1	3	524	41	18463	ENSMMUG00000010107,ENSMMUG00000019621,ENSMMUG00000009041
GO:0050850	positive regulation of calcium-mediated signaling	biological_process	0.14079	1	2	524	22	18463	ENSMMUG00000016450,ENSMMUG00000017593
GO:1902003	regulation of beta-amyloid formation	biological_process	0.14085	1	2	524	21	18463	ENSMMUG00000008245,ENSMMUG00000006701
GO:0071229	cellular response to acid chemical	biological_process	0.14123	1	6	524	114	18463	ENSMMUG00000019993,ENSMMUG00000005985,ENSMMUG00000004475,ENSMMUG00000012486,ENSMMUG00000004591,ENSMMUG00000014704
GO:0003170	heart valve development	biological_process	0.14124	1	3	524	43	18463	ENSMMUG00000021447,ENSMMUG00000019208,ENSMMUG00000007754
GO:0030117	membrane coat	cellular_component	0.14137	1	5	524	86	18463	ENSMMUG00000021380,ENSMMUG00000005432,ENSMMUG00000015663,ENSMMUG00000006398,ENSMMUG00000002699
GO:0048475	coated membrane	cellular_component	0.14137	1	5	524	86	18463	ENSMMUG00000006398,ENSMMUG00000021380,ENSMMUG00000015663,ENSMMUG00000002699,ENSMMUG00000005432
GO:0005886	plasma membrane	cellular_component	0.14147	1	114	524	3472	18463	ENSMMUG00000012167,ENSMMUG00000012005,ENSMMUG00000011317,ENSMMUG00000004591,ENSMMUG00000023190,ENSMMUG00000000982,ENSMMUG00000039029,ENSMMUG00000019096,ENSMMUG00000015693,ENSMMUG00000017223,ENSMMUG00000000151,ENSMMUG00000000605,ENSMMUG00000045600,ENSMMUG00000001228,ENSMMUG00000001328,ENSMMUG00000004626,ENSMMUG00000022878,ENSMMUG00000020780,ENSMMUG00000020974,ENSMMUG00000000453,ENSMMUG00000039447,…
GO:0010989	negative regulation of low-density lipoprotein particle clearance	biological_process	0.14154	1	1	524	5	18463	ENSMMUG00000016126
GO:0030659	cytoplasmic vesicle membrane	cellular_component	0.14166	1	8	524	159	18463	ENSMMUG00000022041,ENSMMUG00000005432,ENSMMUG00000023033,ENSMMUG00000000453,ENSMMUG00000006398,ENSMMUG00000002371,ENSMMUG00000023190,ENSMMUG00000028948
GO:1902262	apoptotic process involved in patterning of blood vessels	biological_process	0.14182	1	1	524	5	18463	ENSMMUG00000003907
GO:0032722	positive regulation of chemokine production	biological_process	0.14204	1	3	524	44	18463	ENSMMUG00000003942,ENSMMUG00000028948,ENSMMUG00000017150
GO:0035268	protein mannosylation	biological_process	0.14209	1	2	524	21	18463	ENSMMUG00000009745,ENSMMUG00000002611
GO:0031348	negative regulation of defense response	biological_process	0.14211	1	7	524	141	18463	ENSMMUG00000022240,ENSMMUG00000000261,ENSMMUG00000022994,ENSMMUG00000013803,ENSMMUG00000021447,ENSMMUG00000003618,ENSMMUG00000015598
GO:0010508	positive regulation of autophagy	biological_process	0.14213	1	5	524	89	18463	ENSMMUG00000022198,ENSMMUG00000002808,ENSMMUG00000019993,ENSMMUG00000009956,ENSMMUG00000004974
GO:0006869	lipid transport	biological_process	0.14225	1	11	524	247	18463	ENSMMUG00000016126,ENSMMUG00000015931,ENSMMUG00000015598,ENSMMUG00000001538,ENSMMUG00000013875,ENSMMUG00000003357,ENSMMUG00000009126,ENSMMUG00000018299,ENSMMUG00000018907,ENSMMUG00000002453,ENSMMUG00000043781
GO:0070295	renal water absorption	biological_process	0.14227	1	1	524	5	18463	ENSMMUG00000003314
GO:0042182	ketone catabolic process	biological_process	0.14277	1	1	524	5	18463	ENSMMUG00000000737
GO:0050727	regulation of inflammatory response	biological_process	0.14283	1	10	524	229	18463	ENSMMUG00000021447,ENSMMUG00000015598,ENSMMUG00000023033,ENSMMUG00000002043,ENSMMUG00000022240,ENSMMUG00000013803,ENSMMUG00000003942,ENSMMUG00000003618,ENSMMUG00000009786,ENSMMUG00000000261
GO:0032101	regulation of response to external stimulus	biological_process	0.14283	1	24	524	614	18463	ENSMMUG00000002680,ENSMMUG00000000261,ENSMMUG00000003942,ENSMMUG00000003618,ENSMMUG00000017150,ENSMMUG00000007972,ENSMMUG00000022994,ENSMMUG00000009956,ENSMMUG00000022240,ENSMMUG00000002043,ENSMMUG00000006623,ENSMMUG00000045352,ENSMMUG00000018335,ENSMMUG00000001661,ENSMMUG00000008048,ENSMMUG00000009786,ENSMMUG00000019993,ENSMMUG00000000151,ENSMMUG00000013803,ENSMMUG00000023033,ENSMMUG00000015598,…
GO:0016255	attachment of GPI anchor to protein	biological_process	0.14344	1	1	524	5	18463	ENSMMUG00000003410
GO:0042765	GPI-anchor transamidase complex	cellular_component	0.14344	1	1	524	5	18463	ENSMMUG00000003410
GO:1903078	positive regulation of protein localization to plasma membrane	biological_process	0.14346	1	3	524	42	18463	ENSMMUG00000011459,ENSMMUG00000048207,ENSMMUG00000021787
GO:1904377	positive regulation of protein localization to cell periphery	biological_process	0.14346	1	3	524	42	18463	ENSMMUG00000021787,ENSMMUG00000011459,ENSMMUG00000048207
GO:1902105	regulation of leukocyte differentiation	biological_process	0.14351	1	9	524	194	18463	ENSMMUG00000002472,ENSMMUG00000015663,ENSMMUG00000002680,ENSMMUG00000008742,ENSMMUG00000003533,ENSMMUG00000023033,ENSMMUG00000048630,ENSMMUG00000012486,ENSMMUG00000021650
GO:0006782	protoporphyrinogen IX biosynthetic process	biological_process	0.14383	1	1	524	5	18463	ENSMMUG00000005596
GO:0032541	cortical endoplasmic reticulum	cellular_component	0.14397	1	1	524	5	18463	ENSMMUG00000014526
GO:0006811	ion transport	biological_process	0.14439	1	46	524	1293	18463	ENSMMUG00000001661,ENSMMUG00000018031,ENSMMUG00000015158,ENSMMUG00000006285,ENSMMUG00000021787,ENSMMUG00000010342,ENSMMUG00000040675,ENSMMUG00000018907,ENSMMUG00000000478,ENSMMUG00000022198,ENSMMUG00000012840,ENSMMUG00000007513,ENSMMUG00000011459,ENSMMUG00000014704,ENSMMUG00000017799,ENSMMUG00000016230,ENSMMUG00000041958,ENSMMUG00000016126,ENSMMUG00000015931,ENSMMUG00000012742,ENSMMUG00000043400,…
GO:2000416	regulation of eosinophil migration	biological_process	0.1446	1	1	524	5	18463	ENSMMUG00000023033
GO:0030534	adult behavior	biological_process	0.14487	1	6	524	112	18463	ENSMMUG00000011607,ENSMMUG00000022595,ENSMMUG00000017427,ENSMMUG00000009470,ENSMMUG00000018986,ENSMMUG00000001661
GO:0001609	G-protein coupled adenosine receptor activity	molecular_function	0.14487	1	1	524	5	18463	ENSMMUG00000000261
GO:0001553	luteinization	biological_process	0.14505	1	1	524	5	18463	ENSMMUG00000014111
GO:0044306	neuron projection terminus	cellular_component	0.14509	1	4	524	67	18463	ENSMMUG00000015260,ENSMMUG00000015663,ENSMMUG00000007972,ENSMMUG00000009683
GO:0051940	regulation of catecholamine uptake involved in synaptic transmission	biological_process	0.14529	1	1	524	5	18463	ENSMMUG00000018963
GO:0070086	ubiquitin-dependent endocytosis	biological_process	0.14534	1	1	524	5	18463	ENSMMUG00000009956
GO:0004842	ubiquitin-protein transferase activity	molecular_function	0.14538	1	14	524	336	18463	ENSMMUG00000009956,ENSMMUG00000004974,ENSMMUG00000019223,ENSMMUG00000019145,ENSMMUG00000010030,ENSMMUG00000018781,ENSMMUG00000043281,ENSMMUG00000011527,ENSMMUG00000009229,ENSMMUG00000005307,ENSMMUG00000015778,ENSMMUG00000007875,ENSMMUG00000008672,ENSMMUG00000001888
GO:0061564	axon development	biological_process	0.14562	1	15	524	347	18463	ENSMMUG00000011332,ENSMMUG00000008443,ENSMMUG00000018963,ENSMMUG00000017496,ENSMMUG00000013100,ENSMMUG00000014131,ENSMMUG00000011607,ENSMMUG00000013272,ENSMMUG00000022198,ENSMMUG00000010695,ENSMMUG00000012182,ENSMMUG00000001661,ENSMMUG00000017617,ENSMMUG00000017230,ENSMMUG00000023674
GO:0005789	endoplasmic reticulum membrane	cellular_component	0.14567	1	18	524	455	18463	ENSMMUG00000003907,ENSMMUG00000018781,ENSMMUG00000006495,ENSMMUG00000021611,ENSMMUG00000001403,ENSMMUG00000047327,ENSMMUG00000000453,ENSMMUG00000003410,ENSMMUG00000005782,ENSMMUG00000018973,ENSMMUG00000013228,ENSMMUG00000015737,ENSMMUG00000011527,ENSMMUG00000011486,ENSMMUG00000010547,ENSMMUG00000001538,ENSMMUG00000003357,ENSMMUG00000013803
GO:0038095	Fc-epsilon receptor signaling pathway	biological_process	0.14601	1	1	524	5	18463	ENSMMUG00000013528
GO:0051036	regulation of endosome size	biological_process	0.14629	1	1	524	5	18463	ENSMMUG00000002377
GO:2001268	negative regulation of cysteine-type endopeptidase activity involved in apoptotic signaling pathway	biological_process	0.14645	1	1	524	5	18463	ENSMMUG00000022116
GO:0051928	positive regulation of calcium ion transport	biological_process	0.1466	1	4	524	67	18463	ENSMMUG00000021787,ENSMMUG00000011459,ENSMMUG00000003907,ENSMMUG00000014526
GO:0021700	developmental maturation	biological_process	0.14664	1	9	524	194	18463	ENSMMUG00000004475,ENSMMUG00000007754,ENSMMUG00000001661,ENSMMUG00000041958,ENSMMUG00000006225,ENSMMUG00000003902,ENSMMUG00000015663,ENSMMUG00000011607,ENSMMUG00000018986
GO:0060070	canonical Wnt signaling pathway	biological_process	0.14674	1	10	524	220	18463	ENSMMUG00000010122,ENSMMUG00000008245,ENSMMUG00000013100,ENSMMUG00000022888,ENSMMUG00000008176,ENSMMUG00000000605,ENSMMUG00000018329,ENSMMUG00000008338,ENSMMUG00000010547,ENSMMUG00000022198
GO:0072102	glomerulus morphogenesis	biological_process	0.14674	1	1	524	5	18463	ENSMMUG00000006931
GO:0000082	G1/S transition of mitotic cell cycle	biological_process	0.14682	1	6	524	114	18463	ENSMMUG00000017610,ENSMMUG00000023550,ENSMMUG00000020258,ENSMMUG00000004419,ENSMMUG00000010934,ENSMMUG00000007517
GO:0004301	epoxide hydrolase activity	molecular_function	0.14686	1	1	524	5	18463	ENSMMUG00000005782
GO:0014744	positive regulation of muscle adaptation	biological_process	0.14686	1	1	524	5	18463	ENSMMUG00000017202
GO:0070647	protein modification by small protein conjugation or removal	biological_process	0.14698	1	30	524	825	18463	ENSMMUG00000043281,ENSMMUG00000009229,ENSMMUG00000011527,ENSMMUG00000005307,ENSMMUG00000008672,ENSMMUG00000016417,ENSMMUG00000000605,ENSMMUG00000001888,ENSMMUG00000018978,ENSMMUG00000019923,ENSMMUG00000005192,ENSMMUG00000046352,ENSMMUG00000018781,ENSMMUG00000003797,ENSMMUG00000008245,ENSMMUG00000016085,ENSMMUG00000015778,ENSMMUG00000007875,ENSMMUG00000000478,ENSMMUG00000011659,ENSMMUG00000004974,…
GO:0004028	3-chloroallyl aldehyde dehydrogenase activity	molecular_function	0.14704	1	1	524	5	18463	ENSMMUG00000001328
GO:0006644	phospholipid metabolic process	biological_process	0.14705	1	13	524	299	18463	ENSMMUG00000013170,ENSMMUG00000015737,ENSMMUG00000017214,ENSMMUG00000006495,ENSMMUG00000009470,ENSMMUG00000023716,ENSMMUG00000006623,ENSMMUG00000011392,ENSMMUG00000013188,ENSMMUG00000021183,ENSMMUG00000002701,ENSMMUG00000003410,ENSMMUG00000002043
GO:0042105	alpha-beta T cell receptor complex	cellular_component	0.14707	1	1	524	5	18463	ENSMMUG00000017593
GO:0009756	carbohydrate mediated signaling	biological_process	0.14724	1	1	524	5	18463	ENSMMUG00000022116
GO:0009757	hexose mediated signaling	biological_process	0.14724	1	1	524	5	18463	ENSMMUG00000022116
GO:0010182	sugar mediated signaling pathway	biological_process	0.14724	1	1	524	5	18463	ENSMMUG00000022116
GO:0010255	glucose mediated signaling pathway	biological_process	0.14724	1	1	524	5	18463	ENSMMUG00000022116
GO:0045309	protein phosphorylated amino acid binding	molecular_function	0.14726	1	3	524	40	18463	ENSMMUG00000006581,ENSMMUG00000017214,ENSMMUG00000008245
GO:0034366	spherical high-density lipoprotein particle	cellular_component	0.1473	1	1	524	7	18463	ENSMMUG00000016126
GO:0015183	L-aspartate transmembrane transporter activity	molecular_function	0.14742	1	1	524	5	18463	ENSMMUG00000007513
GO:0070778	L-aspartate transport	biological_process	0.14742	1	1	524	5	18463	ENSMMUG00000007513
GO:0002637	regulation of immunoglobulin production	biological_process	0.14748	1	3	524	43	18463	ENSMMUG00000011527,ENSMMUG00000005727,ENSMMUG00000048207
GO:0007409	axonogenesis	biological_process	0.14752	1	14	524	321	18463	ENSMMUG00000012182,ENSMMUG00000010695,ENSMMUG00000001661,ENSMMUG00000022198,ENSMMUG00000017230,ENSMMUG00000023674,ENSMMUG00000008443,ENSMMUG00000011332,ENSMMUG00000018963,ENSMMUG00000014131,ENSMMUG00000017496,ENSMMUG00000013100,ENSMMUG00000013272,ENSMMUG00000011607
GO:2001259	positive regulation of cation channel activity	biological_process	0.14769	1	2	524	21	18463	ENSMMUG00000014526,ENSMMUG00000021787
GO:0097512	cardiac myofibril	cellular_component	0.14788	1	1	524	5	18463	ENSMMUG00000002347
GO:0009268	response to pH	biological_process	0.1479	1	2	524	22	18463	ENSMMUG00000012840,ENSMMUG00000010342
GO:0051099	positive regulation of binding	biological_process	0.14792	1	6	524	115	18463	ENSMMUG00000012486,ENSMMUG00000000730,ENSMMUG00000002923,ENSMMUG00000008379,ENSMMUG00000008245,ENSMMUG00000011527
GO:0031461	cullin-RING ubiquitin ligase complex	cellular_component	0.14808	1	7	524	139	18463	ENSMMUG00000017610,ENSMMUG00000018596,ENSMMUG00000008326,ENSMMUG00000019870,ENSMMUG00000007875,ENSMMUG00000019145,ENSMMUG00000004974
GO:0002249	lymphocyte anergy	biological_process	0.14814	1	1	524	5	18463	ENSMMUG00000017593
GO:0002667	regulation of T cell anergy	biological_process	0.14814	1	1	524	5	18463	ENSMMUG00000017593
GO:0002870	T cell anergy	biological_process	0.14814	1	1	524	5	18463	ENSMMUG00000017593
GO:0002911	regulation of lymphocyte anergy	biological_process	0.14814	1	1	524	5	18463	ENSMMUG00000017593
GO:0002757	immune response-activating signal transduction	biological_process	0.14823	1	12	524	289	18463	ENSMMUG00000003907,ENSMMUG00000008742,ENSMMUG00000011459,ENSMMUG00000020847,ENSMMUG00000017593,ENSMMUG00000047772,ENSMMUG00000019206,ENSMMUG00000022198,ENSMMUG00000013803,ENSMMUG00000022994,ENSMMUG00000002630,ENSMMUG00000002043
GO:0001501	skeletal system development	biological_process	0.14832	1	15	524	362	18463	ENSMMUG00000000537,ENSMMUG00000004401,ENSMMUG00000003902,ENSMMUG00000003942,ENSMMUG00000022546,ENSMMUG00000000556,ENSMMUG00000047327,ENSMMUG00000023479,ENSMMUG00000004475,ENSMMUG00000004626,ENSMMUG00000012486,ENSMMUG00000016696,ENSMMUG00000007754,ENSMMUG00000008338,ENSMMUG00000014526
GO:0035591	signaling adaptor activity	molecular_function	0.14856	1	3	524	42	18463	ENSMMUG00000017496,ENSMMUG00000000605,ENSMMUG00000017150
GO:0002828	regulation of type 2 immune response	biological_process	0.14913	1	2	524	23	18463	ENSMMUG00000012486,ENSMMUG00000002043
GO:0072659	protein localization to plasma membrane	biological_process	0.14914	1	10	524	213	18463	ENSMMUG00000008176,ENSMMUG00000011459,ENSMMUG00000040675,ENSMMUG00000005985,ENSMMUG00000001661,ENSMMUG00000048207,ENSMMUG00000007754,ENSMMUG00000011317,ENSMMUG00000002043,ENSMMUG00000021787
GO:0004568	chitinase activity	molecular_function	0.14937	1	1	524	5	18463	ENSMMUG00000008709
GO:0006030	chitin metabolic process	biological_process	0.14937	1	1	524	5	18463	ENSMMUG00000008709
GO:0006032	chitin catabolic process	biological_process	0.14937	1	1	524	5	18463	ENSMMUG00000008709
GO:0008432	JUN kinase binding	molecular_function	0.14963	1	1	524	5	18463	ENSMMUG00000017496
GO:0006879	cellular iron ion homeostasis	biological_process	0.14968	1	3	524	49	18463	ENSMMUG00000011288,ENSMMUG00000000151,ENSMMUG00000018907
GO:0030301	cholesterol transport	biological_process	0.15016	1	4	524	69	18463	ENSMMUG00000016126,ENSMMUG00000015598,ENSMMUG00000001538,ENSMMUG00000003357
GO:0097255	R2TP complex	cellular_component	0.15029	1	1	524	5	18463	ENSMMUG00000022116
GO:0034620	cellular response to unfolded protein	biological_process	0.15038	1	4	524	72	18463	ENSMMUG00000018781,ENSMMUG00000001350,ENSMMUG00000041958,ENSMMUG00000003907
GO:0097427	microtubule bundle	cellular_component	0.15092	1	1	524	5	18463	ENSMMUG00000014131
GO:1901626	regulation of postsynaptic membrane organization	biological_process	0.15113	1	1	524	6	18463	ENSMMUG00000013100
GO:0051715	cytolysis in other organism	biological_process	0.15119	1	1	524	6	18463	ENSMMUG00000008742
GO:0043654	recognition of apoptotic cell	biological_process	0.15121	1	1	524	5	18463	ENSMMUG00000018322
GO:0006575	cellular modified amino acid metabolic process	biological_process	0.15127	1	8	524	178	18463	ENSMMUG00000014910,ENSMMUG00000001522,ENSMMUG00000013188,ENSMMUG00000017940,ENSMMUG00000006130,ENSMMUG00000022437,ENSMMUG00000001197,ENSMMUG00000000737
GO:1904668	positive regulation of ubiquitin protein ligase activity	biological_process	0.15138	1	1	524	5	18463	ENSMMUG00000019870
GO:0015643	toxic substance binding	molecular_function	0.15154	1	1	524	5	18463	ENSMMUG00000010194
GO:0001504	neurotransmitter uptake	biological_process	0.15158	1	2	524	21	18463	ENSMMUG00000018963,ENSMMUG00000009470
GO:0090240	positive regulation of histone H4 acetylation	biological_process	0.15159	1	1	524	5	18463	ENSMMUG00000022116
GO:0017111	nucleoside-triphosphatase activity	molecular_function	0.15181	1	30	524	832	18463	ENSMMUG00000006803,ENSMMUG00000022520,ENSMMUG00000011580,ENSMMUG00000022010,ENSMMUG00000005921,ENSMMUG00000001037,ENSMMUG00000020974,ENSMMUG00000043400,ENSMMUG00000013651,ENSMMUG00000008890,ENSMMUG00000006980,ENSMMUG00000006070,ENSMMUG00000001040,ENSMMUG00000017427,ENSMMUG00000017134,ENSMMUG00000008837,ENSMMUG00000020394,ENSMMUG00000015204,ENSMMUG00000011332,ENSMMUG00000003957,ENSMMUG00000042728,…
GO:0042119	neutrophil activation	biological_process	0.15199	1	2	524	22	18463	ENSMMUG00000022041,ENSMMUG00000000951
GO:0061462	protein localization to lysosome	biological_process	0.15206	1	2	524	21	18463	ENSMMUG00000023674,ENSMMUG00000002043
GO:0005539	glycosaminoglycan binding	molecular_function	0.15221	1	7	524	141	18463	ENSMMUG00000045298,ENSMMUG00000003902,ENSMMUG00000000556,ENSMMUG00000012743,ENSMMUG00000028948,ENSMMUG00000017163,ENSMMUG00000008742
GO:0019784	NEDD8-specific protease activity	molecular_function	0.1523	1	1	524	5	18463	ENSMMUG00000000478
GO:0051345	positive regulation of hydrolase activity	biological_process	0.1524	1	21	524	525	18463	ENSMMUG00000014166,ENSMMUG00000002808,ENSMMUG00000015072,ENSMMUG00000015911,ENSMMUG00000002218,ENSMMUG00000011459,ENSMMUG00000011332,ENSMMUG00000003533,ENSMMUG00000015301,ENSMMUG00000048302,ENSMMUG00000009786,ENSMMUG00000001228,ENSMMUG00000018335,ENSMMUG00000023390,ENSMMUG00000018600,ENSMMUG00000003907,ENSMMUG00000020020,ENSMMUG00000008245,ENSMMUG00000014603,ENSMMUG00000001820,ENSMMUG00000005502
GO:0030104	water homeostasis	biological_process	0.15244	1	3	524	44	18463	ENSMMUG00000003314,ENSMMUG00000001535,ENSMMUG00000003942
GO:0061629	RNA polymerase II sequence-specific DNA binding transcription factor binding	molecular_function	0.15246	1	1	524	5	18463	ENSMMUG00000020032
GO:0043177	organic acid binding	molecular_function	0.15248	1	8	524	165	18463	ENSMMUG00000012486,ENSMMUG00000001661,ENSMMUG00000017617,ENSMMUG00000006130,ENSMMUG00000014704,ENSMMUG00000001197,ENSMMUG00000008245,ENSMMUG00000019993
GO:1902275	regulation of chromatin organization	biological_process	0.15253	1	7	524	137	18463	ENSMMUG00000022116,ENSMMUG00000015800,ENSMMUG00000009041,ENSMMUG00000019621,ENSMMUG00000048630,ENSMMUG00000008281,ENSMMUG00000008323
GO:0006868	glutamine transport	biological_process	0.15254	1	1	524	5	18463	ENSMMUG00000010342
GO:0015186	L-glutamine transmembrane transporter activity	molecular_function	0.15254	1	1	524	5	18463	ENSMMUG00000010342
GO:0090306	spindle assembly involved in meiosis	biological_process	0.15288	1	1	524	5	18463	ENSMMUG00000021842
GO:0042398	cellular modified amino acid biosynthetic process	biological_process	0.15289	1	3	524	49	18463	ENSMMUG00000022437,ENSMMUG00000017940,ENSMMUG00000000737
GO:0006029	proteoglycan metabolic process	biological_process	0.15294	1	4	524	65	18463	ENSMMUG00000017163,ENSMMUG00000019663,ENSMMUG00000012743,ENSMMUG00000017226
GO:0061484	hematopoietic stem cell homeostasis	biological_process	0.15303	1	1	524	5	18463	ENSMMUG00000023190
GO:0051852	disruption by host of symbiont cells	biological_process	0.15305	1	1	524	7	18463	ENSMMUG00000028948
GO:0051873	killing by host of symbiont cells	biological_process	0.15305	1	1	524	7	18463	ENSMMUG00000028948
GO:0030511	positive regulation of transforming growth factor beta receptor signaling pathway	biological_process	0.15307	1	2	524	25	18463	ENSMMUG00000005729,ENSMMUG00000022198
GO:1903846	positive regulation of cellular response to transforming growth factor beta stimulus	biological_process	0.15307	1	2	524	25	18463	ENSMMUG00000005729,ENSMMUG00000022198
GO:2000117	negative regulation of cysteine-type endopeptidase activity	biological_process	0.15311	1	4	524	70	18463	ENSMMUG00000009229,ENSMMUG00000022116,ENSMMUG00000008338,ENSMMUG00000014910
GO:0000775	chromosome, centromeric region	cellular_component	0.15318	1	7	524	139	18463	ENSMMUG00000014166,ENSMMUG00000011659,ENSMMUG00000003950,ENSMMUG00000021221,ENSMMUG00000007802,ENSMMUG00000003631,ENSMMUG00000008281
GO:0005509	calcium ion binding	molecular_function	0.15378	1	23	524	587	18463	ENSMMUG00000022010,ENSMMUG00000019012,ENSMMUG00000003904,ENSMMUG00000022437,ENSMMUG00000014292,ENSMMUG00000018600,ENSMMUG00000013100,ENSMMUG00000020277,ENSMMUG00000001661,ENSMMUG00000000730,ENSMMUG00000015931,ENSMMUG00000012392,ENSMMUG00000023479,ENSMMUG00000002347,ENSMMUG00000000283,ENSMMUG00000006225,ENSMMUG00000003902,ENSMMUG00000000137,ENSMMUG00000007754,ENSMMUG00000047960,ENSMMUG00000017163,…
GO:0003190	atrioventricular valve formation	biological_process	0.15385	1	1	524	5	18463	ENSMMUG00000007754
GO:0003382	epithelial cell morphogenesis	biological_process	0.15388	1	3	524	43	18463	ENSMMUG00000048630,ENSMMUG00000022546,ENSMMUG00000018963
GO:0072675	osteoclast fusion	biological_process	0.15451	1	1	524	5	18463	ENSMMUG00000002043
GO:0045348	positive regulation of MHC class II biosynthetic process	biological_process	0.15479	1	1	524	6	18463	ENSMMUG00000028948
GO:0010876	lipid localization	biological_process	0.15479	1	12	524	281	18463	ENSMMUG00000001538,ENSMMUG00000013875,ENSMMUG00000003357,ENSMMUG00000016126,ENSMMUG00000015931,ENSMMUG00000015598,ENSMMUG00000043781,ENSMMUG00000009126,ENSMMUG00000018299,ENSMMUG00000018907,ENSMMUG00000022869,ENSMMUG00000002453
GO:1903671	negative regulation of sprouting angiogenesis	biological_process	0.15479	1	2	524	21	18463	ENSMMUG00000014603,ENSMMUG00000004811
GO:0032119	sequestering of zinc ion	biological_process	0.1548	1	1	524	5	18463	ENSMMUG00000015663
GO:0050671	positive regulation of lymphocyte proliferation	biological_process	0.1548	1	5	524	91	18463	ENSMMUG00000002043,ENSMMUG00000017593,ENSMMUG00000018940,ENSMMUG00000000730,ENSMMUG00000021650
GO:0098576	lumenal side of membrane	cellular_component	0.15483	1	1	524	5	18463	ENSMMUG00000000453
GO:0048003	antigen processing and presentation of lipid antigen via MHC class Ib	biological_process	0.15486	1	1	524	6	18463	ENSMMUG00000015663
GO:0048007	antigen processing and presentation, exogenous lipid antigen via MHC class Ib	biological_process	0.15486	1	1	524	6	18463	ENSMMUG00000015663
GO:0030212	hyaluronan metabolic process	biological_process	0.15499	1	2	524	22	18463	ENSMMUG00000014523,ENSMMUG00000014520
GO:0046323	glucose import	biological_process	0.15501	1	3	524	44	18463	ENSMMUG00000010887,ENSMMUG00000005432,ENSMMUG00000019993
GO:0043435	response to corticotropin-releasing hormone	biological_process	0.15514	1	1	524	5	18463	ENSMMUG00000011607
GO:0071376	cellular response to corticotropin-releasing hormone stimulus	biological_process	0.15514	1	1	524	5	18463	ENSMMUG00000011607
GO:0000798	nuclear cohesin complex	cellular_component	0.15517	1	1	524	5	18463	ENSMMUG00000018159
GO:0034991	nuclear meiotic cohesin complex	cellular_component	0.15517	1	1	524	5	18463	ENSMMUG00000018159
GO:1903035	negative regulation of response to wounding	biological_process	0.15521	1	7	524	144	18463	ENSMMUG00000022240,ENSMMUG00000000261,ENSMMUG00000013803,ENSMMUG00000021447,ENSMMUG00000015598,ENSMMUG00000000151,ENSMMUG00000003618
GO:0006023	aminoglycan biosynthetic process	biological_process	0.15522	1	3	524	46	18463	ENSMMUG00000017226,ENSMMUG00000014347,ENSMMUG00000019663
GO:0005527	macrolide binding	molecular_function	0.15531	1	1	524	5	18463	ENSMMUG00000007405
GO:0005528	FK506 binding	molecular_function	0.15531	1	1	524	5	18463	ENSMMUG00000007405
GO:0061512	protein localization to cilium	biological_process	0.15531	1	3	524	41	18463	ENSMMUG00000001187,ENSMMUG00000008400,ENSMMUG00000022888
GO:0043412	macromolecule modification	biological_process	0.15537	1	113	524	3426	18463	ENSMMUG00000022437,ENSMMUG00000020674,ENSMMUG00000016085,ENSMMUG00000008245,ENSMMUG00000002680,ENSMMUG00000010934,ENSMMUG00000012486,ENSMMUG00000002043,ENSMMUG00000016539,ENSMMUG00000019392,ENSMMUG00000005727,ENSMMUG00000005307,ENSMMUG00000043281,ENSMMUG00000014131,ENSMMUG00000038918,ENSMMUG00000022198,ENSMMUG00000010547,ENSMMUG00000010660,ENSMMUG00000016450,ENSMMUG00000000217,ENSMMUG00000003907,…
GO:0002118	aggressive behavior	biological_process	0.15541	1	1	524	5	18463	ENSMMUG00000006931
GO:0070245	positive regulation of thymocyte apoptotic process	biological_process	0.15544	1	1	524	5	18463	ENSMMUG00000023033
GO:0007049	cell cycle	biological_process	0.15551	1	43	524	1198	18463	ENSMMUG00000048630,ENSMMUG00000023550,ENSMMUG00000018159,ENSMMUG00000006980,ENSMMUG00000012486,ENSMMUG00000010934,ENSMMUG00000005432,ENSMMUG00000008245,ENSMMUG00000021842,ENSMMUG00000003631,ENSMMUG00000008931,ENSMMUG00000002808,ENSMMUG00000020258,ENSMMUG00000017610,ENSMMUG00000022198,ENSMMUG00000001040,ENSMMUG00000004974,ENSMMUG00000006265,ENSMMUG00000018329,ENSMMUG00000019870,ENSMMUG00000022878,…
GO:0060462	lung lobe development	biological_process	0.15582	1	1	524	5	18463	ENSMMUG00000048630
GO:0060463	lung lobe morphogenesis	biological_process	0.15582	1	1	524	5	18463	ENSMMUG00000048630
GO:1902229	regulation of intrinsic apoptotic signaling pathway in response to DNA damage	biological_process	0.15584	1	2	524	23	18463	ENSMMUG00000018367,ENSMMUG00000005985
GO:0032673	regulation of interleukin-4 production	biological_process	0.15607	1	2	524	22	18463	ENSMMUG00000017593,ENSMMUG00000012486
GO:0005168	neurotrophin TRKA receptor binding	molecular_function	0.15629	1	1	524	5	18463	ENSMMUG00000006581
GO:0009311	oligosaccharide metabolic process	biological_process	0.15636	1	3	524	44	18463	ENSMMUG00000013814,ENSMMUG00000022869,ENSMMUG00000000283
GO:0048254	snoRNA localization	biological_process	0.15638	1	1	524	6	18463	ENSMMUG00000022116
GO:0061136	regulation of proteasomal protein catabolic process	biological_process	0.1564	1	8	524	175	18463	ENSMMUG00000010122,ENSMMUG00000011659,ENSMMUG00000005729,ENSMMUG00000007972,ENSMMUG00000047327,ENSMMUG00000018329,ENSMMUG00000018978,ENSMMUG00000005192
GO:0033674	positive regulation of kinase activity	biological_process	0.15649	1	16	524	389	18463	ENSMMUG00000017214,ENSMMUG00000002680,ENSMMUG00000017496,ENSMMUG00000019223,ENSMMUG00000002043,ENSMMUG00000045352,ENSMMUG00000028948,ENSMMUG00000011527,ENSMMUG00000006581,ENSMMUG00000011459,ENSMMUG00000000605,ENSMMUG00000022116,ENSMMUG00000023033,ENSMMUG00000004419,ENSMMUG00000013140,ENSMMUG00000022198
GO:0018126	protein hydroxylation	biological_process	0.15649	1	2	524	21	18463	ENSMMUG00000006130,ENSMMUG00000001197
GO:0035966	response to topologically incorrect protein	biological_process	0.15651	1	5	524	97	18463	ENSMMUG00000001350,ENSMMUG00000041958,ENSMMUG00000008672,ENSMMUG00000003907,ENSMMUG00000018781
GO:1990564	protein polyufmylation	biological_process	0.15653	1	1	524	6	18463	ENSMMUG00000047327
GO:1990592	protein K69-linked ufmylation	biological_process	0.15653	1	1	524	6	18463	ENSMMUG00000047327
GO:0042289	MHC class II protein binding	molecular_function	0.15664	1	1	524	5	18463	ENSMMUG00000002043
GO:0004897	ciliary neurotrophic factor receptor activity	molecular_function	0.15666	1	1	524	5	18463	ENSMMUG00000020780
GO:0000393	spliceosomal conformational changes to generate catalytic conformation	biological_process	0.15672	1	1	524	5	18463	ENSMMUG00000011580
GO:0035235	ionotropic glutamate receptor signaling pathway	biological_process	0.15684	1	2	524	21	18463	ENSMMUG00000001661,ENSMMUG00000017427
GO:0043313	regulation of neutrophil degranulation	biological_process	0.15685	1	1	524	5	18463	ENSMMUG00000000951
GO:0046640	regulation of alpha-beta T cell proliferation	biological_process	0.15687	1	2	524	22	18463	ENSMMUG00000002043,ENSMMUG00000017593
GO:0060760	positive regulation of response to cytokine stimulus	biological_process	0.15695	1	3	524	43	18463	ENSMMUG00000011527,ENSMMUG00000002680,ENSMMUG00000017150
GO:0098735	positive regulation of the force of heart contraction	biological_process	0.15696	1	1	524	5	18463	ENSMMUG00000002347
GO:0060993	kidney morphogenesis	biological_process	0.15698	1	4	524	70	18463	ENSMMUG00000048630,ENSMMUG00000003533,ENSMMUG00000007754,ENSMMUG00000018963
GO:0002666	positive regulation of T cell tolerance induction	biological_process	0.15707	1	1	524	5	18463	ENSMMUG00000017593
GO:0001964	startle response	biological_process	0.15711	1	2	524	22	18463	ENSMMUG00000014704,ENSMMUG00000001661
GO:1901700	response to oxygen-containing compound	biological_process	0.15717	1	32	524	869	18463	ENSMMUG00000005985,ENSMMUG00000014603,ENSMMUG00000003942,ENSMMUG00000023143,ENSMMUG00000002453,ENSMMUG00000004475,ENSMMUG00000003314,ENSMMUG00000019993,ENSMMUG00000022116,ENSMMUG00000004467,ENSMMUG00000004419,ENSMMUG00000015598,ENSMMUG00000012167,ENSMMUG00000002371,ENSMMUG00000021447,ENSMMUG00000004591,ENSMMUG00000018367,ENSMMUG00000004762,ENSMMUG00000011607,ENSMMUG00000001661,ENSMMUG00000012486,…
GO:0050291	sphingosine N-acyltransferase activity	molecular_function	0.15719	1	1	524	5	18463	ENSMMUG00000011178
GO:1902686	mitochondrial outer membrane permeabilization involved in programmed cell death	biological_process	0.15724	1	2	524	23	18463	ENSMMUG00000022010,ENSMMUG00000003907
GO:0003330	regulation of extracellular matrix constituent secretion	biological_process	0.15725	1	1	524	5	18463	ENSMMUG00000021447
GO:0002903	negative regulation of B cell apoptotic process	biological_process	0.15743	1	1	524	6	18463	ENSMMUG00000015800
GO:0048406	nerve growth factor binding	molecular_function	0.15769	1	1	524	5	18463	ENSMMUG00000014603
GO:0021536	diencephalon development	biological_process	0.15769	1	3	524	49	18463	ENSMMUG00000003907,ENSMMUG00000002651,ENSMMUG00000011607
GO:0022849	glutamate-gated calcium ion channel activity	molecular_function	0.15777	1	1	524	5	18463	ENSMMUG00000001661
GO:0000738	DNA catabolic process, exonucleolytic	biological_process	0.15787	1	1	524	5	18463	ENSMMUG00000000935
GO:0045597	positive regulation of cell differentiation	biological_process	0.15795	1	24	524	616	18463	ENSMMUG00000023479,ENSMMUG00000048630,ENSMMUG00000004179,ENSMMUG00000012486,ENSMMUG00000007811,ENSMMUG00000017496,ENSMMUG00000010934,ENSMMUG00000002680,ENSMMUG00000008379,ENSMMUG00000003907,ENSMMUG00000023033,ENSMMUG00000022824,ENSMMUG00000021447,ENSMMUG00000022198,ENSMMUG00000015072,ENSMMUG00000008338,ENSMMUG00000014131,ENSMMUG00000002923,ENSMMUG00000004401,ENSMMUG00000015663,ENSMMUG00000011332,…
GO:0031267	small GTPase binding	molecular_function	0.15796	1	12	524	268	18463	ENSMMUG00000005502,ENSMMUG00000001228,ENSMMUG00000011209,ENSMMUG00000005727,ENSMMUG00000039029,ENSMMUG00000002377,ENSMMUG00000018335,ENSMMUG00000002808,ENSMMUG00000019145,ENSMMUG00000002371,ENSMMUG00000014166,ENSMMUG00000013140
GO:0051668	localization within membrane	biological_process	0.15827	1	3	524	45	18463	ENSMMUG00000006398,ENSMMUG00000001187,ENSMMUG00000002377
GO:0021960	anterior commissure morphogenesis	biological_process	0.15831	1	1	524	5	18463	ENSMMUG00000008443
GO:0050815	phosphoserine binding	molecular_function	0.15837	1	1	524	5	18463	ENSMMUG00000008245
GO:2000323	negative regulation of glucocorticoid receptor signaling pathway	biological_process	0.15839	1	1	524	5	18463	ENSMMUG00000002453
GO:0015333	peptide:proton symporter activity	molecular_function	0.15844	1	1	524	5	18463	ENSMMUG00000014535
GO:0022897	proton-dependent peptide secondary active transmembrane transporter activity	molecular_function	0.15844	1	1	524	5	18463	ENSMMUG00000014535
GO:0090188	negative regulation of pancreatic juice secretion	biological_process	0.15845	1	1	524	5	18463	ENSMMUG00000015598
GO:0010032	meiotic chromosome condensation	biological_process	0.15848	1	1	524	5	18463	ENSMMUG00000001763
GO:0016321	female meiosis chromosome segregation	biological_process	0.15848	1	1	524	5	18463	ENSMMUG00000001763
GO:0042538	hyperosmotic salinity response	biological_process	0.15849	1	1	524	5	18463	ENSMMUG00000003942
GO:0021859	pyramidal neuron differentiation	biological_process	0.1585	1	1	524	5	18463	ENSMMUG00000002651
GO:0014731	spectrin-associated cytoskeleton	cellular_component	0.1585	1	1	524	5	18463	ENSMMUG00000000730
GO:0004656	procollagen-proline 4-dioxygenase activity	molecular_function	0.15851	1	1	524	5	18463	ENSMMUG00000006130
GO:0015888	thiamine transport	biological_process	0.15851	1	1	524	5	18463	ENSMMUG00000018031
GO:0005078	MAP-kinase scaffold activity	molecular_function	0.15851	1	1	524	5	18463	ENSMMUG00000017496
GO:0008091	spectrin	cellular_component	0.15851	1	1	524	5	18463	ENSMMUG00000000730
GO:0016933	extracellular-glycine-gated ion channel activity	molecular_function	0.15851	1	1	524	5	18463	ENSMMUG00000014704
GO:0016934	extracellular-glycine-gated chloride channel activity	molecular_function	0.15851	1	1	524	5	18463	ENSMMUG00000014704
GO:0032237	activation of store-operated calcium channel activity	biological_process	0.15851	1	1	524	5	18463	ENSMMUG00000014526
GO:0035184	histone threonine kinase activity	molecular_function	0.15851	1	1	524	5	18463	ENSMMUG00000005727
GO:0035405	histone-threonine phosphorylation	biological_process	0.15851	1	1	524	5	18463	ENSMMUG00000005727
GO:0051136	regulation of NK T cell differentiation	biological_process	0.15851	1	1	524	5	18463	ENSMMUG00000015663
GO:0061669	spontaneous neurotransmitter secretion	biological_process	0.15851	1	1	524	5	18463	ENSMMUG00000020277
GO:0086036	regulation of cardiac muscle cell membrane potential	biological_process	0.15851	1	1	524	5	18463	ENSMMUG00000017427
GO:0097443	sorting endosome	cellular_component	0.15851	1	1	524	5	18463	ENSMMUG00000005432
GO:0098814	spontaneous synaptic transmission	biological_process	0.15851	1	1	524	5	18463	ENSMMUG00000020277
GO:1901631	positive regulation of presynaptic membrane organization	biological_process	0.15851	1	1	524	5	18463	ENSMMUG00000013100
GO:1990075	periciliary membrane compartment	cellular_component	0.15851	1	1	524	5	18463	ENSMMUG00000008837
GO:0046976	histone methyltransferase activity (H3-K27 specific)	molecular_function	0.15851	1	1	524	5	18463	ENSMMUG00000019621
GO:0060576	intestinal epithelial cell development	biological_process	0.15851	1	1	524	5	18463	ENSMMUG00000022824
GO:0070728	leucine binding	molecular_function	0.15851	1	1	524	5	18463	ENSMMUG00000019993
GO:0071921	cohesin localization to chromatin	biological_process	0.15851	1	1	524	5	18463	ENSMMUG00000008931
GO:1902083	negative regulation of peptidyl-cysteine S-nitrosylation	biological_process	0.15851	1	1	524	5	18463	ENSMMUG00000019096
GO:0004563	beta-N-acetylhexosaminidase activity	molecular_function	0.15851	1	1	524	5	18463	ENSMMUG00000022869
GO:0010887	negative regulation of cholesterol storage	biological_process	0.15851	1	1	524	5	18463	ENSMMUG00000015598
GO:0035549	positive regulation of interferon-beta secretion	biological_process	0.15851	1	1	524	5	18463	ENSMMUG00000017150
GO:1990414	replication-born double-strand break repair via sister chromatid exchange	biological_process	0.15851	1	1	524	5	18463	ENSMMUG00000004467
GO:1990130	Iml1 complex	cellular_component	0.1586	1	1	524	6	18463	ENSMMUG00000023674
GO:0033499	galactose catabolic process via UDP-galactose	biological_process	0.15871	1	1	524	6	18463	ENSMMUG00000021765
GO:0033177	proton-transporting two-sector ATPase complex, proton-transporting domain	cellular_component	0.15873	1	2	524	34	18463	ENSMMUG00000023190,ENSMMUG00000019096
GO:0097191	extrinsic apoptotic signaling pathway	biological_process	0.1588	1	8	524	170	18463	ENSMMUG00000021447,ENSMMUG00000011265,ENSMMUG00000048207,ENSMMUG00000011459,ENSMMUG00000018963,ENSMMUG00000003907,ENSMMUG00000011527,ENSMMUG00000005985
GO:0019932	second-messenger-mediated signaling	biological_process	0.1589	1	9	524	201	18463	ENSMMUG00000001661,ENSMMUG00000041958,ENSMMUG00000014526,ENSMMUG00000028948,ENSMMUG00000012392,ENSMMUG00000001888,ENSMMUG00000011459,ENSMMUG00000016450,ENSMMUG00000017593
GO:0001955	blood vessel maturation	biological_process	0.15893	1	1	524	6	18463	ENSMMUG00000004475
GO:0009649	entrainment of circadian clock	biological_process	0.15902	1	2	524	24	18463	ENSMMUG00000002453,ENSMMUG00000049018
GO:1990778	protein localization to cell periphery	biological_process	0.15919	1	10	524	216	18463	ENSMMUG00000008176,ENSMMUG00000011459,ENSMMUG00000040675,ENSMMUG00000005985,ENSMMUG00000001661,ENSMMUG00000048207,ENSMMUG00000011317,ENSMMUG00000007754,ENSMMUG00000002043,ENSMMUG00000021787
GO:0070861	regulation of protein exit from endoplasmic reticulum	biological_process	0.15919	1	2	524	24	18463	ENSMMUG00000006398,ENSMMUG00000002043
GO:0034122	negative regulation of toll-like receptor signaling pathway	biological_process	0.15928	1	2	524	22	18463	ENSMMUG00000011459,ENSMMUG00000013803
GO:0030522	intracellular receptor signaling pathway	biological_process	0.15938	1	8	524	165	18463	ENSMMUG00000011607,ENSMMUG00000004401,ENSMMUG00000002453,ENSMMUG00000014111,ENSMMUG00000047327,ENSMMUG00000022994,ENSMMUG00000012486,ENSMMUG00000015598
GO:1902510	regulation of apoptotic DNA fragmentation	biological_process	0.15962	1	1	524	6	18463	ENSMMUG00000003907
GO:1903624	regulation of DNA catabolic process	biological_process	0.15962	1	1	524	6	18463	ENSMMUG00000003907
GO:0001657	ureteric bud development	biological_process	0.15982	1	4	524	70	18463	ENSMMUG00000018963,ENSMMUG00000007754,ENSMMUG00000012486,ENSMMUG00000003533
GO:0016023	cytoplasmic membrane-bounded vesicle	cellular_component	0.16003	1	23	524	590	18463	ENSMMUG00000007960,ENSMMUG00000005729,ENSMMUG00000017134,ENSMMUG00000013028,ENSMMUG00000023190,ENSMMUG00000002371,ENSMMUG00000048207,ENSMMUG00000011317,ENSMMUG00000023033,ENSMMUG00000021842,ENSMMUG00000000972,ENSMMUG00000006398,ENSMMUG00000009683,ENSMMUG00000012743,ENSMMUG00000007811,ENSMMUG00000005432,ENSMMUG00000022041,ENSMMUG00000001661,ENSMMUG00000013220,ENSMMUG00000028948,ENSMMUG00000000453,…
GO:0030888	regulation of B cell proliferation	biological_process	0.16007	1	3	524	44	18463	ENSMMUG00000002043,ENSMMUG00000021650,ENSMMUG00000005727
GO:0060384	innervation	biological_process	0.16011	1	2	524	22	18463	ENSMMUG00000010695,ENSMMUG00000007972
GO:0002456	T cell mediated immunity	biological_process	0.16014	1	5	524	103	18463	ENSMMUG00000021447,ENSMMUG00000014664,ENSMMUG00000002043,ENSMMUG00000011527,ENSMMUG00000045600
GO:0021537	telencephalon development	biological_process	0.16015	1	8	524	168	18463	ENSMMUG00000004467,ENSMMUG00000008443,ENSMMUG00000003907,ENSMMUG00000023674,ENSMMUG00000001008,ENSMMUG00000002651,ENSMMUG00000006931,ENSMMUG00000001661
GO:0007519	skeletal muscle tissue development	biological_process	0.16063	1	6	524	121	18463	ENSMMUG00000022240,ENSMMUG00000021787,ENSMMUG00000020703,ENSMMUG00000001121,ENSMMUG00000020032,ENSMMUG00000016696
GO:0015294	solute:cation symporter activity	molecular_function	0.1612	1	5	524	87	18463	ENSMMUG00000015158,ENSMMUG00000014535,ENSMMUG00000010935,ENSMMUG00000012167,ENSMMUG00000012742
GO:0008626	granzyme-mediated apoptotic signaling pathway	biological_process	0.16137	1	1	524	6	18463	ENSMMUG00000014381
GO:0048246	macrophage chemotaxis	biological_process	0.16143	1	2	524	23	18463	ENSMMUG00000003942,ENSMMUG00000002680
GO:0000803	sex chromosome	cellular_component	0.16159	1	2	524	23	18463	ENSMMUG00000009098,ENSMMUG00000019621
GO:0004175	endopeptidase activity	molecular_function	0.1619	1	16	524	416	18463	ENSMMUG00000023033,ENSMMUG00000005192,ENSMMUG00000000151,ENSMMUG00000000729,ENSMMUG00000004475,ENSMMUG00000000453,ENSMMUG00000018973,ENSMMUG00000016873,ENSMMUG00000028948,ENSMMUG00000039891,ENSMMUG00000015260,ENSMMUG00000003797,ENSMMUG00000037611,ENSMMUG00000000537,ENSMMUG00000009483,ENSMMUG00000014381
GO:0000506	glycosylphosphatidylinositol-N-acetylglucosaminyltransferase (GPI-GnT) complex	cellular_component	0.16218	1	1	524	7	18463	ENSMMUG00000015737
GO:0045837	negative regulation of membrane potential	biological_process	0.1624	1	1	524	6	18463	ENSMMUG00000003907
GO:0042035	regulation of cytokine biosynthetic process	biological_process	0.16242	1	4	524	73	18463	ENSMMUG00000028948,ENSMMUG00000021650,ENSMMUG00000003533,ENSMMUG00000017593
GO:0015711	organic anion transport	biological_process	0.16245	1	14	524	334	18463	ENSMMUG00000016126,ENSMMUG00000015931,ENSMMUG00000018031,ENSMMUG00000015158,ENSMMUG00000013875,ENSMMUG00000007513,ENSMMUG00000010342,ENSMMUG00000009126,ENSMMUG00000005729,ENSMMUG00000018907,ENSMMUG00000017223,ENSMMUG00000010935,ENSMMUG00000009470,ENSMMUG00000043781
GO:0048878	chemical homeostasis	biological_process	0.16256	1	30	524	808	18463	ENSMMUG00000004762,ENSMMUG00000018907,ENSMMUG00000003907,ENSMMUG00000003942,ENSMMUG00000002453,ENSMMUG00000003314,ENSMMUG00000022240,ENSMMUG00000043400,ENSMMUG00000009441,ENSMMUG00000016126,ENSMMUG00000041958,ENSMMUG00000001661,ENSMMUG00000015663,ENSMMUG00000015607,ENSMMUG00000001535,ENSMMUG00000011288,ENSMMUG00000017427,ENSMMUG00000019993,ENSMMUG00000009786,ENSMMUG00000010887,ENSMMUG00000000151,…
GO:0031503	protein complex localization	biological_process	0.16284	1	2	524	23	18463	ENSMMUG00000018879,ENSMMUG00000008837
[truncated: 4,331 more rows]
