# Supplementary material for: MicroRNA Profile of MA-104 Cell Line Associated With the Pathogenesis of Bovine Rotavirus Strain Circulated in Chinese Calves
Source: Front Microbiol. 2022 Apr 11;13:854348. doi: 10.3389/fmicb.2022.854348 (PMC9062783; doi:10.3389/fmicb.2022.854348)
Supplement: Supplementary file 2 [file Data_Sheet_2.ZIP › Supplementary tables/Table S7a-S7f/Table S7a.DEG_GO_enrichment_result.xls]

## Sheet: A0vsB0.DEG_GO_enrichment_result
GO_accession	Description	Term_type	Over_represented_pValue	Corrected_pValue	DEG_item	DEG_list	Bg_item	Bg_list	Gene_names			Supplementary Table S7a. Enriched GO analysis of the target mRNAs of the DE miRNAs in Infected versus Control group (0hpi)
GO:0044763	single-organism cellular process	biological_process	7.4268e-11	1.4415e-06	1201	1771	10747	18463	ENSMMUG00000000982,ENSMMUG00000020777,ENSMMUG00000020434,ENSMMUG00000023755,ENSMMUG00000037662,ENSMMUG00000006495,ENSMMUG00000015696,ENSMMUG00000002211,ENSMMUG00000010621,ENSMMUG00000000644,ENSMMUG00000007497,ENSMMUG00000012028,ENSMMUG00000039762,ENSMMUG00000045606,ENSMMUG00000044344,ENSMMUG00000020604,ENSMMUG00000005553,ENSMMUG00000016952,ENSMMUG00000018506,ENSMMUG00000009790,ENSMMUG00000046831,…
GO:0044699	single-organism process	biological_process	4.9752e-10	4.8282e-06	1306	1771	11925	18463	ENSMMUG00000008714,ENSMMUG00000002554,ENSMMUG00000005435,ENSMMUG00000022686,ENSMMUG00000011895,ENSMMUG00000005091,ENSMMUG00000011511,ENSMMUG00000014411,ENSMMUG00000015911,ENSMMUG00000000478,ENSMMUG00000011559,ENSMMUG00000021641,ENSMMUG00000014984,ENSMMUG00000004481,ENSMMUG00000004751,ENSMMUG00000018090,ENSMMUG00000014324,ENSMMUG00000000278,ENSMMUG00000039515,ENSMMUG00000010147,ENSMMUG00000047346,…
GO:0007275	multicellular organismal development	biological_process	9.7693e-08	0.00058892	440	1771	3428	18463	ENSMMUG00000002909,ENSMMUG00000001799,ENSMMUG00000014305,ENSMMUG00000009132,ENSMMUG00000018245,ENSMMUG00000018384,ENSMMUG00000010783,ENSMMUG00000020406,ENSMMUG00000018670,ENSMMUG00000004220,ENSMMUG00000011578,ENSMMUG00000002569,ENSMMUG00000044068,ENSMMUG00000003863,ENSMMUG00000012239,ENSMMUG00000011895,ENSMMUG00000022686,ENSMMUG00000002554,ENSMMUG00000020451,ENSMMUG00000001837,ENSMMUG00000008288,…
GO:0051128	regulation of cellular component organization	biological_process	1.2137e-07	0.00058892	259	1771	1845	18463	ENSMMUG00000002382,ENSMMUG00000006761,ENSMMUG00000007828,ENSMMUG00000028948,ENSMMUG00000045904,ENSMMUG00000023038,ENSMMUG00000000507,ENSMMUG00000000149,ENSMMUG00000031452,ENSMMUG00000001404,ENSMMUG00000004844,ENSMMUG00000017483,ENSMMUG00000046616,ENSMMUG00000046655,ENSMMUG00000018725,ENSMMUG00000016658,ENSMMUG00000004282,ENSMMUG00000014756,ENSMMUG00000022010,ENSMMUG00000021825,ENSMMUG00000014445,…
GO:0048731	system development	biological_process	1.2709e-06	0.0047389	405	1771	3169	18463	ENSMMUG00000018141,ENSMMUG00000014434,ENSMMUG00000015362,ENSMMUG00000020434,ENSMMUG00000020777,ENSMMUG00000023146,ENSMMUG00000014334,ENSMMUG00000037662,ENSMMUG00000001306,ENSMMUG00000023767,ENSMMUG00000004071,ENSMMUG00000001817,ENSMMUG00000039762,ENSMMUG00000010942,ENSMMUG00000007497,ENSMMUG00000023350,ENSMMUG00000019273,ENSMMUG00000010621,ENSMMUG00000018672,ENSMMUG00000000426,ENSMMUG00000017475,…
GO:0048856	anatomical structure development	biological_process	1.898e-06	0.0047389	490	1771	3929	18463	ENSMMUG00000003005,ENSMMUG00000021688,ENSMMUG00000039515,ENSMMUG00000017946,ENSMMUG00000015784,ENSMMUG00000008338,ENSMMUG00000023005,ENSMMUG00000023479,ENSMMUG00000008331,ENSMMUG00000000180,ENSMMUG00000013803,ENSMMUG00000018351,ENSMMUG00000003104,ENSMMUG00000016983,ENSMMUG00000019668,ENSMMUG00000020703,ENSMMUG00000016212,ENSMMUG00000017224,ENSMMUG00000007676,ENSMMUG00000005663,ENSMMUG00000003907,…
GO:0016043	cellular component organization	biological_process	1.9224e-06	0.0047389	613	1771	5207	18463	ENSMMUG00000001044,ENSMMUG00000021620,ENSMMUG00000009409,ENSMMUG00000003555,ENSMMUG00000019368,ENSMMUG00000049219,ENSMMUG00000013533,ENSMMUG00000002045,ENSMMUG00000000605,ENSMMUG00000019993,ENSMMUG00000004405,ENSMMUG00000008876,ENSMMUG00000016669,ENSMMUG00000016720,ENSMMUG00000008381,ENSMMUG00000005736,ENSMMUG00000001801,ENSMMUG00000023161,ENSMMUG00000021382,ENSMMUG00000021121,ENSMMUG00000004683,…
GO:0051130	positive regulation of cellular component organization	biological_process	1.9533e-06	0.0047389	141	1771	912	18463	ENSMMUG00000012145,ENSMMUG00000045904,ENSMMUG00000015434,ENSMMUG00000020749,ENSMMUG00000028948,ENSMMUG00000002382,ENSMMUG00000008899,ENSMMUG00000016658,ENSMMUG00000046655,ENSMMUG00000017483,ENSMMUG00000001404,ENSMMUG00000016281,ENSMMUG00000039447,ENSMMUG00000023038,ENSMMUG00000000507,ENSMMUG00000000149,ENSMMUG00000015221,ENSMMUG00000007811,ENSMMUG00000005488,ENSMMUG00000023418,ENSMMUG00000002717,…
GO:0007154	cell communication	biological_process	2.385e-06	0.0051433	554	1771	4712	18463	ENSMMUG00000007586,ENSMMUG00000000314,ENSMMUG00000017243,ENSMMUG00000004919,ENSMMUG00000017358,ENSMMUG00000006529,ENSMMUG00000006072,ENSMMUG00000005727,ENSMMUG00000020651,ENSMMUG00000018442,ENSMMUG00000017036,ENSMMUG00000008047,ENSMMUG00000016569,ENSMMUG00000019119,ENSMMUG00000002943,ENSMMUG00000007154,ENSMMUG00000001220,ENSMMUG00000003074,ENSMMUG00000015453,ENSMMUG00000008459,ENSMMUG00000012769,…
GO:0044767	single-organism developmental process	biological_process	3.2649e-06	0.005967	517	1771	4191	18463	ENSMMUG00000007098,ENSMMUG00000021249,ENSMMUG00000004843,ENSMMUG00000015482,ENSMMUG00000011506,ENSMMUG00000022824,ENSMMUG00000019605,ENSMMUG00000012952,ENSMMUG00000007052,ENSMMUG00000044736,ENSMMUG00000009097,ENSMMUG00000004280,ENSMMUG00000022632,ENSMMUG00000019518,ENSMMUG00000007022,ENSMMUG00000008833,ENSMMUG00000002923,ENSMMUG00000004122,ENSMMUG00000002424,ENSMMUG00000011245,ENSMMUG00000006421,…
GO:0050794	regulation of cellular process	biological_process	4.1968e-06	0.005967	956	1771	8600	18463	ENSMMUG00000011976,ENSMMUG00000003498,ENSMMUG00000002965,ENSMMUG00000040628,ENSMMUG00000012101,ENSMMUG00000018854,ENSMMUG00000018359,ENSMMUG00000008018,ENSMMUG00000019892,ENSMMUG00000004179,ENSMMUG00000010451,ENSMMUG00000037468,ENSMMUG00000011659,ENSMMUG00000004639,ENSMMUG00000021965,ENSMMUG00000006825,ENSMMUG00000045506,ENSMMUG00000014438,ENSMMUG00000008443,ENSMMUG00000002961,ENSMMUG00000037965,…
GO:0048523	negative regulation of cellular process	biological_process	4.292e-06	0.005967	433	1771	3477	18463	ENSMMUG00000015829,ENSMMUG00000020426,ENSMMUG00000018237,ENSMMUG00000002593,ENSMMUG00000048864,ENSMMUG00000011614,ENSMMUG00000015768,ENSMMUG00000002427,ENSMMUG00000014325,ENSMMUG00000000318,ENSMMUG00000014384,ENSMMUG00000007411,ENSMMUG00000009156,ENSMMUG00000014723,ENSMMUG00000008207,ENSMMUG00000006728,ENSMMUG00000002030,ENSMMUG00000045077,ENSMMUG00000023767,ENSMMUG00000023146,ENSMMUG00000014334,…
GO:0032502	developmental process	biological_process	4.3468e-06	0.005967	521	1771	4239	18463	ENSMMUG00000000426,ENSMMUG00000017475,ENSMMUG00000011679,ENSMMUG00000019273,ENSMMUG00000012939,ENSMMUG00000004071,ENSMMUG00000023767,ENSMMUG00000006460,ENSMMUG00000014334,ENSMMUG00000009123,ENSMMUG00000032249,ENSMMUG00000006973,ENSMMUG00000007411,ENSMMUG00000016757,ENSMMUG00000000074,ENSMMUG00000017252,ENSMMUG00000003715,ENSMMUG00000017433,ENSMMUG00000008130,ENSMMUG00000000972,ENSMMUG00000006077,…
GO:0048167	regulation of synaptic plasticity	biological_process	4.4502e-06	0.005967	31	1771	124	18463	ENSMMUG00000012101,ENSMMUG00000008169,ENSMMUG00000006442,ENSMMUG00000022059,ENSMMUG00000010536,ENSMMUG00000014384,ENSMMUG00000017433,ENSMMUG00000020651,ENSMMUG00000005729,ENSMMUG00000022891,ENSMMUG00000018442,ENSMMUG00000008714,ENSMMUG00000014756,ENSMMUG00000002965,ENSMMUG00000015512,ENSMMUG00000003149,ENSMMUG00000011741,ENSMMUG00000018519,ENSMMUG00000006421,ENSMMUG00000014334,ENSMMUG00000003610,…
GO:0050803	regulation of synapse structure or activity	biological_process	4.6301e-06	0.005967	44	1771	205	18463	ENSMMUG00000001801,ENSMMUG00000012101,ENSMMUG00000003304,ENSMMUG00000022059,ENSMMUG00000023401,ENSMMUG00000017433,ENSMMUG00000020651,ENSMMUG00000018442,ENSMMUG00000008899,ENSMMUG00000008714,ENSMMUG00000002965,ENSMMUG00000012424,ENSMMUG00000004683,ENSMMUG00000018519,ENSMMUG00000006421,ENSMMUG00000009409,ENSMMUG00000014334,ENSMMUG00000023767,ENSMMUG00000002336,ENSMMUG00000001661,ENSMMUG00000004639,…
GO:0016301	kinase activity	molecular_function	4.9189e-06	0.005967	124	1771	784	18463	ENSMMUG00000013199,ENSMMUG00000020083,ENSMMUG00000020251,ENSMMUG00000004109,ENSMMUG00000001980,ENSMMUG00000005663,ENSMMUG00000003130,ENSMMUG00000016207,ENSMMUG00000007863,ENSMMUG00000016212,ENSMMUG00000019206,ENSMMUG00000007925,ENSMMUG00000016316,ENSMMUG00000004280,ENSMMUG00000005427,ENSMMUG00000014599,ENSMMUG00000007972,ENSMMUG00000011251,ENSMMUG00000007811,ENSMMUG00000011265,ENSMMUG00000013803,…
GO:0098793	presynapse	cellular_component	6.1032e-06	0.006968	45	1771	210	18463	ENSMMUG00000021864,ENSMMUG00000003236,ENSMMUG00000000063,ENSMMUG00000009683,ENSMMUG00000002965,ENSMMUG00000005435,ENSMMUG00000038708,ENSMMUG00000012101,ENSMMUG00000021544,ENSMMUG00000045904,ENSMMUG00000019339,ENSMMUG00000018102,ENSMMUG00000023038,ENSMMUG00000001661,ENSMMUG00000005222,ENSMMUG00000003555,ENSMMUG00000021620,ENSMMUG00000017134,ENSMMUG00000005729,ENSMMUG00000000137,ENSMMUG00000023678,…
GO:0023052	signaling	biological_process	6.9642e-06	0.0075093	537	1771	4583	18463	ENSMMUG00000020508,ENSMMUG00000030597,ENSMMUG00000015784,ENSMMUG00000008338,ENSMMUG00000011251,ENSMMUG00000000180,ENSMMUG00000014051,ENSMMUG00000022838,ENSMMUG00000018351,ENSMMUG00000014166,ENSMMUG00000038629,ENSMMUG00000006087,ENSMMUG00000018940,ENSMMUG00000003907,ENSMMUG00000005663,ENSMMUG00000042155,ENSMMUG00000012917,ENSMMUG00000008714,ENSMMUG00000011702,ENSMMUG00000043527,ENSMMUG00000005091,…
GO:0051179	localization	biological_process	7.3545e-06	0.0075128	577	1771	4827	18463	ENSMMUG00000014434,ENSMMUG00000015302,ENSMMUG00000004466,ENSMMUG00000018141,ENSMMUG00000020212,ENSMMUG00000020434,ENSMMUG00000023146,ENSMMUG00000001306,ENSMMUG00000037662,ENSMMUG00000010121,ENSMMUG00000023364,ENSMMUG00000012028,ENSMMUG00000045606,ENSMMUG00000016882,ENSMMUG00000004294,ENSMMUG00000011614,ENSMMUG00000005553,ENSMMUG00000048864,ENSMMUG00000002404,ENSMMUG00000016952,ENSMMUG00000046831,…
GO:0071840	cellular component organization or biogenesis	biological_process	8.7156e-06	0.0084278	624	1771	5404	18463	ENSMMUG00000020083,ENSMMUG00000019297,ENSMMUG00000008470,ENSMMUG00000007676,ENSMMUG00000003907,ENSMMUG00000005663,ENSMMUG00000007265,ENSMMUG00000022838,ENSMMUG00000018351,ENSMMUG00000003303,ENSMMUG00000016983,ENSMMUG00000014051,ENSMMUG00000005898,ENSMMUG00000015558,ENSMMUG00000015784,ENSMMUG00000018677,ENSMMUG00000018504,ENSMMUG00000039515,ENSMMUG00000013297,ENSMMUG00000004481,ENSMMUG00000014984,…
GO:0044700	single organism signaling	biological_process	9.1187e-06	0.0084278	535	1771	4573	18463	ENSMMUG00000022989,ENSMMUG00000009106,ENSMMUG00000001776,ENSMMUG00000010647,ENSMMUG00000014726,ENSMMUG00000044736,ENSMMUG00000019839,ENSMMUG00000012952,ENSMMUG00000019605,ENSMMUG00000011506,ENSMMUG00000006049,ENSMMUG00000009048,ENSMMUG00000004843,ENSMMUG00000018584,ENSMMUG00000022589,ENSMMUG00000002373,ENSMMUG00000022994,ENSMMUG00000002630,ENSMMUG00000012963,ENSMMUG00000018519,ENSMMUG00000006421,…
GO:1902578	single-organism localization	biological_process	9.7345e-06	0.008588	420	1771	3416	18463	ENSMMUG00000021514,ENSMMUG00000013799,ENSMMUG00000007079,ENSMMUG00000003789,ENSMMUG00000044165,ENSMMUG00000002149,ENSMMUG00000005016,ENSMMUG00000010162,ENSMMUG00000005007,ENSMMUG00000022644,ENSMMUG00000017100,ENSMMUG00000010453,ENSMMUG00000004612,ENSMMUG00000019005,ENSMMUG00000011437,ENSMMUG00000031012,ENSMMUG00000011563,ENSMMUG00000023291,ENSMMUG00000048211,ENSMMUG00000017518,ENSMMUG00000044778,…
GO:0065008	regulation of biological quality	biological_process	1.029e-05	0.0086833	350	1771	2748	18463	ENSMMUG00000023550,ENSMMUG00000004236,ENSMMUG00000002124,ENSMMUG00000018872,ENSMMUG00000001748,ENSMMUG00000010337,ENSMMUG00000022938,ENSMMUG00000019159,ENSMMUG00000041186,ENSMMUG00000015694,ENSMMUG00000037663,ENSMMUG00000003304,ENSMMUG00000030785,ENSMMUG00000022059,ENSMMUG00000015054,ENSMMUG00000013402,ENSMMUG00000000525,ENSMMUG00000003957,ENSMMUG00000015249,ENSMMUG00000010164,ENSMMUG00000012424,…
GO:0051234	establishment of localization	biological_process	1.4655e-05	0.011492	449	1771	3690	18463	ENSMMUG00000005424,ENSMMUG00000015216,ENSMMUG00000006728,ENSMMUG00000000897,ENSMMUG00000001589,ENSMMUG00000014325,ENSMMUG00000016757,ENSMMUG00000002946,ENSMMUG00000015158,ENSMMUG00000015193,ENSMMUG00000017622,ENSMMUG00000014384,ENSMMUG00000009156,ENSMMUG00000040809,ENSMMUG00000004294,ENSMMUG00000002427,ENSMMUG00000015768,ENSMMUG00000005553,ENSMMUG00000005158,ENSMMUG00000007960,ENSMMUG00000004144,…
GO:0050804	modulation of synaptic transmission	biological_process	1.4803e-05	0.011492	53	1771	273	18463	ENSMMUG00000032617,ENSMMUG00000013560,ENSMMUG00000001661,ENSMMUG00000014305,ENSMMUG00000001404,ENSMMUG00000014334,ENSMMUG00000006421,ENSMMUG00000018519,ENSMMUG00000003555,ENSMMUG00000007022,ENSMMUG00000023767,ENSMMUG00000003236,ENSMMUG00000008899,ENSMMUG00000018442,ENSMMUG00000008714,ENSMMUG00000020651,ENSMMUG00000002965,ENSMMUG00000007975,ENSMMUG00000006529,ENSMMUG00000000288,ENSMMUG00000008130,…
GO:0097458	neuron part	cellular_component	1.71e-05	0.012765	139	1771	914	18463	ENSMMUG00000011328,ENSMMUG00000017134,ENSMMUG00000004844,ENSMMUG00000021578,ENSMMUG00000001661,ENSMMUG00000023038,ENSMMUG00000000507,ENSMMUG00000011333,ENSMMUG00000012233,ENSMMUG00000023096,ENSMMUG00000045904,ENSMMUG00000012145,ENSMMUG00000021544,ENSMMUG00000014485,ENSMMUG00000021393,ENSMMUG00000009683,ENSMMUG00000005122,ENSMMUG00000001896,ENSMMUG00000007255,ENSMMUG00000011009,ENSMMUG00000009022,…
GO:0044707	single-multicellular organism process	biological_process	1.8746e-05	0.013476	551	1771	4699	18463	ENSMMUG00000004447,ENSMMUG00000017274,ENSMMUG00000002993,ENSMMUG00000015512,ENSMMUG00000005491,ENSMMUG00000009014,ENSMMUG00000018025,ENSMMUG00000046631,ENSMMUG00000017100,ENSMMUG00000004612,ENSMMUG00000012185,ENSMMUG00000011563,ENSMMUG00000003493,ENSMMUG00000003128,ENSMMUG00000023567,ENSMMUG00000020173,ENSMMUG00000002991,ENSMMUG00000044603,ENSMMUG00000047880,ENSMMUG00000018456,ENSMMUG00000010623,…
GO:0032501	multicellular organismal process	biological_process	2.0891e-05	0.014481	571	1771	4889	18463	ENSMMUG00000003611,ENSMMUG00000002651,ENSMMUG00000010674,ENSMMUG00000046368,ENSMMUG00000014658,ENSMMUG00000008507,ENSMMUG00000001216,ENSMMUG00000010080,ENSMMUG00000020965,ENSMMUG00000003864,ENSMMUG00000005218,ENSMMUG00000002433,ENSMMUG00000003309,ENSMMUG00000021977,ENSMMUG00000004918,ENSMMUG00000006878,ENSMMUG00000017690,ENSMMUG00000017262,ENSMMUG00000003149,ENSMMUG00000012036,ENSMMUG00000002336,…
GO:0044765	single-organism transport	biological_process	2.4633e-05	0.016486	394	1771	3220	18463	ENSMMUG00000004789,ENSMMUG00000009409,ENSMMUG00000003555,ENSMMUG00000021620,ENSMMUG00000010935,ENSMMUG00000001044,ENSMMUG00000044500,ENSMMUG00000016695,ENSMMUG00000019993,ENSMMUG00000010784,ENSMMUG00000002045,ENSMMUG00000020186,ENSMMUG00000007534,ENSMMUG00000013249,ENSMMUG00000005736,ENSMMUG00000004477,ENSMMUG00000001801,ENSMMUG00000018359,ENSMMUG00000019892,ENSMMUG00000011779,ENSMMUG00000003498,…
GO:0044802	single-organism membrane organization	biological_process	3.2924e-05	0.021175	111	1771	727	18463	ENSMMUG00000002699,ENSMMUG00000014677,ENSMMUG00000019936,ENSMMUG00000012952,ENSMMUG00000010194,ENSMMUG00000001612,ENSMMUG00000003907,ENSMMUG00000007265,ENSMMUG00000014726,ENSMMUG00000005427,ENSMMUG00000044581,ENSMMUG00000008878,ENSMMUG00000000918,ENSMMUG00000006515,ENSMMUG00000001721,ENSMMUG00000015221,ENSMMUG00000007811,ENSMMUG00000019457,ENSMMUG00000006442,ENSMMUG00000006623,ENSMMUG00000007142,…
GO:0044456	synapse part	cellular_component	3.3821e-05	0.021175	84	1771	504	18463	ENSMMUG00000000376,ENSMMUG00000007209,ENSMMUG00000014132,ENSMMUG00000003610,ENSMMUG00000009790,ENSMMUG00000001272,ENSMMUG00000007960,ENSMMUG00000015038,ENSMMUG00000011563,ENSMMUG00000014727,ENSMMUG00000040289,ENSMMUG00000014384,ENSMMUG00000020277,ENSMMUG00000040809,ENSMMUG00000010536,ENSMMUG00000014002,ENSMMUG00000015158,ENSMMUG00000005016,ENSMMUG00000010162,ENSMMUG00000023046,ENSMMUG00000016233,…
GO:0031982	vesicle	cellular_component	3.9069e-05	0.023697	125	1771	829	18463	ENSMMUG00000017134,ENSMMUG00000004919,ENSMMUG00000011474,ENSMMUG00000011527,ENSMMUG00000011245,ENSMMUG00000002709,ENSMMUG00000004657,ENSMMUG00000028771,ENSMMUG00000023038,ENSMMUG00000001661,ENSMMUG00000017576,ENSMMUG00000018102,ENSMMUG00000000871,ENSMMUG00000015971,ENSMMUG00000045904,ENSMMUG00000021544,ENSMMUG00000008288,ENSMMUG00000004756,ENSMMUG00000015434,ENSMMUG00000038708,ENSMMUG00000017586,…
GO:0016310	phosphorylation	biological_process	4.1048e-05	0.024143	243	1771	1892	18463	ENSMMUG00000004413,ENSMMUG00000004173,ENSMMUG00000018580,ENSMMUG00000021382,ENSMMUG00000023454,ENSMMUG00000004683,ENSMMUG00000004228,ENSMMUG00000011211,ENSMMUG00000002965,ENSMMUG00000006613,ENSMMUG00000022198,ENSMMUG00000008137,ENSMMUG00000021734,ENSMMUG00000017290,ENSMMUG00000001044,ENSMMUG00000015338,ENSMMUG00000003755,ENSMMUG00000006151,ENSMMUG00000017496,ENSMMUG00000005697,ENSMMUG00000002653,…
GO:0016773	phosphotransferase activity, alcohol group as acceptor	molecular_function	4.2415e-05	0.024213	106	1771	672	18463	ENSMMUG00000020274,ENSMMUG00000016919,ENSMMUG00000004982,ENSMMUG00000018177,ENSMMUG00000010823,ENSMMUG00000015267,ENSMMUG00000020050,ENSMMUG00000000591,ENSMMUG00000016757,ENSMMUG00000014002,ENSMMUG00000002433,ENSMMUG00000023382,ENSMMUG00000002368,ENSMMUG00000002427,ENSMMUG00000011563,ENSMMUG00000003128,ENSMMUG00000023567,ENSMMUG00000010879,ENSMMUG00000002404,ENSMMUG00000013170,ENSMMUG00000008642,…
GO:0006810	transport	biological_process	4.3787e-05	0.024282	431	1771	3571	18463	ENSMMUG00000004064,ENSMMUG00000001860,ENSMMUG00000021650,ENSMMUG00000004173,ENSMMUG00000011505,ENSMMUG00000002230,ENSMMUG00000022198,ENSMMUG00000003236,ENSMMUG00000002453,ENSMMUG00000009231,ENSMMUG00000006151,ENSMMUG00000017496,ENSMMUG00000017164,ENSMMUG00000010983,ENSMMUG00000005686,ENSMMUG00000004053,ENSMMUG00000016553,ENSMMUG00000018031,ENSMMUG00000008455,ENSMMUG00000020277,ENSMMUG00000003839,…
GO:0048519	negative regulation of biological process	biological_process	4.7483e-05	0.0256	451	1771	3721	18463	ENSMMUG00000042251,ENSMMUG00000016919,ENSMMUG00000008921,ENSMMUG00000000713,ENSMMUG00000004982,ENSMMUG00000000643,ENSMMUG00000005218,ENSMMUG00000021523,ENSMMUG00000015267,ENSMMUG00000012486,ENSMMUG00000014531,ENSMMUG00000021977,ENSMMUG00000003839,ENSMMUG00000003309,ENSMMUG00000042809,ENSMMUG00000023382,ENSMMUG00000010080,ENSMMUG00000007669,ENSMMUG00000013732,ENSMMUG00000044865,ENSMMUG00000001680,…
GO:0071526	semaphorin-plexin signaling pathway	biological_process	5.2009e-05	0.027282	14	1771	39	18463	ENSMMUG00000010337,ENSMMUG00000008331,ENSMMUG00000018237,ENSMMUG00000020117,ENSMMUG00000009949,ENSMMUG00000016720,ENSMMUG00000018872,ENSMMUG00000020052,ENSMMUG00000040289,ENSMMUG00000001313,ENSMMUG00000005507,ENSMMUG00000003074,ENSMMUG00000021825,ENSMMUG00000018963
GO:0048869	cellular developmental process	biological_process	5.5792e-05	0.028497	372	1771	2975	18463	ENSMMUG00000012893,ENSMMUG00000006825,ENSMMUG00000004639,ENSMMUG00000012811,ENSMMUG00000001044,ENSMMUG00000003755,ENSMMUG00000003555,ENSMMUG00000002961,ENSMMUG00000014438,ENSMMUG00000045506,ENSMMUG00000008443,ENSMMUG00000017430,ENSMMUG00000002965,ENSMMUG00000021255,ENSMMUG00000011211,ENSMMUG00000004683,ENSMMUG00000011976,ENSMMUG00000019892,ENSMMUG00000016720,ENSMMUG00000016669,ENSMMUG00000008018,…
GO:0007409	axonogenesis	biological_process	6.2008e-05	0.030859	58	1771	321	18463	ENSMMUG00000020117,ENSMMUG00000004882,ENSMMUG00000014131,ENSMMUG00000003304,ENSMMUG00000012314,ENSMMUG00000013272,ENSMMUG00000016720,ENSMMUG00000005507,ENSMMUG00000022198,ENSMMUG00000020451,ENSMMUG00000012424,ENSMMUG00000023350,ENSMMUG00000004683,ENSMMUG00000022686,ENSMMUG00000002965,ENSMMUG00000011211,ENSMMUG00000014334,ENSMMUG00000022938,ENSMMUG00000008443,ENSMMUG00000006421,ENSMMUG00000018245,…
GO:0050789	regulation of biological process	biological_process	6.9406e-05	0.032925	994	1771	9097	18463	ENSMMUG00000020050,ENSMMUG00000005123,ENSMMUG00000020560,ENSMMUG00000011526,ENSMMUG00000021808,ENSMMUG00000022728,ENSMMUG00000007342,ENSMMUG00000014002,ENSMMUG00000045256,ENSMMUG00000022580,ENSMMUG00000016233,ENSMMUG00000015279,ENSMMUG00000018963,ENSMMUG00000040973,ENSMMUG00000018954,ENSMMUG00000010433,ENSMMUG00000005217,ENSMMUG00000006727,ENSMMUG00000010886,ENSMMUG00000029174,ENSMMUG00000023377,…
GO:0030425	dendrite	cellular_component	7.1991e-05	0.032925	52	1771	287	18463	ENSMMUG00000001776,ENSMMUG00000006442,ENSMMUG00000010536,ENSMMUG00000014384,ENSMMUG00000006931,ENSMMUG00000005729,ENSMMUG00000002302,ENSMMUG00000022891,ENSMMUG00000011297,ENSMMUG00000018299,ENSMMUG00000020274,ENSMMUG00000015784,ENSMMUG00000002993,ENSMMUG00000014677,ENSMMUG00000007676,ENSMMUG00000014132,ENSMMUG00000014658,ENSMMUG00000007255,ENSMMUG00000004696,ENSMMUG00000041404,ENSMMUG00000007209,…
GO:0035556	intracellular signal transduction	biological_process	7.2241e-05	0.032925	262	1771	2014	18463	ENSMMUG00000016985,ENSMMUG00000040829,ENSMMUG00000001748,ENSMMUG00000023550,ENSMMUG00000012400,ENSMMUG00000021945,ENSMMUG00000019159,ENSMMUG00000011418,ENSMMUG00000012216,ENSMMUG00000007293,ENSMMUG00000012424,ENSMMUG00000001793,ENSMMUG00000003957,ENSMMUG00000044603,ENSMMUG00000002991,ENSMMUG00000022159,ENSMMUG00000048566,ENSMMUG00000040289,ENSMMUG00000011437,ENSMMUG00000012185,ENSMMUG00000023567,…
GO:0043227	membrane-bounded organelle	cellular_component	7.4022e-05	0.032925	967	1771	8925	18463	ENSMMUG00000045506,ENSMMUG00000014438,ENSMMUG00000013383,ENSMMUG00000012860,ENSMMUG00000012811,ENSMMUG00000016695,ENSMMUG00000003755,ENSMMUG00000004639,ENSMMUG00000006929,ENSMMUG00000001291,ENSMMUG00000011659,ENSMMUG00000037468,ENSMMUG00000008946,ENSMMUG00000012101,ENSMMUG00000018854,ENSMMUG00000008018,ENSMMUG00000010451,ENSMMUG00000019339,ENSMMUG00000018359,ENSMMUG00000011779,ENSMMUG00000011976,…
GO:0007267	cell-cell signaling	biological_process	7.4642e-05	0.032925	105	1771	701	18463	ENSMMUG00000008169,ENSMMUG00000015628,ENSMMUG00000006442,ENSMMUG00000000137,ENSMMUG00000014756,ENSMMUG00000016207,ENSMMUG00000011741,ENSMMUG00000001980,ENSMMUG00000019605,ENSMMUG00000012952,ENSMMUG00000009048,ENSMMUG00000008430,ENSMMUG00000005122,ENSMMUG00000004843,ENSMMUG00000007972,ENSMMUG00000018351,ENSMMUG00000005427,ENSMMUG00000019206,ENSMMUG00000020703,ENSMMUG00000008130,ENSMMUG00000007506,…
GO:0061024	membrane organization	biological_process	8.0728e-05	0.03437	120	1771	830	18463	ENSMMUG00000008878,ENSMMUG00000044581,ENSMMUG00000014726,ENSMMUG00000005427,ENSMMUG00000007265,ENSMMUG00000001721,ENSMMUG00000006515,ENSMMUG00000000918,ENSMMUG00000002699,ENSMMUG00000003907,ENSMMUG00000010194,ENSMMUG00000001612,ENSMMUG00000012952,ENSMMUG00000019936,ENSMMUG00000014677,ENSMMUG00000016276,ENSMMUG00000015784,ENSMMUG00000047000,ENSMMUG00000007540,ENSMMUG00000007142,ENSMMUG00000044257,…
GO:0005886	plasma membrane	cellular_component	8.1459e-05	0.03437	413	1771	3472	18463	ENSMMUG00000012189,ENSMMUG00000014305,ENSMMUG00000011559,ENSMMUG00000032617,ENSMMUG00000017214,ENSMMUG00000045962,ENSMMUG00000013518,ENSMMUG00000018474,ENSMMUG00000001545,ENSMMUG00000011527,ENSMMUG00000013895,ENSMMUG00000013297,ENSMMUG00000018245,ENSMMUG00000001837,ENSMMUG00000020451,ENSMMUG00000007975,ENSMMUG00000016227,ENSMMUG00000008714,ENSMMUG00000022941,ENSMMUG00000011702,ENSMMUG00000003958,…
GO:0010646	regulation of cell communication	biological_process	8.8671e-05	0.036583	305	1771	2400	18463	ENSMMUG00000015735,ENSMMUG00000001272,ENSMMUG00000013414,ENSMMUG00000045482,ENSMMUG00000040385,ENSMMUG00000016096,ENSMMUG00000007209,ENSMMUG00000048630,ENSMMUG00000010433,ENSMMUG00000014132,ENSMMUG00000011910,ENSMMUG00000018973,ENSMMUG00000018963,ENSMMUG00000016233,ENSMMUG00000005729,ENSMMUG00000001313,ENSMMUG00000014618,ENSMMUG00000014002,ENSMMUG00000021808,ENSMMUG00000010536,ENSMMUG00000020050,…
GO:0006464	cellular protein modification process	biological_process	9.2357e-05	0.036583	394	1771	3265	18463	ENSMMUG00000005697,ENSMMUG00000037965,ENSMMUG00000014438,ENSMMUG00000015338,ENSMMUG00000003755,ENSMMUG00000001044,ENSMMUG00000016418,ENSMMUG00000004639,ENSMMUG00000006929,ENSMMUG00000019993,ENSMMUG00000017723,ENSMMUG00000011659,ENSMMUG00000000605,ENSMMUG00000006825,ENSMMUG00000049219,ENSMMUG00000000335,ENSMMUG00000009506,ENSMMUG00000001801,ENSMMUG00000021382,ENSMMUG00000018580,ENSMMUG00000004020,…
GO:0036211	protein modification process	biological_process	9.2357e-05	0.036583	394	1771	3265	18463	ENSMMUG00000003721,ENSMMUG00000028948,ENSMMUG00000006761,ENSMMUG00000015545,ENSMMUG00000002382,ENSMMUG00000007828,ENSMMUG00000018329,ENSMMUG00000017843,ENSMMUG00000012452,ENSMMUG00000022443,ENSMMUG00000008342,ENSMMUG00000000822,ENSMMUG00000021841,ENSMMUG00000023096,ENSMMUG00000040780,ENSMMUG00000014159,ENSMMUG00000021393,ENSMMUG00000010956,ENSMMUG00000001404,ENSMMUG00000002709,ENSMMUG00000023622,…
GO:0043231	intracellular membrane-bounded organelle	cellular_component	9.9363e-05	0.037853	960	1771	8874	18463	ENSMMUG00000002368,ENSMMUG00000021668,ENSMMUG00000004931,ENSMMUG00000005217,ENSMMUG00000006727,ENSMMUG00000010433,ENSMMUG00000014432,ENSMMUG00000007209,ENSMMUG00000029174,ENSMMUG00000010886,ENSMMUG00000023377,ENSMMUG00000022580,ENSMMUG00000045256,ENSMMUG00000010985,ENSMMUG00000006542,ENSMMUG00000015279,ENSMMUG00000020225,ENSMMUG00000011526,ENSMMUG00000003056,ENSMMUG00000042907,ENSMMUG00000020050,…
GO:0006468	protein phosphorylation	biological_process	0.00010075	0.037853	199	1771	1492	18463	ENSMMUG00000017450,ENSMMUG00000012944,ENSMMUG00000017274,ENSMMUG00000020274,ENSMMUG00000006728,ENSMMUG00000002149,ENSMMUG00000010823,ENSMMUG00000023046,ENSMMUG00000018177,ENSMMUG00000014384,ENSMMUG00000016757,ENSMMUG00000011563,ENSMMUG00000020415,ENSMMUG00000012185,ENSMMUG00000006904,ENSMMUG00000011437,ENSMMUG00000040289,ENSMMUG00000002404,ENSMMUG00000003128,ENSMMUG00000023567,ENSMMUG00000002593,…
GO:0065007	biological regulation	biological_process	0.00010142	0.037853	1040	1771	9569	18463	ENSMMUG00000039515,ENSMMUG00000047346,ENSMMUG00000015784,ENSMMUG00000030597,ENSMMUG00000005898,ENSMMUG00000005456,ENSMMUG00000022838,ENSMMUG00000003357,ENSMMUG00000014166,ENSMMUG00000006087,ENSMMUG00000000092,ENSMMUG00000017224,ENSMMUG00000003907,ENSMMUG00000010646,ENSMMUG00000019297,ENSMMUG00000008714,ENSMMUG00000002554,ENSMMUG00000005435,ENSMMUG00000022686,ENSMMUG00000005091,ENSMMUG00000023006,…
GO:0005515	protein binding	molecular_function	0.00010446	0.038252	822	1771	7328	18463	ENSMMUG00000013297,ENSMMUG00000003598,ENSMMUG00000014324,ENSMMUG00000004751,ENSMMUG00000004481,ENSMMUG00000021641,ENSMMUG00000032617,ENSMMUG00000000478,ENSMMUG00000015971,ENSMMUG00000016848,ENSMMUG00000022771,ENSMMUG00000017473,ENSMMUG00000042706,ENSMMUG00000046573,ENSMMUG00000007335,ENSMMUG00000014411,ENSMMUG00000009151,ENSMMUG00000023006,ENSMMUG00000022686,ENSMMUG00000005435,ENSMMUG00000002554,…
GO:0030154	cell differentiation	biological_process	0.00010746	0.038623	334	1771	2668	18463	ENSMMUG00000009337,ENSMMUG00000048265,ENSMMUG00000021145,ENSMMUG00000017527,ENSMMUG00000023582,ENSMMUG00000018299,ENSMMUG00000021545,ENSMMUG00000020052,ENSMMUG00000004804,ENSMMUG00000012182,ENSMMUG00000012585,ENSMMUG00000012141,ENSMMUG00000009195,ENSMMUG00000019457,ENSMMUG00000003074,ENSMMUG00000009895,ENSMMUG00000012477,ENSMMUG00000015453,ENSMMUG00000021244,ENSMMUG00000022395,ENSMMUG00000032429,…
GO:0023051	regulation of signaling	biological_process	0.00011045	0.038976	301	1771	2375	18463	ENSMMUG00000014002,ENSMMUG00000021808,ENSMMUG00000010536,ENSMMUG00000020050,ENSMMUG00000018973,ENSMMUG00000018963,ENSMMUG00000016233,ENSMMUG00000001313,ENSMMUG00000005729,ENSMMUG00000014618,ENSMMUG00000007209,ENSMMUG00000048630,ENSMMUG00000021257,ENSMMUG00000010433,ENSMMUG00000014132,ENSMMUG00000011910,ENSMMUG00000015735,ENSMMUG00000001272,ENSMMUG00000013414,ENSMMUG00000040385,ENSMMUG00000045482,…
GO:0098805	whole membrane	cellular_component	0.00011856	0.041091	161	1771	1137	18463	ENSMMUG00000007972,ENSMMUG00000023515,ENSMMUG00000001273,ENSMMUG00000012952,ENSMMUG00000003907,ENSMMUG00000019814,ENSMMUG00000010248,ENSMMUG00000002805,ENSMMUG00000021688,ENSMMUG00000015784,ENSMMUG00000000373,ENSMMUG00000006442,ENSMMUG00000017965,ENSMMUG00000013080,ENSMMUG00000032617,ENSMMUG00000011527,ENSMMUG00000013297,ENSMMUG00000018519,ENSMMUG00000018313,ENSMMUG00000013518,ENSMMUG00000008833,…
GO:0071944	cell periphery	cellular_component	0.00013144	0.044755	425	1771	3597	18463	ENSMMUG00000006151,ENSMMUG00000017496,ENSMMUG00000008710,ENSMMUG00000001369,ENSMMUG00000001713,ENSMMUG00000000979,ENSMMUG00000023640,ENSMMUG00000002336,ENSMMUG00000011042,ENSMMUG00000016553,ENSMMUG00000004413,ENSMMUG00000013272,ENSMMUG00000001860,ENSMMUG00000016610,ENSMMUG00000021650,ENSMMUG00000015690,ENSMMUG00000014656,ENSMMUG00000002230,ENSMMUG00000006613,ENSMMUG00000010686,ENSMMUG00000005507,…
GO:0045202	synapse	cellular_component	0.00014974	0.050109	98	1771	633	18463	ENSMMUG00000017433,ENSMMUG00000045904,ENSMMUG00000012145,ENSMMUG00000015911,ENSMMUG00000038708,ENSMMUG00000021393,ENSMMUG00000014521,ENSMMUG00000021544,ENSMMUG00000009683,ENSMMUG00000006077,ENSMMUG00000019610,ENSMMUG00000006529,ENSMMUG00000005435,ENSMMUG00000007975,ENSMMUG00000008899,ENSMMUG00000002808,ENSMMUG00000008714,ENSMMUG00000000063,ENSMMUG00000017134,ENSMMUG00000011328,ENSMMUG00000006894,…
GO:0008021	synaptic vesicle	cellular_component	0.00015776	0.051899	25	1771	109	18463	ENSMMUG00000009683,ENSMMUG00000015784,ENSMMUG00000005435,ENSMMUG00000003236,ENSMMUG00000005729,ENSMMUG00000021864,ENSMMUG00000019339,ENSMMUG00000045904,ENSMMUG00000014002,ENSMMUG00000010536,ENSMMUG00000014384,ENSMMUG00000013028,ENSMMUG00000038708,ENSMMUG00000021544,ENSMMUG00000012101,ENSMMUG00000007960,ENSMMUG00000040289,ENSMMUG00000018102,ENSMMUG00000015038,ENSMMUG00000007490,ENSMMUG00000001661,…
GO:0044309	neuron spine	cellular_component	0.00016541	0.053509	20	1771	80	18463	ENSMMUG00000014384,ENSMMUG00000010536,ENSMMUG00000019339,ENSMMUG00000013510,ENSMMUG00000012145,ENSMMUG00000018854,ENSMMUG00000002993,ENSMMUG00000015784,ENSMMUG00000008714,ENSMMUG00000022877,ENSMMUG00000005729,ENSMMUG00000007209,ENSMMUG00000014132,ENSMMUG00000014677,ENSMMUG00000019159,ENSMMUG00000002336,ENSMMUG00000007490,ENSMMUG00000001661,ENSMMUG00000011563,ENSMMUG00000032617
GO:0061564	axon development	biological_process	0.00017222	0.054799	60	1771	347	18463	ENSMMUG00000000314,ENSMMUG00000021578,ENSMMUG00000002336,ENSMMUG00000001661,ENSMMUG00000017243,ENSMMUG00000017496,ENSMMUG00000018872,ENSMMUG00000002124,ENSMMUG00000023767,ENSMMUG00000010337,ENSMMUG00000018245,ENSMMUG00000006421,ENSMMUG00000003555,ENSMMUG00000046616,ENSMMUG00000008443,ENSMMUG00000022938,ENSMMUG00000014334,ENSMMUG00000022686,ENSMMUG00000011211,ENSMMUG00000002965,ENSMMUG00000023350,…
GO:0019899	enzyme binding	molecular_function	0.00020214	0.063281	211	1771	1598	18463	ENSMMUG00000045908,ENSMMUG00000007667,ENSMMUG00000019611,ENSMMUG00000014434,ENSMMUG00000023755,ENSMMUG00000023767,ENSMMUG00000001677,ENSMMUG00000001748,ENSMMUG00000009243,ENSMMUG00000008127,ENSMMUG00000003957,ENSMMUG00000010621,ENSMMUG00000021057,ENSMMUG00000004396,ENSMMUG00000021906,ENSMMUG00000010715,ENSMMUG00000000261,ENSMMUG00000037663,ENSMMUG00000005158,ENSMMUG00000048864,ENSMMUG00000005553,…
GO:0043197	dendritic spine	cellular_component	0.00022224	0.066525	19	1771	76	18463	ENSMMUG00000007209,ENSMMUG00000014677,ENSMMUG00000014132,ENSMMUG00000019159,ENSMMUG00000032617,ENSMMUG00000007490,ENSMMUG00000001661,ENSMMUG00000002336,ENSMMUG00000011563,ENSMMUG00000019339,ENSMMUG00000012145,ENSMMUG00000013510,ENSMMUG00000014384,ENSMMUG00000010536,ENSMMUG00000018854,ENSMMUG00000002993,ENSMMUG00000015784,ENSMMUG00000008714,ENSMMUG00000005729
GO:0031175	neuron projection development	biological_process	0.00022441	0.066525	96	1771	621	18463	ENSMMUG00000016720,ENSMMUG00000013272,ENSMMUG00000011970,ENSMMUG00000003304,ENSMMUG00000011211,ENSMMUG00000002965,ENSMMUG00000004683,ENSMMUG00000023350,ENSMMUG00000019273,ENSMMUG00000012424,ENSMMUG00000022198,ENSMMUG00000005507,ENSMMUG00000017496,ENSMMUG00000023767,ENSMMUG00000002124,ENSMMUG00000001044,ENSMMUG00000018872,ENSMMUG00000003555,ENSMMUG00000010337,ENSMMUG00000014334,ENSMMUG00000022938,…
GO:0042593	glucose homeostasis	biological_process	0.00022704	0.066525	32	1771	156	18463	ENSMMUG00000014002,ENSMMUG00000005102,ENSMMUG00000017622,ENSMMUG00000021808,ENSMMUG00000006442,ENSMMUG00000017262,ENSMMUG00000007209,ENSMMUG00000012952,ENSMMUG00000032429,ENSMMUG00000016555,ENSMMUG00000014132,ENSMMUG00000013414,ENSMMUG00000002427,ENSMMUG00000019119,ENSMMUG00000002373,ENSMMUG00000003721,ENSMMUG00000022390,ENSMMUG00000010164,ENSMMUG00000002230,ENSMMUG00000011211,ENSMMUG00000018442,…
GO:0032922	circadian regulation of gene expression	biological_process	0.00023151	0.066525	14	1771	46	18463	ENSMMUG00000014334,ENSMMUG00000015829,ENSMMUG00000013297,ENSMMUG00000002569,ENSMMUG00000008771,ENSMMUG00000023377,ENSMMUG00000022859,ENSMMUG00000021808,ENSMMUG00000002453,ENSMMUG00000018329,ENSMMUG00000018025,ENSMMUG00000008921,ENSMMUG00000018930,ENSMMUG00000049018
GO:0044424	intracellular part	cellular_component	0.00023893	0.066525	1241	1771	12061	18463	ENSMMUG00000031463,ENSMMUG00000049018,ENSMMUG00000009683,ENSMMUG00000013499,ENSMMUG00000019610,ENSMMUG00000017830,ENSMMUG00000004882,ENSMMUG00000021774,ENSMMUG00000030562,ENSMMUG00000004273,ENSMMUG00000007506,ENSMMUG00000005260,ENSMMUG00000001661,ENSMMUG00000003047,ENSMMUG00000003973,ENSMMUG00000000484,ENSMMUG00000009333,ENSMMUG00000022878,ENSMMUG00000017706,ENSMMUG00000004868,ENSMMUG00000022230,…
GO:1901385	regulation of voltage-gated calcium channel activity	biological_process	0.00023949	0.066525	8	1771	17	18463	ENSMMUG00000004108,ENSMMUG00000017374,ENSMMUG00000000296,ENSMMUG00000008430,ENSMMUG00000017302,ENSMMUG00000021787,ENSMMUG00000015768,ENSMMUG00000000289
GO:0036477	somatodendritic compartment	cellular_component	0.00024198	0.066525	65	1771	396	18463	ENSMMUG00000004122,ENSMMUG00000018102,ENSMMUG00000011333,ENSMMUG00000032617,ENSMMUG00000001661,ENSMMUG00000000507,ENSMMUG00000004844,ENSMMUG00000014131,ENSMMUG00000014485,ENSMMUG00000012145,ENSMMUG00000008714,ENSMMUG00000022686,ENSMMUG00000007676,ENSMMUG00000014677,ENSMMUG00000009022,ENSMMUG00000004696,ENSMMUG00000007255,ENSMMUG00000007098,ENSMMUG00000005450,ENSMMUG00000007972,ENSMMUG00000007490,…
GO:0048522	positive regulation of cellular process	biological_process	0.0002431	0.066525	484	1771	4109	18463	ENSMMUG00000002868,ENSMMUG00000007972,ENSMMUG00000019392,ENSMMUG00000016104,ENSMMUG00000044736,ENSMMUG00000019839,ENSMMUG00000022824,ENSMMUG00000012952,ENSMMUG00000019605,ENSMMUG00000007863,ENSMMUG00000007098,ENSMMUG00000002699,ENSMMUG00000004843,ENSMMUG00000009951,ENSMMUG00000004696,ENSMMUG00000006657,ENSMMUG00000015482,ENSMMUG00000012103,ENSMMUG00000015602,ENSMMUG00000001635,ENSMMUG00000022967,…
GO:1902285	semaphorin-plexin signaling pathway involved in neuron projection guidance	biological_process	0.00024624	0.066525	7	1771	13	18463	ENSMMUG00000020052,ENSMMUG00000005507,ENSMMUG00000010337,ENSMMUG00000008331,ENSMMUG00000018237,ENSMMUG00000003074,ENSMMUG00000016720
GO:0022604	regulation of cell morphogenesis	biological_process	0.00024707	0.066525	70	1771	428	18463	ENSMMUG00000048864,ENSMMUG00000003128,ENSMMUG00000004931,ENSMMUG00000040289,ENSMMUG00000023382,ENSMMUG00000011614,ENSMMUG00000003715,ENSMMUG00000014658,ENSMMUG00000019893,ENSMMUG00000048630,ENSMMUG00000047685,ENSMMUG00000018237,ENSMMUG00000018963,ENSMMUG00000015512,ENSMMUG00000022891,ENSMMUG00000020274,ENSMMUG00000019359,ENSMMUG00000009156,ENSMMUG00000019159,ENSMMUG00000014434,ENSMMUG00000002336,…
GO:0033500	carbohydrate homeostasis	biological_process	0.00025871	0.066525	32	1771	157	18463	ENSMMUG00000003721,ENSMMUG00000010164,ENSMMUG00000022390,ENSMMUG00000002230,ENSMMUG00000011211,ENSMMUG00000018442,ENSMMUG00000019734,ENSMMUG00000002453,ENSMMUG00000022198,ENSMMUG00000043269,ENSMMUG00000041958,ENSMMUG00000019119,ENSMMUG00000002373,ENSMMUG00000019993,ENSMMUG00000002045,ENSMMUG00000015302,ENSMMUG00000001044,ENSMMUG00000002653,ENSMMUG00000003555,ENSMMUG00000017262,ENSMMUG00000014002,…
GO:0016772	transferase activity, transferring phosphorus-containing groups	molecular_function	0.00025873	0.066525	131	1771	915	18463	ENSMMUG00000011265,ENSMMUG00000013803,ENSMMUG00000011251,ENSMMUG00000047346,ENSMMUG00000012103,ENSMMUG00000030597,ENSMMUG00000005663,ENSMMUG00000016207,ENSMMUG00000007863,ENSMMUG00000020251,ENSMMUG00000020083,ENSMMUG00000014599,ENSMMUG00000007972,ENSMMUG00000004280,ENSMMUG00000016212,ENSMMUG00000014131,ENSMMUG00000018584,ENSMMUG00000012917,ENSMMUG00000016874,ENSMMUG00000011895,ENSMMUG00000005091,…
GO:0045360	regulation of interleukin-1 biosynthetic process	biological_process	0.00026735	0.066525	4	1771	5	18463	ENSMMUG00000018442,ENSMMUG00000028948,ENSMMUG00000018025,ENSMMUG00000014384
GO:0045362	positive regulation of interleukin-1 biosynthetic process	biological_process	0.00026735	0.066525	4	1771	5	18463	ENSMMUG00000018442,ENSMMUG00000014384,ENSMMUG00000018025,ENSMMUG00000028948
GO:0050722	regulation of interleukin-1 beta biosynthetic process	biological_process	0.00026735	0.066525	4	1771	5	18463	ENSMMUG00000018442,ENSMMUG00000018025,ENSMMUG00000028948,ENSMMUG00000014384
GO:0050725	positive regulation of interleukin-1 beta biosynthetic process	biological_process	0.00026735	0.066525	4	1771	5	18463	ENSMMUG00000018442,ENSMMUG00000014384,ENSMMUG00000028948,ENSMMUG00000018025
GO:0004672	protein kinase activity	molecular_function	0.00027112	0.06661	89	1771	570	18463	ENSMMUG00000022198,ENSMMUG00000006613,ENSMMUG00000002965,ENSMMUG00000011211,ENSMMUG00000002211,ENSMMUG00000012424,ENSMMUG00000021382,ENSMMUG00000003304,ENSMMUG00000011418,ENSMMUG00000000117,ENSMMUG00000018672,ENSMMUG00000018141,ENSMMUG00000002336,ENSMMUG00000014434,ENSMMUG00000017723,ENSMMUG00000019159,ENSMMUG00000023755,ENSMMUG00000001748,ENSMMUG00000001044,ENSMMUG00000017290,ENSMMUG00000016919,…
GO:0043434	response to peptide hormone	biological_process	0.00033797	0.081995	37	1771	203	18463	ENSMMUG00000015628,ENSMMUG00000022922,ENSMMUG00000010705,ENSMMUG00000012167,ENSMMUG00000021808,ENSMMUG00000018961,ENSMMUG00000002371,ENSMMUG00000017527,ENSMMUG00000018025,ENSMMUG00000016276,ENSMMUG00000015784,ENSMMUG00000004108,ENSMMUG00000041696,ENSMMUG00000044603,ENSMMUG00000032429,ENSMMUG00000016555,ENSMMUG00000007209,ENSMMUG00000004756,ENSMMUG00000005736,ENSMMUG00000002373,ENSMMUG00000019119,…
GO:0010638	positive regulation of organelle organization	biological_process	0.00034364	0.082342	71	1771	448	18463	ENSMMUG00000004282,ENSMMUG00000017984,ENSMMUG00000007540,ENSMMUG00000014445,ENSMMUG00000007142,ENSMMUG00000005898,ENSMMUG00000002797,ENSMMUG00000009195,ENSMMUG00000002717,ENSMMUG00000005488,ENSMMUG00000015221,ENSMMUG00000006515,ENSMMUG00000002868,ENSMMUG00000044581,ENSMMUG00000016316,ENSMMUG00000020703,ENSMMUG00000003915,ENSMMUG00000001980,ENSMMUG00000003907,ENSMMUG00000012952,ENSMMUG00000008470,…
GO:0000244	spliceosomal tri-snRNP complex assembly	biological_process	0.00035263	0.082903	5	1771	7	18463	ENSMMUG00000014530,ENSMMUG00000022297,ENSMMUG00000015558,ENSMMUG00000000822,ENSMMUG00000004820
GO:0031988	membrane-bounded vesicle	cellular_component	0.00035453	0.082903	98	1771	658	18463	ENSMMUG00000013028,ENSMMUG00000022967,ENSMMUG00000017965,ENSMMUG00000005432,ENSMMUG00000015221,ENSMMUG00000007811,ENSMMUG00000002371,ENSMMUG00000041847,ENSMMUG00000015784,ENSMMUG00000007142,ENSMMUG00000011741,ENSMMUG00000029101,ENSMMUG00000019936,ENSMMUG00000007676,ENSMMUG00000005122,ENSMMUG00000004696,ENSMMUG00000012608,ENSMMUG00000002699,ENSMMUG00000020437,ENSMMUG00000007490,ENSMMUG00000016983,…
GO:0005829	cytosol	cellular_component	0.00035946	0.083057	347	1771	3064	18463	ENSMMUG00000022111,ENSMMUG00000010708,ENSMMUG00000000108,ENSMMUG00000010674,ENSMMUG00000046368,ENSMMUG00000001680,ENSMMUG00000009976,ENSMMUG00000021803,ENSMMUG00000008529,ENSMMUG00000000449,ENSMMUG00000012486,ENSMMUG00000003864,ENSMMUG00000005218,ENSMMUG00000001649,ENSMMUG00000000713,ENSMMUG00000020992,ENSMMUG00000003149,ENSMMUG00000001585,ENSMMUG00000016919,ENSMMUG00000021787,ENSMMUG00000002653,…
GO:0044464	cell part	cellular_component	0.00038936	0.088908	1430	1771	14111	18463	ENSMMUG00000004919,ENSMMUG00000011716,ENSMMUG00000020974,ENSMMUG00000012462,ENSMMUG00000007586,ENSMMUG00000002613,ENSMMUG00000017576,ENSMMUG00000023716,ENSMMUG00000008047,ENSMMUG00000016569,ENSMMUG00000015311,ENSMMUG00000012979,ENSMMUG00000001008,ENSMMUG00000007154,ENSMMUG00000015434,ENSMMUG00000042048,ENSMMUG00000006529,ENSMMUG00000013210,ENSMMUG00000005727,ENSMMUG00000015679,ENSMMUG00000017036,…
GO:0048513	organ development	biological_process	0.00039747	0.089704	286	1771	2298	18463	ENSMMUG00000006728,ENSMMUG00000002030,ENSMMUG00000010102,ENSMMUG00000014384,ENSMMUG00000006973,ENSMMUG00000000318,ENSMMUG00000007411,ENSMMUG00000006715,ENSMMUG00000010578,ENSMMUG00000017305,ENSMMUG00000039762,ENSMMUG00000010942,ENSMMUG00000007497,ENSMMUG00000010621,ENSMMUG00000004071,ENSMMUG00000017475,ENSMMUG00000044344,ENSMMUG00000014434,ENSMMUG00000037662,ENSMMUG00000023767,ENSMMUG00000001306,…
GO:0044089	positive regulation of cellular component biogenesis	biological_process	0.0004042	0.090173	61	1771	379	18463	ENSMMUG00000008899,ENSMMUG00000001321,ENSMMUG00000022268,ENSMMUG00000004539,ENSMMUG00000012424,ENSMMUG00000003498,ENSMMUG00000004683,ENSMMUG00000002382,ENSMMUG00000020749,ENSMMUG00000015434,ENSMMUG00000004756,ENSMMUG00000015054,ENSMMUG00000001801,ENSMMUG00000003304,ENSMMUG00000040702,ENSMMUG00000012145,ENSMMUG00000018359,ENSMMUG00000018672,ENSMMUG00000023401,ENSMMUG00000000426,ENSMMUG00000020121,…
GO:0016192	vesicle-mediated transport	biological_process	0.00042203	0.092372	149	1771	1111	18463	ENSMMUG00000000137,ENSMMUG00000000707,ENSMMUG00000015784,ENSMMUG00000030597,ENSMMUG00000013028,ENSMMUG00000044721,ENSMMUG00000019518,ENSMMUG00000013803,ENSMMUG00000000918,ENSMMUG00000007972,ENSMMUG00000014726,ENSMMUG00000011741,ENSMMUG00000011133,ENSMMUG00000004696,ENSMMUG00000005280,ENSMMUG00000000972,ENSMMUG00000005091,ENSMMUG00000012239,ENSMMUG00000020451,ENSMMUG00000008885,ENSMMUG00000008288,…
GO:0097320	membrane tubulation	biological_process	0.00042357	0.092372	8	1771	18	18463	ENSMMUG00000016281,ENSMMUG00000005427,ENSMMUG00000003498,ENSMMUG00000007142,ENSMMUG00000014677,ENSMMUG00000023163,ENSMMUG00000012145,ENSMMUG00000007811
GO:0006796	phosphate-containing compound metabolic process	biological_process	0.00042879	0.092472	318	1771	2649	18463	ENSMMUG00000005456,ENSMMUG00000011251,ENSMMUG00000000180,ENSMMUG00000013803,ENSMMUG00000008331,ENSMMUG00000030597,ENSMMUG00000047346,ENSMMUG00000049216,ENSMMUG00000010147,ENSMMUG00000012608,ENSMMUG00000020083,ENSMMUG00000008470,ENSMMUG00000003907,ENSMMUG00000005663,ENSMMUG00000016207,ENSMMUG00000016212,ENSMMUG00000020703,ENSMMUG00000003104,ENSMMUG00000021168,ENSMMUG00000012814,ENSMMUG00000009151,…
GO:0005623	cell	cellular_component	0.00043692	0.093189	1440	1771	14228	18463	ENSMMUG00000019136,ENSMMUG00000015017,ENSMMUG00000018384,ENSMMUG00000010783,ENSMMUG00000045187,ENSMMUG00000018474,ENSMMUG00000022868,ENSMMUG00000004220,ENSMMUG00000005294,ENSMMUG00000013518,ENSMMUG00000017214,ENSMMUG00000010315,ENSMMUG00000048128,ENSMMUG00000000769,ENSMMUG00000014305,ENSMMUG00000012189,ENSMMUG00000014131,ENSMMUG00000023406,ENSMMUG00000004756,ENSMMUG00000023401,ENSMMUG00000023599,…
GO:0050770	regulation of axonogenesis	biological_process	0.00044786	0.094485	27	1771	125	18463	ENSMMUG00000001661,ENSMMUG00000002336,ENSMMUG00000023382,ENSMMUG00000040289,ENSMMUG00000003074,ENSMMUG00000003128,ENSMMUG00000010337,ENSMMUG00000018237,ENSMMUG00000003555,ENSMMUG00000047685,ENSMMUG00000007676,ENSMMUG00000014658,ENSMMUG00000018872,ENSMMUG00000003715,ENSMMUG00000039515,ENSMMUG00000022198,ENSMMUG00000005507,ENSMMUG00000021825,ENSMMUG00000011211,ENSMMUG00000002965,ENSMMUG00000003304,…
GO:0010817	regulation of hormone levels	biological_process	0.00047456	0.099039	51	1771	309	18463	ENSMMUG00000000613,ENSMMUG00000012608,ENSMMUG00000007209,ENSMMUG00000004108,ENSMMUG00000048630,ENSMMUG00000014782,ENSMMUG00000012952,ENSMMUG00000029428,ENSMMUG00000016207,ENSMMUG00000020703,ENSMMUG00000019206,ENSMMUG00000013143,ENSMMUG00000002427,ENSMMUG00000014002,ENSMMUG00000021808,ENSMMUG00000017622,ENSMMUG00000015628,ENSMMUG00000006442,ENSMMUG00000012141,ENSMMUG00000005016,ENSMMUG00000003056,…
GO:0051716	cellular response to stimulus	biological_process	0.00048358	0.099848	613	1771	5503	18463	ENSMMUG00000022973,ENSMMUG00000049147,ENSMMUG00000016122,ENSMMUG00000007411,ENSMMUG00000016757,ENSMMUG00000010705,ENSMMUG00000021216,ENSMMUG00000005424,ENSMMUG00000018325,ENSMMUG00000023767,ENSMMUG00000045077,ENSMMUG00000014334,ENSMMUG00000006460,ENSMMUG00000019482,ENSMMUG00000009123,ENSMMUG00000021279,ENSMMUG00000023286,ENSMMUG00000020134,ENSMMUG00000011679,ENSMMUG00000000426,ENSMMUG00000000261,…
GO:0007399	nervous system development	biological_process	0.00049517	0.10089	198	1771	1509	18463	ENSMMUG00000000376,ENSMMUG00000003715,ENSMMUG00000010934,ENSMMUG00000018237,ENSMMUG00000022159,ENSMMUG00000044603,ENSMMUG00000047685,ENSMMUG00000046831,ENSMMUG00000006618,ENSMMUG00000002404,ENSMMUG00000048864,ENSMMUG00000044778,ENSMMUG00000003128,ENSMMUG00000020415,ENSMMUG00000011563,ENSMMUG00000003493,ENSMMUG00000011614,ENSMMUG00000040289,ENSMMUG00000014384,ENSMMUG00000004612,ENSMMUG00000016757,…
GO:0044459	plasma membrane part	cellular_component	0.00049901	0.10089	240	1771	1869	18463	ENSMMUG00000045962,ENSMMUG00000032617,ENSMMUG00000013297,ENSMMUG00000013895,ENSMMUG00000006421,ENSMMUG00000018245,ENSMMUG00000011527,ENSMMUG00000001545,ENSMMUG00000013518,ENSMMUG00000007022,ENSMMUG00000043739,ENSMMUG00000011702,ENSMMUG00000016227,ENSMMUG00000017084,ENSMMUG00000000972,ENSMMUG00000007975,ENSMMUG00000001837,ENSMMUG00000008885,ENSMMUG00000014131,ENSMMUG00000002373,ENSMMUG00000020117,…
GO:0050896	response to stimulus	biological_process	0.00051641	0.10333	709	1771	6478	18463	ENSMMUG00000002923,ENSMMUG00000008833,ENSMMUG00000010649,ENSMMUG00000006421,ENSMMUG00000018519,ENSMMUG00000002424,ENSMMUG00000012963,ENSMMUG00000005698,ENSMMUG00000002630,ENSMMUG00000002122,ENSMMUG00000002373,ENSMMUG00000022589,ENSMMUG00000022994,ENSMMUG00000014403,ENSMMUG00000047391,ENSMMUG00000018584,ENSMMUG00000006657,ENSMMUG00000006049,ENSMMUG00000011506,ENSMMUG00000007098,ENSMMUG00000004696,…
GO:0007268	synaptic transmission	biological_process	0.0005285	0.10467	71	1771	451	18463	ENSMMUG00000006442,ENSMMUG00000008169,ENSMMUG00000014756,ENSMMUG00000000137,ENSMMUG00000019605,ENSMMUG00000001980,ENSMMUG00000011741,ENSMMUG00000008430,ENSMMUG00000005122,ENSMMUG00000009048,ENSMMUG00000018351,ENSMMUG00000007972,ENSMMUG00000005427,ENSMMUG00000008130,ENSMMUG00000017433,ENSMMUG00000008899,ENSMMUG00000018442,ENSMMUG00000008714,ENSMMUG00000020651,ENSMMUG00000009683,ENSMMUG00000000288,…
GO:0031344	regulation of cell projection organization	biological_process	0.0005402	0.10522	67	1771	410	18463	ENSMMUG00000006728,ENSMMUG00000016919,ENSMMUG00000017450,ENSMMUG00000022891,ENSMMUG00000007342,ENSMMUG00000014720,ENSMMUG00000021659,ENSMMUG00000003128,ENSMMUG00000011614,ENSMMUG00000023382,ENSMMUG00000040289,ENSMMUG00000014658,ENSMMUG00000003715,ENSMMUG00000018237,ENSMMUG00000047685,ENSMMUG00000011211,ENSMMUG00000002965,ENSMMUG00000012424,ENSMMUG00000019273,ENSMMUG00000001321,ENSMMUG00000022198,…
GO:0044087	regulation of cellular component biogenesis	biological_process	0.00054212	0.10522	98	1771	677	18463	ENSMMUG00000021659,ENSMMUG00000016358,ENSMMUG00000015735,ENSMMUG00000003128,ENSMMUG00000013875,ENSMMUG00000014727,ENSMMUG00000011614,ENSMMUG00000010080,ENSMMUG00000023382,ENSMMUG00000003715,ENSMMUG00000000108,ENSMMUG00000008507,ENSMMUG00000014658,ENSMMUG00000014132,ENSMMUG00000022159,ENSMMUG00000002991,ENSMMUG00000047685,ENSMMUG00000004982,ENSMMUG00000015512,ENSMMUG00000010102,ENSMMUG00000040973,…
GO:0008150	biological_process	biological_process	0.00056485	0.10855	1568	1771	15676	18463	ENSMMUG00000016323,ENSMMUG00000021867,ENSMMUG00000039568,ENSMMUG00000000685,ENSMMUG00000023096,ENSMMUG00000008400,ENSMMUG00000045904,ENSMMUG00000010407,ENSMMUG00000000822,ENSMMUG00000020847,ENSMMUG00000017843,ENSMMUG00000006852,ENSMMUG00000002382,ENSMMUG00000013747,ENSMMUG00000044496,ENSMMUG00000022205,ENSMMUG00000003803,ENSMMUG00000021183,ENSMMUG00000011328,ENSMMUG00000018725,ENSMMUG00000008771,…
GO:0043005	neuron projection	cellular_component	0.00057275	0.10899	99	1771	667	18463	ENSMMUG00000021578,ENSMMUG00000018102,ENSMMUG00000011333,ENSMMUG00000012233,ENSMMUG00000032617,ENSMMUG00000001661,ENSMMUG00000000507,ENSMMUG00000018670,ENSMMUG00000011328,ENSMMUG00000004122,ENSMMUG00000018245,ENSMMUG00000009683,ENSMMUG00000022686,ENSMMUG00000008714,ENSMMUG00000012145,ENSMMUG00000023096,ENSMMUG00000021393,ENSMMUG00000014131,ENSMMUG00000014485,ENSMMUG00000008885,ENSMMUG00000002373,…
GO:0042222	interleukin-1 biosynthetic process	biological_process	0.00059953	0.11189	4	1771	6	18463	ENSMMUG00000018442,ENSMMUG00000014384,ENSMMUG00000018025,ENSMMUG00000028948
GO:0050720	interleukin-1 beta biosynthetic process	biological_process	0.00059953	0.11189	4	1771	6	18463	ENSMMUG00000014384,ENSMMUG00000028948,ENSMMUG00000018025,ENSMMUG00000018442
GO:0033043	regulation of organelle organization	biological_process	0.00061333	0.11337	131	1771	954	18463	ENSMMUG00000046655,ENSMMUG00000018725,ENSMMUG00000006579,ENSMMUG00000010543,ENSMMUG00000039447,ENSMMUG00000000149,ENSMMUG00000000507,ENSMMUG00000001008,ENSMMUG00000015434,ENSMMUG00000015800,ENSMMUG00000012145,ENSMMUG00000045904,ENSMMUG00000002382,ENSMMUG00000007828,ENSMMUG00000009683,ENSMMUG00000001980,ENSMMUG00000008281,ENSMMUG00000023676,ENSMMUG00000007255,ENSMMUG00000006515,ENSMMUG00000003074,…
GO:0005737	cytoplasm	cellular_component	0.00068098	0.12469	921	1771	8743	18463	ENSMMUG00000003029,ENSMMUG00000013787,ENSMMUG00000017100,ENSMMUG00000002250,ENSMMUG00000022644,ENSMMUG00000010162,ENSMMUG00000005016,ENSMMUG00000018025,ENSMMUG00000015512,ENSMMUG00000005491,ENSMMUG00000009014,ENSMMUG00000004447,ENSMMUG00000019359,ENSMMUG00000020824,ENSMMUG00000000613,ENSMMUG00000047880,ENSMMUG00000041404,ENSMMUG00000003534,ENSMMUG00000044603,ENSMMUG00000021795,ENSMMUG00000003646,…
GO:0008360	regulation of cell shape	biological_process	0.00070515	0.12791	24	1771	116	18463	ENSMMUG00000018237,ENSMMUG00000006460,ENSMMUG00000019893,ENSMMUG00000002336,ENSMMUG00000014434,ENSMMUG00000031452,ENSMMUG00000002868,ENSMMUG00000019159,ENSMMUG00000004931,ENSMMUG00000003074,ENSMMUG00000004844,ENSMMUG00000048864,ENSMMUG00000018854,ENSMMUG00000008331,ENSMMUG00000015054,ENSMMUG00000019457,ENSMMUG00000016720,ENSMMUG00000020274,ENSMMUG00000019359,ENSMMUG00000022877,ENSMMUG00000005507,…
GO:0009725	response to hormone	biological_process	0.00071742	0.12807	67	1771	442	18463	ENSMMUG00000016188,ENSMMUG00000010164,ENSMMUG00000023454,ENSMMUG00000004071,ENSMMUG00000002453,ENSMMUG00000010451,ENSMMUG00000004111,ENSMMUG00000005736,ENSMMUG00000004053,ENSMMUG00000002336,ENSMMUG00000019993,ENSMMUG00000023767,ENSMMUG00000001044,ENSMMUG00000020777,ENSMMUG00000017262,ENSMMUG00000018025,ENSMMUG00000007857,ENSMMUG00000021808,ENSMMUG00000018961,ENSMMUG00000012486,ENSMMUG00000010705,…
GO:1903362	regulation of cellular protein catabolic process	biological_process	0.00072661	0.12807	38	1771	217	18463	ENSMMUG00000005729,ENSMMUG00000005192,ENSMMUG00000019457,ENSMMUG00000011682,ENSMMUG00000002166,ENSMMUG00000018978,ENSMMUG00000016231,ENSMMUG00000021244,ENSMMUG00000007972,ENSMMUG00000006515,ENSMMUG00000020703,ENSMMUG00000007265,ENSMMUG00000014132,ENSMMUG00000005663,ENSMMUG00000001980,ENSMMUG00000008507,ENSMMUG00000006582,ENSMMUG00000018329,ENSMMUG00000004396,ENSMMUG00000013833,ENSMMUG00000022686,…
GO:0009987	cellular process	biological_process	0.00073122	0.12807	1449	1771	14330	18463	ENSMMUG00000013199,ENSMMUG00000003749,ENSMMUG00000019585,ENSMMUG00000005122,ENSMMUG00000023676,ENSMMUG00000007314,ENSMMUG00000001563,ENSMMUG00000017374,ENSMMUG00000042076,ENSMMUG00000029296,ENSMMUG00000015453,ENSMMUG00000016316,ENSMMUG00000022631,ENSMMUG00000012719,ENSMMUG00000011129,ENSMMUG00000005246,ENSMMUG00000020437,ENSMMUG00000006515,ENSMMUG00000012182,ENSMMUG00000021261,ENSMMUG00000021096,…
GO:0043412	macromolecule modification	biological_process	0.00073241	0.12807	402	1771	3426	18463	ENSMMUG00000014445,ENSMMUG00000041101,ENSMMUG00000006058,ENSMMUG00000016457,ENSMMUG00000016276,ENSMMUG00000021825,ENSMMUG00000014756,ENSMMUG00000018202,ENSMMUG00000004401,ENSMMUG00000005192,ENSMMUG00000013391,ENSMMUG00000003946,ENSMMUG00000002717,ENSMMUG00000018444,ENSMMUG00000014347,ENSMMUG00000002797,ENSMMUG00000017936,ENSMMUG00000003915,ENSMMUG00000007925,ENSMMUG00000019206,ENSMMUG00000007064,…
GO:0048812	neuron projection morphogenesis	biological_process	0.00074929	0.12985	70	1771	441	18463	ENSMMUG00000003074,ENSMMUG00000004843,ENSMMUG00000007255,ENSMMUG00000001286,ENSMMUG00000007676,ENSMMUG00000021825,ENSMMUG00000022363,ENSMMUG00000039515,ENSMMUG00000020052,ENSMMUG00000006931,ENSMMUG00000007811,ENSMMUG00000012182,ENSMMUG00000008331,ENSMMUG00000017936,ENSMMUG00000021059,ENSMMUG00000000314,ENSMMUG00000021578,ENSMMUG00000020144,ENSMMUG00000001661,ENSMMUG00000017243,ENSMMUG00000018245,…
GO:0046173	polyol biosynthetic process	biological_process	0.000774	0.1313	14	1771	51	18463	ENSMMUG00000021183,ENSMMUG00000017706,ENSMMUG00000003138,ENSMMUG00000007209,ENSMMUG00000008507,ENSMMUG00000022159,ENSMMUG00000004642,ENSMMUG00000008169,ENSMMUG00000009195,ENSMMUG00000008642,ENSMMUG00000006758,ENSMMUG00000005698,ENSMMUG00000019159,ENSMMUG00000014589
GO:0023061	signal release	biological_process	0.00077964	0.1313	48	1771	290	18463	ENSMMUG00000037662,ENSMMUG00000011578,ENSMMUG00000021620,ENSMMUG00000003555,ENSMMUG00000006421,ENSMMUG00000014334,ENSMMUG00000005222,ENSMMUG00000002045,ENSMMUG00000004173,ENSMMUG00000030785,ENSMMUG00000005435,ENSMMUG00000011211,ENSMMUG00000006529,ENSMMUG00000002230,ENSMMUG00000022390,ENSMMUG00000010164,ENSMMUG00000009683,ENSMMUG00000043269,ENSMMUG00000002453,ENSMMUG00000003236,ENSMMUG00000019734,…
GO:0051649	establishment of localization in cell	biological_process	0.00078531	0.1313	255	1771	2065	18463	ENSMMUG00000004685,ENSMMUG00000022159,ENSMMUG00000004108,ENSMMUG00000016803,ENSMMUG00000014303,ENSMMUG00000009790,ENSMMUG00000046831,ENSMMUG00000007477,ENSMMUG00000000376,ENSMMUG00000000613,ENSMMUG00000006582,ENSMMUG00000031012,ENSMMUG00000023291,ENSMMUG00000011563,ENSMMUG00000015768,ENSMMUG00000002427,ENSMMUG00000004294,ENSMMUG00000001157,ENSMMUG00000004144,ENSMMUG00000007960,ENSMMUG00000005158,…
GO:0019815	B cell receptor complex	cellular_component	0.00078618	0.1313	3	1771	3	18463	ENSMMUG00000047772,ENSMMUG00000041327,ENSMMUG00000001748
GO:0000974	Prp19 complex	cellular_component	0.00079205	0.1313	6	1771	12	18463	ENSMMUG00000014530,ENSMMUG00000043063,ENSMMUG00000002968,ENSMMUG00000011580,ENSMMUG00000017224,ENSMMUG00000009539
GO:0046883	regulation of hormone secretion	biological_process	0.00079823	0.1313	27	1771	141	18463	ENSMMUG00000020703,ENSMMUG00000005222,ENSMMUG00000019206,ENSMMUG00000002045,ENSMMUG00000013143,ENSMMUG00000002427,ENSMMUG00000011578,ENSMMUG00000000613,ENSMMUG00000007209,ENSMMUG00000014334,ENSMMUG00000048630,ENSMMUG00000004108,ENSMMUG00000012952,ENSMMUG00000016207,ENSMMUG00000022390,ENSMMUG00000005435,ENSMMUG00000011211,ENSMMUG00000002230,ENSMMUG00000002453,ENSMMUG00000019734,ENSMMUG00000014002,…
GO:1901700	response to oxygen-containing compound	biological_process	0.00081414	0.13159	119	1771	869	18463	ENSMMUG00000019457,ENSMMUG00000006442,ENSMMUG00000015628,ENSMMUG00000012141,ENSMMUG00000022922,ENSMMUG00000000180,ENSMMUG00000012167,ENSMMUG00000023418,ENSMMUG00000005102,ENSMMUG00000047693,ENSMMUG00000002371,ENSMMUG00000017527,ENSMMUG00000015784,ENSMMUG00000016276,ENSMMUG00000017984,ENSMMUG00000001635,ENSMMUG00000016307,ENSMMUG00000012952,ENSMMUG00000032429,ENSMMUG00000021282,ENSMMUG00000019839,…
GO:0032868	response to insulin	biological_process	0.00082163	0.13159	29	1771	152	18463	ENSMMUG00000044603,ENSMMUG00000032429,ENSMMUG00000041696,ENSMMUG00000020777,ENSMMUG00000016555,ENSMMUG00000001044,ENSMMUG00000011328,ENSMMUG00000019993,ENSMMUG00000011277,ENSMMUG00000010956,ENSMMUG00000004053,ENSMMUG00000005736,ENSMMUG00000015628,ENSMMUG00000004756,ENSMMUG00000002373,ENSMMUG00000012167,ENSMMUG00000018961,ENSMMUG00000010451,ENSMMUG00000019119,ENSMMUG00000021808,ENSMMUG00000002808,…
GO:0016020	membrane	cellular_component	0.00083002	0.13159	776	1771	7220	18463	ENSMMUG00000017223,ENSMMUG00000007506,ENSMMUG00000019253,ENSMMUG00000012145,ENSMMUG00000000513,ENSMMUG00000014521,ENSMMUG00000009683,ENSMMUG00000019610,ENSMMUG00000008899,ENSMMUG00000019734,ENSMMUG00000011765,ENSMMUG00000013176,ENSMMUG00000000328,ENSMMUG00000022878,ENSMMUG00000004707,ENSMMUG00000003973,ENSMMUG00000006116,ENSMMUG00000006009,ENSMMUG00000019604,ENSMMUG00000004559,ENSMMUG00000018853,…
GO:0051641	cellular localization	biological_process	0.00083363	0.13159	306	1771	2508	18463	ENSMMUG00000019293,ENSMMUG00000014726,ENSMMUG00000001273,ENSMMUG00000007972,ENSMMUG00000000918,ENSMMUG00000011133,ENSMMUG00000004696,ENSMMUG00000001228,ENSMMUG00000012952,ENSMMUG00000023390,ENSMMUG00000000137,ENSMMUG00000019518,ENSMMUG00000007666,ENSMMUG00000006442,ENSMMUG00000013101,ENSMMUG00000013028,ENSMMUG00000008833,ENSMMUG00000006421,ENSMMUG00000023184,ENSMMUG00000022390,ENSMMUG00000017433,…
GO:0045595	regulation of cell differentiation	biological_process	0.00083393	0.13159	155	1771	1159	18463	ENSMMUG00000019159,ENSMMUG00000004236,ENSMMUG00000023550,ENSMMUG00000018872,ENSMMUG00000009698,ENSMMUG00000001748,ENSMMUG00000023767,ENSMMUG00000003053,ENSMMUG00000010337,ENSMMUG00000040829,ENSMMUG00000020434,ENSMMUG00000014334,ENSMMUG00000012424,ENSMMUG00000019273,ENSMMUG00000004071,ENSMMUG00000001817,ENSMMUG00000044344,ENSMMUG00000003304,ENSMMUG00000045606,ENSMMUG00000003128,ENSMMUG00000011437,…
GO:0050321	tau-protein kinase activity	molecular_function	0.00085088	0.13256	5	1771	8	18463	ENSMMUG00000014131,ENSMMUG00000001980,ENSMMUG00000011211,ENSMMUG00000002965,ENSMMUG00000018672
GO:0006793	phosphorus metabolic process	biological_process	0.00085375	0.13256	320	1771	2693	18463	ENSMMUG00000021867,ENSMMUG00000021393,ENSMMUG00000023096,ENSMMUG00000021841,ENSMMUG00000022443,ENSMMUG00000005646,ENSMMUG00000008342,ENSMMUG00000018329,ENSMMUG00000006761,ENSMMUG00000002382,ENSMMUG00000006584,ENSMMUG00000028948,ENSMMUG00000015268,ENSMMUG00000010318,ENSMMUG00000021446,ENSMMUG00000021183,ENSMMUG00000018801,ENSMMUG00000023622,ENSMMUG00000002709,ENSMMUG00000016077,ENSMMUG00000010956,…
GO:1900452	regulation of long term synaptic depression	biological_process	0.00093649	0.14341	5	1771	9	18463	ENSMMUG00000003610,ENSMMUG00000018442,ENSMMUG00000006442,ENSMMUG00000008714,ENSMMUG00000018519
GO:0010008	endosome membrane	cellular_component	0.00093838	0.14341	32	1771	169	18463	ENSMMUG00000003874,ENSMMUG00000015784,ENSMMUG00000002149,ENSMMUG00000001623,ENSMMUG00000013080,ENSMMUG00000017963,ENSMMUG00000006515,ENSMMUG00000007309,ENSMMUG00000005427,ENSMMUG00000023515,ENSMMUG00000046831,ENSMMUG00000021282,ENSMMUG00000009790,ENSMMUG00000000613,ENSMMUG00000009898,ENSMMUG00000008137,ENSMMUG00000016539,ENSMMUG00000001343,ENSMMUG00000013747,ENSMMUG00000008288,ENSMMUG00000022589,…
GO:0016569	covalent chromatin modification	biological_process	0.00096772	0.14674	64	1771	406	18463	ENSMMUG00000021382,ENSMMUG00000011679,ENSMMUG00000006613,ENSMMUG00000023146,ENSMMUG00000014438,ENSMMUG00000016985,ENSMMUG00000001369,ENSMMUG00000015362,ENSMMUG00000037965,ENSMMUG00000009051,ENSMMUG00000008323,ENSMMUG00000046848,ENSMMUG00000023640,ENSMMUG00000004053,ENSMMUG00000000643,ENSMMUG00000003029,ENSMMUG00000031160,ENSMMUG00000009050,ENSMMUG00000019613,ENSMMUG00000002030,ENSMMUG00000009014,…
GO:1901652	response to peptide	biological_process	0.00098377	0.14802	42	1771	249	18463	ENSMMUG00000021808,ENSMMUG00000018961,ENSMMUG00000014384,ENSMMUG00000012167,ENSMMUG00000022922,ENSMMUG00000010705,ENSMMUG00000015628,ENSMMUG00000015784,ENSMMUG00000016276,ENSMMUG00000018025,ENSMMUG00000002371,ENSMMUG00000017527,ENSMMUG00000007209,ENSMMUG00000016555,ENSMMUG00000004108,ENSMMUG00000044603,ENSMMUG00000032429,ENSMMUG00000041696,ENSMMUG00000000289,ENSMMUG00000019119,ENSMMUG00000010451,…
GO:0004674	protein serine/threonine kinase activity	molecular_function	0.0010145	0.15147	61	1771	381	18463	ENSMMUG00000023622,ENSMMUG00000018141,ENSMMUG00000001187,ENSMMUG00000015925,ENSMMUG00000017290,ENSMMUG00000001044,ENSMMUG00000001748,ENSMMUG00000006640,ENSMMUG00000023755,ENSMMUG00000005294,ENSMMUG00000020451,ENSMMUG00000011895,ENSMMUG00000006613,ENSMMUG00000002965,ENSMMUG00000011211,ENSMMUG00000012917,ENSMMUG00000018329,ENSMMUG00000016874,ENSMMUG00000018584,ENSMMUG00000008342,ENSMMUG00000022198,…
GO:0050793	regulation of developmental process	biological_process	0.0010807	0.15769	225	1771	1769	18463	ENSMMUG00000015512,ENSMMUG00000006728,ENSMMUG00000046631,ENSMMUG00000010102,ENSMMUG00000020274,ENSMMUG00000019359,ENSMMUG00000017274,ENSMMUG00000017450,ENSMMUG00000012944,ENSMMUG00000011657,ENSMMUG00000000074,ENSMMUG00000014384,ENSMMUG00000013550,ENSMMUG00000009156,ENSMMUG00000016733,ENSMMUG00000003128,ENSMMUG00000048864,ENSMMUG00000011437,ENSMMUG00000011614,ENSMMUG00000020415,ENSMMUG00000011563,…
GO:0090087	regulation of peptide transport	biological_process	0.0010818	0.15769	23	1771	115	18463	ENSMMUG00000017622,ENSMMUG00000014002,ENSMMUG00000006442,ENSMMUG00000015628,ENSMMUG00000004173,ENSMMUG00000011211,ENSMMUG00000005435,ENSMMUG00000002230,ENSMMUG00000022390,ENSMMUG00000019734,ENSMMUG00000020374,ENSMMUG00000007209,ENSMMUG00000011578,ENSMMUG00000016207,ENSMMUG00000014334,ENSMMUG00000012952,ENSMMUG00000005222,ENSMMUG00000019206,ENSMMUG00000020703,ENSMMUG00000044778,ENSMMUG00000002427,…
GO:1901097	negative regulation of autophagosome maturation	biological_process	0.0010819	0.15769	3	1771	3	18463	ENSMMUG00000006515,ENSMMUG00000006623,ENSMMUG00000010543
GO:0002793	positive regulation of peptide secretion	biological_process	0.0010887	0.15769	13	1771	51	18463	ENSMMUG00000005222,ENSMMUG00000019206,ENSMMUG00000022390,ENSMMUG00000044778,ENSMMUG00000002427,ENSMMUG00000002045,ENSMMUG00000019734,ENSMMUG00000013143,ENSMMUG00000007209,ENSMMUG00000017622,ENSMMUG00000014334,ENSMMUG00000012952,ENSMMUG00000015628
GO:0006970	response to osmotic stress	biological_process	0.001111	0.15973	12	1771	41	18463	ENSMMUG00000005424,ENSMMUG00000016553,ENSMMUG00000005727,ENSMMUG00000023372,ENSMMUG00000041186,ENSMMUG00000008207,ENSMMUG00000044603,ENSMMUG00000012952,ENSMMUG00000003907,ENSMMUG00000023755,ENSMMUG00000006582,ENSMMUG00000041566
GO:0042135	neurotransmitter catabolic process	biological_process	0.0011238	0.16038	3	1771	3	18463	ENSMMUG00000021257,ENSMMUG00000047154,ENSMMUG00000019368
GO:0016570	histone modification	biological_process	0.0011327	0.16048	62	1771	392	18463	ENSMMUG00000006116,ENSMMUG00000016417,ENSMMUG00000004053,ENSMMUG00000023640,ENSMMUG00000012451,ENSMMUG00000046848,ENSMMUG00000003233,ENSMMUG00000008323,ENSMMUG00000010649,ENSMMUG00000009051,ENSMMUG00000008771,ENSMMUG00000006579,ENSMMUG00000001369,ENSMMUG00000015362,ENSMMUG00000037965,ENSMMUG00000023146,ENSMMUG00000006093,ENSMMUG00000014438,ENSMMUG00000016985,ENSMMUG00000006613,ENSMMUG00000007828,…
GO:0031346	positive regulation of cell projection organization	biological_process	0.0011529	0.16187	38	1771	206	18463	ENSMMUG00000008331,ENSMMUG00000014720,ENSMMUG00000007811,ENSMMUG00000005488,ENSMMUG00000017450,ENSMMUG00000004282,ENSMMUG00000022877,ENSMMUG00000022891,ENSMMUG00000021825,ENSMMUG00000018237,ENSMMUG00000023676,ENSMMUG00000007676,ENSMMUG00000047685,ENSMMUG00000003715,ENSMMUG00000004843,ENSMMUG00000014658,ENSMMUG00000011614,ENSMMUG00000002868,ENSMMUG00000021659,ENSMMUG00000003074,ENSMMUG00000003128,…
GO:0017154	semaphorin receptor activity	molecular_function	0.0011676	0.16187	6	1771	12	18463	ENSMMUG00000016720,ENSMMUG00000003074,ENSMMUG00000005507,ENSMMUG00000020052,ENSMMUG00000008331,ENSMMUG00000018237
GO:1902287	semaphorin-plexin signaling pathway involved in axon guidance	biological_process	0.0011676	0.16187	6	1771	12	18463	ENSMMUG00000016720,ENSMMUG00000003074,ENSMMUG00000005507,ENSMMUG00000008331,ENSMMUG00000018237,ENSMMUG00000010337
GO:0007165	signal transduction	biological_process	0.0011824	0.16276	476	1771	4242	18463	ENSMMUG00000015216,ENSMMUG00000018325,ENSMMUG00000007857,ENSMMUG00000023678,ENSMMUG00000014723,ENSMMUG00000010705,ENSMMUG00000018177,ENSMMUG00000023046,ENSMMUG00000018037,ENSMMUG00000017622,ENSMMUG00000000318,ENSMMUG00000014384,ENSMMUG00000009156,ENSMMUG00000007411,ENSMMUG00000014325,ENSMMUG00000016757,ENSMMUG00000016122,ENSMMUG00000004294,ENSMMUG00000002404,ENSMMUG00000005553,ENSMMUG00000048864,…
GO:0031594	neuromuscular junction	cellular_component	0.0012201	0.16677	15	1771	58	18463	ENSMMUG00000014132,ENSMMUG00000012101,ENSMMUG00000021257,ENSMMUG00000010536,ENSMMUG00000040809,ENSMMUG00000014384,ENSMMUG00000017433,ENSMMUG00000015038,ENSMMUG00000003236,ENSMMUG00000021864,ENSMMUG00000004998,ENSMMUG00000017690,ENSMMUG00000007960,ENSMMUG00000012719,ENSMMUG00000006077
GO:0008375	acetylglucosaminyltransferase activity	molecular_function	0.0012781	0.17347	13	1771	52	18463	ENSMMUG00000004495,ENSMMUG00000015078,ENSMMUG00000003005,ENSMMUG00000007559,ENSMMUG00000017226,ENSMMUG00000029296,ENSMMUG00000009745,ENSMMUG00000010318,ENSMMUG00000014347,ENSMMUG00000020406,ENSMMUG00000047880,ENSMMUG00000005414,ENSMMUG00000012374
GO:0046903	secretion	biological_process	0.0013365	0.18014	108	1771	788	18463	ENSMMUG00000006529,ENSMMUG00000005435,ENSMMUG00000016227,ENSMMUG00000009683,ENSMMUG00000022390,ENSMMUG00000019734,ENSMMUG00000018442,ENSMMUG00000008714,ENSMMUG00000007506,ENSMMUG00000008885,ENSMMUG00000008130,ENSMMUG00000005222,ENSMMUG00000014305,ENSMMUG00000009132,ENSMMUG00000004657,ENSMMUG00000010956,ENSMMUG00000008833,ENSMMUG00000002569,ENSMMUG00000017134,ENSMMUG00000011578,ENSMMUG00000006421,…
GO:1903050	regulation of proteolysis involved in cellular protein catabolic process	biological_process	0.0013584	0.18182	34	1771	196	18463	ENSMMUG00000012462,ENSMMUG00000006460,ENSMMUG00000002569,ENSMMUG00000001044,ENSMMUG00000004639,ENSMMUG00000002336,ENSMMUG00000011659,ENSMMUG00000049219,ENSMMUG00000014305,ENSMMUG00000012963,ENSMMUG00000019159,ENSMMUG00000045908,ENSMMUG00000023640,ENSMMUG00000017475,ENSMMUG00000040780,ENSMMUG00000018329,ENSMMUG00000022686,ENSMMUG00000013833,ENSMMUG00000004396,ENSMMUG00000014132,ENSMMUG00000005663,…
GO:0005794	Golgi apparatus	cellular_component	0.0013933	0.18522	136	1771	993	18463	ENSMMUG00000002808,ENSMMUG00000005280,ENSMMUG00000042819,ENSMMUG00000000451,ENSMMUG00000002285,ENSMMUG00000003291,ENSMMUG00000005435,ENSMMUG00000022994,ENSMMUG00000023406,ENSMMUG00000022589,ENSMMUG00000008288,ENSMMUG00000002373,ENSMMUG00000015911,ENSMMUG00000018102,ENSMMUG00000001187,ENSMMUG00000028771,ENSMMUG00000007559,ENSMMUG00000014305,ENSMMUG00000011561,ENSMMUG00000018313,ENSMMUG00000020406,…
GO:0006996	organelle organization	biological_process	0.0014056	0.18559	361	1771	3136	18463	ENSMMUG00000014303,ENSMMUG00000020975,ENSMMUG00000015829,ENSMMUG00000016952,ENSMMUG00000002404,ENSMMUG00000048864,ENSMMUG00000005158,ENSMMUG00000002593,ENSMMUG00000011614,ENSMMUG00000020604,ENSMMUG00000040809,ENSMMUG00000006715,ENSMMUG00000002030,ENSMMUG00000006728,ENSMMUG00000010102,ENSMMUG00000014723,ENSMMUG00000017450,ENSMMUG00000018325,ENSMMUG00000020276,ENSMMUG00000020120,ENSMMUG00000009051,…
GO:0022008	neurogenesis	biological_process	0.0014275	0.18656	149	1771	1115	18463	ENSMMUG00000013272,ENSMMUG00000008018,ENSMMUG00000016720,ENSMMUG00000005736,ENSMMUG00000008381,ENSMMUG00000011970,ENSMMUG00000004683,ENSMMUG00000002965,ENSMMUG00000011211,ENSMMUG00000021255,ENSMMUG00000005507,ENSMMUG00000022198,ENSMMUG00000021734,ENSMMUG00000001044,ENSMMUG00000017496,ENSMMUG00000008443,ENSMMUG00000003555,ENSMMUG00000023640,ENSMMUG00000016553,ENSMMUG00000004639,ENSMMUG00000002336,…
GO:0031400	negative regulation of protein modification process	biological_process	0.0014322	0.18656	74	1771	503	18463	ENSMMUG00000021244,ENSMMUG00000012814,ENSMMUG00000007972,ENSMMUG00000022395,ENSMMUG00000012719,ENSMMUG00000007265,ENSMMUG00000003907,ENSMMUG00000005663,ENSMMUG00000042076,ENSMMUG00000008470,ENSMMUG00000009048,ENSMMUG00000021245,ENSMMUG00000006058,ENSMMUG00000018650,ENSMMUG00000011682,ENSMMUG00000019457,ENSMMUG00000018978,ENSMMUG00000014305,ENSMMUG00000010956,ENSMMUG00000015268,ENSMMUG00000002424,…
GO:0031410	cytoplasmic vesicle	cellular_component	0.0014717	0.19043	101	1771	712	18463	ENSMMUG00000017134,ENSMMUG00000004919,ENSMMUG00000011245,ENSMMUG00000004657,ENSMMUG00000028771,ENSMMUG00000023038,ENSMMUG00000001661,ENSMMUG00000017576,ENSMMUG00000018102,ENSMMUG00000045904,ENSMMUG00000021544,ENSMMUG00000008288,ENSMMUG00000015434,ENSMMUG00000038708,ENSMMUG00000017586,ENSMMUG00000000972,ENSMMUG00000005435,ENSMMUG00000028948,ENSMMUG00000009683,ENSMMUG00000008133,ENSMMUG00000005727,…
GO:0044440	endosomal part	cellular_component	0.0014991	0.19259	34	1771	188	18463	ENSMMUG00000021282,ENSMMUG00000046831,ENSMMUG00000009790,ENSMMUG00000000613,ENSMMUG00000006515,ENSMMUG00000017963,ENSMMUG00000018772,ENSMMUG00000023515,ENSMMUG00000007309,ENSMMUG00000005427,ENSMMUG00000003864,ENSMMUG00000013080,ENSMMUG00000001623,ENSMMUG00000002149,ENSMMUG00000003874,ENSMMUG00000015784,ENSMMUG00000018800,ENSMMUG00000008127,ENSMMUG00000018313,ENSMMUG00000010200,ENSMMUG00000015019,…
GO:0045240	dihydrolipoyl dehydrogenase complex	cellular_component	0.0015288	0.19259	5	1771	10	18463	ENSMMUG00000004260,ENSMMUG00000014346,ENSMMUG00000002651,ENSMMUG00000000275,ENSMMUG00000014756
GO:0009648	photoperiodism	biological_process	0.0015378	0.19259	7	1771	18	18463	ENSMMUG00000049018,ENSMMUG00000021808,ENSMMUG00000018930,ENSMMUG00000002569,ENSMMUG00000008921,ENSMMUG00000020050,ENSMMUG00000002453
GO:0043153	entrainment of circadian clock by photoperiod	biological_process	0.0015378	0.19259	7	1771	18	18463	ENSMMUG00000002453,ENSMMUG00000020050,ENSMMUG00000002569,ENSMMUG00000008921,ENSMMUG00000018930,ENSMMUG00000021808,ENSMMUG00000049018
GO:0043276	anoikis	biological_process	0.0015483	0.19259	8	1771	22	18463	ENSMMUG00000023550,ENSMMUG00000022859,ENSMMUG00000003755,ENSMMUG00000020050,ENSMMUG00000018177,ENSMMUG00000002336,ENSMMUG00000022198,ENSMMUG00000002808
GO:0048666	neuron development	biological_process	0.001549	0.19259	107	1771	750	18463	ENSMMUG00000005507,ENSMMUG00000022198,ENSMMUG00000023350,ENSMMUG00000012424,ENSMMUG00000019273,ENSMMUG00000004683,ENSMMUG00000011211,ENSMMUG00000002965,ENSMMUG00000011970,ENSMMUG00000003304,ENSMMUG00000013272,ENSMMUG00000016720,ENSMMUG00000019096,ENSMMUG00000016553,ENSMMUG00000018141,ENSMMUG00000004639,ENSMMUG00000002336,ENSMMUG00000019159,ENSMMUG00000022938,ENSMMUG00000014334,ENSMMUG00000008443,…
GO:0002791	regulation of peptide secretion	biological_process	0.0015578	0.19259	22	1771	111	18463	ENSMMUG00000006442,ENSMMUG00000004173,ENSMMUG00000015628,ENSMMUG00000014002,ENSMMUG00000017622,ENSMMUG00000019734,ENSMMUG00000022390,ENSMMUG00000002230,ENSMMUG00000005435,ENSMMUG00000011211,ENSMMUG00000012952,ENSMMUG00000014334,ENSMMUG00000016207,ENSMMUG00000011578,ENSMMUG00000007209,ENSMMUG00000013143,ENSMMUG00000002045,ENSMMUG00000002427,ENSMMUG00000044778,ENSMMUG00000020703,ENSMMUG00000019206,…
GO:0009628	response to abiotic stimulus	biological_process	0.0015687	0.1927	94	1771	668	18463	ENSMMUG00000008538,ENSMMUG00000015155,ENSMMUG00000001197,ENSMMUG00000022877,ENSMMUG00000018978,ENSMMUG00000012167,ENSMMUG00000002166,ENSMMUG00000002878,ENSMMUG00000011568,ENSMMUG00000023372,ENSMMUG00000003915,ENSMMUG00000044736,ENSMMUG00000022838,ENSMMUG00000011506,ENSMMUG00000013199,ENSMMUG00000004696,ENSMMUG00000007863,ENSMMUG00000005663,ENSMMUG00000003907,ENSMMUG00000012952,ENSMMUG00000019839,…
GO:0043226	organelle	cellular_component	0.0016014	0.19548	1084	1771	10493	18463	ENSMMUG00000016505,ENSMMUG00000008455,ENSMMUG00000018031,ENSMMUG00000002336,ENSMMUG00000017902,ENSMMUG00000012036,ENSMMUG00000017164,ENSMMUG00000006758,ENSMMUG00000003146,ENSMMUG00000002230,ENSMMUG00000001860,ENSMMUG00000017649,ENSMMUG00000004064,ENSMMUG00000021519,ENSMMUG00000020386,ENSMMUG00000000198,ENSMMUG00000000953,ENSMMUG00000020965,ENSMMUG00000003611,ENSMMUG00000000268,ENSMMUG00000010708,…
GO:0030030	cell projection organization	biological_process	0.0016274	0.19741	142	1771	1031	18463	ENSMMUG00000023382,ENSMMUG00000010080,ENSMMUG00000021519,ENSMMUG00000021668,ENSMMUG00000020965,ENSMMUG00000021659,ENSMMUG00000014658,ENSMMUG00000000108,ENSMMUG00000011297,ENSMMUG00000022891,ENSMMUG00000016919,ENSMMUG00000008251,ENSMMUG00000018963,ENSMMUG00000014002,ENSMMUG00000014720,ENSMMUG00000007342,ENSMMUG00000010536,ENSMMUG00000016505,ENSMMUG00000004639,ENSMMUG00000002336,ENSMMUG00000016553,…
GO:0071702	organic substance transport	biological_process	0.0016721	0.20053	229	1771	1859	18463	ENSMMUG00000040829,ENSMMUG00000018800,ENSMMUG00000014334,ENSMMUG00000015019,ENSMMUG00000037662,ENSMMUG00000010121,ENSMMUG00000001748,ENSMMUG00000045077,ENSMMUG00000003292,ENSMMUG00000018141,ENSMMUG00000019611,ENSMMUG00000013560,ENSMMUG00000022687,ENSMMUG00000014434,ENSMMUG00000015302,ENSMMUG00000018737,ENSMMUG00000041186,ENSMMUG00000020354,ENSMMUG00000000525,ENSMMUG00000030785,ENSMMUG00000010468,…
GO:1903530	regulation of secretion by cell	biological_process	0.0016738	0.20053	72	1771	494	18463	ENSMMUG00000004173,ENSMMUG00000030785,ENSMMUG00000000426,ENSMMUG00000019892,ENSMMUG00000003236,ENSMMUG00000002453,ENSMMUG00000004071,ENSMMUG00000002230,ENSMMUG00000011211,ENSMMUG00000018800,ENSMMUG00000014334,ENSMMUG00000017164,ENSMMUG00000003555,ENSMMUG00000001748,ENSMMUG00000044500,ENSMMUG00000014434,ENSMMUG00000002045,ENSMMUG00000015302,ENSMMUG00000005016,ENSMMUG00000014002,ENSMMUG00000003839,…
GO:0002116	semaphorin receptor complex	cellular_component	0.001715	0.20329	5	1771	9	18463	ENSMMUG00000016720,ENSMMUG00000003074,ENSMMUG00000005507,ENSMMUG00000018237,ENSMMUG00000008331
GO:0051046	regulation of secretion	biological_process	0.0017177	0.20329	76	1771	526	18463	ENSMMUG00000044778,ENSMMUG00000044865,ENSMMUG00000002427,ENSMMUG00000015768,ENSMMUG00000013875,ENSMMUG00000014727,ENSMMUG00000011563,ENSMMUG00000004294,ENSMMUG00000013143,ENSMMUG00000007209,ENSMMUG00000000613,ENSMMUG00000022159,ENSMMUG00000004108,ENSMMUG00000048630,ENSMMUG00000009790,ENSMMUG00000018973,ENSMMUG00000005729,ENSMMUG00000017622,ENSMMUG00000020277,ENSMMUG00000040809,ENSMMUG00000021808,…
GO:0050808	synapse organization	biological_process	0.0017387	0.2037	34	1771	187	18463	ENSMMUG00000014305,ENSMMUG00000001404,ENSMMUG00000001661,ENSMMUG00000002336,ENSMMUG00000004639,ENSMMUG00000007022,ENSMMUG00000021620,ENSMMUG00000018986,ENSMMUG00000003555,ENSMMUG00000009409,ENSMMUG00000004683,ENSMMUG00000012424,ENSMMUG00000008899,ENSMMUG00000023096,ENSMMUG00000023401,ENSMMUG00000001801,ENSMMUG00000003304,ENSMMUG00000000289,ENSMMUG00000001272,ENSMMUG00000023382,ENSMMUG00000015038,…
GO:0009649	entrainment of circadian clock	biological_process	0.0017422	0.2037	8	1771	24	18463	ENSMMUG00000020050,ENSMMUG00000002961,ENSMMUG00000002569,ENSMMUG00000021808,ENSMMUG00000002453,ENSMMUG00000008921,ENSMMUG00000018930,ENSMMUG00000049018
GO:0010769	regulation of cell morphogenesis involved in differentiation	biological_process	0.0018084	0.21018	43	1771	251	18463	ENSMMUG00000007676,ENSMMUG00000048630,ENSMMUG00000047685,ENSMMUG00000018237,ENSMMUG00000003715,ENSMMUG00000014658,ENSMMUG00000040289,ENSMMUG00000023382,ENSMMUG00000003128,ENSMMUG00000003074,ENSMMUG00000021059,ENSMMUG00000008331,ENSMMUG00000009156,ENSMMUG00000022891,ENSMMUG00000039515,ENSMMUG00000018963,ENSMMUG00000021825,ENSMMUG00000046655,ENSMMUG00000002424,ENSMMUG00000003555,ENSMMUG00000010337,…
GO:0043229	intracellular organelle	cellular_component	0.0018267	0.21104	1066	1771	10330	18463	ENSMMUG00000044496,ENSMMUG00000013747,ENSMMUG00000017843,ENSMMUG00000020847,ENSMMUG00000045904,ENSMMUG00000022668,ENSMMUG00000000822,ENSMMUG00000013404,ENSMMUG00000023096,ENSMMUG00000008400,ENSMMUG00000000685,ENSMMUG00000011277,ENSMMUG00000008771,ENSMMUG00000016658,ENSMMUG00000018725,ENSMMUG00000011328,ENSMMUG00000014445,ENSMMUG00000022010,ENSMMUG00000004282,ENSMMUG00000020861,ENSMMUG00000015221,…
GO:0048667	cell morphogenesis involved in neuron differentiation	biological_process	0.0018538	0.21291	63	1771	402	18463	ENSMMUG00000023382,ENSMMUG00000040289,ENSMMUG00000011563,ENSMMUG00000003128,ENSMMUG00000021668,ENSMMUG00000020965,ENSMMUG00000003074,ENSMMUG00000047685,ENSMMUG00000001286,ENSMMUG00000007676,ENSMMUG00000018237,ENSMMUG00000014658,ENSMMUG00000007255,ENSMMUG00000004843,ENSMMUG00000003715,ENSMMUG00000022891,ENSMMUG00000011297,ENSMMUG00000020052,ENSMMUG00000020274,ENSMMUG00000039515,ENSMMUG00000018963,…
GO:0019900	kinase binding	molecular_function	0.0018651	0.21294	81	1771	552	18463	ENSMMUG00000004396,ENSMMUG00000006613,ENSMMUG00000003957,ENSMMUG00000002965,ENSMMUG00000011211,ENSMMUG00000003236,ENSMMUG00000002453,ENSMMUG00000019892,ENSMMUG00000004173,ENSMMUG00000018854,ENSMMUG00000049219,ENSMMUG00000021965,ENSMMUG00000006825,ENSMMUG00000014434,ENSMMUG00000000759,ENSMMUG00000002336,ENSMMUG00000004639,ENSMMUG00000023755,ENSMMUG00000001044,ENSMMUG00000017290,ENSMMUG00000001748,…
GO:0042995	cell projection	cellular_component	0.0018783	0.21307	176	1771	1317	18463	ENSMMUG00000011297,ENSMMUG00000022891,ENSMMUG00000005729,ENSMMUG00000008251,ENSMMUG00000014618,ENSMMUG00000000312,ENSMMUG00000017690,ENSMMUG00000017246,ENSMMUG00000011526,ENSMMUG00000010536,ENSMMUG00000002433,ENSMMUG00000023382,ENSMMUG00000010080,ENSMMUG00000015038,ENSMMUG00000014132,ENSMMUG00000014658,ENSMMUG00000007209,ENSMMUG00000000872,ENSMMUG00000003236,ENSMMUG00000004683,ENSMMUG00000047154,…
GO:0016023	cytoplasmic membrane-bounded vesicle	cellular_component	0.0018882	0.21307	85	1771	590	18463	ENSMMUG00000001403,ENSMMUG00000014132,ENSMMUG00000046831,ENSMMUG00000009790,ENSMMUG00000000376,ENSMMUG00000007209,ENSMMUG00000010578,ENSMMUG00000014432,ENSMMUG00000000613,ENSMMUG00000015768,ENSMMUG00000000654,ENSMMUG00000015038,ENSMMUG00000017963,ENSMMUG00000023291,ENSMMUG00000040289,ENSMMUG00000004144,ENSMMUG00000007960,ENSMMUG00000017518,ENSMMUG00000003056,ENSMMUG00000017249,ENSMMUG00000011526,…
GO:0032024	positive regulation of insulin secretion	biological_process	0.0019556	0.2194	10	1771	35	18463	ENSMMUG00000012952,ENSMMUG00000015628,ENSMMUG00000007209,ENSMMUG00000017622,ENSMMUG00000002427,ENSMMUG00000019734,ENSMMUG00000002045,ENSMMUG00000019206,ENSMMUG00000005222,ENSMMUG00000022390
GO:0042886	amide transport	biological_process	0.0020044	0.22265	33	1771	190	18463	ENSMMUG00000014535,ENSMMUG00000019151,ENSMMUG00000007209,ENSMMUG00000004108,ENSMMUG00000012952,ENSMMUG00000016207,ENSMMUG00000020703,ENSMMUG00000044778,ENSMMUG00000019206,ENSMMUG00000013143,ENSMMUG00000013875,ENSMMUG00000002427,ENSMMUG00000010453,ENSMMUG00000014002,ENSMMUG00000017622,ENSMMUG00000006442,ENSMMUG00000015628,ENSMMUG00000005016,ENSMMUG00000011578,ENSMMUG00000001545,ENSMMUG00000020374,…
GO:0071493	cellular response to UV-B	biological_process	0.0020075	0.22265	4	1771	7	18463	ENSMMUG00000044500,ENSMMUG00000008538,ENSMMUG00000022198,ENSMMUG00000020121
GO:0098562	cytoplasmic side of membrane	cellular_component	0.0020518	0.22627	25	1771	128	18463	ENSMMUG00000000117,ENSMMUG00000019457,ENSMMUG00000001776,ENSMMUG00000011970,ENSMMUG00000014002,ENSMMUG00000011476,ENSMMUG00000018037,ENSMMUG00000010536,ENSMMUG00000017100,ENSMMUG00000021787,ENSMMUG00000009898,ENSMMUG00000007142,ENSMMUG00000011527,ENSMMUG00000006460,ENSMMUG00000047845,ENSMMUG00000002961,ENSMMUG00000000296,ENSMMUG00000001896,ENSMMUG00000014434,ENSMMUG00000007434,ENSMMUG00000019206,…
GO:0060284	regulation of cell development	biological_process	0.0020636	0.22629	92	1771	645	18463	ENSMMUG00000007811,ENSMMUG00000008331,ENSMMUG00000002878,ENSMMUG00000021059,ENSMMUG00000021825,ENSMMUG00000048265,ENSMMUG00000039515,ENSMMUG00000004843,ENSMMUG00000003907,ENSMMUG00000009022,ENSMMUG00000019605,ENSMMUG00000012952,ENSMMUG00000007676,ENSMMUG00000003074,ENSMMUG00000015453,ENSMMUG00000012477,ENSMMUG00000022395,ENSMMUG00000012314,ENSMMUG00000012145,ENSMMUG00000014131,ENSMMUG00000020117,…
GO:0043168	anion binding	molecular_function	0.0020973	0.22824	295	1771	2418	18463	ENSMMUG00000021659,ENSMMUG00000009976,ENSMMUG00000021803,ENSMMUG00000017963,ENSMMUG00000015038,ENSMMUG00000013143,ENSMMUG00000023382,ENSMMUG00000002651,ENSMMUG00000007953,ENSMMUG00000022111,ENSMMUG00000010708,ENSMMUG00000019955,ENSMMUG00000004982,ENSMMUG00000016919,ENSMMUG00000002433,ENSMMUG00000020277,ENSMMUG00000012486,ENSMMUG00000015267,ENSMMUG00000008432,ENSMMUG00000006066,ENSMMUG00000001649,…
GO:0032588	trans-Golgi network membrane	cellular_component	0.0021049	0.22824	7	1771	18	18463	ENSMMUG00000018800,ENSMMUG00000007731,ENSMMUG00000018313,ENSMMUG00000013747,ENSMMUG00000001273,ENSMMUG00000010578,ENSMMUG00000018206
GO:1901701	cellular response to oxygen-containing compound	biological_process	0.0021435	0.23113	91	1771	655	18463	ENSMMUG00000011679,ENSMMUG00000000426,ENSMMUG00000004413,ENSMMUG00000005736,ENSMMUG00000011211,ENSMMUG00000002230,ENSMMUG00000023454,ENSMMUG00000013397,ENSMMUG00000043269,ENSMMUG00000015051,ENSMMUG00000006151,ENSMMUG00000041569,ENSMMUG00000001044,ENSMMUG00000020777,ENSMMUG00000004053,ENSMMUG00000000335,ENSMMUG00000019159,ENSMMUG00000023286,ENSMMUG00000023640,ENSMMUG00000002336,ENSMMUG00000004639,…
GO:0035102	PRC1 complex	cellular_component	0.0021666	0.23233	6	1771	15	18463	ENSMMUG00000016417,ENSMMUG00000046417,ENSMMUG00000003863,ENSMMUG00000016418,ENSMMUG00000017843,ENSMMUG00000003269
GO:0031915	positive regulation of synaptic plasticity	biological_process	0.0021877	0.2333	4	1771	7	18463	ENSMMUG00000001404,ENSMMUG00000003149,ENSMMUG00000022891,ENSMMUG00000023382
GO:0048169	regulation of long-term neuronal synaptic plasticity	biological_process	0.0022199	0.23544	7	1771	19	18463	ENSMMUG00000010536,ENSMMUG00000021659,ENSMMUG00000014384,ENSMMUG00000012101,ENSMMUG00000001661,ENSMMUG00000014334,ENSMMUG00000023382
GO:0051924	regulation of calcium ion transport	biological_process	0.0023553	0.24835	27	1771	143	18463	ENSMMUG00000003907,ENSMMUG00000022159,ENSMMUG00000017374,ENSMMUG00000014782,ENSMMUG00000004108,ENSMMUG00000008430,ENSMMUG00000020624,ENSMMUG00000007209,ENSMMUG00000000296,ENSMMUG00000001306,ENSMMUG00000002569,ENSMMUG00000015768,ENSMMUG00000020437,ENSMMUG00000011563,ENSMMUG00000019159,ENSMMUG00000013414,ENSMMUG00000041092,ENSMMUG00000000289,ENSMMUG00000002373,ENSMMUG00000017622,ENSMMUG00000000426,…
GO:0048518	positive regulation of biological process	biological_process	0.0023672	0.24835	544	1771	4770	18463	ENSMMUG00000006582,ENSMMUG00000000323,ENSMMUG00000000376,ENSMMUG00000047685,ENSMMUG00000001616,ENSMMUG00000022159,ENSMMUG00000010934,ENSMMUG00000021865,ENSMMUG00000044778,ENSMMUG00000040289,ENSMMUG00000011437,ENSMMUG00000020415,ENSMMUG00000016733,ENSMMUG00000000157,ENSMMUG00000002302,ENSMMUG00000020274,ENSMMUG00000012944,ENSMMUG00000001748,ENSMMUG00000018872,ENSMMUG00000040829,ENSMMUG00000022938,…
GO:0060292	long term synaptic depression	biological_process	0.0023943	0.24984	7	1771	19	18463	ENSMMUG00000003610,ENSMMUG00000022059,ENSMMUG00000018442,ENSMMUG00000006442,ENSMMUG00000008714,ENSMMUG00000018519,ENSMMUG00000020651
GO:0035097	histone methyltransferase complex	cellular_component	0.0024096	0.25009	18	1771	83	18463	ENSMMUG00000010715,ENSMMUG00000004129,ENSMMUG00000002030,ENSMMUG00000014159,ENSMMUG00000016266,ENSMMUG00000021774,ENSMMUG00000010840,ENSMMUG00000012677,ENSMMUG00000031160,ENSMMUG00000003233,ENSMMUG00000003915,ENSMMUG00000006093,ENSMMUG00000005663,ENSMMUG00000015362,ENSMMUG00000009051,ENSMMUG00000010623,ENSMMUG00000022297,ENSMMUG00000010649
GO:0042802	identical protein binding	molecular_function	0.0024393	0.25183	165	1771	1254	18463	ENSMMUG00000004236,ENSMMUG00000045077,ENSMMUG00000001306,ENSMMUG00000008127,ENSMMUG00000014334,ENSMMUG00000041186,ENSMMUG00000019611,ENSMMUG00000015302,ENSMMUG00000022606,ENSMMUG00000013510,ENSMMUG00000000261,ENSMMUG00000010942,ENSMMUG00000010621,ENSMMUG00000012424,ENSMMUG00000004071,ENSMMUG00000000376,ENSMMUG00000000613,ENSMMUG00000010934,ENSMMUG00000001616,ENSMMUG00000020426,ENSMMUG00000000217,…
GO:0035264	multicellular organism growth	biological_process	0.0024943	0.25608	24	1771	123	18463	ENSMMUG00000021833,ENSMMUG00000016212,ENSMMUG00000001799,ENSMMUG00000011437,ENSMMUG00000016553,ENSMMUG00000007022,ENSMMUG00000003715,ENSMMUG00000037662,ENSMMUG00000023377,ENSMMUG00000014782,ENSMMUG00000044603,ENSMMUG00000014334,ENSMMUG00000045241,ENSMMUG00000010102,ENSMMUG00000014756,ENSMMUG00000011657,ENSMMUG00000011976,ENSMMUG00000004447,ENSMMUG00000012486,ENSMMUG00000004612,ENSMMUG00000000318,…
GO:0051898	negative regulation of protein kinase B signaling	biological_process	0.0025068	0.25608	9	1771	29	18463	ENSMMUG00000021734,ENSMMUG00000002808,ENSMMUG00000004683,ENSMMUG00000002373,ENSMMUG00000001801,ENSMMUG00000018245,ENSMMUG00000013297,ENSMMUG00000014334,ENSMMUG00000007209
GO:0048168	regulation of neuronal synaptic plasticity	biological_process	0.0025247	0.25656	10	1771	35	18463	ENSMMUG00000021659,ENSMMUG00000023382,ENSMMUG00000001661,ENSMMUG00000011563,ENSMMUG00000014384,ENSMMUG00000010536,ENSMMUG00000019605,ENSMMUG00000014334,ENSMMUG00000018519,ENSMMUG00000012101
GO:0010975	regulation of neuron projection development	biological_process	0.0026187	0.2641	48	1771	289	18463	ENSMMUG00000005507,ENSMMUG00000022198,ENSMMUG00000019273,ENSMMUG00000012424,ENSMMUG00000002965,ENSMMUG00000011211,ENSMMUG00000020117,ENSMMUG00000003304,ENSMMUG00000014131,ENSMMUG00000012145,ENSMMUG00000012314,ENSMMUG00000016720,ENSMMUG00000020144,ENSMMUG00000002336,ENSMMUG00000001661,ENSMMUG00000004639,ENSMMUG00000000507,ENSMMUG00000019159,ENSMMUG00000014305,ENSMMUG00000046616,ENSMMUG00000010337,…
GO:0032273	positive regulation of protein polymerization	biological_process	0.0026262	0.2641	19	1771	96	18463	ENSMMUG00000015512,ENSMMUG00000004539,ENSMMUG00000003498,ENSMMUG00000007142,ENSMMUG00000007540,ENSMMUG00000020749,ENSMMUG00000004756,ENSMMUG00000015434,ENSMMUG00000005488,ENSMMUG00000040702,ENSMMUG00000002868,ENSMMUG00000019159,ENSMMUG00000016358,ENSMMUG00000015735,ENSMMUG00000022938,ENSMMUG00000002923,ENSMMUG00000000108,ENSMMUG00000002699,ENSMMUG00000014658
GO:0033598	mammary gland epithelial cell proliferation	biological_process	0.0026586	0.26581	8	1771	25	18463	ENSMMUG00000002368,ENSMMUG00000017527,ENSMMUG00000009132,ENSMMUG00000012963,ENSMMUG00000001635,ENSMMUG00000018245,ENSMMUG00000003907,ENSMMUG00000006579
GO:1902589	single-organism organelle organization	biological_process	0.0026785	0.26581	269	1771	2203	18463	ENSMMUG00000001369,ENSMMUG00000005686,ENSMMUG00000002336,ENSMMUG00000016505,ENSMMUG00000008323,ENSMMUG00000004053,ENSMMUG00000023640,ENSMMUG00000018020,ENSMMUG00000003236,ENSMMUG00000006613,ENSMMUG00000003146,ENSMMUG00000019955,ENSMMUG00000005882,ENSMMUG00000000268,ENSMMUG00000000108,ENSMMUG00000010674,ENSMMUG00000014658,ENSMMUG00000015038,ENSMMUG00000010080,ENSMMUG00000021659,ENSMMUG00000044865,…
GO:0009898	cytoplasmic side of plasma membrane	cellular_component	0.0027012	0.26581	23	1771	117	18463	ENSMMUG00000011527,ENSMMUG00000006460,ENSMMUG00000002961,ENSMMUG00000047845,ENSMMUG00000000296,ENSMMUG00000001896,ENSMMUG00000014434,ENSMMUG00000007434,ENSMMUG00000014726,ENSMMUG00000000846,ENSMMUG00000019206,ENSMMUG00000019159,ENSMMUG00000001776,ENSMMUG00000019457,ENSMMUG00000000117,ENSMMUG00000011970,ENSMMUG00000014002,ENSMMUG00000017100,ENSMMUG00000010536,ENSMMUG00000018037,ENSMMUG00000011476,…
GO:0044431	Golgi apparatus part	cellular_component	0.0027052	0.26581	67	1771	449	18463	ENSMMUG00000006582,ENSMMUG00000047880,ENSMMUG00000010578,ENSMMUG00000007209,ENSMMUG00000046831,ENSMMUG00000001403,ENSMMUG00000007309,ENSMMUG00000004144,ENSMMUG00000022555,ENSMMUG00000023291,ENSMMUG00000002250,ENSMMUG00000014384,ENSMMUG00000003864,ENSMMUG00000003056,ENSMMUG00000020824,ENSMMUG00000017496,ENSMMUG00000018800,ENSMMUG00000040829,ENSMMUG00000022687,ENSMMUG00000018206,ENSMMUG00000011505,…
GO:0051180	vitamin transport	biological_process	0.0027116	0.26581	9	1771	30	18463	ENSMMUG00000013249,ENSMMUG00000001837,ENSMMUG00000018031,ENSMMUG00000016695,ENSMMUG00000019151,ENSMMUG00000010453,ENSMMUG00000007374,ENSMMUG00000000373,ENSMMUG00000004477
GO:0031324	negative regulation of cellular metabolic process	biological_process	0.0027477	0.26799	238	1771	1964	18463	ENSMMUG00000005898,ENSMMUG00000022967,ENSMMUG00000013101,ENSMMUG00000011682,ENSMMUG00000008338,ENSMMUG00000018978,ENSMMUG00000018504,ENSMMUG00000020508,ENSMMUG00000007845,ENSMMUG00000001635,ENSMMUG00000004591,ENSMMUG00000016207,ENSMMUG00000003907,ENSMMUG00000017906,ENSMMUG00000010646,ENSMMUG00000005663,ENSMMUG00000022824,ENSMMUG00000019839,ENSMMUG00000008470,ENSMMUG00000015482,ENSMMUG00000009048,…
GO:0051049	regulation of transport	biological_process	0.0027669	0.26852	157	1771	1208	18463	ENSMMUG00000011563,ENSMMUG00000002427,ENSMMUG00000015768,ENSMMUG00000004294,ENSMMUG00000007960,ENSMMUG00000000289,ENSMMUG00000044778,ENSMMUG00000022159,ENSMMUG00000004108,ENSMMUG00000009790,ENSMMUG00000000376,ENSMMUG00000000613,ENSMMUG00000006582,ENSMMUG00000005016,ENSMMUG00000040809,ENSMMUG00000017622,ENSMMUG00000015193,ENSMMUG00000014325,ENSMMUG00000013560,ENSMMUG00000015302,ENSMMUG00000010267,…
GO:0032940	secretion by cell	biological_process	0.0027898	0.26939	96	1771	706	18463	ENSMMUG00000009683,ENSMMUG00000022390,ENSMMUG00000006529,ENSMMUG00000005435,ENSMMUG00000018442,ENSMMUG00000019734,ENSMMUG00000007506,ENSMMUG00000008130,ENSMMUG00000008885,ENSMMUG00000010956,ENSMMUG00000004657,ENSMMUG00000014305,ENSMMUG00000005222,ENSMMUG00000011578,ENSMMUG00000017134,ENSMMUG00000002569,ENSMMUG00000008833,ENSMMUG00000011527,ENSMMUG00000006421,ENSMMUG00000022403,ENSMMUG00000015784,…
GO:0014069	postsynaptic density	cellular_component	0.0029146	0.28005	26	1771	133	18463	ENSMMUG00000021393,ENSMMUG00000001801,ENSMMUG00000013510,ENSMMUG00000015911,ENSMMUG00000010536,ENSMMUG00000022877,ENSMMUG00000008847,ENSMMUG00000010028,ENSMMUG00000002808,ENSMMUG00000038117,ENSMMUG00000022891,ENSMMUG00000008899,ENSMMUG00000002993,ENSMMUG00000016233,ENSMMUG00000003610,ENSMMUG00000014677,ENSMMUG00000006894,ENSMMUG00000006421,ENSMMUG00000007209,ENSMMUG00000040289,ENSMMUG00000011563,…
GO:0090276	regulation of peptide hormone secretion	biological_process	0.0029438	0.28011	21	1771	109	18463	ENSMMUG00000019206,ENSMMUG00000005222,ENSMMUG00000020703,ENSMMUG00000002427,ENSMMUG00000013143,ENSMMUG00000002045,ENSMMUG00000007209,ENSMMUG00000011578,ENSMMUG00000016207,ENSMMUG00000012952,ENSMMUG00000014334,ENSMMUG00000002230,ENSMMUG00000011211,ENSMMUG00000005435,ENSMMUG00000022390,ENSMMUG00000019734,ENSMMUG00000017622,ENSMMUG00000014002,ENSMMUG00000004173,ENSMMUG00000006442,ENSMMUG00000015628
GO:0018205	peptidyl-lysine modification	biological_process	0.0029606	0.28011	48	1771	307	18463	ENSMMUG00000015800,ENSMMUG00000044277,ENSMMUG00000015335,ENSMMUG00000012677,ENSMMUG00000011679,ENSMMUG00000015606,ENSMMUG00000021774,ENSMMUG00000014159,ENSMMUG00000021382,ENSMMUG00000009506,ENSMMUG00000006077,ENSMMUG00000003721,ENSMMUG00000016658,ENSMMUG00000006579,ENSMMUG00000009051,ENSMMUG00000010649,ENSMMUG00000014438,ENSMMUG00000016985,ENSMMUG00000023146,ENSMMUG00000006093,ENSMMUG00000015362,…
GO:0046879	hormone secretion	biological_process	0.0029722	0.28011	31	1771	183	18463	ENSMMUG00000014002,ENSMMUG00000021808,ENSMMUG00000017622,ENSMMUG00000030785,ENSMMUG00000006442,ENSMMUG00000015628,ENSMMUG00000004173,ENSMMUG00000005016,ENSMMUG00000022390,ENSMMUG00000010164,ENSMMUG00000011211,ENSMMUG00000005435,ENSMMUG00000002230,ENSMMUG00000002453,ENSMMUG00000019734,ENSMMUG00000043269,ENSMMUG00000000613,ENSMMUG00000011578,ENSMMUG00000037662,ENSMMUG00000007209,ENSMMUG00000014334,…
GO:0019751	polyol metabolic process	biological_process	0.002973	0.28011	18	1771	86	18463	ENSMMUG00000021765,ENSMMUG00000006758,ENSMMUG00000002373,ENSMMUG00000009195,ENSMMUG00000008169,ENSMMUG00000015971,ENSMMUG00000022395,ENSMMUG00000014589,ENSMMUG00000019159,ENSMMUG00000005698,ENSMMUG00000022159,ENSMMUG00000008642,ENSMMUG00000004642,ENSMMUG00000017706,ENSMMUG00000007209,ENSMMUG00000003138,ENSMMUG00000021183,ENSMMUG00000008507
GO:0090277	positive regulation of peptide hormone secretion	biological_process	0.0031225	0.29278	12	1771	50	18463	ENSMMUG00000007209,ENSMMUG00000017622,ENSMMUG00000015628,ENSMMUG00000012952,ENSMMUG00000014334,ENSMMUG00000022390,ENSMMUG00000019206,ENSMMUG00000005222,ENSMMUG00000013143,ENSMMUG00000019734,ENSMMUG00000002045,ENSMMUG00000002427
GO:0009914	hormone transport	biological_process	0.0032484	0.30311	32	1771	191	18463	ENSMMUG00000005222,ENSMMUG00000002045,ENSMMUG00000037662,ENSMMUG00000011578,ENSMMUG00000014334,ENSMMUG00000005435,ENSMMUG00000011211,ENSMMUG00000002230,ENSMMUG00000022390,ENSMMUG00000010164,ENSMMUG00000043269,ENSMMUG00000002453,ENSMMUG00000019734,ENSMMUG00000016848,ENSMMUG00000004173,ENSMMUG00000030785,ENSMMUG00000019206,ENSMMUG00000020703,ENSMMUG00000002427,ENSMMUG00000013143,ENSMMUG00000007209,…
GO:0000904	cell morphogenesis involved in differentiation	biological_process	0.0032927	0.30578	89	1771	619	18463	ENSMMUG00000022317,ENSMMUG00000021578,ENSMMUG00000004844,ENSMMUG00000000314,ENSMMUG00000017243,ENSMMUG00000020144,ENSMMUG00000001661,ENSMMUG00000011578,ENSMMUG00000016658,ENSMMUG00000002424,ENSMMUG00000046655,ENSMMUG00000018245,ENSMMUG00000006421,ENSMMUG00000020451,ENSMMUG00000022686,ENSMMUG00000019813,ENSMMUG00000021289,ENSMMUG00000012314,ENSMMUG00000020117,ENSMMUG00000004882,ENSMMUG00000014131,…
GO:0050772	positive regulation of axonogenesis	biological_process	0.0033756	0.31198	13	1771	52	18463	ENSMMUG00000021825,ENSMMUG00000003074,ENSMMUG00000003128,ENSMMUG00000022198,ENSMMUG00000005507,ENSMMUG00000016720,ENSMMUG00000003715,ENSMMUG00000012314,ENSMMUG00000014658,ENSMMUG00000018237,ENSMMUG00000008331,ENSMMUG00000007676,ENSMMUG00000047685
GO:0048026	positive regulation of mRNA splicing, via spliceosome	biological_process	0.0034126	0.31391	7	1771	23	18463	ENSMMUG00000014622,ENSMMUG00000003047,ENSMMUG00000016952,ENSMMUG00000040965,ENSMMUG00000004696,ENSMMUG00000014530,ENSMMUG00000022101
GO:0031399	regulation of protein modification process	biological_process	0.003441	0.31503	183	1771	1466	18463	ENSMMUG00000002149,ENSMMUG00000018025,ENSMMUG00000006728,ENSMMUG00000017274,ENSMMUG00000020274,ENSMMUG00000012944,ENSMMUG00000017450,ENSMMUG00000016757,ENSMMUG00000014384,ENSMMUG00000016733,ENSMMUG00000023046,ENSMMUG00000003128,ENSMMUG00000002593,ENSMMUG00000002404,ENSMMUG00000040289,ENSMMUG00000006904,ENSMMUG00000011437,ENSMMUG00000020415,ENSMMUG00000012185,ENSMMUG00000010623,ENSMMUG00000010251,…
GO:1902275	regulation of chromatin organization	biological_process	0.0034742	0.31567	26	1771	137	18463	ENSMMUG00000016096,ENSMMUG00000008323,ENSMMUG00000003233,ENSMMUG00000004053,ENSMMUG00000003915,ENSMMUG00000022159,ENSMMUG00000001616,ENSMMUG00000015362,ENSMMUG00000019955,ENSMMUG00000048630,ENSMMUG00000008281,ENSMMUG00000014438,ENSMMUG00000015482,ENSMMUG00000010649,ENSMMUG00000010623,ENSMMUG00000006579,ENSMMUG00000007828,ENSMMUG00000017984,ENSMMUG00000002797,ENSMMUG00000002166,ENSMMUG00000005898,…
GO:0043198	dendritic shaft	cellular_component	0.003492	0.31567	6	1771	15	18463	ENSMMUG00000032617,ENSMMUG00000005729,ENSMMUG00000022395,ENSMMUG00000006931,ENSMMUG00000014384,ENSMMUG00000007209
GO:0005634	nucleus	cellular_component	0.0035098	0.31567	622	1771	5713	18463	ENSMMUG00000022297,ENSMMUG00000041919,ENSMMUG00000004591,ENSMMUG00000016207,ENSMMUG00000018752,ENSMMUG00000020703,ENSMMUG00000016212,ENSMMUG00000003298,ENSMMUG00000012800,ENSMMUG00000005377,ENSMMUG00000017760,ENSMMUG00000039256,ENSMMUG00000013803,ENSMMUG00000000373,ENSMMUG00000022933,ENSMMUG00000004129,ENSMMUG00000007845,ENSMMUG00000044257,ENSMMUG00000001197,ENSMMUG00000022868,ENSMMUG00000004220,…
GO:2000059	negative regulation of protein ubiquitination involved in ubiquitin-dependent protein catabolic process	biological_process	0.0035183	0.31567	5	1771	11	18463	ENSMMUG00000005663,ENSMMUG00000011682,ENSMMUG00000004396,ENSMMUG00000007265,ENSMMUG00000002569
GO:0043376	regulation of CD8-positive, alpha-beta T cell differentiation	biological_process	0.0035293	0.31567	3	1771	4	18463	ENSMMUG00000004053,ENSMMUG00000000108,ENSMMUG00000010956
GO:0051183	vitamin transporter activity	molecular_function	0.0035952	0.32009	7	1771	20	18463	ENSMMUG00000013249,ENSMMUG00000001837,ENSMMUG00000019151,ENSMMUG00000007374,ENSMMUG00000018031,ENSMMUG00000004477,ENSMMUG00000000373
GO:0097485	neuron projection guidance	biological_process	0.0036629	0.3241	32	1771	179	18463	ENSMMUG00000005507,ENSMMUG00000023350,ENSMMUG00000004683,ENSMMUG00000020117,ENSMMUG00000003304,ENSMMUG00000004882,ENSMMUG00000013272,ENSMMUG00000012314,ENSMMUG00000016720,ENSMMUG00000017243,ENSMMUG00000021578,ENSMMUG00000022938,ENSMMUG00000010337,ENSMMUG00000018245,ENSMMUG00000018872,ENSMMUG00000017496,ENSMMUG00000011297,ENSMMUG00000020052,ENSMMUG00000022363,ENSMMUG00000018963,ENSMMUG00000021825,…
GO:0030838	positive regulation of actin filament polymerization	biological_process	0.0036737	0.3241	16	1771	79	18463	ENSMMUG00000022938,ENSMMUG00000000108,ENSMMUG00000002699,ENSMMUG00000002923,ENSMMUG00000002868,ENSMMUG00000015735,ENSMMUG00000016358,ENSMMUG00000019159,ENSMMUG00000004756,ENSMMUG00000015434,ENSMMUG00000005488,ENSMMUG00000007540,ENSMMUG00000007142,ENSMMUG00000003498,ENSMMUG00000004539,ENSMMUG00000015512
GO:1903507	negative regulation of nucleic acid-templated transcription	biological_process	0.0038345	0.33676	129	1771	1007	18463	ENSMMUG00000037597,ENSMMUG00000008323,ENSMMUG00000016418,ENSMMUG00000004639,ENSMMUG00000023640,ENSMMUG00000018930,ENSMMUG00000004053,ENSMMUG00000007155,ENSMMUG00000002453,ENSMMUG00000015051,ENSMMUG00000019292,ENSMMUG00000013397,ENSMMUG00000013240,ENSMMUG00000015690,ENSMMUG00000017649,ENSMMUG00000002368,ENSMMUG00000017652,ENSMMUG00000013732,ENSMMUG00000013414,ENSMMUG00000021668,ENSMMUG00000019955,…
GO:0071705	nitrogen compound transport	biological_process	0.0039334	0.34389	72	1771	513	18463	ENSMMUG00000016695,ENSMMUG00000001748,ENSMMUG00000010935,ENSMMUG00000010983,ENSMMUG00000003555,ENSMMUG00000014334,ENSMMUG00000018737,ENSMMUG00000013249,ENSMMUG00000003292,ENSMMUG00000018031,ENSMMUG00000022687,ENSMMUG00000002045,ENSMMUG00000020354,ENSMMUG00000030785,ENSMMUG00000004173,ENSMMUG00000004477,ENSMMUG00000002230,ENSMMUG00000011211,ENSMMUG00000019273,ENSMMUG00000010164,ENSMMUG00000043269,…
GO:0045252	oxoglutarate dehydrogenase complex	cellular_component	0.0040457	0.35212	4	1771	8	18463	ENSMMUG00000002651,ENSMMUG00000004260,ENSMMUG00000000275,ENSMMUG00000014756
GO:0072657	protein localization to membrane	biological_process	0.0041066	0.35583	56	1771	372	18463	ENSMMUG00000047000,ENSMMUG00000044165,ENSMMUG00000010102,ENSMMUG00000015784,ENSMMUG00000022877,ENSMMUG00000002371,ENSMMUG00000021787,ENSMMUG00000016919,ENSMMUG00000007811,ENSMMUG00000004612,ENSMMUG00000017100,ENSMMUG00000001623,ENSMMUG00000010536,ENSMMUG00000006442,ENSMMUG00000019457,ENSMMUG00000015267,ENSMMUG00000007265,ENSMMUG00000008878,ENSMMUG00000044581,ENSMMUG00000004931,ENSMMUG00000014726,…
GO:0035064	methylated histone binding	molecular_function	0.0041653	0.3593	13	1771	56	18463	ENSMMUG00000010649,ENSMMUG00000010623,ENSMMUG00000005663,ENSMMUG00000014159,ENSMMUG00000016985,ENSMMUG00000008281,ENSMMUG00000015829,ENSMMUG00000002030,ENSMMUG00000016417,ENSMMUG00000021279,ENSMMUG00000046417,ENSMMUG00000007169,ENSMMUG00000016418
GO:0032469	endoplasmic reticulum calcium ion homeostasis	biological_process	0.0041977	0.3605	7	1771	22	18463	ENSMMUG00000003907,ENSMMUG00000000149,ENSMMUG00000000451,ENSMMUG00000002569,ENSMMUG00000014384,ENSMMUG00000000642,ENSMMUG00000013414
GO:0032350	regulation of hormone metabolic process	biological_process	0.0042717	0.36378	8	1771	26	18463	ENSMMUG00000003555,ENSMMUG00000005190,ENSMMUG00000014782,ENSMMUG00000011578,ENSMMUG00000004844,ENSMMUG00000049219,ENSMMUG00000007507,ENSMMUG00000018025
GO:0005575	cellular_component	cellular_component	0.0042915	0.36378	1611	1771	16387	18463	ENSMMUG00000047499,ENSMMUG00000022938,ENSMMUG00000040829,ENSMMUG00000017301,ENSMMUG00000001748,ENSMMUG00000001192,ENSMMUG00000021945,ENSMMUG00000019096,ENSMMUG00000004730,ENSMMUG00000010267,ENSMMUG00000001549,ENSMMUG00000017696,ENSMMUG00000019159,ENSMMUG00000002968,ENSMMUG00000015694,ENSMMUG00000002389,ENSMMUG00000000144,ENSMMUG00000022606,ENSMMUG00000004111,ENSMMUG00000019897,ENSMMUG00000018644,…
GO:0032879	regulation of localization	biological_process	0.0042921	0.36378	235	1771	1897	18463	ENSMMUG00000018650,ENSMMUG00000002526,ENSMMUG00000019457,ENSMMUG00000015628,ENSMMUG00000006623,ENSMMUG00000021096,ENSMMUG00000023418,ENSMMUG00000015221,ENSMMUG00000012182,ENSMMUG00000005432,ENSMMUG00000005488,ENSMMUG00000007811,ENSMMUG00000013391,ENSMMUG00000002371,ENSMMUG00000021825,ENSMMUG00000022403,ENSMMUG00000022229,ENSMMUG00000017374,ENSMMUG00000008015,ENSMMUG00000001980,ENSMMUG00000009949,…
GO:1902679	negative regulation of RNA biosynthetic process	biological_process	0.0043344	0.36428	130	1771	1019	18463	ENSMMUG00000002373,ENSMMUG00000023006,ENSMMUG00000015606,ENSMMUG00000015335,ENSMMUG00000022771,ENSMMUG00000044277,ENSMMUG00000003863,ENSMMUG00000009944,ENSMMUG00000043527,ENSMMUG00000048710,ENSMMUG00000020451,ENSMMUG00000006077,ENSMMUG00000002554,ENSMMUG00000015017,ENSMMUG00000002569,ENSMMUG00000039992,ENSMMUG00000048128,ENSMMUG00000016417,ENSMMUG00000000769,ENSMMUG00000009132,ENSMMUG00000005898,…
GO:0061180	mammary gland epithelium development	biological_process	0.0043355	0.36428	13	1771	55	18463	ENSMMUG00000017527,ENSMMUG00000011437,ENSMMUG00000002368,ENSMMUG00000001635,ENSMMUG00000012963,ENSMMUG00000009132,ENSMMUG00000003907,ENSMMUG00000018245,ENSMMUG00000006727,ENSMMUG00000006579,ENSMMUG00000001306,ENSMMUG00000000180,ENSMMUG00000002569
GO:0006935	chemotaxis	biological_process	0.0043662	0.36528	63	1771	446	18463	ENSMMUG00000017496,ENSMMUG00000006151,ENSMMUG00000001748,ENSMMUG00000018872,ENSMMUG00000041569,ENSMMUG00000010337,ENSMMUG00000018245,ENSMMUG00000020434,ENSMMUG00000022938,ENSMMUG00000019159,ENSMMUG00000021578,ENSMMUG00000002630,ENSMMUG00000017243,ENSMMUG00000002909,ENSMMUG00000000426,ENSMMUG00000016720,ENSMMUG00000007506,ENSMMUG00000013272,ENSMMUG00000012314,ENSMMUG00000003304,ENSMMUG00000004882,…
GO:0009314	response to radiation	biological_process	0.0044515	0.37081	46	1771	294	18463	ENSMMUG00000014618,ENSMMUG00000008538,ENSMMUG00000005491,ENSMMUG00000018025,ENSMMUG00000008921,ENSMMUG00000015155,ENSMMUG00000020050,ENSMMUG00000002166,ENSMMUG00000002878,ENSMMUG00000021808,ENSMMUG00000014384,ENSMMUG00000018978,ENSMMUG00000014531,ENSMMUG00000002368,ENSMMUG00000022838,ENSMMUG00000018367,ENSMMUG00000021659,ENSMMUG00000011568,ENSMMUG00000001680,ENSMMUG00000003915,ENSMMUG00000005663,…
GO:0005536	glucose binding	molecular_function	0.0045186	0.37453	4	1771	7	18463	ENSMMUG00000002653,ENSMMUG00000002427,ENSMMUG00000015302,ENSMMUG00000012167
GO:0010677	negative regulation of cellular carbohydrate metabolic process	biological_process	0.0045348	0.37453	8	1771	26	18463	ENSMMUG00000009195,ENSMMUG00000016207,ENSMMUG00000020050,ENSMMUG00000002373,ENSMMUG00000005102,ENSMMUG00000021808,ENSMMUG00000002427,ENSMMUG00000006077
GO:0008630	intrinsic apoptotic signaling pathway in response to DNA damage	biological_process	0.0045621	0.37519	16	1771	78	18463	ENSMMUG00000009898,ENSMMUG00000048710,ENSMMUG00000014747,ENSMMUG00000003364,ENSMMUG00000002526,ENSMMUG00000014531,ENSMMUG00000016569,ENSMMUG00000016669,ENSMMUG00000018367,ENSMMUG00000044581,ENSMMUG00000012952,ENSMMUG00000018245,ENSMMUG00000018392,ENSMMUG00000003907,ENSMMUG00000002569,ENSMMUG00000023550
GO:0002790	peptide secretion	biological_process	0.0046432	0.38025	26	1771	149	18463	ENSMMUG00000044778,ENSMMUG00000020703,ENSMMUG00000019206,ENSMMUG00000005222,ENSMMUG00000013143,ENSMMUG00000002045,ENSMMUG00000002427,ENSMMUG00000011578,ENSMMUG00000007209,ENSMMUG00000012952,ENSMMUG00000014334,ENSMMUG00000004108,ENSMMUG00000016207,ENSMMUG00000022390,ENSMMUG00000010164,ENSMMUG00000002230,ENSMMUG00000011211,ENSMMUG00000005435,ENSMMUG00000019734,ENSMMUG00000043269,ENSMMUG00000014002,…
GO:2000026	regulation of multicellular organismal development	biological_process	0.0046942	0.38125	169	1771	1334	18463	ENSMMUG00000017274,ENSMMUG00000017450,ENSMMUG00000012944,ENSMMUG00000006728,ENSMMUG00000046631,ENSMMUG00000010102,ENSMMUG00000016733,ENSMMUG00000014384,ENSMMUG00000013550,ENSMMUG00000011437,ENSMMUG00000020415,ENSMMUG00000011563,ENSMMUG00000040289,ENSMMUG00000003128,ENSMMUG00000018237,ENSMMUG00000010934,ENSMMUG00000044603,ENSMMUG00000047685,ENSMMUG00000000376,ENSMMUG00000003715,ENSMMUG00000004071,…
GO:0030502	negative regulation of bone mineralization	biological_process	0.0047381	0.38125	5	1771	13	18463	ENSMMUG00000023479,ENSMMUG00000048265,ENSMMUG00000007506,ENSMMUG00000046631,ENSMMUG00000019159
GO:0000122	negative regulation of transcription from RNA polymerase II promoter	biological_process	0.0047467	0.38125	84	1771	620	18463	ENSMMUG00000008323,ENSMMUG00000002617,ENSMMUG00000037597,ENSMMUG00000016418,ENSMMUG00000004639,ENSMMUG00000018930,ENSMMUG00000046417,ENSMMUG00000023640,ENSMMUG00000004053,ENSMMUG00000015362,ENSMMUG00000023767,ENSMMUG00000023550,ENSMMUG00000015051,ENSMMUG00000013240,ENSMMUG00000019292,ENSMMUG00000001817,ENSMMUG00000004396,ENSMMUG00000010621,ENSMMUG00000017649,ENSMMUG00000011679,ENSMMUG00000017652,…
GO:0042330	taxis	biological_process	0.0047633	0.38125	63	1771	448	18463	ENSMMUG00000019314,ENSMMUG00000000108,ENSMMUG00000004843,ENSMMUG00000003335,ENSMMUG00000018237,ENSMMUG00000001616,ENSMMUG00000004832,ENSMMUG00000003074,ENSMMUG00000021668,ENSMMUG00000020965,ENSMMUG00000015735,ENSMMUG00000044778,ENSMMUG00000018459,ENSMMUG00000007490,ENSMMUG00000040289,ENSMMUG00000023382,ENSMMUG00000014384,ENSMMUG00000004612,ENSMMUG00000005488,ENSMMUG00000011177,ENSMMUG00000008331,…
GO:0048468	cell development	biological_process	0.0048155	0.38125	201	1771	1591	18463	ENSMMUG00000011437,ENSMMUG00000011563,ENSMMUG00000031012,ENSMMUG00000020415,ENSMMUG00000040289,ENSMMUG00000002404,ENSMMUG00000003128,ENSMMUG00000044778,ENSMMUG00000048864,ENSMMUG00000010934,ENSMMUG00000018237,ENSMMUG00000047685,ENSMMUG00000046831,ENSMMUG00000000376,ENSMMUG00000023290,ENSMMUG00000003715,ENSMMUG00000017274,ENSMMUG00000020274,ENSMMUG00000017450,ENSMMUG00000011657,ENSMMUG00000015512,…
GO:0031519	PcG protein complex	cellular_component	0.0048358	0.38125	11	1771	43	18463	ENSMMUG00000003863,ENSMMUG00000016418,ENSMMUG00000017843,ENSMMUG00000003269,ENSMMUG00000007845,ENSMMUG00000016417,ENSMMUG00000046417,ENSMMUG00000015362,ENSMMUG00000006093,ENSMMUG00000010649,ENSMMUG00000010623
GO:1903719	regulation of I-kappaB phosphorylation	biological_process	0.0048432	0.38125	3	1771	4	18463	ENSMMUG00000011527,ENSMMUG00000001044,ENSMMUG00000000426
GO:1903721	positive regulation of I-kappaB phosphorylation	biological_process	0.0048432	0.38125	3	1771	4	18463	ENSMMUG00000011527,ENSMMUG00000000426,ENSMMUG00000001044
GO:0005975	carbohydrate metabolic process	biological_process	0.0048518	0.38125	84	1771	621	18463	ENSMMUG00000020354,ENSMMUG00000004173,ENSMMUG00000000525,ENSMMUG00000010451,ENSMMUG00000008036,ENSMMUG00000004020,ENSMMUG00000018686,ENSMMUG00000005227,ENSMMUG00000018024,ENSMMUG00000039762,ENSMMUG00000028743,ENSMMUG00000010686,ENSMMUG00000023454,ENSMMUG00000002653,ENSMMUG00000005190,ENSMMUG00000005414,ENSMMUG00000044500,ENSMMUG00000045077,ENSMMUG00000002124,ENSMMUG00000001044,ENSMMUG00000020121,…
GO:0000902	cell morphogenesis	biological_process	0.0048518	0.38125	145	1771	1090	18463	ENSMMUG00000021825,ENSMMUG00000048265,ENSMMUG00000007540,ENSMMUG00000047000,ENSMMUG00000022877,ENSMMUG00000020052,ENSMMUG00000021096,ENSMMUG00000012182,ENSMMUG00000005488,ENSMMUG00000007811,ENSMMUG00000017936,ENSMMUG00000019457,ENSMMUG00000021059,ENSMMUG00000005427,ENSMMUG00000009463,ENSMMUG00000003074,ENSMMUG00000011129,ENSMMUG00000007255,ENSMMUG00000001980,ENSMMUG00000001286,ENSMMUG00000019813,…
GO:0070316	regulation of G0 to G1 transition	biological_process	0.0049212	0.38399	3	1771	4	18463	ENSMMUG00000032429,ENSMMUG00000004639,ENSMMUG00000009132
GO:1903310	positive regulation of chromatin modification	biological_process	0.0049291	0.38399	17	1771	78	18463	ENSMMUG00000016096,ENSMMUG00000008323,ENSMMUG00000004053,ENSMMUG00000003915,ENSMMUG00000022159,ENSMMUG00000015362,ENSMMUG00000014438,ENSMMUG00000019955,ENSMMUG00000048630,ENSMMUG00000010649,ENSMMUG00000015482,ENSMMUG00000010623,ENSMMUG00000017984,ENSMMUG00000021382,ENSMMUG00000002797,ENSMMUG00000005898,ENSMMUG00000000643
GO:0005622	intracellular	cellular_component	0.004946	0.38399	1245	1771	12257	18463	ENSMMUG00000010000,ENSMMUG00000001369,ENSMMUG00000017290,ENSMMUG00000019548,ENSMMUG00000017496,ENSMMUG00000020520,ENSMMUG00000018485,ENSMMUG00000004173,ENSMMUG00000016181,ENSMMUG00000044559,ENSMMUG00000021864,ENSMMUG00000013240,ENSMMUG00000019292,ENSMMUG00000016188,ENSMMUG00000043488,ENSMMUG00000006613,ENSMMUG00000041696,ENSMMUG00000042809,ENSMMUG00000014727,ENSMMUG00000007669,ENSMMUG00000021803,…
GO:0007009	plasma membrane organization	biological_process	0.0050036	0.38691	46	1771	284	18463	ENSMMUG00000014677,ENSMMUG00000010194,ENSMMUG00000002699,ENSMMUG00000000296,ENSMMUG00000019893,ENSMMUG00000007209,ENSMMUG00000000376,ENSMMUG00000001721,ENSMMUG00000011437,ENSMMUG00000012746,ENSMMUG00000014726,ENSMMUG00000005427,ENSMMUG00000019457,ENSMMUG00000023163,ENSMMUG00000015267,ENSMMUG00000004612,ENSMMUG00000007811,ENSMMUG00000017100,ENSMMUG00000022877,ENSMMUG00000016919,ENSMMUG00000021787,…
GO:0044463	cell projection part	cellular_component	0.0051069	0.39192	93	1771	658	18463	ENSMMUG00000047000,ENSMMUG00000015784,ENSMMUG00000022877,ENSMMUG00000020861,ENSMMUG00000004282,ENSMMUG00000047346,ENSMMUG00000015221,ENSMMUG00000007811,ENSMMUG00000012182,ENSMMUG00000021096,ENSMMUG00000006931,ENSMMUG00000019457,ENSMMUG00000009195,ENSMMUG00000006442,ENSMMUG00000018351,ENSMMUG00000022395,ENSMMUG00000007972,ENSMMUG00000007490,ENSMMUG00000004843,ENSMMUG00000004696,ENSMMUG00000014677,…
GO:0044723	single-organism carbohydrate metabolic process	biological_process	0.0051087	0.39192	74	1771	537	18463	ENSMMUG00000018409,ENSMMUG00000014347,ENSMMUG00000022967,ENSMMUG00000008169,ENSMMUG00000009195,ENSMMUG00000004598,ENSMMUG00000005102,ENSMMUG00000003905,ENSMMUG00000003946,ENSMMUG00000021765,ENSMMUG00000022604,ENSMMUG00000014756,ENSMMUG00000003005,ENSMMUG00000016207,ENSMMUG00000001980,ENSMMUG00000012952,ENSMMUG00000011133,ENSMMUG00000012374,ENSMMUG00000015078,ENSMMUG00000022395,ENSMMUG00000016212,…
GO:0022603	regulation of anatomical structure morphogenesis	biological_process	0.0051519	0.39367	104	1771	767	18463	ENSMMUG00000021668,ENSMMUG00000004931,ENSMMUG00000003128,ENSMMUG00000048864,ENSMMUG00000011614,ENSMMUG00000011437,ENSMMUG00000042809,ENSMMUG00000023382,ENSMMUG00000040289,ENSMMUG00000019893,ENSMMUG00000014658,ENSMMUG00000003715,ENSMMUG00000011910,ENSMMUG00000018237,ENSMMUG00000006727,ENSMMUG00000047685,ENSMMUG00000048630,ENSMMUG00000015512,ENSMMUG00000004982,ENSMMUG00000018963,ENSMMUG00000020274,…
GO:0050806	positive regulation of synaptic transmission	biological_process	0.0052407	0.39889	20	1771	100	18463	ENSMMUG00000007209,ENSMMUG00000023767,ENSMMUG00000006421,ENSMMUG00000018519,ENSMMUG00000011741,ENSMMUG00000014334,ENSMMUG00000014305,ENSMMUG00000013560,ENSMMUG00000032617,ENSMMUG00000023382,ENSMMUG00000014384,ENSMMUG00000017433,ENSMMUG00000000261,ENSMMUG00000022059,ENSMMUG00000007975,ENSMMUG00000000288,ENSMMUG00000020651,ENSMMUG00000003236,ENSMMUG00000008899,ENSMMUG00000018442
GO:0009605	response to external stimulus	biological_process	0.005278	0.39922	200	1771	1674	18463	ENSMMUG00000003357,ENSMMUG00000004442,ENSMMUG00000007972,ENSMMUG00000018459,ENSMMUG00000004843,ENSMMUG00000007098,ENSMMUG00000022824,ENSMMUG00000012952,ENSMMUG00000045298,ENSMMUG00000017642,ENSMMUG00000007863,ENSMMUG00000015384,ENSMMUG00000044257,ENSMMUG00000022363,ENSMMUG00000011177,ENSMMUG00000013803,ENSMMUG00000000373,ENSMMUG00000044721,ENSMMUG00000008331,ENSMMUG00000009132,ENSMMUG00000012189,…
GO:0032870	cellular response to hormone stimulus	biological_process	0.0053086	0.39922	52	1771	353	18463	ENSMMUG00000007209,ENSMMUG00000003138,ENSMMUG00000016555,ENSMMUG00000014132,ENSMMUG00000004591,ENSMMUG00000044603,ENSMMUG00000041696,ENSMMUG00000019839,ENSMMUG00000032429,ENSMMUG00000006727,ENSMMUG00000019605,ENSMMUG00000004108,ENSMMUG00000006253,ENSMMUG00000003915,ENSMMUG00000011437,ENSMMUG00000023418,ENSMMUG00000012486,ENSMMUG00000012167,ENSMMUG00000018994,ENSMMUG00000010705,ENSMMUG00000022922,…
GO:0007015	actin filament organization	biological_process	0.0053115	0.39922	51	1771	351	18463	ENSMMUG00000000312,ENSMMUG00000015512,ENSMMUG00000048265,ENSMMUG00000014723,ENSMMUG00000046631,ENSMMUG00000014445,ENSMMUG00000007540,ENSMMUG00000007142,ENSMMUG00000010102,ENSMMUG00000004282,ENSMMUG00000022891,ENSMMUG00000015221,ENSMMUG00000007811,ENSMMUG00000006715,ENSMMUG00000004612,ENSMMUG00000005488,ENSMMUG00000015407,ENSMMUG00000009195,ENSMMUG00000019457,ENSMMUG00000016316,ENSMMUG00000015735,…
GO:0071375	cellular response to peptide hormone stimulus	biological_process	0.0053675	0.39922	29	1771	173	18463	ENSMMUG00000019119,ENSMMUG00000012167,ENSMMUG00000002373,ENSMMUG00000022922,ENSMMUG00000010705,ENSMMUG00000005736,ENSMMUG00000015628,ENSMMUG00000004756,ENSMMUG00000016276,ENSMMUG00000015784,ENSMMUG00000023454,ENSMMUG00000017527,ENSMMUG00000002371,ENSMMUG00000002808,ENSMMUG00000007209,ENSMMUG00000011328,ENSMMUG00000001044,ENSMMUG00000016555,ENSMMUG00000044603,ENSMMUG00000032429,ENSMMUG00000041696,…
GO:0051129	negative regulation of cellular component organization	biological_process	0.005373	0.39922	73	1771	517	18463	ENSMMUG00000021825,ENSMMUG00000006058,ENSMMUG00000041847,ENSMMUG00000014756,ENSMMUG00000015221,ENSMMUG00000007811,ENSMMUG00000005488,ENSMMUG00000006623,ENSMMUG00000005427,ENSMMUG00000006515,ENSMMUG00000022395,ENSMMUG00000012608,ENSMMUG00000001980,ENSMMUG00000017906,ENSMMUG00000008281,ENSMMUG00000023676,ENSMMUG00000014677,ENSMMUG00000012239,ENSMMUG00000009683,ENSMMUG00000012677,ENSMMUG00000015606,…
GO:0051960	regulation of nervous system development	biological_process	0.0053825	0.39922	81	1771	580	18463	ENSMMUG00000002965,ENSMMUG00000011211,ENSMMUG00000021255,ENSMMUG00000004396,ENSMMUG00000012424,ENSMMUG00000019273,ENSMMUG00000001817,ENSMMUG00000022198,ENSMMUG00000005507,ENSMMUG00000016720,ENSMMUG00000003304,ENSMMUG00000019159,ENSMMUG00000023640,ENSMMUG00000002336,ENSMMUG00000004639,ENSMMUG00000017496,ENSMMUG00000018872,ENSMMUG00000001044,ENSMMUG00000042839,ENSMMUG00000023767,ENSMMUG00000010337,…
GO:1903364	positive regulation of cellular protein catabolic process	biological_process	0.005389	0.39922	20	1771	107	18463	ENSMMUG00000018329,ENSMMUG00000005192,ENSMMUG00000040780,ENSMMUG00000017475,ENSMMUG00000005736,ENSMMUG00000019457,ENSMMUG00000023640,ENSMMUG00000007265,ENSMMUG00000020703,ENSMMUG00000019159,ENSMMUG00000045908,ENSMMUG00000049219,ENSMMUG00000014305,ENSMMUG00000004639,ENSMMUG00000002336,ENSMMUG00000001044,ENSMMUG00000008507,ENSMMUG00000006582,ENSMMUG00000001980,ENSMMUG00000005663
GO:0051051	negative regulation of transport	biological_process	0.0054294	0.40068	46	1771	305	18463	ENSMMUG00000002373,ENSMMUG00000030785,ENSMMUG00000005736,ENSMMUG00000004173,ENSMMUG00000008130,ENSMMUG00000013955,ENSMMUG00000000426,ENSMMUG00000021906,ENSMMUG00000008714,ENSMMUG00000003236,ENSMMUG00000002453,ENSMMUG00000012239,ENSMMUG00000006529,ENSMMUG00000009683,ENSMMUG00000004396,ENSMMUG00000017164,ENSMMUG00000018800,ENSMMUG00000014334,ENSMMUG00000020374,ENSMMUG00000001044,ENSMMUG00000002569,…
GO:0034612	response to tumor necrosis factor	biological_process	0.0054824	0.40306	24	1771	146	18463	ENSMMUG00000019159,ENSMMUG00000001680,ENSMMUG00000015735,ENSMMUG00000004639,ENSMMUG00000020121,ENSMMUG00000040385,ENSMMUG00000020999,ENSMMUG00000007209,ENSMMUG00000044500,ENSMMUG00000020374,ENSMMUG00000023755,ENSMMUG00000001044,ENSMMUG00000008507,ENSMMUG00000001748,ENSMMUG00000044603,ENSMMUG00000011527,ENSMMUG00000000288,ENSMMUG00000009898,ENSMMUG00000018202,ENSMMUG00000009156,ENSMMUG00000000426,…
GO:0019136	deoxynucleoside kinase activity	molecular_function	0.0056139	0.41078	3	1771	4	18463	ENSMMUG00000021867,ENSMMUG00000017830,ENSMMUG00000000029
GO:1903525	regulation of membrane tubulation	biological_process	0.0056379	0.41078	3	1771	4	18463	ENSMMUG00000012145,ENSMMUG00000016281,ENSMMUG00000014677
GO:0070838	divalent metal ion transport	biological_process	0.0056813	0.41078	51	1771	333	18463	ENSMMUG00000021787,ENSMMUG00000012328,ENSMMUG00000005007,ENSMMUG00000017622,ENSMMUG00000014051,ENSMMUG00000012024,ENSMMUG00000014325,ENSMMUG00000015768,ENSMMUG00000020437,ENSMMUG00000007434,ENSMMUG00000011563,ENSMMUG00000000342,ENSMMUG00000039169,ENSMMUG00000013414,ENSMMUG00000000289,ENSMMUG00000022159,ENSMMUG00000003907,ENSMMUG00000017374,ENSMMUG00000014782,ENSMMUG00000006727,ENSMMUG00000004108,…
GO:0072511	divalent inorganic cation transport	biological_process	0.0056813	0.41078	51	1771	333	18463	ENSMMUG00000003555,ENSMMUG00000001306,ENSMMUG00000007022,ENSMMUG00000002569,ENSMMUG00000013560,ENSMMUG00000004466,ENSMMUG00000001661,ENSMMUG00000010784,ENSMMUG00000019159,ENSMMUG00000041092,ENSMMUG00000021833,ENSMMUG00000002373,ENSMMUG00000021393,ENSMMUG00000022059,ENSMMUG00000032213,ENSMMUG00000000426,ENSMMUG00000007506,ENSMMUG00000017433,ENSMMUG00000003958,ENSMMUG00000041958,ENSMMUG00000020651,…
GO:0019901	protein kinase binding	molecular_function	0.005703	0.41078	71	1771	495	18463	ENSMMUG00000020050,ENSMMUG00000015267,ENSMMUG00000009156,ENSMMUG00000021808,ENSMMUG00000012486,ENSMMUG00000020274,ENSMMUG00000006728,ENSMMUG00000004982,ENSMMUG00000013032,ENSMMUG00000010433,ENSMMUG00000014132,ENSMMUG00000047685,ENSMMUG00000010251,ENSMMUG00000022156,ENSMMUG00000002368,ENSMMUG00000023567,ENSMMUG00000048864,ENSMMUG00000044865,ENSMMUG00000018854,ENSMMUG00000003236,ENSMMUG00000002453,…
GO:0015833	peptide transport	biological_process	0.0057296	0.41078	28	1771	165	18463	ENSMMUG00000022390,ENSMMUG00000010164,ENSMMUG00000005435,ENSMMUG00000011211,ENSMMUG00000002230,ENSMMUG00000019734,ENSMMUG00000043269,ENSMMUG00000014002,ENSMMUG00000017622,ENSMMUG00000015628,ENSMMUG00000006442,ENSMMUG00000004173,ENSMMUG00000005016,ENSMMUG00000020703,ENSMMUG00000044778,ENSMMUG00000005222,ENSMMUG00000019206,ENSMMUG00000002045,ENSMMUG00000013143,ENSMMUG00000002427,ENSMMUG00000011578,…
GO:0030182	neuron differentiation	biological_process	0.0057355	0.41078	122	1771	923	18463	ENSMMUG00000046831,ENSMMUG00000047685,ENSMMUG00000048630,ENSMMUG00000010934,ENSMMUG00000018237,ENSMMUG00000046368,ENSMMUG00000014658,ENSMMUG00000003715,ENSMMUG00000000108,ENSMMUG00000000376,ENSMMUG00000002651,ENSMMUG00000017652,ENSMMUG00000023382,ENSMMUG00000040289,ENSMMUG00000011563,ENSMMUG00000014727,ENSMMUG00000003128,ENSMMUG00000048864,ENSMMUG00000021668,ENSMMUG00000020965,ENSMMUG00000002404,…
GO:0031234	extrinsic component of cytoplasmic side of plasma membrane	cellular_component	0.0059897	0.42741	16	1771	78	18463	ENSMMUG00000000296,ENSMMUG00000001896,ENSMMUG00000006460,ENSMMUG00000002961,ENSMMUG00000047845,ENSMMUG00000019206,ENSMMUG00000000846,ENSMMUG00000019159,ENSMMUG00000014434,ENSMMUG00000014002,ENSMMUG00000011476,ENSMMUG00000010536,ENSMMUG00000000117,ENSMMUG00000001776,ENSMMUG00000007142,ENSMMUG00000021787
GO:1902463	protein localization to cell leading edge	biological_process	0.0061542	0.43615	2	1771	2	18463	ENSMMUG00000017586,ENSMMUG00000005488
GO:0010243	response to organonitrogen compound	biological_process	0.0061706	0.43615	64	1771	449	18463	ENSMMUG00000012167,ENSMMUG00000015628,ENSMMUG00000019457,ENSMMUG00000022922,ENSMMUG00000016276,ENSMMUG00000015784,ENSMMUG00000017527,ENSMMUG00000002371,ENSMMUG00000012952,ENSMMUG00000032429,ENSMMUG00000021282,ENSMMUG00000005663,ENSMMUG00000015453,ENSMMUG00000006253,ENSMMUG00000046237,ENSMMUG00000007972,ENSMMUG00000019119,ENSMMUG00000004756,ENSMMUG00000002373,ENSMMUG00000003721,ENSMMUG00000006529,…
GO:0007411	axon guidance	biological_process	0.0061796	0.43615	31	1771	178	18463	ENSMMUG00000017243,ENSMMUG00000023382,ENSMMUG00000040289,ENSMMUG00000021668,ENSMMUG00000020965,ENSMMUG00000003074,ENSMMUG00000021578,ENSMMUG00000010337,ENSMMUG00000018245,ENSMMUG00000018237,ENSMMUG00000022938,ENSMMUG00000017496,ENSMMUG00000004843,ENSMMUG00000018872,ENSMMUG00000020052,ENSMMUG00000011297,ENSMMUG00000005507,ENSMMUG00000021825,ENSMMUG00000023350,ENSMMUG00000004683,ENSMMUG00000018963,…
GO:0008104	protein localization	biological_process	0.0062461	0.43924	225	1771	1845	18463	ENSMMUG00000003874,ENSMMUG00000018973,ENSMMUG00000013032,ENSMMUG00000006542,ENSMMUG00000004495,ENSMMUG00000021787,ENSMMUG00000016919,ENSMMUG00000022891,ENSMMUG00000005729,ENSMMUG00000001623,ENSMMUG00000010536,ENSMMUG00000014002,ENSMMUG00000045903,ENSMMUG00000003839,ENSMMUG00000015267,ENSMMUG00000004311,ENSMMUG00000005218,ENSMMUG00000004931,ENSMMUG00000007309,ENSMMUG00000021659,ENSMMUG00000005119,…
GO:0051495	positive regulation of cytoskeleton organization	biological_process	0.0063522	0.44509	28	1771	168	18463	ENSMMUG00000002923,ENSMMUG00000002699,ENSMMUG00000000108,ENSMMUG00000014658,ENSMMUG00000022938,ENSMMUG00000021659,ENSMMUG00000016316,ENSMMUG00000019159,ENSMMUG00000016358,ENSMMUG00000023640,ENSMMUG00000015735,ENSMMUG00000003128,ENSMMUG00000000507,ENSMMUG00000002868,ENSMMUG00000000426,ENSMMUG00000005488,ENSMMUG00000004756,ENSMMUG00000015434,ENSMMUG00000009195,ENSMMUG00000002382,ENSMMUG00000015512,…
GO:0009892	negative regulation of metabolic process	biological_process	0.0063811	0.44551	255	1771	2150	18463	ENSMMUG00000017165,ENSMMUG00000045606,ENSMMUG00000013510,ENSMMUG00000011679,ENSMMUG00000004071,ENSMMUG00000021906,ENSMMUG00000001817,ENSMMUG00000015432,ENSMMUG00000000644,ENSMMUG00000004396,ENSMMUG00000010621,ENSMMUG00000016985,ENSMMUG00000023146,ENSMMUG00000009243,ENSMMUG00000015362,ENSMMUG00000003933,ENSMMUG00000009698,ENSMMUG00000045077,ENSMMUG00000023767,ENSMMUG00000023550,ENSMMUG00000002617,…
GO:0030072	peptide hormone secretion	biological_process	0.0064298	0.4473	25	1771	145	18463	ENSMMUG00000011211,ENSMMUG00000005435,ENSMMUG00000002230,ENSMMUG00000022390,ENSMMUG00000010164,ENSMMUG00000043269,ENSMMUG00000019734,ENSMMUG00000017622,ENSMMUG00000014002,ENSMMUG00000005016,ENSMMUG00000015628,ENSMMUG00000004173,ENSMMUG00000006442,ENSMMUG00000005222,ENSMMUG00000019206,ENSMMUG00000020703,ENSMMUG00000002427,ENSMMUG00000002045,ENSMMUG00000013143,ENSMMUG00000007209,ENSMMUG00000011578,…
GO:0005089	Rho guanyl-nucleotide exchange factor activity	molecular_function	0.0064541	0.44731	16	1771	72	18463	ENSMMUG00000023622,ENSMMUG00000048566,ENSMMUG00000017214,ENSMMUG00000021945,ENSMMUG00000031819,ENSMMUG00000017483,ENSMMUG00000006457,ENSMMUG00000019314,ENSMMUG00000001313,ENSMMUG00000023678,ENSMMUG00000016233,ENSMMUG00000008130,ENSMMUG00000016323,ENSMMUG00000011251,ENSMMUG00000023096,ENSMMUG00000012216
GO:0022038	corpus callosum development	biological_process	0.0064998	0.44731	5	1771	12	18463	ENSMMUG00000014658,ENSMMUG00000046616,ENSMMUG00000008443,ENSMMUG00000023382,ENSMMUG00000003304
GO:0007212	dopamine receptor signaling pathway	biological_process	0.0065248	0.44731	8	1771	28	18463	ENSMMUG00000017374,ENSMMUG00000047845,ENSMMUG00000002961,ENSMMUG00000014334,ENSMMUG00000023038,ENSMMUG00000022877,ENSMMUG00000002230,ENSMMUG00000006253
GO:0043377	negative regulation of CD8-positive, alpha-beta T cell differentiation	biological_process	0.0065477	0.44731	2	1771	2	18463	ENSMMUG00000004053,ENSMMUG00000010956
GO:0060712	spongiotrophoblast layer development	biological_process	0.0065679	0.44731	5	1771	14	18463	ENSMMUG00000004918,ENSMMUG00000001044,ENSMMUG00000017475,ENSMMUG00000048630,ENSMMUG00000044603
GO:0045892	negative regulation of transcription, DNA-templated	biological_process	0.0065683	0.44731	123	1771	971	18463	ENSMMUG00000002373,ENSMMUG00000014485,ENSMMUG00000023006,ENSMMUG00000002010,ENSMMUG00000015606,ENSMMUG00000015335,ENSMMUG00000022771,ENSMMUG00000002943,ENSMMUG00000015800,ENSMMUG00000044277,ENSMMUG00000003863,ENSMMUG00000009944,ENSMMUG00000022895,ENSMMUG00000044441,ENSMMUG00000049018,ENSMMUG00000048710,ENSMMUG00000020451,ENSMMUG00000043527,ENSMMUG00000006077,ENSMMUG00000015017,ENSMMUG00000000199,…
GO:0045597	positive regulation of cell differentiation	biological_process	0.006695	0.45426	85	1771	616	18463	ENSMMUG00000003907,ENSMMUG00000009022,ENSMMUG00000012952,ENSMMUG00000022824,ENSMMUG00000019605,ENSMMUG00000007676,ENSMMUG00000004843,ENSMMUG00000003074,ENSMMUG00000015453,ENSMMUG00000023479,ENSMMUG00000012141,ENSMMUG00000008331,ENSMMUG00000008338,ENSMMUG00000002878,ENSMMUG00000007811,ENSMMUG00000021545,ENSMMUG00000004401,ENSMMUG00000021825,ENSMMUG00000018384,ENSMMUG00000002923,ENSMMUG00000016658,…
GO:0044428	nuclear part	cellular_component	0.0067181	0.45426	402	1771	3491	18463	ENSMMUG00000011289,ENSMMUG00000011277,ENSMMUG00000010956,ENSMMUG00000004844,ENSMMUG00000002709,ENSMMUG00000003869,ENSMMUG00000021446,ENSMMUG00000015268,ENSMMUG00000006823,ENSMMUG00000014622,ENSMMUG00000018159,ENSMMUG00000016658,ENSMMUG00000011328,ENSMMUG00000017843,ENSMMUG00000020847,ENSMMUG00000044496,ENSMMUG00000013048,ENSMMUG00000006761,ENSMMUG00000014159,ENSMMUG00000010840,ENSMMUG00000043063,…
GO:0010919	regulation of inositol phosphate biosynthetic process	biological_process	0.0067406	0.45426	4	1771	8	18463	ENSMMUG00000019159,ENSMMUG00000007209,ENSMMUG00000003138,ENSMMUG00000009195
GO:0048699	generation of neurons	biological_process	0.0067664	0.45443	134	1771	1032	18463	ENSMMUG00000039515,ENSMMUG00000022363,ENSMMUG00000008338,ENSMMUG00000002878,ENSMMUG00000008331,ENSMMUG00000000180,ENSMMUG00000006931,ENSMMUG00000009745,ENSMMUG00000019605,ENSMMUG00000007676,ENSMMUG00000003907,ENSMMUG00000004843,ENSMMUG00000020451,ENSMMUG00000022686,ENSMMUG00000020117,ENSMMUG00000014131,ENSMMUG00000012314,ENSMMUG00000039992,ENSMMUG00000009132,ENSMMUG00000014305,ENSMMUG00000004122,…
GO:0050796	regulation of insulin secretion	biological_process	0.0068647	0.45944	17	1771	87	18463	ENSMMUG00000019734,ENSMMUG00000022390,ENSMMUG00000011211,ENSMMUG00000005435,ENSMMUG00000002230,ENSMMUG00000006442,ENSMMUG00000015628,ENSMMUG00000004173,ENSMMUG00000014002,ENSMMUG00000017622,ENSMMUG00000002045,ENSMMUG00000002427,ENSMMUG00000020703,ENSMMUG00000005222,ENSMMUG00000019206,ENSMMUG00000012952,ENSMMUG00000007209
GO:1902531	regulation of intracellular signal transduction	biological_process	0.0069193	0.46108	157	1771	1242	18463	ENSMMUG00000021734,ENSMMUG00000022198,ENSMMUG00000015051,ENSMMUG00000006613,ENSMMUG00000004683,ENSMMUG00000021382,ENSMMUG00000001801,ENSMMUG00000015690,ENSMMUG00000018580,ENSMMUG00000021650,ENSMMUG00000016669,ENSMMUG00000002336,ENSMMUG00000004639,ENSMMUG00000000759,ENSMMUG00000048344,ENSMMUG00000000605,ENSMMUG00000019993,ENSMMUG00000000335,ENSMMUG00000018986,ENSMMUG00000006151,ENSMMUG00000017496,…
GO:0005543	phospholipid binding	molecular_function	0.0069367	0.46108	54	1771	354	18463	ENSMMUG00000011476,ENSMMUG00000009952,ENSMMUG00000012145,ENSMMUG00000000513,ENSMMUG00000008288,ENSMMUG00000015054,ENSMMUG00000016188,ENSMMUG00000019172,ENSMMUG00000015479,ENSMMUG00000041876,ENSMMUG00000021906,ENSMMUG00000020658,ENSMMUG00000001044,ENSMMUG00000007731,ENSMMUG00000007586,ENSMMUG00000014305,ENSMMUG00000005222,ENSMMUG00000004434,ENSMMUG00000004639,ENSMMUG00000020277,ENSMMUG00000014051,…
GO:0006816	calcium ion transport	biological_process	0.0070299	0.46568	46	1771	296	18463	ENSMMUG00000004108,ENSMMUG00000006727,ENSMMUG00000014782,ENSMMUG00000017374,ENSMMUG00000022159,ENSMMUG00000003907,ENSMMUG00000000296,ENSMMUG00000020624,ENSMMUG00000008430,ENSMMUG00000007209,ENSMMUG00000007434,ENSMMUG00000011563,ENSMMUG00000015768,ENSMMUG00000020437,ENSMMUG00000000289,ENSMMUG00000039169,ENSMMUG00000013414,ENSMMUG00000000342,ENSMMUG00000014325,ENSMMUG00000012024,ENSMMUG00000017622,…
GO:0042754	negative regulation of circadian rhythm	biological_process	0.0072072	0.47517	4	1771	8	18463	ENSMMUG00000014438,ENSMMUG00000002453,ENSMMUG00000022771,ENSMMUG00000021808
GO:0048534	hematopoietic or lymphoid organ development	biological_process	0.0072222	0.47517	83	1771	615	18463	ENSMMUG00000015056,ENSMMUG00000020415,ENSMMUG00000040385,ENSMMUG00000044603,ENSMMUG00000048630,ENSMMUG00000010578,ENSMMUG00000010886,ENSMMUG00000000108,ENSMMUG00000017274,ENSMMUG00000001313,ENSMMUG00000006728,ENSMMUG00000002030,ENSMMUG00000018025,ENSMMUG00000016733,ENSMMUG00000001649,ENSMMUG00000014384,ENSMMUG00000001763,ENSMMUG00000017100,ENSMMUG00000007411,ENSMMUG00000012486,ENSMMUG00000004918,…
GO:0045664	regulation of neuron differentiation	biological_process	0.0072934	0.47824	58	1771	395	18463	ENSMMUG00000012314,ENSMMUG00000012145,ENSMMUG00000016720,ENSMMUG00000020117,ENSMMUG00000003304,ENSMMUG00000014131,ENSMMUG00000019273,ENSMMUG00000012424,ENSMMUG00000011211,ENSMMUG00000002965,ENSMMUG00000005507,ENSMMUG00000022198,ENSMMUG00000001817,ENSMMUG00000018872,ENSMMUG00000001044,ENSMMUG00000023767,ENSMMUG00000046616,ENSMMUG00000015268,ENSMMUG00000010337,ENSMMUG00000003555,ENSMMUG00000009132,…
GO:0010605	negative regulation of macromolecule metabolic process	biological_process	0.0073501	0.47963	236	1771	1981	18463	ENSMMUG00000001404,ENSMMUG00000004657,ENSMMUG00000022101,ENSMMUG00000012451,ENSMMUG00000010956,ENSMMUG00000002613,ENSMMUG00000037864,ENSMMUG00000011328,ENSMMUG00000020374,ENSMMUG00000011237,ENSMMUG00000008771,ENSMMUG00000016658,ENSMMUG00000015268,ENSMMUG00000000199,ENSMMUG00000003803,ENSMMUG00000013833,ENSMMUG00000006761,ENSMMUG00000049018,ENSMMUG00000044441,ENSMMUG00000002382,ENSMMUG00000003721,…
GO:0060341	regulation of cellular localization	biological_process	0.0073641	0.47963	116	1771	887	18463	ENSMMUG00000015628,ENSMMUG00000006442,ENSMMUG00000019457,ENSMMUG00000013028,ENSMMUG00000023418,ENSMMUG00000021096,ENSMMUG00000012182,ENSMMUG00000015221,ENSMMUG00000044257,ENSMMUG00000023390,ENSMMUG00000002371,ENSMMUG00000015784,ENSMMUG00000022403,ENSMMUG00000008015,ENSMMUG00000003907,ENSMMUG00000001980,ENSMMUG00000011741,ENSMMUG00000016207,ENSMMUG00000012952,ENSMMUG00000005122,ENSMMUG00000007972,…
GO:0032268	regulation of cellular protein metabolic process	biological_process	0.0073949	0.48003	242	1771	2031	18463	ENSMMUG00000001044,ENSMMUG00000015338,ENSMMUG00000003755,ENSMMUG00000020949,ENSMMUG00000017496,ENSMMUG00000006151,ENSMMUG00000014438,ENSMMUG00000005697,ENSMMUG00000023640,ENSMMUG00000049219,ENSMMUG00000006825,ENSMMUG00000004053,ENSMMUG00000000335,ENSMMUG00000020520,ENSMMUG00000019993,ENSMMUG00000000605,ENSMMUG00000008323,ENSMMUG00000011659,ENSMMUG00000004639,ENSMMUG00000002336,ENSMMUG00000016669,…
GO:0060627	regulation of vesicle-mediated transport	biological_process	0.0075054	0.48397	53	1771	357	18463	ENSMMUG00000015784,ENSMMUG00000014618,ENSMMUG00000005729,ENSMMUG00000020277,ENSMMUG00000040809,ENSMMUG00000014325,ENSMMUG00000007811,ENSMMUG00000015221,ENSMMUG00000005016,ENSMMUG00000015267,ENSMMUG00000006623,ENSMMUG00000013028,ENSMMUG00000019457,ENSMMUG00000005427,ENSMMUG00000015768,ENSMMUG00000007972,ENSMMUG00000014727,ENSMMUG00000037684,ENSMMUG00000005122,ENSMMUG00000000376,ENSMMUG00000000108,…
GO:1901653	cellular response to peptide	biological_process	0.0075055	0.48397	33	1771	206	18463	ENSMMUG00000002808,ENSMMUG00000018442,ENSMMUG00000023454,ENSMMUG00000005736,ENSMMUG00000004756,ENSMMUG00000002373,ENSMMUG00000019119,ENSMMUG00000002336,ENSMMUG00000018853,ENSMMUG00000011277,ENSMMUG00000010956,ENSMMUG00000004053,ENSMMUG00000020777,ENSMMUG00000018090,ENSMMUG00000001044,ENSMMUG00000006151,ENSMMUG00000011328,ENSMMUG00000017527,ENSMMUG00000002371,ENSMMUG00000016276,ENSMMUG00000015784,…
GO:0033036	macromolecule localization	biological_process	0.0075608	0.48592	257	1771	2146	18463	ENSMMUG00000003915,ENSMMUG00000008878,ENSMMUG00000019206,ENSMMUG00000044581,ENSMMUG00000005427,ENSMMUG00000014677,ENSMMUG00000009949,ENSMMUG00000019936,ENSMMUG00000001980,ENSMMUG00000008015,ENSMMUG00000001612,ENSMMUG00000020624,ENSMMUG00000017562,ENSMMUG00000004401,ENSMMUG00000011626,ENSMMUG00000047000,ENSMMUG00000006058,ENSMMUG00000015628,ENSMMUG00000007811,ENSMMUG00000005432,ENSMMUG00000023418,…
GO:0010720	positive regulation of cell development	biological_process	0.0076069	0.48727	52	1771	346	18463	ENSMMUG00000017496,ENSMMUG00000016658,ENSMMUG00000014334,ENSMMUG00000014305,ENSMMUG00000001404,ENSMMUG00000019159,ENSMMUG00000023640,ENSMMUG00000000507,ENSMMUG00000004639,ENSMMUG00000004179,ENSMMUG00000016720,ENSMMUG00000012314,ENSMMUG00000045606,ENSMMUG00000014131,ENSMMUG00000021255,ENSMMUG00000022390,ENSMMUG00000012424,ENSMMUG00000019273,ENSMMUG00000022198,ENSMMUG00000004071,ENSMMUG00000005507,…
GO:0070586	cell-cell adhesion involved in gastrulation	biological_process	0.0076665	0.48777	4	1771	10	18463	ENSMMUG00000018650,ENSMMUG00000045606,ENSMMUG00000011506,ENSMMUG00000013550
GO:0032269	negative regulation of cellular protein metabolic process	biological_process	0.0076826	0.48777	108	1771	835	18463	ENSMMUG00000021734,ENSMMUG00000021906,ENSMMUG00000013397,ENSMMUG00000004071,ENSMMUG00000000644,ENSMMUG00000004396,ENSMMUG00000004683,ENSMMUG00000018580,ENSMMUG00000045606,ENSMMUG00000013510,ENSMMUG00000019096,ENSMMUG00000011659,ENSMMUG00000019993,ENSMMUG00000008323,ENSMMUG00000004639,ENSMMUG00000023640,ENSMMUG00000023286,ENSMMUG00000021279,ENSMMUG00000023146,ENSMMUG00000015362,ENSMMUG00000005697,…
GO:0030506	ankyrin binding	molecular_function	0.0076951	0.48777	6	1771	17	18463	ENSMMUG00000022678,ENSMMUG00000017100,ENSMMUG00000019172,ENSMMUG00000017965,ENSMMUG00000000388,ENSMMUG00000006296
GO:0050767	regulation of neurogenesis	biological_process	0.0077153	0.48777	71	1771	504	18463	ENSMMUG00000003074,ENSMMUG00000012477,ENSMMUG00000015453,ENSMMUG00000022395,ENSMMUG00000004843,ENSMMUG00000009022,ENSMMUG00000007676,ENSMMUG00000019605,ENSMMUG00000021825,ENSMMUG00000039515,ENSMMUG00000007811,ENSMMUG00000008331,ENSMMUG00000002878,ENSMMUG00000021059,ENSMMUG00000014305,ENSMMUG00000001404,ENSMMUG00000009132,ENSMMUG00000000507,ENSMMUG00000020144,ENSMMUG00000039992,ENSMMUG00000001661,…
GO:0010959	regulation of metal ion transport	biological_process	0.0077846	0.49055	37	1771	233	18463	ENSMMUG00000003958,ENSMMUG00000009231,ENSMMUG00000017302,ENSMMUG00000000288,ENSMMUG00000002373,ENSMMUG00000005736,ENSMMUG00000000426,ENSMMUG00000007506,ENSMMUG00000010267,ENSMMUG00000019159,ENSMMUG00000041092,ENSMMUG00000014334,ENSMMUG00000002569,ENSMMUG00000001306,ENSMMUG00000001044,ENSMMUG00000021787,ENSMMUG00000018650,ENSMMUG00000017622,ENSMMUG00000014325,ENSMMUG00000011563,ENSMMUG00000015768,…
GO:0016197	endosomal transport	biological_process	0.007842	0.4925	36	1771	223	18463	ENSMMUG00000009952,ENSMMUG00000016882,ENSMMUG00000011476,ENSMMUG00000017586,ENSMMUG00000011505,ENSMMUG00000008288,ENSMMUG00000000169,ENSMMUG00000005280,ENSMMUG00000021906,ENSMMUG00000011779,ENSMMUG00000014026,ENSMMUG00000015019,ENSMMUG00000040829,ENSMMUG00000005686,ENSMMUG00000008127,ENSMMUG00000039447,ENSMMUG00000023038,ENSMMUG00000005432,ENSMMUG00000001623,ENSMMUG00000003864,ENSMMUG00000019457,…
GO:0023014	signal transduction by protein phosphorylation	biological_process	0.0078661	0.4925	80	1771	590	18463	ENSMMUG00000020274,ENSMMUG00000014618,ENSMMUG00000016757,ENSMMUG00000014384,ENSMMUG00000023046,ENSMMUG00000015735,ENSMMUG00000023567,ENSMMUG00000013732,ENSMMUG00000002404,ENSMMUG00000021659,ENSMMUG00000023382,ENSMMUG00000042809,ENSMMUG00000040289,ENSMMUG00000011437,ENSMMUG00000012185,ENSMMUG00000008507,ENSMMUG00000003138,ENSMMUG00000007209,ENSMMUG00000023290,ENSMMUG00000044603,ENSMMUG00000048630,…
GO:0003218	cardiac left ventricle formation	biological_process	0.0079018	0.49314	2	1771	2	18463	ENSMMUG00000016202,ENSMMUG00000010621
GO:0009890	negative regulation of biosynthetic process	biological_process	0.0079656	0.49428	152	1771	1234	18463	ENSMMUG00000015690,ENSMMUG00000017649,ENSMMUG00000013240,ENSMMUG00000013397,ENSMMUG00000019292,ENSMMUG00000015051,ENSMMUG00000002453,ENSMMUG00000003555,ENSMMUG00000016418,ENSMMUG00000004639,ENSMMUG00000019993,ENSMMUG00000008323,ENSMMUG00000037597,ENSMMUG00000000335,ENSMMUG00000007155,ENSMMUG00000004053,ENSMMUG00000018930,ENSMMUG00000023640,ENSMMUG00000020050,ENSMMUG00000000643,ENSMMUG00000021808,…
GO:0033008	positive regulation of mast cell activation involved in immune response	biological_process	0.0079965	0.49428	4	1771	9	18463	ENSMMUG00000022159,ENSMMUG00000014434,ENSMMUG00000030785,ENSMMUG00000001748
GO:0043306	positive regulation of mast cell degranulation	biological_process	0.0079965	0.49428	4	1771	9	18463	ENSMMUG00000022159,ENSMMUG00000030785,ENSMMUG00000014434,ENSMMUG00000001748
GO:0005911	cell-cell junction	cellular_component	0.0080777	0.49493	50	1771	332	18463	ENSMMUG00000022677,ENSMMUG00000004683,ENSMMUG00000003146,ENSMMUG00000013048,ENSMMUG00000003780,ENSMMUG00000015696,ENSMMUG00000012314,ENSMMUG00000001860,ENSMMUG00000004179,ENSMMUG00000017586,ENSMMUG00000016610,ENSMMUG00000004756,ENSMMUG00000045606,ENSMMUG00000001801,ENSMMUG00000023640,ENSMMUG00000006009,ENSMMUG00000004844,ENSMMUG00000017510,ENSMMUG00000001187,ENSMMUG00000004919,ENSMMUG00000001044,…
GO:0004115	3',5'-cyclic-AMP phosphodiesterase activity	molecular_function	0.0080808	0.49493	5	1771	12	18463	ENSMMUG00000016122,ENSMMUG00000007490,ENSMMUG00000000759,ENSMMUG00000015051,ENSMMUG00000021358
GO:0051962	positive regulation of nervous system development	biological_process	0.0080835	0.49493	48	1771	316	18463	ENSMMUG00000000376,ENSMMUG00000007209,ENSMMUG00000014658,ENSMMUG00000004843,ENSMMUG00000003715,ENSMMUG00000010934,ENSMMUG00000018237,ENSMMUG00000009022,ENSMMUG00000019605,ENSMMUG00000047685,ENSMMUG00000007676,ENSMMUG00000048630,ENSMMUG00000021668,ENSMMUG00000003074,ENSMMUG00000003128,ENSMMUG00000015453,ENSMMUG00000020415,ENSMMUG00000023382,ENSMMUG00000017652,ENSMMUG00000007811,ENSMMUG00000014720,…
GO:0006811	ion transport	biological_process	0.0082329	0.50249	159	1771	1293	18463	ENSMMUG00000004064,ENSMMUG00000005736,ENSMMUG00000004477,ENSMMUG00000040628,ENSMMUG00000022198,ENSMMUG00000009231,ENSMMUG00000010935,ENSMMUG00000001044,ENSMMUG00000010983,ENSMMUG00000003555,ENSMMUG00000004789,ENSMMUG00000020186,ENSMMUG00000018031,ENSMMUG00000016553,ENSMMUG00000010784,ENSMMUG00000015662,ENSMMUG00000012024,ENSMMUG00000006066,ENSMMUG00000017690,ENSMMUG00000018963,ENSMMUG00000021787,…
GO:0019206	nucleoside kinase activity	molecular_function	0.0082693	0.50313	4	1771	8	18463	ENSMMUG00000021867,ENSMMUG00000000029,ENSMMUG00000017830,ENSMMUG00000009976
GO:0031330	negative regulation of cellular catabolic process	biological_process	0.0083493	0.50342	27	1771	161	18463	ENSMMUG00000011679,ENSMMUG00000018978,ENSMMUG00000022967,ENSMMUG00000011682,ENSMMUG00000006623,ENSMMUG00000002166,ENSMMUG00000006058,ENSMMUG00000006077,ENSMMUG00000004396,ENSMMUG00000013833,ENSMMUG00000022686,ENSMMUG00000005729,ENSMMUG00000002569,ENSMMUG00000010543,ENSMMUG00000001044,ENSMMUG00000010934,ENSMMUG00000005663,ENSMMUG00000023640,ENSMMUG00000004657,ENSMMUG00000007265,ENSMMUG00000011659,…
GO:0008046	axon guidance receptor activity	molecular_function	0.008368	0.50342	4	1771	8	18463	ENSMMUG00000003304,ENSMMUG00000017936,ENSMMUG00000023382,ENSMMUG00000013272
GO:0000165	MAPK cascade	biological_process	0.0083765	0.50342	78	1771	576	18463	ENSMMUG00000021734,ENSMMUG00000004071,ENSMMUG00000012424,ENSMMUG00000004683,ENSMMUG00000006613,ENSMMUG00000018580,ENSMMUG00000011418,ENSMMUG00000000426,ENSMMUG00000000605,ENSMMUG00000018141,ENSMMUG00000004639,ENSMMUG00000000335,ENSMMUG00000019159,ENSMMUG00000021279,ENSMMUG00000023146,ENSMMUG00000023755,ENSMMUG00000017290,ENSMMUG00000001748,ENSMMUG00000006151,ENSMMUG00000017496,ENSMMUG00000014618,…
GO:0010629	negative regulation of gene expression	biological_process	0.0083778	0.50342	154	1771	1247	18463	ENSMMUG00000002368,ENSMMUG00000017652,ENSMMUG00000013732,ENSMMUG00000013414,ENSMMUG00000021659,ENSMMUG00000021668,ENSMMUG00000019955,ENSMMUG00000013160,ENSMMUG00000006727,ENSMMUG00000003611,ENSMMUG00000018954,ENSMMUG00000010886,ENSMMUG00000007209,ENSMMUG00000008921,ENSMMUG00000019613,ENSMMUG00000004982,ENSMMUG00000000713,ENSMMUG00000015279,ENSMMUG00000000643,ENSMMUG00000020050,ENSMMUG00000012486,…
GO:0097027	ubiquitin-protein transferase activator activity	molecular_function	0.0084853	0.5051	4	1771	9	18463	ENSMMUG00000003863,ENSMMUG00000003149,ENSMMUG00000018994,ENSMMUG00000016417
GO:0009416	response to light stimulus	biological_process	0.0084866	0.5051	33	1771	201	18463	ENSMMUG00000018367,ENSMMUG00000003915,ENSMMUG00000002368,ENSMMUG00000011506,ENSMMUG00000013199,ENSMMUG00000005663,ENSMMUG00000003907,ENSMMUG00000008538,ENSMMUG00000005491,ENSMMUG00000008921,ENSMMUG00000015155,ENSMMUG00000014618,ENSMMUG00000021808,ENSMMUG00000018978,ENSMMUG00000014384,ENSMMUG00000020050,ENSMMUG00000012963,ENSMMUG00000041092,ENSMMUG00000018930,ENSMMUG00000001661,ENSMMUG00000020121,…
GO:0043933	macromolecular complex subunit organization	biological_process	0.0084881	0.5051	266	1771	2395	18463	ENSMMUG00000016797,ENSMMUG00000005488,ENSMMUG00000000758,ENSMMUG00000002166,ENSMMUG00000002526,ENSMMUG00000019457,ENSMMUG00000009195,ENSMMUG00000017984,ENSMMUG00000015934,ENSMMUG00000014530,ENSMMUG00000048265,ENSMMUG00000007540,ENSMMUG00000007142,ENSMMUG00000023582,ENSMMUG00000008808,ENSMMUG00000017217,ENSMMUG00000009157,ENSMMUG00000023676,ENSMMUG00000016316,ENSMMUG00000009895,ENSMMUG00000016569,…
GO:0042787	protein ubiquitination involved in ubiquitin-dependent protein catabolic process	biological_process	0.0085358	0.5051	7	1771	23	18463	ENSMMUG00000019159,ENSMMUG00000002569,ENSMMUG00000007265,ENSMMUG00000004396,ENSMMUG00000005663,ENSMMUG00000002336,ENSMMUG00000011682
GO:2000058	regulation of protein ubiquitination involved in ubiquitin-dependent protein catabolic process	biological_process	0.0085358	0.5051	7	1771	23	18463	ENSMMUG00000005663,ENSMMUG00000002336,ENSMMUG00000011682,ENSMMUG00000019159,ENSMMUG00000004396,ENSMMUG00000007265,ENSMMUG00000002569
GO:0070168	negative regulation of biomineral tissue development	biological_process	0.0086109	0.50659	6	1771	19	18463	ENSMMUG00000023479,ENSMMUG00000020437,ENSMMUG00000048265,ENSMMUG00000046631,ENSMMUG00000007506,ENSMMUG00000019159
GO:0044444	cytoplasmic part	cellular_component	0.0086132	0.50659	734	1771	7008	18463	ENSMMUG00000015215,ENSMMUG00000048630,ENSMMUG00000021257,ENSMMUG00000014132,ENSMMUG00000001403,ENSMMUG00000012746,ENSMMUG00000013414,ENSMMUG00000007309,ENSMMUG00000003201,ENSMMUG00000045482,ENSMMUG00000001900,ENSMMUG00000001820,ENSMMUG00000010536,ENSMMUG00000001623,ENSMMUG00000018961,ENSMMUG00000012380,ENSMMUG00000012447,ENSMMUG00000015407,ENSMMUG00000018973,ENSMMUG00000005729,ENSMMUG00000006296,…
GO:0031253	cell projection membrane	cellular_component	0.0086622	0.50793	29	1771	165	18463	ENSMMUG00000032617,ENSMMUG00000014434,ENSMMUG00000008383,ENSMMUG00000021945,ENSMMUG00000018853,ENSMMUG00000020212,ENSMMUG00000014334,ENSMMUG00000006460,ENSMMUG00000046831,ENSMMUG00000017483,ENSMMUG00000003053,ENSMMUG00000010935,ENSMMUG00000003755,ENSMMUG00000017496,ENSMMUG00000007209,ENSMMUG00000022877,ENSMMUG00000020861,ENSMMUG00000014618,ENSMMUG00000004282,ENSMMUG00000003789,ENSMMUG00000002993,…
GO:0032805	positive regulation of low-density lipoprotein particle receptor catabolic process	biological_process	0.0087277	0.50945	2	1771	2	18463	ENSMMUG00000014305,ENSMMUG00000005736
GO:0071695	anatomical structure maturation	biological_process	0.0087406	0.50945	11	1771	47	18463	ENSMMUG00000042839,ENSMMUG00000000229,ENSMMUG00000003555,ENSMMUG00000048265,ENSMMUG00000046631,ENSMMUG00000004683,ENSMMUG00000002436,ENSMMUG00000003074,ENSMMUG00000003902,ENSMMUG00000004071,ENSMMUG00000001661
GO:0005654	nucleoplasm	cellular_component	0.0088758	0.51448	283	1771	2350	18463	ENSMMUG00000001649,ENSMMUG00000000643,ENSMMUG00000005218,ENSMMUG00000003149,ENSMMUG00000001585,ENSMMUG00000020992,ENSMMUG00000000713,ENSMMUG00000021787,ENSMMUG00000010708,ENSMMUG00000046368,ENSMMUG00000019955,ENSMMUG00000020386,ENSMMUG00000007669,ENSMMUG00000002453,ENSMMUG00000017970,ENSMMUG00000008137,ENSMMUG00000022198,ENSMMUG00000013240,ENSMMUG00000001369,ENSMMUG00000004053,ENSMMUG00000041581,…
GO:0019200	carbohydrate kinase activity	molecular_function	0.00888	0.51448	7	1771	22	18463	ENSMMUG00000002045,ENSMMUG00000015302,ENSMMUG00000004173,ENSMMUG00000000591,ENSMMUG00000021765,ENSMMUG00000002427,ENSMMUG00000002653
GO:0021955	central nervous system neuron axonogenesis	biological_process	0.008909	0.51463	9	1771	33	18463	ENSMMUG00000023767,ENSMMUG00000002124,ENSMMUG00000014658,ENSMMUG00000004843,ENSMMUG00000008443,ENSMMUG00000003304,ENSMMUG00000022686,ENSMMUG00000023382,ENSMMUG00000002336
GO:0001890	placenta development	biological_process	0.0089603	0.5154	19	1771	106	18463	ENSMMUG00000037580,ENSMMUG00000044603,ENSMMUG00000006727,ENSMMUG00000048630,ENSMMUG00000023146,ENSMMUG00000013176,ENSMMUG00000001044,ENSMMUG00000003047,ENSMMUG00000009132,ENSMMUG00000004882,ENSMMUG00000004756,ENSMMUG00000002010,ENSMMUG00000017475,ENSMMUG00000004918,ENSMMUG00000044068,ENSMMUG00000022686,ENSMMUG00000022677,ENSMMUG00000010621,ENSMMUG00000000157
GO:1904447	folic acid import into cell	biological_process	0.0089986	0.5154	3	1771	5	18463	ENSMMUG00000004477,ENSMMUG00000019151,ENSMMUG00000010453
GO:0070528	protein kinase C signaling	biological_process	0.0090021	0.5154	7	1771	24	18463	ENSMMUG00000019119,ENSMMUG00000028948,ENSMMUG00000045606,ENSMMUG00000022159,ENSMMUG00000018986,ENSMMUG00000041847,ENSMMUG00000009195
GO:0036293	response to decreased oxygen levels	biological_process	0.0090881	0.51824	24	1771	136	18463	ENSMMUG00000018025,ENSMMUG00000018442,ENSMMUG00000001197,ENSMMUG00000004071,ENSMMUG00000012944,ENSMMUG00000012167,ENSMMUG00000017433,ENSMMUG00000044344,ENSMMUG00000006455,ENSMMUG00000044736,ENSMMUG00000032249,ENSMMUG00000023640,ENSMMUG00000011566,ENSMMUG00000002909,ENSMMUG00000016096,ENSMMUG00000016658,ENSMMUG00000014432,ENSMMUG00000001044,ENSMMUG00000006582,ENSMMUG00000010200,ENSMMUG00000002569,…
GO:0032958	inositol phosphate biosynthetic process	biological_process	0.0091051	0.51824	9	1771	33	18463	ENSMMUG00000019159,ENSMMUG00000014589,ENSMMUG00000017706,ENSMMUG00000003138,ENSMMUG00000007209,ENSMMUG00000004642,ENSMMUG00000008169,ENSMMUG00000008642,ENSMMUG00000009195
GO:0006359	regulation of transcription from RNA polymerase III promoter	biological_process	0.0092659	0.52585	5	1771	14	18463	ENSMMUG00000006761,ENSMMUG00000007155,ENSMMUG00000013671,ENSMMUG00000011437,ENSMMUG00000013397
GO:0032989	cellular component morphogenesis	biological_process	0.0093504	0.52819	152	1771	1169	18463	ENSMMUG00000039515,ENSMMUG00000022363,ENSMMUG00000015784,ENSMMUG00000008331,ENSMMUG00000006931,ENSMMUG00000013803,ENSMMUG00000016983,ENSMMUG00000002868,ENSMMUG00000018351,ENSMMUG00000044736,ENSMMUG00000001920,ENSMMUG00000003907,ENSMMUG00000007676,ENSMMUG00000004843,ENSMMUG00000022686,ENSMMUG00000020451,ENSMMUG00000004539,ENSMMUG00000014131,ENSMMUG00000007335,ENSMMUG00000020117,ENSMMUG00000012314,…
GO:0046165	alcohol biosynthetic process	biological_process	0.0093942	0.52819	22	1771	121	18463	ENSMMUG00000019159,ENSMMUG00000005698,ENSMMUG00000014305,ENSMMUG00000014589,ENSMMUG00000008507,ENSMMUG00000007209,ENSMMUG00000017706,ENSMMUG00000003138,ENSMMUG00000021183,ENSMMUG00000006727,ENSMMUG00000008642,ENSMMUG00000004642,ENSMMUG00000022159,ENSMMUG00000007507,ENSMMUG00000006758,ENSMMUG00000018773,ENSMMUG00000011976,ENSMMUG00000006495,ENSMMUG00000014721,ENSMMUG00000009195,ENSMMUG00000008169,…
GO:0042393	histone binding	molecular_function	0.0094253	0.52819	30	1771	192	18463	ENSMMUG00000016417,ENSMMUG00000021279,ENSMMUG00000046417,ENSMMUG00000016418,ENSMMUG00000007169,ENSMMUG00000003493,ENSMMUG00000022838,ENSMMUG00000014738,ENSMMUG00000010649,ENSMMUG00000010623,ENSMMUG00000006579,ENSMMUG00000037965,ENSMMUG00000022159,ENSMMUG00000005663,ENSMMUG00000019839,ENSMMUG00000016985,ENSMMUG00000015829,ENSMMUG00000008281,ENSMMUG00000002030,ENSMMUG00000015279,ENSMMUG00000044496,…
GO:0001032	RNA polymerase III type 3 promoter DNA binding	molecular_function	0.0094474	0.52819	3	1771	5	18463	ENSMMUG00000029174,ENSMMUG00000007155,ENSMMUG00000006761
GO:0055038	recycling endosome membrane	cellular_component	0.0094584	0.52819	8	1771	29	18463	ENSMMUG00000013747,ENSMMUG00000005427,ENSMMUG00000015784,ENSMMUG00000018800,ENSMMUG00000008127,ENSMMUG00000018313,ENSMMUG00000010200,ENSMMUG00000000613
GO:0050805	negative regulation of synaptic transmission	biological_process	0.0094781	0.52819	10	1771	41	18463	ENSMMUG00000006529,ENSMMUG00000003236,ENSMMUG00000018442,ENSMMUG00000008714,ENSMMUG00000020651,ENSMMUG00000014334,ENSMMUG00000003610,ENSMMUG00000006442,ENSMMUG00000022059,ENSMMUG00000018519
GO:0010269	response to selenium ion	biological_process	0.0094975	0.52819	3	1771	6	18463	ENSMMUG00000012963,ENSMMUG00000037662,ENSMMUG00000047482
GO:0032960	regulation of inositol trisphosphate biosynthetic process	biological_process	0.0095967	0.53074	3	1771	5	18463	ENSMMUG00000007209,ENSMMUG00000019159,ENSMMUG00000003138
GO:0030054	cell junction	cellular_component	0.009598	0.53074	81	1771	578	18463	ENSMMUG00000003755,ENSMMUG00000001044,ENSMMUG00000008710,ENSMMUG00000013785,ENSMMUG00000022938,ENSMMUG00000001713,ENSMMUG00000017164,ENSMMUG00000023640,ENSMMUG00000019159,ENSMMUG00000019096,ENSMMUG00000002336,ENSMMUG00000001860,ENSMMUG00000004179,ENSMMUG00000016610,ENSMMUG00000045606,ENSMMUG00000001801,ENSMMUG00000004683,ENSMMUG00000022677,ENSMMUG00000002965,ENSMMUG00000003146,ENSMMUG00000005507,…
GO:2000777	positive regulation of proteasomal ubiquitin-dependent protein catabolic process involved in cellular response to hypoxia	biological_process	0.0096794	0.53338	2	1771	2	18463	ENSMMUG00000023640,ENSMMUG00000006582
GO:0006066	alcohol metabolic process	biological_process	0.0097009	0.53338	40	1771	258	18463	ENSMMUG00000011976,ENSMMUG00000006495,ENSMMUG00000006758,ENSMMUG00000005736,ENSMMUG00000005397,ENSMMUG00000002373,ENSMMUG00000015971,ENSMMUG00000014589,ENSMMUG00000005698,ENSMMUG00000014305,ENSMMUG00000019159,ENSMMUG00000011392,ENSMMUG00000005190,ENSMMUG00000013176,ENSMMUG00000040561,ENSMMUG00000021183,ENSMMUG00000017706,ENSMMUG00000004236,ENSMMUG00000018773,ENSMMUG00000014130,ENSMMUG00000010147,…
GO:0060135	maternal process involved in female pregnancy	biological_process	0.0097387	0.53385	8	1771	31	18463	ENSMMUG00000009132,ENSMMUG00000003047,ENSMMUG00000011437,ENSMMUG00000002010,ENSMMUG00000001044,ENSMMUG00000023146,ENSMMUG00000048630,ENSMMUG00000006727
GO:0038202	TORC1 signaling	biological_process	0.0097644	0.53385	9	1771	36	18463	ENSMMUG00000019993,ENSMMUG00000022198,ENSMMUG00000006515,ENSMMUG00000014723,ENSMMUG00000005553,ENSMMUG00000006761,ENSMMUG00000021650,ENSMMUG00000019936,ENSMMUG00000007411
GO:1900158	negative regulation of bone mineralization involved in bone maturation	biological_process	0.0099649	0.54233	2	1771	2	18463	ENSMMUG00000046631,ENSMMUG00000048265
GO:0035933	glucocorticoid secretion	biological_process	0.0099754	0.54233	4	1771	10	18463	ENSMMUG00000037662,ENSMMUG00000021808,ENSMMUG00000002453,ENSMMUG00000004108
GO:0009719	response to endogenous stimulus	biological_process	0.010098	0.54746	125	1771	992	18463	ENSMMUG00000003357,ENSMMUG00000046237,ENSMMUG00000020437,ENSMMUG00000007972,ENSMMUG00000015453,ENSMMUG00000003915,ENSMMUG00000009463,ENSMMUG00000006253,ENSMMUG00000021282,ENSMMUG00000032429,ENSMMUG00000019839,ENSMMUG00000019605,ENSMMUG00000012952,ENSMMUG00000005663,ENSMMUG00000004591,ENSMMUG00000020508,ENSMMUG00000012103,ENSMMUG00000017527,ENSMMUG00000038108,ENSMMUG00000002371,ENSMMUG00000022403,…
GO:0007200	phospholipase C-activating G-protein coupled receptor signaling pathway	biological_process	0.010202	0.54749	12	1771	57	18463	ENSMMUG00000043739,ENSMMUG00000047693,ENSMMUG00000039169,ENSMMUG00000000846,ENSMMUG00000002961,ENSMMUG00000047845,ENSMMUG00000013049,ENSMMUG00000014334,ENSMMUG00000004180,ENSMMUG00000001896,ENSMMUG00000014742,ENSMMUG00000006151
GO:0061136	regulation of proteasomal protein catabolic process	biological_process	0.010228	0.54749	28	1771	175	18463	ENSMMUG00000013833,ENSMMUG00000022686,ENSMMUG00000018329,ENSMMUG00000005729,ENSMMUG00000005192,ENSMMUG00000018978,ENSMMUG00000040780,ENSMMUG00000017475,ENSMMUG00000002166,ENSMMUG00000023640,ENSMMUG00000007265,ENSMMUG00000045908,ENSMMUG00000049219,ENSMMUG00000014305,ENSMMUG00000012963,ENSMMUG00000011659,ENSMMUG00000021244,ENSMMUG00000007972,ENSMMUG00000006515,ENSMMUG00000004639,ENSMMUG00000016231,…
GO:0098794	postsynapse	cellular_component	0.010281	0.54749	47	1771	307	18463	ENSMMUG00000002993,ENSMMUG00000016233,ENSMMUG00000017690,ENSMMUG00000015784,ENSMMUG00000021514,ENSMMUG00000038117,ENSMMUG00000022891,ENSMMUG00000022877,ENSMMUG00000007079,ENSMMUG00000010028,ENSMMUG00000008847,ENSMMUG00000005729,ENSMMUG00000014384,ENSMMUG00000010536,ENSMMUG00000006442,ENSMMUG00000005016,ENSMMUG00000007064,ENSMMUG00000006087,ENSMMUG00000040289,ENSMMUG00000007972,ENSMMUG00000007490,…
GO:0045184	establishment of protein localization	biological_process	0.010312	0.54749	158	1771	1293	18463	ENSMMUG00000000613,ENSMMUG00000006582,ENSMMUG00000014303,ENSMMUG00000009790,ENSMMUG00000046831,ENSMMUG00000022159,ENSMMUG00000005553,ENSMMUG00000001157,ENSMMUG00000004144,ENSMMUG00000004294,ENSMMUG00000023291,ENSMMUG00000002427,ENSMMUG00000015193,ENSMMUG00000016757,ENSMMUG00000009156,ENSMMUG00000013787,ENSMMUG00000017622,ENSMMUG00000001589,ENSMMUG00000010162,ENSMMUG00000005016,ENSMMUG00000002149,…
GO:0001678	cellular glucose homeostasis	biological_process	0.010327	0.54749	16	1771	79	18463	ENSMMUG00000002427,ENSMMUG00000015302,ENSMMUG00000007209,ENSMMUG00000002653,ENSMMUG00000014132,ENSMMUG00000012952,ENSMMUG00000002230,ENSMMUG00000011211,ENSMMUG00000003721,ENSMMUG00000022390,ENSMMUG00000043269,ENSMMUG00000018442,ENSMMUG00000019734,ENSMMUG00000005102,ENSMMUG00000014002,ENSMMUG00000006442
GO:0033599	regulation of mammary gland epithelial cell proliferation	biological_process	0.010336	0.54749	5	1771	14	18463	ENSMMUG00000006579,ENSMMUG00000001635,ENSMMUG00000012963,ENSMMUG00000002368,ENSMMUG00000003907
GO:1901215	negative regulation of neuron death	biological_process	0.010351	0.54749	21	1771	116	18463	ENSMMUG00000008507,ENSMMUG00000003555,ENSMMUG00000001980,ENSMMUG00000003907,ENSMMUG00000014305,ENSMMUG00000021659,ENSMMUG00000013414,ENSMMUG00000001661,ENSMMUG00000019096,ENSMMUG00000013803,ENSMMUG00000018961,ENSMMUG00000002878,ENSMMUG00000011526,ENSMMUG00000006613,ENSMMUG00000000288,ENSMMUG00000006728,ENSMMUG00000018963,ENSMMUG00000020451,ENSMMUG00000012424,ENSMMUG00000000137,ENSMMUG00000017274
GO:0051094	positive regulation of developmental process	biological_process	0.010366	0.54749	120	1771	929	18463	ENSMMUG00000003128,ENSMMUG00000021668,ENSMMUG00000002368,ENSMMUG00000017652,ENSMMUG00000042809,ENSMMUG00000023382,ENSMMUG00000020415,ENSMMUG00000016096,ENSMMUG00000011614,ENSMMUG00000011437,ENSMMUG00000000108,ENSMMUG00000003715,ENSMMUG00000014658,ENSMMUG00000000376,ENSMMUG00000007209,ENSMMUG00000048630,ENSMMUG00000047685,ENSMMUG00000006727,ENSMMUG00000044603,ENSMMUG00000010934,ENSMMUG00000018237,…
GO:0005124	scavenger receptor binding	molecular_function	0.010396	0.54749	2	1771	2	18463	ENSMMUG00000008507,ENSMMUG00000006151
GO:0036010	protein localization to endosome	biological_process	0.010416	0.54749	5	1771	13	18463	ENSMMUG00000046831,ENSMMUG00000003104,ENSMMUG00000019457,ENSMMUG00000019273,ENSMMUG00000005427
GO:0001941	postsynaptic membrane organization	biological_process	0.010435	0.54749	7	1771	24	18463	ENSMMUG00000014305,ENSMMUG00000017690,ENSMMUG00000010536,ENSMMUG00000001272,ENSMMUG00000018963,ENSMMUG00000009409,ENSMMUG00000001801
GO:0043491	protein kinase B signaling	biological_process	0.010437	0.54749	23	1771	132	18463	ENSMMUG00000023640,ENSMMUG00000012963,ENSMMUG00000042809,ENSMMUG00000019993,ENSMMUG00000002336,ENSMMUG00000001044,ENSMMUG00000002923,ENSMMUG00000007209,ENSMMUG00000014334,ENSMMUG00000044603,ENSMMUG00000018245,ENSMMUG00000013297,ENSMMUG00000004683,ENSMMUG00000022686,ENSMMUG00000000288,ENSMMUG00000039762,ENSMMUG00000002808,ENSMMUG00000022198,ENSMMUG00000021734,ENSMMUG00000013803,ENSMMUG00000000426,…
GO:0006820	anion transport	biological_process	0.010595	0.55274	68	1771	486	18463	ENSMMUG00000004477,ENSMMUG00000022059,ENSMMUG00000030785,ENSMMUG00000020354,ENSMMUG00000019273,ENSMMUG00000023364,ENSMMUG00000010935,ENSMMUG00000001044,ENSMMUG00000001748,ENSMMUG00000010121,ENSMMUG00000014334,ENSMMUG00000003555,ENSMMUG00000010983,ENSMMUG00000020186,ENSMMUG00000022687,ENSMMUG00000016553,ENSMMUG00000018031,ENSMMUG00000003292,ENSMMUG00000015158,ENSMMUG00000002946,ENSMMUG00000010453,…
GO:0010874	regulation of cholesterol efflux	biological_process	0.010617	0.55274	6	1771	19	18463	ENSMMUG00000003357,ENSMMUG00000021282,ENSMMUG00000014305,ENSMMUG00000023418,ENSMMUG00000020374,ENSMMUG00000043527
GO:0008289	lipid binding	molecular_function	0.010622	0.55274	74	1771	538	18463	ENSMMUG00000012952,ENSMMUG00000003907,ENSMMUG00000045298,ENSMMUG00000016207,ENSMMUG00000011741,ENSMMUG00000004591,ENSMMUG00000004696,ENSMMUG00000002699,ENSMMUG00000005122,ENSMMUG00000039301,ENSMMUG00000018165,ENSMMUG00000023515,ENSMMUG00000005427,ENSMMUG00000009195,ENSMMUG00000012141,ENSMMUG00000007811,ENSMMUG00000015221,ENSMMUG00000014051,ENSMMUG00000018299,ENSMMUG00000017521,ENSMMUG00000011821,…
GO:0019898	extrinsic component of membrane	cellular_component	0.010707	0.55563	34	1771	213	18463	ENSMMUG00000010956,ENSMMUG00000006009,ENSMMUG00000007586,ENSMMUG00000003973,ENSMMUG00000019159,ENSMMUG00000014434,ENSMMUG00000002569,ENSMMUG00000003053,ENSMMUG00000001713,ENSMMUG00000006460,ENSMMUG00000002961,ENSMMUG00000028948,ENSMMUG00000013048,ENSMMUG00000004228,ENSMMUG00000012314,ENSMMUG00000011476,ENSMMUG00000023406,ENSMMUG00000000117,ENSMMUG00000021803,ENSMMUG00000005427,ENSMMUG00000019206,…
GO:0051253	negative regulation of RNA metabolic process	biological_process	0.010874	0.56283	131	1771	1055	18463	ENSMMUG00000002617,ENSMMUG00000046417,ENSMMUG00000015362,ENSMMUG00000016985,ENSMMUG00000023550,ENSMMUG00000023767,ENSMMUG00000001817,ENSMMUG00000010621,ENSMMUG00000004396,ENSMMUG00000017165,ENSMMUG00000011679,ENSMMUG00000012185,ENSMMUG00000015056,ENSMMUG00000011437,ENSMMUG00000003493,ENSMMUG00000021795,ENSMMUG00000015829,ENSMMUG00000010623,ENSMMUG00000006582,ENSMMUG00000009050,ENSMMUG00000002030,…
GO:0032270	positive regulation of cellular protein metabolic process	biological_process	0.010949	0.56346	144	1771	1165	18463	ENSMMUG00000003874,ENSMMUG00000004982,ENSMMUG00000021646,ENSMMUG00000003149,ENSMMUG00000014618,ENSMMUG00000021808,ENSMMUG00000021659,ENSMMUG00000013414,ENSMMUG00000001680,ENSMMUG00000013732,ENSMMUG00000015735,ENSMMUG00000016096,ENSMMUG00000002368,ENSMMUG00000042809,ENSMMUG00000007209,ENSMMUG00000003138,ENSMMUG00000000108,ENSMMUG00000008507,ENSMMUG00000011910,ENSMMUG00000048630,ENSMMUG00000006613,…
GO:0090207	regulation of triglyceride metabolic process	biological_process	0.010983	0.56346	6	1771	20	18463	ENSMMUG00000005190,ENSMMUG00000020050,ENSMMUG00000017470,ENSMMUG00000003611,ENSMMUG00000014305,ENSMMUG00000011133
GO:0032006	regulation of TOR signaling	biological_process	0.011009	0.56346	16	1771	81	18463	ENSMMUG00000005553,ENSMMUG00000015756,ENSMMUG00000019993,ENSMMUG00000006515,ENSMMUG00000048344,ENSMMUG00000008507,ENSMMUG00000006460,ENSMMUG00000021282,ENSMMUG00000019936,ENSMMUG00000014723,ENSMMUG00000018923,ENSMMUG00000006761,ENSMMUG00000002808,ENSMMUG00000022198,ENSMMUG00000007411,ENSMMUG00000020050
GO:0021700	developmental maturation	biological_process	0.011017	0.56346	31	1771	194	18463	ENSMMUG00000003149,ENSMMUG00000002436,ENSMMUG00000048265,ENSMMUG00000004683,ENSMMUG00000046631,ENSMMUG00000009337,ENSMMUG00000022877,ENSMMUG00000001313,ENSMMUG00000041958,ENSMMUG00000004071,ENSMMUG00000010536,ENSMMUG00000032213,ENSMMUG00000014742,ENSMMUG00000014384,ENSMMUG00000000229,ENSMMUG00000003056,ENSMMUG00000048864,ENSMMUG00000023640,ENSMMUG00000003074,ENSMMUG00000001404,ENSMMUG00000003902,…
GO:0070317	negative regulation of G0 to G1 transition	biological_process	0.011032	0.56346	2	1771	2	18463	ENSMMUG00000032429,ENSMMUG00000004639
GO:0050769	positive regulation of neurogenesis	biological_process	0.011075	0.56419	41	1771	265	18463	ENSMMUG00000017274,ENSMMUG00000017450,ENSMMUG00000022891,ENSMMUG00000021825,ENSMMUG00000008331,ENSMMUG00000002878,ENSMMUG00000014720,ENSMMUG00000007811,ENSMMUG00000020415,ENSMMUG00000017652,ENSMMUG00000023382,ENSMMUG00000003074,ENSMMUG00000003128,ENSMMUG00000015453,ENSMMUG00000010934,ENSMMUG00000018237,ENSMMUG00000009022,ENSMMUG00000047685,ENSMMUG00000019605,ENSMMUG00000048630,ENSMMUG00000007676,…
GO:0070095	fructose-6-phosphate binding	molecular_function	0.011175	0.56526	3	1771	5	18463	ENSMMUG00000002045,ENSMMUG00000004173,ENSMMUG00000005102
GO:0044301	climbing fiber	cellular_component	0.011193	0.56526	2	1771	2	18463	ENSMMUG00000004639,ENSMMUG00000011009
GO:0030097	hemopoiesis	biological_process	0.011226	0.56526	78	1771	582	18463	ENSMMUG00000007506,ENSMMUG00000017433,ENSMMUG00000012979,ENSMMUG00000013911,ENSMMUG00000015606,ENSMMUG00000018280,ENSMMUG00000006455,ENSMMUG00000002554,ENSMMUG00000022390,ENSMMUG00000019813,ENSMMUG00000018442,ENSMMUG00000002569,ENSMMUG00000020374,ENSMMUG00000002923,ENSMMUG00000018245,ENSMMUG00000009132,ENSMMUG00000010956,ENSMMUG00000003233,ENSMMUG00000047772,ENSMMUG00000011265,ENSMMUG00000006931,…
GO:1903363	negative regulation of cellular protein catabolic process	biological_process	0.011232	0.56526	16	1771	84	18463	ENSMMUG00000005729,ENSMMUG00000013833,ENSMMUG00000022686,ENSMMUG00000004396,ENSMMUG00000002166,ENSMMUG00000011682,ENSMMUG00000018978,ENSMMUG00000021244,ENSMMUG00000007972,ENSMMUG00000004639,ENSMMUG00000006515,ENSMMUG00000011659,ENSMMUG00000007265,ENSMMUG00000004657,ENSMMUG00000005663,ENSMMUG00000002569
GO:0031327	negative regulation of cellular biosynthetic process	biological_process	0.011242	0.56526	149	1771	1217	18463	ENSMMUG00000022895,ENSMMUG00000044441,ENSMMUG00000049018,ENSMMUG00000014485,ENSMMUG00000015800,ENSMMUG00000002943,ENSMMUG00000002010,ENSMMUG00000012451,ENSMMUG00000002613,ENSMMUG00000022101,ENSMMUG00000001404,ENSMMUG00000000199,ENSMMUG00000016658,ENSMMUG00000008771,ENSMMUG00000020374,ENSMMUG00000011237,ENSMMUG00000011328,ENSMMUG00000012764,ENSMMUG00000004804,ENSMMUG00000022877,ENSMMUG00000017527,…
GO:0030426	growth cone	cellular_component	0.011329	0.56818	12	1771	53	18463	ENSMMUG00000006613,ENSMMUG00000022686,ENSMMUG00000022891,ENSMMUG00000000507,ENSMMUG00000022395,ENSMMUG00000004282,ENSMMUG00000020274,ENSMMUG00000015768,ENSMMUG00000014658,ENSMMUG00000047685,ENSMMUG00000008885,ENSMMUG00000011970
GO:1900453	negative regulation of long term synaptic depression	biological_process	0.011395	0.56858	2	1771	2	18463	ENSMMUG00000018442,ENSMMUG00000008714
GO:0004821	histidine-tRNA ligase activity	molecular_function	0.011447	0.56858	2	1771	2	18463	ENSMMUG00000004483,ENSMMUG00000004481
GO:0006427	histidyl-tRNA aminoacylation	biological_process	0.011447	0.56858	2	1771	2	18463	ENSMMUG00000004481,ENSMMUG00000004483
GO:0030073	insulin secretion	biological_process	0.011455	0.56858	20	1771	113	18463	ENSMMUG00000007209,ENSMMUG00000012952,ENSMMUG00000020703,ENSMMUG00000005222,ENSMMUG00000019206,ENSMMUG00000002045,ENSMMUG00000002427,ENSMMUG00000014002,ENSMMUG00000017622,ENSMMUG00000006442,ENSMMUG00000004173,ENSMMUG00000015628,ENSMMUG00000005016,ENSMMUG00000022390,ENSMMUG00000010164,ENSMMUG00000011211,ENSMMUG00000005435,ENSMMUG00000002230,ENSMMUG00000019734,ENSMMUG00000043269
GO:0060057	apoptotic process involved in mammary gland involution	biological_process	0.011598	0.56858	2	1771	2	18463	ENSMMUG00000006727,ENSMMUG00000003907
GO:0060058	positive regulation of apoptotic process involved in mammary gland involution	biological_process	0.011598	0.56858	2	1771	2	18463	ENSMMUG00000006727,ENSMMUG00000003907
GO:1903519	regulation of mammary gland involution	biological_process	0.011598	0.56858	2	1771	2	18463	ENSMMUG00000003907,ENSMMUG00000006727
GO:1903521	positive regulation of mammary gland involution	biological_process	0.011598	0.56858	2	1771	2	18463	ENSMMUG00000006727,ENSMMUG00000003907
GO:0045023	G0 to G1 transition	biological_process	0.011601	0.56858	3	1771	5	18463	ENSMMUG00000009132,ENSMMUG00000004639,ENSMMUG00000032429
GO:0042149	cellular response to glucose starvation	biological_process	0.011683	0.56977	8	1771	30	18463	ENSMMUG00000014723,ENSMMUG00000041958,ENSMMUG00000019993,ENSMMUG00000022859,ENSMMUG00000007411,ENSMMUG00000020050,ENSMMUG00000000373,ENSMMUG00000005217
GO:0021954	central nervous system neuron development	biological_process	0.011684	0.56977	13	1771	62	18463	ENSMMUG00000014334,ENSMMUG00000008443,ENSMMUG00000003304,ENSMMUG00000023767,ENSMMUG00000002124,ENSMMUG00000004843,ENSMMUG00000014658,ENSMMUG00000002651,ENSMMUG00000005507,ENSMMUG00000020052,ENSMMUG00000023382,ENSMMUG00000002336,ENSMMUG00000022686
GO:0042535	positive regulation of tumor necrosis factor biosynthetic process	biological_process	0.011823	0.57302	5	1771	15	18463	ENSMMUG00000018442,ENSMMUG00000014384,ENSMMUG00000028948,ENSMMUG00000001748,ENSMMUG00000023567
GO:0007050	cell cycle arrest	biological_process	0.01187	0.57302	19	1771	108	18463	ENSMMUG00000022686,ENSMMUG00000003498,ENSMMUG00000047346,ENSMMUG00000004071,ENSMMUG00000022198,ENSMMUG00000042251,ENSMMUG00000016569,ENSMMUG00000001801,ENSMMUG00000021659,ENSMMUG00000004639,ENSMMUG00000002368,ENSMMUG00000000376,ENSMMUG00000007209,ENSMMUG00000022859,ENSMMUG00000002569,ENSMMUG00000014132,ENSMMUG00000008293,ENSMMUG00000016985,ENSMMUG00000032429
GO:0006612	protein targeting to membrane	biological_process	0.011905	0.57302	16	1771	88	18463	ENSMMUG00000002371,ENSMMUG00000015545,ENSMMUG00000044165,ENSMMUG00000002373,ENSMMUG00000013955,ENSMMUG00000006442,ENSMMUG00000001623,ENSMMUG00000018359,ENSMMUG00000039447,ENSMMUG00000021659,ENSMMUG00000001157,ENSMMUG00000008878,ENSMMUG00000007586,ENSMMUG00000007265,ENSMMUG00000005217,ENSMMUG00000015019
GO:0016322	neuron remodeling	biological_process	0.011944	0.57302	4	1771	9	18463	ENSMMUG00000048864,ENSMMUG00000011009,ENSMMUG00000014384,ENSMMUG00000001313
GO:0007269	neurotransmitter secretion	biological_process	0.012019	0.57302	21	1771	116	18463	ENSMMUG00000005222,ENSMMUG00000011563,ENSMMUG00000014727,ENSMMUG00000015038,ENSMMUG00000007972,ENSMMUG00000007209,ENSMMUG00000005122,ENSMMUG00000021620,ENSMMUG00000003555,ENSMMUG00000011741,ENSMMUG00000006421,ENSMMUG00000001980,ENSMMUG00000014334,ENSMMUG00000006529,ENSMMUG00000009683,ENSMMUG00000005729,ENSMMUG00000003236,ENSMMUG00000040809,ENSMMUG00000020277,ENSMMUG00000015158,ENSMMUG00000005016
GO:0009746	response to hexose	biological_process	0.012031	0.57302	17	1771	88	18463	ENSMMUG00000018442,ENSMMUG00000019734,ENSMMUG00000043269,ENSMMUG00000022390,ENSMMUG00000018025,ENSMMUG00000016307,ENSMMUG00000002230,ENSMMUG00000011211,ENSMMUG00000004173,ENSMMUG00000006442,ENSMMUG00000014002,ENSMMUG00000005102,ENSMMUG00000019993,ENSMMUG00000002427,ENSMMUG00000012952,ENSMMUG00000014132,ENSMMUG00000007209
GO:0034284	response to monosaccharide	biological_process	0.012031	0.57302	17	1771	88	18463	ENSMMUG00000005102,ENSMMUG00000014002,ENSMMUG00000004173,ENSMMUG00000006442,ENSMMUG00000016307,ENSMMUG00000002230,ENSMMUG00000011211,ENSMMUG00000022390,ENSMMUG00000018025,ENSMMUG00000043269,ENSMMUG00000018442,ENSMMUG00000019734,ENSMMUG00000007209,ENSMMUG00000014132,ENSMMUG00000012952,ENSMMUG00000002427,ENSMMUG00000019993
GO:0032102	negative regulation of response to external stimulus	biological_process	0.012188	0.57302	39	1771	256	18463	ENSMMUG00000006058,ENSMMUG00000022229,ENSMMUG00000021825,ENSMMUG00000005488,ENSMMUG00000003839,ENSMMUG00000013803,ENSMMUG00000007897,ENSMMUG00000004180,ENSMMUG00000006623,ENSMMUG00000012746,ENSMMUG00000040289,ENSMMUG00000004442,ENSMMUG00000010080,ENSMMUG00000006515,ENSMMUG00000007209,ENSMMUG00000001616,ENSMMUG00000002382,ENSMMUG00000044441,ENSMMUG00000000288,ENSMMUG00000005507,ENSMMUG00000008714,…
GO:1901386	negative regulation of voltage-gated calcium channel activity	biological_process	0.012248	0.57302	3	1771	5	18463	ENSMMUG00000015768,ENSMMUG00000017374,ENSMMUG00000004108
GO:0051220	cytoplasmic sequestering of protein	biological_process	0.01226	0.57302	8	1771	29	18463	ENSMMUG00000005217,ENSMMUG00000005218,ENSMMUG00000001044,ENSMMUG00000020374,ENSMMUG00000022891,ENSMMUG00000015302,ENSMMUG00000004396,ENSMMUG00000006058
GO:0006059	hexitol metabolic process	biological_process	0.012303	0.57302	2	1771	2	18463	ENSMMUG00000021765,ENSMMUG00000015971
GO:0061622	glycolytic process through glucose-1-phosphate	biological_process	0.012303	0.57302	2	1771	2	18463	ENSMMUG00000002045,ENSMMUG00000021765
GO:0070268	cornification	biological_process	0.012339	0.57302	2	1771	2	18463	ENSMMUG00000012141,ENSMMUG00000018392
GO:0044294	dendritic growth cone	cellular_component	0.012383	0.57302	2	1771	2	18463	ENSMMUG00000022686,ENSMMUG00000020274
GO:0000393	spliceosomal conformational changes to generate catalytic conformation	biological_process	0.01243	0.57302	3	1771	5	18463	ENSMMUG00000014530,ENSMMUG00000011580,ENSMMUG00000009539
GO:0072108	positive regulation of mesenchymal to epithelial transition involved in metanephros morphogenesis	biological_process	0.01249	0.57302	2	1771	2	18463	ENSMMUG00000018963,ENSMMUG00000048630
GO:0000349	generation of catalytic spliceosome for first transesterification step	biological_process	0.012528	0.57302	2	1771	2	18463	ENSMMUG00000009539,ENSMMUG00000014530
GO:0048295	positive regulation of isotype switching to IgE isotypes	biological_process	0.012581	0.57302	2	1771	2	18463	ENSMMUG00000017274,ENSMMUG00000017527
GO:0042752	regulation of circadian rhythm	biological_process	0.012586	0.57302	15	1771	74	18463	ENSMMUG00000014438,ENSMMUG00000006421,ENSMMUG00000020050,ENSMMUG00000002961,ENSMMUG00000014622,ENSMMUG00000022771,ENSMMUG00000002569,ENSMMUG00000008771,ENSMMUG00000021808,ENSMMUG00000002453,ENSMMUG00000018329,ENSMMUG00000007972,ENSMMUG00000008921,ENSMMUG00000018930,ENSMMUG00000049018
GO:0010256	endomembrane system organization	biological_process	0.012661	0.57302	71	1771	501	18463	ENSMMUG00000022877,ENSMMUG00000047000,ENSMMUG00000007142,ENSMMUG00000015784,ENSMMUG00000016276,ENSMMUG00000022967,ENSMMUG00000019457,ENSMMUG00000018409,ENSMMUG00000007811,ENSMMUG00000016983,ENSMMUG00000001721,ENSMMUG00000018772,ENSMMUG00000007265,ENSMMUG00000014726,ENSMMUG00000005427,ENSMMUG00000021282,ENSMMUG00000014677,ENSMMUG00000010194,ENSMMUG00000002699,ENSMMUG00000000169,ENSMMUG00000041958,…
GO:0072656	maintenance of protein location in mitochondrion	biological_process	0.01267	0.57302	3	1771	5	18463	ENSMMUG00000015302,ENSMMUG00000006058,ENSMMUG00000001044
GO:0044300	cerebellar mossy fiber	cellular_component	0.012674	0.57302	3	1771	5	18463	ENSMMUG00000010536,ENSMMUG00000021059,ENSMMUG00000004639
GO:0051958	methotrexate transport	biological_process	0.012679	0.57302	2	1771	2	18463	ENSMMUG00000004477,ENSMMUG00000019151
GO:0040007	growth	biological_process	0.012749	0.57302	86	1771	643	18463	ENSMMUG00000019457,ENSMMUG00000002878,ENSMMUG00000020861,ENSMMUG00000004401,ENSMMUG00000020052,ENSMMUG00000014756,ENSMMUG00000021825,ENSMMUG00000014530,ENSMMUG00000045241,ENSMMUG00000014782,ENSMMUG00000021282,ENSMMUG00000015482,ENSMMUG00000013067,ENSMMUG00000004442,ENSMMUG00000004280,ENSMMUG00000016212,ENSMMUG00000020685,ENSMMUG00000020117,ENSMMUG00000016569,ENSMMUG00000012314,ENSMMUG00000008899,…
GO:0031929	TOR signaling	biological_process	0.012793	0.57302	18	1771	96	18463	ENSMMUG00000019936,ENSMMUG00000021282,ENSMMUG00000006460,ENSMMUG00000008507,ENSMMUG00000019993,ENSMMUG00000048344,ENSMMUG00000006515,ENSMMUG00000015756,ENSMMUG00000005553,ENSMMUG00000021650,ENSMMUG00000020050,ENSMMUG00000007411,ENSMMUG00000018961,ENSMMUG00000002808,ENSMMUG00000022198,ENSMMUG00000018923,ENSMMUG00000014723,ENSMMUG00000006761
GO:0009743	response to carbohydrate	biological_process	0.012799	0.57302	18	1771	96	18463	ENSMMUG00000044603,ENSMMUG00000012952,ENSMMUG00000014132,ENSMMUG00000007209,ENSMMUG00000019993,ENSMMUG00000002427,ENSMMUG00000006442,ENSMMUG00000004173,ENSMMUG00000014002,ENSMMUG00000005102,ENSMMUG00000018442,ENSMMUG00000019734,ENSMMUG00000043269,ENSMMUG00000022390,ENSMMUG00000018025,ENSMMUG00000002230,ENSMMUG00000016307,ENSMMUG00000011211
GO:0008064	regulation of actin polymerization or depolymerization	biological_process	0.012818	0.57302	23	1771	143	18463	ENSMMUG00000015221,ENSMMUG00000005488,ENSMMUG00000045606,ENSMMUG00000015434,ENSMMUG00000004756,ENSMMUG00000009195,ENSMMUG00000019172,ENSMMUG00000015512,ENSMMUG00000004539,ENSMMUG00000003498,ENSMMUG00000007142,ENSMMUG00000007540,ENSMMUG00000020120,ENSMMUG00000002923,ENSMMUG00000000108,ENSMMUG00000002699,ENSMMUG00000022938,ENSMMUG00000006894,ENSMMUG00000047685,ENSMMUG00000019159,ENSMMUG00000016358,…
GO:0030832	regulation of actin filament length	biological_process	0.012818	0.57302	23	1771	143	18463	ENSMMUG00000016358,ENSMMUG00000015735,ENSMMUG00000019159,ENSMMUG00000002868,ENSMMUG00000002699,ENSMMUG00000000108,ENSMMUG00000002923,ENSMMUG00000020120,ENSMMUG00000006894,ENSMMUG00000022938,ENSMMUG00000047685,ENSMMUG00000004539,ENSMMUG00000007142,ENSMMUG00000007540,ENSMMUG00000003498,ENSMMUG00000019172,ENSMMUG00000015512,ENSMMUG00000015221,ENSMMUG00000005488,ENSMMUG00000015434,ENSMMUG00000004756,…
GO:0034485	phosphatidylinositol-3,4,5-trisphosphate 5-phosphatase activity	molecular_function	0.01287	0.57302	2	1771	2	18463	ENSMMUG00000022395,ENSMMUG00000002373
GO:0034594	phosphatidylinositol trisphosphate phosphatase activity	molecular_function	0.01287	0.57302	2	1771	2	18463	ENSMMUG00000002373,ENSMMUG00000022395
GO:0014731	spectrin-associated cytoskeleton	cellular_component	0.01288	0.57302	3	1771	5	18463	ENSMMUG00000019172,ENSMMUG00000014726,ENSMMUG00000017965
GO:0004340	glucokinase activity	molecular_function	0.012882	0.57302	3	1771	5	18463	ENSMMUG00000002427,ENSMMUG00000002653,ENSMMUG00000015302
GO:0004396	hexokinase activity	molecular_function	0.012882	0.57302	3	1771	5	18463	ENSMMUG00000002427,ENSMMUG00000002653,ENSMMUG00000015302
GO:0008865	fructokinase activity	molecular_function	0.012882	0.57302	3	1771	5	18463	ENSMMUG00000015302,ENSMMUG00000002427,ENSMMUG00000002653
GO:0019158	mannokinase activity	molecular_function	0.012882	0.57302	3	1771	5	18463	ENSMMUG00000002653,ENSMMUG00000002427,ENSMMUG00000015302
GO:0060745	mammary gland branching involved in pregnancy	biological_process	0.012882	0.57302	3	1771	5	18463	ENSMMUG00000006727,ENSMMUG00000011437,ENSMMUG00000009132
GO:0050807	regulation of synapse organization	biological_process	0.012983	0.57302	17	1771	91	18463	ENSMMUG00000001801,ENSMMUG00000003304,ENSMMUG00000021059,ENSMMUG00000023401,ENSMMUG00000008899,ENSMMUG00000003149,ENSMMUG00000040973,ENSMMUG00000004683,ENSMMUG00000012424,ENSMMUG00000009409,ENSMMUG00000003715,ENSMMUG00000004639,ENSMMUG00000002336,ENSMMUG00000001661,ENSMMUG00000023382,ENSMMUG00000014305,ENSMMUG00000001404
GO:1903308	regulation of chromatin modification	biological_process	0.012991	0.57302	23	1771	130	18463	ENSMMUG00000007828,ENSMMUG00000017984,ENSMMUG00000015606,ENSMMUG00000012677,ENSMMUG00000015800,ENSMMUG00000005898,ENSMMUG00000002797,ENSMMUG00000021382,ENSMMUG00000000643,ENSMMUG00000004053,ENSMMUG00000003915,ENSMMUG00000016096,ENSMMUG00000008323,ENSMMUG00000015482,ENSMMUG00000010649,ENSMMUG00000010623,ENSMMUG00000006579,ENSMMUG00000015362,ENSMMUG00000022159,ENSMMUG00000019955,ENSMMUG00000048630,…
GO:0030002	cellular anion homeostasis	biological_process	0.01306	0.57302	4	1771	9	18463	ENSMMUG00000007719,ENSMMUG00000019814,ENSMMUG00000003555,ENSMMUG00000016553
GO:0030320	cellular monovalent inorganic anion homeostasis	biological_process	0.01306	0.57302	4	1771	9	18463	ENSMMUG00000019814,ENSMMUG00000016553,ENSMMUG00000003555,ENSMMUG00000007719
GO:0016480	negative regulation of transcription from RNA polymerase III promoter	biological_process	0.013235	0.57302	2	1771	3	18463	ENSMMUG00000007155,ENSMMUG00000013397
GO:0036363	transforming growth factor beta activation	biological_process	0.013242	0.57302	4	1771	9	18463	ENSMMUG00000023479,ENSMMUG00000022403,ENSMMUG00000004657,ENSMMUG00000022686
GO:0070371	ERK1 and ERK2 cascade	biological_process	0.013346	0.57302	32	1771	212	18463	ENSMMUG00000021825,ENSMMUG00000041847,ENSMMUG00000018202,ENSMMUG00000014618,ENSMMUG00000014384,ENSMMUG00000019457,ENSMMUG00000015735,ENSMMUG00000013732,ENSMMUG00000021659,ENSMMUG00000023382,ENSMMUG00000012185,ENSMMUG00000007209,ENSMMUG00000003138,ENSMMUG00000044603,ENSMMUG00000048630,ENSMMUG00000000288,ENSMMUG00000002382,ENSMMUG00000006613,ENSMMUG00000018442,ENSMMUG00000007506,ENSMMUG00000000426,…
GO:0031074	nucleocytoplasmic shuttling complex	cellular_component	0.013354	0.57302	2	1771	2	18463	ENSMMUG00000015193,ENSMMUG00000022859
GO:0004704	NF-kappaB-inducing kinase activity	molecular_function	0.01336	0.57302	2	1771	2	18463	ENSMMUG00000007863,ENSMMUG00000002526
GO:0007172	signal complex assembly	biological_process	0.01336	0.57302	2	1771	2	18463	ENSMMUG00000002336,ENSMMUG00000019159
GO:0009450	gamma-aminobutyric acid catabolic process	biological_process	0.01336	0.57302	2	1771	2	18463	ENSMMUG00000046237,ENSMMUG00000019368
GO:0030644	cellular chloride ion homeostasis	biological_process	0.01336	0.57302	2	1771	2	18463	ENSMMUG00000016553,ENSMMUG00000003555
GO:0032542	sulfiredoxin activity	molecular_function	0.01336	0.57302	2	1771	2	18463	ENSMMUG00000047391,ENSMMUG00000019993
GO:0060024	rhythmic synaptic transmission	biological_process	0.01336	0.57302	2	1771	2	18463	ENSMMUG00000007022,ENSMMUG00000003555
GO:0060988	lipid tube assembly	biological_process	0.01336	0.57302	2	1771	2	18463	ENSMMUG00000000376,ENSMMUG00000007142
GO:0070436	Grb2-EGFR complex	cellular_component	0.01336	0.57302	2	1771	2	18463	ENSMMUG00000004756,ENSMMUG00000000972
GO:1903527	positive regulation of membrane tubulation	biological_process	0.01336	0.57302	2	1771	2	18463	ENSMMUG00000012145,ENSMMUG00000016281
GO:1990666	PCSK9-LDLR complex	cellular_component	0.01336	0.57302	2	1771	2	18463	ENSMMUG00000003611,ENSMMUG00000005736
GO:1902108	regulation of mitochondrial membrane permeability involved in apoptotic process	biological_process	0.013374	0.57302	7	1771	26	18463	ENSMMUG00000011563,ENSMMUG00000004685,ENSMMUG00000003907,ENSMMUG00000022010,ENSMMUG00000044581,ENSMMUG00000004464,ENSMMUG00000015221
GO:0043234	protein complex	cellular_component	0.013565	0.57994	446	1771	4137	18463	ENSMMUG00000001142,ENSMMUG00000012486,ENSMMUG00000014720,ENSMMUG00000000643,ENSMMUG00000005218,ENSMMUG00000023086,ENSMMUG00000003864,ENSMMUG00000019785,ENSMMUG00000017690,ENSMMUG00000004982,ENSMMUG00000001585,ENSMMUG00000004286,ENSMMUG00000003149,ENSMMUG00000021787,ENSMMUG00000007953,ENSMMUG00000002651,ENSMMUG00000014738,ENSMMUG00000019893,ENSMMUG00000014658,ENSMMUG00000010674,ENSMMUG00000000268,…
GO:2000113	negative regulation of cellular macromolecule biosynthetic process	biological_process	0.013759	0.58691	137	1771	1118	18463	ENSMMUG00000022859,ENSMMUG00000021245,ENSMMUG00000014673,ENSMMUG00000032429,ENSMMUG00000008281,ENSMMUG00000009463,ENSMMUG00000015453,ENSMMUG00000023418,ENSMMUG00000021261,ENSMMUG00000002797,ENSMMUG00000012585,ENSMMUG00000019457,ENSMMUG00000019235,ENSMMUG00000014445,ENSMMUG00000008808,ENSMMUG00000017527,ENSMMUG00000012764,ENSMMUG00000004804,ENSMMUG00000011328,ENSMMUG00000020374,ENSMMUG00000011237,…
GO:0035257	nuclear hormone receptor binding	molecular_function	0.013803	0.5873	18	1771	95	18463	ENSMMUG00000002453,ENSMMUG00000010715,ENSMMUG00000005727,ENSMMUG00000015558,ENSMMUG00000002554,ENSMMUG00000013048,ENSMMUG00000022922,ENSMMUG00000021808,ENSMMUG00000023418,ENSMMUG00000009132,ENSMMUG00000009463,ENSMMUG00000007309,ENSMMUG00000004280,ENSMMUG00000006727,ENSMMUG00000021795,ENSMMUG00000005663,ENSMMUG00000014622,ENSMMUG00000001616
GO:0022411	cellular component disassembly	biological_process	0.013828	0.5873	38	1771	260	18463	ENSMMUG00000006894,ENSMMUG00000023146,ENSMMUG00000018670,ENSMMUG00000004919,ENSMMUG00000003053,ENSMMUG00000000507,ENSMMUG00000023286,ENSMMUG00000003973,ENSMMUG00000004844,ENSMMUG00000012979,ENSMMUG00000002197,ENSMMUG00000005280,ENSMMUG00000019172,ENSMMUG00000047685,ENSMMUG00000020975,ENSMMUG00000001616,ENSMMUG00000006255,ENSMMUG00000003907,ENSMMUG00000010248,ENSMMUG00000006582,ENSMMUG00000008507,…
GO:0035461	vitamin transmembrane transport	biological_process	0.013874	0.58745	4	1771	9	18463	ENSMMUG00000001837,ENSMMUG00000013249,ENSMMUG00000004477,ENSMMUG00000018031
GO:0051493	regulation of cytoskeleton organization	biological_process	0.013956	0.58745	59	1771	430	18463	ENSMMUG00000019159,ENSMMUG00000023640,ENSMMUG00000000507,ENSMMUG00000002923,ENSMMUG00000020120,ENSMMUG00000003053,ENSMMUG00000018670,ENSMMUG00000018725,ENSMMUG00000006894,ENSMMUG00000046655,ENSMMUG00000022938,ENSMMUG00000019172,ENSMMUG00000003957,ENSMMUG00000002382,ENSMMUG00000004539,ENSMMUG00000003498,ENSMMUG00000000644,ENSMMUG00000005507,ENSMMUG00000000426,ENSMMUG00000018672,ENSMMUG00000014131,…
GO:0032802	low-density lipoprotein particle receptor catabolic process	biological_process	0.013982	0.58745	3	1771	6	18463	ENSMMUG00000014305,ENSMMUG00000004657,ENSMMUG00000005736
GO:0032803	regulation of low-density lipoprotein particle receptor catabolic process	biological_process	0.013982	0.58745	3	1771	6	18463	ENSMMUG00000014305,ENSMMUG00000004657,ENSMMUG00000005736
GO:0008285	negative regulation of cell proliferation	biological_process	0.013983	0.58745	59	1771	422	18463	ENSMMUG00000018384,ENSMMUG00000015362,ENSMMUG00000014334,ENSMMUG00000002424,ENSMMUG00000016985,ENSMMUG00000023550,ENSMMUG00000023767,ENSMMUG00000042839,ENSMMUG00000010200,ENSMMUG00000002569,ENSMMUG00000004639,ENSMMUG00000011659,ENSMMUG00000014305,ENSMMUG00000004053,ENSMMUG00000004844,ENSMMUG00000019159,ENSMMUG00000023640,ENSMMUG00000009132,ENSMMUG00000014984,ENSMMUG00000001801,ENSMMUG00000016202,…
GO:0005802	trans-Golgi network	cellular_component	0.014078	0.59015	25	1771	145	18463	ENSMMUG00000003056,ENSMMUG00000002373,ENSMMUG00000005397,ENSMMUG00000015054,ENSMMUG00000018206,ENSMMUG00000005432,ENSMMUG00000020824,ENSMMUG00000000169,ENSMMUG00000007142,ENSMMUG00000013747,ENSMMUG00000001563,ENSMMUG00000001612,ENSMMUG00000018800,ENSMMUG00000040829,ENSMMUG00000007731,ENSMMUG00000010578,ENSMMUG00000007209,ENSMMUG00000020406,ENSMMUG00000018313,ENSMMUG00000000918,ENSMMUG00000018102,…
GO:0019842	vitamin binding	molecular_function	0.014135	0.59041	11	1771	48	18463	ENSMMUG00000010453,ENSMMUG00000012811,ENSMMUG00000002651,ENSMMUG00000016695,ENSMMUG00000004477,ENSMMUG00000006727,ENSMMUG00000011909,ENSMMUG00000032249,ENSMMUG00000011665,ENSMMUG00000000275,ENSMMUG00000001197
GO:0090199	regulation of release of cytochrome c from mitochondria	biological_process	0.014158	0.59041	8	1771	34	18463	ENSMMUG00000016096,ENSMMUG00000041847,ENSMMUG00000012963,ENSMMUG00000044581,ENSMMUG00000003907,ENSMMUG00000012952,ENSMMUG00000007209,ENSMMUG00000001044
GO:0097193	intrinsic apoptotic signaling pathway	biological_process	0.014176	0.59041	32	1771	207	18463	ENSMMUG00000004286,ENSMMUG00000014531,ENSMMUG00000018037,ENSMMUG00000018177,ENSMMUG00000002526,ENSMMUG00000006803,ENSMMUG00000044778,ENSMMUG00000044581,ENSMMUG00000018367,ENSMMUG00000021659,ENSMMUG00000013414,ENSMMUG00000009463,ENSMMUG00000022859,ENSMMUG00000012952,ENSMMUG00000002991,ENSMMUG00000003907,ENSMMUG00000000451,ENSMMUG00000048710,ENSMMUG00000014747,ENSMMUG00000011211,ENSMMUG00000009898,…
GO:0045239	tricarboxylic acid cycle enzyme complex	cellular_component	0.014483	0.60192	5	1771	16	18463	ENSMMUG00000014346,ENSMMUG00000004260,ENSMMUG00000002651,ENSMMUG00000000275,ENSMMUG00000014756
GO:0045080	positive regulation of chemokine biosynthetic process	biological_process	0.014623	0.60466	4	1771	11	18463	ENSMMUG00000018442,ENSMMUG00000028948,ENSMMUG00000018025,ENSMMUG00000014384
GO:0090313	regulation of protein targeting to membrane	biological_process	0.014659	0.60466	6	1771	20	18463	ENSMMUG00000021659,ENSMMUG00000018359,ENSMMUG00000002373,ENSMMUG00000002371,ENSMMUG00000013955,ENSMMUG00000006442
GO:0008574	ATP-dependent microtubule motor activity, plus-end-directed	molecular_function	0.014704	0.60466	7	1771	25	18463	ENSMMUG00000020777,ENSMMUG00000020975,ENSMMUG00000020974,ENSMMUG00000011297,ENSMMUG00000009333,ENSMMUG00000004868,ENSMMUG00000006973
GO:0017014	protein nitrosylation	biological_process	0.014706	0.60466	4	1771	10	18463	ENSMMUG00000044778,ENSMMUG00000012608,ENSMMUG00000012719,ENSMMUG00000019096
GO:0018119	peptidyl-cysteine S-nitrosylation	biological_process	0.014706	0.60466	4	1771	10	18463	ENSMMUG00000019096,ENSMMUG00000012719,ENSMMUG00000012608,ENSMMUG00000044778
GO:0031058	positive regulation of histone modification	biological_process	0.014736	0.60466	14	1771	67	18463	ENSMMUG00000004053,ENSMMUG00000017984,ENSMMUG00000003915,ENSMMUG00000016096,ENSMMUG00000008323,ENSMMUG00000015482,ENSMMUG00000010649,ENSMMUG00000010623,ENSMMUG00000002797,ENSMMUG00000015362,ENSMMUG00000022159,ENSMMUG00000021382,ENSMMUG00000048630,ENSMMUG00000014438
GO:0071356	cellular response to tumor necrosis factor	biological_process	0.014791	0.60563	21	1771	135	18463	ENSMMUG00000008507,ENSMMUG00000001748,ENSMMUG00000001044,ENSMMUG00000020374,ENSMMUG00000044500,ENSMMUG00000007209,ENSMMUG00000044603,ENSMMUG00000011527,ENSMMUG00000015735,ENSMMUG00000019159,ENSMMUG00000001680,ENSMMUG00000020121,ENSMMUG00000004639,ENSMMUG00000009156,ENSMMUG00000000426,ENSMMUG00000016733,ENSMMUG00000002373,ENSMMUG00000005397,ENSMMUG00000000288,ENSMMUG00000018202,ENSMMUG00000009898
GO:0010976	positive regulation of neuron projection development	biological_process	0.014869	0.60755	25	1771	142	18463	ENSMMUG00000014658,ENSMMUG00000004843,ENSMMUG00000003715,ENSMMUG00000018237,ENSMMUG00000047685,ENSMMUG00000007676,ENSMMUG00000003074,ENSMMUG00000019159,ENSMMUG00000014305,ENSMMUG00000003128,ENSMMUG00000004639,ENSMMUG00000000507,ENSMMUG00000016720,ENSMMUG00000007811,ENSMMUG00000014720,ENSMMUG00000012314,ENSMMUG00000014131,ENSMMUG00000008331,ENSMMUG00000021825,ENSMMUG00000019273,ENSMMUG00000012424,…
GO:0051403	stress-activated MAPK cascade	biological_process	0.01492	0.60806	29	1771	179	18463	ENSMMUG00000010433,ENSMMUG00000011527,ENSMMUG00000044603,ENSMMUG00000017496,ENSMMUG00000023755,ENSMMUG00000001748,ENSMMUG00000021168,ENSMMUG00000004639,ENSMMUG00000040289,ENSMMUG00000000605,ENSMMUG00000021659,ENSMMUG00000007586,ENSMMUG00000021279,ENSMMUG00000019159,ENSMMUG00000002404,ENSMMUG00000023567,ENSMMUG00000019457,ENSMMUG00000014384,ENSMMUG00000000180,ENSMMUG00000002943,ENSMMUG00000000758,…
GO:0046887	positive regulation of hormone secretion	biological_process	0.014944	0.60806	13	1771	68	18463	ENSMMUG00000014334,ENSMMUG00000015628,ENSMMUG00000030785,ENSMMUG00000012952,ENSMMUG00000017622,ENSMMUG00000007209,ENSMMUG00000002427,ENSMMUG00000002045,ENSMMUG00000013143,ENSMMUG00000019734,ENSMMUG00000005222,ENSMMUG00000019206,ENSMMUG00000022390
GO:0048858	cell projection morphogenesis	biological_process	0.014981	0.6083	94	1771	689	18463	ENSMMUG00000003304,ENSMMUG00000018672,ENSMMUG00000016720,ENSMMUG00000013272,ENSMMUG00000001321,ENSMMUG00000022198,ENSMMUG00000005507,ENSMMUG00000012028,ENSMMUG00000002965,ENSMMUG00000011211,ENSMMUG00000023350,ENSMMUG00000012424,ENSMMUG00000004683,ENSMMUG00000010337,ENSMMUG00000003555,ENSMMUG00000008443,ENSMMUG00000022938,ENSMMUG00000014334,ENSMMUG00000020777,ENSMMUG00000017496,ENSMMUG00000018872,…
GO:0045926	negative regulation of growth	biological_process	0.015128	0.61203	28	1771	177	18463	ENSMMUG00000015279,ENSMMUG00000021825,ENSMMUG00000043488,ENSMMUG00000004982,ENSMMUG00000005507,ENSMMUG00000004071,ENSMMUG00000022198,ENSMMUG00000021977,ENSMMUG00000004413,ENSMMUG00000016569,ENSMMUG00000020117,ENSMMUG00000020685,ENSMMUG00000016202,ENSMMUG00000002593,ENSMMUG00000022101,ENSMMUG00000019993,ENSMMUG00000020121,ENSMMUG00000040289,ENSMMUG00000002336,ENSMMUG00000018872,ENSMMUG00000002569,…
GO:0048511	rhythmic process	biological_process	0.015136	0.61203	29	1771	183	18463	ENSMMUG00000020437,ENSMMUG00000007972,ENSMMUG00000018930,ENSMMUG00000015829,ENSMMUG00000014438,ENSMMUG00000014334,ENSMMUG00000017358,ENSMMUG00000013297,ENSMMUG00000014622,ENSMMUG00000003907,ENSMMUG00000002961,ENSMMUG00000006421,ENSMMUG00000008771,ENSMMUG00000002569,ENSMMUG00000044500,ENSMMUG00000022859,ENSMMUG00000023377,ENSMMUG00000018329,ENSMMUG00000002453,ENSMMUG00000012424,ENSMMUG00000008921,…
GO:0019897	extrinsic component of plasma membrane	cellular_component	0.015168	0.61206	22	1771	128	18463	ENSMMUG00000021787,ENSMMUG00000013048,ENSMMUG00000007142,ENSMMUG00000001776,ENSMMUG00000017249,ENSMMUG00000000117,ENSMMUG00000010536,ENSMMUG00000011476,ENSMMUG00000012314,ENSMMUG00000014002,ENSMMUG00000014434,ENSMMUG00000006009,ENSMMUG00000019206,ENSMMUG00000019159,ENSMMUG00000000846,ENSMMUG00000002961,ENSMMUG00000047845,ENSMMUG00000006460,ENSMMUG00000001713,ENSMMUG00000001896,ENSMMUG00000003053,…
GO:0010558	negative regulation of macromolecule biosynthetic process	biological_process	0.015213	0.6126	144	1771	1185	18463	ENSMMUG00000016985,ENSMMUG00000015362,ENSMMUG00000009698,ENSMMUG00000023767,ENSMMUG00000023550,ENSMMUG00000002617,ENSMMUG00000023286,ENSMMUG00000046417,ENSMMUG00000017165,ENSMMUG00000013510,ENSMMUG00000011679,ENSMMUG00000001817,ENSMMUG00000004396,ENSMMUG00000010621,ENSMMUG00000044603,ENSMMUG00000015829,ENSMMUG00000021795,ENSMMUG00000006582,ENSMMUG00000010623,ENSMMUG00000011437,ENSMMUG00000003493,…
GO:0030427	site of polarized growth	cellular_component	0.015334	0.61558	12	1771	55	18463	ENSMMUG00000014658,ENSMMUG00000047685,ENSMMUG00000011970,ENSMMUG00000008885,ENSMMUG00000022686,ENSMMUG00000006613,ENSMMUG00000022891,ENSMMUG00000000507,ENSMMUG00000022395,ENSMMUG00000004282,ENSMMUG00000020274,ENSMMUG00000015768
GO:0044665	MLL1/2 complex	cellular_component	0.015382	0.61558	7	1771	25	18463	ENSMMUG00000022297,ENSMMUG00000004129,ENSMMUG00000003915,ENSMMUG00000002030,ENSMMUG00000016266,ENSMMUG00000014159,ENSMMUG00000005663
GO:0071339	MLL1 complex	cellular_component	0.015382	0.61558	7	1771	25	18463	ENSMMUG00000014159,ENSMMUG00000016266,ENSMMUG00000005663,ENSMMUG00000003915,ENSMMUG00000004129,ENSMMUG00000022297,ENSMMUG00000002030
GO:0043302	positive regulation of leukocyte degranulation	biological_process	0.015418	0.61574	5	1771	15	18463	ENSMMUG00000001748,ENSMMUG00000022159,ENSMMUG00000009790,ENSMMUG00000014434,ENSMMUG00000030785
GO:0007252	I-kappaB phosphorylation	biological_process	0.015486	0.61717	5	1771	14	18463	ENSMMUG00000004639,ENSMMUG00000002526,ENSMMUG00000011527,ENSMMUG00000000426,ENSMMUG00000001044
GO:0030261	chromosome condensation	biological_process	0.015537	0.61794	7	1771	28	18463	ENSMMUG00000001763,ENSMMUG00000017984,ENSMMUG00000007209,ENSMMUG00000012979,ENSMMUG00000010543,ENSMMUG00000019114,ENSMMUG00000018677
GO:0009966	regulation of signal transduction	biological_process	0.015583	0.61849	245	1771	2070	18463	ENSMMUG00000017358,ENSMMUG00000017483,ENSMMUG00000020374,ENSMMUG00000004919,ENSMMUG00000007966,ENSMMUG00000017243,ENSMMUG00000023622,ENSMMUG00000007586,ENSMMUG00000001404,ENSMMUG00000010956,ENSMMUG00000014485,ENSMMUG00000016323,ENSMMUG00000000871,ENSMMUG00000023096,ENSMMUG00000008400,ENSMMUG00000007506,ENSMMUG00000015800,ENSMMUG00000002943,ENSMMUG00000020847,ENSMMUG00000018329,ENSMMUG00000018442,…
GO:0001666	response to hypoxia	biological_process	0.015621	0.61875	23	1771	135	18463	ENSMMUG00000017433,ENSMMUG00000012167,ENSMMUG00000044344,ENSMMUG00000006455,ENSMMUG00000018025,ENSMMUG00000004071,ENSMMUG00000001197,ENSMMUG00000012944,ENSMMUG00000018442,ENSMMUG00000011328,ENSMMUG00000014432,ENSMMUG00000016658,ENSMMUG00000006582,ENSMMUG00000010200,ENSMMUG00000002569,ENSMMUG00000044603,ENSMMUG00000012952,ENSMMUG00000011566,ENSMMUG00000044736,ENSMMUG00000032249,ENSMMUG00000023640,…
GO:0012505	endomembrane system	cellular_component	0.015681	0.61986	301	1771	2552	18463	ENSMMUG00000001187,ENSMMUG00000018102,ENSMMUG00000014305,ENSMMUG00000028771,ENSMMUG00000018384,ENSMMUG00000011527,ENSMMUG00000045187,ENSMMUG00000000642,ENSMMUG00000020406,ENSMMUG00000018313,ENSMMUG00000002569,ENSMMUG00000003958,ENSMMUG00000005280,ENSMMUG00000009898,ENSMMUG00000005091,ENSMMUG00000005435,ENSMMUG00000003291,ENSMMUG00000004586,ENSMMUG00000008288,ENSMMUG00000018280,ENSMMUG00000023406,…
GO:0030833	regulation of actin filament polymerization	biological_process	0.015762	0.6218	21	1771	130	18463	ENSMMUG00000002868,ENSMMUG00000016358,ENSMMUG00000015735,ENSMMUG00000019159,ENSMMUG00000022938,ENSMMUG00000006894,ENSMMUG00000047685,ENSMMUG00000002699,ENSMMUG00000000108,ENSMMUG00000002923,ENSMMUG00000004539,ENSMMUG00000003498,ENSMMUG00000007142,ENSMMUG00000007540,ENSMMUG00000019172,ENSMMUG00000015512,ENSMMUG00000015434,ENSMMUG00000004756,ENSMMUG00000045606,ENSMMUG00000015221,ENSMMUG00000005488
GO:0015031	protein transport	biological_process	0.016048	0.62911	147	1771	1215	18463	ENSMMUG00000015784,ENSMMUG00000004784,ENSMMUG00000006442,ENSMMUG00000020703,ENSMMUG00000023515,ENSMMUG00000007265,ENSMMUG00000014166,ENSMMUG00000038629,ENSMMUG00000011133,ENSMMUG00000012952,ENSMMUG00000022390,ENSMMUG00000005435,ENSMMUG00000012239,ENSMMUG00000023184,ENSMMUG00000005280,ENSMMUG00000013955,ENSMMUG00000023406,ENSMMUG00000002373,ENSMMUG00000008885,ENSMMUG00000008288,ENSMMUG00000015756,…
GO:0006887	exocytosis	biological_process	0.016099	0.62911	41	1771	270	18463	ENSMMUG00000007960,ENSMMUG00000015038,ENSMMUG00000015768,ENSMMUG00000007972,ENSMMUG00000014727,ENSMMUG00000005122,ENSMMUG00000022159,ENSMMUG00000001980,ENSMMUG00000011741,ENSMMUG00000009790,ENSMMUG00000016803,ENSMMUG00000015784,ENSMMUG00000010985,ENSMMUG00000005729,ENSMMUG00000020277,ENSMMUG00000019518,ENSMMUG00000040809,ENSMMUG00000014002,ENSMMUG00000003056,ENSMMUG00000005016,ENSMMUG00000009195,…
GO:0046777	protein autophosphorylation	biological_process	0.016182	0.62911	30	1771	180	18463	ENSMMUG00000021545,ENSMMUG00000022198,ENSMMUG00000041101,ENSMMUG00000006072,ENSMMUG00000012424,ENSMMUG00000006613,ENSMMUG00000000972,ENSMMUG00000021393,ENSMMUG00000000117,ENSMMUG00000003304,ENSMMUG00000004873,ENSMMUG00000013803,ENSMMUG00000002433,ENSMMUG00000011265,ENSMMUG00000014434,ENSMMUG00000011563,ENSMMUG00000002336,ENSMMUG00000001187,ENSMMUG00000023567,ENSMMUG00000019206,ENSMMUG00000002404,…
GO:0046928	regulation of neurotransmitter secretion	biological_process	0.016209	0.62911	14	1771	70	18463	ENSMMUG00000011563,ENSMMUG00000014727,ENSMMUG00000007972,ENSMMUG00000005729,ENSMMUG00000003236,ENSMMUG00000006529,ENSMMUG00000006421,ENSMMUG00000011741,ENSMMUG00000003555,ENSMMUG00000001980,ENSMMUG00000005016,ENSMMUG00000014334,ENSMMUG00000040809,ENSMMUG00000007209
GO:0007049	cell cycle	biological_process	0.01621	0.62911	147	1771	1198	18463	ENSMMUG00000009132,ENSMMUG00000022868,ENSMMUG00000002569,ENSMMUG00000002515,ENSMMUG00000020451,ENSMMUG00000012239,ENSMMUG00000022686,ENSMMUG00000002808,ENSMMUG00000016874,ENSMMUG00000002769,ENSMMUG00000023599,ENSMMUG00000006102,ENSMMUG00000011511,ENSMMUG00000010890,ENSMMUG00000009151,ENSMMUG00000009316,ENSMMUG00000007335,ENSMMUG00000022838,ENSMMUG00000012814,ENSMMUG00000004696,ENSMMUG00000019297,…
GO:0032990	cell part morphogenesis	biological_process	0.01622	0.62911	96	1771	707	18463	ENSMMUG00000011297,ENSMMUG00000022891,ENSMMUG00000020274,ENSMMUG00000004447,ENSMMUG00000018963,ENSMMUG00000016757,ENSMMUG00000004612,ENSMMUG00000014384,ENSMMUG00000006973,ENSMMUG00000010536,ENSMMUG00000023382,ENSMMUG00000040289,ENSMMUG00000010080,ENSMMUG00000011614,ENSMMUG00000021519,ENSMMUG00000011563,ENSMMUG00000003128,ENSMMUG00000021668,ENSMMUG00000002404,ENSMMUG00000020965,ENSMMUG00000047685,…
GO:0031941	filamentous actin	cellular_component	0.016246	0.62911	8	1771	31	18463	ENSMMUG00000003146,ENSMMUG00000014723,ENSMMUG00000002371,ENSMMUG00000018520,ENSMMUG00000003053,ENSMMUG00000013518,ENSMMUG00000015407,ENSMMUG00000023676
GO:0005856	cytoskeleton	cellular_component	0.016251	0.62911	190	1771	1572	18463	ENSMMUG00000023567,ENSMMUG00000044778,ENSMMUG00000048864,ENSMMUG00000018597,ENSMMUG00000011986,ENSMMUG00000018647,ENSMMUG00000018107,ENSMMUG00000006582,ENSMMUG00000017305,ENSMMUG00000000613,ENSMMUG00000000376,ENSMMUG00000007477,ENSMMUG00000047685,ENSMMUG00000020975,ENSMMUG00000016555,ENSMMUG00000046631,ENSMMUG00000014723,ENSMMUG00000010102,ENSMMUG00000015512,ENSMMUG00000008053,ENSMMUG00000018681,…
GO:0043254	regulation of protein complex assembly	biological_process	0.016261	0.62911	47	1771	338	18463	ENSMMUG00000017036,ENSMMUG00000003236,ENSMMUG00000019172,ENSMMUG00000009683,ENSMMUG00000003498,ENSMMUG00000004539,ENSMMUG00000022589,ENSMMUG00000045606,ENSMMUG00000004756,ENSMMUG00000020749,ENSMMUG00000015434,ENSMMUG00000018359,ENSMMUG00000012145,ENSMMUG00000040702,ENSMMUG00000004639,ENSMMUG00000001187,ENSMMUG00000000507,ENSMMUG00000019159,ENSMMUG00000014305,ENSMMUG00000049219,ENSMMUG00000023640,…
GO:0051241	negative regulation of multicellular organismal process	biological_process	0.016272	0.62911	99	1771	774	18463	ENSMMUG00000012486,ENSMMUG00000003839,ENSMMUG00000021977,ENSMMUG00000014384,ENSMMUG00000021808,ENSMMUG00000016733,ENSMMUG00000046631,ENSMMUG00000006728,ENSMMUG00000004982,ENSMMUG00000016919,ENSMMUG00000008507,ENSMMUG00000000108,ENSMMUG00000000613,ENSMMUG00000023377,ENSMMUG00000044603,ENSMMUG00000020173,ENSMMUG00000010433,ENSMMUG00000014132,ENSMMUG00000011910,ENSMMUG00000012746,ENSMMUG00000017652,…
GO:0036452	ESCRT complex	cellular_component	0.016308	0.62925	6	1771	21	18463	ENSMMUG00000039447,ENSMMUG00000002149,ENSMMUG00000008833,ENSMMUG00000001623,ENSMMUG00000000871,ENSMMUG00000015019
GO:0045862	positive regulation of proteolysis	biological_process	0.016437	0.63298	37	1771	249	18463	ENSMMUG00000007209,ENSMMUG00000008507,ENSMMUG00000006582,ENSMMUG00000001980,ENSMMUG00000005663,ENSMMUG00000003907,ENSMMUG00000012952,ENSMMUG00000001680,ENSMMUG00000007265,ENSMMUG00000044778,ENSMMUG00000018037,ENSMMUG00000002947,ENSMMUG00000015221,ENSMMUG00000003874,ENSMMUG00000009337,ENSMMUG00000007142,ENSMMUG00000038108,ENSMMUG00000005192,ENSMMUG00000020949,ENSMMUG00000002569,ENSMMUG00000004919,…
GO:0021953	central nervous system neuron differentiation	biological_process	0.016511	0.63459	21	1771	126	18463	ENSMMUG00000014334,ENSMMUG00000008443,ENSMMUG00000009022,ENSMMUG00000003555,ENSMMUG00000002124,ENSMMUG00000042839,ENSMMUG00000023767,ENSMMUG00000004843,ENSMMUG00000046368,ENSMMUG00000014658,ENSMMUG00000002651,ENSMMUG00000023382,ENSMMUG00000017652,ENSMMUG00000002336,ENSMMUG00000021668,ENSMMUG00000004882,ENSMMUG00000003304,ENSMMUG00000005507,ENSMMUG00000020052,ENSMMUG00000004396,ENSMMUG00000022686
GO:0071396	cellular response to lipid	biological_process	0.016589	0.63633	44	1771	312	18463	ENSMMUG00000011437,ENSMMUG00000020437,ENSMMUG00000007490,ENSMMUG00000003915,ENSMMUG00000006253,ENSMMUG00000044603,ENSMMUG00000047685,ENSMMUG00000006727,ENSMMUG00000019839,ENSMMUG00000012952,ENSMMUG00000022159,ENSMMUG00000003611,ENSMMUG00000004591,ENSMMUG00000003138,ENSMMUG00000007209,ENSMMUG00000010886,ENSMMUG00000007857,ENSMMUG00000017984,ENSMMUG00000001635,ENSMMUG00000044990,ENSMMUG00000012141,…
GO:0044708	single-organism behavior	biological_process	0.01692	0.64773	44	1771	298	18463	ENSMMUG00000007972,ENSMMUG00000023382,ENSMMUG00000046237,ENSMMUG00000003611,ENSMMUG00000010934,ENSMMUG00000004108,ENSMMUG00000003610,ENSMMUG00000011506,ENSMMUG00000046368,ENSMMUG00000003715,ENSMMUG00000014618,ENSMMUG00000014756,ENSMMUG00000016854,ENSMMUG00000017690,ENSMMUG00000015155,ENSMMUG00000008921,ENSMMUG00000018025,ENSMMUG00000014384,ENSMMUG00000010536,ENSMMUG00000001661,ENSMMUG00000016553,…
GO:0007612	learning	biological_process	0.017069	0.64985	17	1771	89	18463	ENSMMUG00000016553,ENSMMUG00000001661,ENSMMUG00000023382,ENSMMUG00000001404,ENSMMUG00000022595,ENSMMUG00000003610,ENSMMUG00000014334,ENSMMUG00000011506,ENSMMUG00000014618,ENSMMUG00000020651,ENSMMUG00000002965,ENSMMUG00000006529,ENSMMUG00000001837,ENSMMUG00000015155,ENSMMUG00000011970,ENSMMUG00000014384,ENSMMUG00000017433
GO:0017157	regulation of exocytosis	biological_process	0.017076	0.64985	27	1771	164	18463	ENSMMUG00000015784,ENSMMUG00000003236,ENSMMUG00000005729,ENSMMUG00000020277,ENSMMUG00000040809,ENSMMUG00000005016,ENSMMUG00000030785,ENSMMUG00000008130,ENSMMUG00000013028,ENSMMUG00000005222,ENSMMUG00000007972,ENSMMUG00000015768,ENSMMUG00000014727,ENSMMUG00000014434,ENSMMUG00000044500,ENSMMUG00000005122,ENSMMUG00000008833,ENSMMUG00000001748,ENSMMUG00000017134,ENSMMUG00000001980,ENSMMUG00000022159,…
GO:0010507	negative regulation of autophagy	biological_process	0.017076	0.64985	11	1771	52	18463	ENSMMUG00000006058,ENSMMUG00000023640,ENSMMUG00000002336,ENSMMUG00000006515,ENSMMUG00000013875,ENSMMUG00000011679,ENSMMUG00000001044,ENSMMUG00000010543,ENSMMUG00000010934,ENSMMUG00000006623,ENSMMUG00000022967
GO:0007623	circadian rhythm	biological_process	0.017112	0.64994	22	1771	130	18463	ENSMMUG00000015829,ENSMMUG00000014438,ENSMMUG00000014334,ENSMMUG00000014622,ENSMMUG00000013297,ENSMMUG00000002961,ENSMMUG00000006421,ENSMMUG00000008771,ENSMMUG00000002569,ENSMMUG00000023377,ENSMMUG00000022859,ENSMMUG00000007972,ENSMMUG00000018930,ENSMMUG00000020050,ENSMMUG00000022771,ENSMMUG00000021808,ENSMMUG00000018329,ENSMMUG00000002453,ENSMMUG00000012424,ENSMMUG00000018025,ENSMMUG00000008921,…
GO:0031098	stress-activated protein kinase signaling cascade	biological_process	0.017172	0.65097	33	1771	210	18463	ENSMMUG00000020687,ENSMMUG00000030597,ENSMMUG00000020274,ENSMMUG00000000180,ENSMMUG00000016757,ENSMMUG00000000758,ENSMMUG00000014384,ENSMMUG00000019457,ENSMMUG00000023567,ENSMMUG00000021659,ENSMMUG00000002404,ENSMMUG00000040289,ENSMMUG00000021168,ENSMMUG00000044603,ENSMMUG00000007863,ENSMMUG00000010433,ENSMMUG00000043527,ENSMMUG00000006613,ENSMMUG00000002382,ENSMMUG00000018442,ENSMMUG00000008342,…
GO:0034708	methyltransferase complex	cellular_component	0.01722	0.65106	18	1771	100	18463	ENSMMUG00000003915,ENSMMUG00000003233,ENSMMUG00000010649,ENSMMUG00000010623,ENSMMUG00000009051,ENSMMUG00000022297,ENSMMUG00000015362,ENSMMUG00000005663,ENSMMUG00000006093,ENSMMUG00000002030,ENSMMUG00000004129,ENSMMUG00000010715,ENSMMUG00000012677,ENSMMUG00000031160,ENSMMUG00000010840,ENSMMUG00000016266,ENSMMUG00000014159,ENSMMUG00000021774
GO:0018193	peptidyl-amino acid modification	biological_process	0.017242	0.65106	127	1771	1023	18463	ENSMMUG00000010623,ENSMMUG00000010251,ENSMMUG00000047880,ENSMMUG00000048630,ENSMMUG00000010934,ENSMMUG00000014132,ENSMMUG00000022159,ENSMMUG00000001616,ENSMMUG00000044778,ENSMMUG00000023567,ENSMMUG00000001157,ENSMMUG00000018321,ENSMMUG00000023382,ENSMMUG00000011563,ENSMMUG00000016096,ENSMMUG00000003493,ENSMMUG00000003029,ENSMMUG00000031160,ENSMMUG00000014384,ENSMMUG00000016733,ENSMMUG00000015267,…
GO:0008307	structural constituent of muscle	molecular_function	0.017284	0.65139	6	1771	21	18463	ENSMMUG00000019892,ENSMMUG00000019119,ENSMMUG00000006715,ENSMMUG00000004683,ENSMMUG00000000388,ENSMMUG00000015407
GO:0098589	membrane region	cellular_component	0.017379	0.65369	93	1771	683	18463	ENSMMUG00000008383,ENSMMUG00000047772,ENSMMUG00000032617,ENSMMUG00000018853,ENSMMUG00000001661,ENSMMUG00000004657,ENSMMUG00000011527,ENSMMUG00000013297,ENSMMUG00000017483,ENSMMUG00000018519,ENSMMUG00000013518,ENSMMUG00000018442,ENSMMUG00000019734,ENSMMUG00000008899,ENSMMUG00000009683,ENSMMUG00000007975,ENSMMUG00000016227,ENSMMUG00000000972,ENSMMUG00000014521,ENSMMUG00000002373,ENSMMUG00000001008,…
GO:0014823	response to activity	biological_process	0.017438	0.65464	5	1771	15	18463	ENSMMUG00000022525,ENSMMUG00000002453,ENSMMUG00000000318,ENSMMUG00000021808,ENSMMUG00000021833
GO:0015711	organic anion transport	biological_process	0.017515	0.65534	48	1771	334	18463	ENSMMUG00000020456,ENSMMUG00000009126,ENSMMUG00000022663,ENSMMUG00000005424,ENSMMUG00000005729,ENSMMUG00000011821,ENSMMUG00000010453,ENSMMUG00000002946,ENSMMUG00000015158,ENSMMUG00000017100,ENSMMUG00000000373,ENSMMUG00000006066,ENSMMUG00000012746,ENSMMUG00000048211,ENSMMUG00000013875,ENSMMUG00000000918,ENSMMUG00000012608,ENSMMUG00000019151,ENSMMUG00000039301,ENSMMUG00000016526,ENSMMUG00000006703,…
GO:0090129	positive regulation of synapse maturation	biological_process	0.017524	0.65534	3	1771	6	18463	ENSMMUG00000003149,ENSMMUG00000001404,ENSMMUG00000004639
GO:0015884	folic acid transport	biological_process	0.017632	0.65808	3	1771	6	18463	ENSMMUG00000004477,ENSMMUG00000010453,ENSMMUG00000019151
GO:0032507	maintenance of protein location in cell	biological_process	0.017665	0.65808	14	1771	69	18463	ENSMMUG00000015302,ENSMMUG00000022891,ENSMMUG00000004931,ENSMMUG00000006058,ENSMMUG00000004683,ENSMMUG00000004396,ENSMMUG00000001008,ENSMMUG00000013101,ENSMMUG00000047685,ENSMMUG00000005218,ENSMMUG00000005217,ENSMMUG00000020374,ENSMMUG00000002569,ENSMMUG00000001044
GO:0031252	cell leading edge	cellular_component	0.017891	0.66522	39	1771	248	18463	ENSMMUG00000022395,ENSMMUG00000003128,ENSMMUG00000047685,ENSMMUG00000007209,ENSMMUG00000004282,ENSMMUG00000023678,ENSMMUG00000002993,ENSMMUG00000000312,ENSMMUG00000014723,ENSMMUG00000019457,ENSMMUG00000009195,ENSMMUG00000006442,ENSMMUG00000015221,ENSMMUG00000007811,ENSMMUG00000005488,ENSMMUG00000021945,ENSMMUG00000002630,ENSMMUG00000000507,ENSMMUG00000002336,ENSMMUG00000032617,ENSMMUG00000014434,…
GO:0051928	positive regulation of calcium ion transport	biological_process	0.017996	0.66786	13	1771	67	18463	ENSMMUG00000000296,ENSMMUG00000007506,ENSMMUG00000001306,ENSMMUG00000000426,ENSMMUG00000017622,ENSMMUG00000007209,ENSMMUG00000022159,ENSMMUG00000003907,ENSMMUG00000000288,ENSMMUG00000013414,ENSMMUG00000003958,ENSMMUG00000021787,ENSMMUG00000011563
GO:0016568	chromatin modification	biological_process	0.018106	0.67066	68	1771	514	18463	ENSMMUG00000010623,ENSMMUG00000019955,ENSMMUG00000048630,ENSMMUG00000015829,ENSMMUG00000001616,ENSMMUG00000022159,ENSMMUG00000003493,ENSMMUG00000016096,ENSMMUG00000003029,ENSMMUG00000031160,ENSMMUG00000000643,ENSMMUG00000019613,ENSMMUG00000002030,ENSMMUG00000009014,ENSMMUG00000015279,ENSMMUG00000020276,ENSMMUG00000009050,ENSMMUG00000009051,ENSMMUG00000023146,ENSMMUG00000016985,ENSMMUG00000014438,…
GO:0001653	peptide receptor activity	molecular_function	0.018145	0.67081	20	1771	127	18463	ENSMMUG00000045962,ENSMMUG00000018853,ENSMMUG00000017723,ENSMMUG00000039169,ENSMMUG00000013049,ENSMMUG00000018090,ENSMMUG00000004108,ENSMMUG00000006151,ENSMMUG00000013199,ENSMMUG00000043739,ENSMMUG00000019897,ENSMMUG00000016854,ENSMMUG00000017084,ENSMMUG00000002373,ENSMMUG00000009316,ENSMMUG00000004677,ENSMMUG00000014742,ENSMMUG00000004111,ENSMMUG00000020697,ENSMMUG00000007506
GO:0031334	positive regulation of protein complex assembly	biological_process	0.0185	0.68265	27	1771	178	18463	ENSMMUG00000002868,ENSMMUG00000049219,ENSMMUG00000019159,ENSMMUG00000016358,ENSMMUG00000015735,ENSMMUG00000003907,ENSMMUG00000001980,ENSMMUG00000022938,ENSMMUG00000002923,ENSMMUG00000002699,ENSMMUG00000000108,ENSMMUG00000014658,ENSMMUG00000001748,ENSMMUG00000004282,ENSMMUG00000015512,ENSMMUG00000004539,ENSMMUG00000003498,ENSMMUG00000007142,ENSMMUG00000007540,ENSMMUG00000004756,ENSMMUG00000020749,…
GO:0030308	negative regulation of cell growth	biological_process	0.018789	0.69089	21	1771	123	18463	ENSMMUG00000005507,ENSMMUG00000004071,ENSMMUG00000022198,ENSMMUG00000015279,ENSMMUG00000021825,ENSMMUG00000043488,ENSMMUG00000004982,ENSMMUG00000020117,ENSMMUG00000020685,ENSMMUG00000021977,ENSMMUG00000019993,ENSMMUG00000040289,ENSMMUG00000020121,ENSMMUG00000002593,ENSMMUG00000022101,ENSMMUG00000022159,ENSMMUG00000010337,ENSMMUG00000011910,ENSMMUG00000004685,ENSMMUG00000018872,ENSMMUG00000002569
GO:0035325	Toll-like receptor binding	molecular_function	0.018795	0.69089	4	1771	11	18463	ENSMMUG00000001748,ENSMMUG00000044778,ENSMMUG00000023184,ENSMMUG00000003104
GO:0000813	ESCRT I complex	cellular_component	0.01885	0.69103	4	1771	11	18463	ENSMMUG00000039447,ENSMMUG00000015019,ENSMMUG00000000871,ENSMMUG00000001623
GO:0002446	neutrophil mediated immunity	biological_process	0.018906	0.69103	6	1771	21	18463	ENSMMUG00000004413,ENSMMUG00000028948,ENSMMUG00000012608,ENSMMUG00000001748,ENSMMUG00000008130,ENSMMUG00000018280
GO:0032271	regulation of protein polymerization	biological_process	0.01893	0.69103	25	1771	162	18463	ENSMMUG00000016358,ENSMMUG00000015735,ENSMMUG00000019159,ENSMMUG00000002868,ENSMMUG00000000507,ENSMMUG00000000108,ENSMMUG00000002699,ENSMMUG00000014658,ENSMMUG00000002923,ENSMMUG00000006894,ENSMMUG00000022938,ENSMMUG00000047685,ENSMMUG00000004539,ENSMMUG00000007540,ENSMMUG00000007142,ENSMMUG00000003498,ENSMMUG00000019172,ENSMMUG00000015512,ENSMMUG00000040702,ENSMMUG00000005488,ENSMMUG00000015221,…
GO:0034968	histone lysine methylation	biological_process	0.018941	0.69103	17	1771	92	18463	ENSMMUG00000016096,ENSMMUG00000003233,ENSMMUG00000010649,ENSMMUG00000015482,ENSMMUG00000006579,ENSMMUG00000010623,ENSMMUG00000009051,ENSMMUG00000015362,ENSMMUG00000023146,ENSMMUG00000006093,ENSMMUG00000019613,ENSMMUG00000031160,ENSMMUG00000012677,ENSMMUG00000011679,ENSMMUG00000021382,ENSMMUG00000021774,ENSMMUG00000014159
GO:0098588	bounding membrane of organelle	cellular_component	0.018992	0.69159	144	1771	1186	18463	ENSMMUG00000012952,ENSMMUG00000010248,ENSMMUG00000003907,ENSMMUG00000011133,ENSMMUG00000007326,ENSMMUG00000003357,ENSMMUG00000015078,ENSMMUG00000001273,ENSMMUG00000023515,ENSMMUG00000038629,ENSMMUG00000022967,ENSMMUG00000013080,ENSMMUG00000013803,ENSMMUG00000018773,ENSMMUG00000003005,ENSMMUG00000007362,ENSMMUG00000015784,ENSMMUG00000011527,ENSMMUG00000002569,ENSMMUG00000018313,ENSMMUG00000008833,…
GO:0009895	negative regulation of catabolic process	biological_process	0.019169	0.69671	31	1771	203	18463	ENSMMUG00000022967,ENSMMUG00000011682,ENSMMUG00000006623,ENSMMUG00000002166,ENSMMUG00000011679,ENSMMUG00000002010,ENSMMUG00000018978,ENSMMUG00000005729,ENSMMUG00000021906,ENSMMUG00000006058,ENSMMUG00000004396,ENSMMUG00000006077,ENSMMUG00000013833,ENSMMUG00000022686,ENSMMUG00000010934,ENSMMUG00000005663,ENSMMUG00000045077,ENSMMUG00000010543,ENSMMUG00000002569,ENSMMUG00000001044,ENSMMUG00000011659,…
GO:0002521	leukocyte differentiation	biological_process	0.019292	0.69817	52	1771	379	18463	ENSMMUG00000001748,ENSMMUG00000012811,ENSMMUG00000018245,ENSMMUG00000009132,ENSMMUG00000010956,ENSMMUG00000019159,ENSMMUG00000004053,ENSMMUG00000006825,ENSMMUG00000047772,ENSMMUG00000012979,ENSMMUG00000007506,ENSMMUG00000013911,ENSMMUG00000015606,ENSMMUG00000015690,ENSMMUG00000021650,ENSMMUG00000018280,ENSMMUG00000002554,ENSMMUG00000012424,ENSMMUG00000022390,ENSMMUG00000018442,ENSMMUG00000022198,…
GO:0043931	ossification involved in bone maturation	biological_process	0.019334	0.69817	5	1771	15	18463	ENSMMUG00000003902,ENSMMUG00000002436,ENSMMUG00000048265,ENSMMUG00000046631,ENSMMUG00000003074
GO:0016740	transferase activity	molecular_function	0.019335	0.69817	250	1771	2118	18463	ENSMMUG00000021646,ENSMMUG00000019613,ENSMMUG00000004982,ENSMMUG00000004495,ENSMMUG00000016919,ENSMMUG00000014721,ENSMMUG00000000449,ENSMMUG00000014002,ENSMMUG00000020939,ENSMMUG00000002433,ENSMMUG00000031160,ENSMMUG00000012447,ENSMMUG00000042891,ENSMMUG00000020560,ENSMMUG00000042907,ENSMMUG00000020050,ENSMMUG00000015267,ENSMMUG00000007251,ENSMMUG00000020386,ENSMMUG00000010879,ENSMMUG00000000198,…
GO:0070482	response to oxygen levels	biological_process	0.019423	0.69817	24	1771	146	18463	ENSMMUG00000044736,ENSMMUG00000023640,ENSMMUG00000032249,ENSMMUG00000011566,ENSMMUG00000002909,ENSMMUG00000016096,ENSMMUG00000014432,ENSMMUG00000016658,ENSMMUG00000006582,ENSMMUG00000001044,ENSMMUG00000010200,ENSMMUG00000002569,ENSMMUG00000011328,ENSMMUG00000044603,ENSMMUG00000012952,ENSMMUG00000018025,ENSMMUG00000018442,ENSMMUG00000004071,ENSMMUG00000001197,ENSMMUG00000012944,ENSMMUG00000017433,…
GO:0046835	carbohydrate phosphorylation	biological_process	0.019432	0.69817	7	1771	25	18463	ENSMMUG00000000591,ENSMMUG00000002653,ENSMMUG00000021765,ENSMMUG00000002427,ENSMMUG00000015302,ENSMMUG00000004642,ENSMMUG00000002045
GO:0031981	nuclear lumen	cellular_component	0.019453	0.69817	355	1771	3088	18463	ENSMMUG00000014132,ENSMMUG00000010433,ENSMMUG00000004642,ENSMMUG00000006727,ENSMMUG00000015215,ENSMMUG00000023377,ENSMMUG00000008364,ENSMMUG00000016096,ENSMMUG00000002368,ENSMMUG00000040385,ENSMMUG00000012447,ENSMMUG00000020225,ENSMMUG00000013671,ENSMMUG00000016879,ENSMMUG00000031160,ENSMMUG00000007181,ENSMMUG00000015279,ENSMMUG00000021646,ENSMMUG00000019613,ENSMMUG00000005697,ENSMMUG00000011888,…
GO:0021578	hindbrain maturation	biological_process	0.019496	0.69817	3	1771	7	18463	ENSMMUG00000003555,ENSMMUG00000001661,ENSMMUG00000042839
GO:0021626	central nervous system maturation	biological_process	0.019496	0.69817	3	1771	7	18463	ENSMMUG00000001661,ENSMMUG00000003555,ENSMMUG00000042839
GO:0045934	negative regulation of nucleobase-containing compound metabolic process	biological_process	0.019545	0.69862	140	1771	1154	18463	ENSMMUG00000002617,ENSMMUG00000046417,ENSMMUG00000016985,ENSMMUG00000015362,ENSMMUG00000023767,ENSMMUG00000023550,ENSMMUG00000001817,ENSMMUG00000004396,ENSMMUG00000010621,ENSMMUG00000017165,ENSMMUG00000011679,ENSMMUG00000011437,ENSMMUG00000003493,ENSMMUG00000015056,ENSMMUG00000012185,ENSMMUG00000002593,ENSMMUG00000015829,ENSMMUG00000021795,ENSMMUG00000006582,ENSMMUG00000010623,ENSMMUG00000009050,…
GO:0001505	regulation of neurotransmitter levels	biological_process	0.019598	0.69921	25	1771	150	18463	ENSMMUG00000005729,ENSMMUG00000003236,ENSMMUG00000018963,ENSMMUG00000047154,ENSMMUG00000009683,ENSMMUG00000006529,ENSMMUG00000005016,ENSMMUG00000015158,ENSMMUG00000040809,ENSMMUG00000020277,ENSMMUG00000014727,ENSMMUG00000011563,ENSMMUG00000007972,ENSMMUG00000015038,ENSMMUG00000019368,ENSMMUG00000005222,ENSMMUG00000021257,ENSMMUG00000014334,ENSMMUG00000003555,ENSMMUG00000011741,ENSMMUG00000006421,…
GO:0060158	phospholipase C-activating dopamine receptor signaling pathway	biological_process	0.01997	0.71104	3	1771	6	18463	ENSMMUG00000014334,ENSMMUG00000047845,ENSMMUG00000002961
GO:0061572	actin filament bundle organization	biological_process	0.02001	0.71104	21	1771	122	18463	ENSMMUG00000016316,ENSMMUG00000048864,ENSMMUG00000003128,ENSMMUG00000023676,ENSMMUG00000002699,ENSMMUG00000004282,ENSMMUG00000002382,ENSMMUG00000015512,ENSMMUG00000010102,ENSMMUG00000046631,ENSMMUG00000048265,ENSMMUG00000014445,ENSMMUG00000002373,ENSMMUG00000018854,ENSMMUG00000015434,ENSMMUG00000019457,ENSMMUG00000015054,ENSMMUG00000009195,ENSMMUG00000000426,ENSMMUG00000005488,ENSMMUG00000004612
GO:0019220	regulation of phosphate metabolic process	biological_process	0.020095	0.71104	160	1771	1338	18463	ENSMMUG00000021446,ENSMMUG00000017358,ENSMMUG00000015268,ENSMMUG00000004919,ENSMMUG00000010956,ENSMMUG00000007586,ENSMMUG00000002709,ENSMMUG00000007506,ENSMMUG00000002943,ENSMMUG00000021841,ENSMMUG00000018442,ENSMMUG00000005727,ENSMMUG00000022443,ENSMMUG00000028948,ENSMMUG00000006761,ENSMMUG00000000288,ENSMMUG00000002382,ENSMMUG00000021282,ENSMMUG00000042076,ENSMMUG00000020437,ENSMMUG00000022395,…
GO:0018210	peptidyl-threonine modification	biological_process	0.020145	0.71104	18	1771	100	18463	ENSMMUG00000006761,ENSMMUG00000006613,ENSMMUG00000002285,ENSMMUG00000028948,ENSMMUG00000005727,ENSMMUG00000018329,ENSMMUG00000014384,ENSMMUG00000002373,ENSMMUG00000004280,ENSMMUG00000023640,ENSMMUG00000011563,ENSMMUG00000015925,ENSMMUG00000001044,ENSMMUG00000006640,ENSMMUG00000001980,ENSMMUG00000005663,ENSMMUG00000014132,ENSMMUG00000010934
GO:0007417	central nervous system development	biological_process	0.020152	0.71104	76	1771	581	18463	ENSMMUG00000014384,ENSMMUG00000004612,ENSMMUG00000014618,ENSMMUG00000017274,ENSMMUG00000018963,ENSMMUG00000022159,ENSMMUG00000048630,ENSMMUG00000000376,ENSMMUG00000002651,ENSMMUG00000046368,ENSMMUG00000014658,ENSMMUG00000014727,ENSMMUG00000020415,ENSMMUG00000040289,ENSMMUG00000017652,ENSMMUG00000023382,ENSMMUG00000021668,ENSMMUG00000044778,ENSMMUG00000003304,ENSMMUG00000008381,ENSMMUG00000008018,…
GO:0060291	long-term synaptic potentiation	biological_process	0.0202	0.71104	12	1771	58	18463	ENSMMUG00000020651,ENSMMUG00000023382,ENSMMUG00000018442,ENSMMUG00000032617,ENSMMUG00000014305,ENSMMUG00000011741,ENSMMUG00000018519,ENSMMUG00000006421,ENSMMUG00000022059,ENSMMUG00000014384,ENSMMUG00000017433,ENSMMUG00000023767
GO:0061615	glycolytic process through fructose-6-phosphate	biological_process	0.020222	0.71104	3	1771	6	18463	ENSMMUG00000004173,ENSMMUG00000002045,ENSMMUG00000021765
GO:0061620	glycolytic process through glucose-6-phosphate	biological_process	0.020222	0.71104	3	1771	6	18463	ENSMMUG00000021765,ENSMMUG00000002045,ENSMMUG00000004173
GO:0060056	mammary gland involution	biological_process	0.020326	0.71266	3	1771	6	18463	ENSMMUG00000006727,ENSMMUG00000003907,ENSMMUG00000013475
GO:0006950	response to stress	biological_process	0.020444	0.71266	301	1771	2696	18463	ENSMMUG00000003555,ENSMMUG00000037965,ENSMMUG00000041569,ENSMMUG00000003755,ENSMMUG00000001044,ENSMMUG00000020949,ENSMMUG00000044500,ENSMMUG00000000605,ENSMMUG00000019993,ENSMMUG00000004639,ENSMMUG00000049219,ENSMMUG00000000335,ENSMMUG00000005736,ENSMMUG00000021382,ENSMMUG00000016669,ENSMMUG00000008018,ENSMMUG00000013397,ENSMMUG00000009539,ENSMMUG00000047154,ENSMMUG00000002965,ENSMMUG00000011211,…
GO:0016571	histone methylation	biological_process	0.02045	0.71266	20	1771	116	18463	ENSMMUG00000007828,ENSMMUG00000019613,ENSMMUG00000004401,ENSMMUG00000031160,ENSMMUG00000012677,ENSMMUG00000011679,ENSMMUG00000003029,ENSMMUG00000021382,ENSMMUG00000021774,ENSMMUG00000014159,ENSMMUG00000016096,ENSMMUG00000003233,ENSMMUG00000010649,ENSMMUG00000015482,ENSMMUG00000006579,ENSMMUG00000009051,ENSMMUG00000010623,ENSMMUG00000015362,ENSMMUG00000023146,ENSMMUG00000006093
GO:0044267	cellular protein metabolic process	biological_process	0.020494	0.71266	483	1771	4678	18463	ENSMMUG00000013414,ENSMMUG00000007309,ENSMMUG00000015735,ENSMMUG00000016096,ENSMMUG00000002368,ENSMMUG00000040385,ENSMMUG00000015215,ENSMMUG00000007209,ENSMMUG00000014432,ENSMMUG00000020382,ENSMMUG00000011910,ENSMMUG00000014132,ENSMMUG00000010433,ENSMMUG00000048630,ENSMMUG00000005217,ENSMMUG00000021646,ENSMMUG00000019613,ENSMMUG00000014618,ENSMMUG00000004495,ENSMMUG00000005729,ENSMMUG00000013671,…
GO:0010033	response to organic substance	biological_process	0.02052	0.71266	227	1771	1955	18463	ENSMMUG00000018281,ENSMMUG00000002569,ENSMMUG00000011578,ENSMMUG00000002892,ENSMMUG00000002923,ENSMMUG00000008833,ENSMMUG00000011527,ENSMMUG00000018090,ENSMMUG00000021887,ENSMMUG00000018245,ENSMMUG00000018384,ENSMMUG00000009132,ENSMMUG00000000769,ENSMMUG00000002909,ENSMMUG00000045962,ENSMMUG00000002630,ENSMMUG00000002122,ENSMMUG00000015606,ENSMMUG00000009316,ENSMMUG00000018280,ENSMMUG00000004756,…
GO:2001257	regulation of cation channel activity	biological_process	0.020524	0.71266	12	1771	59	18463	ENSMMUG00000010267,ENSMMUG00000017302,ENSMMUG00000005450,ENSMMUG00000015768,ENSMMUG00000041876,ENSMMUG00000021787,ENSMMUG00000003958,ENSMMUG00000000289,ENSMMUG00000004108,ENSMMUG00000017374,ENSMMUG00000000296,ENSMMUG00000008430
GO:0051248	negative regulation of protein metabolic process	biological_process	0.020563	0.71266	111	1771	892	18463	ENSMMUG00000014432,ENSMMUG00000008507,ENSMMUG00000000108,ENSMMUG00000022111,ENSMMUG00000000376,ENSMMUG00000007209,ENSMMUG00000044603,ENSMMUG00000020426,ENSMMUG00000048630,ENSMMUG00000003611,ENSMMUG00000022159,ENSMMUG00000010934,ENSMMUG00000003128,ENSMMUG00000013732,ENSMMUG00000044865,ENSMMUG00000023382,ENSMMUG00000010080,ENSMMUG00000012185,ENSMMUG00000014384,ENSMMUG00000021808,ENSMMUG00000013671,…
GO:0098791	Golgi subcompartment	cellular_component	0.020612	0.71266	32	1771	207	18463	ENSMMUG00000000169,ENSMMUG00000004020,ENSMMUG00000013747,ENSMMUG00000002285,ENSMMUG00000023406,ENSMMUG00000015054,ENSMMUG00000011505,ENSMMUG00000002373,ENSMMUG00000005397,ENSMMUG00000018206,ENSMMUG00000018102,ENSMMUG00000004657,ENSMMUG00000007731,ENSMMUG00000018800,ENSMMUG00000040829,ENSMMUG00000018313,ENSMMUG00000020406,ENSMMUG00000020824,ENSMMUG00000007142,ENSMMUG00000022967,ENSMMUG00000003056,…
GO:0010821	regulation of mitochondrion organization	biological_process	0.02063	0.71266	19	1771	111	18463	ENSMMUG00000006728,ENSMMUG00000006058,ENSMMUG00000015051,ENSMMUG00000041847,ENSMMUG00000022010,ENSMMUG00000002717,ENSMMUG00000018359,ENSMMUG00000015221,ENSMMUG00000044581,ENSMMUG00000012963,ENSMMUG00000020703,ENSMMUG00000006515,ENSMMUG00000016096,ENSMMUG00000007209,ENSMMUG00000001044,ENSMMUG00000003907,ENSMMUG00000001980,ENSMMUG00000008470,ENSMMUG00000012952
GO:0051588	regulation of neurotransmitter transport	biological_process	0.020668	0.71266	15	1771	79	18463	ENSMMUG00000040809,ENSMMUG00000007209,ENSMMUG00000014334,ENSMMUG00000011741,ENSMMUG00000006421,ENSMMUG00000003555,ENSMMUG00000005016,ENSMMUG00000001980,ENSMMUG00000018963,ENSMMUG00000006529,ENSMMUG00000005729,ENSMMUG00000003236,ENSMMUG00000014727,ENSMMUG00000011563,ENSMMUG00000007972
GO:0015748	organophosphate ester transport	biological_process	0.020672	0.71266	18	1771	110	18463	ENSMMUG00000016526,ENSMMUG00000003611,ENSMMUG00000001612,ENSMMUG00000039301,ENSMMUG00000022687,ENSMMUG00000018031,ENSMMUG00000013875,ENSMMUG00000000918,ENSMMUG00000021833,ENSMMUG00000014305,ENSMMUG00000006066,ENSMMUG00000000513,ENSMMUG00000002946,ENSMMUG00000023364,ENSMMUG00000011821,ENSMMUG00000019273,ENSMMUG00000018085,ENSMMUG00000022663
GO:0043647	inositol phosphate metabolic process	biological_process	0.020711	0.71271	11	1771	51	18463	ENSMMUG00000017706,ENSMMUG00000003138,ENSMMUG00000007209,ENSMMUG00000002373,ENSMMUG00000009195,ENSMMUG00000008642,ENSMMUG00000008169,ENSMMUG00000004642,ENSMMUG00000019159,ENSMMUG00000022395,ENSMMUG00000014589
GO:0042446	hormone biosynthetic process	biological_process	0.020761	0.7132	8	1771	35	18463	ENSMMUG00000014782,ENSMMUG00000003555,ENSMMUG00000018025,ENSMMUG00000009132,ENSMMUG00000001343,ENSMMUG00000018024,ENSMMUG00000007507,ENSMMUG00000011976
GO:0051172	negative regulation of nitrogen compound metabolic process	biological_process	0.020846	0.71416	151	1771	1257	18463	ENSMMUG00000012451,ENSMMUG00000022101,ENSMMUG00000002613,ENSMMUG00000001404,ENSMMUG00000016658,ENSMMUG00000008771,ENSMMUG00000020374,ENSMMUG00000011237,ENSMMUG00000011328,ENSMMUG00000000199,ENSMMUG00000049018,ENSMMUG00000044441,ENSMMUG00000022895,ENSMMUG00000015800,ENSMMUG00000002943,ENSMMUG00000002010,ENSMMUG00000014485,ENSMMUG00000003915,ENSMMUG00000015453,ENSMMUG00000009463,ENSMMUG00000014673,…
GO:0046902	regulation of mitochondrial membrane permeability	biological_process	0.020863	0.71416	8	1771	35	18463	ENSMMUG00000015221,ENSMMUG00000012952,ENSMMUG00000004685,ENSMMUG00000003907,ENSMMUG00000004464,ENSMMUG00000044581,ENSMMUG00000022010,ENSMMUG00000011563
GO:0072332	intrinsic apoptotic signaling pathway by p53 class mediator	biological_process	0.021269	0.72679	11	1771	54	18463	ENSMMUG00000009898,ENSMMUG00000022198,ENSMMUG00000009463,ENSMMUG00000002991,ENSMMUG00000003907,ENSMMUG00000014531,ENSMMUG00000002569,ENSMMUG00000023550,ENSMMUG00000016569,ENSMMUG00000022859,ENSMMUG00000016669
GO:0006687	glycosphingolipid metabolic process	biological_process	0.021363	0.72813	8	1771	34	18463	ENSMMUG00000002124,ENSMMUG00000008507,ENSMMUG00000008381,ENSMMUG00000010194,ENSMMUG00000003907,ENSMMUG00000010686,ENSMMUG00000019368,ENSMMUG00000018686
GO:0042176	regulation of protein catabolic process	biological_process	0.021384	0.72813	47	1771	336	18463	ENSMMUG00000021906,ENSMMUG00000005280,ENSMMUG00000018329,ENSMMUG00000022686,ENSMMUG00000013833,ENSMMUG00000004396,ENSMMUG00000005736,ENSMMUG00000040780,ENSMMUG00000002010,ENSMMUG00000017475,ENSMMUG00000004639,ENSMMUG00000002336,ENSMMUG00000011659,ENSMMUG00000000605,ENSMMUG00000019159,ENSMMUG00000045908,ENSMMUG00000014305,ENSMMUG00000049219,ENSMMUG00000012963,ENSMMUG00000023640,ENSMMUG00000004657,…
GO:0018107	peptidyl-threonine phosphorylation	biological_process	0.021611	0.73459	17	1771	94	18463	ENSMMUG00000028948,ENSMMUG00000006613,ENSMMUG00000006761,ENSMMUG00000018329,ENSMMUG00000005727,ENSMMUG00000014384,ENSMMUG00000002373,ENSMMUG00000023640,ENSMMUG00000004280,ENSMMUG00000011563,ENSMMUG00000015925,ENSMMUG00000006640,ENSMMUG00000001044,ENSMMUG00000014132,ENSMMUG00000010934,ENSMMUG00000001980,ENSMMUG00000005663
GO:0051174	regulation of phosphorus metabolic process	biological_process	0.021738	0.73761	160	1771	1341	18463	ENSMMUG00000002424,ENSMMUG00000011527,ENSMMUG00000018245,ENSMMUG00000013297,ENSMMUG00000005294,ENSMMUG00000002515,ENSMMUG00000002569,ENSMMUG00000008833,ENSMMUG00000002923,ENSMMUG00000002909,ENSMMUG00000017214,ENSMMUG00000014305,ENSMMUG00000000769,ENSMMUG00000004756,ENSMMUG00000002373,ENSMMUG00000046573,ENSMMUG00000022589,ENSMMUG00000043527,ENSMMUG00000006077,ENSMMUG00000022686,ENSMMUG00000000972,…
GO:0035577	azurophil granule membrane	cellular_component	0.02185	0.7401	2	1771	3	18463	ENSMMUG00000028948,ENSMMUG00000030785
GO:0031256	leading edge membrane	cellular_component	0.021997	0.74381	17	1771	90	18463	ENSMMUG00000002993,ENSMMUG00000023096,ENSMMUG00000007811,ENSMMUG00000015221,ENSMMUG00000001008,ENSMMUG00000002373,ENSMMUG00000009195,ENSMMUG00000006442,ENSMMUG00000021945,ENSMMUG00000014434,ENSMMUG00000032617,ENSMMUG00000007209,ENSMMUG00000017496,ENSMMUG00000003755,ENSMMUG00000003053,ENSMMUG00000017483,ENSMMUG00000018245
GO:0070727	cellular macromolecule localization	biological_process	0.022199	0.74832	160	1771	1308	18463	ENSMMUG00000014132,ENSMMUG00000048630,ENSMMUG00000005217,ENSMMUG00000019893,ENSMMUG00000007209,ENSMMUG00000000296,ENSMMUG00000010674,ENSMMUG00000014727,ENSMMUG00000016096,ENSMMUG00000005119,ENSMMUG00000021659,ENSMMUG00000007309,ENSMMUG00000004931,ENSMMUG00000021803,ENSMMUG00000015267,ENSMMUG00000004311,ENSMMUG00000005218,ENSMMUG00000010536,ENSMMUG00000001623,ENSMMUG00000016919,ENSMMUG00000021787,…
GO:0006836	neurotransmitter transport	biological_process	0.022208	0.74832	25	1771	152	18463	ENSMMUG00000006529,ENSMMUG00000018963,ENSMMUG00000009683,ENSMMUG00000003236,ENSMMUG00000005729,ENSMMUG00000040809,ENSMMUG00000012742,ENSMMUG00000020277,ENSMMUG00000015158,ENSMMUG00000005016,ENSMMUG00000005222,ENSMMUG00000011563,ENSMMUG00000014727,ENSMMUG00000015038,ENSMMUG00000007972,ENSMMUG00000011559,ENSMMUG00000007209,ENSMMUG00000005122,ENSMMUG00000010935,ENSMMUG00000021620,ENSMMUG00000011741,…
GO:1903052	positive regulation of proteolysis involved in cellular protein catabolic process	biological_process	0.022316	0.75067	16	1771	93	18463	ENSMMUG00000040780,ENSMMUG00000017475,ENSMMUG00000005192,ENSMMUG00000018329,ENSMMUG00000008507,ENSMMUG00000006582,ENSMMUG00000001044,ENSMMUG00000005663,ENSMMUG00000001980,ENSMMUG00000045908,ENSMMUG00000019159,ENSMMUG00000049219,ENSMMUG00000007265,ENSMMUG00000023640,ENSMMUG00000002336,ENSMMUG00000004639
GO:0050708	regulation of protein secretion	biological_process	0.022389	0.75181	41	1771	290	18463	ENSMMUG00000012952,ENSMMUG00000008015,ENSMMUG00000000613,ENSMMUG00000007209,ENSMMUG00000004294,ENSMMUG00000013875,ENSMMUG00000002427,ENSMMUG00000044865,ENSMMUG00000020703,ENSMMUG00000019206,ENSMMUG00000019457,ENSMMUG00000015628,ENSMMUG00000006442,ENSMMUG00000003839,ENSMMUG00000014002,ENSMMUG00000023418,ENSMMUG00000017622,ENSMMUG00000022403,ENSMMUG00000018973,ENSMMUG00000014334,ENSMMUG00000018800,…
GO:0044262	cellular carbohydrate metabolic process	biological_process	0.022465	0.75245	35	1771	236	18463	ENSMMUG00000004642,ENSMMUG00000012952,ENSMMUG00000016207,ENSMMUG00000001980,ENSMMUG00000007209,ENSMMUG00000003138,ENSMMUG00000022395,ENSMMUG00000002427,ENSMMUG00000016212,ENSMMUG00000008169,ENSMMUG00000022967,ENSMMUG00000009195,ENSMMUG00000020050,ENSMMUG00000000591,ENSMMUG00000014347,ENSMMUG00000021808,ENSMMUG00000014384,ENSMMUG00000005102,ENSMMUG00000022604,ENSMMUG00000014756,ENSMMUG00000021765,…
GO:0032941	secretion by tissue	biological_process	0.022485	0.75245	10	1771	47	18463	ENSMMUG00000018650,ENSMMUG00000030785,ENSMMUG00000006727,ENSMMUG00000023418,ENSMMUG00000014325,ENSMMUG00000008714,ENSMMUG00000002368,ENSMMUG00000004053,ENSMMUG00000009132,ENSMMUG00000041186
GO:0042221	response to chemical	biological_process	0.022653	0.7557	310	1771	2855	18463	ENSMMUG00000005736,ENSMMUG00000004477,ENSMMUG00000012101,ENSMMUG00000010451,ENSMMUG00000016720,ENSMMUG00000015051,ENSMMUG00000013397,ENSMMUG00000023454,ENSMMUG00000004683,ENSMMUG00000011211,ENSMMUG00000021255,ENSMMUG00000001044,ENSMMUG00000041569,ENSMMUG00000044500,ENSMMUG00000012811,ENSMMUG00000019993,ENSMMUG00000004639,ENSMMUG00000000335,ENSMMUG00000049219,ENSMMUG00000042907,ENSMMUG00000014002,…
GO:0019637	organophosphate metabolic process	biological_process	0.02266	0.7557	103	1771	879	18463	ENSMMUG00000001306,ENSMMUG00000004236,ENSMMUG00000005190,ENSMMUG00000002653,ENSMMUG00000045179,ENSMMUG00000019368,ENSMMUG00000019159,ENSMMUG00000014434,ENSMMUG00000038569,ENSMMUG00000017723,ENSMMUG00000002045,ENSMMUG00000014589,ENSMMUG00000015302,ENSMMUG00000018526,ENSMMUG00000004639,ENSMMUG00000000029,ENSMMUG00000010451,ENSMMUG00000004173,ENSMMUG00000005736,ENSMMUG00000005397,ENSMMUG00000023454,…
GO:0051093	negative regulation of developmental process	biological_process	0.022778	0.7569	81	1771	628	18463	ENSMMUG00000002554,ENSMMUG00000006077,ENSMMUG00000022390,ENSMMUG00000041958,ENSMMUG00000023401,ENSMMUG00000016569,ENSMMUG00000007506,ENSMMUG00000012145,ENSMMUG00000014485,ENSMMUG00000020117,ENSMMUG00000008130,ENSMMUG00000001404,ENSMMUG00000014305,ENSMMUG00000004844,ENSMMUG00000009132,ENSMMUG00000010956,ENSMMUG00000020144,ENSMMUG00000000507,ENSMMUG00000020374,ENSMMUG00000008833,ENSMMUG00000016658,…
GO:0035930	corticosteroid hormone secretion	biological_process	0.022808	0.7569	4	1771	12	18463	ENSMMUG00000002453,ENSMMUG00000004108,ENSMMUG00000037662,ENSMMUG00000021808
GO:0070734	histone H3-K27 methylation	biological_process	0.022813	0.7569	5	1771	15	18463	ENSMMUG00000019613,ENSMMUG00000010623,ENSMMUG00000011679,ENSMMUG00000010649,ENSMMUG00000006093
GO:0033292	T-tubule organization	biological_process	0.02287	0.75748	3	1771	6	18463	ENSMMUG00000000376,ENSMMUG00000019119,ENSMMUG00000038708
GO:0038083	peptidyl-tyrosine autophosphorylation	biological_process	0.022968	0.75942	8	1771	32	18463	ENSMMUG00000012608,ENSMMUG00000000117,ENSMMUG00000000972,ENSMMUG00000019206,ENSMMUG00000019159,ENSMMUG00000012424,ENSMMUG00000002336,ENSMMUG00000014434
GO:0009187	cyclic nucleotide metabolic process	biological_process	0.023152	0.7642	12	1771	61	18463	ENSMMUG00000001306,ENSMMUG00000013199,ENSMMUG00000004108,ENSMMUG00000018245,ENSMMUG00000006421,ENSMMUG00000006253,ENSMMUG00000002230,ENSMMUG00000000872,ENSMMUG00000022877,ENSMMUG00000015051,ENSMMUG00000017723,ENSMMUG00000020437
GO:0071156	regulation of cell cycle arrest	biological_process	0.023242	0.76587	10	1771	50	18463	ENSMMUG00000022686,ENSMMUG00000002368,ENSMMUG00000004639,ENSMMUG00000002569,ENSMMUG00000022859,ENSMMUG00000016569,ENSMMUG00000007209,ENSMMUG00000000376,ENSMMUG00000032429,ENSMMUG00000014132
GO:0007342	fusion of sperm to egg plasma membrane	biological_process	0.023398	0.76971	4	1771	13	18463	ENSMMUG00000010453,ENSMMUG00000006850,ENSMMUG00000006230,ENSMMUG00000010985
GO:2000169	regulation of peptidyl-cysteine S-nitrosylation	biological_process	0.023562	0.77248	3	1771	6	18463	ENSMMUG00000019096,ENSMMUG00000012608,ENSMMUG00000012719
GO:1901621	negative regulation of smoothened signaling pathway involved in dorsal/ventral neural tube patterning	biological_process	0.023562	0.77248	3	1771	6	18463	ENSMMUG00000014132,ENSMMUG00000010080,ENSMMUG00000004396
GO:0033554	cellular response to stress	biological_process	0.023633	0.77344	180	1771	1512	18463	ENSMMUG00000009539,ENSMMUG00000022198,ENSMMUG00000013397,ENSMMUG00000047154,ENSMMUG00000002965,ENSMMUG00000006613,ENSMMUG00000011211,ENSMMUG00000005736,ENSMMUG00000016669,ENSMMUG00000000605,ENSMMUG00000019993,ENSMMUG00000004639,ENSMMUG00000023640,ENSMMUG00000004053,ENSMMUG00000049219,ENSMMUG00000037965,ENSMMUG00000001044,ENSMMUG00000017496,ENSMMUG00000001585,ENSMMUG00000020687,ENSMMUG00000011526,…
GO:0001016	RNA polymerase III regulatory region DNA binding	molecular_function	0.023671	0.77344	4	1771	11	18463	ENSMMUG00000006761,ENSMMUG00000007155,ENSMMUG00000029174,ENSMMUG00000013397
GO:0051246	regulation of protein metabolic process	biological_process	0.023842	0.77774	254	1771	2194	18463	ENSMMUG00000005294,ENSMMUG00000002569,ENSMMUG00000002515,ENSMMUG00000002923,ENSMMUG00000008833,ENSMMUG00000010649,ENSMMUG00000002424,ENSMMUG00000011527,ENSMMUG00000018245,ENSMMUG00000013297,ENSMMUG00000012963,ENSMMUG00000014305,ENSMMUG00000002909,ENSMMUG00000010315,ENSMMUG00000037639,ENSMMUG00000015606,ENSMMUG00000012677,ENSMMUG00000004756,ENSMMUG00000046573,ENSMMUG00000002373,ENSMMUG00000022589,…
GO:0006812	cation transport	biological_process	0.024074	0.78076	107	1771	877	18463	ENSMMUG00000007209,ENSMMUG00000017833,ENSMMUG00000019151,ENSMMUG00000000296,ENSMMUG00000014535,ENSMMUG00000022159,ENSMMUG00000004108,ENSMMUG00000006727,ENSMMUG00000039169,ENSMMUG00000013414,ENSMMUG00000000289,ENSMMUG00000011563,ENSMMUG00000002427,ENSMMUG00000015768,ENSMMUG00000017622,ENSMMUG00000015662,ENSMMUG00000015158,ENSMMUG00000012024,ENSMMUG00000014325,ENSMMUG00000005007,ENSMMUG00000000897,…
GO:0055022	negative regulation of cardiac muscle tissue growth	biological_process	0.024108	0.78076	3	1771	7	18463	ENSMMUG00000016202,ENSMMUG00000016569,ENSMMUG00000021977
GO:0061117	negative regulation of heart growth	biological_process	0.024108	0.78076	3	1771	7	18463	ENSMMUG00000016569,ENSMMUG00000021977,ENSMMUG00000016202
GO:0043255	regulation of carbohydrate biosynthetic process	biological_process	0.02411	0.78076	12	1771	59	18463	ENSMMUG00000019159,ENSMMUG00000002427,ENSMMUG00000014756,ENSMMUG00000019993,ENSMMUG00000021808,ENSMMUG00000003138,ENSMMUG00000007209,ENSMMUG00000001044,ENSMMUG00000020050,ENSMMUG00000002373,ENSMMUG00000016207,ENSMMUG00000009195
GO:0008092	cytoskeletal protein binding	molecular_function	0.024136	0.78076	104	1771	813	18463	ENSMMUG00000022678,ENSMMUG00000007255,ENSMMUG00000001980,ENSMMUG00000001228,ENSMMUG00000023676,ENSMMUG00000007676,ENSMMUG00000014677,ENSMMUG00000019293,ENSMMUG00000014726,ENSMMUG00000005427,ENSMMUG00000018355,ENSMMUG00000023372,ENSMMUG00000020437,ENSMMUG00000041652,ENSMMUG00000007490,ENSMMUG00000015221,ENSMMUG00000007811,ENSMMUG00000005488,ENSMMUG00000017965,ENSMMUG00000022967,ENSMMUG00000019457,…
GO:0007589	body fluid secretion	biological_process	0.02418	0.78089	10	1771	48	18463	ENSMMUG00000018650,ENSMMUG00000006727,ENSMMUG00000030785,ENSMMUG00000023418,ENSMMUG00000014325,ENSMMUG00000002368,ENSMMUG00000008714,ENSMMUG00000004053,ENSMMUG00000041186,ENSMMUG00000009132
GO:0002683	negative regulation of immune system process	biological_process	0.024273	0.78257	42	1771	301	18463	ENSMMUG00000016733,ENSMMUG00000019457,ENSMMUG00000004180,ENSMMUG00000007897,ENSMMUG00000013803,ENSMMUG00000012486,ENSMMUG00000017527,ENSMMUG00000006728,ENSMMUG00000022229,ENSMMUG00000008207,ENSMMUG00000022403,ENSMMUG00000003611,ENSMMUG00000001616,ENSMMUG00000044603,ENSMMUG00000020173,ENSMMUG00000007209,ENSMMUG00000019297,ENSMMUG00000007098,ENSMMUG00000010080,ENSMMUG00000048211,ENSMMUG00000000261,…
GO:0021695	cerebellar cortex development	biological_process	0.024324	0.78291	9	1771	40	18463	ENSMMUG00000015155,ENSMMUG00000021031,ENSMMUG00000021668,ENSMMUG00000004228,ENSMMUG00000001404,ENSMMUG00000042839,ENSMMUG00000002651,ENSMMUG00000018986,ENSMMUG00000003555
GO:0030879	mammary gland development	biological_process	0.024497	0.78718	16	1771	89	18463	ENSMMUG00000000180,ENSMMUG00000001635,ENSMMUG00000017527,ENSMMUG00000013475,ENSMMUG00000002569,ENSMMUG00000001306,ENSMMUG00000006579,ENSMMUG00000012811,ENSMMUG00000006727,ENSMMUG00000018245,ENSMMUG00000003907,ENSMMUG00000009132,ENSMMUG00000012963,ENSMMUG00000004053,ENSMMUG00000002368,ENSMMUG00000011437
GO:1903051	negative regulation of proteolysis involved in cellular protein catabolic process	biological_process	0.024624	0.78914	14	1771	77	18463	ENSMMUG00000007265,ENSMMUG00000004396,ENSMMUG00000022686,ENSMMUG00000013833,ENSMMUG00000005729,ENSMMUG00000011659,ENSMMUG00000007972,ENSMMUG00000021244,ENSMMUG00000006515,ENSMMUG00000002569,ENSMMUG00000018978,ENSMMUG00000011682,ENSMMUG00000002166,ENSMMUG00000005663
GO:2000644	regulation of receptor catabolic process	biological_process	0.024639	0.78914	3	1771	7	18463	ENSMMUG00000004657,ENSMMUG00000014305,ENSMMUG00000005736
GO:0030041	actin filament polymerization	biological_process	0.024958	0.79804	22	1771	143	18463	ENSMMUG00000002868,ENSMMUG00000015735,ENSMMUG00000016358,ENSMMUG00000019159,ENSMMUG00000047685,ENSMMUG00000006894,ENSMMUG00000022938,ENSMMUG00000002699,ENSMMUG00000000108,ENSMMUG00000002923,ENSMMUG00000000844,ENSMMUG00000007142,ENSMMUG00000007540,ENSMMUG00000003498,ENSMMUG00000004539,ENSMMUG00000015512,ENSMMUG00000019172,ENSMMUG00000015434,ENSMMUG00000004756,ENSMMUG00000045606,ENSMMUG00000015221,…
GO:0072284	metanephric S-shaped body morphogenesis	biological_process	0.025098	0.79966	2	1771	3	18463	ENSMMUG00000021668,ENSMMUG00000011578
GO:1901624	negative regulation of lymphocyte chemotaxis	biological_process	0.025099	0.79966	2	1771	3	18463	ENSMMUG00000000288,ENSMMUG00000001616
GO:0008194	UDP-glycosyltransferase activity	molecular_function	0.025156	0.79966	20	1771	121	18463	ENSMMUG00000010318,ENSMMUG00000010194,ENSMMUG00000047880,ENSMMUG00000020406,ENSMMUG00000012374,ENSMMUG00000005414,ENSMMUG00000002124,ENSMMUG00000015078,ENSMMUG00000020121,ENSMMUG00000007559,ENSMMUG00000009745,ENSMMUG00000029296,ENSMMUG00000000198,ENSMMUG00000014347,ENSMMUG00000021216,ENSMMUG00000002250,ENSMMUG00000004495,ENSMMUG00000003005,ENSMMUG00000017226,ENSMMUG00000002285
GO:0002682	regulation of immune system process	biological_process	0.025173	0.79966	122	1771	1023	18463	ENSMMUG00000018459,ENSMMUG00000007490,ENSMMUG00000041327,ENSMMUG00000010647,ENSMMUG00000019206,ENSMMUG00000015453,ENSMMUG00000013049,ENSMMUG00000003907,ENSMMUG00000018940,ENSMMUG00000008015,ENSMMUG00000012952,ENSMMUG00000019297,ENSMMUG00000019314,ENSMMUG00000008430,ENSMMUG00000007098,ENSMMUG00000012608,ENSMMUG00000021545,ENSMMUG00000017527,ENSMMUG00000014756,ENSMMUG00000021825,ENSMMUG00000022403,…
GO:0051048	negative regulation of secretion	biological_process	0.025515	0.80567	22	1771	142	18463	ENSMMUG00000022403,ENSMMUG00000018973,ENSMMUG00000006529,ENSMMUG00000002453,ENSMMUG00000008714,ENSMMUG00000003839,ENSMMUG00000021808,ENSMMUG00000000426,ENSMMUG00000019457,ENSMMUG00000008130,ENSMMUG00000004173,ENSMMUG00000030785,ENSMMUG00000006442,ENSMMUG00000018650,ENSMMUG00000014305,ENSMMUG00000013875,ENSMMUG00000015768,ENSMMUG00000002569,ENSMMUG00000000613,ENSMMUG00000014334,ENSMMUG00000048630,…
GO:0042033	chemokine biosynthetic process	biological_process	0.02555	0.80567	4	1771	13	18463	ENSMMUG00000028948,ENSMMUG00000018025,ENSMMUG00000014384,ENSMMUG00000018442
GO:0045073	regulation of chemokine biosynthetic process	biological_process	0.02555	0.80567	4	1771	13	18463	ENSMMUG00000018442,ENSMMUG00000028948,ENSMMUG00000018025,ENSMMUG00000014384
GO:0050755	chemokine metabolic process	biological_process	0.02555	0.80567	4	1771	13	18463	ENSMMUG00000018442,ENSMMUG00000028948,ENSMMUG00000018025,ENSMMUG00000014384
GO:0006672	ceramide metabolic process	biological_process	0.02557	0.80567	13	1771	70	18463	ENSMMUG00000010147,ENSMMUG00000018686,ENSMMUG00000005698,ENSMMUG00000001272,ENSMMUG00000019368,ENSMMUG00000010686,ENSMMUG00000011178,ENSMMUG00000005397,ENSMMUG00000004586,ENSMMUG00000022159,ENSMMUG00000008381,ENSMMUG00000002124,ENSMMUG00000008507
GO:0090201	negative regulation of release of cytochrome c from mitochondria	biological_process	0.025705	0.8086	4	1771	13	18463	ENSMMUG00000001044,ENSMMUG00000012963,ENSMMUG00000041847,ENSMMUG00000016096
GO:0032956	regulation of actin cytoskeleton organization	biological_process	0.025769	0.80884	38	1771	271	18463	ENSMMUG00000019159,ENSMMUG00000002923,ENSMMUG00000020120,ENSMMUG00000006894,ENSMMUG00000022938,ENSMMUG00000003498,ENSMMUG00000004539,ENSMMUG00000002382,ENSMMUG00000019172,ENSMMUG00000003957,ENSMMUG00000000426,ENSMMUG00000015054,ENSMMUG00000015434,ENSMMUG00000004756,ENSMMUG00000018854,ENSMMUG00000045606,ENSMMUG00000002373,ENSMMUG00000015735,ENSMMUG00000003128,ENSMMUG00000048864,ENSMMUG00000016358,…
GO:0010770	positive regulation of cell morphogenesis involved in differentiation	biological_process	0.025796	0.80884	21	1771	124	18463	ENSMMUG00000003128,ENSMMUG00000003074,ENSMMUG00000016658,ENSMMUG00000014658,ENSMMUG00000003715,ENSMMUG00000047685,ENSMMUG00000048630,ENSMMUG00000007676,ENSMMUG00000018237,ENSMMUG00000018963,ENSMMUG00000021825,ENSMMUG00000022891,ENSMMUG00000005507,ENSMMUG00000004071,ENSMMUG00000022198,ENSMMUG00000012314,ENSMMUG00000016720,ENSMMUG00000004179,ENSMMUG00000009156,ENSMMUG00000045606,ENSMMUG00000008331
GO:0070977	bone maturation	biological_process	0.025877	0.81007	5	1771	16	18463	ENSMMUG00000003074,ENSMMUG00000002436,ENSMMUG00000046631,ENSMMUG00000048265,ENSMMUG00000003902
GO:0016235	aggresome	cellular_component	0.025955	0.81119	8	1771	33	18463	ENSMMUG00000001008,ENSMMUG00000021525,ENSMMUG00000005456,ENSMMUG00000018141,ENSMMUG00000014434,ENSMMUG00000040385,ENSMMUG00000020992,ENSMMUG00000014166
GO:0097367	carbohydrate derivative binding	molecular_function	0.026011	0.81165	231	1771	1978	18463	ENSMMUG00000015784,ENSMMUG00000030597,ENSMMUG00000039515,ENSMMUG00000044257,ENSMMUG00000047346,ENSMMUG00000002947,ENSMMUG00000013803,ENSMMUG00000011265,ENSMMUG00000001776,ENSMMUG00000002878,ENSMMUG00000005898,ENSMMUG00000016212,ENSMMUG00000016749,ENSMMUG00000019293,ENSMMUG00000038629,ENSMMUG00000003303,ENSMMUG00000018663,ENSMMUG00000000918,ENSMMUG00000014599,ENSMMUG00000007972,ENSMMUG00000004483,…
GO:0032872	regulation of stress-activated MAPK cascade	biological_process	0.026095	0.81296	26	1771	164	18463	ENSMMUG00000018442,ENSMMUG00000020274,ENSMMUG00000004071,ENSMMUG00000043527,ENSMMUG00000002382,ENSMMUG00000030597,ENSMMUG00000006613,ENSMMUG00000019457,ENSMMUG00000000758,ENSMMUG00000000180,ENSMMUG00000002943,ENSMMUG00000014384,ENSMMUG00000000605,ENSMMUG00000040289,ENSMMUG00000004639,ENSMMUG00000021168,ENSMMUG00000019159,ENSMMUG00000021279,ENSMMUG00000007586,ENSMMUG00000002404,ENSMMUG00000021659,…
GO:0001893	maternal placenta development	biological_process	0.026149	0.81335	6	1771	24	18463	ENSMMUG00000003047,ENSMMUG00000006727,ENSMMUG00000048630,ENSMMUG00000023146,ENSMMUG00000002010,ENSMMUG00000001044
GO:0031056	regulation of histone modification	biological_process	0.026322	0.81556	19	1771	107	18463	ENSMMUG00000015482,ENSMMUG00000010649,ENSMMUG00000010623,ENSMMUG00000006579,ENSMMUG00000015362,ENSMMUG00000022159,ENSMMUG00000048630,ENSMMUG00000014438,ENSMMUG00000004053,ENSMMUG00000003915,ENSMMUG00000016096,ENSMMUG00000008323,ENSMMUG00000015606,ENSMMUG00000012677,ENSMMUG00000015800,ENSMMUG00000002797,ENSMMUG00000021382,ENSMMUG00000007828,ENSMMUG00000017984
GO:0033005	positive regulation of mast cell activation	biological_process	0.026411	0.81556	4	1771	12	18463	ENSMMUG00000001748,ENSMMUG00000022159,ENSMMUG00000030785,ENSMMUG00000014434
GO:0031226	intrinsic component of plasma membrane	cellular_component	0.026524	0.81556	126	1771	1001	18463	ENSMMUG00000018237,ENSMMUG00000004108,ENSMMUG00000007953,ENSMMUG00000001216,ENSMMUG00000040289,ENSMMUG00000023382,ENSMMUG00000001272,ENSMMUG00000001589,ENSMMUG00000004180,ENSMMUG00000023046,ENSMMUG00000017100,ENSMMUG00000010536,ENSMMUG00000006876,ENSMMUG00000018037,ENSMMUG00000017622,ENSMMUG00000015158,ENSMMUG00000020697,ENSMMUG00000014325,ENSMMUG00000010453,ENSMMUG00000007079,ENSMMUG00000005424,…
GO:0043553	negative regulation of phosphatidylinositol 3-kinase activity	biological_process	0.026528	0.81556	2	1771	3	18463	ENSMMUG00000006623,ENSMMUG00000004639
GO:0007266	Rho protein signal transduction	biological_process	0.026638	0.81556	28	1771	182	18463	ENSMMUG00000019314,ENSMMUG00000009949,ENSMMUG00000006460,ENSMMUG00000031819,ENSMMUG00000017483,ENSMMUG00000006457,ENSMMUG00000048864,ENSMMUG00000014305,ENSMMUG00000023622,ENSMMUG00000002868,ENSMMUG00000048566,ENSMMUG00000021945,ENSMMUG00000017214,ENSMMUG00000011251,ENSMMUG00000012216,ENSMMUG00000023096,ENSMMUG00000004180,ENSMMUG00000008130,ENSMMUG00000016323,ENSMMUG00000018854,ENSMMUG00000007540,…
GO:0003073	regulation of systemic arterial blood pressure	biological_process	0.026661	0.81556	12	1771	63	18463	ENSMMUG00000012608,ENSMMUG00000018650,ENSMMUG00000014334,ENSMMUG00000010942,ENSMMUG00000002382,ENSMMUG00000016307,ENSMMUG00000045962,ENSMMUG00000020437,ENSMMUG00000011437,ENSMMUG00000020996,ENSMMUG00000008714,ENSMMUG00000013143
GO:1901071	glucosamine-containing compound metabolic process	biological_process	0.026684	0.81556	5	1771	18	18463	ENSMMUG00000003309,ENSMMUG00000001563,ENSMMUG00000004495,ENSMMUG00000008709,ENSMMUG00000015775
GO:0042803	protein homodimerization activity	molecular_function	0.026695	0.81556	78	1771	590	18463	ENSMMUG00000009195,ENSMMUG00000005898,ENSMMUG00000015221,ENSMMUG00000021096,ENSMMUG00000004401,ENSMMUG00000014130,ENSMMUG00000000262,ENSMMUG00000007142,ENSMMUG00000014782,ENSMMUG00000003907,ENSMMUG00000041919,ENSMMUG00000018165,ENSMMUG00000041327,ENSMMUG00000046237,ENSMMUG00000003915,ENSMMUG00000016696,ENSMMUG00000003364,ENSMMUG00000017470,ENSMMUG00000012314,ENSMMUG00000014742,ENSMMUG00000002808,…
GO:0060330	regulation of response to interferon-gamma	biological_process	0.026751	0.81556	4	1771	12	18463	ENSMMUG00000022686,ENSMMUG00000000769,ENSMMUG00000010956,ENSMMUG00000009132
GO:0060334	regulation of interferon-gamma-mediated signaling pathway	biological_process	0.026751	0.81556	4	1771	12	18463	ENSMMUG00000022686,ENSMMUG00000000769,ENSMMUG00000010956,ENSMMUG00000009132
GO:0002520	immune system development	biological_process	0.026787	0.81556	84	1771	657	18463	ENSMMUG00000041327,ENSMMUG00000019668,ENSMMUG00000015453,ENSMMUG00000004280,ENSMMUG00000017224,ENSMMUG00000012952,ENSMMUG00000003907,ENSMMUG00000007098,ENSMMUG00000012608,ENSMMUG00000019314,ENSMMUG00000019297,ENSMMUG00000014756,ENSMMUG00000004804,ENSMMUG00000003005,ENSMMUG00000021545,ENSMMUG00000017527,ENSMMUG00000017946,ENSMMUG00000009195,ENSMMUG00000012141,ENSMMUG00000013803,ENSMMUG00000011265,…
GO:0005774	vacuolar membrane	cellular_component	0.026867	0.81556	23	1771	148	18463	ENSMMUG00000028948,ENSMMUG00000015479,ENSMMUG00000003874,ENSMMUG00000008133,ENSMMUG00000009898,ENSMMUG00000005785,ENSMMUG00000018961,ENSMMUG00000004064,ENSMMUG00000007411,ENSMMUG00000002197,ENSMMUG00000030785,ENSMMUG00000022644,ENSMMUG00000012746,ENSMMUG00000007309,ENSMMUG00000010784,ENSMMUG00000019096,ENSMMUG00000006515,ENSMMUG00000014727,ENSMMUG00000008507,ENSMMUG00000014535,ENSMMUG00000040829,…
GO:0090314	positive regulation of protein targeting to membrane	biological_process	0.026891	0.81556	5	1771	17	18463	ENSMMUG00000006442,ENSMMUG00000013955,ENSMMUG00000002371,ENSMMUG00000018359,ENSMMUG00000021659
GO:0032970	regulation of actin filament-based process	biological_process	0.026948	0.81556	43	1771	312	18463	ENSMMUG00000002868,ENSMMUG00000005450,ENSMMUG00000021659,ENSMMUG00000016316,ENSMMUG00000012719,ENSMMUG00000048864,ENSMMUG00000016358,ENSMMUG00000015735,ENSMMUG00000003128,ENSMMUG00000047685,ENSMMUG00000000108,ENSMMUG00000002699,ENSMMUG00000004843,ENSMMUG00000004282,ENSMMUG00000020274,ENSMMUG00000015512,ENSMMUG00000010102,ENSMMUG00000007540,ENSMMUG00000014445,ENSMMUG00000007142,ENSMMUG00000009195,…
GO:0007416	synapse assembly	biological_process	0.026951	0.81556	17	1771	96	18463	ENSMMUG00000001272,ENSMMUG00000014305,ENSMMUG00000002336,ENSMMUG00000001661,ENSMMUG00000023382,ENSMMUG00000003715,ENSMMUG00000003555,ENSMMUG00000040973,ENSMMUG00000012424,ENSMMUG00000008899,ENSMMUG00000006931,ENSMMUG00000023401,ENSMMUG00000014384,ENSMMUG00000010536,ENSMMUG00000003304,ENSMMUG00000001801,ENSMMUG00000021059
GO:0008154	actin polymerization or depolymerization	biological_process	0.027101	0.81556	25	1771	169	18463	ENSMMUG00000019159,ENSMMUG00000015735,ENSMMUG00000016358,ENSMMUG00000002868,ENSMMUG00000002923,ENSMMUG00000020120,ENSMMUG00000000108,ENSMMUG00000002699,ENSMMUG00000047685,ENSMMUG00000006894,ENSMMUG00000022938,ENSMMUG00000015512,ENSMMUG00000000312,ENSMMUG00000019172,ENSMMUG00000003498,ENSMMUG00000007142,ENSMMUG00000007540,ENSMMUG00000004539,ENSMMUG00000000844,ENSMMUG00000005488,ENSMMUG00000015221,…
GO:0010485	H4 histone acetyltransferase activity	molecular_function	0.02717	0.81556	6	1771	21	18463	ENSMMUG00000014756,ENSMMUG00000019839,ENSMMUG00000014159,ENSMMUG00000002030,ENSMMUG00000005377,ENSMMUG00000004129
GO:0035145	exon-exon junction complex	cellular_component	0.027235	0.81556	5	1771	19	18463	ENSMMUG00000023286,ENSMMUG00000007169,ENSMMUG00000023161,ENSMMUG00000014622,ENSMMUG00000045187
GO:1901628	positive regulation of postsynaptic membrane organization	biological_process	0.027247	0.81556	2	1771	3	18463	ENSMMUG00000009409,ENSMMUG00000014305
GO:0004715	non-membrane spanning protein tyrosine kinase activity	molecular_function	0.027254	0.81556	9	1771	39	18463	ENSMMUG00000002336,ENSMMUG00000021545,ENSMMUG00000014434,ENSMMUG00000019206,ENSMMUG00000019159,ENSMMUG00000000972,ENSMMUG00000015267,ENSMMUG00000000117,ENSMMUG00000001748
GO:0001932	regulation of protein phosphorylation	biological_process	0.027272	0.81556	130	1771	1076	18463	ENSMMUG00000002404,ENSMMUG00000002593,ENSMMUG00000011437,ENSMMUG00000006904,ENSMMUG00000012185,ENSMMUG00000020415,ENSMMUG00000040289,ENSMMUG00000023290,ENSMMUG00000010251,ENSMMUG00000010934,ENSMMUG00000006728,ENSMMUG00000002149,ENSMMUG00000017274,ENSMMUG00000020274,ENSMMUG00000017450,ENSMMUG00000012944,ENSMMUG00000014384,ENSMMUG00000016757,ENSMMUG00000023046,ENSMMUG00000019159,ENSMMUG00000021279,…
GO:0051258	protein polymerization	biological_process	0.027302	0.81556	30	1771	206	18463	ENSMMUG00000045606,ENSMMUG00000020749,ENSMMUG00000022967,ENSMMUG00000004756,ENSMMUG00000015434,ENSMMUG00000016797,ENSMMUG00000040702,ENSMMUG00000015221,ENSMMUG00000005488,ENSMMUG00000000844,ENSMMUG00000044257,ENSMMUG00000019172,ENSMMUG00000015512,ENSMMUG00000004539,ENSMMUG00000007142,ENSMMUG00000007540,ENSMMUG00000003498,ENSMMUG00000006894,ENSMMUG00000022938,ENSMMUG00000047685,ENSMMUG00000002923,…
GO:0001784	phosphotyrosine binding	molecular_function	0.027308	0.81556	8	1771	33	18463	ENSMMUG00000021545,ENSMMUG00000017214,ENSMMUG00000014434,ENSMMUG00000004756,ENSMMUG00000019314,ENSMMUG00000014335,ENSMMUG00000028927,ENSMMUG00000001748
GO:0010563	negative regulation of phosphorus metabolic process	biological_process	0.027312	0.81556	56	1771	416	18463	ENSMMUG00000002943,ENSMMUG00000021841,ENSMMUG00000022589,ENSMMUG00000046573,ENSMMUG00000002373,ENSMMUG00000045606,ENSMMUG00000018580,ENSMMUG00000006761,ENSMMUG00000043488,ENSMMUG00000000644,ENSMMUG00000004683,ENSMMUG00000006077,ENSMMUG00000043527,ENSMMUG00000004071,ENSMMUG00000021734,ENSMMUG00000005727,ENSMMUG00000015338,ENSMMUG00000001044,ENSMMUG00000002515,ENSMMUG00000009243,ENSMMUG00000015268,…
GO:0045936	negative regulation of phosphate metabolic process	biological_process	0.027312	0.81556	56	1771	416	18463	ENSMMUG00000005102,ENSMMUG00000013671,ENSMMUG00000009195,ENSMMUG00000006623,ENSMMUG00000019457,ENSMMUG00000018650,ENSMMUG00000002149,ENSMMUG00000006058,ENSMMUG00000000713,ENSMMUG00000006728,ENSMMUG00000022877,ENSMMUG00000008507,ENSMMUG00000000108,ENSMMUG00000007209,ENSMMUG00000009048,ENSMMUG00000008470,ENSMMUG00000048630,ENSMMUG00000003907,ENSMMUG00000042076,ENSMMUG00000010934,ENSMMUG00000044865,…
GO:0001938	positive regulation of endothelial cell proliferation	biological_process	0.027313	0.81556	10	1771	51	18463	ENSMMUG00000012944,ENSMMUG00000002909,ENSMMUG00000026981,ENSMMUG00000042809,ENSMMUG00000004982,ENSMMUG00000015735,ENSMMUG00000010705,ENSMMUG00000011910,ENSMMUG00000023701,ENSMMUG00000001044
GO:0030911	TPR domain binding	molecular_function	0.027364	0.81583	2	1771	3	18463	ENSMMUG00000049219,ENSMMUG00000015051
GO:0000139	Golgi membrane	cellular_component	0.027469	0.8177	43	1771	304	18463	ENSMMUG00000046831,ENSMMUG00000019936,ENSMMUG00000001563,ENSMMUG00000001403,ENSMMUG00000010578,ENSMMUG00000007209,ENSMMUG00000007326,ENSMMUG00000047880,ENSMMUG00000023291,ENSMMUG00000015078,ENSMMUG00000001273,ENSMMUG00000038629,ENSMMUG00000004144,ENSMMUG00000022555,ENSMMUG00000022967,ENSMMUG00000014347,ENSMMUG00000003056,ENSMMUG00000005432,ENSMMUG00000002250,ENSMMUG00000003005,ENSMMUG00000007362,…
GO:0042325	regulation of phosphorylation	biological_process	0.028017	0.83274	140	1771	1173	18463	ENSMMUG00000002404,ENSMMUG00000002593,ENSMMUG00000011437,ENSMMUG00000006904,ENSMMUG00000012185,ENSMMUG00000020415,ENSMMUG00000040289,ENSMMUG00000023290,ENSMMUG00000010251,ENSMMUG00000010934,ENSMMUG00000006728,ENSMMUG00000002149,ENSMMUG00000020274,ENSMMUG00000017274,ENSMMUG00000012944,ENSMMUG00000017450,ENSMMUG00000014384,ENSMMUG00000016757,ENSMMUG00000023046,ENSMMUG00000021279,ENSMMUG00000019159,…
GO:0070372	regulation of ERK1 and ERK2 cascade	biological_process	0.028075	0.83318	29	1771	200	18463	ENSMMUG00000007506,ENSMMUG00000000426,ENSMMUG00000014384,ENSMMUG00000019457,ENSMMUG00000006613,ENSMMUG00000021825,ENSMMUG00000000288,ENSMMUG00000002382,ENSMMUG00000018202,ENSMMUG00000018442,ENSMMUG00000014618,ENSMMUG00000023755,ENSMMUG00000004919,ENSMMUG00000001748,ENSMMUG00000007209,ENSMMUG00000006151,ENSMMUG00000003138,ENSMMUG00000048630,ENSMMUG00000002424,ENSMMUG00000018245,ENSMMUG00000013297,…
GO:0032869	cellular response to insulin stimulus	biological_process	0.028402	0.83861	21	1771	131	18463	ENSMMUG00000005736,ENSMMUG00000015628,ENSMMUG00000004756,ENSMMUG00000002373,ENSMMUG00000012167,ENSMMUG00000019119,ENSMMUG00000002808,ENSMMUG00000002371,ENSMMUG00000023454,ENSMMUG00000015784,ENSMMUG00000016276,ENSMMUG00000044603,ENSMMUG00000032429,ENSMMUG00000041696,ENSMMUG00000020777,ENSMMUG00000016555,ENSMMUG00000001044,ENSMMUG00000011328,ENSMMUG00000011277,ENSMMUG00000010956,ENSMMUG00000004053
GO:0005903	brush border	cellular_component	0.028449	0.83861	13	1771	65	18463	ENSMMUG00000023676,ENSMMUG00000006894,ENSMMUG00000019457,ENSMMUG00000006460,ENSMMUG00000019814,ENSMMUG00000013518,ENSMMUG00000010935,ENSMMUG00000008383,ENSMMUG00000002371,ENSMMUG00000023582,ENSMMUG00000000388,ENSMMUG00000003789,ENSMMUG00000018355
GO:0097113	AMPA glutamate receptor clustering	biological_process	0.028474	0.83861	2	1771	3	18463	ENSMMUG00000010536,ENSMMUG00000014305
GO:0097688	glutamate receptor clustering	biological_process	0.028474	0.83861	2	1771	3	18463	ENSMMUG00000010536,ENSMMUG00000014305
GO:2000646	positive regulation of receptor catabolic process	biological_process	0.028474	0.83861	2	1771	3	18463	ENSMMUG00000005736,ENSMMUG00000014305
GO:0003777	microtubule motor activity	molecular_function	0.028743	0.84451	15	1771	80	18463	ENSMMUG00000015696,ENSMMUG00000011297,ENSMMUG00000039515,ENSMMUG00000011668,ENSMMUG00000009684,ENSMMUG00000019293,ENSMMUG00000009333,ENSMMUG00000020975,ENSMMUG00000020777,ENSMMUG00000020974,ENSMMUG00000022520,ENSMMUG00000006803,ENSMMUG00000007477,ENSMMUG00000006973,ENSMMUG00000004868
GO:0061205	paramesonephric duct development	biological_process	0.028761	0.84451	2	1771	3	18463	ENSMMUG00000001837,ENSMMUG00000021668
GO:0022402	cell cycle process	biological_process	0.028889	0.84488	117	1771	940	18463	ENSMMUG00000022838,ENSMMUG00000022859,ENSMMUG00000006657,ENSMMUG00000019297,ENSMMUG00000032429,ENSMMUG00000029101,ENSMMUG00000001228,ENSMMUG00000003130,ENSMMUG00000007142,ENSMMUG00000047000,ENSMMUG00000015934,ENSMMUG00000019235,ENSMMUG00000014530,ENSMMUG00000017984,ENSMMUG00000012739,ENSMMUG00000014756,ENSMMUG00000018677,ENSMMUG00000047346,ENSMMUG00000023582,ENSMMUG00000005456,ENSMMUG00000018994,…
GO:0008637	apoptotic mitochondrial changes	biological_process	0.028938	0.84488	13	1771	75	18463	ENSMMUG00000016096,ENSMMUG00000011563,ENSMMUG00000041847,ENSMMUG00000022010,ENSMMUG00000004464,ENSMMUG00000044581,ENSMMUG00000012963,ENSMMUG00000003907,ENSMMUG00000004685,ENSMMUG00000012952,ENSMMUG00000007209,ENSMMUG00000001044,ENSMMUG00000015221
GO:1903531	negative regulation of secretion by cell	biological_process	0.028945	0.84488	20	1771	128	18463	ENSMMUG00000006529,ENSMMUG00000022403,ENSMMUG00000018973,ENSMMUG00000002453,ENSMMUG00000021808,ENSMMUG00000000426,ENSMMUG00000003839,ENSMMUG00000008130,ENSMMUG00000019457,ENSMMUG00000006442,ENSMMUG00000030785,ENSMMUG00000004173,ENSMMUG00000014305,ENSMMUG00000013875,ENSMMUG00000015768,ENSMMUG00000000613,ENSMMUG00000002569,ENSMMUG00000017164,ENSMMUG00000014334,ENSMMUG00000048630
GO:0043217	myelin maintenance	biological_process	0.029004	0.84488	4	1771	11	18463	ENSMMUG00000008381,ENSMMUG00000010200,ENSMMUG00000012746,ENSMMUG00000001044
GO:0051050	positive regulation of transport	biological_process	0.029028	0.84488	78	1771	602	18463	ENSMMUG00000002371,ENSMMUG00000013391,ENSMMUG00000021096,ENSMMUG00000023418,ENSMMUG00000005432,ENSMMUG00000015221,ENSMMUG00000018650,ENSMMUG00000019457,ENSMMUG00000006442,ENSMMUG00000015628,ENSMMUG00000019206,ENSMMUG00000004843,ENSMMUG00000003907,ENSMMUG00000008015,ENSMMUG00000001980,ENSMMUG00000012952,ENSMMUG00000013048,ENSMMUG00000000288,ENSMMUG00000043527,ENSMMUG00000028948,ENSMMUG00000022390,…
GO:0006678	glucosylceramide metabolic process	biological_process	0.029035	0.84488	3	1771	7	18463	ENSMMUG00000008507,ENSMMUG00000019368,ENSMMUG00000008381
GO:0038156	interleukin-3-mediated signaling pathway	biological_process	0.02922	0.84687	2	1771	3	18463	ENSMMUG00000020434,ENSMMUG00000001748
GO:0042127	regulation of cell proliferation	biological_process	0.029299	0.84687	122	1771	1000	18463	ENSMMUG00000001801,ENSMMUG00000016202,ENSMMUG00000021650,ENSMMUG00000008381,ENSMMUG00000004179,ENSMMUG00000010451,ENSMMUG00000000426,ENSMMUG00000017649,ENSMMUG00000022198,ENSMMUG00000004071,ENSMMUG00000011976,ENSMMUG00000016188,ENSMMUG00000012424,ENSMMUG00000015362,ENSMMUG00000014334,ENSMMUG00000016985,ENSMMUG00000023701,ENSMMUG00000023550,ENSMMUG00000016695,ENSMMUG00000042839,ENSMMUG00000023767,…
GO:0002039	p53 binding	molecular_function	0.029369	0.84687	11	1771	54	18463	ENSMMUG00000019613,ENSMMUG00000013732,ENSMMUG00000022198,ENSMMUG00000016569,ENSMMUG00000016669,ENSMMUG00000011679,ENSMMUG00000006582,ENSMMUG00000001980,ENSMMUG00000021382,ENSMMUG00000005663,ENSMMUG00000013101
GO:0050922	negative regulation of chemotaxis	biological_process	0.029374	0.84687	10	1771	47	18463	ENSMMUG00000005507,ENSMMUG00000040289,ENSMMUG00000022229,ENSMMUG00000021825,ENSMMUG00000000288,ENSMMUG00000020117,ENSMMUG00000010337,ENSMMUG00000001616,ENSMMUG00000005488,ENSMMUG00000018872
GO:0045665	negative regulation of neuron differentiation	biological_process	0.029412	0.84687	21	1771	132	18463	ENSMMUG00000046616,ENSMMUG00000010337,ENSMMUG00000015268,ENSMMUG00000023767,ENSMMUG00000018872,ENSMMUG00000040289,ENSMMUG00000017652,ENSMMUG00000023382,ENSMMUG00000022395,ENSMMUG00000000507,ENSMMUG00000002336,ENSMMUG00000020144,ENSMMUG00000009132,ENSMMUG00000014305,ENSMMUG00000020117,ENSMMUG00000012145,ENSMMUG00000014384,ENSMMUG00000005507,ENSMMUG00000001817,ENSMMUG00000016919,ENSMMUG00000021825
GO:0030183	B cell differentiation	biological_process	0.029425	0.84687	15	1771	89	18463	ENSMMUG00000001748,ENSMMUG00000000108,ENSMMUG00000007411,ENSMMUG00000012952,ENSMMUG00000044603,ENSMMUG00000015690,ENSMMUG00000021650,ENSMMUG00000003907,ENSMMUG00000012424,ENSMMUG00000004280,ENSMMUG00000019159,ENSMMUG00000041327,ENSMMUG00000003005,ENSMMUG00000047772,ENSMMUG00000017274
GO:0031434	mitogen-activated protein kinase kinase binding	molecular_function	0.029528	0.84687	4	1771	11	18463	ENSMMUG00000012608,ENSMMUG00000017496,ENSMMUG00000004639,ENSMMUG00000020274
GO:0014072	response to isoquinoline alkaloid	biological_process	0.029542	0.84687	4	1771	11	18463	ENSMMUG00000000217,ENSMMUG00000014334,ENSMMUG00000007972,ENSMMUG00000001661
GO:0043278	response to morphine	biological_process	0.029542	0.84687	4	1771	11	18463	ENSMMUG00000014334,ENSMMUG00000001661,ENSMMUG00000007972,ENSMMUG00000000217
GO:0040011	locomotion	biological_process	0.029613	0.84687	158	1771	1319	18463	ENSMMUG00000012314,ENSMMUG00000015971,ENSMMUG00000018280,ENSMMUG00000009316,ENSMMUG00000008130,ENSMMUG00000020117,ENSMMUG00000014411,ENSMMUG00000008885,ENSMMUG00000008714,ENSMMUG00000002569,ENSMMUG00000020406,ENSMMUG00000002424,ENSMMUG00000018245,ENSMMUG00000018519,ENSMMUG00000021887,ENSMMUG00000014305,ENSMMUG00000012963,ENSMMUG00000002909,ENSMMUG00000017214,ENSMMUG00000015925,ENSMMUG00000002630,…
GO:0007635	chemosensory behavior	biological_process	0.029722	0.84687	4	1771	12	18463	ENSMMUG00000001661,ENSMMUG00000007972,ENSMMUG00000012424,ENSMMUG00000001860
GO:0001973	adenosine receptor signaling pathway	biological_process	0.029768	0.84687	4	1771	12	18463	ENSMMUG00000008714,ENSMMUG00000010603,ENSMMUG00000000261,ENSMMUG00000002230
GO:0048486	parasympathetic nervous system development	biological_process	0.029769	0.84687	4	1771	13	18463	ENSMMUG00000010337,ENSMMUG00000005507,ENSMMUG00000020052,ENSMMUG00000018963
GO:0030046	parallel actin filament bundle assembly	biological_process	0.029777	0.84687	2	1771	3	18463	ENSMMUG00000023676,ENSMMUG00000004282
GO:1901615	organic hydroxy compound metabolic process	biological_process	0.029777	0.84687	50	1771	358	18463	ENSMMUG00000014721,ENSMMUG00000013331,ENSMMUG00000014384,ENSMMUG00000008169,ENSMMUG00000009195,ENSMMUG00000012141,ENSMMUG00000042907,ENSMMUG00000007507,ENSMMUG00000018773,ENSMMUG00000014130,ENSMMUG00000005729,ENSMMUG00000000137,ENSMMUG00000010147,ENSMMUG00000021765,ENSMMUG00000008507,ENSMMUG00000011133,ENSMMUG00000007209,ENSMMUG00000003138,ENSMMUG00000004642,ENSMMUG00000022037,ENSMMUG00000008642,…
GO:0006325	chromatin organization	biological_process	0.029801	0.84687	76	1771	639	18463	ENSMMUG00000023640,ENSMMUG00000004053,ENSMMUG00000008323,ENSMMUG00000046848,ENSMMUG00000009051,ENSMMUG00000016985,ENSMMUG00000014438,ENSMMUG00000023146,ENSMMUG00000015362,ENSMMUG00000037965,ENSMMUG00000001369,ENSMMUG00000006613,ENSMMUG00000011679,ENSMMUG00000021382,ENSMMUG00000017165,ENSMMUG00000002593,ENSMMUG00000003043,ENSMMUG00000016096,ENSMMUG00000003493,ENSMMUG00000010623,ENSMMUG00000015829,…
GO:1901096	regulation of autophagosome maturation	biological_process	0.029845	0.84687	3	1771	8	18463	ENSMMUG00000006515,ENSMMUG00000006623,ENSMMUG00000010543
GO:1903432	regulation of TORC1 signaling	biological_process	0.029926	0.84703	7	1771	30	18463	ENSMMUG00000014723,ENSMMUG00000005553,ENSMMUG00000007411,ENSMMUG00000019993,ENSMMUG00000019936,ENSMMUG00000006515,ENSMMUG00000022198
GO:0033555	multicellular organismal response to stress	biological_process	0.029938	0.84703	10	1771	49	18463	ENSMMUG00000023767,ENSMMUG00000003555,ENSMMUG00000010934,ENSMMUG00000004108,ENSMMUG00000014305,ENSMMUG00000001404,ENSMMUG00000006529,ENSMMUG00000012424,ENSMMUG00000007972,ENSMMUG00000041876
GO:0061181	regulation of chondrocyte development	biological_process	0.030171	0.84977	2	1771	3	18463	ENSMMUG00000048265,ENSMMUG00000046631
GO:0061182	negative regulation of chondrocyte development	biological_process	0.030171	0.84977	2	1771	3	18463	ENSMMUG00000046631,ENSMMUG00000048265
GO:0070302	regulation of stress-activated protein kinase signaling cascade	biological_process	0.030194	0.84977	26	1771	166	18463	ENSMMUG00000000758,ENSMMUG00000002943,ENSMMUG00000000180,ENSMMUG00000014384,ENSMMUG00000019457,ENSMMUG00000043527,ENSMMUG00000002382,ENSMMUG00000030597,ENSMMUG00000006613,ENSMMUG00000018442,ENSMMUG00000020274,ENSMMUG00000004071,ENSMMUG00000001748,ENSMMUG00000023755,ENSMMUG00000017496,ENSMMUG00000011527,ENSMMUG00000010433,ENSMMUG00000021279,ENSMMUG00000019159,ENSMMUG00000002404,ENSMMUG00000007586,…
GO:0035934	corticosterone secretion	biological_process	0.030262	0.84977	2	1771	3	18463	ENSMMUG00000037662,ENSMMUG00000004108
GO:0006701	progesterone biosynthetic process	biological_process	0.030288	0.84977	2	1771	3	18463	ENSMMUG00000018025,ENSMMUG00000001343
GO:0019216	regulation of lipid metabolic process	biological_process	0.030335	0.84977	32	1771	224	18463	ENSMMUG00000012746,ENSMMUG00000003201,ENSMMUG00000007209,ENSMMUG00000011133,ENSMMUG00000006727,ENSMMUG00000021282,ENSMMUG00000003611,ENSMMUG00000022159,ENSMMUG00000018025,ENSMMUG00000009337,ENSMMUG00000007507,ENSMMUG00000020560,ENSMMUG00000006623,ENSMMUG00000011526,ENSMMUG00000020050,ENSMMUG00000010956,ENSMMUG00000019159,ENSMMUG00000014305,ENSMMUG00000005698,ENSMMUG00000049219,ENSMMUG00000019993,…
GO:0046459	short-chain fatty acid metabolic process	biological_process	0.030341	0.84977	3	1771	7	18463	ENSMMUG00000019368,ENSMMUG00000014798,ENSMMUG00000020648
GO:0001933	negative regulation of protein phosphorylation	biological_process	0.030544	0.85422	40	1771	281	18463	ENSMMUG00000000644,ENSMMUG00000004683,ENSMMUG00000043527,ENSMMUG00000006761,ENSMMUG00000021734,ENSMMUG00000005727,ENSMMUG00000021841,ENSMMUG00000002943,ENSMMUG00000018580,ENSMMUG00000022589,ENSMMUG00000045606,ENSMMUG00000046573,ENSMMUG00000002373,ENSMMUG00000010956,ENSMMUG00000023640,ENSMMUG00000021279,ENSMMUG00000014305,ENSMMUG00000004639,ENSMMUG00000001044,ENSMMUG00000015338,ENSMMUG00000002424,…
GO:0071889	14-3-3 protein binding	molecular_function	0.030593	0.85435	5	1771	17	18463	ENSMMUG00000004639,ENSMMUG00000039515,ENSMMUG00000044603,ENSMMUG00000006761,ENSMMUG00000001044
GO:0017156	calcium ion-dependent exocytosis	biological_process	0.030684	0.85451	12	1771	62	18463	ENSMMUG00000010985,ENSMMUG00000015768,ENSMMUG00000005222,ENSMMUG00000011741,ENSMMUG00000003555,ENSMMUG00000003056,ENSMMUG00000018800,ENSMMUG00000006230,ENSMMUG00000019518,ENSMMUG00000044500,ENSMMUG00000005122,ENSMMUG00000020277
GO:0030027	lamellipodium	cellular_component	0.03072	0.85451	20	1771	115	18463	ENSMMUG00000005488,ENSMMUG00000015434,ENSMMUG00000017586,ENSMMUG00000001008,ENSMMUG00000014723,ENSMMUG00000004683,ENSMMUG00000023678,ENSMMUG00000000312,ENSMMUG00000004282,ENSMMUG00000003053,ENSMMUG00000006894,ENSMMUG00000022938,ENSMMUG00000047685,ENSMMUG00000021446,ENSMMUG00000018245,ENSMMUG00000003128,ENSMMUG00000019159,ENSMMUG00000002630,ENSMMUG00000000507,ENSMMUG00000002336
GO:0006928	movement of cell or subcellular component	biological_process	0.030731	0.85451	176	1771	1470	18463	ENSMMUG00000039515,ENSMMUG00000022363,ENSMMUG00000002984,ENSMMUG00000011177,ENSMMUG00000013803,ENSMMUG00000014051,ENSMMUG00000006931,ENSMMUG00000008331,ENSMMUG00000009745,ENSMMUG00000019293,ENSMMUG00000018459,ENSMMUG00000019392,ENSMMUG00000007098,ENSMMUG00000004696,ENSMMUG00000004843,ENSMMUG00000011506,ENSMMUG00000019605,ENSMMUG00000003907,ENSMMUG00000008714,ENSMMUG00000012314,ENSMMUG00000015971,…
GO:1900157	regulation of bone mineralization involved in bone maturation	biological_process	0.030812	0.85556	2	1771	3	18463	ENSMMUG00000048265,ENSMMUG00000046631
GO:0001836	release of cytochrome c from mitochondria	biological_process	0.030912	0.8566	8	1771	40	18463	ENSMMUG00000044581,ENSMMUG00000012963,ENSMMUG00000041847,ENSMMUG00000016096,ENSMMUG00000001044,ENSMMUG00000007209,ENSMMUG00000012952,ENSMMUG00000003907
GO:0001701	in utero embryonic development	biological_process	0.030938	0.8566	40	1771	279	18463	ENSMMUG00000037580,ENSMMUG00000044603,ENSMMUG00000002991,ENSMMUG00000048630,ENSMMUG00000011506,ENSMMUG00000019297,ENSMMUG00000047880,ENSMMUG00000015482,ENSMMUG00000011437,ENSMMUG00000020437,ENSMMUG00000002878,ENSMMUG00000005218,ENSMMUG00000004918,ENSMMUG00000012103,ENSMMUG00000014756,ENSMMUG00000003005,ENSMMUG00000009014,ENSMMUG00000004982,ENSMMUG00000014530,ENSMMUG00000006460,ENSMMUG00000045506,…
GO:0045596	negative regulation of cell differentiation	biological_process	0.031015	0.85751	58	1771	446	18463	ENSMMUG00000022395,ENSMMUG00000017652,ENSMMUG00000023382,ENSMMUG00000040289,ENSMMUG00000002368,ENSMMUG00000009097,ENSMMUG00000015453,ENSMMUG00000010433,ENSMMUG00000032429,ENSMMUG00000044603,ENSMMUG00000022824,ENSMMUG00000007209,ENSMMUG00000019297,ENSMMUG00000007098,ENSMMUG00000016919,ENSMMUG00000018202,ENSMMUG00000006728,ENSMMUG00000004982,ENSMMUG00000021825,ENSMMUG00000048265,ENSMMUG00000046631,…
GO:0042326	negative regulation of phosphorylation	biological_process	0.031098	0.85857	43	1771	307	18463	ENSMMUG00000007209,ENSMMUG00000008507,ENSMMUG00000003907,ENSMMUG00000010934,ENSMMUG00000008470,ENSMMUG00000048630,ENSMMUG00000013732,ENSMMUG00000044865,ENSMMUG00000012185,ENSMMUG00000022395,ENSMMUG00000023382,ENSMMUG00000010080,ENSMMUG00000005102,ENSMMUG00000006623,ENSMMUG00000019457,ENSMMUG00000006728,ENSMMUG00000000713,ENSMMUG00000002149,ENSMMUG00000015338,ENSMMUG00000001044,ENSMMUG00000015268,…
GO:0051247	positive regulation of protein metabolic process	biological_process	0.031724	0.87461	150	1771	1260	18463	ENSMMUG00000010315,ENSMMUG00000002909,ENSMMUG00000014305,ENSMMUG00000011527,ENSMMUG00000002424,ENSMMUG00000013297,ENSMMUG00000002569,ENSMMUG00000002515,ENSMMUG00000010649,ENSMMUG00000002923,ENSMMUG00000005280,ENSMMUG00000006077,ENSMMUG00000012239,ENSMMUG00000000972,ENSMMUG00000022686,ENSMMUG00000021168,ENSMMUG00000016104,ENSMMUG00000020703,ENSMMUG00000007265,ENSMMUG00000019839,ENSMMUG00000008470,…
GO:0030689	Noc complex	cellular_component	0.031888	0.87598	2	1771	3	18463	ENSMMUG00000015800,ENSMMUG00000008385
GO:0016051	carbohydrate biosynthetic process	biological_process	0.031917	0.87598	22	1771	144	18463	ENSMMUG00000002427,ENSMMUG00000012185,ENSMMUG00000019993,ENSMMUG00000006929,ENSMMUG00000019159,ENSMMUG00000007559,ENSMMUG00000016207,ENSMMUG00000003138,ENSMMUG00000007209,ENSMMUG00000005414,ENSMMUG00000021183,ENSMMUG00000001044,ENSMMUG00000002124,ENSMMUG00000018686,ENSMMUG00000014756,ENSMMUG00000018024,ENSMMUG00000014347,ENSMMUG00000020050,ENSMMUG00000002373,ENSMMUG00000009195,ENSMMUG00000015971,…
GO:0042147	retrograde transport, endosome to Golgi	biological_process	0.031989	0.87598	14	1771	78	18463	ENSMMUG00000011626,ENSMMUG00000005280,ENSMMUG00000011779,ENSMMUG00000000169,ENSMMUG00000005158,ENSMMUG00000018772,ENSMMUG00000017518,ENSMMUG00000010162,ENSMMUG00000001612,ENSMMUG00000003864,ENSMMUG00000040829,ENSMMUG00000011505,ENSMMUG00000011476,ENSMMUG00000005432
GO:0008440	inositol-1,4,5-trisphosphate 3-kinase activity	molecular_function	0.032013	0.87598	2	1771	3	18463	ENSMMUG00000017706,ENSMMUG00000008642
GO:1902532	negative regulation of intracellular signal transduction	biological_process	0.032024	0.87598	51	1771	369	18463	ENSMMUG00000013732,ENSMMUG00000044736,ENSMMUG00000018367,ENSMMUG00000013414,ENSMMUG00000001680,ENSMMUG00000023382,ENSMMUG00000012185,ENSMMUG00000007434,ENSMMUG00000008507,ENSMMUG00000007209,ENSMMUG00000048630,ENSMMUG00000002991,ENSMMUG00000001980,ENSMMUG00000014723,ENSMMUG00000003839,ENSMMUG00000007411,ENSMMUG00000019457,ENSMMUG00000020050,ENSMMUG00000010956,ENSMMUG00000012189,ENSMMUG00000012963,…
GO:0016234	inclusion body	cellular_component	0.032044	0.87598	12	1771	61	18463	ENSMMUG00000021525,ENSMMUG00000005456,ENSMMUG00000001008,ENSMMUG00000006728,ENSMMUG00000020992,ENSMMUG00000012963,ENSMMUG00000049219,ENSMMUG00000014166,ENSMMUG00000018141,ENSMMUG00000000137,ENSMMUG00000014434,ENSMMUG00000040385
GO:0045309	protein phosphorylated amino acid binding	molecular_function	0.032089	0.87598	9	1771	40	18463	ENSMMUG00000001748,ENSMMUG00000028927,ENSMMUG00000014335,ENSMMUG00000015482,ENSMMUG00000019314,ENSMMUG00000004756,ENSMMUG00000014434,ENSMMUG00000021545,ENSMMUG00000017214
GO:0071711	basement membrane organization	biological_process	0.032146	0.87608	6	1771	23	18463	ENSMMUG00000046655,ENSMMUG00000021289,ENSMMUG00000011506,ENSMMUG00000009097,ENSMMUG00000004844,ENSMMUG00000004683
GO:0033120	positive regulation of RNA splicing	biological_process	0.032183	0.87608	7	1771	32	18463	ENSMMUG00000014622,ENSMMUG00000003047,ENSMMUG00000004696,ENSMMUG00000040965,ENSMMUG00000022101,ENSMMUG00000014530,ENSMMUG00000016952
GO:0016573	histone acetylation	biological_process	0.032321	0.87859	22	1771	133	18463	ENSMMUG00000014159,ENSMMUG00000015606,ENSMMUG00000015335,ENSMMUG00000005377,ENSMMUG00000015800,ENSMMUG00000014756,ENSMMUG00000002030,ENSMMUG00000009014,ENSMMUG00000004129,ENSMMUG00000022159,ENSMMUG00000005663,ENSMMUG00000048630,ENSMMUG00000016985,ENSMMUG00000019839,ENSMMUG00000014438,ENSMMUG00000006579,ENSMMUG00000046848,ENSMMUG00000003493,ENSMMUG00000008323,ENSMMUG00000006116,ENSMMUG00000012451,…
GO:0031325	positive regulation of cellular metabolic process	biological_process	0.032406	0.87967	292	1771	2594	18463	ENSMMUG00000006151,ENSMMUG00000017496,ENSMMUG00000023640,ENSMMUG00000011566,ENSMMUG00000004053,ENSMMUG00000008323,ENSMMUG00000002336,ENSMMUG00000017649,ENSMMUG00000021650,ENSMMUG00000022268,ENSMMUG00000016188,ENSMMUG00000006613,ENSMMUG00000000872,ENSMMUG00000022198,ENSMMUG00000017970,ENSMMUG00000019292,ENSMMUG00000046368,ENSMMUG00000008507,ENSMMUG00000000108,ENSMMUG00000022111,ENSMMUG00000003138,…
GO:0005765	lysosomal membrane	cellular_component	0.032576	0.88305	16	1771	91	18463	ENSMMUG00000018961,ENSMMUG00000007411,ENSMMUG00000030785,ENSMMUG00000015479,ENSMMUG00000028948,ENSMMUG00000003874,ENSMMUG00000009898,ENSMMUG00000005785,ENSMMUG00000008133,ENSMMUG00000008507,ENSMMUG00000014535,ENSMMUG00000009790,ENSMMUG00000019936,ENSMMUG00000012746,ENSMMUG00000010784,ENSMMUG00000006515
GO:0016477	cell migration	biological_process	0.032664	0.88421	128	1771	1056	18463	ENSMMUG00000048344,ENSMMUG00000002336,ENSMMUG00000004639,ENSMMUG00000041569,ENSMMUG00000003755,ENSMMUG00000001044,ENSMMUG00000006151,ENSMMUG00000017496,ENSMMUG00000013785,ENSMMUG00000004683,ENSMMUG00000005507,ENSMMUG00000013272,ENSMMUG00000016720,ENSMMUG00000015690,ENSMMUG00000016610,ENSMMUG00000001801,ENSMMUG00000018854,ENSMMUG00000016202,ENSMMUG00000015735,ENSMMUG00000021659,ENSMMUG00000021668,…
GO:0032553	ribonucleotide binding	molecular_function	0.03271	0.88422	201	1771	1720	18463	ENSMMUG00000022111,ENSMMUG00000010708,ENSMMUG00000014132,ENSMMUG00000004642,ENSMMUG00000005217,ENSMMUG00000021659,ENSMMUG00000009976,ENSMMUG00000012746,ENSMMUG00000013143,ENSMMUG00000023382,ENSMMUG00000002433,ENSMMUG00000014002,ENSMMUG00000008432,ENSMMUG00000042907,ENSMMUG00000020050,ENSMMUG00000015267,ENSMMUG00000001649,ENSMMUG00000004982,ENSMMUG00000015279,ENSMMUG00000021646,ENSMMUG00000016919,…
GO:0034613	cellular protein localization	biological_process	0.033066	0.8926	157	1771	1299	18463	ENSMMUG00000016096,ENSMMUG00000014727,ENSMMUG00000004931,ENSMMUG00000007309,ENSMMUG00000005119,ENSMMUG00000021659,ENSMMUG00000021803,ENSMMUG00000014132,ENSMMUG00000005217,ENSMMUG00000048630,ENSMMUG00000007209,ENSMMUG00000019893,ENSMMUG00000000296,ENSMMUG00000010674,ENSMMUG00000021787,ENSMMUG00000016919,ENSMMUG00000022891,ENSMMUG00000005729,ENSMMUG00000006542,ENSMMUG00000015267,ENSMMUG00000005218,…
GO:0061647	histone H3-K9 modification	biological_process	0.033146	0.89351	9	1771	42	18463	ENSMMUG00000019613,ENSMMUG00000016096,ENSMMUG00000011679,ENSMMUG00000012677,ENSMMUG00000023146,ENSMMUG00000019955,ENSMMUG00000014438,ENSMMUG00000022159,ENSMMUG00000015362
GO:0009790	embryo development	biological_process	0.033201	0.89375	93	1771	743	18463	ENSMMUG00000004844,ENSMMUG00000001799,ENSMMUG00000002613,ENSMMUG00000009132,ENSMMUG00000022291,ENSMMUG00000013176,ENSMMUG00000006579,ENSMMUG00000018384,ENSMMUG00000018245,ENSMMUG00000046655,ENSMMUG00000007828,ENSMMUG00000001837,ENSMMUG00000020847,ENSMMUG00000000169,ENSMMUG00000002373,ENSMMUG00000008130,ENSMMUG00000004756,ENSMMUG00000015453,ENSMMUG00000020437,ENSMMUG00000015482,ENSMMUG00000019297,…
GO:0045912	negative regulation of carbohydrate metabolic process	biological_process	0.033314	0.89441	8	1771	36	18463	ENSMMUG00000020050,ENSMMUG00000002373,ENSMMUG00000016207,ENSMMUG00000009195,ENSMMUG00000005102,ENSMMUG00000021808,ENSMMUG00000002427,ENSMMUG00000006077
GO:0070345	negative regulation of fat cell proliferation	biological_process	0.033318	0.89441	2	1771	3	18463	ENSMMUG00000023550,ENSMMUG00000017649
GO:0007041	lysosomal transport	biological_process	0.033409	0.89531	12	1771	61	18463	ENSMMUG00000008833,ENSMMUG00000016882,ENSMMUG00000000376,ENSMMUG00000003864,ENSMMUG00000009790,ENSMMUG00000005736,ENSMMUG00000040829,ENSMMUG00000005686,ENSMMUG00000018772,ENSMMUG00000005158,ENSMMUG00000016919,ENSMMUG00000006515
GO:0071322	cellular response to carbohydrate stimulus	biological_process	0.033482	0.89531	13	1771	69	18463	ENSMMUG00000002230,ENSMMUG00000016307,ENSMMUG00000011211,ENSMMUG00000022390,ENSMMUG00000043269,ENSMMUG00000019734,ENSMMUG00000018442,ENSMMUG00000007209,ENSMMUG00000014002,ENSMMUG00000014132,ENSMMUG00000006442,ENSMMUG00000044603,ENSMMUG00000012952
GO:0006664	glycolipid metabolic process	biological_process	0.033631	0.89531	13	1771	74	18463	ENSMMUG00000010686,ENSMMUG00000019368,ENSMMUG00000018404,ENSMMUG00000029296,ENSMMUG00000006929,ENSMMUG00000010715,ENSMMUG00000018686,ENSMMUG00000002124,ENSMMUG00000008507,ENSMMUG00000008381,ENSMMUG00000010194,ENSMMUG00000010318,ENSMMUG00000003907
GO:1903509	liposaccharide metabolic process	biological_process	0.033631	0.89531	13	1771	74	18463	ENSMMUG00000018686,ENSMMUG00000006929,ENSMMUG00000010715,ENSMMUG00000019368,ENSMMUG00000010686,ENSMMUG00000018404,ENSMMUG00000029296,ENSMMUG00000010194,ENSMMUG00000010318,ENSMMUG00000003907,ENSMMUG00000008381,ENSMMUG00000002124,ENSMMUG00000008507
GO:0071417	cellular response to organonitrogen compound	biological_process	0.033636	0.89531	47	1771	344	18463	ENSMMUG00000015628,ENSMMUG00000019457,ENSMMUG00000022922,ENSMMUG00000010705,ENSMMUG00000012167,ENSMMUG00000010453,ENSMMUG00000014384,ENSMMUG00000017527,ENSMMUG00000002371,ENSMMUG00000015784,ENSMMUG00000016276,ENSMMUG00000044603,ENSMMUG00000021282,ENSMMUG00000041696,ENSMMUG00000032429,ENSMMUG00000012952,ENSMMUG00000004108,ENSMMUG00000005663,ENSMMUG00000016555,ENSMMUG00000003138,ENSMMUG00000007209,…
GO:0019218	regulation of steroid metabolic process	biological_process	0.033636	0.89531	11	1771	63	18463	ENSMMUG00000021282,ENSMMUG00000006727,ENSMMUG00000005190,ENSMMUG00000003611,ENSMMUG00000022606,ENSMMUG00000004919,ENSMMUG00000011133,ENSMMUG00000018025,ENSMMUG00000007507,ENSMMUG00000049219,ENSMMUG00000014305
GO:0032352	positive regulation of hormone metabolic process	biological_process	0.033674	0.89531	3	1771	7	18463	ENSMMUG00000004844,ENSMMUG00000011578,ENSMMUG00000018025
GO:0033061	DNA recombinase mediator complex	cellular_component	0.033784	0.89686	3	1771	8	18463	ENSMMUG00000002878,ENSMMUG00000044990,ENSMMUG00000029181
GO:0010875	positive regulation of cholesterol efflux	biological_process	0.033825	0.89686	4	1771	13	18463	ENSMMUG00000020374,ENSMMUG00000023418,ENSMMUG00000014305,ENSMMUG00000043527
GO:0046330	positive regulation of JNK cascade	biological_process	0.034086	0.90036	18	1771	108	18463	ENSMMUG00000017496,ENSMMUG00000001748,ENSMMUG00000023755,ENSMMUG00000011527,ENSMMUG00000007586,ENSMMUG00000019159,ENSMMUG00000002404,ENSMMUG00000021659,ENSMMUG00000021168,ENSMMUG00000004639,ENSMMUG00000000605,ENSMMUG00000014384,ENSMMUG00000000180,ENSMMUG00000002382,ENSMMUG00000030597,ENSMMUG00000006613,ENSMMUG00000020274,ENSMMUG00000018442
GO:0018394	peptidyl-lysine acetylation	biological_process	0.034198	0.90036	23	1771	142	18463	ENSMMUG00000015606,ENSMMUG00000015335,ENSMMUG00000005377,ENSMMUG00000015800,ENSMMUG00000014159,ENSMMUG00000002030,ENSMMUG00000009014,ENSMMUG00000004129,ENSMMUG00000003721,ENSMMUG00000014756,ENSMMUG00000006579,ENSMMUG00000005663,ENSMMUG00000022159,ENSMMUG00000048630,ENSMMUG00000019839,ENSMMUG00000016985,ENSMMUG00000014438,ENSMMUG00000006116,ENSMMUG00000003915,ENSMMUG00000012451,ENSMMUG00000046848,…
GO:0060443	mammary gland morphogenesis	biological_process	0.034204	0.90036	8	1771	35	18463	ENSMMUG00000006727,ENSMMUG00000018245,ENSMMUG00000003907,ENSMMUG00000002569,ENSMMUG00000017527,ENSMMUG00000013475,ENSMMUG00000011437,ENSMMUG00000009132
GO:1903025	regulation of RNA polymerase II regulatory region sequence-specific DNA binding	biological_process	0.03421	0.90036	3	1771	8	18463	ENSMMUG00000048630,ENSMMUG00000005663,ENSMMUG00000010621
GO:0050886	endocrine process	biological_process	0.034213	0.90036	11	1771	58	18463	ENSMMUG00000020437,ENSMMUG00000045962,ENSMMUG00000013143,ENSMMUG00000002453,ENSMMUG00000002382,ENSMMUG00000010942,ENSMMUG00000004108,ENSMMUG00000037662,ENSMMUG00000021808,ENSMMUG00000012608,ENSMMUG00000000613
GO:0021680	cerebellar Purkinje cell layer development	biological_process	0.034235	0.90036	6	1771	23	18463	ENSMMUG00000021668,ENSMMUG00000004228,ENSMMUG00000015155,ENSMMUG00000042839,ENSMMUG00000003555,ENSMMUG00000018986
GO:0070013	intracellular organelle lumen	cellular_component	0.03446	0.90506	373	1771	3313	18463	ENSMMUG00000018580,ENSMMUG00000018785,ENSMMUG00000016716,ENSMMUG00000021382,ENSMMUG00000023161,ENSMMUG00000008876,ENSMMUG00000016669,ENSMMUG00000004677,ENSMMUG00000008018,ENSMMUG00000015051,ENSMMUG00000007405,ENSMMUG00000004683,ENSMMUG00000021255,ENSMMUG00000002965,ENSMMUG00000017210,ENSMMUG00000005697,ENSMMUG00000013533,ENSMMUG00000023560,ENSMMUG00000001291,ENSMMUG00000008946,ENSMMUG00000011888,…
GO:0032880	regulation of protein localization	biological_process	0.034551	0.90621	84	1771	653	18463	ENSMMUG00000022390,ENSMMUG00000022686,ENSMMUG00000013048,ENSMMUG00000005435,ENSMMUG00000019734,ENSMMUG00000018442,ENSMMUG00000008899,ENSMMUG00000019119,ENSMMUG00000013955,ENSMMUG00000002373,ENSMMUG00000010956,ENSMMUG00000005222,ENSMMUG00000014305,ENSMMUG00000016281,ENSMMUG00000002569,ENSMMUG00000020374,ENSMMUG00000011527,ENSMMUG00000018245,ENSMMUG00000022403,ENSMMUG00000002371,ENSMMUG00000023390,…
GO:0043240	Fanconi anaemia nuclear complex	cellular_component	0.034884	0.90658	4	1771	13	18463	ENSMMUG00000010890,ENSMMUG00000001585,ENSMMUG00000020191,ENSMMUG00000017939
GO:0015914	phospholipid transport	biological_process	0.035038	0.90658	12	1771	68	18463	ENSMMUG00000019273,ENSMMUG00000014305,ENSMMUG00000023364,ENSMMUG00000013875,ENSMMUG00000011821,ENSMMUG00000000918,ENSMMUG00000002946,ENSMMUG00000039301,ENSMMUG00000001612,ENSMMUG00000006066,ENSMMUG00000000513,ENSMMUG00000003611
GO:0030198	extracellular matrix organization	biological_process	0.035106	0.90658	33	1771	224	18463	ENSMMUG00000009097,ENSMMUG00000000198,ENSMMUG00000017659,ENSMMUG00000019012,ENSMMUG00000011506,ENSMMUG00000007953,ENSMMUG00000007052,ENSMMUG00000008538,ENSMMUG00000010102,ENSMMUG00000022229,ENSMMUG00000004282,ENSMMUG00000014384,ENSMMUG00000000758,ENSMMUG00000004844,ENSMMUG00000032249,ENSMMUG00000002336,ENSMMUG00000012031,ENSMMUG00000023767,ENSMMUG00000016658,ENSMMUG00000004919,ENSMMUG00000022546,…
GO:0033622	integrin activation	biological_process	0.035165	0.90658	5	1771	17	18463	ENSMMUG00000012939,ENSMMUG00000000426,ENSMMUG00000009195,ENSMMUG00000041696,ENSMMUG00000001313
GO:0043409	negative regulation of MAPK cascade	biological_process	0.035209	0.90658	18	1771	108	18463	ENSMMUG00000007209,ENSMMUG00000008507,ENSMMUG00000048630,ENSMMUG00000023146,ENSMMUG00000002424,ENSMMUG00000014305,ENSMMUG00000021279,ENSMMUG00000013732,ENSMMUG00000012185,ENSMMUG00000004639,ENSMMUG00000023382,ENSMMUG00000002943,ENSMMUG00000002373,ENSMMUG00000018580,ENSMMUG00000019457,ENSMMUG00000043527,ENSMMUG00000004683,ENSMMUG00000021734
GO:0048485	sympathetic nervous system development	biological_process	0.035291	0.90658	5	1771	19	18463	ENSMMUG00000020052,ENSMMUG00000010337,ENSMMUG00000013272,ENSMMUG00000018963,ENSMMUG00000012424
GO:2000345	regulation of hepatocyte proliferation	biological_process	0.035552	0.90658	3	1771	7	18463	ENSMMUG00000004844,ENSMMUG00000004179,ENSMMUG00000009132
GO:0010648	negative regulation of cell communication	biological_process	0.035592	0.90658	113	1771	912	18463	ENSMMUG00000010080,ENSMMUG00000023382,ENSMMUG00000012185,ENSMMUG00000011437,ENSMMUG00000016096,ENSMMUG00000013732,ENSMMUG00000018367,ENSMMUG00000013414,ENSMMUG00000001680,ENSMMUG00000048630,ENSMMUG00000002991,ENSMMUG00000003610,ENSMMUG00000016555,ENSMMUG00000014132,ENSMMUG00000001616,ENSMMUG00000000613,ENSMMUG00000010674,ENSMMUG00000008507,ENSMMUG00000007209,ENSMMUG00000014618,ENSMMUG00000018963,…
GO:0008517	folic acid transporter activity	molecular_function	0.035605	0.90658	2	1771	3	18463	ENSMMUG00000019151,ENSMMUG00000004477
GO:0036094	small molecule binding	molecular_function	0.035615	0.90658	251	1771	2183	18463	ENSMMUG00000002651,ENSMMUG00000022111,ENSMMUG00000010708,ENSMMUG00000014132,ENSMMUG00000005217,ENSMMUG00000006727,ENSMMUG00000001834,ENSMMUG00000019955,ENSMMUG00000004642,ENSMMUG00000009976,ENSMMUG00000021659,ENSMMUG00000012746,ENSMMUG00000023382,ENSMMUG00000013143,ENSMMUG00000002433,ENSMMUG00000012486,ENSMMUG00000014002,ENSMMUG00000006066,ENSMMUG00000042907,ENSMMUG00000008432,ENSMMUG00000020050,…
GO:1902582	single-organism intracellular transport	biological_process	0.035642	0.90658	144	1771	1220	18463	ENSMMUG00000005217,ENSMMUG00000003611,ENSMMUG00000001403,ENSMMUG00000014132,ENSMMUG00000007209,ENSMMUG00000010080,ENSMMUG00000017963,ENSMMUG00000016096,ENSMMUG00000007309,ENSMMUG00000005119,ENSMMUG00000021659,ENSMMUG00000005218,ENSMMUG00000004311,ENSMMUG00000003864,ENSMMUG00000015267,ENSMMUG00000001623,ENSMMUG00000005729,ENSMMUG00000014618,ENSMMUG00000016919,ENSMMUG00000006542,ENSMMUG00000020687,…
GO:0048013	ephrin receptor signaling pathway	biological_process	0.035678	0.90658	7	1771	29	18463	ENSMMUG00000020965,ENSMMUG00000023350,ENSMMUG00000002336,ENSMMUG00000003304,ENSMMUG00000018245,ENSMMUG00000048204,ENSMMUG00000023382
GO:0051393	alpha-actinin binding	molecular_function	0.035709	0.90658	8	1771	36	18463	ENSMMUG00000017510,ENSMMUG00000003146,ENSMMUG00000004683,ENSMMUG00000015407,ENSMMUG00000018520,ENSMMUG00000019892,ENSMMUG00000012486,ENSMMUG00000006715
GO:0009162	deoxyribonucleoside monophosphate metabolic process	biological_process	0.035841	0.90658	4	1771	16	18463	ENSMMUG00000021867,ENSMMUG00000017830,ENSMMUG00000000029,ENSMMUG00000038569
GO:0003941	L-serine ammonia-lyase activity	molecular_function	0.035856	0.90658	2	1771	3	18463	ENSMMUG00000017518,ENSMMUG00000020665
GO:0006665	sphingolipid metabolic process	biological_process	0.035886	0.90658	17	1771	101	18463	ENSMMUG00000008381,ENSMMUG00000005397,ENSMMUG00000004586,ENSMMUG00000002984,ENSMMUG00000006495,ENSMMUG00000010147,ENSMMUG00000018686,ENSMMUG00000010686,ENSMMUG00000011178,ENSMMUG00000010194,ENSMMUG00000003907,ENSMMUG00000022159,ENSMMUG00000002124,ENSMMUG00000008507,ENSMMUG00000019368,ENSMMUG00000005698,ENSMMUG00000001272
GO:0046983	protein dimerization activity	molecular_function	0.03591	0.90658	114	1771	979	18463	ENSMMUG00000012893,ENSMMUG00000049219,ENSMMUG00000011566,ENSMMUG00000004053,ENSMMUG00000004639,ENSMMUG00000002045,ENSMMUG00000023550,ENSMMUG00000019548,ENSMMUG00000001044,ENSMMUG00000017290,ENSMMUG00000008127,ENSMMUG00000022546,ENSMMUG00000001713,ENSMMUG00000002230,ENSMMUG00000006613,ENSMMUG00000043488,ENSMMUG00000010942,ENSMMUG00000012424,ENSMMUG00000010621,ENSMMUG00000004071,ENSMMUG00000001817,…
GO:0048733	sebaceous gland development	biological_process	0.03596	0.90658	3	1771	7	18463	ENSMMUG00000008381,ENSMMUG00000023146,ENSMMUG00000005698
GO:0032287	peripheral nervous system myelin maintenance	biological_process	0.03599	0.90658	3	1771	7	18463	ENSMMUG00000010200,ENSMMUG00000001044,ENSMMUG00000008381
GO:1901565	organonitrogen compound catabolic process	biological_process	0.036023	0.90658	35	1771	246	18463	ENSMMUG00000043488,ENSMMUG00000010942,ENSMMUG00000017210,ENSMMUG00000047154,ENSMMUG00000010686,ENSMMUG00000016454,ENSMMUG00000009901,ENSMMUG00000015051,ENSMMUG00000005397,ENSMMUG00000004751,ENSMMUG00000005698,ENSMMUG00000014346,ENSMMUG00000019368,ENSMMUG00000009937,ENSMMUG00000020121,ENSMMUG00000038569,ENSMMUG00000044500,ENSMMUG00000019548,ENSMMUG00000008709,ENSMMUG00000010147,ENSMMUG00000031203,…
GO:1901388	regulation of transforming growth factor beta activation	biological_process	0.036026	0.90658	3	1771	7	18463	ENSMMUG00000022686,ENSMMUG00000022403,ENSMMUG00000004657
GO:0021522	spinal cord motor neuron differentiation	biological_process	0.036086	0.90658	6	1771	25	18463	ENSMMUG00000046368,ENSMMUG00000004396,ENSMMUG00000004882,ENSMMUG00000009022,ENSMMUG00000003555,ENSMMUG00000017652
GO:0070944	neutrophil mediated killing of bacterium	biological_process	0.036194	0.90658	2	1771	4	18463	ENSMMUG00000004413,ENSMMUG00000028948
GO:0043233	organelle lumen	cellular_component	0.036196	0.90658	373	1771	3316	18463	ENSMMUG00000012999,ENSMMUG00000010918,ENSMMUG00000023550,ENSMMUG00000016985,ENSMMUG00000022520,ENSMMUG00000008293,ENSMMUG00000046417,ENSMMUG00000002968,ENSMMUG00000018737,ENSMMUG00000014589,ENSMMUG00000002617,ENSMMUG00000046848,ENSMMUG00000001192,ENSMMUG00000022606,ENSMMUG00000014155,ENSMMUG00000010468,ENSMMUG00000016266,ENSMMUG00000000117,ENSMMUG00000000525,ENSMMUG00000015054,ENSMMUG00000010715,…
GO:0009306	protein secretion	biological_process	0.036247	0.90658	52	1771	398	18463	ENSMMUG00000014434,ENSMMUG00000002045,ENSMMUG00000015302,ENSMMUG00000004053,ENSMMUG00000005222,ENSMMUG00000014305,ENSMMUG00000010956,ENSMMUG00000017164,ENSMMUG00000018800,ENSMMUG00000011527,ENSMMUG00000014334,ENSMMUG00000001748,ENSMMUG00000002569,ENSMMUG00000004071,ENSMMUG00000043269,ENSMMUG00000019734,ENSMMUG00000018442,ENSMMUG00000002230,ENSMMUG00000011211,ENSMMUG00000005435,ENSMMUG00000021121,…
GO:0034115	negative regulation of heterotypic cell-cell adhesion	biological_process	0.036382	0.90658	3	1771	9	18463	ENSMMUG00000013550,ENSMMUG00000045606,ENSMMUG00000018650
GO:0070587	regulation of cell-cell adhesion involved in gastrulation	biological_process	0.036382	0.90658	3	1771	9	18463	ENSMMUG00000018650,ENSMMUG00000045606,ENSMMUG00000013550
GO:0042383	sarcolemma	cellular_component	0.036401	0.90658	14	1771	74	18463	ENSMMUG00000011716,ENSMMUG00000004789,ENSMMUG00000009790,ENSMMUG00000004843,ENSMMUG00000017433,ENSMMUG00000000388,ENSMMUG00000022625,ENSMMUG00000006296,ENSMMUG00000001291,ENSMMUG00000012719,ENSMMUG00000007975,ENSMMUG00000004683,ENSMMUG00000022317,ENSMMUG00000028743
GO:0017158	regulation of calcium ion-dependent exocytosis	biological_process	0.036687	0.90658	8	1771	37	18463	ENSMMUG00000015768,ENSMMUG00000005222,ENSMMUG00000018800,ENSMMUG00000011741,ENSMMUG00000003555,ENSMMUG00000005122,ENSMMUG00000020277,ENSMMUG00000044500
GO:0046031	ADP metabolic process	biological_process	0.036697	0.90658	13	1771	86	18463	ENSMMUG00000004598,ENSMMUG00000014384,ENSMMUG00000017100,ENSMMUG00000002653,ENSMMUG00000004173,ENSMMUG00000012952,ENSMMUG00000006077,ENSMMUG00000023454,ENSMMUG00000002427,ENSMMUG00000047346,ENSMMUG00000021765,ENSMMUG00000015302,ENSMMUG00000002045
GO:0009750	response to fructose	biological_process	0.036757	0.90658	2	1771	3	18463	ENSMMUG00000005102,ENSMMUG00000016307
GO:0048878	chemical homeostasis	biological_process	0.036795	0.90658	100	1771	808	18463	ENSMMUG00000005698,ENSMMUG00000014305,ENSMMUG00000000149,ENSMMUG00000001661,ENSMMUG00000002569,ENSMMUG00000001545,ENSMMUG00000000642,ENSMMUG00000022390,ENSMMUG00000009901,ENSMMUG00000003721,ENSMMUG00000000451,ENSMMUG00000013833,ENSMMUG00000018442,ENSMMUG00000019734,ENSMMUG00000043739,ENSMMUG00000003958,ENSMMUG00000041958,ENSMMUG00000020651,ENSMMUG00000017433,ENSMMUG00000007506,ENSMMUG00000019119,…
GO:0050679	positive regulation of epithelial cell proliferation	biological_process	0.036855	0.90658	18	1771	113	18463	ENSMMUG00000042809,ENSMMUG00000020121,ENSMMUG00000026981,ENSMMUG00000002368,ENSMMUG00000002909,ENSMMUG00000011437,ENSMMUG00000015735,ENSMMUG00000009132,ENSMMUG00000004844,ENSMMUG00000021659,ENSMMUG00000012952,ENSMMUG00000011910,ENSMMUG00000001044,ENSMMUG00000023701,ENSMMUG00000012944,ENSMMUG00000001635,ENSMMUG00000004982,ENSMMUG00000010705
GO:0044388	small protein activating enzyme binding	molecular_function	0.036986	0.90658	2	1771	3	18463	ENSMMUG00000009506,ENSMMUG00000044277
GO:0033133	positive regulation of glucokinase activity	biological_process	0.036987	0.90658	2	1771	3	18463	ENSMMUG00000012952,ENSMMUG00000005102
GO:0070634	transepithelial ammonium transport	biological_process	0.036988	0.90658	2	1771	3	18463	ENSMMUG00000017965,ENSMMUG00000022678
GO:0070290	N-acylphosphatidylethanolamine-specific phospholipase D activity	molecular_function	0.036988	0.90658	2	1771	3	18463	ENSMMUG00000005666,ENSMMUG00000004236
GO:2000611	positive regulation of thyroid hormone generation	biological_process	0.036994	0.90658	2	1771	3	18463	ENSMMUG00000004844,ENSMMUG00000011578
GO:0034499	late endosome to Golgi transport	biological_process	0.036994	0.90658	2	1771	3	18463	ENSMMUG00000040829,ENSMMUG00000017518
GO:0004691	cAMP-dependent protein kinase activity	molecular_function	0.036994	0.90658	2	1771	3	18463	ENSMMUG00000014132,ENSMMUG00000011251
GO:0036369	transcription factor catabolic process	biological_process	0.036994	0.90658	2	1771	3	18463	ENSMMUG00000017475,ENSMMUG00000005663
GO:0043366	beta selection	biological_process	0.036994	0.90658	2	1771	3	18463	ENSMMUG00000021545,ENSMMUG00000001748
GO:0045588	positive regulation of gamma-delta T cell differentiation	biological_process	0.036994	0.90658	2	1771	3	18463	ENSMMUG00000001748,ENSMMUG00000000108
GO:0090176	microtubule cytoskeleton organization involved in establishment of planar polarity	biological_process	0.036994	0.90658	2	1771	3	18463	ENSMMUG00000002965,ENSMMUG00000011211
GO:2000832	negative regulation of steroid hormone secretion	biological_process	0.036994	0.90658	2	1771	3	18463	ENSMMUG00000002453,ENSMMUG00000021808
GO:2000847	negative regulation of corticosteroid hormone secretion	biological_process	0.036994	0.90658	2	1771	3	18463	ENSMMUG00000002453,ENSMMUG00000021808
GO:2000850	negative regulation of glucocorticoid secretion	biological_process	0.036994	0.90658	2	1771	3	18463	ENSMMUG00000002453,ENSMMUG00000021808
GO:0003084	positive regulation of systemic arterial blood pressure	biological_process	0.036994	0.90658	2	1771	3	18463	ENSMMUG00000012608,ENSMMUG00000018650
GO:0045719	negative regulation of glycogen biosynthetic process	biological_process	0.036994	0.90658	2	1771	3	18463	ENSMMUG00000002373,ENSMMUG00000016207
GO:0045726	positive regulation of integrin biosynthetic process	biological_process	0.036994	0.90658	2	1771	3	18463	ENSMMUG00000011437,ENSMMUG00000004071
GO:0060160	negative regulation of dopamine receptor signaling pathway	biological_process	0.036994	0.90658	2	1771	3	18463	ENSMMUG00000022877,ENSMMUG00000014334
GO:0070874	negative regulation of glycogen metabolic process	biological_process	0.036994	0.90658	2	1771	3	18463	ENSMMUG00000002373,ENSMMUG00000016207
GO:0016624	oxidoreductase activity, acting on the aldehyde or oxo group of donors, disulfide as acceptor	molecular_function	0.03716	0.90951	3	1771	9	18463	ENSMMUG00000000275,ENSMMUG00000014346,ENSMMUG00000002651
GO:0043062	extracellular structure organization	biological_process	0.037242	0.91035	33	1771	225	18463	ENSMMUG00000032249,ENSMMUG00000004844,ENSMMUG00000002336,ENSMMUG00000012031,ENSMMUG00000023767,ENSMMUG00000016658,ENSMMUG00000004919,ENSMMUG00000046655,ENSMMUG00000002424,ENSMMUG00000011245,ENSMMUG00000022546,ENSMMUG00000009483,ENSMMUG00000010331,ENSMMUG00000004683,ENSMMUG00000022686,ENSMMUG00000002382,ENSMMUG00000021289,ENSMMUG00000004071,ENSMMUG00000002122,ENSMMUG00000018206,ENSMMUG00000000198,…
GO:0051223	regulation of protein transport	biological_process	0.037429	0.91377	60	1771	457	18463	ENSMMUG00000008015,ENSMMUG00000001980,ENSMMUG00000014132,ENSMMUG00000012952,ENSMMUG00000007209,ENSMMUG00000006582,ENSMMUG00000000613,ENSMMUG00000002427,ENSMMUG00000013875,ENSMMUG00000004294,ENSMMUG00000019206,ENSMMUG00000021659,ENSMMUG00000014166,ENSMMUG00000044865,ENSMMUG00000020703,ENSMMUG00000015267,ENSMMUG00000015628,ENSMMUG00000005218,ENSMMUG00000006442,ENSMMUG00000019457,ENSMMUG00000017622,…
GO:0009608	response to symbiont	biological_process	0.037602	0.91453	1	1771	1	18463	ENSMMUG00000012963
GO:0009609	response to symbiotic bacterium	biological_process	0.037602	0.91453	1	1771	1	18463	ENSMMUG00000012963
GO:0018393	internal peptidyl-lysine acetylation	biological_process	0.037723	0.91453	22	1771	135	18463	ENSMMUG00000015335,ENSMMUG00000015606,ENSMMUG00000015800,ENSMMUG00000005377,ENSMMUG00000014159,ENSMMUG00000009014,ENSMMUG00000002030,ENSMMUG00000004129,ENSMMUG00000014756,ENSMMUG00000006579,ENSMMUG00000022159,ENSMMUG00000005663,ENSMMUG00000019839,ENSMMUG00000016985,ENSMMUG00000014438,ENSMMUG00000048630,ENSMMUG00000006116,ENSMMUG00000012451,ENSMMUG00000003915,ENSMMUG00000003493,ENSMMUG00000046848,…
GO:0090160	Golgi to lysosome transport	biological_process	0.037731	0.91453	3	1771	7	18463	ENSMMUG00000016919,ENSMMUG00000009790,ENSMMUG00000005158
GO:0032051	clathrin light chain binding	molecular_function	0.037731	0.91453	3	1771	7	18463	ENSMMUG00000005432,ENSMMUG00000015221,ENSMMUG00000023038
GO:0034382	chylomicron remnant clearance	biological_process	0.037795	0.91453	2	1771	4	18463	ENSMMUG00000011133,ENSMMUG00000014305
GO:0071830	triglyceride-rich lipoprotein particle clearance	biological_process	0.037795	0.91453	2	1771	4	18463	ENSMMUG00000014305,ENSMMUG00000011133
GO:0004982	N-formyl peptide receptor activity	molecular_function	0.037842	0.91453	2	1771	4	18463	ENSMMUG00000013049,ENSMMUG00000006151
GO:0071800	podosome assembly	biological_process	0.037884	0.91453	5	1771	18	18463	ENSMMUG00000012145,ENSMMUG00000010102,ENSMMUG00000004282,ENSMMUG00000001313,ENSMMUG00000023163
GO:0004402	histone acetyltransferase activity	molecular_function	0.038003	0.91461	11	1771	55	18463	ENSMMUG00000014159,ENSMMUG00000019839,ENSMMUG00000005663,ENSMMUG00000005377,ENSMMUG00000015335,ENSMMUG00000014756,ENSMMUG00000003493,ENSMMUG00000004129,ENSMMUG00000012451,ENSMMUG00000006116,ENSMMUG00000002030
GO:0000295	adenine nucleotide transmembrane transporter activity	molecular_function	0.038028	0.91461	4	1771	16	18463	ENSMMUG00000016526,ENSMMUG00000022687,ENSMMUG00000021833,ENSMMUG00000022663
GO:0005346	purine ribonucleotide transmembrane transporter activity	molecular_function	0.038028	0.91461	4	1771	16	18463	ENSMMUG00000021833,ENSMMUG00000022663,ENSMMUG00000022687,ENSMMUG00000016526
GO:0006869	lipid transport	biological_process	0.038323	0.92057	35	1771	247	18463	ENSMMUG00000023364,ENSMMUG00000002453,ENSMMUG00000001343,ENSMMUG00000019273,ENSMMUG00000043527,ENSMMUG00000001837,ENSMMUG00000000513,ENSMMUG00000014305,ENSMMUG00000014334,ENSMMUG00000020374,ENSMMUG00000037662,ENSMMUG00000001748,ENSMMUG00000001044,ENSMMUG00000018299,ENSMMUG00000017521,ENSMMUG00000011821,ENSMMUG00000013799,ENSMMUG00000000707,ENSMMUG00000009126,ENSMMUG00000006066,ENSMMUG00000023418,…
GO:0071933	Arp2/3 complex binding	molecular_function	0.038466	0.92285	3	1771	8	18463	ENSMMUG00000003498,ENSMMUG00000007142,ENSMMUG00000005488
GO:0035091	phosphatidylinositol binding	molecular_function	0.03869	0.92708	32	1771	211	18463	ENSMMUG00000014051,ENSMMUG00000015221,ENSMMUG00000009195,ENSMMUG00000005666,ENSMMUG00000010102,ENSMMUG00000007142,ENSMMUG00000011821,ENSMMUG00000007953,ENSMMUG00000016207,ENSMMUG00000004591,ENSMMUG00000047685,ENSMMUG00000046831,ENSMMUG00000007309,ENSMMUG00000023515,ENSMMUG00000021803,ENSMMUG00000017963,ENSMMUG00000018165,ENSMMUG00000048566,ENSMMUG00000009952,ENSMMUG00000011476,ENSMMUG00000012145,…
GO:0018022	peptidyl-lysine methylation	biological_process	0.03877	0.92785	17	1771	101	18463	ENSMMUG00000019613,ENSMMUG00000011679,ENSMMUG00000031160,ENSMMUG00000012677,ENSMMUG00000021382,ENSMMUG00000014159,ENSMMUG00000021774,ENSMMUG00000016096,ENSMMUG00000003233,ENSMMUG00000015482,ENSMMUG00000010649,ENSMMUG00000010623,ENSMMUG00000009051,ENSMMUG00000006579,ENSMMUG00000015362,ENSMMUG00000006093,ENSMMUG00000023146
GO:0042805	actinin binding	molecular_function	0.03884	0.92838	9	1771	43	18463	ENSMMUG00000017510,ENSMMUG00000004683,ENSMMUG00000003146,ENSMMUG00000015407,ENSMMUG00000012486,ENSMMUG00000006715,ENSMMUG00000018520,ENSMMUG00000019892,ENSMMUG00000019119
GO:0021612	facial nerve structural organization	biological_process	0.038996	0.93097	3	1771	8	18463	ENSMMUG00000010337,ENSMMUG00000020052,ENSMMUG00000005507
GO:1902930	regulation of alcohol biosynthetic process	biological_process	0.039287	0.93545	7	1771	31	18463	ENSMMUG00000009195,ENSMMUG00000006727,ENSMMUG00000014305,ENSMMUG00000007507,ENSMMUG00000019159,ENSMMUG00000007209,ENSMMUG00000003138
GO:0006643	membrane lipid metabolic process	biological_process	0.039294	0.93545	22	1771	143	18463	ENSMMUG00000001272,ENSMMUG00000005698,ENSMMUG00000029296,ENSMMUG00000019368,ENSMMUG00000006929,ENSMMUG00000008507,ENSMMUG00000002124,ENSMMUG00000003907,ENSMMUG00000022159,ENSMMUG00000010194,ENSMMUG00000010318,ENSMMUG00000011178,ENSMMUG00000010686,ENSMMUG00000018404,ENSMMUG00000018686,ENSMMUG00000010147,ENSMMUG00000010715,ENSMMUG00000006495,ENSMMUG00000002984,ENSMMUG00000004586,ENSMMUG00000005397,…
GO:0016175	superoxide-generating NADPH oxidase activity	molecular_function	0.039328	0.93545	4	1771	12	18463	ENSMMUG00000007586,ENSMMUG00000014325,ENSMMUG00000010102,ENSMMUG00000006230
GO:0048521	negative regulation of behavior	biological_process	0.039385	0.93565	10	1771	50	18463	ENSMMUG00000040289,ENSMMUG00000005507,ENSMMUG00000021825,ENSMMUG00000000288,ENSMMUG00000022229,ENSMMUG00000010337,ENSMMUG00000001616,ENSMMUG00000020117,ENSMMUG00000005488,ENSMMUG00000018872
GO:0055106	ubiquitin-protein transferase regulator activity	molecular_function	0.039534	0.93713	4	1771	13	18463	ENSMMUG00000003863,ENSMMUG00000018994,ENSMMUG00000003149,ENSMMUG00000016417
GO:0004415	hyalurononglucosaminidase activity	molecular_function	0.039544	0.93713	3	1771	8	18463	ENSMMUG00000044500,ENSMMUG00000020121,ENSMMUG00000043306
GO:0042596	fear response	biological_process	0.039701	0.93902	6	1771	26	18463	ENSMMUG00000010934,ENSMMUG00000004108,ENSMMUG00000006529,ENSMMUG00000001404,ENSMMUG00000014305,ENSMMUG00000023767
GO:0005245	voltage-gated calcium channel activity	molecular_function	0.039782	0.93902	8	1771	35	18463	ENSMMUG00000000289,ENSMMUG00000007975,ENSMMUG00000010784,ENSMMUG00000013560,ENSMMUG00000007022,ENSMMUG00000032213,ENSMMUG00000008430,ENSMMUG00000003555
GO:0090209	negative regulation of triglyceride metabolic process	biological_process	0.039896	0.93902	2	1771	4	18463	ENSMMUG00000020050,ENSMMUG00000014305
GO:0045111	intermediate filament cytoskeleton	cellular_component	0.039921	0.93902	23	1771	187	18463	ENSMMUG00000001585,ENSMMUG00000013048,ENSMMUG00000031914,ENSMMUG00000018644,ENSMMUG00000015279,ENSMMUG00000002230,ENSMMUG00000018681,ENSMMUG00000012764,ENSMMUG00000000388,ENSMMUG00000001142,ENSMMUG00000002166,ENSMMUG00000001008,ENSMMUG00000009895,ENSMMUG00000044778,ENSMMUG00000014984,ENSMMUG00000018107,ENSMMUG00000018647,ENSMMUG00000001192,ENSMMUG00000016096,ENSMMUG00000002304,ENSMMUG00000007209,…
GO:1900272	negative regulation of long-term synaptic potentiation	biological_process	0.039945	0.93902	3	1771	8	18463	ENSMMUG00000018442,ENSMMUG00000014305,ENSMMUG00000014384
GO:0071495	cellular response to endogenous stimulus	biological_process	0.039958	0.93902	103	1771	844	18463	ENSMMUG00000011437,ENSMMUG00000000289,ENSMMUG00000003611,ENSMMUG00000014132,ENSMMUG00000011910,ENSMMUG00000016555,ENSMMUG00000044603,ENSMMUG00000006727,ENSMMUG00000041696,ENSMMUG00000004108,ENSMMUG00000007209,ENSMMUG00000003138,ENSMMUG00000023290,ENSMMUG00000007857,ENSMMUG00000005729,ENSMMUG00000017262,ENSMMUG00000004982,ENSMMUG00000018025,ENSMMUG00000010705,ENSMMUG00000014384,ENSMMUG00000009156,…
GO:0045185	maintenance of protein location	biological_process	0.039984	0.93902	14	1771	77	18463	ENSMMUG00000020374,ENSMMUG00000002569,ENSMMUG00000001044,ENSMMUG00000001008,ENSMMUG00000013101,ENSMMUG00000047685,ENSMMUG00000005217,ENSMMUG00000005218,ENSMMUG00000004931,ENSMMUG00000006058,ENSMMUG00000004683,ENSMMUG00000004396,ENSMMUG00000015302,ENSMMUG00000022891
GO:0042445	hormone metabolic process	biological_process	0.040054	0.93902	21	1771	134	18463	ENSMMUG00000017970,ENSMMUG00000011976,ENSMMUG00000007507,ENSMMUG00000010942,ENSMMUG00000018024,ENSMMUG00000001343,ENSMMUG00000018025,ENSMMUG00000003056,ENSMMUG00000012141,ENSMMUG00000049219,ENSMMUG00000004844,ENSMMUG00000009132,ENSMMUG00000004657,ENSMMUG00000003555,ENSMMUG00000029428,ENSMMUG00000014782,ENSMMUG00000005190,ENSMMUG00000037662,ENSMMUG00000040561,ENSMMUG00000012608,ENSMMUG00000011578
GO:0044437	vacuolar part	cellular_component	0.040144	0.93902	23	1771	154	18463	ENSMMUG00000006515,ENSMMUG00000014727,ENSMMUG00000010784,ENSMMUG00000019096,ENSMMUG00000007309,ENSMMUG00000012746,ENSMMUG00000040829,ENSMMUG00000009790,ENSMMUG00000019936,ENSMMUG00000014535,ENSMMUG00000008507,ENSMMUG00000008133,ENSMMUG00000005785,ENSMMUG00000009898,ENSMMUG00000003874,ENSMMUG00000028948,ENSMMUG00000015479,ENSMMUG00000030785,ENSMMUG00000022644,ENSMMUG00000018961,ENSMMUG00000004064,…
GO:0030029	actin filament-based process	biological_process	0.040166	0.93902	78	1771	615	18463	ENSMMUG00000000844,ENSMMUG00000004539,ENSMMUG00000002382,ENSMMUG00000013048,ENSMMUG00000008130,ENSMMUG00000015434,ENSMMUG00000004756,ENSMMUG00000001008,ENSMMUG00000014411,ENSMMUG00000002373,ENSMMUG00000019119,ENSMMUG00000031452,ENSMMUG00000002630,ENSMMUG00000015756,ENSMMUG00000006894,ENSMMUG00000013297,ENSMMUG00000018520,ENSMMUG00000002923,ENSMMUG00000015306,ENSMMUG00000004282,ENSMMUG00000002371,…
GO:0043623	cellular protein complex assembly	biological_process	0.040167	0.93902	64	1771	524	18463	ENSMMUG00000012028,ENSMMUG00000019172,ENSMMUG00000003498,ENSMMUG00000021121,ENSMMUG00000007944,ENSMMUG00000007802,ENSMMUG00000003236,ENSMMUG00000019892,ENSMMUG00000040702,ENSMMUG00000045606,ENSMMUG00000019159,ENSMMUG00000049219,ENSMMUG00000023640,ENSMMUG00000002336,ENSMMUG00000016505,ENSMMUG00000021620,ENSMMUG00000022938,ENSMMUG00000020777,ENSMMUG00000015512,ENSMMUG00000040809,ENSMMUG00000014325,…
GO:0009749	response to glucose	biological_process	0.040234	0.93902	15	1771	86	18463	ENSMMUG00000006442,ENSMMUG00000004173,ENSMMUG00000012952,ENSMMUG00000014132,ENSMMUG00000014002,ENSMMUG00000007209,ENSMMUG00000019993,ENSMMUG00000019734,ENSMMUG00000018442,ENSMMUG00000002427,ENSMMUG00000043269,ENSMMUG00000018025,ENSMMUG00000022390,ENSMMUG00000002230,ENSMMUG00000011211
GO:0042533	tumor necrosis factor biosynthetic process	biological_process	0.040318	0.93902	5	1771	20	18463	ENSMMUG00000014384,ENSMMUG00000023567,ENSMMUG00000001748,ENSMMUG00000028948,ENSMMUG00000018442
GO:0042534	regulation of tumor necrosis factor biosynthetic process	biological_process	0.040318	0.93902	5	1771	20	18463	ENSMMUG00000018442,ENSMMUG00000014384,ENSMMUG00000028948,ENSMMUG00000023567,ENSMMUG00000001748
GO:0032874	positive regulation of stress-activated MAPK cascade	biological_process	0.040349	0.93902	20	1771	126	18463	ENSMMUG00000002382,ENSMMUG00000030597,ENSMMUG00000006613,ENSMMUG00000004071,ENSMMUG00000020274,ENSMMUG00000018442,ENSMMUG00000014384,ENSMMUG00000000180,ENSMMUG00000019159,ENSMMUG00000007586,ENSMMUG00000002404,ENSMMUG00000021659,ENSMMUG00000021168,ENSMMUG00000004639,ENSMMUG00000000605,ENSMMUG00000040289,ENSMMUG00000017496,ENSMMUG00000001748,ENSMMUG00000023755,ENSMMUG00000011527
GO:0001882	nucleoside binding	molecular_function	0.0404	0.93907	196	1771	1687	18463	ENSMMUG00000022686,ENSMMUG00000000972,ENSMMUG00000047391,ENSMMUG00000005091,ENSMMUG00000011895,ENSMMUG00000020451,ENSMMUG00000018584,ENSMMUG00000016874,ENSMMUG00000012917,ENSMMUG00000044277,ENSMMUG00000014131,ENSMMUG00000005042,ENSMMUG00000040263,ENSMMUG00000000769,ENSMMUG00000015756,ENSMMUG00000004481,ENSMMUG00000015925,ENSMMUG00000001187,ENSMMUG00000013518,ENSMMUG00000000278,ENSMMUG00000008890,…
GO:0031401	positive regulation of protein modification process	biological_process	0.040743	0.94591	110	1771	910	18463	ENSMMUG00000004071,ENSMMUG00000022198,ENSMMUG00000012424,ENSMMUG00000006613,ENSMMUG00000021382,ENSMMUG00000001801,ENSMMUG00000000426,ENSMMUG00000008323,ENSMMUG00000000605,ENSMMUG00000002336,ENSMMUG00000018141,ENSMMUG00000004639,ENSMMUG00000000335,ENSMMUG00000019159,ENSMMUG00000049219,ENSMMUG00000004053,ENSMMUG00000006825,ENSMMUG00000014438,ENSMMUG00000015362,ENSMMUG00000001044,ENSMMUG00000003755,…
GO:0072283	metanephric renal vesicle morphogenesis	biological_process	0.040809	0.9463	4	1771	13	18463	ENSMMUG00000048630,ENSMMUG00000021668,ENSMMUG00000018963,ENSMMUG00000011578
GO:0060231	mesenchymal to epithelial transition	biological_process	0.041119	0.95077	4	1771	14	18463	ENSMMUG00000022546,ENSMMUG00000048630,ENSMMUG00000011578,ENSMMUG00000018963
GO:0090559	regulation of membrane permeability	biological_process	0.041155	0.95077	8	1771	39	18463	ENSMMUG00000004685,ENSMMUG00000003907,ENSMMUG00000012952,ENSMMUG00000015221,ENSMMUG00000011563,ENSMMUG00000022010,ENSMMUG00000004464,ENSMMUG00000044581
GO:0033218	amide binding	molecular_function	0.041173	0.95077	31	1771	236	18463	ENSMMUG00000010453,ENSMMUG00000019339,ENSMMUG00000044002,ENSMMUG00000014742,ENSMMUG00000004477,ENSMMUG00000045241,ENSMMUG00000017084,ENSMMUG00000022686,ENSMMUG00000018442,ENSMMUG00000019897,ENSMMUG00000004071,ENSMMUG00000019371,ENSMMUG00000043739,ENSMMUG00000007020,ENSMMUG00000020374,ENSMMUG00000006151,ENSMMUG00000014983,ENSMMUG00000012811,ENSMMUG00000004108,ENSMMUG00000018090,ENSMMUG00000003611,…
GO:0032535	regulation of cellular component size	biological_process	0.041197	0.95077	38	1771	273	18463	ENSMMUG00000004756,ENSMMUG00000015434,ENSMMUG00000020117,ENSMMUG00000045606,ENSMMUG00000012314,ENSMMUG00000005507,ENSMMUG00000004539,ENSMMUG00000003498,ENSMMUG00000019172,ENSMMUG00000006761,ENSMMUG00000022938,ENSMMUG00000006894,ENSMMUG00000005190,ENSMMUG00000010337,ENSMMUG00000018872,ENSMMUG00000020120,ENSMMUG00000002923,ENSMMUG00000017214,ENSMMUG00000016553,ENSMMUG00000019159,ENSMMUG00000019457,…
GO:1990266	neutrophil migration	biological_process	0.041395	0.95321	15	1771	103	18463	ENSMMUG00000007490,ENSMMUG00000018202,ENSMMUG00000000288,ENSMMUG00000015735,ENSMMUG00000044778,ENSMMUG00000020434,ENSMMUG00000018177,ENSMMUG00000016610,ENSMMUG00000018280,ENSMMUG00000000426,ENSMMUG00000019314,ENSMMUG00000018687,ENSMMUG00000001748,ENSMMUG00000000108,ENSMMUG00000041569
GO:0031984	organelle subcompartment	cellular_component	0.04142	0.95321	33	1771	226	18463	ENSMMUG00000004020,ENSMMUG00000000169,ENSMMUG00000013747,ENSMMUG00000002285,ENSMMUG00000002373,ENSMMUG00000005397,ENSMMUG00000023406,ENSMMUG00000015054,ENSMMUG00000011505,ENSMMUG00000018206,ENSMMUG00000018102,ENSMMUG00000004657,ENSMMUG00000011716,ENSMMUG00000007731,ENSMMUG00000040829,ENSMMUG00000018800,ENSMMUG00000020406,ENSMMUG00000018313,ENSMMUG00000020824,ENSMMUG00000007142,ENSMMUG00000003056,…
GO:0005979	regulation of glycogen biosynthetic process	biological_process	0.041513	0.95321	4	1771	13	18463	ENSMMUG00000016207,ENSMMUG00000002373,ENSMMUG00000002427,ENSMMUG00000001044
GO:0010962	regulation of glucan biosynthetic process	biological_process	0.041513	0.95321	4	1771	13	18463	ENSMMUG00000016207,ENSMMUG00000002373,ENSMMUG00000002427,ENSMMUG00000001044
GO:0031057	negative regulation of histone modification	biological_process	0.041584	0.95321	7	1771	30	18463	ENSMMUG00000022159,ENSMMUG00000015362,ENSMMUG00000008323,ENSMMUG00000015606,ENSMMUG00000012677,ENSMMUG00000010649,ENSMMUG00000015800
GO:0015850	organic hydroxy compound transport	biological_process	0.041598	0.95321	27	1771	185	18463	ENSMMUG00000022994,ENSMMUG00000000513,ENSMMUG00000023418,ENSMMUG00000012742,ENSMMUG00000013799,ENSMMUG00000018299,ENSMMUG00000001343,ENSMMUG00000043527,ENSMMUG00000001837,ENSMMUG00000018963,ENSMMUG00000009126,ENSMMUG00000021282,ENSMMUG00000014334,ENSMMUG00000004108,ENSMMUG00000006703,ENSMMUG00000003611,ENSMMUG00000011741,ENSMMUG00000001748,ENSMMUG00000037662,ENSMMUG00000010121,ENSMMUG00000020374,…
GO:0046467	membrane lipid biosynthetic process	biological_process	0.041859	0.95735	16	1771	98	18463	ENSMMUG00000029296,ENSMMUG00000005698,ENSMMUG00000006929,ENSMMUG00000002124,ENSMMUG00000008507,ENSMMUG00000010318,ENSMMUG00000010194,ENSMMUG00000022159,ENSMMUG00000018404,ENSMMUG00000011178,ENSMMUG00000006495,ENSMMUG00000010715,ENSMMUG00000018686,ENSMMUG00000008381,ENSMMUG00000005397,ENSMMUG00000004586
GO:0043269	regulation of ion transport	biological_process	0.041877	0.95735	55	1771	413	18463	ENSMMUG00000007975,ENSMMUG00000000288,ENSMMUG00000040628,ENSMMUG00000003958,ENSMMUG00000041876,ENSMMUG00000009231,ENSMMUG00000017302,ENSMMUG00000000426,ENSMMUG00000007506,ENSMMUG00000002373,ENSMMUG00000013955,ENSMMUG00000005736,ENSMMUG00000030785,ENSMMUG00000014305,ENSMMUG00000019159,ENSMMUG00000041092,ENSMMUG00000004559,ENSMMUG00000013560,ENSMMUG00000010267,ENSMMUG00000002569,ENSMMUG00000001306,…
GO:0005921	gap junction	cellular_component	0.042198	0.96169	5	1771	24	18463	ENSMMUG00000000669,ENSMMUG00000001860,ENSMMUG00000022677,ENSMMUG00000023086,ENSMMUG00000022891
GO:0048870	cell motility	biological_process	0.042215	0.96169	138	1771	1156	18463	ENSMMUG00000015434,ENSMMUG00000017586,ENSMMUG00000016323,ENSMMUG00000001008,ENSMMUG00000007506,ENSMMUG00000021289,ENSMMUG00000018442,ENSMMUG00000005727,ENSMMUG00000028948,ENSMMUG00000013048,ENSMMUG00000000288,ENSMMUG00000022878,ENSMMUG00000016658,ENSMMUG00000004919,ENSMMUG00000018650,ENSMMUG00000012182,ENSMMUG00000005488,ENSMMUG00000018202,ENSMMUG00000020052,ENSMMUG00000004282,ENSMMUG00000002371,…
GO:0051674	localization of cell	biological_process	0.042215	0.96169	138	1771	1156	18463	ENSMMUG00000018963,ENSMMUG00000004982,ENSMMUG00000005729,ENSMMUG00000004495,ENSMMUG00000014618,ENSMMUG00000045903,ENSMMUG00000018961,ENSMMUG00000002433,ENSMMUG00000015735,ENSMMUG00000020965,ENSMMUG00000021668,ENSMMUG00000021659,ENSMMUG00000016096,ENSMMUG00000021519,ENSMMUG00000014432,ENSMMUG00000000108,ENSMMUG00000002651,ENSMMUG00000007209,ENSMMUG00000005217,ENSMMUG00000011910,ENSMMUG00000004683,…
GO:0010332	response to gamma radiation	biological_process	0.042308	0.96268	8	1771	41	18463	ENSMMUG00000002166,ENSMMUG00000003907,ENSMMUG00000002878,ENSMMUG00000002569,ENSMMUG00000014531,ENSMMUG00000012963,ENSMMUG00000021659,ENSMMUG00000018025
GO:0045410	positive regulation of interleukin-6 biosynthetic process	biological_process	0.042492	0.96492	3	1771	8	18463	ENSMMUG00000001748,ENSMMUG00000014384,ENSMMUG00000018442
GO:0070201	regulation of establishment of protein localization	biological_process	0.042506	0.96492	61	1771	468	18463	ENSMMUG00000021659,ENSMMUG00000019206,ENSMMUG00000044865,ENSMMUG00000020703,ENSMMUG00000014166,ENSMMUG00000013875,ENSMMUG00000002427,ENSMMUG00000004294,ENSMMUG00000007209,ENSMMUG00000000613,ENSMMUG00000006582,ENSMMUG00000014132,ENSMMUG00000001980,ENSMMUG00000008015,ENSMMUG00000012952,ENSMMUG00000003874,ENSMMUG00000022403,ENSMMUG00000018973,ENSMMUG00000002371,ENSMMUG00000021096,ENSMMUG00000017622,…
GO:0048471	perinuclear region of cytoplasm	cellular_component	0.04273	0.96886	50	1771	361	18463	ENSMMUG00000023640,ENSMMUG00000019159,ENSMMUG00000010267,ENSMMUG00000000605,ENSMMUG00000000507,ENSMMUG00000004080,ENSMMUG00000010200,ENSMMUG00000003053,ENSMMUG00000002285,ENSMMUG00000010942,ENSMMUG00000022686,ENSMMUG00000015051,ENSMMUG00000002808,ENSMMUG00000000388,ENSMMUG00000001321,ENSMMUG00000013397,ENSMMUG00000017433,ENSMMUG00000040702,ENSMMUG00000005736,ENSMMUG00000030785,ENSMMUG00000001801,…
GO:0043954	cellular component maintenance	biological_process	0.043091	0.97578	7	1771	30	18463	ENSMMUG00000012746,ENSMMUG00000021620,ENSMMUG00000044865,ENSMMUG00000014384,ENSMMUG00000014305,ENSMMUG00000007828,ENSMMUG00000015696
GO:0045026	plasma membrane fusion	biological_process	0.04319	0.97578	4	1771	15	18463	ENSMMUG00000010985,ENSMMUG00000006230,ENSMMUG00000010453,ENSMMUG00000006850
GO:0030309	poly-N-acetyllactosamine metabolic process	biological_process	0.043236	0.97578	3	1771	10	18463	ENSMMUG00000007559,ENSMMUG00000002124,ENSMMUG00000014347
GO:0030311	poly-N-acetyllactosamine biosynthetic process	biological_process	0.043236	0.97578	3	1771	10	18463	ENSMMUG00000002124,ENSMMUG00000007559,ENSMMUG00000014347
GO:0035639	purine ribonucleoside triphosphate binding	molecular_function	0.043305	0.97619	194	1771	1673	18463	ENSMMUG00000044277,ENSMMUG00000014131,ENSMMUG00000040263,ENSMMUG00000005042,ENSMMUG00000047391,ENSMMUG00000011895,ENSMMUG00000005091,ENSMMUG00000000972,ENSMMUG00000022686,ENSMMUG00000020451,ENSMMUG00000018584,ENSMMUG00000012917,ENSMMUG00000016874,ENSMMUG00000013518,ENSMMUG00000006640,ENSMMUG00000008890,ENSMMUG00000000278,ENSMMUG00000002515,ENSMMUG00000006421,ENSMMUG00000018245,ENSMMUG00000000769,…
GO:0034663	endoplasmic reticulum chaperone complex	cellular_component	0.043522	0.97707	3	1771	9	18463	ENSMMUG00000041696,ENSMMUG00000005217,ENSMMUG00000045241
GO:0009190	cyclic nucleotide biosynthetic process	biological_process	0.043615	0.97707	10	1771	53	18463	ENSMMUG00000002230,ENSMMUG00000006253,ENSMMUG00000017723,ENSMMUG00000022877,ENSMMUG00000000872,ENSMMUG00000020437,ENSMMUG00000013199,ENSMMUG00000001306,ENSMMUG00000004108,ENSMMUG00000006421
GO:0052652	cyclic purine nucleotide metabolic process	biological_process	0.043615	0.97707	10	1771	53	18463	ENSMMUG00000006253,ENSMMUG00000002230,ENSMMUG00000000872,ENSMMUG00000022877,ENSMMUG00000017723,ENSMMUG00000020437,ENSMMUG00000001306,ENSMMUG00000013199,ENSMMUG00000004108,ENSMMUG00000006421
GO:0070304	positive regulation of stress-activated protein kinase signaling cascade	biological_process	0.043633	0.97707	20	1771	127	18463	ENSMMUG00000014384,ENSMMUG00000000180,ENSMMUG00000030597,ENSMMUG00000002382,ENSMMUG00000006613,ENSMMUG00000020274,ENSMMUG00000004071,ENSMMUG00000018442,ENSMMUG00000017496,ENSMMUG00000001748,ENSMMUG00000023755,ENSMMUG00000011527,ENSMMUG00000007586,ENSMMUG00000019159,ENSMMUG00000002404,ENSMMUG00000021659,ENSMMUG00000021168,ENSMMUG00000004639,ENSMMUG00000000605,ENSMMUG00000040289
GO:2000849	regulation of glucocorticoid secretion	biological_process	0.043637	0.97707	3	1771	9	18463	ENSMMUG00000021808,ENSMMUG00000004108,ENSMMUG00000002453
GO:0071391	cellular response to estrogen stimulus	biological_process	0.043646	0.97707	6	1771	27	18463	ENSMMUG00000003915,ENSMMUG00000012486,ENSMMUG00000007209,ENSMMUG00000001635,ENSMMUG00000019839,ENSMMUG00000044990
GO:0071380	cellular response to prostaglandin E stimulus	biological_process	0.043728	0.9773	4	1771	13	18463	ENSMMUG00000001044,ENSMMUG00000003138,ENSMMUG00000017984,ENSMMUG00000006253
GO:0010675	regulation of cellular carbohydrate metabolic process	biological_process	0.043757	0.9773	18	1771	110	18463	ENSMMUG00000012952,ENSMMUG00000005190,ENSMMUG00000016207,ENSMMUG00000001044,ENSMMUG00000007209,ENSMMUG00000003138,ENSMMUG00000019993,ENSMMUG00000002427,ENSMMUG00000019159,ENSMMUG00000022967,ENSMMUG00000009195,ENSMMUG00000020050,ENSMMUG00000002373,ENSMMUG00000021808,ENSMMUG00000014384,ENSMMUG00000005102,ENSMMUG00000014756,ENSMMUG00000006077
GO:0051726	regulation of cell cycle	biological_process	0.043959	0.98069	93	1771	765	18463	ENSMMUG00000002808,ENSMMUG00000020451,ENSMMUG00000000288,ENSMMUG00000006761,ENSMMUG00000022686,ENSMMUG00000009316,ENSMMUG00000002769,ENSMMUG00000016569,ENSMMUG00000009132,ENSMMUG00000022101,ENSMMUG00000012462,ENSMMUG00000015268,ENSMMUG00000001040,ENSMMUG00000018725,ENSMMUG00000002569,ENSMMUG00000014756,ENSMMUG00000047346,ENSMMUG00000015602,ENSMMUG00000044257,ENSMMUG00000019235,ENSMMUG00000014530,…
GO:0042177	negative regulation of protein catabolic process	biological_process	0.044082	0.98166	20	1771	128	18463	ENSMMUG00000005663,ENSMMUG00000045077,ENSMMUG00000002569,ENSMMUG00000021244,ENSMMUG00000007972,ENSMMUG00000004639,ENSMMUG00000006515,ENSMMUG00000011659,ENSMMUG00000023640,ENSMMUG00000007265,ENSMMUG00000004657,ENSMMUG00000002166,ENSMMUG00000011682,ENSMMUG00000002010,ENSMMUG00000018978,ENSMMUG00000021906,ENSMMUG00000005729,ENSMMUG00000022686,ENSMMUG00000013833,ENSMMUG00000004396
GO:0097529	myeloid leukocyte migration	biological_process	0.044195	0.98166	22	1771	157	18463	ENSMMUG00000044778,ENSMMUG00000015735,ENSMMUG00000019159,ENSMMUG00000002909,ENSMMUG00000007490,ENSMMUG00000001748,ENSMMUG00000000108,ENSMMUG00000041569,ENSMMUG00000006151,ENSMMUG00000019314,ENSMMUG00000020434,ENSMMUG00000022229,ENSMMUG00000000288,ENSMMUG00000018202,ENSMMUG00000018442,ENSMMUG00000012944,ENSMMUG00000007506,ENSMMUG00000000426,ENSMMUG00000018687,ENSMMUG00000018177,ENSMMUG00000016610,…
GO:0008300	isoprenoid catabolic process	biological_process	0.044251	0.98166	3	1771	8	18463	ENSMMUG00000012141,ENSMMUG00000015249,ENSMMUG00000040561
GO:0043543	protein acylation	biological_process	0.044329	0.98166	30	1771	202	18463	ENSMMUG00000006116,ENSMMUG00000001157,ENSMMUG00000003915,ENSMMUG00000012451,ENSMMUG00000046848,ENSMMUG00000003493,ENSMMUG00000008323,ENSMMUG00000020120,ENSMMUG00000021245,ENSMMUG00000006579,ENSMMUG00000022159,ENSMMUG00000005663,ENSMMUG00000048630,ENSMMUG00000014438,ENSMMUG00000019839,ENSMMUG00000016985,ENSMMUG00000002030,ENSMMUG00000016539,ENSMMUG00000015545,ENSMMUG00000009014,ENSMMUG00000004129,…
GO:0005887	integral component of plasma membrane	cellular_component	0.044348	0.98166	118	1771	947	18463	ENSMMUG00000018237,ENSMMUG00000007953,ENSMMUG00000001216,ENSMMUG00000040289,ENSMMUG00000023382,ENSMMUG00000001272,ENSMMUG00000001589,ENSMMUG00000004180,ENSMMUG00000023046,ENSMMUG00000010536,ENSMMUG00000017100,ENSMMUG00000018037,ENSMMUG00000006876,ENSMMUG00000017622,ENSMMUG00000020697,ENSMMUG00000015158,ENSMMUG00000014325,ENSMMUG00000005424,ENSMMUG00000007079,ENSMMUG00000021514,ENSMMUG00000004982,…
GO:0007166	cell surface receptor signaling pathway	biological_process	0.044376	0.98166	219	1771	1913	18463	ENSMMUG00000014485,ENSMMUG00000001220,ENSMMUG00000000871,ENSMMUG00000008400,ENSMMUG00000002010,ENSMMUG00000019119,ENSMMUG00000014742,ENSMMUG00000007506,ENSMMUG00000020847,ENSMMUG00000018329,ENSMMUG00000044441,ENSMMUG00000000288,ENSMMUG00000014747,ENSMMUG00000001180,ENSMMUG00000017358,ENSMMUG00000020374,ENSMMUG00000006579,ENSMMUG00000004919,ENSMMUG00000013176,ENSMMUG00000001661,ENSMMUG00000007966,…
GO:0032549	ribonucleoside binding	molecular_function	0.044435	0.98166	195	1771	1683	18463	ENSMMUG00000014132,ENSMMUG00000004642,ENSMMUG00000005217,ENSMMUG00000022111,ENSMMUG00000010708,ENSMMUG00000013143,ENSMMUG00000023382,ENSMMUG00000021659,ENSMMUG00000009976,ENSMMUG00000012746,ENSMMUG00000008432,ENSMMUG00000042907,ENSMMUG00000020050,ENSMMUG00000015267,ENSMMUG00000001649,ENSMMUG00000002433,ENSMMUG00000014002,ENSMMUG00000016919,ENSMMUG00000011297,ENSMMUG00000004982,ENSMMUG00000015279,…
GO:0048188	Set1C/COMPASS complex	cellular_component	0.044457	0.98166	4	1771	15	18463	ENSMMUG00000009051,ENSMMUG00000014159,ENSMMUG00000021774,ENSMMUG00000003233
GO:0051181	cofactor transport	biological_process	0.044458	0.98166	6	1771	25	18463	ENSMMUG00000004477,ENSMMUG00000013863,ENSMMUG00000018031,ENSMMUG00000017665,ENSMMUG00000010453,ENSMMUG00000019151
GO:1901019	regulation of calcium ion transmembrane transporter activity	biological_process	0.044646	0.98358	9	1771	43	18463	ENSMMUG00000004108,ENSMMUG00000017374,ENSMMUG00000000296,ENSMMUG00000008430,ENSMMUG00000017302,ENSMMUG00000015768,ENSMMUG00000021787,ENSMMUG00000003958,ENSMMUG00000000289
GO:0015868	purine ribonucleotide transport	biological_process	0.044696	0.98358	4	1771	17	18463	ENSMMUG00000016526,ENSMMUG00000022687,ENSMMUG00000022663,ENSMMUG00000021833
GO:0051503	adenine nucleotide transport	biological_process	0.044696	0.98358	4	1771	17	18463	ENSMMUG00000021833,ENSMMUG00000022663,ENSMMUG00000016526,ENSMMUG00000022687
GO:0009931	calcium-dependent protein serine/threonine kinase activity	molecular_function	0.044754	0.98373	3	1771	8	18463	ENSMMUG00000011563,ENSMMUG00000011265,ENSMMUG00000023567
GO:0021515	cell differentiation in spinal cord	biological_process	0.045001	0.98636	7	1771	36	18463	ENSMMUG00000017652,ENSMMUG00000004882,ENSMMUG00000009022,ENSMMUG00000003555,ENSMMUG00000046368,ENSMMUG00000004396,ENSMMUG00000021668
GO:0065005	protein-lipid complex assembly	biological_process	0.045103	0.98636	4	1771	15	18463	ENSMMUG00000007142,ENSMMUG00000000376,ENSMMUG00000023418,ENSMMUG00000014305
GO:0043487	regulation of RNA stability	biological_process	0.04512	0.98636	13	1771	73	18463	ENSMMUG00000023286,ENSMMUG00000018963,ENSMMUG00000023567,ENSMMUG00000022205,ENSMMUG00000031391,ENSMMUG00000007497,ENSMMUG00000010315,ENSMMUG00000013510,ENSMMUG00000023550,ENSMMUG00000044603,ENSMMUG00000023161,ENSMMUG00000014622,ENSMMUG00000010823
GO:0046697	decidualization	biological_process	0.045132	0.98636	4	1771	15	18463	ENSMMUG00000023146,ENSMMUG00000048630,ENSMMUG00000006727,ENSMMUG00000002010
GO:0060074	synapse maturation	biological_process	0.045156	0.98636	5	1771	19	18463	ENSMMUG00000004639,ENSMMUG00000022877,ENSMMUG00000018986,ENSMMUG00000001404,ENSMMUG00000003149
GO:0018105	peptidyl-serine phosphorylation	biological_process	0.045179	0.98636	34	1771	241	18463	ENSMMUG00000016457,ENSMMUG00000041847,ENSMMUG00000011265,ENSMMUG00000014384,ENSMMUG00000002526,ENSMMUG00000018650,ENSMMUG00000002166,ENSMMUG00000023567,ENSMMUG00000007925,ENSMMUG00000007972,ENSMMUG00000022395,ENSMMUG00000011563,ENSMMUG00000010251,ENSMMUG00000048630,ENSMMUG00000005663,ENSMMUG00000001980,ENSMMUG00000003907,ENSMMUG00000010934,ENSMMUG00000014132,ENSMMUG00000006072,ENSMMUG00000020451,…
GO:0035630	bone mineralization involved in bone maturation	biological_process	0.04529	0.98653	3	1771	8	18463	ENSMMUG00000048265,ENSMMUG00000046631,ENSMMUG00000002436
GO:0050685	positive regulation of mRNA processing	biological_process	0.045331	0.98653	8	1771	42	18463	ENSMMUG00000011328,ENSMMUG00000040965,ENSMMUG00000004696,ENSMMUG00000014622,ENSMMUG00000016952,ENSMMUG00000022101,ENSMMUG00000014530,ENSMMUG00000003047
GO:0038191	neuropilin binding	molecular_function	0.045344	0.98653	5	1771	18	18463	ENSMMUG00000020274,ENSMMUG00000010337,ENSMMUG00000040289,ENSMMUG00000020117,ENSMMUG00000018872
GO:0051239	regulation of multicellular organismal process	biological_process	0.04539	0.98653	236	1771	2034	18463	ENSMMUG00000012424,ENSMMUG00000019273,ENSMMUG00000004396,ENSMMUG00000001817,ENSMMUG00000004071,ENSMMUG00000044344,ENSMMUG00000002389,ENSMMUG00000000426,ENSMMUG00000030785,ENSMMUG00000045606,ENSMMUG00000003304,ENSMMUG00000019159,ENSMMUG00000015302,ENSMMUG00000020121,ENSMMUG00000014434,ENSMMUG00000002124,ENSMMUG00000042839,ENSMMUG00000023767,ENSMMUG00000009698,ENSMMUG00000018872,ENSMMUG00000001748,…
GO:0006896	Golgi to vacuole transport	biological_process	0.04555	0.98889	4	1771	13	18463	ENSMMUG00000016919,ENSMMUG00000009790,ENSMMUG00000003864,ENSMMUG00000005158
GO:0002378	immunoglobulin biosynthetic process	biological_process	0.045822	0.99278	2	1771	4	18463	ENSMMUG00000041696,ENSMMUG00000002285
GO:0006475	internal protein amino acid acetylation	biological_process	0.045895	0.99278	22	1771	138	18463	ENSMMUG00000014756,ENSMMUG00000004129,ENSMMUG00000009014,ENSMMUG00000002030,ENSMMUG00000014159,ENSMMUG00000015800,ENSMMUG00000005377,ENSMMUG00000015335,ENSMMUG00000015606,ENSMMUG00000008323,ENSMMUG00000003493,ENSMMUG00000046848,ENSMMUG00000003915,ENSMMUG00000012451,ENSMMUG00000006116,ENSMMUG00000019839,ENSMMUG00000016985,ENSMMUG00000014438,ENSMMUG00000048630,ENSMMUG00000005663,ENSMMUG00000022159,…
GO:0071326	cellular response to monosaccharide stimulus	biological_process	0.045933	0.99278	12	1771	65	18463	ENSMMUG00000043269,ENSMMUG00000019734,ENSMMUG00000018442,ENSMMUG00000011211,ENSMMUG00000016307,ENSMMUG00000002230,ENSMMUG00000022390,ENSMMUG00000014132,ENSMMUG00000006442,ENSMMUG00000012952,ENSMMUG00000007209,ENSMMUG00000014002
GO:0071331	cellular response to hexose stimulus	biological_process	0.045933	0.99278	12	1771	65	18463	ENSMMUG00000014002,ENSMMUG00000007209,ENSMMUG00000012952,ENSMMUG00000006442,ENSMMUG00000014132,ENSMMUG00000022390,ENSMMUG00000011211,ENSMMUG00000002230,ENSMMUG00000016307,ENSMMUG00000018442,ENSMMUG00000019734,ENSMMUG00000043269
GO:0043020	NADPH oxidase complex	cellular_component	0.045987	0.99284	4	1771	13	18463	ENSMMUG00000006230,ENSMMUG00000014325,ENSMMUG00000007953,ENSMMUG00000007586
GO:0007167	enzyme linked receptor protein signaling pathway	biological_process	0.046358	0.99762	85	1771	678	18463	ENSMMUG00000011220,ENSMMUG00000044344,ENSMMUG00000003304,ENSMMUG00000001801,ENSMMUG00000000117,ENSMMUG00000039762,ENSMMUG00000023350,ENSMMUG00000012424,ENSMMUG00000004071,ENSMMUG00000021734,ENSMMUG00000022198,ENSMMUG00000023701,ENSMMUG00000001044,ENSMMUG00000001748,ENSMMUG00000020777,ENSMMUG00000019159,ENSMMUG00000004053,ENSMMUG00000049219,ENSMMUG00000023640,ENSMMUG00000002336,ENSMMUG00000004639,…
GO:0032434	regulation of proteasomal ubiquitin-dependent protein catabolic process	biological_process	0.046449	0.99762	21	1771	137	18463	ENSMMUG00000049219,ENSMMUG00000045908,ENSMMUG00000023640,ENSMMUG00000007265,ENSMMUG00000016231,ENSMMUG00000006515,ENSMMUG00000021244,ENSMMUG00000011659,ENSMMUG00000006582,ENSMMUG00000001044,ENSMMUG00000005663,ENSMMUG00000001980,ENSMMUG00000006460,ENSMMUG00000022686,ENSMMUG00000005192,ENSMMUG00000005729,ENSMMUG00000018329,ENSMMUG00000017475,ENSMMUG00000040780,ENSMMUG00000018978,ENSMMUG00000002166
GO:0042990	regulation of transcription factor import into nucleus	biological_process	0.046517	0.99762	3	1771	8	18463	ENSMMUG00000005218,ENSMMUG00000020374,ENSMMUG00000004396
GO:0042991	transcription factor import into nucleus	biological_process	0.046517	0.99762	3	1771	8	18463	ENSMMUG00000005218,ENSMMUG00000004396,ENSMMUG00000020374
GO:0042992	negative regulation of transcription factor import into nucleus	biological_process	0.046517	0.99762	3	1771	8	18463	ENSMMUG00000005218,ENSMMUG00000020374,ENSMMUG00000004396
GO:0042994	cytoplasmic sequestering of transcription factor	biological_process	0.046517	0.99762	3	1771	8	18463	ENSMMUG00000004396,ENSMMUG00000020374,ENSMMUG00000005218
GO:0016176	superoxide-generating NADPH oxidase activator activity	molecular_function	0.046998	1	3	1771	8	18463	ENSMMUG00000010102,ENSMMUG00000007586,ENSMMUG00000007953
GO:0044430	cytoskeletal part	cellular_component	0.047046	1	150	1771	1272	18463	ENSMMUG00000018520,ENSMMUG00000004868,ENSMMUG00000017134,ENSMMUG00000010200,ENSMMUG00000018725,ENSMMUG00000022878,ENSMMUG00000020974,ENSMMUG00000009333,ENSMMUG00000009684,ENSMMUG00000012145,ENSMMUG00000043063,ENSMMUG00000020749,ENSMMUG00000013048,ENSMMUG00000044496,ENSMMUG00000005785,ENSMMUG00000015679,ENSMMUG00000018329,ENSMMUG00000007255,ENSMMUG00000001980,ENSMMUG00000014677,ENSMMUG00000023676,…
GO:0007611	learning or memory	biological_process	0.047057	1	24	1771	155	18463	ENSMMUG00000001404,ENSMMUG00000014305,ENSMMUG00000022595,ENSMMUG00000001661,ENSMMUG00000016553,ENSMMUG00000023382,ENSMMUG00000011506,ENSMMUG00000003755,ENSMMUG00000003611,ENSMMUG00000006421,ENSMMUG00000014334,ENSMMUG00000003610,ENSMMUG00000006529,ENSMMUG00000002965,ENSMMUG00000015155,ENSMMUG00000001837,ENSMMUG00000020651,ENSMMUG00000014618,ENSMMUG00000018442,ENSMMUG00000014756,ENSMMUG00000014384,…
GO:0030851	granulocyte differentiation	biological_process	0.047079	1	6	1771	28	18463	ENSMMUG00000012486,ENSMMUG00000019297,ENSMMUG00000012811,ENSMMUG00000015606,ENSMMUG00000018280,ENSMMUG00000001649
GO:2000045	regulation of G1/S transition of mitotic cell cycle	biological_process	0.047233	1	13	1771	74	18463	ENSMMUG00000019297,ENSMMUG00000023550,ENSMMUG00000002569,ENSMMUG00000006582,ENSMMUG00000001044,ENSMMUG00000010934,ENSMMUG00000015268,ENSMMUG00000012462,ENSMMUG00000006728,ENSMMUG00000006761,ENSMMUG00000000288,ENSMMUG00000002368,ENSMMUG00000020121
GO:1903729	regulation of plasma membrane organization	biological_process	0.047289	1	14	1771	80	18463	ENSMMUG00000011437,ENSMMUG00000004071,ENSMMUG00000021787,ENSMMUG00000016281,ENSMMUG00000015267,ENSMMUG00000018245,ENSMMUG00000030785,ENSMMUG00000014677,ENSMMUG00000019457,ENSMMUG00000007209,ENSMMUG00000019119,ENSMMUG00000001044,ENSMMUG00000000296,ENSMMUG00000012145
GO:1900271	regulation of long-term synaptic potentiation	biological_process	0.047378	1	6	1771	25	18463	ENSMMUG00000014305,ENSMMUG00000014384,ENSMMUG00000018442,ENSMMUG00000023382,ENSMMUG00000006421,ENSMMUG00000018519
GO:1902806	regulation of cell cycle G1/S phase transition	biological_process	0.047386	1	14	1771	83	18463	ENSMMUG00000012462,ENSMMUG00000010934,ENSMMUG00000015268,ENSMMUG00000002569,ENSMMUG00000001044,ENSMMUG00000006582,ENSMMUG00000019297,ENSMMUG00000023550,ENSMMUG00000020121,ENSMMUG00000002368,ENSMMUG00000022101,ENSMMUG00000000288,ENSMMUG00000006761,ENSMMUG00000006728
GO:0072077	renal vesicle morphogenesis	biological_process	0.047417	1	4	1771	14	18463	ENSMMUG00000048630,ENSMMUG00000018963,ENSMMUG00000011578,ENSMMUG00000021668
GO:0001975	response to amphetamine	biological_process	0.047422	1	4	1771	13	18463	ENSMMUG00000006529,ENSMMUG00000000261,ENSMMUG00000001661,ENSMMUG00000014334
GO:0014075	response to amine	biological_process	0.047422	1	4	1771	13	18463	ENSMMUG00000014334,ENSMMUG00000001661,ENSMMUG00000000261,ENSMMUG00000006529
GO:0001844	protein insertion into mitochondrial membrane involved in apoptotic signaling pathway	biological_process	0.047576	1	2	1771	4	18463	ENSMMUG00000044581,ENSMMUG00000003907
GO:0009653	anatomical structure morphogenesis	biological_process	0.047578	1	249	1771	2128	18463	ENSMMUG00000001980,ENSMMUG00000032429,ENSMMUG00000001286,ENSMMUG00000007255,ENSMMUG00000020437,ENSMMUG00000011129,ENSMMUG00000046222,ENSMMUG00000016696,ENSMMUG00000003074,ENSMMUG00000005427,ENSMMUG00000009463,ENSMMUG00000015453,ENSMMUG00000018650,ENSMMUG00000017936,ENSMMUG00000012141,ENSMMUG00000021059,ENSMMUG00000019457,ENSMMUG00000021096,ENSMMUG00000007811,ENSMMUG00000005488,ENSMMUG00000012182,…
GO:0051818	disruption of cells of other organism involved in symbiotic interaction	biological_process	0.04772	1	3	1771	10	18463	ENSMMUG00000012952,ENSMMUG00000004413,ENSMMUG00000028948
GO:0051883	killing of cells in other organism involved in symbiotic interaction	biological_process	0.04772	1	3	1771	10	18463	ENSMMUG00000028948,ENSMMUG00000004413,ENSMMUG00000012952
GO:0016082	synaptic vesicle priming	biological_process	0.047773	1	5	1771	18	18463	ENSMMUG00000040809,ENSMMUG00000021620,ENSMMUG00000014727,ENSMMUG00000015038,ENSMMUG00000003236
GO:0010977	negative regulation of neuron projection development	biological_process	0.047814	1	15	1771	87	18463	ENSMMUG00000023382,ENSMMUG00000005507,ENSMMUG00000040289,ENSMMUG00000002336,ENSMMUG00000020144,ENSMMUG00000022395,ENSMMUG00000000507,ENSMMUG00000016919,ENSMMUG00000021825,ENSMMUG00000014305,ENSMMUG00000020117,ENSMMUG00000046616,ENSMMUG00000010337,ENSMMUG00000018872,ENSMMUG00000012145
GO:0040019	positive regulation of embryonic development	biological_process	0.048052	1	6	1771	26	18463	ENSMMUG00000018963,ENSMMUG00000002124,ENSMMUG00000004683,ENSMMUG00000021668,ENSMMUG00000046655,ENSMMUG00000011437
GO:0061733	peptide-lysine-N-acetyltransferase activity	molecular_function	0.048189	1	11	1771	57	18463	ENSMMUG00000003493,ENSMMUG00000014756,ENSMMUG00000006116,ENSMMUG00000002030,ENSMMUG00000004129,ENSMMUG00000012451,ENSMMUG00000005663,ENSMMUG00000014159,ENSMMUG00000019839,ENSMMUG00000015335,ENSMMUG00000005377
GO:0009056	catabolic process	biological_process	0.048205	1	212	1771	1873	18463	ENSMMUG00000004396,ENSMMUG00000015432,ENSMMUG00000015249,ENSMMUG00000010942,ENSMMUG00000021906,ENSMMUG00000008036,ENSMMUG00000018206,ENSMMUG00000011679,ENSMMUG00000017475,ENSMMUG00000013402,ENSMMUG00000030785,ENSMMUG00000023286,ENSMMUG00000045908,ENSMMUG00000019159,ENSMMUG00000015302,ENSMMUG00000020121,ENSMMUG00000019611,ENSMMUG00000045077,ENSMMUG00000012999,ENSMMUG00000003053,ENSMMUG00000015019,…
GO:0043009	chordate embryonic development	biological_process	0.04828	1	60	1771	464	18463	ENSMMUG00000012103,ENSMMUG00000014756,ENSMMUG00000003005,ENSMMUG00000009014,ENSMMUG00000004982,ENSMMUG00000003584,ENSMMUG00000014530,ENSMMUG00000008331,ENSMMUG00000002878,ENSMMUG00000011526,ENSMMUG00000008338,ENSMMUG00000005218,ENSMMUG00000006973,ENSMMUG00000004918,ENSMMUG00000012486,ENSMMUG00000020437,ENSMMUG00000011437,ENSMMUG00000011614,ENSMMUG00000040289,ENSMMUG00000010080,ENSMMUG00000021668,…
GO:0002102	podosome	cellular_component	0.04845	1	5	1771	18	18463	ENSMMUG00000004282,ENSMMUG00000023163,ENSMMUG00000010102,ENSMMUG00000012939,ENSMMUG00000012145
GO:0070098	chemokine-mediated signaling pathway	biological_process	0.048543	1	11	1771	80	18463	ENSMMUG00000000426,ENSMMUG00000007506,ENSMMUG00000041569,ENSMMUG00000001616,ENSMMUG00000018650,ENSMMUG00000009316,ENSMMUG00000019159,ENSMMUG00000000288,ENSMMUG00000015735,ENSMMUG00000001300,ENSMMUG00000018202
GO:0016103	diterpenoid catabolic process	biological_process	0.048702	1	2	1771	4	18463	ENSMMUG00000040561,ENSMMUG00000012141
GO:0034653	retinoic acid catabolic process	biological_process	0.048702	1	2	1771	4	18463	ENSMMUG00000040561,ENSMMUG00000012141
GO:0008645	hexose transport	biological_process	0.048843	1	13	1771	74	18463	ENSMMUG00000002373,ENSMMUG00000011716,ENSMMUG00000000897,ENSMMUG00000019457,ENSMMUG00000000373,ENSMMUG00000015628,ENSMMUG00000005432,ENSMMUG00000012167,ENSMMUG00000001044,ENSMMUG00000013391,ENSMMUG00000019993,ENSMMUG00000016307,ENSMMUG00000003721
GO:0022839	ion gated channel activity	molecular_function	0.048882	1	9	1771	43	18463	ENSMMUG00000004844,ENSMMUG00000006529,ENSMMUG00000016230,ENSMMUG00000005785,ENSMMUG00000019005,ENSMMUG00000001721,ENSMMUG00000001092,ENSMMUG00000019734,ENSMMUG00000032213
GO:0044710	single-organism metabolic process	biological_process	0.048898	1	468	1771	4345	18463	ENSMMUG00000011211,ENSMMUG00000021255,ENSMMUG00000017210,ENSMMUG00000004683,ENSMMUG00000023454,ENSMMUG00000016454,ENSMMUG00000009539,ENSMMUG00000013397,ENSMMUG00000004020,ENSMMUG00000011976,ENSMMUG00000000275,ENSMMUG00000015051,ENSMMUG00000010451,ENSMMUG00000001801,ENSMMUG00000023161,ENSMMUG00000021382,ENSMMUG00000018580,ENSMMUG00000008381,ENSMMUG00000005736,ENSMMUG00000049219,ENSMMUG00000000335,…
GO:0015247	aminophospholipid transporter activity	molecular_function	0.048944	1	2	1771	4	18463	ENSMMUG00000002946,ENSMMUG00000019273
GO:0006897	endocytosis	biological_process	0.048976	1	60	1771	474	18463	ENSMMUG00000003611,ENSMMUG00000014677,ENSMMUG00000021257,ENSMMUG00000000376,ENSMMUG00000010578,ENSMMUG00000019314,ENSMMUG00000000108,ENSMMUG00000007972,ENSMMUG00000000918,ENSMMUG00000037684,ENSMMUG00000001272,ENSMMUG00000005427,ENSMMUG00000021659,ENSMMUG00000023567,ENSMMUG00000012769,ENSMMUG00000006623,ENSMMUG00000044721,ENSMMUG00000023163,ENSMMUG00000019457,ENSMMUG00000014384,ENSMMUG00000013803,…
GO:0009566	fertilization	biological_process	0.048991	1	18	1771	112	18463	ENSMMUG00000010985,ENSMMUG00000003056,ENSMMUG00000011679,ENSMMUG00000003309,ENSMMUG00000010453,ENSMMUG00000011437,ENSMMUG00000016983,ENSMMUG00000017576,ENSMMUG00000000342,ENSMMUG00000016274,ENSMMUG00000003907,ENSMMUG00000006230,ENSMMUG00000023146,ENSMMUG00000044500,ENSMMUG00000046368,ENSMMUG00000018159,ENSMMUG00000017833,ENSMMUG00000006850
GO:0097413	Lewy body	cellular_component	0.049101	1	2	1771	4	18463	ENSMMUG00000012963,ENSMMUG00000006728
GO:0007254	JNK cascade	biological_process	0.049154	1	22	1771	142	18463	ENSMMUG00000021168,ENSMMUG00000004639,ENSMMUG00000000605,ENSMMUG00000021279,ENSMMUG00000019159,ENSMMUG00000007586,ENSMMUG00000002404,ENSMMUG00000021659,ENSMMUG00000011527,ENSMMUG00000017496,ENSMMUG00000001748,ENSMMUG00000023755,ENSMMUG00000020274,ENSMMUG00000008342,ENSMMUG00000018442,ENSMMUG00000002382,ENSMMUG00000030597,ENSMMUG00000006613,ENSMMUG00000043527,ENSMMUG00000014384,ENSMMUG00000000758,…
GO:0045655	regulation of monocyte differentiation	biological_process	0.049188	1	4	1771	14	18463	ENSMMUG00000022390,ENSMMUG00000012979,ENSMMUG00000020415,ENSMMUG00000044603
GO:0032550	purine ribonucleoside binding	molecular_function	0.049539	1	194	1771	1680	18463	ENSMMUG00000006421,ENSMMUG00000018245,ENSMMUG00000008890,ENSMMUG00000013518,ENSMMUG00000002515,ENSMMUG00000006640,ENSMMUG00000000278,ENSMMUG00000015925,ENSMMUG00000001187,ENSMMUG00000000769,ENSMMUG00000015756,ENSMMUG00000004481,ENSMMUG00000014131,ENSMMUG00000005042,ENSMMUG00000040263,ENSMMUG00000044277,ENSMMUG00000018584,ENSMMUG00000016874,ENSMMUG00000012917,ENSMMUG00000022686,ENSMMUG00000000972,…
GO:0043524	negative regulation of neuron apoptotic process	biological_process	0.049544	1	15	1771	90	18463	ENSMMUG00000003555,ENSMMUG00000003907,ENSMMUG00000002878,ENSMMUG00000011526,ENSMMUG00000013803,ENSMMUG00000000137,ENSMMUG00000017274,ENSMMUG00000001661,ENSMMUG00000014305,ENSMMUG00000021659,ENSMMUG00000013414,ENSMMUG00000006613,ENSMMUG00000000288,ENSMMUG00000018963,ENSMMUG00000012424
GO:0048245	eosinophil chemotaxis	biological_process	0.049712	1	4	1771	20	18463	ENSMMUG00000015735,ENSMMUG00000000426,ENSMMUG00000000288,ENSMMUG00000018177
GO:0003044	regulation of systemic arterial blood pressure mediated by a chemical signal	biological_process	0.049843	1	7	1771	33	18463	ENSMMUG00000045962,ENSMMUG00000020437,ENSMMUG00000013143,ENSMMUG00000010942,ENSMMUG00000002382,ENSMMUG00000016307,ENSMMUG00000012608
GO:0045657	positive regulation of monocyte differentiation	biological_process	0.049866	1	3	1771	8	18463	ENSMMUG00000012979,ENSMMUG00000044603,ENSMMUG00000020415
GO:0030036	actin cytoskeleton organization	biological_process	0.049966	1	71	1771	563	18463	ENSMMUG00000019892,ENSMMUG00000000426,ENSMMUG00000010451,ENSMMUG00000015054,ENSMMUG00000045606,ENSMMUG00000018854,ENSMMUG00000003498,ENSMMUG00000011211,ENSMMUG00000003957,ENSMMUG00000019172,ENSMMUG00000003146,ENSMMUG00000020120,ENSMMUG00000022938,ENSMMUG00000019159,ENSMMUG00000004612,ENSMMUG00000006715,ENSMMUG00000015407,ENSMMUG00000010102,ENSMMUG00000046631,ENSMMUG00000014723,ENSMMUG00000015512,…
GO:0003714	transcription corepressor activity	molecular_function	0.050076	1	22	1771	144	18463	ENSMMUG00000014599,ENSMMUG00000008323,ENSMMUG00000048128,ENSMMUG00000002368,ENSMMUG00000001404,ENSMMUG00000044736,ENSMMUG00000009132,ENSMMUG00000003915,ENSMMUG00000017906,ENSMMUG00000021795,ENSMMUG00000022859,ENSMMUG00000018504,ENSMMUG00000049018,ENSMMUG00000002554,ENSMMUG00000006077,ENSMMUG00000043527,ENSMMUG00000014485,ENSMMUG00000002797,ENSMMUG00000000643,ENSMMUG00000023006,ENSMMUG00000015800,…
GO:0015216	purine nucleotide transmembrane transporter activity	molecular_function	0.05009	1	4	1771	17	18463	ENSMMUG00000021833,ENSMMUG00000022663,ENSMMUG00000016526,ENSMMUG00000022687
GO:0050728	negative regulation of inflammatory response	biological_process	0.050186	1	15	1771	94	18463	ENSMMUG00000013803,ENSMMUG00000007897,ENSMMUG00000007209,ENSMMUG00000006151,ENSMMUG00000000261,ENSMMUG00000004180,ENSMMUG00000023146,ENSMMUG00000008130,ENSMMUG00000012963,ENSMMUG00000014305,ENSMMUG00000012746,ENSMMUG00000012189,ENSMMUG00000004442,ENSMMUG00000018442,ENSMMUG00000008714
GO:0005793	endoplasmic reticulum-Golgi intermediate compartment	cellular_component	0.050246	1	11	1771	61	18463	ENSMMUG00000028771,ENSMMUG00000003904,ENSMMUG00000003498,ENSMMUG00000012041,ENSMMUG00000013546,ENSMMUG00000045904,ENSMMUG00000014983,ENSMMUG00000012374,ENSMMUG00000005217,ENSMMUG00000022348,ENSMMUG00000001403
GO:0032555	purine ribonucleotide binding	molecular_function	0.050248	1	197	1771	1707	18463	ENSMMUG00000018663,ENSMMUG00000003303,ENSMMUG00000014599,ENSMMUG00000007972,ENSMMUG00000000918,ENSMMUG00000016749,ENSMMUG00000016212,ENSMMUG00000038629,ENSMMUG00000019293,ENSMMUG00000016207,ENSMMUG00000007863,ENSMMUG00000004696,ENSMMUG00000004483,ENSMMUG00000020083,ENSMMUG00000020251,ENSMMUG00000047346,ENSMMUG00000044257,ENSMMUG00000039515,ENSMMUG00000030597,ENSMMUG00000015784,ENSMMUG00000002878,…
GO:0030224	monocyte differentiation	biological_process	0.050256	1	6	1771	26	18463	ENSMMUG00000020415,ENSMMUG00000044603,ENSMMUG00000012811,ENSMMUG00000012979,ENSMMUG00000009132,ENSMMUG00000022390
GO:0001883	purine nucleoside binding	molecular_function	0.050285	1	194	1771	1681	18463	ENSMMUG00000004919,ENSMMUG00000017134,ENSMMUG00000021446,ENSMMUG00000009684,ENSMMUG00000000736,ENSMMUG00000011277,ENSMMUG00000002943,ENSMMUG00000023096,ENSMMUG00000017586,ENSMMUG00000021393,ENSMMUG00000021867,ENSMMUG00000017830,ENSMMUG00000006072,ENSMMUG00000013499,ENSMMUG00000006584,ENSMMUG00000000169,ENSMMUG00000018329,ENSMMUG00000005646,ENSMMUG00000005727,ENSMMUG00000008342,ENSMMUG00000013199,…
GO:0048583	regulation of response to stimulus	biological_process	0.050365	1	321	1771	2861	18463	ENSMMUG00000014384,ENSMMUG00000007411,ENSMMUG00000009156,ENSMMUG00000014325,ENSMMUG00000018177,ENSMMUG00000023046,ENSMMUG00000006728,ENSMMUG00000023678,ENSMMUG00000014723,ENSMMUG00000015216,ENSMMUG00000023290,ENSMMUG00000009790,ENSMMUG00000002404,ENSMMUG00000005553,ENSMMUG00000016122,ENSMMUG00000020999,ENSMMUG00000004294,ENSMMUG00000000426,ENSMMUG00000011679,ENSMMUG00000044344,ENSMMUG00000045606,…
GO:0005130	granulocyte colony-stimulating factor receptor binding	molecular_function	0.050588	1	1	1771	1	18463	ENSMMUG00000002923
GO:0031397	negative regulation of protein ubiquitination	biological_process	0.050814	1	14	1771	84	18463	ENSMMUG00000004396,ENSMMUG00000003128,ENSMMUG00000007265,ENSMMUG00000006058,ENSMMUG00000011659,ENSMMUG00000007972,ENSMMUG00000021244,ENSMMUG00000000822,ENSMMUG00000001044,ENSMMUG00000002569,ENSMMUG00000018978,ENSMMUG00000021808,ENSMMUG00000011682,ENSMMUG00000005663
GO:0008635	activation of cysteine-type endopeptidase activity involved in apoptotic process by cytochrome c	biological_process	0.050902	1	2	1771	4	18463	ENSMMUG00000018037,ENSMMUG00000003907
GO:0010470	regulation of gastrulation	biological_process	0.050943	1	6	1771	29	18463	ENSMMUG00000004683,ENSMMUG00000013550,ENSMMUG00000021668,ENSMMUG00000046655,ENSMMUG00000018650,ENSMMUG00000045606
GO:0008443	phosphofructokinase activity	molecular_function	0.051056	1	3	1771	8	18463	ENSMMUG00000002045,ENSMMUG00000004173,ENSMMUG00000000591
GO:0090494	dopamine uptake	biological_process	0.051134	1	3	1771	8	18463	ENSMMUG00000018963,ENSMMUG00000014334,ENSMMUG00000001187
GO:0007616	long-term memory	biological_process	0.051154	1	5	1771	19	18463	ENSMMUG00000014756,ENSMMUG00000006421,ENSMMUG00000003611,ENSMMUG00000001661,ENSMMUG00000014305
GO:0050786	RAGE receptor binding	molecular_function	0.051161	1	2	1771	6	18463	ENSMMUG00000044778,ENSMMUG00000021887
GO:0031974	membrane-enclosed lumen	cellular_component	0.051189	1	375	1771	3376	18463	ENSMMUG00000016879,ENSMMUG00000031160,ENSMMUG00000013671,ENSMMUG00000020225,ENSMMUG00000012447,ENSMMUG00000019613,ENSMMUG00000021646,ENSMMUG00000006542,ENSMMUG00000015279,ENSMMUG00000007181,ENSMMUG00000023377,ENSMMUG00000015215,ENSMMUG00000005217,ENSMMUG00000006727,ENSMMUG00000004642,ENSMMUG00000010433,ENSMMUG00000014132,ENSMMUG00000040385,ENSMMUG00000002368,ENSMMUG00000016096,ENSMMUG00000008364,…
GO:0010676	positive regulation of cellular carbohydrate metabolic process	biological_process	0.051235	1	8	1771	38	18463	ENSMMUG00000002427,ENSMMUG00000014756,ENSMMUG00000012952,ENSMMUG00000003138,ENSMMUG00000014384,ENSMMUG00000005102,ENSMMUG00000007209,ENSMMUG00000001044
GO:0043270	positive regulation of ion transport	biological_process	0.051332	1	21	1771	139	18463	ENSMMUG00000000288,ENSMMUG00000003958,ENSMMUG00000021787,ENSMMUG00000041876,ENSMMUG00000017622,ENSMMUG00000000426,ENSMMUG00000007506,ENSMMUG00000018650,ENSMMUG00000030785,ENSMMUG00000013414,ENSMMUG00000014305,ENSMMUG00000011563,ENSMMUG00000007209,ENSMMUG00000001306,ENSMMUG00000004843,ENSMMUG00000000296,ENSMMUG00000001044,ENSMMUG00000018519,ENSMMUG00000003907,ENSMMUG00000022159,ENSMMUG00000014334
GO:0048589	developmental growth	biological_process	0.051344	1	61	1771	462	18463	ENSMMUG00000011976,ENSMMUG00000005507,ENSMMUG00000022198,ENSMMUG00000004071,ENSMMUG00000001837,ENSMMUG00000022686,ENSMMUG00000020117,ENSMMUG00000016202,ENSMMUG00000012314,ENSMMUG00000016569,ENSMMUG00000016720,ENSMMUG00000011679,ENSMMUG00000016553,ENSMMUG00000002336,ENSMMUG00000022317,ENSMMUG00000009132,ENSMMUG00000021833,ENSMMUG00000001799,ENSMMUG00000012963,ENSMMUG00000009123,ENSMMUG00000000314,…
GO:0016125	sterol metabolic process	biological_process	0.051347	1	14	1771	83	18463	ENSMMUG00000008507,ENSMMUG00000013176,ENSMMUG00000014384,ENSMMUG00000040561,ENSMMUG00000011133,ENSMMUG00000005736,ENSMMUG00000005190,ENSMMUG00000003611,ENSMMUG00000012141,ENSMMUG00000042907,ENSMMUG00000006758,ENSMMUG00000014305,ENSMMUG00000011976,ENSMMUG00000018773
GO:0017190	N-terminal peptidyl-aspartic acid acetylation	biological_process	0.051356	1	1	1771	1	18463	ENSMMUG00000020120
GO:0043523	regulation of neuron apoptotic process	biological_process	0.0515	1	18	1771	114	18463	ENSMMUG00000005736,ENSMMUG00000011526,ENSMMUG00000002878,ENSMMUG00000013803,ENSMMUG00000000137,ENSMMUG00000001197,ENSMMUG00000004071,ENSMMUG00000017274,ENSMMUG00000018963,ENSMMUG00000012424,ENSMMUG00000006613,ENSMMUG00000000288,ENSMMUG00000003555,ENSMMUG00000003907,ENSMMUG00000001661,ENSMMUG00000021659,ENSMMUG00000013414,ENSMMUG00000014305
GO:0001777	T cell homeostatic proliferation	biological_process	0.051592	1	2	1771	4	18463	ENSMMUG00000015017,ENSMMUG00000003907
GO:0046890	regulation of lipid biosynthetic process	biological_process	0.051706	1	16	1771	106	18463	ENSMMUG00000018025,ENSMMUG00000007507,ENSMMUG00000022606,ENSMMUG00000020560,ENSMMUG00000020050,ENSMMUG00000004586,ENSMMUG00000017470,ENSMMUG00000012746,ENSMMUG00000014305,ENSMMUG00000003201,ENSMMUG00000004919,ENSMMUG00000001044,ENSMMUG00000007209,ENSMMUG00000006727,ENSMMUG00000022159,ENSMMUG00000003611
GO:0043408	regulation of MAPK cascade	biological_process	0.051718	1	67	1771	529	18463	ENSMMUG00000021168,ENSMMUG00000016212,ENSMMUG00000021282,ENSMMUG00000015602,ENSMMUG00000012103,ENSMMUG00000018202,ENSMMUG00000030597,ENSMMUG00000021825,ENSMMUG00000014445,ENSMMUG00000019457,ENSMMUG00000000758,ENSMMUG00000011251,ENSMMUG00000000180,ENSMMUG00000007586,ENSMMUG00000014305,ENSMMUG00000013297,ENSMMUG00000017358,ENSMMUG00000018245,ENSMMUG00000011527,ENSMMUG00000002424,ENSMMUG00000008833,…
GO:0031529	ruffle organization	biological_process	0.05197	1	8	1771	39	18463	ENSMMUG00000009195,ENSMMUG00000015434,ENSMMUG00000017483,ENSMMUG00000002373,ENSMMUG00000005488,ENSMMUG00000010451,ENSMMUG00000021945,ENSMMUG00000021659
GO:0009135	purine nucleoside diphosphate metabolic process	biological_process	0.052085	1	13	1771	91	18463	ENSMMUG00000017100,ENSMMUG00000014384,ENSMMUG00000004598,ENSMMUG00000002653,ENSMMUG00000004173,ENSMMUG00000012952,ENSMMUG00000006077,ENSMMUG00000023454,ENSMMUG00000002427,ENSMMUG00000047346,ENSMMUG00000021765,ENSMMUG00000002045,ENSMMUG00000015302
GO:0009179	purine ribonucleoside diphosphate metabolic process	biological_process	0.052085	1	13	1771	91	18463	ENSMMUG00000017100,ENSMMUG00000004598,ENSMMUG00000014384,ENSMMUG00000002653,ENSMMUG00000004173,ENSMMUG00000012952,ENSMMUG00000023454,ENSMMUG00000006077,ENSMMUG00000047346,ENSMMUG00000021765,ENSMMUG00000002427,ENSMMUG00000015302,ENSMMUG00000002045
GO:0055103	ligase regulator activity	molecular_function	0.05209	1	4	1771	14	18463	ENSMMUG00000003863,ENSMMUG00000016417,ENSMMUG00000003149,ENSMMUG00000018994
GO:0072049	comma-shaped body morphogenesis	biological_process	0.052259	1	2	1771	5	18463	ENSMMUG00000011578,ENSMMUG00000021668
GO:0072050	S-shaped body morphogenesis	biological_process	0.052259	1	2	1771	5	18463	ENSMMUG00000021668,ENSMMUG00000011578
GO:0032368	regulation of lipid transport	biological_process	0.05242	1	11	1771	64	18463	ENSMMUG00000002453,ENSMMUG00000003357,ENSMMUG00000014305,ENSMMUG00000043527,ENSMMUG00000004108,ENSMMUG00000021282,ENSMMUG00000021808,ENSMMUG00000020374,ENSMMUG00000023418,ENSMMUG00000001748,ENSMMUG00000001044
GO:0004712	protein serine/threonine/tyrosine kinase activity	molecular_function	0.052465	1	6	1771	25	18463	ENSMMUG00000022111,ENSMMUG00000000972,ENSMMUG00000001044,ENSMMUG00000023755,ENSMMUG00000007972,ENSMMUG00000014132
GO:0002115	store-operated calcium entry	biological_process	0.05276	1	5	1771	19	18463	ENSMMUG00000014782,ENSMMUG00000003958,ENSMMUG00000001306,ENSMMUG00000012024,ENSMMUG00000020624
GO:0006356	regulation of transcription from RNA polymerase I promoter	biological_process	0.052835	1	6	1771	25	18463	ENSMMUG00000022268,ENSMMUG00000009132,ENSMMUG00000002010,ENSMMUG00000004642,ENSMMUG00000011277,ENSMMUG00000005663
GO:0004702	receptor signaling protein serine/threonine kinase activity	molecular_function	0.052835	1	8	1771	40	18463	ENSMMUG00000008342,ENSMMUG00000020274,ENSMMUG00000001187,ENSMMUG00000006613,ENSMMUG00000030597,ENSMMUG00000007863,ENSMMUG00000002526,ENSMMUG00000017290
GO:0021516	dorsal spinal cord development	biological_process	0.052916	1	3	1771	11	18463	ENSMMUG00000004882,ENSMMUG00000021668,ENSMMUG00000018963
GO:0021520	spinal cord motor neuron cell fate specification	biological_process	0.052919	1	3	1771	9	18463	ENSMMUG00000046368,ENSMMUG00000004396,ENSMMUG00000004882
GO:0007257	activation of JUN kinase activity	biological_process	0.053143	1	6	1771	25	18463	ENSMMUG00000017496,ENSMMUG00000030597,ENSMMUG00000006613,ENSMMUG00000001748,ENSMMUG00000023755,ENSMMUG00000004639
GO:0006357	regulation of transcription from RNA polymerase II promoter	biological_process	0.053165	1	181	1771	1614	18463	ENSMMUG00000039256,ENSMMUG00000023005,ENSMMUG00000013101,ENSMMUG00000015558,ENSMMUG00000007845,ENSMMUG00000020508,ENSMMUG00000018504,ENSMMUG00000041919,ENSMMUG00000007098,ENSMMUG00000015482,ENSMMUG00000019839,ENSMMUG00000022824,ENSMMUG00000000092,ENSMMUG00000017906,ENSMMUG00000010646,ENSMMUG00000005663,ENSMMUG00000001920,ENSMMUG00000004280,ENSMMUG00000003357,ENSMMUG00000014599,ENSMMUG00000044277,…
GO:0048799	organ maturation	biological_process	0.053294	1	5	1771	19	18463	ENSMMUG00000003074,ENSMMUG00000002436,ENSMMUG00000046631,ENSMMUG00000048265,ENSMMUG00000003902
GO:0045504	dynein heavy chain binding	molecular_function	0.053357	1	4	1771	13	18463	ENSMMUG00000020777,ENSMMUG00000020974,ENSMMUG00000009333,ENSMMUG00000006973
GO:0032962	positive regulation of inositol trisphosphate biosynthetic process	biological_process	0.053526	1	2	1771	4	18463	ENSMMUG00000003138,ENSMMUG00000007209
GO:0071257	cellular response to electrical stimulus	biological_process	0.053547	1	2	1771	4	18463	ENSMMUG00000022877,ENSMMUG00000001404
GO:0051651	maintenance of location in cell	biological_process	0.053663	1	15	1771	92	18463	ENSMMUG00000013101,ENSMMUG00000047685,ENSMMUG00000005218,ENSMMUG00000005217,ENSMMUG00000001008,ENSMMUG00000002569,ENSMMUG00000001044,ENSMMUG00000020374,ENSMMUG00000015302,ENSMMUG00000022891,ENSMMUG00000006058,ENSMMUG00000004396,ENSMMUG00000004683,ENSMMUG00000014305,ENSMMUG00000004931
GO:0021590	cerebellum maturation	biological_process	0.053721	1	2	1771	4	18463	ENSMMUG00000042839,ENSMMUG00000003555
GO:0048711	positive regulation of astrocyte differentiation	biological_process	0.05374	1	3	1771	9	18463	ENSMMUG00000048630,ENSMMUG00000017274,ENSMMUG00000000376
GO:0000994	RNA polymerase III core binding	molecular_function	0.053818	1	1	1771	1	18463	ENSMMUG00000007155
GO:0046328	regulation of JNK cascade	biological_process	0.053846	1	21	1771	136	18463	ENSMMUG00000014384,ENSMMUG00000000758,ENSMMUG00000000180,ENSMMUG00000030597,ENSMMUG00000002382,ENSMMUG00000006613,ENSMMUG00000043527,ENSMMUG00000020274,ENSMMUG00000018442,ENSMMUG00000017496,ENSMMUG00000001748,ENSMMUG00000023755,ENSMMUG00000011527,ENSMMUG00000019159,ENSMMUG00000021279,ENSMMUG00000007586,ENSMMUG00000002404,ENSMMUG00000021659,ENSMMUG00000021168,ENSMMUG00000004639,ENSMMUG00000000605
GO:1903321	negative regulation of protein modification by small protein conjugation or removal	biological_process	0.053872	1	15	1771	93	18463	ENSMMUG00000004396,ENSMMUG00000003128,ENSMMUG00000007265,ENSMMUG00000006058,ENSMMUG00000007972,ENSMMUG00000021244,ENSMMUG00000011659,ENSMMUG00000018978,ENSMMUG00000021808,ENSMMUG00000000822,ENSMMUG00000001044,ENSMMUG00000002569,ENSMMUG00000005663,ENSMMUG00000016733,ENSMMUG00000011682
GO:2000251	positive regulation of actin cytoskeleton reorganization	biological_process	0.053998	1	4	1771	15	18463	ENSMMUG00000002699,ENSMMUG00000002923,ENSMMUG00000021659,ENSMMUG00000015512
GO:0090219	negative regulation of lipid kinase activity	biological_process	0.054126	1	2	1771	4	18463	ENSMMUG00000006623,ENSMMUG00000004639
GO:0061077	chaperone-mediated protein folding	biological_process	0.054156	1	9	1771	63	18463	ENSMMUG00000022895,ENSMMUG00000007265,ENSMMUG00000045241,ENSMMUG00000007405,ENSMMUG00000017906,ENSMMUG00000005217,ENSMMUG00000042048,ENSMMUG00000002389,ENSMMUG00000004696
GO:0044446	intracellular organelle part	cellular_component	0.054253	1	681	1771	6680	18463	ENSMMUG00000018772,ENSMMUG00000018355,ENSMMUG00000021259,ENSMMUG00000022772,ENSMMUG00000014673,ENSMMUG00000009157,ENSMMUG00000032429,ENSMMUG00000021282,ENSMMUG00000004590,ENSMMUG00000029181,ENSMMUG00000019235,ENSMMUG00000045241,ENSMMUG00000014530,ENSMMUG00000015934,ENSMMUG00000022663,ENSMMUG00000021031,ENSMMUG00000004804,ENSMMUG00000012764,ENSMMUG00000018299,ENSMMUG00000019457,ENSMMUG00000002526,…
GO:0032559	adenyl ribonucleotide binding	molecular_function	0.054289	1	161	1771	1348	18463	ENSMMUG00000017902,ENSMMUG00000002045,ENSMMUG00000017723,ENSMMUG00000002336,ENSMMUG00000017290,ENSMMUG00000001044,ENSMMUG00000002653,ENSMMUG00000006613,ENSMMUG00000002965,ENSMMUG00000011211,ENSMMUG00000002230,ENSMMUG00000018020,ENSMMUG00000015051,ENSMMUG00000022198,ENSMMUG00000008137,ENSMMUG00000004173,ENSMMUG00000012746,ENSMMUG00000009976,ENSMMUG00000023382,ENSMMUG00000022111,ENSMMUG00000004642,…
GO:0030100	regulation of endocytosis	biological_process	0.054332	1	24	1771	161	18463	ENSMMUG00000015911,ENSMMUG00000014325,ENSMMUG00000015221,ENSMMUG00000007811,ENSMMUG00000001801,ENSMMUG00000006623,ENSMMUG00000005736,ENSMMUG00000008130,ENSMMUG00000012239,ENSMMUG00000000972,ENSMMUG00000028948,ENSMMUG00000021906,ENSMMUG00000006151,ENSMMUG00000018474,ENSMMUG00000000376,ENSMMUG00000001748,ENSMMUG00000000108,ENSMMUG00000018800,ENSMMUG00000014305,ENSMMUG00000005427,ENSMMUG00000007972,…
GO:0015929	hexosaminidase activity	molecular_function	0.054366	1	4	1771	14	18463	ENSMMUG00000044500,ENSMMUG00000043306,ENSMMUG00000020121,ENSMMUG00000015775
GO:0033993	response to lipid	biological_process	0.054429	1	55	1771	434	18463	ENSMMUG00000004071,ENSMMUG00000002230,ENSMMUG00000044441,ENSMMUG00000000288,ENSMMUG00000016188,ENSMMUG00000008130,ENSMMUG00000000426,ENSMMUG00000004413,ENSMMUG00000004111,ENSMMUG00000004639,ENSMMUG00000007966,ENSMMUG00000019993,ENSMMUG00000019159,ENSMMUG00000000335,ENSMMUG00000009132,ENSMMUG00000023286,ENSMMUG00000001040,ENSMMUG00000002892,ENSMMUG00000020374,ENSMMUG00000001044,ENSMMUG00000023767,…
GO:0015114	phosphate ion transmembrane transporter activity	molecular_function	0.054702	1	3	1771	8	18463	ENSMMUG00000019814,ENSMMUG00000020186,ENSMMUG00000018085
GO:0071679	commissural neuron axon guidance	biological_process	0.0549	1	3	1771	8	18463	ENSMMUG00000018963,ENSMMUG00000004683,ENSMMUG00000023382
GO:1901620	regulation of smoothened signaling pathway involved in dorsal/ventral neural tube patterning	biological_process	0.054918	1	3	1771	8	18463	ENSMMUG00000010080,ENSMMUG00000014132,ENSMMUG00000004396
GO:0032266	phosphatidylinositol-3-phosphate binding	molecular_function	0.054928	1	7	1771	31	18463	ENSMMUG00000007309,ENSMMUG00000023515,ENSMMUG00000010102,ENSMMUG00000021803,ENSMMUG00000015479,ENSMMUG00000004639,ENSMMUG00000004591
GO:0051224	negative regulation of protein transport	biological_process	0.054991	1	21	1771	139	18463	ENSMMUG00000014334,ENSMMUG00000017164,ENSMMUG00000045077,ENSMMUG00000002569,ENSMMUG00000000613,ENSMMUG00000020374,ENSMMUG00000013875,ENSMMUG00000014166,ENSMMUG00000014305,ENSMMUG00000005218,ENSMMUG00000006442,ENSMMUG00000004173,ENSMMUG00000019457,ENSMMUG00000015267,ENSMMUG00000002373,ENSMMUG00000003839,ENSMMUG00000000426,ENSMMUG00000021906,ENSMMUG00000004396,ENSMMUG00000018973,ENSMMUG00000022403
GO:0030540	female genitalia development	biological_process	0.055027	1	4	1771	14	18463	ENSMMUG00000003907,ENSMMUG00000013803,ENSMMUG00000021668,ENSMMUG00000001837
GO:0021692	cerebellar Purkinje cell layer morphogenesis	biological_process	0.055063	1	4	1771	14	18463	ENSMMUG00000042839,ENSMMUG00000004228,ENSMMUG00000021668,ENSMMUG00000003555
GO:0006909	phagocytosis	biological_process	0.05511	1	23	1771	172	18463	ENSMMUG00000010578,ENSMMUG00000018474,ENSMMUG00000006151,ENSMMUG00000019314,ENSMMUG00000001748,ENSMMUG00000000108,ENSMMUG00000003611,ENSMMUG00000009409,ENSMMUG00000040829,ENSMMUG00000037569,ENSMMUG00000007972,ENSMMUG00000014434,ENSMMUG00000037684,ENSMMUG00000013803,ENSMMUG00000012486,ENSMMUG00000014325,ENSMMUG00000023163,ENSMMUG00000044721,ENSMMUG00000014403,ENSMMUG00000008130,ENSMMUG00000007540,…
GO:0030148	sphingolipid biosynthetic process	biological_process	0.055166	1	11	1771	61	18463	ENSMMUG00000008507,ENSMMUG00000002124,ENSMMUG00000008381,ENSMMUG00000004586,ENSMMUG00000022159,ENSMMUG00000005397,ENSMMUG00000010194,ENSMMUG00000011178,ENSMMUG00000005698,ENSMMUG00000006495,ENSMMUG00000018686
GO:0018209	peptidyl-serine modification	biological_process	0.055293	1	36	1771	261	18463	ENSMMUG00000007972,ENSMMUG00000022395,ENSMMUG00000011563,ENSMMUG00000007925,ENSMMUG00000023567,ENSMMUG00000005663,ENSMMUG00000001980,ENSMMUG00000003907,ENSMMUG00000010934,ENSMMUG00000014132,ENSMMUG00000048630,ENSMMUG00000010251,ENSMMUG00000041847,ENSMMUG00000016457,ENSMMUG00000002526,ENSMMUG00000018650,ENSMMUG00000002166,ENSMMUG00000011265,ENSMMUG00000014384,ENSMMUG00000015925,ENSMMUG00000002923,…
GO:0051017	actin filament bundle assembly	biological_process	0.055336	1	19	1771	120	18463	ENSMMUG00000014445,ENSMMUG00000010102,ENSMMUG00000015512,ENSMMUG00000002382,ENSMMUG00000004282,ENSMMUG00000005488,ENSMMUG00000004612,ENSMMUG00000000426,ENSMMUG00000009195,ENSMMUG00000015054,ENSMMUG00000019457,ENSMMUG00000015434,ENSMMUG00000018854,ENSMMUG00000002373,ENSMMUG00000003128,ENSMMUG00000048864,ENSMMUG00000016316,ENSMMUG00000002699,ENSMMUG00000023676
GO:0000811	GINS complex	cellular_component	0.055369	1	2	1771	5	18463	ENSMMUG00000009123,ENSMMUG00000020594
GO:1901214	regulation of neuron death	biological_process	0.055455	1	24	1771	162	18463	ENSMMUG00000019096,ENSMMUG00000001661,ENSMMUG00000021659,ENSMMUG00000013414,ENSMMUG00000014305,ENSMMUG00000003555,ENSMMUG00000001980,ENSMMUG00000003907,ENSMMUG00000008507,ENSMMUG00000000137,ENSMMUG00000017274,ENSMMUG00000004071,ENSMMUG00000001197,ENSMMUG00000018963,ENSMMUG00000020451,ENSMMUG00000012424,ENSMMUG00000006613,ENSMMUG00000000288,ENSMMUG00000006728,ENSMMUG00000002878,ENSMMUG00000005736,…
GO:0005524	ATP binding	molecular_function	0.055649	1	158	1771	1323	18463	ENSMMUG00000021646,ENSMMUG00000004982,ENSMMUG00000015279,ENSMMUG00000011297,ENSMMUG00000016919,ENSMMUG00000014002,ENSMMUG00000002433,ENSMMUG00000001649,ENSMMUG00000008432,ENSMMUG00000042907,ENSMMUG00000015267,ENSMMUG00000020050,ENSMMUG00000012746,ENSMMUG00000009976,ENSMMUG00000023382,ENSMMUG00000022111,ENSMMUG00000004642,ENSMMUG00000005217,ENSMMUG00000014132,ENSMMUG00000011211,ENSMMUG00000006613,…
GO:0045913	positive regulation of carbohydrate metabolic process	biological_process	0.055654	1	9	1771	45	18463	ENSMMUG00000002427,ENSMMUG00000014756,ENSMMUG00000012952,ENSMMUG00000022967,ENSMMUG00000007209,ENSMMUG00000005102,ENSMMUG00000003138,ENSMMUG00000014384,ENSMMUG00000001044
GO:1903307	positive regulation of regulated secretory pathway	biological_process	0.055669	1	5	1771	20	18463	ENSMMUG00000022159,ENSMMUG00000030785,ENSMMUG00000014434,ENSMMUG00000009790,ENSMMUG00000001748
GO:1903309	negative regulation of chromatin modification	biological_process	0.055695	1	8	1771	41	18463	ENSMMUG00000008323,ENSMMUG00000022159,ENSMMUG00000015362,ENSMMUG00000008281,ENSMMUG00000012677,ENSMMUG00000010649,ENSMMUG00000015606,ENSMMUG00000015800
GO:0097190	apoptotic signaling pathway	biological_process	0.055803	1	56	1771	434	18463	ENSMMUG00000011211,ENSMMUG00000000451,ENSMMUG00000014747,ENSMMUG00000048710,ENSMMUG00000004071,ENSMMUG00000009898,ENSMMUG00000022198,ENSMMUG00000000426,ENSMMUG00000016569,ENSMMUG00000016669,ENSMMUG00000002010,ENSMMUG00000015800,ENSMMUG00000002943,ENSMMUG00000003364,ENSMMUG00000000261,ENSMMUG00000021279,ENSMMUG00000012963,ENSMMUG00000004639,ENSMMUG00000011042,ENSMMUG00000023550,ENSMMUG00000001044,…
GO:1902474	positive regulation of protein localization to synapse	biological_process	0.055841	1	2	1771	4	18463	ENSMMUG00000022891,ENSMMUG00000008899
GO:0004591	oxoglutarate dehydrogenase (succinyl-transferring) activity	molecular_function	0.055981	1	2	1771	5	18463	ENSMMUG00000002651,ENSMMUG00000000275
GO:0047017	prostaglandin-F synthase activity	molecular_function	0.056003	1	1	1771	1	18463	ENSMMUG00000012380
GO:0001972	retinoic acid binding	molecular_function	0.05601	1	3	1771	9	18463	ENSMMUG00000012141,ENSMMUG00000040561,ENSMMUG00000012486
GO:0034212	peptide N-acetyltransferase activity	molecular_function	0.056219	1	12	1771	66	18463	ENSMMUG00000020120,ENSMMUG00000015335,ENSMMUG00000005377,ENSMMUG00000005663,ENSMMUG00000014159,ENSMMUG00000019839,ENSMMUG00000002030,ENSMMUG00000006116,ENSMMUG00000004129,ENSMMUG00000012451,ENSMMUG00000003493,ENSMMUG00000014756
GO:0010224	response to UV-B	biological_process	0.056245	1	4	1771	15	18463	ENSMMUG00000020121,ENSMMUG00000022198,ENSMMUG00000044500,ENSMMUG00000008538
GO:0006954	inflammatory response	biological_process	0.056434	1	50	1771	409	18463	ENSMMUG00000000426,ENSMMUG00000008018,ENSMMUG00000019119,ENSMMUG00000007506,ENSMMUG00000021382,ENSMMUG00000000261,ENSMMUG00000030785,ENSMMUG00000008130,ENSMMUG00000000288,ENSMMUG00000018442,ENSMMUG00000008714,ENSMMUG00000044500,ENSMMUG00000020374,ENSMMUG00000006151,ENSMMUG00000004236,ENSMMUG00000001044,ENSMMUG00000001748,ENSMMUG00000041569,ENSMMUG00000009483,ENSMMUG00000018384,ENSMMUG00000018245,…
GO:0021561	facial nerve development	biological_process	0.056446	1	3	1771	9	18463	ENSMMUG00000020052,ENSMMUG00000005507,ENSMMUG00000010337
GO:0021610	facial nerve morphogenesis	biological_process	0.056446	1	3	1771	9	18463	ENSMMUG00000010337,ENSMMUG00000020052,ENSMMUG00000005507
GO:0006360	transcription from RNA polymerase I promoter	biological_process	0.056713	1	9	1771	48	18463	ENSMMUG00000045903,ENSMMUG00000002010,ENSMMUG00000002991,ENSMMUG00000004642,ENSMMUG00000005663,ENSMMUG00000009132,ENSMMUG00000022268,ENSMMUG00000020386,ENSMMUG00000011277
GO:0015696	ammonium transport	biological_process	0.056751	1	12	1771	70	18463	ENSMMUG00000018963,ENSMMUG00000001187,ENSMMUG00000022678,ENSMMUG00000012742,ENSMMUG00000005122,ENSMMUG00000001748,ENSMMUG00000017965,ENSMMUG00000003555,ENSMMUG00000011741,ENSMMUG00000030785,ENSMMUG00000022994,ENSMMUG00000014334
GO:0070326	very-low-density lipoprotein particle receptor binding	molecular_function	0.056829	1	2	1771	4	18463	ENSMMUG00000014305,ENSMMUG00000005736
GO:1900029	positive regulation of ruffle assembly	biological_process	0.05688	1	3	1771	9	18463	ENSMMUG00000017483,ENSMMUG00000021945,ENSMMUG00000021659
GO:0051402	neuron apoptotic process	biological_process	0.056905	1	21	1771	138	18463	ENSMMUG00000001661,ENSMMUG00000021659,ENSMMUG00000013414,ENSMMUG00000014305,ENSMMUG00000003907,ENSMMUG00000003555,ENSMMUG00000004071,ENSMMUG00000017274,ENSMMUG00000001197,ENSMMUG00000000137,ENSMMUG00000000288,ENSMMUG00000006613,ENSMMUG00000012424,ENSMMUG00000020451,ENSMMUG00000018963,ENSMMUG00000002878,ENSMMUG00000005736,ENSMMUG00000011526,ENSMMUG00000014384,ENSMMUG00000018037,ENSMMUG00000013803
GO:0048843	negative regulation of axon extension involved in axon guidance	biological_process	0.056912	1	6	1771	25	18463	ENSMMUG00000020117,ENSMMUG00000005507,ENSMMUG00000040289,ENSMMUG00000010337,ENSMMUG00000018872,ENSMMUG00000021825
GO:0045637	regulation of myeloid cell differentiation	biological_process	0.056966	1	20	1771	135	18463	ENSMMUG00000048630,ENSMMUG00000044603,ENSMMUG00000040829,ENSMMUG00000020434,ENSMMUG00000000108,ENSMMUG00000019297,ENSMMUG00000002923,ENSMMUG00000020374,ENSMMUG00000020415,ENSMMUG00000009132,ENSMMUG00000019159,ENSMMUG00000016181,ENSMMUG00000001649,ENSMMUG00000016733,ENSMMUG00000012979,ENSMMUG00000007506,ENSMMUG00000012486,ENSMMUG00000015606,ENSMMUG00000022390,ENSMMUG00000002554
GO:0071953	elastic fiber	cellular_component	0.057047	1	2	1771	4	18463	ENSMMUG00000002424,ENSMMUG00000008538
GO:0031348	negative regulation of defense response	biological_process	0.057135	1	21	1771	141	18463	ENSMMUG00000013803,ENSMMUG00000007897,ENSMMUG00000003839,ENSMMUG00000000261,ENSMMUG00000008130,ENSMMUG00000004180,ENSMMUG00000022994,ENSMMUG00000008714,ENSMMUG00000018442,ENSMMUG00000006151,ENSMMUG00000007209,ENSMMUG00000023146,ENSMMUG00000014334,ENSMMUG00000012963,ENSMMUG00000014305,ENSMMUG00000000769,ENSMMUG00000023640,ENSMMUG00000012189,ENSMMUG00000012746,ENSMMUG00000004442,ENSMMUG00000010080
GO:2000674	regulation of type B pancreatic cell apoptotic process	biological_process	0.057179	1	2	1771	4	18463	ENSMMUG00000013414,ENSMMUG00000015628
GO:0032436	positive regulation of proteasomal ubiquitin-dependent protein catabolic process	biological_process	0.057201	1	12	1771	70	18463	ENSMMUG00000040780,ENSMMUG00000017475,ENSMMUG00000001044,ENSMMUG00000006582,ENSMMUG00000005663,ENSMMUG00000001980,ENSMMUG00000045908,ENSMMUG00000049219,ENSMMUG00000023640,ENSMMUG00000007265,ENSMMUG00000005192,ENSMMUG00000018329
GO:0048640	negative regulation of developmental growth	biological_process	0.057273	1	12	1771	68	18463	ENSMMUG00000002336,ENSMMUG00000005507,ENSMMUG00000040289,ENSMMUG00000021825,ENSMMUG00000016202,ENSMMUG00000010337,ENSMMUG00000020117,ENSMMUG00000014782,ENSMMUG00000023377,ENSMMUG00000016569,ENSMMUG00000021977,ENSMMUG00000018872
GO:1902580	single-organism cellular localization	biological_process	0.057291	1	110	1771	911	18463	ENSMMUG00000005102,ENSMMUG00000012182,ENSMMUG00000007811,ENSMMUG00000004784,ENSMMUG00000019457,ENSMMUG00000006442,ENSMMUG00000015784,ENSMMUG00000015934,ENSMMUG00000047000,ENSMMUG00000000137,ENSMMUG00000002371,ENSMMUG00000022877,ENSMMUG00000022010,ENSMMUG00000003907,ENSMMUG00000001228,ENSMMUG00000001980,ENSMMUG00000019936,ENSMMUG00000014677,ENSMMUG00000014726,ENSMMUG00000008878,ENSMMUG00000044581,…
GO:0009185	ribonucleoside diphosphate metabolic process	biological_process	0.057334	1	13	1771	92	18463	ENSMMUG00000002653,ENSMMUG00000012952,ENSMMUG00000004173,ENSMMUG00000004598,ENSMMUG00000014384,ENSMMUG00000017100,ENSMMUG00000002427,ENSMMUG00000047346,ENSMMUG00000021765,ENSMMUG00000002045,ENSMMUG00000015302,ENSMMUG00000006077,ENSMMUG00000023454
GO:0045577	regulation of B cell differentiation	biological_process	0.057384	1	5	1771	20	18463	ENSMMUG00000000108,ENSMMUG00000001748,ENSMMUG00000021650,ENSMMUG00000044603,ENSMMUG00000012952
GO:0060068	vagina development	biological_process	0.05749	1	3	1771	9	18463	ENSMMUG00000013803,ENSMMUG00000021668,ENSMMUG00000003907
GO:0048010	vascular endothelial growth factor receptor signaling pathway	biological_process	0.057586	1	7	1771	33	18463	ENSMMUG00000019159,ENSMMUG00000008833,ENSMMUG00000023567,ENSMMUG00000004639,ENSMMUG00000002630,ENSMMUG00000012944,ENSMMUG00000002909
GO:0030229	very-low-density lipoprotein particle receptor activity	molecular_function	0.057634	1	2	1771	4	18463	ENSMMUG00000003611,ENSMMUG00000000707
GO:0021686	cerebellar granular layer maturation	biological_process	0.057684	1	1	1771	1	18463	ENSMMUG00000042839
GO:0021933	radial glia guided migration of cerebellar granule cell	biological_process	0.057684	1	1	1771	1	18463	ENSMMUG00000042839
GO:0021941	negative regulation of cerebellar granule cell precursor proliferation	biological_process	0.057684	1	1	1771	1	18463	ENSMMUG00000042839
GO:0043374	CD8-positive, alpha-beta T cell differentiation	biological_process	0.057731	1	3	1771	10	18463	ENSMMUG00000004053,ENSMMUG00000010956,ENSMMUG00000000108
GO:0015865	purine nucleotide transport	biological_process	0.057831	1	4	1771	18	18463	ENSMMUG00000022663,ENSMMUG00000021833,ENSMMUG00000022687,ENSMMUG00000016526
GO:1904262	negative regulation of TORC1 signaling	biological_process	0.057918	1	4	1771	14	18463	ENSMMUG00000022198,ENSMMUG00000019993,ENSMMUG00000007411,ENSMMUG00000014723
GO:0004713	protein tyrosine kinase activity	molecular_function	0.057932	1	17	1771	100	18463	ENSMMUG00000018245,ENSMMUG00000006640,ENSMMUG00000004919,ENSMMUG00000001748,ENSMMUG00000023382,ENSMMUG00000014434,ENSMMUG00000002336,ENSMMUG00000019206,ENSMMUG00000019159,ENSMMUG00000000117,ENSMMUG00000015267,ENSMMUG00000003304,ENSMMUG00000013803,ENSMMUG00000020052,ENSMMUG00000021545,ENSMMUG00000012424,ENSMMUG00000000972
GO:0071347	cellular response to interleukin-1	biological_process	0.05799	1	11	1771	72	18463	ENSMMUG00000044500,ENSMMUG00000000426,ENSMMUG00000018202,ENSMMUG00000020121,ENSMMUG00000004639,ENSMMUG00000007966,ENSMMUG00000015735,ENSMMUG00000023286,ENSMMUG00000018025,ENSMMUG00000001680,ENSMMUG00000000288
GO:0072087	renal vesicle development	biological_process	0.058165	1	4	1771	15	18463	ENSMMUG00000048630,ENSMMUG00000018963,ENSMMUG00000011578,ENSMMUG00000021668
GO:0017076	purine nucleotide binding	molecular_function	0.058208	1	197	1771	1717	18463	ENSMMUG00000014677,ENSMMUG00000004109,ENSMMUG00000004590,ENSMMUG00000001980,ENSMMUG00000013199,ENSMMUG00000020980,ENSMMUG00000007490,ENSMMUG00000003915,ENSMMUG00000009463,ENSMMUG00000011568,ENSMMUG00000006253,ENSMMUG00000019206,ENSMMUG00000007925,ENSMMUG00000016316,ENSMMUG00000010269,ENSMMUG00000018650,ENSMMUG00000017936,ENSMMUG00000002166,ENSMMUG00000002526,ENSMMUG00000018994,ENSMMUG00000016797,…
GO:0007610	behavior	biological_process	0.058232	1	70	1771	552	18463	ENSMMUG00000015735,ENSMMUG00000023382,ENSMMUG00000040289,ENSMMUG00000046368,ENSMMUG00000003715,ENSMMUG00000000108,ENSMMUG00000003610,ENSMMUG00000004108,ENSMMUG00000003611,ENSMMUG00000001616,ENSMMUG00000010934,ENSMMUG00000018025,ENSMMUG00000008921,ENSMMUG00000017690,ENSMMUG00000012944,ENSMMUG00000014618,ENSMMUG00000014384,ENSMMUG00000010536,ENSMMUG00000018177,ENSMMUG00000022595,ENSMMUG00000012893,…
GO:0048585	negative regulation of response to stimulus	biological_process	0.058325	1	135	1771	1125	18463	ENSMMUG00000002991,ENSMMUG00000016555,ENSMMUG00000001616,ENSMMUG00000040289,ENSMMUG00000012185,ENSMMUG00000011437,ENSMMUG00000004180,ENSMMUG00000007411,ENSMMUG00000002149,ENSMMUG00000018025,ENSMMUG00000014723,ENSMMUG00000006728,ENSMMUG00000014334,ENSMMUG00000023146,ENSMMUG00000010337,ENSMMUG00000045077,ENSMMUG00000003053,ENSMMUG00000018872,ENSMMUG00000019096,ENSMMUG00000019611,ENSMMUG00000021279,…
GO:0001935	endothelial cell proliferation	biological_process	0.05833	1	14	1771	87	18463	ENSMMUG00000015735,ENSMMUG00000014305,ENSMMUG00000004982,ENSMMUG00000042809,ENSMMUG00000026981,ENSMMUG00000002909,ENSMMUG00000012944,ENSMMUG00000016658,ENSMMUG00000001044,ENSMMUG00000023701,ENSMMUG00000006230,ENSMMUG00000010705,ENSMMUG00000018245,ENSMMUG00000011910
GO:0070997	neuron death	biological_process	0.058729	1	27	1771	186	18463	ENSMMUG00000014305,ENSMMUG00000021659,ENSMMUG00000013414,ENSMMUG00000019096,ENSMMUG00000001661,ENSMMUG00000008507,ENSMMUG00000003555,ENSMMUG00000001980,ENSMMUG00000003907,ENSMMUG00000018963,ENSMMUG00000020451,ENSMMUG00000012424,ENSMMUG00000006613,ENSMMUG00000000288,ENSMMUG00000006728,ENSMMUG00000000137,ENSMMUG00000022363,ENSMMUG00000017274,ENSMMUG00000004071,ENSMMUG00000001197,ENSMMUG00000013803,…
GO:0042826	histone deacetylase binding	molecular_function	0.058779	1	15	1771	92	18463	ENSMMUG00000017473,ENSMMUG00000023767,ENSMMUG00000021808,ENSMMUG00000000643,ENSMMUG00000020050,ENSMMUG00000006077,ENSMMUG00000048710,ENSMMUG00000023640,ENSMMUG00000017984,ENSMMUG00000016696,ENSMMUG00000004053,ENSMMUG00000022686,ENSMMUG00000014756,ENSMMUG00000002368,ENSMMUG00000005727
GO:0030263	apoptotic chromosome condensation	biological_process	0.058896	1	2	1771	4	18463	ENSMMUG00000012979,ENSMMUG00000007209
GO:0044327	dendritic spine head	cellular_component	0.058896	1	2	1771	4	18463	ENSMMUG00000007209,ENSMMUG00000014677
GO:0045121	membrane raft	cellular_component	0.058905	1	26	1771	175	18463	ENSMMUG00000011527,ENSMMUG00000021282,ENSMMUG00000004789,ENSMMUG00000013297,ENSMMUG00000018519,ENSMMUG00000014132,ENSMMUG00000013518,ENSMMUG00000001306,ENSMMUG00000005450,ENSMMUG00000015302,ENSMMUG00000047772,ENSMMUG00000020437,ENSMMUG00000004657,ENSMMUG00000020965,ENSMMUG00000005427,ENSMMUG00000000373,ENSMMUG00000019457,ENSMMUG00000021650,ENSMMUG00000045606,ENSMMUG00000045903,ENSMMUG00000014384,…
GO:0051896	regulation of protein kinase B signaling	biological_process	0.058961	1	17	1771	108	18463	ENSMMUG00000039762,ENSMMUG00000022686,ENSMMUG00000004683,ENSMMUG00000021734,ENSMMUG00000022198,ENSMMUG00000002808,ENSMMUG00000000426,ENSMMUG00000002373,ENSMMUG00000001801,ENSMMUG00000012963,ENSMMUG00000002336,ENSMMUG00000042809,ENSMMUG00000007209,ENSMMUG00000002923,ENSMMUG00000013297,ENSMMUG00000018245,ENSMMUG00000014334
GO:0010385	double-stranded methylated DNA binding	molecular_function	0.059011	1	2	1771	4	18463	ENSMMUG00000009050,ENSMMUG00000018025
GO:0044724	single-organism carbohydrate catabolic process	biological_process	0.059041	1	16	1771	115	18463	ENSMMUG00000010686,ENSMMUG00000006077,ENSMMUG00000023454,ENSMMUG00000022604,ENSMMUG00000021765,ENSMMUG00000003905,ENSMMUG00000017100,ENSMMUG00000014384,ENSMMUG00000015971,ENSMMUG00000004598,ENSMMUG00000004173,ENSMMUG00000015302,ENSMMUG00000002045,ENSMMUG00000002427,ENSMMUG00000012952,ENSMMUG00000002653
GO:0021702	cerebellar Purkinje cell differentiation	biological_process	0.059209	1	3	1771	9	18463	ENSMMUG00000003555,ENSMMUG00000042839,ENSMMUG00000021668
GO:0031090	organelle membrane	cellular_component	0.05921	1	189	1771	1701	18463	ENSMMUG00000008507,ENSMMUG00000014535,ENSMMUG00000007209,ENSMMUG00000005217,ENSMMUG00000001403,ENSMMUG00000021803,ENSMMUG00000012746,ENSMMUG00000005119,ENSMMUG00000013414,ENSMMUG00000022555,ENSMMUG00000004931,ENSMMUG00000007309,ENSMMUG00000014727,ENSMMUG00000015038,ENSMMUG00000016096,ENSMMUG00000017963,ENSMMUG00000001623,ENSMMUG00000018961,ENSMMUG00000003056,ENSMMUG00000006542,ENSMMUG00000004286,…
GO:0045666	positive regulation of neuron differentiation	biological_process	0.059227	1	29	1771	199	18463	ENSMMUG00000000507,ENSMMUG00000004639,ENSMMUG00000014305,ENSMMUG00000001404,ENSMMUG00000019159,ENSMMUG00000003074,ENSMMUG00000015453,ENSMMUG00000003128,ENSMMUG00000010934,ENSMMUG00000018237,ENSMMUG00000009022,ENSMMUG00000007676,ENSMMUG00000047685,ENSMMUG00000003715,ENSMMUG00000004843,ENSMMUG00000014658,ENSMMUG00000017450,ENSMMUG00000022198,ENSMMUG00000005507,ENSMMUG00000022891,ENSMMUG00000021825,…
GO:0004553	hydrolase activity, hydrolyzing O-glycosyl compounds	molecular_function	0.059316	1	15	1771	91	18463	ENSMMUG00000041104,ENSMMUG00000015775,ENSMMUG00000020121,ENSMMUG00000017576,ENSMMUG00000005698,ENSMMUG00000039762,ENSMMUG00000010686,ENSMMUG00000043306,ENSMMUG00000023027,ENSMMUG00000008709,ENSMMUG00000003309,ENSMMUG00000044500,ENSMMUG00000008036,ENSMMUG00000006850,ENSMMUG00000008507
GO:0090166	Golgi disassembly	biological_process	0.05932	1	2	1771	4	18463	ENSMMUG00000006582,ENSMMUG00000005280
GO:0015749	monosaccharide transport	biological_process	0.059365	1	13	1771	76	18463	ENSMMUG00000005432,ENSMMUG00000012167,ENSMMUG00000001044,ENSMMUG00000019457,ENSMMUG00000015628,ENSMMUG00000000373,ENSMMUG00000002373,ENSMMUG00000011716,ENSMMUG00000000897,ENSMMUG00000003721,ENSMMUG00000016307,ENSMMUG00000019993,ENSMMUG00000013391
GO:0042054	histone methyltransferase activity	molecular_function	0.05966	1	10	1771	55	18463	ENSMMUG00000023146,ENSMMUG00000006093,ENSMMUG00000014159,ENSMMUG00000031160,ENSMMUG00000011679,ENSMMUG00000003029,ENSMMUG00000009051,ENSMMUG00000003233,ENSMMUG00000004401,ENSMMUG00000019613
GO:0005871	kinesin complex	cellular_component	0.059716	1	10	1771	52	18463	ENSMMUG00000007477,ENSMMUG00000006803,ENSMMUG00000020975,ENSMMUG00000022520,ENSMMUG00000019293,ENSMMUG00000009684,ENSMMUG00000011668,ENSMMUG00000039515,ENSMMUG00000011297,ENSMMUG00000015696
GO:0021517	ventral spinal cord development	biological_process	0.059788	1	7	1771	36	18463	ENSMMUG00000003555,ENSMMUG00000009022,ENSMMUG00000004882,ENSMMUG00000017652,ENSMMUG00000021668,ENSMMUG00000046368,ENSMMUG00000004396
GO:0023057	negative regulation of signaling	biological_process	0.059916	1	109	1771	897	18463	ENSMMUG00000002424,ENSMMUG00000013297,ENSMMUG00000018519,ENSMMUG00000018245,ENSMMUG00000020374,ENSMMUG00000008833,ENSMMUG00000015925,ENSMMUG00000012189,ENSMMUG00000010956,ENSMMUG00000000769,ENSMMUG00000012963,ENSMMUG00000014305,ENSMMUG00000022994,ENSMMUG00000003364,ENSMMUG00000022589,ENSMMUG00000014485,ENSMMUG00000002373,ENSMMUG00000015800,ENSMMUG00000017473,ENSMMUG00000002943,ENSMMUG00000018442,…
GO:0030001	metal ion transport	biological_process	0.060014	1	78	1771	617	18463	ENSMMUG00000002569,ENSMMUG00000007022,ENSMMUG00000008993,ENSMMUG00000004559,ENSMMUG00000041092,ENSMMUG00000021833,ENSMMUG00000004844,ENSMMUG00000001661,ENSMMUG00000017433,ENSMMUG00000007506,ENSMMUG00000021393,ENSMMUG00000002373,ENSMMUG00000013210,ENSMMUG00000013833,ENSMMUG00000007975,ENSMMUG00000006529,ENSMMUG00000021572,ENSMMUG00000000288,ENSMMUG00000017302,ENSMMUG00000041958,ENSMMUG00000003958,…
GO:0008528	G-protein coupled peptide receptor activity	molecular_function	0.060021	1	17	1771	120	18463	ENSMMUG00000004677,ENSMMUG00000014742,ENSMMUG00000007506,ENSMMUG00000020697,ENSMMUG00000004111,ENSMMUG00000002373,ENSMMUG00000009316,ENSMMUG00000017084,ENSMMUG00000043739,ENSMMUG00000016854,ENSMMUG00000019897,ENSMMUG00000006151,ENSMMUG00000013049,ENSMMUG00000018090,ENSMMUG00000039169,ENSMMUG00000018853,ENSMMUG00000045962
GO:0051961	negative regulation of nervous system development	biological_process	0.060156	1	26	1771	183	18463	ENSMMUG00000004396,ENSMMUG00000021825,ENSMMUG00000005507,ENSMMUG00000016919,ENSMMUG00000001817,ENSMMUG00000012145,ENSMMUG00000014384,ENSMMUG00000020117,ENSMMUG00000009132,ENSMMUG00000001404,ENSMMUG00000014305,ENSMMUG00000023382,ENSMMUG00000017652,ENSMMUG00000010080,ENSMMUG00000040289,ENSMMUG00000020144,ENSMMUG00000002336,ENSMMUG00000022395,ENSMMUG00000000507,ENSMMUG00000018872,ENSMMUG00000042839,…
GO:0098590	plasma membrane region	cellular_component	0.060169	1	74	1771	559	18463	ENSMMUG00000016227,ENSMMUG00000007975,ENSMMUG00000009683,ENSMMUG00000019734,ENSMMUG00000018442,ENSMMUG00000008899,ENSMMUG00000023096,ENSMMUG00000012145,ENSMMUG00000001008,ENSMMUG00000002373,ENSMMUG00000014521,ENSMMUG00000018853,ENSMMUG00000001661,ENSMMUG00000032617,ENSMMUG00000008383,ENSMMUG00000013518,ENSMMUG00000017483,ENSMMUG00000013297,ENSMMUG00000016307,ENSMMUG00000020861,ENSMMUG00000002371,…
GO:0005326	neurotransmitter transporter activity	molecular_function	0.060266	1	6	1771	26	18463	ENSMMUG00000012742,ENSMMUG00000010935,ENSMMUG00000015158,ENSMMUG00000005016,ENSMMUG00000021544,ENSMMUG00000011559
GO:0033344	cholesterol efflux	biological_process	0.060275	1	7	1771	35	18463	ENSMMUG00000043527,ENSMMUG00000020374,ENSMMUG00000023418,ENSMMUG00000014305,ENSMMUG00000021282,ENSMMUG00000003357,ENSMMUG00000013799
GO:0032792	negative regulation of CREB transcription factor activity	biological_process	0.060525	1	2	1771	4	18463	ENSMMUG00000015690,ENSMMUG00000020050
GO:0030554	adenyl nucleotide binding	molecular_function	0.060533	1	161	1771	1355	18463	ENSMMUG00000018672,ENSMMUG00000011418,ENSMMUG00000000117,ENSMMUG00000023293,ENSMMUG00000003304,ENSMMUG00000002211,ENSMMUG00000012424,ENSMMUG00000015696,ENSMMUG00000023364,ENSMMUG00000045077,ENSMMUG00000023755,ENSMMUG00000001748,ENSMMUG00000023286,ENSMMUG00000019159,ENSMMUG00000015302,ENSMMUG00000001549,ENSMMUG00000014434,ENSMMUG00000000029,ENSMMUG00000018141,ENSMMUG00000017103,ENSMMUG00000016757,…
GO:0044829	positive regulation by host of viral genome replication	biological_process	0.060566	1	2	1771	4	18463	ENSMMUG00000045241,ENSMMUG00000004696
GO:2000369	regulation of clathrin-mediated endocytosis	biological_process	0.060713	1	3	1771	9	18463	ENSMMUG00000015221,ENSMMUG00000012239,ENSMMUG00000000972
GO:0003872	6-phosphofructokinase activity	molecular_function	0.060807	1	2	1771	4	18463	ENSMMUG00000004173,ENSMMUG00000002045
GO:0005945	6-phosphofructokinase complex	cellular_component	0.060807	1	2	1771	4	18463	ENSMMUG00000002045,ENSMMUG00000004173
GO:0030130	clathrin coat of trans-Golgi network vesicle	cellular_component	0.060912	1	3	1771	9	18463	ENSMMUG00000004144,ENSMMUG00000001273,ENSMMUG00000005432
GO:1901698	response to nitrogen compound	biological_process	0.060944	1	67	1771	537	18463	ENSMMUG00000010453,ENSMMUG00000021808,ENSMMUG00000014384,ENSMMUG00000018961,ENSMMUG00000010705,ENSMMUG00000018025,ENSMMUG00000017690,ENSMMUG00000007209,ENSMMUG00000003138,ENSMMUG00000004108,ENSMMUG00000044603,ENSMMUG00000041696,ENSMMUG00000016555,ENSMMUG00000000289,ENSMMUG00000000217,ENSMMUG00000011679,ENSMMUG00000010451,ENSMMUG00000005736,ENSMMUG00000000261,ENSMMUG00000037663,ENSMMUG00000010164,…
GO:0034312	diol biosynthetic process	biological_process	0.061209	1	3	1771	9	18463	ENSMMUG00000022159,ENSMMUG00000008507,ENSMMUG00000005698
GO:0046512	sphingosine biosynthetic process	biological_process	0.061209	1	3	1771	9	18463	ENSMMUG00000008507,ENSMMUG00000005698,ENSMMUG00000022159
GO:0006473	protein acetylation	biological_process	0.06122	1	25	1771	169	18463	ENSMMUG00000014756,ENSMMUG00000002030,ENSMMUG00000009014,ENSMMUG00000004129,ENSMMUG00000003721,ENSMMUG00000014159,ENSMMUG00000015606,ENSMMUG00000015335,ENSMMUG00000005738,ENSMMUG00000005377,ENSMMUG00000015800,ENSMMUG00000046848,ENSMMUG00000003493,ENSMMUG00000008323,ENSMMUG00000006116,ENSMMUG00000012451,ENSMMUG00000003915,ENSMMUG00000022159,ENSMMUG00000005663,ENSMMUG00000048630,ENSMMUG00000016985,…
GO:0007076	mitotic chromosome condensation	biological_process	0.061241	1	4	1771	14	18463	ENSMMUG00000018677,ENSMMUG00000001763,ENSMMUG00000017984,ENSMMUG00000010543
GO:1902936	phosphatidylinositol bisphosphate binding	molecular_function	0.061247	1	14	1771	81	18463	ENSMMUG00000014051,ENSMMUG00000012145,ENSMMUG00000015221,ENSMMUG00000001044,ENSMMUG00000047685,ENSMMUG00000046831,ENSMMUG00000009195,ENSMMUG00000007309,ENSMMUG00000007586,ENSMMUG00000010102,ENSMMUG00000023515,ENSMMUG00000021803,ENSMMUG00000041876,ENSMMUG00000018165
GO:0015629	actin cytoskeleton	cellular_component	0.061271	1	55	1771	421	18463	ENSMMUG00000015512,ENSMMUG00000048265,ENSMMUG00000046631,ENSMMUG00000014723,ENSMMUG00000007142,ENSMMUG00000015774,ENSMMUG00000010102,ENSMMUG00000023390,ENSMMUG00000020274,ENSMMUG00000004282,ENSMMUG00000002371,ENSMMUG00000008053,ENSMMUG00000022891,ENSMMUG00000012486,ENSMMUG00000011251,ENSMMUG00000006715,ENSMMUG00000015221,ENSMMUG00000005488,ENSMMUG00000000373,ENSMMUG00000023163,ENSMMUG00000015407,…
GO:0051539	4 iron, 4 sulfur cluster binding	molecular_function	0.061401	1	7	1771	35	18463	ENSMMUG00000021315,ENSMMUG00000021525,ENSMMUG00000018597,ENSMMUG00000018526,ENSMMUG00000002807,ENSMMUG00000008470,ENSMMUG00000006455
GO:0003144	embryonic heart tube formation	biological_process	0.061411	1	1	1771	1	18463	ENSMMUG00000010621
GO:0031345	negative regulation of cell projection organization	biological_process	0.061422	1	17	1771	105	18463	ENSMMUG00000040289,ENSMMUG00000023382,ENSMMUG00000022395,ENSMMUG00000000507,ENSMMUG00000020144,ENSMMUG00000002336,ENSMMUG00000014305,ENSMMUG00000006894,ENSMMUG00000046616,ENSMMUG00000010337,ENSMMUG00000018872,ENSMMUG00000005507,ENSMMUG00000016919,ENSMMUG00000021825,ENSMMUG00000015434,ENSMMUG00000020117,ENSMMUG00000012145
GO:1902110	positive regulation of mitochondrial membrane permeability involved in apoptotic process	biological_process	0.061431	1	5	1771	21	18463	ENSMMUG00000003907,ENSMMUG00000022010,ENSMMUG00000004464,ENSMMUG00000044581,ENSMMUG00000015221
GO:1903026	negative regulation of RNA polymerase II regulatory region sequence-specific DNA binding	biological_process	0.061512	1	2	1771	5	18463	ENSMMUG00000005663,ENSMMUG00000010621
GO:0051766	inositol trisphosphate kinase activity	molecular_function	0.061671	1	2	1771	4	18463	ENSMMUG00000017706,ENSMMUG00000008642
GO:0050764	regulation of phagocytosis	biological_process	0.061688	1	10	1771	56	18463	ENSMMUG00000014325,ENSMMUG00000001748,ENSMMUG00000000108,ENSMMUG00000006151,ENSMMUG00000018474,ENSMMUG00000008130,ENSMMUG00000028948,ENSMMUG00000014434,ENSMMUG00000037684,ENSMMUG00000007972
GO:2000846	regulation of corticosteroid hormone secretion	biological_process	0.061829	1	3	1771	10	18463	ENSMMUG00000002453,ENSMMUG00000004108,ENSMMUG00000021808
GO:0090493	catecholamine uptake	biological_process	0.062033	1	3	1771	9	18463	ENSMMUG00000001187,ENSMMUG00000014334,ENSMMUG00000018963
GO:0061168	regulation of hair follicle placode formation	biological_process	0.062072	1	1	1771	1	18463	ENSMMUG00000020794
GO:0061170	negative regulation of hair follicle placode formation	biological_process	0.062072	1	1	1771	1	18463	ENSMMUG00000020794
GO:0048732	gland development	biological_process	0.062339	1	37	1771	271	18463	ENSMMUG00000011659,ENSMMUG00000009132,ENSMMUG00000005698,ENSMMUG00000004844,ENSMMUG00000004053,ENSMMUG00000012963,ENSMMUG00000014334,ENSMMUG00000023146,ENSMMUG00000015362,ENSMMUG00000018245,ENSMMUG00000006579,ENSMMUG00000011578,ENSMMUG00000001306,ENSMMUG00000002569,ENSMMUG00000012811,ENSMMUG00000013475,ENSMMUG00000004071,ENSMMUG00000022198,ENSMMUG00000004683,ENSMMUG00000001837,ENSMMUG00000008381,…
GO:0005922	connexon complex	cellular_component	0.062732	1	4	1771	20	18463	ENSMMUG00000001860,ENSMMUG00000022677,ENSMMUG00000000669,ENSMMUG00000023086
GO:0010181	FMN binding	molecular_function	0.062795	1	4	1771	14	18463	ENSMMUG00000021841,ENSMMUG00000018107,ENSMMUG00000020437,ENSMMUG00000018526
GO:0000988	transcription factor activity, protein binding	molecular_function	0.063003	1	51	1771	401	18463	ENSMMUG00000014599,ENSMMUG00000007169,ENSMMUG00000002368,ENSMMUG00000002562,ENSMMUG00000003915,ENSMMUG00000044736,ENSMMUG00000021795,ENSMMUG00000005663,ENSMMUG00000017906,ENSMMUG00000002991,ENSMMUG00000019839,ENSMMUG00000006727,ENSMMUG00000008281,ENSMMUG00000022859,ENSMMUG00000018504,ENSMMUG00000039765,ENSMMUG00000014756,ENSMMUG00000004401,ENSMMUG00000008655,ENSMMUG00000015279,ENSMMUG00000015558,…
GO:0045945	positive regulation of transcription from RNA polymerase III promoter	biological_process	0.063046	1	3	1771	9	18463	ENSMMUG00000011437,ENSMMUG00000006761,ENSMMUG00000013671
GO:0022607	cellular component assembly	biological_process	0.063231	1	242	1771	2242	18463	ENSMMUG00000000262,ENSMMUG00000044257,ENSMMUG00000015558,ENSMMUG00000022967,ENSMMUG00000031282,ENSMMUG00000006442,ENSMMUG00000000373,ENSMMUG00000014051,ENSMMUG00000006931,ENSMMUG00000007381,ENSMMUG00000002868,ENSMMUG00000016983,ENSMMUG00000020703,ENSMMUG00000003298,ENSMMUG00000012952,ENSMMUG00000003907,ENSMMUG00000017906,ENSMMUG00000002699,ENSMMUG00000022297,ENSMMUG00000012608,ENSMMUG00000000388,…
GO:0032456	endocytic recycling	biological_process	0.063337	1	8	1771	40	18463	ENSMMUG00000008288,ENSMMUG00000008127,ENSMMUG00000017586,ENSMMUG00000046831,ENSMMUG00000003864,ENSMMUG00000000613,ENSMMUG00000014618,ENSMMUG00000018772
GO:0005227	calcium activated cation channel activity	molecular_function	0.063415	1	6	1771	26	18463	ENSMMUG00000032213,ENSMMUG00000004844,ENSMMUG00000016230,ENSMMUG00000005785,ENSMMUG00000001092,ENSMMUG00000019734
GO:0010857	calcium-dependent protein kinase activity	molecular_function	0.063431	1	3	1771	9	18463	ENSMMUG00000011563,ENSMMUG00000011265,ENSMMUG00000023567
GO:0071467	cellular response to pH	biological_process	0.063433	1	4	1771	15	18463	ENSMMUG00000020121,ENSMMUG00000002961,ENSMMUG00000022390,ENSMMUG00000006529
GO:0045687	positive regulation of glial cell differentiation	biological_process	0.063476	1	5	1771	21	18463	ENSMMUG00000020415,ENSMMUG00000017274,ENSMMUG00000048630,ENSMMUG00000017652,ENSMMUG00000000376
GO:0008306	associative learning	biological_process	0.063508	1	10	1771	54	18463	ENSMMUG00000011506,ENSMMUG00000014384,ENSMMUG00000014334,ENSMMUG00000011970,ENSMMUG00000015155,ENSMMUG00000002965,ENSMMUG00000006529,ENSMMUG00000001404,ENSMMUG00000014618,ENSMMUG00000001661
GO:0021952	central nervous system projection neuron axonogenesis	biological_process	0.06352	1	6	1771	26	18463	ENSMMUG00000023382,ENSMMUG00000008443,ENSMMUG00000003304,ENSMMUG00000023767,ENSMMUG00000004843,ENSMMUG00000014658
GO:0031491	nucleosome binding	molecular_function	0.063583	1	9	1771	68	18463	ENSMMUG00000020992,ENSMMUG00000003043,ENSMMUG00000015934,ENSMMUG00000043098,ENSMMUG00000015000,ENSMMUG00000010649,ENSMMUG00000015800,ENSMMUG00000010623,ENSMMUG00000022159
GO:0046513	ceramide biosynthetic process	biological_process	0.063682	1	8	1771	42	18463	ENSMMUG00000002124,ENSMMUG00000008507,ENSMMUG00000005397,ENSMMUG00000022159,ENSMMUG00000004586,ENSMMUG00000008381,ENSMMUG00000011178,ENSMMUG00000018686
GO:0006590	thyroid hormone generation	biological_process	0.063775	1	3	1771	10	18463	ENSMMUG00000011578,ENSMMUG00000009132,ENSMMUG00000004844
GO:0098781	ncRNA transcription	biological_process	0.063802	1	7	1771	33	18463	ENSMMUG00000011277,ENSMMUG00000004642,ENSMMUG00000013671,ENSMMUG00000016952,ENSMMUG00000002010,ENSMMUG00000015774,ENSMMUG00000045903
GO:0007005	mitochondrion organization	biological_process	0.063982	1	52	1771	442	18463	ENSMMUG00000018359,ENSMMUG00000020191,ENSMMUG00000002197,ENSMMUG00000015051,ENSMMUG00000018020,ENSMMUG00000041958,ENSMMUG00000007944,ENSMMUG00000004464,ENSMMUG00000013833,ENSMMUG00000019548,ENSMMUG00000001044,ENSMMUG00000011765,ENSMMUG00000019993,ENSMMUG00000001549,ENSMMUG00000013533,ENSMMUG00000004481,ENSMMUG00000003973,ENSMMUG00000012963,ENSMMUG00000011526,ENSMMUG00000047645,ENSMMUG00000010823,…
GO:0031065	positive regulation of histone deacetylation	biological_process	0.064018	1	4	1771	14	18463	ENSMMUG00000017984,ENSMMUG00000004053,ENSMMUG00000008323,ENSMMUG00000002797
GO:0043967	histone H4 acetylation	biological_process	0.064035	1	11	1771	60	18463	ENSMMUG00000014159,ENSMMUG00000016985,ENSMMUG00000019839,ENSMMUG00000015606,ENSMMUG00000005377,ENSMMUG00000014756,ENSMMUG00000008323,ENSMMUG00000002030,ENSMMUG00000003915,ENSMMUG00000012451,ENSMMUG00000004129
GO:1901984	negative regulation of protein acetylation	biological_process	0.064066	1	4	1771	15	18463	ENSMMUG00000008323,ENSMMUG00000015606,ENSMMUG00000015800,ENSMMUG00000003721
GO:2000757	negative regulation of peptidyl-lysine acetylation	biological_process	0.064066	1	4	1771	15	18463	ENSMMUG00000008323,ENSMMUG00000015606,ENSMMUG00000003721,ENSMMUG00000015800
GO:0032770	positive regulation of monooxygenase activity	biological_process	0.064135	1	4	1771	15	18463	ENSMMUG00000018963,ENSMMUG00000001044,ENSMMUG00000014305,ENSMMUG00000019159
GO:0046627	negative regulation of insulin receptor signaling pathway	biological_process	0.064238	1	5	1771	22	18463	ENSMMUG00000016276,ENSMMUG00000010956,ENSMMUG00000002373,ENSMMUG00000016555,ENSMMUG00000002808
GO:0030099	myeloid cell differentiation	biological_process	0.064279	1	36	1771	268	18463	ENSMMUG00000020415,ENSMMUG00000015056,ENSMMUG00000040385,ENSMMUG00000019297,ENSMMUG00000010886,ENSMMUG00000000108,ENSMMUG00000048630,ENSMMUG00000044603,ENSMMUG00000002030,ENSMMUG00000001313,ENSMMUG00000017100,ENSMMUG00000014384,ENSMMUG00000012486,ENSMMUG00000016733,ENSMMUG00000001649,ENSMMUG00000019159,ENSMMUG00000009132,ENSMMUG00000002923,ENSMMUG00000012811,ENSMMUG00000020374,ENSMMUG00000002569,…
GO:0044257	cellular protein catabolic process	biological_process	0.064402	1	82	1771	689	18463	ENSMMUG00000013414,ENSMMUG00000016231,ENSMMUG00000040385,ENSMMUG00000018758,ENSMMUG00000014564,ENSMMUG00000008507,ENSMMUG00000020382,ENSMMUG00000006582,ENSMMUG00000014132,ENSMMUG00000005217,ENSMMUG00000006728,ENSMMUG00000003149,ENSMMUG00000002149,ENSMMUG00000008921,ENSMMUG00000005729,ENSMMUG00000001623,ENSMMUG00000017344,ENSMMUG00000005218,ENSMMUG00000049219,ENSMMUG00000019159,ENSMMUG00000045908,…
GO:0042809	vitamin D receptor binding	molecular_function	0.064706	1	2	1771	4	18463	ENSMMUG00000002554,ENSMMUG00000009132
GO:0040020	regulation of meiotic nuclear division	biological_process	0.064844	1	5	1771	21	18463	ENSMMUG00000023640,ENSMMUG00000003149,ENSMMUG00000014438,ENSMMUG00000018325,ENSMMUG00000048630
GO:0055088	lipid homeostasis	biological_process	0.064866	1	15	1771	94	18463	ENSMMUG00000000642,ENSMMUG00000023418,ENSMMUG00000014172,ENSMMUG00000000685,ENSMMUG00000021282,ENSMMUG00000005736,ENSMMUG00000004586,ENSMMUG00000037663,ENSMMUG00000003611,ENSMMUG00000012746,ENSMMUG00000014305,ENSMMUG00000016188,ENSMMUG00000009337,ENSMMUG00000003357,ENSMMUG00000019993
GO:0007229	integrin-mediated signaling pathway	biological_process	0.064887	1	14	1771	84	18463	ENSMMUG00000014434,ENSMMUG00000002630,ENSMMUG00000002336,ENSMMUG00000012939,ENSMMUG00000021825,ENSMMUG00000019159,ENSMMUG00000009195,ENSMMUG00000042155,ENSMMUG00000001748,ENSMMUG00000003755,ENSMMUG00000004179,ENSMMUG00000019314,ENSMMUG00000009156,ENSMMUG00000015694
GO:1901387	positive regulation of voltage-gated calcium channel activity	biological_process	0.064922	1	2	1771	4	18463	ENSMMUG00000000296,ENSMMUG00000021787
GO:0009792	embryo development ending in birth or egg hatching	biological_process	0.064992	1	60	1771	472	18463	ENSMMUG00000009014,ENSMMUG00000004982,ENSMMUG00000003584,ENSMMUG00000014530,ENSMMUG00000003005,ENSMMUG00000014756,ENSMMUG00000012103,ENSMMUG00000006973,ENSMMUG00000012486,ENSMMUG00000004918,ENSMMUG00000008331,ENSMMUG00000011526,ENSMMUG00000005218,ENSMMUG00000008338,ENSMMUG00000002878,ENSMMUG00000021668,ENSMMUG00000015453,ENSMMUG00000020437,ENSMMUG00000011437,ENSMMUG00000011614,ENSMMUG00000010080,…
GO:0019538	protein metabolic process	biological_process	0.064996	1	534	1771	5280	18463	ENSMMUG00000016874,ENSMMUG00000020451,ENSMMUG00000004539,ENSMMUG00000014131,ENSMMUG00000004756,ENSMMUG00000015606,ENSMMUG00000002909,ENSMMUG00000010315,ENSMMUG00000014305,ENSMMUG00000015756,ENSMMUG00000009132,ENSMMUG00000011474,ENSMMUG00000018384,ENSMMUG00000018245,ENSMMUG00000013895,ENSMMUG00000006093,ENSMMUG00000011527,ENSMMUG00000020406,ENSMMUG00000005294,ENSMMUG00000002569,ENSMMUG00000001197,…
GO:0070943	neutrophil mediated killing of symbiont cell	biological_process	0.064997	1	2	1771	5	18463	ENSMMUG00000004413,ENSMMUG00000028948
GO:0051371	muscle alpha-actinin binding	molecular_function	0.065238	1	5	1771	21	18463	ENSMMUG00000019892,ENSMMUG00000018520,ENSMMUG00000003146,ENSMMUG00000006715,ENSMMUG00000015407
GO:0001101	response to acid chemical	biological_process	0.065359	1	22	1771	150	18463	ENSMMUG00000001044,ENSMMUG00000003138,ENSMMUG00000021282,ENSMMUG00000047685,ENSMMUG00000004591,ENSMMUG00000037580,ENSMMUG00000009013,ENSMMUG00000003611,ENSMMUG00000010956,ENSMMUG00000015453,ENSMMUG00000006253,ENSMMUG00000018367,ENSMMUG00000019159,ENSMMUG00000019993,ENSMMUG00000000180,ENSMMUG00000010453,ENSMMUG00000012486,ENSMMUG00000018961,ENSMMUG00000017622,ENSMMUG00000012141,ENSMMUG00000017984,…
GO:0090150	establishment of protein localization to membrane	biological_process	0.065442	1	22	1771	154	18463	ENSMMUG00000044165,ENSMMUG00000015545,ENSMMUG00000000169,ENSMMUG00000002371,ENSMMUG00000018359,ENSMMUG00000001623,ENSMMUG00000006442,ENSMMUG00000013955,ENSMMUG00000015267,ENSMMUG00000002373,ENSMMUG00000007265,ENSMMUG00000007586,ENSMMUG00000044581,ENSMMUG00000008878,ENSMMUG00000004931,ENSMMUG00000021659,ENSMMUG00000001157,ENSMMUG00000018102,ENSMMUG00000039447,ENSMMUG00000015019,ENSMMUG00000005217,…
[truncated: 9,030 more rows]
