# Supplementary material for: MicroRNA Profile of MA-104 Cell Line Associated With the Pathogenesis of Bovine Rotavirus Strain Circulated in Chinese Calves
Source: Front Microbiol. 2022 Apr 11;13:854348. doi: 10.3389/fmicb.2022.854348 (PMC9062783; doi:10.3389/fmicb.2022.854348)
Supplement: Supplementary file 2 [file Data_Sheet_2.ZIP › Supplementary tables/Table S7a-S7f/Table S7d.DEG_GO_enrichment_result.xls]

## Sheet: G24vsH24.DEG_GO_enrichment_resu
GO_accession	Description	Term_type	Over_represented_pValue	Corrected_pValue	DEG_item	DEG_list	Bg_item	Bg_list	Gene_names			Supplementary Table S7d. Enriched GO analysis of the target mRNAs of the DE miRNAs in Infected versus Control group (24hpi)
GO:0030220	platelet formation	biological_process	1.8867e-05	0.1831	6	795	14	18463	ENSMMUG00000015694,ENSMMUG00000010767,ENSMMUG00000006101,ENSMMUG00000000033,ENSMMUG00000016669,ENSMMUG00000016464
GO:0036344	platelet morphogenesis	biological_process	1.8867e-05	0.1831	6	795	14	18463	ENSMMUG00000016464,ENSMMUG00000016669,ENSMMUG00000000033,ENSMMUG00000006101,ENSMMUG00000010767,ENSMMUG00000015694
GO:0061517	macrophage proliferation	biological_process	8.71e-05	0.42263	4	795	6	18463	ENSMMUG00000020415,ENSMMUG00000021516,ENSMMUG00000000426,ENSMMUG00000002680
GO:0061518	microglial cell proliferation	biological_process	8.71e-05	0.42263	4	795	6	18463	ENSMMUG00000020415,ENSMMUG00000002680,ENSMMUG00000021516,ENSMMUG00000000426
GO:0009298	GDP-mannose biosynthetic process	biological_process	0.00032201	0.99999	3	795	4	18463	ENSMMUG00000022714,ENSMMUG00000001853,ENSMMUG00000005227
GO:0051179	localization	biological_process	0.0003418	0.99999	267	795	4827	18463	ENSMMUG00000009674,ENSMMUG00000003292,ENSMMUG00000000617,ENSMMUG00000018907,ENSMMUG00000019564,ENSMMUG00000021053,ENSMMUG00000012069,ENSMMUG00000008091,ENSMMUG00000037684,ENSMMUG00000006931,ENSMMUG00000023418,ENSMMUG00000022198,ENSMMUG00000022714,ENSMMUG00000013718,ENSMMUG00000005307,ENSMMUG00000021786,ENSMMUG00000002149,ENSMMUG00000006582,ENSMMUG00000020393,ENSMMUG00000012681,ENSMMUG00000002680,…
GO:1903719	regulation of I-kappaB phosphorylation	biological_process	0.00046092	0.99999	3	795	4	18463	ENSMMUG00000000426,ENSMMUG00000011527,ENSMMUG00000001044
GO:1903721	positive regulation of I-kappaB phosphorylation	biological_process	0.00046092	0.99999	3	795	4	18463	ENSMMUG00000011527,ENSMMUG00000001044,ENSMMUG00000000426
GO:0007252	I-kappaB phosphorylation	biological_process	0.0004637	0.99999	5	795	14	18463	ENSMMUG00000011527,ENSMMUG00000001044,ENSMMUG00000000426,ENSMMUG00000004639,ENSMMUG00000008351
GO:0008238	exopeptidase activity	molecular_function	0.00057387	1	13	795	92	18463	ENSMMUG00000004844,ENSMMUG00000015625,ENSMMUG00000023009,ENSMMUG00000009960,ENSMMUG00000031207,ENSMMUG00000017931,ENSMMUG00000019377,ENSMMUG00000010067,ENSMMUG00000014983,ENSMMUG00000013665,ENSMMUG00000010006,ENSMMUG00000003012,ENSMMUG00000011474
GO:0030054	cell junction	cellular_component	0.00077185	1	46	795	578	18463	ENSMMUG00000002630,ENSMMUG00000019016,ENSMMUG00000000715,ENSMMUG00000006268,ENSMMUG00000003525,ENSMMUG00000023086,ENSMMUG00000043581,ENSMMUG00000022888,ENSMMUG00000006101,ENSMMUG00000003094,ENSMMUG00000021442,ENSMMUG00000010767,ENSMMUG00000000001,ENSMMUG00000019096,ENSMMUG00000043227,ENSMMUG00000019438,ENSMMUG00000006009,ENSMMUG00000015696,ENSMMUG00000017971,ENSMMUG00000043281,ENSMMUG00000001044,…
GO:0009653	anatomical structure morphogenesis	biological_process	0.00082308	1	132	795	2128	18463	ENSMMUG00000012028,ENSMMUG00000003379,ENSMMUG00000010895,ENSMMUG00000016464,ENSMMUG00000017936,ENSMMUG00000004639,ENSMMUG00000018726,ENSMMUG00000003864,ENSMMUG00000006101,ENSMMUG00000000521,ENSMMUG00000017202,ENSMMUG00000015922,ENSMMUG00000012094,ENSMMUG00000006421,ENSMMUG00000002772,ENSMMUG00000000779,ENSMMUG00000019016,ENSMMUG00000000715,ENSMMUG00000000033,ENSMMUG00000009198,ENSMMUG00000008443,…
GO:0048646	anatomical structure formation involved in morphogenesis	biological_process	0.0012143	1	62	795	881	18463	ENSMMUG00000007375,ENSMMUG00000007052,ENSMMUG00000006101,ENSMMUG00000046655,ENSMMUG00000005063,ENSMMUG00000014603,ENSMMUG00000017202,ENSMMUG00000010767,ENSMMUG00000042809,ENSMMUG00000003005,ENSMMUG00000012310,ENSMMUG00000003902,ENSMMUG00000008833,ENSMMUG00000002772,ENSMMUG00000010783,ENSMMUG00000013665,ENSMMUG00000012486,ENSMMUG00000015694,ENSMMUG00000016464,ENSMMUG00000008692,ENSMMUG00000001044,…
GO:0014020	primary neural tube formation	biological_process	0.0012477	1	11	795	77	18463	ENSMMUG00000012486,ENSMMUG00000002772,ENSMMUG00000004396,ENSMMUG00000017381,ENSMMUG00000011332,ENSMMUG00000006731,ENSMMUG00000022938,ENSMMUG00000045584,ENSMMUG00000010455,ENSMMUG00000014756,ENSMMUG00000014791
GO:0044767	single-organism developmental process	biological_process	0.001263	1	234	795	4191	18463	ENSMMUG00000021447,ENSMMUG00000013538,ENSMMUG00000021293,ENSMMUG00000002909,ENSMMUG00000014398,ENSMMUG00000044817,ENSMMUG00000003783,ENSMMUG00000021516,ENSMMUG00000016616,ENSMMUG00000023550,ENSMMUG00000005232,ENSMMUG00000006455,ENSMMUG00000021576,ENSMMUG00000001420,ENSMMUG00000018340,ENSMMUG00000000378,ENSMMUG00000009278,ENSMMUG00000022373,ENSMMUG00000014026,ENSMMUG00000011976,ENSMMUG00000020583,…
GO:0032502	developmental process	biological_process	0.0013316	1	236	795	4239	18463	ENSMMUG00000012305,ENSMMUG00000004539,ENSMMUG00000001920,ENSMMUG00000015565,ENSMMUG00000019870,ENSMMUG00000008351,ENSMMUG00000019072,ENSMMUG00000011191,ENSMMUG00000014625,ENSMMUG00000003533,ENSMMUG00000002690,ENSMMUG00000000229,ENSMMUG00000007375,ENSMMUG00000001427,ENSMMUG00000019096,ENSMMUG00000048344,ENSMMUG00000000001,ENSMMUG00000013943,ENSMMUG00000046655,ENSMMUG00000046222,ENSMMUG00000019605,…
GO:0006928	movement of cell or subcellular component	biological_process	0.0013688	1	94	795	1470	18463	ENSMMUG00000016323,ENSMMUG00000007375,ENSMMUG00000001427,ENSMMUG00000010767,ENSMMUG00000048344,ENSMMUG00000002573,ENSMMUG00000019605,ENSMMUG00000013400,ENSMMUG00000021096,ENSMMUG00000013665,ENSMMUG00000002433,ENSMMUG00000014334,ENSMMUG00000048207,ENSMMUG00000002680,ENSMMUG00000005921,ENSMMUG00000006268,ENSMMUG00000001044,ENSMMUG00000042839,ENSMMUG00000023060,ENSMMUG00000016329,ENSMMUG00000010455,…
GO:0043005	neuron projection	cellular_component	0.0014565	1	50	795	667	18463	ENSMMUG00000012094,ENSMMUG00000002433,ENSMMUG00000014334,ENSMMUG00000048207,ENSMMUG00000003236,ENSMMUG00000007375,ENSMMUG00000018299,ENSMMUG00000001427,ENSMMUG00000021442,ENSMMUG00000048344,ENSMMUG00000005063,ENSMMUG00000023096,ENSMMUG00000012005,ENSMMUG00000016669,ENSMMUG00000010272,ENSMMUG00000008885,ENSMMUG00000012305,ENSMMUG00000010895,ENSMMUG00000003379,ENSMMUG00000019339,ENSMMUG00000017936,…
GO:0042995	cell projection	cellular_component	0.0015765	1	88	795	1317	18463	ENSMMUG00000012305,ENSMMUG00000001044,ENSMMUG00000008416,ENSMMUG00000022938,ENSMMUG00000008423,ENSMMUG00000004539,ENSMMUG00000023060,ENSMMUG00000015768,ENSMMUG00000016669,ENSMMUG00000023096,ENSMMUG00000010272,ENSMMUG00000007375,ENSMMUG00000014723,ENSMMUG00000018299,ENSMMUG00000013943,ENSMMUG00000001427,ENSMMUG00000021442,ENSMMUG00000048344,ENSMMUG00000010767,ENSMMUG00000000872,ENSMMUG00000021096,…
GO:0019673	GDP-mannose metabolic process	biological_process	0.0016128	1	3	795	6	18463	ENSMMUG00000005227,ENSMMUG00000022714,ENSMMUG00000001853
GO:0043217	myelin maintenance	biological_process	0.0017129	1	4	795	11	18463	ENSMMUG00000001044,ENSMMUG00000010200,ENSMMUG00000008381,ENSMMUG00000021516
GO:0014072	response to isoquinoline alkaloid	biological_process	0.001749	1	4	795	11	18463	ENSMMUG00000001405,ENSMMUG00000014334,ENSMMUG00000001661,ENSMMUG00000020061
GO:0043278	response to morphine	biological_process	0.001749	1	4	795	11	18463	ENSMMUG00000001405,ENSMMUG00000014334,ENSMMUG00000001661,ENSMMUG00000020061
GO:0044699	single-organism process	biological_process	0.0017551	1	575	795	11925	18463	ENSMMUG00000003236,ENSMMUG00000015922,ENSMMUG00000043227,ENSMMUG00000002630,ENSMMUG00000006362,ENSMMUG00000011604,ENSMMUG00000021055,ENSMMUG00000006421,ENSMMUG00000014409,ENSMMUG00000017936,ENSMMUG00000012028,ENSMMUG00000012005,ENSMMUG00000022207,ENSMMUG00000045966,ENSMMUG00000007117,ENSMMUG00000012008,ENSMMUG00000015931,ENSMMUG00000012523,ENSMMUG00000013507,ENSMMUG00000001187,ENSMMUG00000010715,…
GO:0048731	system development	biological_process	0.0019915	1	181	795	3169	18463	ENSMMUG00000016669,ENSMMUG00000017381,ENSMMUG00000016212,ENSMMUG00000001044,ENSMMUG00000046368,ENSMMUG00000021249,ENSMMUG00000008462,ENSMMUG00000022938,ENSMMUG00000010455,ENSMMUG00000042839,ENSMMUG00000020144,ENSMMUG00000012310,ENSMMUG00000015155,ENSMMUG00000003005,ENSMMUG00000014334,ENSMMUG00000002680,ENSMMUG00000009916,ENSMMUG00000002433,ENSMMUG00000016893,ENSMMUG00000017100,ENSMMUG00000008742,…
GO:0007275	multicellular organismal development	biological_process	0.0020063	1	194	795	3428	18463	ENSMMUG00000008299,ENSMMUG00000039515,ENSMMUG00000037622,ENSMMUG00000015362,ENSMMUG00000009787,ENSMMUG00000048864,ENSMMUG00000009062,ENSMMUG00000006089,ENSMMUG00000014151,ENSMMUG00000000033,ENSMMUG00000009198,ENSMMUG00000008443,ENSMMUG00000011209,ENSMMUG00000003721,ENSMMUG00000015925,ENSMMUG00000011910,ENSMMUG00000011211,ENSMMUG00000010715,ENSMMUG00000017475,ENSMMUG00000011332,ENSMMUG00000007117,…
GO:0044763	single-organism cellular process	biological_process	0.0020597	1	524	795	10747	18463	ENSMMUG00000016027,ENSMMUG00000022010,ENSMMUG00000017711,ENSMMUG00000022163,ENSMMUG00000006559,ENSMMUG00000001563,ENSMMUG00000000785,ENSMMUG00000005129,ENSMMUG00000021837,ENSMMUG00000013053,ENSMMUG00000019174,ENSMMUG00000016709,ENSMMUG00000016838,ENSMMUG00000041916,ENSMMUG00000021328,ENSMMUG00000005698,ENSMMUG00000005063,ENSMMUG00000017252,ENSMMUG00000014603,ENSMMUG00000005666,ENSMMUG00000006455,…
GO:0097458	neuron part	cellular_component	0.0020994	1	64	795	914	18463	ENSMMUG00000020061,ENSMMUG00000021059,ENSMMUG00000004844,ENSMMUG00000006931,ENSMMUG00000021578,ENSMMUG00000031977,ENSMMUG00000018986,ENSMMUG00000001776,ENSMMUG00000017617,ENSMMUG00000000617,ENSMMUG00000014408,ENSMMUG00000006613,ENSMMUG00000006923,ENSMMUG00000031357,ENSMMUG00000001661,ENSMMUG00000008837,ENSMMUG00000018670,ENSMMUG00000022714,ENSMMUG00000011009,ENSMMUG00000018299,ENSMMUG00000013028,…
GO:0001841	neural tube formation	biological_process	0.0021093	1	11	795	83	18463	ENSMMUG00000014791,ENSMMUG00000014756,ENSMMUG00000006731,ENSMMUG00000010455,ENSMMUG00000045584,ENSMMUG00000022938,ENSMMUG00000012486,ENSMMUG00000004396,ENSMMUG00000017381,ENSMMUG00000011332,ENSMMUG00000002772
GO:0005856	cytoskeleton	cellular_component	0.0021665	1	98	795	1572	18463	ENSMMUG00000004282,ENSMMUG00000023550,ENSMMUG00000044817,ENSMMUG00000013507,ENSMMUG00000012635,ENSMMUG00000001187,ENSMMUG00000021516,ENSMMUG00000018520,ENSMMUG00000012523,ENSMMUG00000011211,ENSMMUG00000011332,ENSMMUG00000017480,ENSMMUG00000002468,ENSMMUG00000002503,ENSMMUG00000000378,ENSMMUG00000011209,ENSMMUG00000014984,ENSMMUG00000021259,ENSMMUG00000039515,ENSMMUG00000013651,ENSMMUG00000048864,…
GO:0022008	neurogenesis	biological_process	0.0021734	1	74	795	1115	18463	ENSMMUG00000000426,ENSMMUG00000019016,ENSMMUG00000016223,ENSMMUG00000006421,ENSMMUG00000012094,ENSMMUG00000020415,ENSMMUG00000005063,ENSMMUG00000001348,ENSMMUG00000000521,ENSMMUG00000022888,ENSMMUG00000004396,ENSMMUG00000000785,ENSMMUG00000004639,ENSMMUG00000010200,ENSMMUG00000017936,ENSMMUG00000010895,ENSMMUG00000003379,ENSMMUG00000011332,ENSMMUG00000021447,ENSMMUG00000021293,ENSMMUG00000011211,…
GO:0044301	climbing fiber	cellular_component	0.0022586	1	2	795	2	18463	ENSMMUG00000011009,ENSMMUG00000004639
GO:0001838	embryonic epithelial tube formation	biological_process	0.0022587	1	12	795	98	18463	ENSMMUG00000012486,ENSMMUG00000002772,ENSMMUG00000017381,ENSMMUG00000004396,ENSMMUG00000011332,ENSMMUG00000037622,ENSMMUG00000006731,ENSMMUG00000022938,ENSMMUG00000045584,ENSMMUG00000010455,ENSMMUG00000014791,ENSMMUG00000014756
GO:0072175	epithelial tube formation	biological_process	0.0022587	1	12	795	98	18463	ENSMMUG00000045584,ENSMMUG00000010455,ENSMMUG00000022938,ENSMMUG00000006731,ENSMMUG00000014791,ENSMMUG00000014756,ENSMMUG00000017381,ENSMMUG00000004396,ENSMMUG00000011332,ENSMMUG00000002772,ENSMMUG00000012486,ENSMMUG00000037622
GO:0048856	anatomical structure development	biological_process	0.0022997	1	219	795	3929	18463	ENSMMUG00000002909,ENSMMUG00000013538,ENSMMUG00000021293,ENSMMUG00000021447,ENSMMUG00000023550,ENSMMUG00000000803,ENSMMUG00000016616,ENSMMUG00000003783,ENSMMUG00000021516,ENSMMUG00000014398,ENSMMUG00000018340,ENSMMUG00000021576,ENSMMUG00000001420,ENSMMUG00000006455,ENSMMUG00000005232,ENSMMUG00000002503,ENSMMUG00000011403,ENSMMUG00000020780,ENSMMUG00000020583,ENSMMUG00000012585,ENSMMUG00000009318,…
GO:0044430	cytoskeletal part	cellular_component	0.0023432	1	81	795	1272	18463	ENSMMUG00000002163,ENSMMUG00000014399,ENSMMUG00000022967,ENSMMUG00000031207,ENSMMUG00000014756,ENSMMUG00000014400,ENSMMUG00000012681,ENSMMUG00000023406,ENSMMUG00000018084,ENSMMUG00000008837,ENSMMUG00000031357,ENSMMUG00000006582,ENSMMUG00000009151,ENSMMUG00000031977,ENSMMUG00000001118,ENSMMUG00000019564,ENSMMUG00000020061,ENSMMUG00000018216,ENSMMUG00000041799,ENSMMUG00000013786,ENSMMUG00000009732,…
GO:0035148	tube formation	biological_process	0.0024921	1	13	795	111	18463	ENSMMUG00000012486,ENSMMUG00000011332,ENSMMUG00000017381,ENSMMUG00000004396,ENSMMUG00000002772,ENSMMUG00000037622,ENSMMUG00000006731,ENSMMUG00000045584,ENSMMUG00000010455,ENSMMUG00000004639,ENSMMUG00000022938,ENSMMUG00000014791,ENSMMUG00000014756
GO:0042127	regulation of cell proliferation	biological_process	0.002514	1	66	795	1000	18463	ENSMMUG00000020061,ENSMMUG00000022198,ENSMMUG00000044819,ENSMMUG00000008639,ENSMMUG00000004844,ENSMMUG00000008381,ENSMMUG00000015267,ENSMMUG00000012069,ENSMMUG00000009951,ENSMMUG00000009674,ENSMMUG00000020965,ENSMMUG00000011475,ENSMMUG00000015718,ENSMMUG00000008338,ENSMMUG00000005448,ENSMMUG00000013788,ENSMMUG00000013400,ENSMMUG00000042809,ENSMMUG00000012310,ENSMMUG00000021096,ENSMMUG00000014334,…
GO:0043473	pigmentation	biological_process	0.0025589	1	10	795	71	18463	ENSMMUG00000011115,ENSMMUG00000020604,ENSMMUG00000014151,ENSMMUG00000014026,ENSMMUG00000012094,ENSMMUG00000016463,ENSMMUG00000022932,ENSMMUG00000000785,ENSMMUG00000023674,ENSMMUG00000014334
GO:0004615	phosphomannomutase activity	molecular_function	0.0026532	1	2	795	2	18463	ENSMMUG00000001853,ENSMMUG00000022714
GO:0045004	DNA replication proofreading	biological_process	0.0027034	1	2	795	2	18463	ENSMMUG00000021525,ENSMMUG00000015463
GO:0001843	neural tube closure	biological_process	0.0027459	1	10	795	73	18463	ENSMMUG00000012486,ENSMMUG00000011332,ENSMMUG00000017381,ENSMMUG00000004396,ENSMMUG00000002772,ENSMMUG00000014756,ENSMMUG00000014791,ENSMMUG00000006731,ENSMMUG00000010455,ENSMMUG00000022938
GO:0060606	tube closure	biological_process	0.0027459	1	10	795	73	18463	ENSMMUG00000014791,ENSMMUG00000014756,ENSMMUG00000006731,ENSMMUG00000022938,ENSMMUG00000010455,ENSMMUG00000012486,ENSMMUG00000002772,ENSMMUG00000004396,ENSMMUG00000017381,ENSMMUG00000011332
GO:0033085	negative regulation of T cell differentiation in thymus	biological_process	0.0029679	1	3	795	7	18463	ENSMMUG00000003533,ENSMMUG00000001348,ENSMMUG00000000785
GO:2000399	negative regulation of thymocyte aggregation	biological_process	0.0029679	1	3	795	7	18463	ENSMMUG00000000785,ENSMMUG00000001348,ENSMMUG00000003533
GO:1903052	positive regulation of proteolysis involved in cellular protein catabolic process	biological_process	0.0030737	1	11	795	93	18463	ENSMMUG00000017475,ENSMMUG00000012887,ENSMMUG00000004393,ENSMMUG00000019039,ENSMMUG00000017188,ENSMMUG00000006582,ENSMMUG00000008623,ENSMMUG00000021516,ENSMMUG00000004639,ENSMMUG00000001044,ENSMMUG00000040780
GO:0036064	ciliary basal body	cellular_component	0.0032143	1	13	795	111	18463	ENSMMUG00000011332,ENSMMUG00000001118,ENSMMUG00000021096,ENSMMUG00000000138,ENSMMUG00000031977,ENSMMUG00000008837,ENSMMUG00000005063,ENSMMUG00000001187,ENSMMUG00000031207,ENSMMUG00000002503,ENSMMUG00000022888,ENSMMUG00000008416,ENSMMUG00000001044
GO:0042551	neuron maturation	biological_process	0.0033186	1	6	795	31	18463	ENSMMUG00000021293,ENSMMUG00000002124,ENSMMUG00000048864,ENSMMUG00000011009,ENSMMUG00000010895,ENSMMUG00000000521
GO:0008284	positive regulation of cell proliferation	biological_process	0.0033276	1	40	795	552	18463	ENSMMUG00000013788,ENSMMUG00000005448,ENSMMUG00000011557,ENSMMUG00000001348,ENSMMUG00000020415,ENSMMUG00000013400,ENSMMUG00000021096,ENSMMUG00000042809,ENSMMUG00000012486,ENSMMUG00000000426,ENSMMUG00000048207,ENSMMUG00000002680,ENSMMUG00000014334,ENSMMUG00000001044,ENSMMUG00000016464,ENSMMUG00000000785,ENSMMUG00000014742,ENSMMUG00000017971,ENSMMUG00000019870,ENSMMUG00000023550,ENSMMUG00000044819,…
GO:0032964	collagen biosynthetic process	biological_process	0.0033378	1	5	795	22	18463	ENSMMUG00000000785,ENSMMUG00000012069,ENSMMUG00000009787,ENSMMUG00000013718,ENSMMUG00000018571
GO:0048513	organ development	biological_process	0.0033474	1	134	795	2298	18463	ENSMMUG00000000229,ENSMMUG00000002690,ENSMMUG00000048344,ENSMMUG00000000001,ENSMMUG00000001427,ENSMMUG00000046222,ENSMMUG00000046655,ENSMMUG00000013665,ENSMMUG00000023582,ENSMMUG00000019072,ENSMMUG00000019870,ENSMMUG00000015565,ENSMMUG00000011191,ENSMMUG00000003533,ENSMMUG00000014791,ENSMMUG00000012103,ENSMMUG00000044819,ENSMMUG00000004844,ENSMMUG00000008381,ENSMMUG00000007361,ENSMMUG00000015690,…
GO:0005861	troponin complex	cellular_component	0.0034324	1	3	795	8	18463	ENSMMUG00000046222,ENSMMUG00000013507,ENSMMUG00000004838
GO:0001013	RNA polymerase I regulatory region DNA binding	molecular_function	0.0035543	1	3	795	7	18463	ENSMMUG00000022116,ENSMMUG00000008569,ENSMMUG00000019924
GO:0001163	RNA polymerase I regulatory region sequence-specific DNA binding	molecular_function	0.0035543	1	3	795	7	18463	ENSMMUG00000008569,ENSMMUG00000019924,ENSMMUG00000022116
GO:0001164	RNA polymerase I CORE element sequence-specific DNA binding	molecular_function	0.0035543	1	3	795	7	18463	ENSMMUG00000008569,ENSMMUG00000019924,ENSMMUG00000022116
GO:0048699	generation of neurons	biological_process	0.0038907	1	68	795	1032	18463	ENSMMUG00000005063,ENSMMUG00000001348,ENSMMUG00000022888,ENSMMUG00000000521,ENSMMUG00000016223,ENSMMUG00000006421,ENSMMUG00000019016,ENSMMUG00000020415,ENSMMUG00000012094,ENSMMUG00000004639,ENSMMUG00000010895,ENSMMUG00000003379,ENSMMUG00000017936,ENSMMUG00000004396,ENSMMUG00000000785,ENSMMUG00000003783,ENSMMUG00000021447,ENSMMUG00000021293,ENSMMUG00000011332,ENSMMUG00000011211,ENSMMUG00000011209,…
GO:0048666	neuron development	biological_process	0.0039283	1	53	795	750	18463	ENSMMUG00000021576,ENSMMUG00000039515,ENSMMUG00000018340,ENSMMUG00000018670,ENSMMUG00000048864,ENSMMUG00000006089,ENSMMUG00000011009,ENSMMUG00000023674,ENSMMUG00000000033,ENSMMUG00000006923,ENSMMUG00000011209,ENSMMUG00000001661,ENSMMUG00000008443,ENSMMUG00000006731,ENSMMUG00000031977,ENSMMUG00000011211,ENSMMUG00000017617,ENSMMUG00000019564,ENSMMUG00000021293,ENSMMUG00000011332,ENSMMUG00000020965,…
GO:0032287	peripheral nervous system myelin maintenance	biological_process	0.0039812	1	3	795	7	18463	ENSMMUG00000001044,ENSMMUG00000010200,ENSMMUG00000008381
GO:0033036	macromolecule localization	biological_process	0.003995	1	126	795	2146	18463	ENSMMUG00000016281,ENSMMUG00000018299,ENSMMUG00000017100,ENSMMUG00000005553,ENSMMUG00000014723,ENSMMUG00000031106,ENSMMUG00000013875,ENSMMUG00000008931,ENSMMUG00000003620,ENSMMUG00000015019,ENSMMUG00000001537,ENSMMUG00000005119,ENSMMUG00000016463,ENSMMUG00000021096,ENSMMUG00000008833,ENSMMUG00000048207,ENSMMUG00000014334,ENSMMUG00000023582,ENSMMUG00000017000,ENSMMUG00000013665,ENSMMUG00000005502,…
GO:1901800	positive regulation of proteasomal protein catabolic process	biological_process	0.0040916	1	10	795	83	18463	ENSMMUG00000040780,ENSMMUG00000001044,ENSMMUG00000004639,ENSMMUG00000021516,ENSMMUG00000017188,ENSMMUG00000019039,ENSMMUG00000006582,ENSMMUG00000004393,ENSMMUG00000012887,ENSMMUG00000017475
GO:0006508	proteolysis	biological_process	0.0042926	1	90	795	1506	18463	ENSMMUG00000020426,ENSMMUG00000021251,ENSMMUG00000009787,ENSMMUG00000015850,ENSMMUG00000023009,ENSMMUG00000007362,ENSMMUG00000015778,ENSMMUG00000011528,ENSMMUG00000008036,ENSMMUG00000021447,ENSMMUG00000017475,ENSMMUG00000007117,ENSMMUG00000045966,ENSMMUG00000007093,ENSMMUG00000021516,ENSMMUG00000000751,ENSMMUG00000021716,ENSMMUG00000000785,ENSMMUG00000019377,ENSMMUG00000016085,ENSMMUG00000004396,…
GO:0040011	locomotion	biological_process	0.004569	1	82	795	1319	18463	ENSMMUG00000021053,ENSMMUG00000015690,ENSMMUG00000010046,ENSMMUG00000019564,ENSMMUG00000020965,ENSMMUG00000009674,ENSMMUG00000031214,ENSMMUG00000006931,ENSMMUG00000006499,ENSMMUG00000021578,ENSMMUG00000039375,ENSMMUG00000006923,ENSMMUG00000000323,ENSMMUG00000015097,ENSMMUG00000013202,ENSMMUG00000018519,ENSMMUG00000019605,ENSMMUG00000002573,ENSMMUG00000013400,ENSMMUG00000002433,ENSMMUG00000013665,…
GO:0021680	cerebellar Purkinje cell layer development	biological_process	0.0046699	1	5	795	23	18463	ENSMMUG00000022913,ENSMMUG00000042839,ENSMMUG00000031977,ENSMMUG00000015155,ENSMMUG00000018986
GO:0022010	central nervous system myelination	biological_process	0.0048065	1	4	795	15	18463	ENSMMUG00000002124,ENSMMUG00000017617,ENSMMUG00000021516,ENSMMUG00000008381
GO:0032291	axon ensheathment in central nervous system	biological_process	0.0048065	1	4	795	15	18463	ENSMMUG00000008381,ENSMMUG00000021516,ENSMMUG00000017617,ENSMMUG00000002124
GO:0000904	cell morphogenesis involved in differentiation	biological_process	0.0048885	1	45	795	619	18463	ENSMMUG00000020144,ENSMMUG00000022938,ENSMMUG00000004639,ENSMMUG00000008416,ENSMMUG00000010895,ENSMMUG00000003379,ENSMMUG00000017936,ENSMMUG00000016464,ENSMMUG00000015565,ENSMMUG00000000785,ENSMMUG00000016669,ENSMMUG00000010767,ENSMMUG00000001348,ENSMMUG00000046655,ENSMMUG00000005063,ENSMMUG00000006101,ENSMMUG00000003062,ENSMMUG00000000521,ENSMMUG00000007375,ENSMMUG00000006421,ENSMMUG00000015694,…
GO:0008104	protein localization	biological_process	0.0049002	1	110	795	1845	18463	ENSMMUG00000017503,ENSMMUG00000023060,ENSMMUG00000016329,ENSMMUG00000007731,ENSMMUG00000008416,ENSMMUG00000001044,ENSMMUG00000000296,ENSMMUG00000008351,ENSMMUG00000021282,ENSMMUG00000013955,ENSMMUG00000005119,ENSMMUG00000015019,ENSMMUG00000003620,ENSMMUG00000008931,ENSMMUG00000013875,ENSMMUG00000031106,ENSMMUG00000005553,ENSMMUG00000017100,ENSMMUG00000014723,ENSMMUG00000016281,ENSMMUG00000005502,…
GO:0030154	cell differentiation	biological_process	0.0051547	1	152	795	2668	18463	ENSMMUG00000004639,ENSMMUG00000010200,ENSMMUG00000016464,ENSMMUG00000017936,ENSMMUG00000022039,ENSMMUG00000010895,ENSMMUG00000003379,ENSMMUG00000021244,ENSMMUG00000003864,ENSMMUG00000014742,ENSMMUG00000009079,ENSMMUG00000017202,ENSMMUG00000011557,ENSMMUG00000022888,ENSMMUG00000023552,ENSMMUG00000000521,ENSMMUG00000006101,ENSMMUG00000019016,ENSMMUG00000016522,ENSMMUG00000006421,ENSMMUG00000012094,…
GO:0048869	cellular developmental process	biological_process	0.0051578	1	168	795	2975	18463	ENSMMUG00000013665,ENSMMUG00000023582,ENSMMUG00000019605,ENSMMUG00000019096,ENSMMUG00000001427,ENSMMUG00000013943,ENSMMUG00000046655,ENSMMUG00000007375,ENSMMUG00000019870,ENSMMUG00000008351,ENSMMUG00000015565,ENSMMUG00000019072,ENSMMUG00000003533,ENSMMUG00000014625,ENSMMUG00000001920,ENSMMUG00000004539,ENSMMUG00000015690,ENSMMUG00000020965,ENSMMUG00000014542,ENSMMUG00000031214,ENSMMUG00000002124,…
GO:0034769	basement membrane disassembly	biological_process	0.0054916	1	2	795	3	18463	ENSMMUG00000019294,ENSMMUG00000004844
GO:0001188	RNA polymerase I transcriptional preinitiation complex assembly	biological_process	0.0055965	1	3	795	8	18463	ENSMMUG00000008569,ENSMMUG00000019924,ENSMMUG00000022116
GO:0030036	actin cytoskeleton organization	biological_process	0.0056704	1	40	795	563	18463	ENSMMUG00000002573,ENSMMUG00000012310,ENSMMUG00000002630,ENSMMUG00000019016,ENSMMUG00000002772,ENSMMUG00000010171,ENSMMUG00000000426,ENSMMUG00000006101,ENSMMUG00000014723,ENSMMUG00000001427,ENSMMUG00000010767,ENSMMUG00000013943,ENSMMUG00000008351,ENSMMUG00000019072,ENSMMUG00000003533,ENSMMUG00000010895,ENSMMUG00000005047,ENSMMUG00000017503,ENSMMUG00000022938,ENSMMUG00000004539,ENSMMUG00000011211,…
GO:0045657	positive regulation of monocyte differentiation	biological_process	0.0057488	1	3	795	8	18463	ENSMMUG00000013202,ENSMMUG00000020415,ENSMMUG00000002680
GO:0030182	neuron differentiation	biological_process	0.0059357	1	61	795	923	18463	ENSMMUG00000048864,ENSMMUG00000023674,ENSMMUG00000006089,ENSMMUG00000011009,ENSMMUG00000018670,ENSMMUG00000039515,ENSMMUG00000021576,ENSMMUG00000018340,ENSMMUG00000008338,ENSMMUG00000008443,ENSMMUG00000006731,ENSMMUG00000022913,ENSMMUG00000011209,ENSMMUG00000001661,ENSMMUG00000000033,ENSMMUG00000006923,ENSMMUG00000020375,ENSMMUG00000009198,ENSMMUG00000021293,ENSMMUG00000017617,ENSMMUG00000019564,…
GO:0035264	multicellular organism growth	biological_process	0.0061278	1	13	795	123	18463	ENSMMUG00000004765,ENSMMUG00000014756,ENSMMUG00000020583,ENSMMUG00000008462,ENSMMUG00000011976,ENSMMUG00000008639,ENSMMUG00000004762,ENSMMUG00000000785,ENSMMUG00000000715,ENSMMUG00000014334,ENSMMUG00000002680,ENSMMUG00000012486,ENSMMUG00000016212
GO:0006013	mannose metabolic process	biological_process	0.0061724	1	3	795	8	18463	ENSMMUG00000005227,ENSMMUG00000022714,ENSMMUG00000001853
GO:0061564	axon development	biological_process	0.0063379	1	28	795	347	18463	ENSMMUG00000006923,ENSMMUG00000017936,ENSMMUG00000000033,ENSMMUG00000003379,ENSMMUG00000022938,ENSMMUG00000010455,ENSMMUG00000008443,ENSMMUG00000001661,ENSMMUG00000039515,ENSMMUG00000021576,ENSMMUG00000023674,ENSMMUG00000017381,ENSMMUG00000015565,ENSMMUG00000021059,ENSMMUG00000022198,ENSMMUG00000007375,ENSMMUG00000003062,ENSMMUG00000001348,ENSMMUG00000021578,ENSMMUG00000005063,ENSMMUG00000002124,…
GO:0015629	actin cytoskeleton	cellular_component	0.0064888	1	32	795	421	18463	ENSMMUG00000021259,ENSMMUG00000000378,ENSMMUG00000018519,ENSMMUG00000007504,ENSMMUG00000048864,ENSMMUG00000004282,ENSMMUG00000020061,ENSMMUG00000012523,ENSMMUG00000018520,ENSMMUG00000013786,ENSMMUG00000013507,ENSMMUG00000012635,ENSMMUG00000031977,ENSMMUG00000011332,ENSMMUG00000012334,ENSMMUG00000010895,ENSMMUG00000004539,ENSMMUG00000003053,ENSMMUG00000009732,ENSMMUG00000014723,ENSMMUG00000004838,…
GO:1900221	regulation of beta-amyloid clearance	biological_process	0.0065661	1	3	795	9	18463	ENSMMUG00000000033,ENSMMUG00000009278,ENSMMUG00000021516
GO:0006289	nucleotide-excision repair	biological_process	0.0066928	1	7	795	50	18463	ENSMMUG00000004393,ENSMMUG00000015463,ENSMMUG00000011604,ENSMMUG00000019209,ENSMMUG00000008299,ENSMMUG00000021525,ENSMMUG00000008639
GO:0007399	nervous system development	biological_process	0.0067271	1	92	795	1509	18463	ENSMMUG00000021293,ENSMMUG00000021447,ENSMMUG00000011332,ENSMMUG00000011211,ENSMMUG00000021516,ENSMMUG00000003783,ENSMMUG00000023550,ENSMMUG00000048864,ENSMMUG00000006089,ENSMMUG00000039515,ENSMMUG00000018340,ENSMMUG00000021576,ENSMMUG00000008299,ENSMMUG00000008443,ENSMMUG00000011209,ENSMMUG00000000378,ENSMMUG00000003721,ENSMMUG00000000033,ENSMMUG00000009198,ENSMMUG00000016223,ENSMMUG00000012486,…
GO:0045095	keratin filament	cellular_component	0.0068114	1	7	795	79	18463	ENSMMUG00000014984,ENSMMUG00000010165,ENSMMUG00000002468,ENSMMUG00000018216,ENSMMUG00000014399,ENSMMUG00000014400,ENSMMUG00000002163
GO:0030224	monocyte differentiation	biological_process	0.0068592	1	5	795	26	18463	ENSMMUG00000023552,ENSMMUG00000013202,ENSMMUG00000020415,ENSMMUG00000006101,ENSMMUG00000002680
GO:0030030	cell projection organization	biological_process	0.0070713	1	68	795	1031	18463	ENSMMUG00000007375,ENSMMUG00000003062,ENSMMUG00000019096,ENSMMUG00000021096,ENSMMUG00000002573,ENSMMUG00000023582,ENSMMUG00000014334,ENSMMUG00000008416,ENSMMUG00000001044,ENSMMUG00000004539,ENSMMUG00000022938,ENSMMUG00000010455,ENSMMUG00000020144,ENSMMUG00000023060,ENSMMUG00000003533,ENSMMUG00000017381,ENSMMUG00000015565,ENSMMUG00000021059,ENSMMUG00000022198,ENSMMUG00000020061,ENSMMUG00000021578,…
GO:0022037	metencephalon development	biological_process	0.0071113	1	9	795	74	18463	ENSMMUG00000006089,ENSMMUG00000031977,ENSMMUG00000015155,ENSMMUG00000018986,ENSMMUG00000022913,ENSMMUG00000001661,ENSMMUG00000008639,ENSMMUG00000042839,ENSMMUG00000014756
GO:0044765	single-organism transport	biological_process	0.0074419	1	175	795	3220	18463	ENSMMUG00000014535,ENSMMUG00000003012,ENSMMUG00000001860,ENSMMUG00000011505,ENSMMUG00000018519,ENSMMUG00000031357,ENSMMUG00000011527,ENSMMUG00000015267,ENSMMUG00000017518,ENSMMUG00000009956,ENSMMUG00000044819,ENSMMUG00000022230,ENSMMUG00000008878,ENSMMUG00000006499,ENSMMUG00000015628,ENSMMUG00000004844,ENSMMUG00000000513,ENSMMUG00000031214,ENSMMUG00000019039,ENSMMUG00000009603,ENSMMUG00000021282,…
GO:0003941	L-serine ammonia-lyase activity	molecular_function	0.0075787	1	2	795	3	18463	ENSMMUG00000020665,ENSMMUG00000017518
GO:0048709	oligodendrocyte differentiation	biological_process	0.0076219	1	8	795	62	18463	ENSMMUG00000021516,ENSMMUG00000001348,ENSMMUG00000008381,ENSMMUG00000002124,ENSMMUG00000019072,ENSMMUG00000021447,ENSMMUG00000017617,ENSMMUG00000020415
GO:0003876	AMP deaminase activity	molecular_function	0.0077038	1	2	795	3	18463	ENSMMUG00000005820,ENSMMUG00000001978
GO:0047623	adenosine-phosphate deaminase activity	molecular_function	0.0077038	1	2	795	3	18463	ENSMMUG00000001978,ENSMMUG00000005820
GO:0006287	base-excision repair, gap-filling	biological_process	0.0078252	1	2	795	3	18463	ENSMMUG00000015463,ENSMMUG00000021525
GO:0005157	macrophage colony-stimulating factor receptor binding	molecular_function	0.007828	1	2	795	3	18463	ENSMMUG00000020415,ENSMMUG00000002680
GO:0032286	central nervous system myelin maintenance	biological_process	0.007829	1	2	795	3	18463	ENSMMUG00000008381,ENSMMUG00000021516
GO:0097513	myosin II filament	cellular_component	0.0078297	1	2	795	3	18463	ENSMMUG00000001427,ENSMMUG00000006101
GO:0071889	14-3-3 protein binding	molecular_function	0.0080886	1	4	795	17	18463	ENSMMUG00000004639,ENSMMUG00000021655,ENSMMUG00000039515,ENSMMUG00000001044
GO:0006361	transcription initiation from RNA polymerase I promoter	biological_process	0.0082179	1	3	795	9	18463	ENSMMUG00000008569,ENSMMUG00000019924,ENSMMUG00000022116
GO:0016322	neuron remodeling	biological_process	0.0082462	1	3	795	9	18463	ENSMMUG00000000521,ENSMMUG00000011009,ENSMMUG00000048864
GO:0045732	positive regulation of protein catabolic process	biological_process	0.008365	1	16	795	177	18463	ENSMMUG00000017381,ENSMMUG00000019870,ENSMMUG00000001197,ENSMMUG00000001044,ENSMMUG00000004639,ENSMMUG00000006582,ENSMMUG00000003053,ENSMMUG00000004393,ENSMMUG00000012887,ENSMMUG00000017475,ENSMMUG00000021447,ENSMMUG00000040780,ENSMMUG00000008623,ENSMMUG00000021516,ENSMMUG00000019039,ENSMMUG00000017188
GO:0044705	multi-organism reproductive behavior	biological_process	0.008626	1	4	795	18	18463	ENSMMUG00000001405,ENSMMUG00000001661,ENSMMUG00000009703,ENSMMUG00000044679
GO:0032879	regulation of localization	biological_process	0.0086556	1	112	795	1897	18463	ENSMMUG00000016323,ENSMMUG00000016281,ENSMMUG00000013028,ENSMMUG00000016893,ENSMMUG00000010767,ENSMMUG00000013875,ENSMMUG00000017134,ENSMMUG00000019605,ENSMMUG00000008833,ENSMMUG00000002573,ENSMMUG00000016463,ENSMMUG00000021096,ENSMMUG00000002433,ENSMMUG00000013665,ENSMMUG00000005502,ENSMMUG00000014334,ENSMMUG00000048207,ENSMMUG00000002680,ENSMMUG00000000296,ENSMMUG00000001044,ENSMMUG00000015768,…
GO:0036477	somatodendritic compartment	cellular_component	0.0086566	1	30	795	396	18463	ENSMMUG00000016669,ENSMMUG00000017292,ENSMMUG00000007479,ENSMMUG00000001405,ENSMMUG00000022714,ENSMMUG00000006089,ENSMMUG00000023028,ENSMMUG00000019339,ENSMMUG00000010895,ENSMMUG00000003379,ENSMMUG00000017936,ENSMMUG00000001661,ENSMMUG00000004639,ENSMMUG00000008837,ENSMMUG00000012094,ENSMMUG00000018986,ENSMMUG00000001776,ENSMMUG00000014334,ENSMMUG00000048207,ENSMMUG00000020061,ENSMMUG00000018299,…
GO:0005515	protein binding	molecular_function	0.0086655	1	369	795	7328	18463	ENSMMUG00000012743,ENSMMUG00000015031,ENSMMUG00000039515,ENSMMUG00000001782,ENSMMUG00000007479,ENSMMUG00000009198,ENSMMUG00000014151,ENSMMUG00000013765,ENSMMUG00000009048,ENSMMUG00000011211,ENSMMUG00000011528,ENSMMUG00000015925,ENSMMUG00000009106,ENSMMUG00000021865,ENSMMUG00000002093,ENSMMUG00000018520,ENSMMUG00000045106,ENSMMUG00000000751,ENSMMUG00000023161,ENSMMUG00000019438,ENSMMUG00000010939,…
GO:0016331	morphogenesis of embryonic epithelium	biological_process	0.0091138	1	12	795	116	18463	ENSMMUG00000006731,ENSMMUG00000022938,ENSMMUG00000045584,ENSMMUG00000010455,ENSMMUG00000014756,ENSMMUG00000014791,ENSMMUG00000012486,ENSMMUG00000002772,ENSMMUG00000011332,ENSMMUG00000017381,ENSMMUG00000004396,ENSMMUG00000037622
GO:0021697	cerebellar cortex formation	biological_process	0.0091173	1	4	795	18	18463	ENSMMUG00000022913,ENSMMUG00000042839,ENSMMUG00000006089,ENSMMUG00000031977
GO:0021681	cerebellar granular layer development	biological_process	0.0095197	1	3	795	10	18463	ENSMMUG00000022913,ENSMMUG00000042839,ENSMMUG00000006089
GO:1902578	single-organism localization	biological_process	0.0097713	1	184	795	3416	18463	ENSMMUG00000016526,ENSMMUG00000022932,ENSMMUG00000004396,ENSMMUG00000008885,ENSMMUG00000022163,ENSMMUG00000022010,ENSMMUG00000003789,ENSMMUG00000001250,ENSMMUG00000013414,ENSMMUG00000005432,ENSMMUG00000019242,ENSMMUG00000000169,ENSMMUG00000001819,ENSMMUG00000000188,ENSMMUG00000000426,ENSMMUG00000016709,ENSMMUG00000019174,ENSMMUG00000013236,ENSMMUG00000012486,ENSMMUG00000013210,ENSMMUG00000001348,…
GO:1903364	positive regulation of cellular protein catabolic process	biological_process	0.0098471	1	11	795	107	18463	ENSMMUG00000004393,ENSMMUG00000017475,ENSMMUG00000012887,ENSMMUG00000040780,ENSMMUG00000001044,ENSMMUG00000021516,ENSMMUG00000008623,ENSMMUG00000004639,ENSMMUG00000006582,ENSMMUG00000019039,ENSMMUG00000017188
GO:0004177	aminopeptidase activity	molecular_function	0.0098841	1	6	795	38	18463	ENSMMUG00000031207,ENSMMUG00000011474,ENSMMUG00000015625,ENSMMUG00000010006,ENSMMUG00000014983,ENSMMUG00000013665
GO:0021694	cerebellar Purkinje cell layer formation	biological_process	0.0099588	1	3	795	10	18463	ENSMMUG00000031977,ENSMMUG00000042839,ENSMMUG00000022913
GO:0045785	positive regulation of cell adhesion	biological_process	0.0099805	1	23	795	280	18463	ENSMMUG00000010895,ENSMMUG00000008692,ENSMMUG00000009198,ENSMMUG00000013202,ENSMMUG00000016329,ENSMMUG00000018473,ENSMMUG00000000785,ENSMMUG00000019438,ENSMMUG00000018940,ENSMMUG00000005448,ENSMMUG00000031214,ENSMMUG00000014398,ENSMMUG00000001348,ENSMMUG00000012523,ENSMMUG00000002573,ENSMMUG00000037684,ENSMMUG00000016869,ENSMMUG00000012486,ENSMMUG00000020965,ENSMMUG00000000426,ENSMMUG00000015661,…
GO:0048468	cell development	biological_process	0.010238	1	96	795	1591	18463	ENSMMUG00000012094,ENSMMUG00000020415,ENSMMUG00000019016,ENSMMUG00000006421,ENSMMUG00000016223,ENSMMUG00000015694,ENSMMUG00000012486,ENSMMUG00000022888,ENSMMUG00000000521,ENSMMUG00000004480,ENSMMUG00000006101,ENSMMUG00000001348,ENSMMUG00000005063,ENSMMUG00000000785,ENSMMUG00000021244,ENSMMUG00000014742,ENSMMUG00000017936,ENSMMUG00000016464,ENSMMUG00000003379,ENSMMUG00000010895,ENSMMUG00000004639,…
GO:0016866	intramolecular transferase activity	molecular_function	0.010474	1	5	795	32	18463	ENSMMUG00000001853,ENSMMUG00000031463,ENSMMUG00000007933,ENSMMUG00000000842,ENSMMUG00000022714
GO:0042974	retinoic acid receptor binding	molecular_function	0.010619	1	4	795	18	18463	ENSMMUG00000014625,ENSMMUG00000019529,ENSMMUG00000023418,ENSMMUG00000007117
GO:0019098	reproductive behavior	biological_process	0.010742	1	4	795	19	18463	ENSMMUG00000001661,ENSMMUG00000001405,ENSMMUG00000044679,ENSMMUG00000009703
GO:0022409	positive regulation of cell-cell adhesion	biological_process	0.01087	1	15	795	160	18463	ENSMMUG00000018473,ENSMMUG00000037684,ENSMMUG00000000785,ENSMMUG00000012486,ENSMMUG00000016869,ENSMMUG00000000426,ENSMMUG00000020965,ENSMMUG00000015661,ENSMMUG00000008692,ENSMMUG00000013202,ENSMMUG00000018940,ENSMMUG00000009198,ENSMMUG00000005448,ENSMMUG00000012523,ENSMMUG00000016329
GO:0043500	muscle adaptation	biological_process	0.010897	1	8	795	63	18463	ENSMMUG00000012310,ENSMMUG00000021447,ENSMMUG00000016893,ENSMMUG00000021877,ENSMMUG00000017202,ENSMMUG00000001814,ENSMMUG00000003721,ENSMMUG00000046222
GO:0050773	regulation of dendrite development	biological_process	0.010951	1	9	795	74	18463	ENSMMUG00000022198,ENSMMUG00000003062,ENSMMUG00000004639,ENSMMUG00000005063,ENSMMUG00000020144,ENSMMUG00000001661,ENSMMUG00000012094,ENSMMUG00000019016,ENSMMUG00000006089
GO:0050891	multicellular organismal water homeostasis	biological_process	0.011034	1	6	795	41	18463	ENSMMUG00000000524,ENSMMUG00000009893,ENSMMUG00000000033,ENSMMUG00000013414,ENSMMUG00000005698,ENSMMUG00000008381
GO:0090136	epithelial cell-cell adhesion	biological_process	0.011185	1	3	795	10	18463	ENSMMUG00000000785,ENSMMUG00000000033,ENSMMUG00000015696
GO:0044437	vacuolar part	cellular_component	0.011327	1	14	795	154	18463	ENSMMUG00000021053,ENSMMUG00000023751,ENSMMUG00000023471,ENSMMUG00000020421,ENSMMUG00000046957,ENSMMUG00000014511,ENSMMUG00000004435,ENSMMUG00000016709,ENSMMUG00000023674,ENSMMUG00000014535,ENSMMUG00000019096,ENSMMUG00000031357,ENSMMUG00000006433,ENSMMUG00000011557
GO:0007617	mating behavior	biological_process	0.011369	1	3	795	11	18463	ENSMMUG00000044679,ENSMMUG00000001405,ENSMMUG00000001661
GO:0032515	negative regulation of phosphoprotein phosphatase activity	biological_process	0.011378	1	6	795	46	18463	ENSMMUG00000008351,ENSMMUG00000028772,ENSMMUG00000012814,ENSMMUG00000015477,ENSMMUG00000001405,ENSMMUG00000002515
GO:1903432	regulation of TORC1 signaling	biological_process	0.011473	1	5	795	30	18463	ENSMMUG00000005553,ENSMMUG00000014723,ENSMMUG00000022198,ENSMMUG00000023674,ENSMMUG00000022116
GO:0021695	cerebellar cortex development	biological_process	0.012023	1	6	795	40	18463	ENSMMUG00000015155,ENSMMUG00000018986,ENSMMUG00000031977,ENSMMUG00000006089,ENSMMUG00000022913,ENSMMUG00000042839
GO:0010769	regulation of cell morphogenesis involved in differentiation	biological_process	0.012079	1	21	795	251	18463	ENSMMUG00000006089,ENSMMUG00000039515,ENSMMUG00000001661,ENSMMUG00000020144,ENSMMUG00000004639,ENSMMUG00000000033,ENSMMUG00000009318,ENSMMUG00000010895,ENSMMUG00000015097,ENSMMUG00000019564,ENSMMUG00000011332,ENSMMUG00000019016,ENSMMUG00000002573,ENSMMUG00000011211,ENSMMUG00000012069,ENSMMUG00000004844,ENSMMUG00000046655,ENSMMUG00000005063,ENSMMUG00000003062,ENSMMUG00000022198,ENSMMUG00000021059
GO:0033087	negative regulation of immature T cell proliferation	biological_process	0.012083	1	2	795	4	18463	ENSMMUG00000000785,ENSMMUG00000001348
GO:0033088	negative regulation of immature T cell proliferation in thymus	biological_process	0.012083	1	2	795	4	18463	ENSMMUG00000000785,ENSMMUG00000001348
GO:0032963	collagen metabolic process	biological_process	0.012254	1	8	795	65	18463	ENSMMUG00000009787,ENSMMUG00000013718,ENSMMUG00000013665,ENSMMUG00000000785,ENSMMUG00000012069,ENSMMUG00000018571,ENSMMUG00000002167,ENSMMUG00000007052
GO:0044259	multicellular organismal macromolecule metabolic process	biological_process	0.012254	1	8	795	65	18463	ENSMMUG00000000785,ENSMMUG00000012069,ENSMMUG00000013718,ENSMMUG00000013665,ENSMMUG00000009787,ENSMMUG00000007052,ENSMMUG00000018571,ENSMMUG00000002167
GO:0005765	lysosomal membrane	cellular_component	0.012365	1	10	795	91	18463	ENSMMUG00000014511,ENSMMUG00000004435,ENSMMUG00000016709,ENSMMUG00000023674,ENSMMUG00000014535,ENSMMUG00000023751,ENSMMUG00000021053,ENSMMUG00000023471,ENSMMUG00000031357,ENSMMUG00000006433
GO:0014009	glial cell proliferation	biological_process	0.01246	1	4	795	21	18463	ENSMMUG00000020415,ENSMMUG00000000426,ENSMMUG00000021516,ENSMMUG00000002680
GO:2000674	regulation of type B pancreatic cell apoptotic process	biological_process	0.012504	1	2	795	4	18463	ENSMMUG00000015628,ENSMMUG00000013414
GO:0070938	contractile ring	cellular_component	0.012568	1	3	795	10	18463	ENSMMUG00000043189,ENSMMUG00000006101,ENSMMUG00000019438
GO:0033059	cellular pigmentation	biological_process	0.012725	1	5	795	29	18463	ENSMMUG00000016463,ENSMMUG00000012094,ENSMMUG00000020604,ENSMMUG00000022932,ENSMMUG00000014026
GO:0010759	positive regulation of macrophage chemotaxis	biological_process	0.012984	1	3	795	11	18463	ENSMMUG00000005232,ENSMMUG00000009278,ENSMMUG00000002680
GO:0048871	multicellular organismal homeostasis	biological_process	0.01302	1	20	795	251	18463	ENSMMUG00000008381,ENSMMUG00000005698,ENSMMUG00000022198,ENSMMUG00000022888,ENSMMUG00000000524,ENSMMUG00000000715,ENSMMUG00000023582,ENSMMUG00000014334,ENSMMUG00000002680,ENSMMUG00000031977,ENSMMUG00000009893,ENSMMUG00000013414,ENSMMUG00000000033,ENSMMUG00000010895,ENSMMUG00000020583,ENSMMUG00000016464,ENSMMUG00000009787,ENSMMUG00000014742,ENSMMUG00000018340,ENSMMUG00000000785
GO:0021953	central nervous system neuron differentiation	biological_process	0.013034	1	12	795	126	18463	ENSMMUG00000023674,ENSMMUG00000004396,ENSMMUG00000006089,ENSMMUG00000011332,ENSMMUG00000014334,ENSMMUG00000008443,ENSMMUG00000042839,ENSMMUG00000002124,ENSMMUG00000022913,ENSMMUG00000010895,ENSMMUG00000046368,ENSMMUG00000020375
GO:0045862	positive regulation of proteolysis	biological_process	0.013082	1	20	795	249	18463	ENSMMUG00000001044,ENSMMUG00000006582,ENSMMUG00000004639,ENSMMUG00000012685,ENSMMUG00000009787,ENSMMUG00000017381,ENSMMUG00000006101,ENSMMUG00000040780,ENSMMUG00000017188,ENSMMUG00000019039,ENSMMUG00000004844,ENSMMUG00000008623,ENSMMUG00000021516,ENSMMUG00000014603,ENSMMUG00000018037,ENSMMUG00000012310,ENSMMUG00000004393,ENSMMUG00000021447,ENSMMUG00000012887,ENSMMUG00000017475
GO:0006810	transport	biological_process	0.013371	1	190	795	3571	18463	ENSMMUG00000023552,ENSMMUG00000007293,ENSMMUG00000014166,ENSMMUG00000003236,ENSMMUG00000006101,ENSMMUG00000022685,ENSMMUG00000008623,ENSMMUG00000015922,ENSMMUG00000049120,ENSMMUG00000018879,ENSMMUG00000006433,ENSMMUG00000001853,ENSMMUG00000012094,ENSMMUG00000006027,ENSMMUG00000014292,ENSMMUG00000010903,ENSMMUG00000023300,ENSMMUG00000006421,ENSMMUG00000014409,ENSMMUG00000003799,ENSMMUG00000010895,…
GO:0042219	cellular modified amino acid catabolic process	biological_process	0.013761	1	4	795	20	18463	ENSMMUG00000017931,ENSMMUG00000004494,ENSMMUG00000016306,ENSMMUG00000014542
GO:0021894	cerebral cortex GABAergic interneuron development	biological_process	0.013923	1	2	795	5	18463	ENSMMUG00000010895,ENSMMUG00000014334
GO:1903078	positive regulation of protein localization to plasma membrane	biological_process	0.014045	1	6	795	42	18463	ENSMMUG00000003783,ENSMMUG00000009354,ENSMMUG00000048207,ENSMMUG00000000296,ENSMMUG00000021055,ENSMMUG00000001044
GO:1904377	positive regulation of protein localization to cell periphery	biological_process	0.014045	1	6	795	42	18463	ENSMMUG00000001044,ENSMMUG00000021055,ENSMMUG00000000296,ENSMMUG00000048207,ENSMMUG00000009354,ENSMMUG00000003783
GO:0061088	regulation of sequestering of zinc ion	biological_process	0.014161	1	2	795	4	18463	ENSMMUG00000012328,ENSMMUG00000010272
GO:0045595	regulation of cell differentiation	biological_process	0.014186	1	71	795	1159	18463	ENSMMUG00000006089,ENSMMUG00000023751,ENSMMUG00000037622,ENSMMUG00000039515,ENSMMUG00000004791,ENSMMUG00000009198,ENSMMUG00000020583,ENSMMUG00000009318,ENSMMUG00000000033,ENSMMUG00000014151,ENSMMUG00000011332,ENSMMUG00000021447,ENSMMUG00000011211,ENSMMUG00000011910,ENSMMUG00000012523,ENSMMUG00000003783,ENSMMUG00000007117,ENSMMUG00000023550,ENSMMUG00000021655,ENSMMUG00000000785,ENSMMUG00000005129,…
GO:0007409	axonogenesis	biological_process	0.014223	1	25	795	321	18463	ENSMMUG00000006421,ENSMMUG00000019564,ENSMMUG00000020965,ENSMMUG00000011332,ENSMMUG00000014334,ENSMMUG00000011211,ENSMMUG00000002124,ENSMMUG00000001348,ENSMMUG00000005063,ENSMMUG00000021578,ENSMMUG00000003062,ENSMMUG00000021059,ENSMMUG00000022198,ENSMMUG00000007375,ENSMMUG00000015565,ENSMMUG00000023674,ENSMMUG00000039515,ENSMMUG00000021576,ENSMMUG00000008443,ENSMMUG00000001661,ENSMMUG00000022938,…
GO:0048518	positive regulation of biological process	biological_process	0.014429	1	249	795	4770	18463	ENSMMUG00000021655,ENSMMUG00000000785,ENSMMUG00000016027,ENSMMUG00000008692,ENSMMUG00000008699,ENSMMUG00000007738,ENSMMUG00000013414,ENSMMUG00000007948,ENSMMUG00000005432,ENSMMUG00000005129,ENSMMUG00000003053,ENSMMUG00000001819,ENSMMUG00000000426,ENSMMUG00000019174,ENSMMUG00000022116,ENSMMUG00000012887,ENSMMUG00000016223,ENSMMUG00000012486,ENSMMUG00000019529,ENSMMUG00000004480,ENSMMUG00000004838,…
GO:0050870	positive regulation of T cell activation	biological_process	0.014512	1	13	795	136	18463	ENSMMUG00000012486,ENSMMUG00000016869,ENSMMUG00000020965,ENSMMUG00000000785,ENSMMUG00000018473,ENSMMUG00000037684,ENSMMUG00000005448,ENSMMUG00000012523,ENSMMUG00000016329,ENSMMUG00000018940,ENSMMUG00000009198,ENSMMUG00000013202,ENSMMUG00000008692
GO:0033561	regulation of water loss via skin	biological_process	0.014679	1	4	795	22	18463	ENSMMUG00000005698,ENSMMUG00000008381,ENSMMUG00000000033,ENSMMUG00000009893
GO:0005871	kinesin complex	cellular_component	0.014738	1	7	795	52	18463	ENSMMUG00000013651,ENSMMUG00000039515,ENSMMUG00000018726,ENSMMUG00000015696,ENSMMUG00000008837,ENSMMUG00000020975,ENSMMUG00000005921
GO:0016841	ammonia-lyase activity	molecular_function	0.014762	1	2	795	4	18463	ENSMMUG00000017518,ENSMMUG00000020665
GO:0008296	3'-5'-exodeoxyribonuclease activity	molecular_function	0.014901	1	3	795	12	18463	ENSMMUG00000007669,ENSMMUG00000021525,ENSMMUG00000015463
GO:0097440	apical dendrite	cellular_component	0.015119	1	2	795	4	18463	ENSMMUG00000018299,ENSMMUG00000021516
GO:1903232	melanosome assembly	biological_process	0.01512	1	2	795	4	18463	ENSMMUG00000022932,ENSMMUG00000020604
GO:0002139	stereocilia coupling link	cellular_component	0.01512	1	2	795	4	18463	ENSMMUG00000031977,ENSMMUG00000023582
GO:0002141	stereocilia ankle link	cellular_component	0.01512	1	2	795	4	18463	ENSMMUG00000031977,ENSMMUG00000023582
GO:0002142	stereocilia ankle link complex	cellular_component	0.01512	1	2	795	4	18463	ENSMMUG00000023582,ENSMMUG00000031977
GO:0030029	actin filament-based process	biological_process	0.015139	1	41	795	615	18463	ENSMMUG00000006101,ENSMMUG00000014723,ENSMMUG00000010767,ENSMMUG00000001427,ENSMMUG00000015922,ENSMMUG00000013943,ENSMMUG00000002573,ENSMMUG00000002630,ENSMMUG00000012310,ENSMMUG00000019016,ENSMMUG00000010171,ENSMMUG00000000426,ENSMMUG00000002772,ENSMMUG00000010895,ENSMMUG00000017503,ENSMMUG00000005047,ENSMMUG00000004539,ENSMMUG00000022938,ENSMMUG00000019072,ENSMMUG00000008351,ENSMMUG00000003533,…
GO:0015031	protein transport	biological_process	0.015252	1	72	795	1215	18463	ENSMMUG00000044817,ENSMMUG00000021516,ENSMMUG00000012008,ENSMMUG00000011964,ENSMMUG00000021447,ENSMMUG00000014511,ENSMMUG00000013538,ENSMMUG00000011211,ENSMMUG00000016069,ENSMMUG00000014026,ENSMMUG00000009787,ENSMMUG00000001795,ENSMMUG00000023291,ENSMMUG00000001853,ENSMMUG00000018800,ENSMMUG00000016593,ENSMMUG00000008623,ENSMMUG00000001348,ENSMMUG00000003236,ENSMMUG00000006101,ENSMMUG00000007293,…
GO:0070886	positive regulation of calcineurin-NFAT signaling cascade	biological_process	0.015355	1	3	795	12	18463	ENSMMUG00000001814,ENSMMUG00000016450,ENSMMUG00000016893
GO:1903729	regulation of plasma membrane organization	biological_process	0.015487	1	9	795	80	18463	ENSMMUG00000001044,ENSMMUG00000000296,ENSMMUG00000016281,ENSMMUG00000003783,ENSMMUG00000021055,ENSMMUG00000015267,ENSMMUG00000013665,ENSMMUG00000048207,ENSMMUG00000009354
GO:0032006	regulation of TOR signaling	biological_process	0.015503	1	9	795	81	18463	ENSMMUG00000022198,ENSMMUG00000002808,ENSMMUG00000014723,ENSMMUG00000005553,ENSMMUG00000048344,ENSMMUG00000021282,ENSMMUG00000023471,ENSMMUG00000022116,ENSMMUG00000023674
GO:0045409	negative regulation of interleukin-6 biosynthetic process	biological_process	0.015706	1	2	795	5	18463	ENSMMUG00000003533,ENSMMUG00000020393
GO:0030104	water homeostasis	biological_process	0.01599	1	6	795	44	18463	ENSMMUG00000000524,ENSMMUG00000009893,ENSMMUG00000000033,ENSMMUG00000013414,ENSMMUG00000005698,ENSMMUG00000008381
GO:0098772	molecular function regulator	molecular_function	0.016266	1	66	795	1094	18463	ENSMMUG00000002808,ENSMMUG00000048302,ENSMMUG00000020020,ENSMMUG00000038106,ENSMMUG00000020426,ENSMMUG00000006089,ENSMMUG00000009354,ENSMMUG00000015850,ENSMMUG00000016616,ENSMMUG00000011964,ENSMMUG00000017214,ENSMMUG00000041101,ENSMMUG00000011332,ENSMMUG00000008692,ENSMMUG00000020604,ENSMMUG00000001250,ENSMMUG00000008699,ENSMMUG00000004639,ENSMMUG00000015477,ENSMMUG00000005047,ENSMMUG00000012005,…
GO:0005337	nucleoside transmembrane transporter activity	molecular_function	0.016292	1	4	795	24	18463	ENSMMUG00000022685,ENSMMUG00000016526,ENSMMUG00000016772,ENSMMUG00000006433
GO:0010008	endosome membrane	cellular_component	0.016341	1	15	795	169	18463	ENSMMUG00000016539,ENSMMUG00000016281,ENSMMUG00000010200,ENSMMUG00000018800,ENSMMUG00000001348,ENSMMUG00000015019,ENSMMUG00000021282,ENSMMUG00000008833,ENSMMUG00000020421,ENSMMUG00000021053,ENSMMUG00000002149,ENSMMUG00000012094,ENSMMUG00000004435,ENSMMUG00000014511,ENSMMUG00000016709
GO:0050850	positive regulation of calcium-mediated signaling	biological_process	0.016484	1	4	795	22	18463	ENSMMUG00000016450,ENSMMUG00000001814,ENSMMUG00000013202,ENSMMUG00000016893
GO:0060562	epithelial tube morphogenesis	biological_process	0.016512	1	19	795	236	18463	ENSMMUG00000017381,ENSMMUG00000004396,ENSMMUG00000000785,ENSMMUG00000037622,ENSMMUG00000006731,ENSMMUG00000022938,ENSMMUG00000045584,ENSMMUG00000010455,ENSMMUG00000014756,ENSMMUG00000000033,ENSMMUG00000012486,ENSMMUG00000013665,ENSMMUG00000002772,ENSMMUG00000011332,ENSMMUG00000002680,ENSMMUG00000011910,ENSMMUG00000002909,ENSMMUG00000014791,ENSMMUG00000016616
GO:0045184	establishment of protein localization	biological_process	0.016594	1	76	795	1293	18463	ENSMMUG00000001589,ENSMMUG00000016069,ENSMMUG00000014026,ENSMMUG00000023291,ENSMMUG00000009787,ENSMMUG00000001795,ENSMMUG00000011964,ENSMMUG00000012008,ENSMMUG00000044817,ENSMMUG00000021516,ENSMMUG00000011211,ENSMMUG00000021447,ENSMMUG00000013538,ENSMMUG00000014511,ENSMMUG00000001819,ENSMMUG00000000169,ENSMMUG00000005432,ENSMMUG00000015477,ENSMMUG00000008885,ENSMMUG00000004396,ENSMMUG00000003236,…
GO:0005884	actin filament	cellular_component	0.016798	1	10	795	97	18463	ENSMMUG00000013943,ENSMMUG00000018520,ENSMMUG00000010767,ENSMMUG00000003053,ENSMMUG00000000378,ENSMMUG00000014723,ENSMMUG00000010895,ENSMMUG00000010171,ENSMMUG00000002573,ENSMMUG00000031977
GO:0070997	neuron death	biological_process	0.016831	1	16	795	186	18463	ENSMMUG00000001661,ENSMMUG00000022913,ENSMMUG00000013414,ENSMMUG00000006613,ENSMMUG00000020780,ENSMMUG00000008416,ENSMMUG00000001197,ENSMMUG00000023751,ENSMMUG00000008639,ENSMMUG00000019096,ENSMMUG00000021516,ENSMMUG00000014603,ENSMMUG00000017617,ENSMMUG00000021447,ENSMMUG00000002680,ENSMMUG00000018037
GO:0031941	filamentous actin	cellular_component	0.016892	1	5	795	31	18463	ENSMMUG00000002573,ENSMMUG00000010895,ENSMMUG00000014723,ENSMMUG00000003053,ENSMMUG00000018520
GO:0017166	vinculin binding	molecular_function	0.016909	1	3	795	11	18463	ENSMMUG00000019438,ENSMMUG00000010767,ENSMMUG00000006356
GO:0051234	establishment of localization	biological_process	0.01715	1	195	795	3690	18463	ENSMMUG00000001589,ENSMMUG00000014026,ENSMMUG00000018340,ENSMMUG00000018473,ENSMMUG00000017292,ENSMMUG00000001795,ENSMMUG00000002273,ENSMMUG00000016616,ENSMMUG00000020724,ENSMMUG00000000524,ENSMMUG00000012948,ENSMMUG00000007093,ENSMMUG00000044817,ENSMMUG00000021516,ENSMMUG00000022941,ENSMMUG00000016772,ENSMMUG00000021447,ENSMMUG00000013538,ENSMMUG00000048684,ENSMMUG00000014511,ENSMMUG00000004435,…
GO:1903039	positive regulation of leukocyte cell-cell adhesion	biological_process	0.017349	1	13	795	139	18463	ENSMMUG00000037684,ENSMMUG00000018473,ENSMMUG00000000785,ENSMMUG00000020965,ENSMMUG00000016869,ENSMMUG00000012486,ENSMMUG00000008692,ENSMMUG00000013202,ENSMMUG00000018940,ENSMMUG00000009198,ENSMMUG00000016329,ENSMMUG00000012523,ENSMMUG00000005448
GO:0009303	rRNA transcription	biological_process	0.017577	1	4	795	21	18463	ENSMMUG00000008639,ENSMMUG00000022116,ENSMMUG00000008254,ENSMMUG00000004642
GO:0009888	tissue development	biological_process	0.017669	1	84	795	1421	18463	ENSMMUG00000001044,ENSMMUG00000046368,ENSMMUG00000008416,ENSMMUG00000010455,ENSMMUG00000022938,ENSMMUG00000017381,ENSMMUG00000003533,ENSMMUG00000015565,ENSMMUG00000019870,ENSMMUG00000008351,ENSMMUG00000016893,ENSMMUG00000007052,ENSMMUG00000000229,ENSMMUG00000046655,ENSMMUG00000046222,ENSMMUG00000001427,ENSMMUG00000010767,ENSMMUG00000012310,ENSMMUG00000002680,ENSMMUG00000023582,ENSMMUG00000013665,…
GO:0070006	metalloaminopeptidase activity	molecular_function	0.017894	1	4	795	20	18463	ENSMMUG00000011474,ENSMMUG00000015625,ENSMMUG00000013665,ENSMMUG00000014983
GO:0042063	gliogenesis	biological_process	0.018071	1	15	795	175	18463	ENSMMUG00000017617,ENSMMUG00000021447,ENSMMUG00000019072,ENSMMUG00000002680,ENSMMUG00000000426,ENSMMUG00000020415,ENSMMUG00000010200,ENSMMUG00000002124,ENSMMUG00000013788,ENSMMUG00000008381,ENSMMUG00000004639,ENSMMUG00000003721,ENSMMUG00000021516,ENSMMUG00000001348,ENSMMUG00000001044
GO:0030902	hindbrain development	biological_process	0.018465	1	10	795	102	18463	ENSMMUG00000014756,ENSMMUG00000008639,ENSMMUG00000022913,ENSMMUG00000001661,ENSMMUG00000013788,ENSMMUG00000042839,ENSMMUG00000031977,ENSMMUG00000015155,ENSMMUG00000018986,ENSMMUG00000006089
GO:0032438	melanosome organization	biological_process	0.01856	1	3	795	12	18463	ENSMMUG00000020604,ENSMMUG00000022932,ENSMMUG00000014026
GO:0005774	vacuolar membrane	cellular_component	0.018624	1	13	795	148	18463	ENSMMUG00000046957,ENSMMUG00000004435,ENSMMUG00000014511,ENSMMUG00000014535,ENSMMUG00000023674,ENSMMUG00000016709,ENSMMUG00000023751,ENSMMUG00000023471,ENSMMUG00000021053,ENSMMUG00000020421,ENSMMUG00000006433,ENSMMUG00000031357,ENSMMUG00000019096
GO:0048568	embryonic organ development	biological_process	0.018671	1	22	795	300	18463	ENSMMUG00000004844,ENSMMUG00000008639,ENSMMUG00000014791,ENSMMUG00000023582,ENSMMUG00000000715,ENSMMUG00000017475,ENSMMUG00000012486,ENSMMUG00000013665,ENSMMUG00000031977,ENSMMUG00000010455,ENSMMUG00000016464,ENSMMUG00000021249,ENSMMUG00000046368,ENSMMUG00000000033,ENSMMUG00000001044,ENSMMUG00000004396,ENSMMUG00000003864,ENSMMUG00000005232,ENSMMUG00000037622,ENSMMUG00000008338,ENSMMUG00000001420,…
GO:0042742	defense response to bacterium	biological_process	0.018673	1	14	795	205	18463	ENSMMUG00000016329,ENSMMUG00000014403,ENSMMUG00000043227,ENSMMUG00000049120,ENSMMUG00000001819,ENSMMUG00000009278,ENSMMUG00000013202,ENSMMUG00000008742,ENSMMUG00000039375,ENSMMUG00000009674,ENSMMUG00000048684,ENSMMUG00000013538,ENSMMUG00000005232,ENSMMUG00000006581
GO:0044440	endosomal part	cellular_component	0.019195	1	16	795	188	18463	ENSMMUG00000002149,ENSMMUG00000021282,ENSMMUG00000003864,ENSMMUG00000016539,ENSMMUG00000010200,ENSMMUG00000020421,ENSMMUG00000021053,ENSMMUG00000012094,ENSMMUG00000008833,ENSMMUG00000016709,ENSMMUG00000004435,ENSMMUG00000014511,ENSMMUG00000016281,ENSMMUG00000001348,ENSMMUG00000015019,ENSMMUG00000018800
GO:0034976	response to endoplasmic reticulum stress	biological_process	0.019244	1	16	795	191	18463	ENSMMUG00000000451,ENSMMUG00000031106,ENSMMUG00000021516,ENSMMUG00000008639,ENSMMUG00000018800,ENSMMUG00000018571,ENSMMUG00000005119,ENSMMUG00000011211,ENSMMUG00000015203,ENSMMUG00000016709,ENSMMUG00000008036,ENSMMUG00000002948,ENSMMUG00000013414,ENSMMUG00000015778,ENSMMUG00000004639,ENSMMUG00000009787
GO:0043009	chordate embryonic development	biological_process	0.019458	1	32	795	464	18463	ENSMMUG00000006101,ENSMMUG00000013665,ENSMMUG00000012486,ENSMMUG00000037608,ENSMMUG00000002772,ENSMMUG00000021135,ENSMMUG00000003005,ENSMMUG00000010455,ENSMMUG00000022938,ENSMMUG00000008462,ENSMMUG00000046368,ENSMMUG00000001044,ENSMMUG00000016464,ENSMMUG00000004626,ENSMMUG00000004396,ENSMMUG00000017381,ENSMMUG00000000785,ENSMMUG00000000138,ENSMMUG00000017188,ENSMMUG00000008639,ENSMMUG00000000751,…
GO:0034112	positive regulation of homotypic cell-cell adhesion	biological_process	0.019461	1	13	795	141	18463	ENSMMUG00000018940,ENSMMUG00000009198,ENSMMUG00000013202,ENSMMUG00000008692,ENSMMUG00000005448,ENSMMUG00000016329,ENSMMUG00000012523,ENSMMUG00000000785,ENSMMUG00000018473,ENSMMUG00000037684,ENSMMUG00000012486,ENSMMUG00000016869,ENSMMUG00000020965
GO:1902992	negative regulation of amyloid precursor protein catabolic process	biological_process	0.019856	1	3	795	12	18463	ENSMMUG00000021516,ENSMMUG00000008245,ENSMMUG00000012523
GO:0045620	negative regulation of lymphocyte differentiation	biological_process	0.019867	1	5	795	37	18463	ENSMMUG00000003533,ENSMMUG00000001348,ENSMMUG00000000785,ENSMMUG00000008742,ENSMMUG00000009198
GO:0043502	regulation of muscle adaptation	biological_process	0.019937	1	6	795	44	18463	ENSMMUG00000021877,ENSMMUG00000016893,ENSMMUG00000021447,ENSMMUG00000001814,ENSMMUG00000017202,ENSMMUG00000046222
GO:0006470	protein dephosphorylation	biological_process	0.019991	1	24	795	326	18463	ENSMMUG00000009048,ENSMMUG00000001250,ENSMMUG00000009151,ENSMMUG00000046171,ENSMMUG00000005047,ENSMMUG00000015477,ENSMMUG00000008351,ENSMMUG00000001405,ENSMMUG00000012103,ENSMMUG00000012008,ENSMMUG00000002515,ENSMMUG00000022198,ENSMMUG00000011557,ENSMMUG00000000982,ENSMMUG00000041101,ENSMMUG00000016450,ENSMMUG00000003783,ENSMMUG00000007767,ENSMMUG00000042076,ENSMMUG00000012814,ENSMMUG00000028772,…
GO:0006284	base-excision repair	biological_process	0.020136	1	5	795	35	18463	ENSMMUG00000021525,ENSMMUG00000019529,ENSMMUG00000019209,ENSMMUG00000006362,ENSMMUG00000015463
GO:0009982	pseudouridine synthase activity	molecular_function	0.020151	1	3	795	13	18463	ENSMMUG00000031463,ENSMMUG00000007933,ENSMMUG00000000842
GO:0048870	cell motility	biological_process	0.020173	1	69	795	1156	18463	ENSMMUG00000009893,ENSMMUG00000002630,ENSMMUG00000002437,ENSMMUG00000002772,ENSMMUG00000000426,ENSMMUG00000022888,ENSMMUG00000005666,ENSMMUG00000000521,ENSMMUG00000006101,ENSMMUG00000043227,ENSMMUG00000011557,ENSMMUG00000021655,ENSMMUG00000008245,ENSMMUG00000008692,ENSMMUG00000010895,ENSMMUG00000003379,ENSMMUG00000012028,ENSMMUG00000004639,ENSMMUG00000005129,ENSMMUG00000005047,ENSMMUG00000003053,…
GO:0051674	localization of cell	biological_process	0.020173	1	69	795	1156	18463	ENSMMUG00000013400,ENSMMUG00000019605,ENSMMUG00000002573,ENSMMUG00000014334,ENSMMUG00000048207,ENSMMUG00000002680,ENSMMUG00000006268,ENSMMUG00000013665,ENSMMUG00000002433,ENSMMUG00000007375,ENSMMUG00000016323,ENSMMUG00000048344,ENSMMUG00000003533,ENSMMUG00000015565,ENSMMUG00000001044,ENSMMUG00000016329,ENSMMUG00000010455,ENSMMUG00000023060,ENSMMUG00000042839,ENSMMUG00000021053,ENSMMUG00000009674,…
GO:0005035	death receptor activity	molecular_function	0.020223	1	2	795	5	18463	ENSMMUG00000014603,ENSMMUG00000021447
GO:1901642	nucleoside transmembrane transport	biological_process	0.020257	1	3	795	13	18463	ENSMMUG00000006433,ENSMMUG00000022685,ENSMMUG00000016772
GO:2001268	negative regulation of cysteine-type endopeptidase activity involved in apoptotic signaling pathway	biological_process	0.0205	1	2	795	5	18463	ENSMMUG00000022116,ENSMMUG00000000751
GO:0030950	establishment or maintenance of actin cytoskeleton polarity	biological_process	0.020567	1	3	795	13	18463	ENSMMUG00000031214,ENSMMUG00000048864,ENSMMUG00000011332
GO:0021700	developmental maturation	biological_process	0.020887	1	16	795	194	18463	ENSMMUG00000042839,ENSMMUG00000014026,ENSMMUG00000001661,ENSMMUG00000004639,ENSMMUG00000010895,ENSMMUG00000014742,ENSMMUG00000048864,ENSMMUG00000011009,ENSMMUG00000000785,ENSMMUG00000002124,ENSMMUG00000000229,ENSMMUG00000000521,ENSMMUG00000021293,ENSMMUG00000002772,ENSMMUG00000003902,ENSMMUG00000018986
GO:0000902	cell morphogenesis	biological_process	0.02099	1	68	795	1090	18463	ENSMMUG00000002573,ENSMMUG00000021096,ENSMMUG00000014334,ENSMMUG00000003062,ENSMMUG00000007375,ENSMMUG00000010767,ENSMMUG00000046655,ENSMMUG00000006009,ENSMMUG00000001920,ENSMMUG00000016669,ENSMMUG00000015565,ENSMMUG00000003533,ENSMMUG00000008416,ENSMMUG00000020144,ENSMMUG00000023060,ENSMMUG00000022938,ENSMMUG00000004539,ENSMMUG00000031977,ENSMMUG00000012069,ENSMMUG00000019564,ENSMMUG00000020965,…
GO:0097050	type B pancreatic cell apoptotic process	biological_process	0.020995	1	2	795	5	18463	ENSMMUG00000013414,ENSMMUG00000015628
GO:0008283	cell proliferation	biological_process	0.021028	1	73	795	1235	18463	ENSMMUG00000016464,ENSMMUG00000010200,ENSMMUG00000004639,ENSMMUG00000000785,ENSMMUG00000014742,ENSMMUG00000011557,ENSMMUG00000001348,ENSMMUG00000014603,ENSMMUG00000020415,ENSMMUG00000031160,ENSMMUG00000012486,ENSMMUG00000019529,ENSMMUG00000000426,ENSMMUG00000020780,ENSMMUG00000020583,ENSMMUG00000012585,ENSMMUG00000009198,ENSMMUG00000011976,ENSMMUG00000009278,ENSMMUG00000014984,ENSMMUG00000018473,…
GO:0010714	positive regulation of collagen metabolic process	biological_process	0.021133	1	3	795	13	18463	ENSMMUG00000018571,ENSMMUG00000000785,ENSMMUG00000012069
GO:0032967	positive regulation of collagen biosynthetic process	biological_process	0.021133	1	3	795	13	18463	ENSMMUG00000018571,ENSMMUG00000012069,ENSMMUG00000000785
GO:0044253	positive regulation of multicellular organismal metabolic process	biological_process	0.021133	1	3	795	13	18463	ENSMMUG00000000785,ENSMMUG00000012069,ENSMMUG00000018571
GO:0015858	nucleoside transport	biological_process	0.021329	1	4	795	26	18463	ENSMMUG00000016772,ENSMMUG00000016526,ENSMMUG00000022685,ENSMMUG00000006433
GO:0035971	peptidyl-histidine dephosphorylation	biological_process	0.021449	1	1	795	1	18463	ENSMMUG00000005047
GO:2000983	regulation of ATP citrate synthase activity	biological_process	0.021449	1	1	795	1	18463	ENSMMUG00000005047
GO:2000984	negative regulation of ATP citrate synthase activity	biological_process	0.021449	1	1	795	1	18463	ENSMMUG00000005047
GO:1902947	regulation of tau-protein kinase activity	biological_process	0.021478	1	2	795	5	18463	ENSMMUG00000021516,ENSMMUG00000009278
GO:0009790	embryo development	biological_process	0.02158	1	47	795	743	18463	ENSMMUG00000012486,ENSMMUG00000013665,ENSMMUG00000000715,ENSMMUG00000023582,ENSMMUG00000002772,ENSMMUG00000037608,ENSMMUG00000021135,ENSMMUG00000003005,ENSMMUG00000046655,ENSMMUG00000013898,ENSMMUG00000006101,ENSMMUG00000007052,ENSMMUG00000003864,ENSMMUG00000004626,ENSMMUG00000004396,ENSMMUG00000017381,ENSMMUG00000000785,ENSMMUG00000000138,ENSMMUG00000000169,ENSMMUG00000022938,ENSMMUG00000010455,…
GO:0019318	hexose metabolic process	biological_process	0.021847	1	13	795	151	18463	ENSMMUG00000014151,ENSMMUG00000014756,ENSMMUG00000005227,ENSMMUG00000001044,ENSMMUG00000008639,ENSMMUG00000001853,ENSMMUG00000005005,ENSMMUG00000016463,ENSMMUG00000004762,ENSMMUG00000022536,ENSMMUG00000021765,ENSMMUG00000016522,ENSMMUG00000022714
GO:1901214	regulation of neuron death	biological_process	0.02226	1	14	795	162	18463	ENSMMUG00000017617,ENSMMUG00000021447,ENSMMUG00000002680,ENSMMUG00000023751,ENSMMUG00000001661,ENSMMUG00000022913,ENSMMUG00000019096,ENSMMUG00000008639,ENSMMUG00000021516,ENSMMUG00000013414,ENSMMUG00000006613,ENSMMUG00000020780,ENSMMUG00000008416,ENSMMUG00000001197
GO:0048753	pigment granule organization	biological_process	0.022313	1	3	795	13	18463	ENSMMUG00000014026,ENSMMUG00000020604,ENSMMUG00000022932
GO:0019901	protein kinase binding	molecular_function	0.022404	1	34	795	495	18463	ENSMMUG00000006613,ENSMMUG00000013202,ENSMMUG00000021877,ENSMMUG00000022967,ENSMMUG00000039515,ENSMMUG00000006581,ENSMMUG00000048864,ENSMMUG00000009354,ENSMMUG00000012103,ENSMMUG00000031214,ENSMMUG00000008639,ENSMMUG00000013865,ENSMMUG00000015931,ENSMMUG00000011528,ENSMMUG00000015267,ENSMMUG00000011211,ENSMMUG00000011527,ENSMMUG00000001044,ENSMMUG00000010895,ENSMMUG00000004639,ENSMMUG00000019438,…
GO:1903076	regulation of protein localization to plasma membrane	biological_process	0.022413	1	8	795	72	18463	ENSMMUG00000000296,ENSMMUG00000001044,ENSMMUG00000003783,ENSMMUG00000015267,ENSMMUG00000021055,ENSMMUG00000013665,ENSMMUG00000009354,ENSMMUG00000048207
GO:1904375	regulation of protein localization to cell periphery	biological_process	0.022413	1	8	795	72	18463	ENSMMUG00000013665,ENSMMUG00000009354,ENSMMUG00000048207,ENSMMUG00000015267,ENSMMUG00000021055,ENSMMUG00000003783,ENSMMUG00000001044,ENSMMUG00000000296
GO:0007417	central nervous system development	biological_process	0.022535	1	38	795	581	18463	ENSMMUG00000011128,ENSMMUG00000001348,ENSMMUG00000048344,ENSMMUG00000013788,ENSMMUG00000015155,ENSMMUG00000020415,ENSMMUG00000019174,ENSMMUG00000014334,ENSMMUG00000009916,ENSMMUG00000010895,ENSMMUG00000046368,ENSMMUG00000004639,ENSMMUG00000042839,ENSMMUG00000004396,ENSMMUG00000011191,ENSMMUG00000003533,ENSMMUG00000019072,ENSMMUG00000023550,ENSMMUG00000021516,ENSMMUG00000008381,ENSMMUG00000002124,…
GO:0043666	regulation of phosphoprotein phosphatase activity	biological_process	0.02254	1	9	795	92	18463	ENSMMUG00000001405,ENSMMUG00000020520,ENSMMUG00000008351,ENSMMUG00000028772,ENSMMUG00000002515,ENSMMUG00000012814,ENSMMUG00000015477,ENSMMUG00000041101,ENSMMUG00000011557
GO:0021892	cerebral cortex GABAergic interneuron differentiation	biological_process	0.022602	1	2	795	7	18463	ENSMMUG00000014334,ENSMMUG00000010895
GO:0006297	nucleotide-excision repair, DNA gap filling	biological_process	0.02263	1	2	795	5	18463	ENSMMUG00000021525,ENSMMUG00000015463
GO:0044463	cell projection part	cellular_component	0.02267	1	44	795	658	18463	ENSMMUG00000006613,ENSMMUG00000002503,ENSMMUG00000031207,ENSMMUG00000001661,ENSMMUG00000031357,ENSMMUG00000008837,ENSMMUG00000018084,ENSMMUG00000007479,ENSMMUG00000004282,ENSMMUG00000006931,ENSMMUG00000001187,ENSMMUG00000012523,ENSMMUG00000003783,ENSMMUG00000031977,ENSMMUG00000001118,ENSMMUG00000017617,ENSMMUG00000011332,ENSMMUG00000014408,ENSMMUG00000000617,ENSMMUG00000010895,ENSMMUG00000001044,…
GO:0060218	hematopoietic stem cell differentiation	biological_process	0.022979	1	3	795	13	18463	ENSMMUG00000008639,ENSMMUG00000000033,ENSMMUG00000022039
GO:0046847	filopodium assembly	biological_process	0.023094	1	5	795	34	18463	ENSMMUG00000015922,ENSMMUG00000012094,ENSMMUG00000004282,ENSMMUG00000006027,ENSMMUG00000000033
GO:0032119	sequestering of zinc ion	biological_process	0.023119	1	2	795	5	18463	ENSMMUG00000010272,ENSMMUG00000012328
GO:0032989	cellular component morphogenesis	biological_process	0.023535	1	72	795	1169	18463	ENSMMUG00000007117,ENSMMUG00000021516,ENSMMUG00000013507,ENSMMUG00000001187,ENSMMUG00000011211,ENSMMUG00000011332,ENSMMUG00000009198,ENSMMUG00000002503,ENSMMUG00000000033,ENSMMUG00000009318,ENSMMUG00000022373,ENSMMUG00000008443,ENSMMUG00000021576,ENSMMUG00000039515,ENSMMUG00000006089,ENSMMUG00000048864,ENSMMUG00000000521,ENSMMUG00000006101,ENSMMUG00000005063,ENSMMUG00000015922,ENSMMUG00000001348,…
GO:0032990	cell part morphogenesis	biological_process	0.023543	1	47	795	707	18463	ENSMMUG00000006421,ENSMMUG00000000779,ENSMMUG00000019016,ENSMMUG00000014334,ENSMMUG00000012094,ENSMMUG00000021096,ENSMMUG00000001427,ENSMMUG00000015922,ENSMMUG00000001348,ENSMMUG00000005063,ENSMMUG00000003062,ENSMMUG00000007375,ENSMMUG00000018726,ENSMMUG00000015565,ENSMMUG00000003533,ENSMMUG00000022940,ENSMMUG00000000138,ENSMMUG00000023060,ENSMMUG00000020144,ENSMMUG00000004539,ENSMMUG00000022938,…
GO:0071711	basement membrane organization	biological_process	0.023651	1	4	795	23	18463	ENSMMUG00000046655,ENSMMUG00000004844,ENSMMUG00000019294,ENSMMUG00000000521
GO:0010001	glial cell differentiation	biological_process	0.023729	1	12	795	134	18463	ENSMMUG00000001044,ENSMMUG00000008381,ENSMMUG00000001348,ENSMMUG00000021516,ENSMMUG00000003721,ENSMMUG00000010200,ENSMMUG00000002124,ENSMMUG00000013788,ENSMMUG00000020415,ENSMMUG00000017617,ENSMMUG00000021447,ENSMMUG00000019072
GO:0036503	ERAD pathway	biological_process	0.023841	1	9	795	91	18463	ENSMMUG00000011211,ENSMMUG00000016709,ENSMMUG00000008036,ENSMMUG00000009787,ENSMMUG00000002948,ENSMMUG00000013414,ENSMMUG00000031106,ENSMMUG00000015778,ENSMMUG00000005119
GO:0048667	cell morphogenesis involved in neuron differentiation	biological_process	0.023939	1	29	795	402	18463	ENSMMUG00000022938,ENSMMUG00000008443,ENSMMUG00000020144,ENSMMUG00000001661,ENSMMUG00000006923,ENSMMUG00000017936,ENSMMUG00000003379,ENSMMUG00000000033,ENSMMUG00000023674,ENSMMUG00000006089,ENSMMUG00000015565,ENSMMUG00000039515,ENSMMUG00000021576,ENSMMUG00000001348,ENSMMUG00000005063,ENSMMUG00000021578,ENSMMUG00000002124,ENSMMUG00000021059,ENSMMUG00000022198,ENSMMUG00000007375,ENSMMUG00000003062,…
GO:0060322	head development	biological_process	0.024037	1	32	795	472	18463	ENSMMUG00000006931,ENSMMUG00000008639,ENSMMUG00000023550,ENSMMUG00000011332,ENSMMUG00000019564,ENSMMUG00000012069,ENSMMUG00000018986,ENSMMUG00000031977,ENSMMUG00000022913,ENSMMUG00000001661,ENSMMUG00000000378,ENSMMUG00000008443,ENSMMUG00000000033,ENSMMUG00000014756,ENSMMUG00000006089,ENSMMUG00000023674,ENSMMUG00000008299,ENSMMUG00000048344,ENSMMUG00000013788,ENSMMUG00000011128,ENSMMUG00000019174,…
GO:0001725	stress fiber	cellular_component	0.024041	1	7	795	59	18463	ENSMMUG00000018520,ENSMMUG00000010767,ENSMMUG00000012635,ENSMMUG00000001427,ENSMMUG00000000378,ENSMMUG00000004282,ENSMMUG00000006101
GO:0044300	cerebellar mossy fiber	cellular_component	0.024066	1	2	795	5	18463	ENSMMUG00000004639,ENSMMUG00000021059
GO:0032264	IMP salvage	biological_process	0.024109	1	2	795	5	18463	ENSMMUG00000005820,ENSMMUG00000001978
GO:0051639	actin filament network formation	biological_process	0.024111	1	2	795	5	18463	ENSMMUG00000010767,ENSMMUG00000002573
GO:0071840	cellular component organization or biogenesis	biological_process	0.024175	1	270	795	5404	18463	ENSMMUG00000015718,ENSMMUG00000006731,ENSMMUG00000001661,ENSMMUG00000008837,ENSMMUG00000020065,ENSMMUG00000015097,ENSMMUG00000008639,ENSMMUG00000013786,ENSMMUG00000021578,ENSMMUG00000015303,ENSMMUG00000039985,ENSMMUG00000043756,ENSMMUG00000031977,ENSMMUG00000017144,ENSMMUG00000019294,ENSMMUG00000017503,ENSMMUG00000020144,ENSMMUG00000007675,ENSMMUG00000016192,ENSMMUG00000008416,ENSMMUG00000005227,…
GO:0001975	response to amphetamine	biological_process	0.024249	1	3	795	13	18463	ENSMMUG00000014334,ENSMMUG00000001405,ENSMMUG00000001661
GO:0014075	response to amine	biological_process	0.024249	1	3	795	13	18463	ENSMMUG00000001661,ENSMMUG00000014334,ENSMMUG00000001405
GO:0001842	neural fold formation	biological_process	0.024333	1	2	795	5	18463	ENSMMUG00000045584,ENSMMUG00000006731
GO:0010484	H3 histone acetyltransferase activity	molecular_function	0.024335	1	2	795	5	18463	ENSMMUG00000014756,ENSMMUG00000006116
GO:0008310	single-stranded DNA 3'-5' exodeoxyribonuclease activity	molecular_function	0.024336	1	2	795	5	18463	ENSMMUG00000007669,ENSMMUG00000015463
GO:0005915	zonula adherens	cellular_component	0.024336	1	2	795	5	18463	ENSMMUG00000015696,ENSMMUG00000010767
GO:1990075	periciliary membrane compartment	cellular_component	0.024336	1	2	795	5	18463	ENSMMUG00000008837,ENSMMUG00000031977
GO:0050878	regulation of body fluid levels	biological_process	0.024395	1	17	795	216	18463	ENSMMUG00000016464,ENSMMUG00000013414,ENSMMUG00000000033,ENSMMUG00000017292,ENSMMUG00000016669,ENSMMUG00000020064,ENSMMUG00000023418,ENSMMUG00000000524,ENSMMUG00000017100,ENSMMUG00000016616,ENSMMUG00000008381,ENSMMUG00000005698,ENSMMUG00000006356,ENSMMUG00000021442,ENSMMUG00000009893,ENSMMUG00000014334,ENSMMUG00000015694
GO:0009792	embryo development ending in birth or egg hatching	biological_process	0.024637	1	32	795	472	18463	ENSMMUG00000006101,ENSMMUG00000013665,ENSMMUG00000012486,ENSMMUG00000037608,ENSMMUG00000002772,ENSMMUG00000021135,ENSMMUG00000003005,ENSMMUG00000010455,ENSMMUG00000022938,ENSMMUG00000046368,ENSMMUG00000001044,ENSMMUG00000008462,ENSMMUG00000016464,ENSMMUG00000004626,ENSMMUG00000017381,ENSMMUG00000004396,ENSMMUG00000000785,ENSMMUG00000000138,ENSMMUG00000008639,ENSMMUG00000017188,ENSMMUG00000000751,…
GO:0048522	positive regulation of cellular process	biological_process	0.024724	1	214	795	4109	18463	ENSMMUG00000020534,ENSMMUG00000023550,ENSMMUG00000000803,ENSMMUG00000041041,ENSMMUG00000004282,ENSMMUG00000016616,ENSMMUG00000021516,ENSMMUG00000003783,ENSMMUG00000017214,ENSMMUG00000044817,ENSMMUG00000001814,ENSMMUG00000014398,ENSMMUG00000002909,ENSMMUG00000015661,ENSMMUG00000048684,ENSMMUG00000004435,ENSMMUG00000021447,ENSMMUG00000002503,ENSMMUG00000002808,ENSMMUG00000020780,ENSMMUG00000009318,…
GO:0045987	positive regulation of smooth muscle contraction	biological_process	0.024782	1	3	795	14	18463	ENSMMUG00000021442,ENSMMUG00000000033,ENSMMUG00000011403
GO:0045655	regulation of monocyte differentiation	biological_process	0.02486	1	3	795	14	18463	ENSMMUG00000020415,ENSMMUG00000013202,ENSMMUG00000002680
GO:0038202	TORC1 signaling	biological_process	0.024938	1	5	795	36	18463	ENSMMUG00000022198,ENSMMUG00000014723,ENSMMUG00000005553,ENSMMUG00000022116,ENSMMUG00000023674
GO:0048821	erythrocyte development	biological_process	0.025109	1	4	795	24	18463	ENSMMUG00000000033,ENSMMUG00000016464,ENSMMUG00000009198,ENSMMUG00000017100
GO:0005737	cytoplasm	cellular_component	0.0252	1	412	795	8743	18463	ENSMMUG00000009175,ENSMMUG00000009732,ENSMMUG00000029310,ENSMMUG00000018031,ENSMMUG00000008416,ENSMMUG00000012471,ENSMMUG00000005227,ENSMMUG00000003298,ENSMMUG00000042839,ENSMMUG00000020144,ENSMMUG00000008423,ENSMMUG00000007675,ENSMMUG00000012685,ENSMMUG00000016192,ENSMMUG00000002573,ENSMMUG00000012310,ENSMMUG00000008581,ENSMMUG00000015155,ENSMMUG00000005502,ENSMMUG00000002433,ENSMMUG00000017000,…
GO:0047017	prostaglandin-F synthase activity	molecular_function	0.02522	1	1	795	1	18463	ENSMMUG00000012380
GO:0035239	tube morphogenesis	biological_process	0.025289	1	20	795	263	18463	ENSMMUG00000016616,ENSMMUG00000014791,ENSMMUG00000002680,ENSMMUG00000011332,ENSMMUG00000002772,ENSMMUG00000013665,ENSMMUG00000012486,ENSMMUG00000002909,ENSMMUG00000011910,ENSMMUG00000045584,ENSMMUG00000004639,ENSMMUG00000010455,ENSMMUG00000022938,ENSMMUG00000006731,ENSMMUG00000000033,ENSMMUG00000014756,ENSMMUG00000017381,ENSMMUG00000004396,ENSMMUG00000037622,ENSMMUG00000000785
GO:0003012	muscle system process	biological_process	0.025564	1	19	795	246	18463	ENSMMUG00000021442,ENSMMUG00000017202,ENSMMUG00000013507,ENSMMUG00000001427,ENSMMUG00000001814,ENSMMUG00000046222,ENSMMUG00000004838,ENSMMUG00000016893,ENSMMUG00000021447,ENSMMUG00000000715,ENSMMUG00000014334,ENSMMUG00000015925,ENSMMUG00000012310,ENSMMUG00000021053,ENSMMUG00000003721,ENSMMUG00000000296,ENSMMUG00000000033,ENSMMUG00000021877,ENSMMUG00000011403
GO:1903037	regulation of leukocyte cell-cell adhesion	biological_process	0.025613	1	18	795	229	18463	ENSMMUG00000001348,ENSMMUG00000012523,ENSMMUG00000005448,ENSMMUG00000018940,ENSMMUG00000020965,ENSMMUG00000016869,ENSMMUG00000012486,ENSMMUG00000021447,ENSMMUG00000037684,ENSMMUG00000016329,ENSMMUG00000008692,ENSMMUG00000009198,ENSMMUG00000013202,ENSMMUG00000014756,ENSMMUG00000001044,ENSMMUG00000003533,ENSMMUG00000018473,ENSMMUG00000000785
GO:0021686	cerebellar granular layer maturation	biological_process	0.025963	1	1	795	1	18463	ENSMMUG00000042839
GO:0021933	radial glia guided migration of cerebellar granule cell	biological_process	0.025963	1	1	795	1	18463	ENSMMUG00000042839
GO:0021941	negative regulation of cerebellar granule cell precursor proliferation	biological_process	0.025963	1	1	795	1	18463	ENSMMUG00000042839
GO:0033057	multicellular organismal reproductive behavior	biological_process	0.026098	1	3	795	14	18463	ENSMMUG00000009703,ENSMMUG00000001661,ENSMMUG00000001405
GO:0043547	positive regulation of GTPase activity	biological_process	0.026151	1	23	795	309	18463	ENSMMUG00000020020,ENSMMUG00000003053,ENSMMUG00000004639,ENSMMUG00000048302,ENSMMUG00000030384,ENSMMUG00000000323,ENSMMUG00000002808,ENSMMUG00000008245,ENSMMUG00000017381,ENSMMUG00000003533,ENSMMUG00000009354,ENSMMUG00000015911,ENSMMUG00000001348,ENSMMUG00000011964,ENSMMUG00000014166,ENSMMUG00000005553,ENSMMUG00000017000,ENSMMUG00000005502,ENSMMUG00000017518,ENSMMUG00000011332,ENSMMUG00000000426,…
GO:0030221	basophil differentiation	biological_process	0.026885	1	1	795	1	18463	ENSMMUG00000016464
GO:0035102	PRC1 complex	cellular_component	0.026958	1	3	795	15	18463	ENSMMUG00000002127,ENSMMUG00000003269,ENSMMUG00000046417
GO:0097242	beta-amyloid clearance	biological_process	0.027095	1	3	795	14	18463	ENSMMUG00000009278,ENSMMUG00000021516,ENSMMUG00000000033
GO:0034380	high-density lipoprotein particle assembly	biological_process	0.027241	1	2	795	8	18463	ENSMMUG00000015303,ENSMMUG00000023418
GO:0021692	cerebellar Purkinje cell layer morphogenesis	biological_process	0.027353	1	3	795	14	18463	ENSMMUG00000031977,ENSMMUG00000042839,ENSMMUG00000022913
GO:0071675	regulation of mononuclear cell migration	biological_process	0.027399	1	3	795	15	18463	ENSMMUG00000009278,ENSMMUG00000005232,ENSMMUG00000002680
GO:0009226	nucleotide-sugar biosynthetic process	biological_process	0.027414	1	3	795	14	18463	ENSMMUG00000001853,ENSMMUG00000022714,ENSMMUG00000005227
GO:0003774	motor activity	molecular_function	0.027712	1	12	795	128	18463	ENSMMUG00000006101,ENSMMUG00000001427,ENSMMUG00000041799,ENSMMUG00000008837,ENSMMUG00000021259,ENSMMUG00000013651,ENSMMUG00000039515,ENSMMUG00000018726,ENSMMUG00000005921,ENSMMUG00000020975,ENSMMUG00000007504,ENSMMUG00000015696
GO:0016043	cellular component organization	biological_process	0.028129	1	262	795	5207	18463	ENSMMUG00000021516,ENSMMUG00000003783,ENSMMUG00000000803,ENSMMUG00000019924,ENSMMUG00000015203,ENSMMUG00000000378,ENSMMUG00000022373,ENSMMUG00000014026,ENSMMUG00000009318,ENSMMUG00000001795,ENSMMUG00000006116,ENSMMUG00000006455,ENSMMUG00000018473,ENSMMUG00000005063,ENSMMUG00000021159,ENSMMUG00000007933,ENSMMUG00000022116,ENSMMUG00000012887,ENSMMUG00000010171,ENSMMUG00000019529,ENSMMUG00000016838,…
GO:0098805	whole membrane	cellular_component	0.028398	1	69	795	1137	18463	ENSMMUG00000016709,ENSMMUG00000006027,ENSMMUG00000012094,ENSMMUG00000006433,ENSMMUG00000018800,ENSMMUG00000039824,ENSMMUG00000001348,ENSMMUG00000003236,ENSMMUG00000003094,ENSMMUG00000022010,ENSMMUG00000019438,ENSMMUG00000010200,ENSMMUG00000019242,ENSMMUG00000003053,ENSMMUG00000005432,ENSMMUG00000003789,ENSMMUG00000021447,ENSMMUG00000004435,ENSMMUG00000014511,ENSMMUG00000020421,ENSMMUG00000012523,…
GO:0006751	glutathione catabolic process	biological_process	0.028403	1	2	795	6	18463	ENSMMUG00000014542,ENSMMUG00000017931
GO:1904262	negative regulation of TORC1 signaling	biological_process	0.028557	1	3	795	14	18463	ENSMMUG00000023674,ENSMMUG00000022198,ENSMMUG00000014723
GO:0044707	single-multicellular organism process	biological_process	0.02872	1	238	795	4699	18463	ENSMMUG00000011209,ENSMMUG00000008443,ENSMMUG00000003721,ENSMMUG00000000033,ENSMMUG00000014151,ENSMMUG00000009198,ENSMMUG00000048864,ENSMMUG00000009787,ENSMMUG00000006089,ENSMMUG00000006156,ENSMMUG00000009062,ENSMMUG00000039515,ENSMMUG00000021514,ENSMMUG00000008299,ENSMMUG00000015362,ENSMMUG00000023751,ENSMMUG00000037622,ENSMMUG00000013507,ENSMMUG00000018520,ENSMMUG00000000751,ENSMMUG00000006936,…
GO:0032261	purine nucleotide salvage	biological_process	0.029082	1	2	795	6	18463	ENSMMUG00000005820,ENSMMUG00000001978
GO:0071674	mononuclear cell migration	biological_process	0.029131	1	3	795	16	18463	ENSMMUG00000009278,ENSMMUG00000005232,ENSMMUG00000002680
GO:0000152	nuclear ubiquitin ligase complex	cellular_component	0.029151	1	5	795	38	18463	ENSMMUG00000046417,ENSMMUG00000019870,ENSMMUG00000002127,ENSMMUG00000012887,ENSMMUG00000003269
GO:0007422	peripheral nervous system development	biological_process	0.029206	1	6	795	52	18463	ENSMMUG00000001044,ENSMMUG00000046368,ENSMMUG00000015565,ENSMMUG00000010200,ENSMMUG00000001348,ENSMMUG00000008381
GO:0060534	trachea cartilage development	biological_process	0.029246	1	2	795	6	18463	ENSMMUG00000000033,ENSMMUG00000012486
GO:0021540	corpus callosum morphogenesis	biological_process	0.029259	1	2	795	6	18463	ENSMMUG00000023674,ENSMMUG00000008443
GO:0035295	tube development	biological_process	0.029363	1	30	795	439	18463	ENSMMUG00000000033,ENSMMUG00000014756,ENSMMUG00000011976,ENSMMUG00000006731,ENSMMUG00000045584,ENSMMUG00000004639,ENSMMUG00000005129,ENSMMUG00000010455,ENSMMUG00000022938,ENSMMUG00000000785,ENSMMUG00000037622,ENSMMUG00000016212,ENSMMUG00000005232,ENSMMUG00000009787,ENSMMUG00000003864,ENSMMUG00000004396,ENSMMUG00000017381,ENSMMUG00000003533,ENSMMUG00000012103,ENSMMUG00000016616,ENSMMUG00000014791,…
GO:0032965	regulation of collagen biosynthetic process	biological_process	0.029523	1	3	795	15	18463	ENSMMUG00000018571,ENSMMUG00000012069,ENSMMUG00000000785
GO:0000138	Golgi trans cisterna	cellular_component	0.029585	1	2	795	6	18463	ENSMMUG00000011505,ENSMMUG00000023406
GO:0044057	regulation of system process	biological_process	0.029657	1	21	795	289	18463	ENSMMUG00000006356,ENSMMUG00000046222,ENSMMUG00000021442,ENSMMUG00000013507,ENSMMUG00000017202,ENSMMUG00000001814,ENSMMUG00000044819,ENSMMUG00000016893,ENSMMUG00000009703,ENSMMUG00000023418,ENSMMUG00000016616,ENSMMUG00000014334,ENSMMUG00000021447,ENSMMUG00000017617,ENSMMUG00000021053,ENSMMUG00000016463,ENSMMUG00000015925,ENSMMUG00000021877,ENSMMUG00000011403,ENSMMUG00000020583,ENSMMUG00000000033
GO:1902108	regulation of mitochondrial membrane permeability involved in apoptotic process	biological_process	0.029671	1	4	795	26	18463	ENSMMUG00000017144,ENSMMUG00000022010,ENSMMUG00000014361,ENSMMUG00000008639
GO:0007618	mating	biological_process	0.029844	1	3	795	15	18463	ENSMMUG00000001405,ENSMMUG00000001661,ENSMMUG00000044679
GO:1904491	protein localization to ciliary transition zone	biological_process	0.029963	1	2	795	6	18463	ENSMMUG00000022888,ENSMMUG00000001187
GO:0021578	hindbrain maturation	biological_process	0.03008	1	2	795	7	18463	ENSMMUG00000001661,ENSMMUG00000042839
GO:0021626	central nervous system maturation	biological_process	0.03008	1	2	795	7	18463	ENSMMUG00000042839,ENSMMUG00000001661
GO:0070161	anchoring junction	cellular_component	0.030092	1	20	795	250	18463	ENSMMUG00000006101,ENSMMUG00000006356,ENSMMUG00000012523,ENSMMUG00000018520,ENSMMUG00000012635,ENSMMUG00000010767,ENSMMUG00000002630,ENSMMUG00000021053,ENSMMUG00000019016,ENSMMUG00000003525,ENSMMUG00000014408,ENSMMUG00000043581,ENSMMUG00000022938,ENSMMUG00000010200,ENSMMUG00000000378,ENSMMUG00000006009,ENSMMUG00000001795,ENSMMUG00000015696,ENSMMUG00000043281,ENSMMUG00000048864
GO:0008150	biological_process	biological_process	0.030164	1	702	795	15676	18463	ENSMMUG00000001250,ENSMMUG00000019339,ENSMMUG00000003053,ENSMMUG00000000188,ENSMMUG00000005432,ENSMMUG00000019665,ENSMMUG00000001405,ENSMMUG00000020975,ENSMMUG00000016085,ENSMMUG00000023028,ENSMMUG00000004396,ENSMMUG00000004480,ENSMMUG00000018541,ENSMMUG00000001978,ENSMMUG00000002437,ENSMMUG00000013445,ENSMMUG00000003902,ENSMMUG00000047946,ENSMMUG00000018664,ENSMMUG00000013236,ENSMMUG00000015694,…
GO:0030234	enzyme regulator activity	molecular_function	0.030168	1	48	795	791	18463	ENSMMUG00000000323,ENSMMUG00000002808,ENSMMUG00000048302,ENSMMUG00000020020,ENSMMUG00000007154,ENSMMUG00000018994,ENSMMUG00000004762,ENSMMUG00000020426,ENSMMUG00000009949,ENSMMUG00000015850,ENSMMUG00000022198,ENSMMUG00000002515,ENSMMUG00000012103,ENSMMUG00000011964,ENSMMUG00000013865,ENSMMUG00000012814,ENSMMUG00000007308,ENSMMUG00000041101,ENSMMUG00000008639,ENSMMUG00000005294,ENSMMUG00000008091,…
GO:0007010	cytoskeleton organization	biological_process	0.030337	1	68	795	1151	18463	ENSMMUG00000003053,ENSMMUG00000005047,ENSMMUG00000012028,ENSMMUG00000010895,ENSMMUG00000007948,ENSMMUG00000018726,ENSMMUG00000020975,ENSMMUG00000021159,ENSMMUG00000006101,ENSMMUG00000043581,ENSMMUG00000000426,ENSMMUG00000019016,ENSMMUG00000010171,ENSMMUG00000002772,ENSMMUG00000002630,ENSMMUG00000009893,ENSMMUG00000000378,ENSMMUG00000014984,ENSMMUG00000000033,ENSMMUG00000002503,ENSMMUG00000009198,…
GO:0050830	defense response to Gram-positive bacterium	biological_process	0.030428	1	6	795	62	18463	ENSMMUG00000014403,ENSMMUG00000016329,ENSMMUG00000013538,ENSMMUG00000005232,ENSMMUG00000009278,ENSMMUG00000008742
GO:0016192	vesicle-mediated transport	biological_process	0.030657	1	65	795	1111	18463	ENSMMUG00000015911,ENSMMUG00000022932,ENSMMUG00000008885,ENSMMUG00000003864,ENSMMUG00000003799,ENSMMUG00000014409,ENSMMUG00000010895,ENSMMUG00000005432,ENSMMUG00000015477,ENSMMUG00000000169,ENSMMUG00000012094,ENSMMUG00000016709,ENSMMUG00000014292,ENSMMUG00000006421,ENSMMUG00000012486,ENSMMUG00000007293,ENSMMUG00000003236,ENSMMUG00000006101,ENSMMUG00000016593,ENSMMUG00000015922,ENSMMUG00000008623,…
GO:0030027	lamellipodium	cellular_component	0.030719	1	11	795	115	18463	ENSMMUG00000048207,ENSMMUG00000002630,ENSMMUG00000002437,ENSMMUG00000002573,ENSMMUG00000012523,ENSMMUG00000013943,ENSMMUG00000022938,ENSMMUG00000010767,ENSMMUG00000003053,ENSMMUG00000014723,ENSMMUG00000004282
GO:0051020	GTPase binding	molecular_function	0.030768	1	22	795	292	18463	ENSMMUG00000015922,ENSMMUG00000014166,ENSMMUG00000020534,ENSMMUG00000005553,ENSMMUG00000011964,ENSMMUG00000002772,ENSMMUG00000020520,ENSMMUG00000017000,ENSMMUG00000005502,ENSMMUG00000017518,ENSMMUG00000008091,ENSMMUG00000011209,ENSMMUG00000010200,ENSMMUG00000000323,ENSMMUG00000002808,ENSMMUG00000004080,ENSMMUG00000008416,ENSMMUG00000009949,ENSMMUG00000009354,ENSMMUG00000019072,ENSMMUG00000003864,…
GO:0050863	regulation of T cell activation	biological_process	0.030801	1	17	795	218	18463	ENSMMUG00000014756,ENSMMUG00000013202,ENSMMUG00000009198,ENSMMUG00000008692,ENSMMUG00000016329,ENSMMUG00000000785,ENSMMUG00000018473,ENSMMUG00000003533,ENSMMUG00000018940,ENSMMUG00000005448,ENSMMUG00000012523,ENSMMUG00000001348,ENSMMUG00000037684,ENSMMUG00000021447,ENSMMUG00000016869,ENSMMUG00000012486,ENSMMUG00000020965
GO:0005911	cell-cell junction	cellular_component	0.030959	1	24	795	332	18463	ENSMMUG00000015696,ENSMMUG00000006009,ENSMMUG00000021259,ENSMMUG00000000378,ENSMMUG00000010200,ENSMMUG00000001860,ENSMMUG00000001044,ENSMMUG00000015661,ENSMMUG00000003525,ENSMMUG00000006268,ENSMMUG00000023086,ENSMMUG00000019564,ENSMMUG00000015267,ENSMMUG00000012523,ENSMMUG00000018520,ENSMMUG00000010767,ENSMMUG00000012635,ENSMMUG00000004844,ENSMMUG00000001187,ENSMMUG00000022888,ENSMMUG00000006101,…
GO:0051017	actin filament bundle assembly	biological_process	0.031036	1	11	795	120	18463	ENSMMUG00000048864,ENSMMUG00000000426,ENSMMUG00000002772,ENSMMUG00000002573,ENSMMUG00000012069,ENSMMUG00000031214,ENSMMUG00000012635,ENSMMUG00000010767,ENSMMUG00000006356,ENSMMUG00000000033,ENSMMUG00000004282
GO:0031175	neuron projection development	biological_process	0.031114	1	41	795	621	18463	ENSMMUG00000019096,ENSMMUG00000001348,ENSMMUG00000005063,ENSMMUG00000003062,ENSMMUG00000007375,ENSMMUG00000006421,ENSMMUG00000019016,ENSMMUG00000014334,ENSMMUG00000012094,ENSMMUG00000020144,ENSMMUG00000022938,ENSMMUG00000004639,ENSMMUG00000010455,ENSMMUG00000001044,ENSMMUG00000010895,ENSMMUG00000003379,ENSMMUG00000017936,ENSMMUG00000015565,ENSMMUG00000017381,ENSMMUG00000002124,ENSMMUG00000006931,…
GO:0007015	actin filament organization	biological_process	0.031124	1	24	795	351	18463	ENSMMUG00000000378,ENSMMUG00000022938,ENSMMUG00000004539,ENSMMUG00000000033,ENSMMUG00000010895,ENSMMUG00000048864,ENSMMUG00000010767,ENSMMUG00000012635,ENSMMUG00000031214,ENSMMUG00000006499,ENSMMUG00000006356,ENSMMUG00000013943,ENSMMUG00000013786,ENSMMUG00000004282,ENSMMUG00000020061,ENSMMUG00000014723,ENSMMUG00000010171,ENSMMUG00000019016,ENSMMUG00000000426,ENSMMUG00000002772,ENSMMUG00000011332,…
GO:0005925	focal adhesion	cellular_component	0.031176	1	12	795	129	18463	ENSMMUG00000002630,ENSMMUG00000021053,ENSMMUG00000014408,ENSMMUG00000019016,ENSMMUG00000001795,ENSMMUG00000043581,ENSMMUG00000043281,ENSMMUG00000006101,ENSMMUG00000022938,ENSMMUG00000006356,ENSMMUG00000010767,ENSMMUG00000012635
GO:0048471	perinuclear region of cytoplasm	cellular_component	0.031203	1	26	795	361	18463	ENSMMUG00000020631,ENSMMUG00000023165,ENSMMUG00000003864,ENSMMUG00000015477,ENSMMUG00000023060,ENSMMUG00000003053,ENSMMUG00000010200,ENSMMUG00000002808,ENSMMUG00000011115,ENSMMUG00000007362,ENSMMUG00000004080,ENSMMUG00000014409,ENSMMUG00000029164,ENSMMUG00000010895,ENSMMUG00000002680,ENSMMUG00000019564,ENSMMUG00000021053,ENSMMUG00000003902,ENSMMUG00000019753,ENSMMUG00000021516,ENSMMUG00000012523,…
GO:0030163	protein catabolic process	biological_process	0.03121	1	49	795	818	18463	ENSMMUG00000015778,ENSMMUG00000006582,ENSMMUG00000001197,ENSMMUG00000009960,ENSMMUG00000009787,ENSMMUG00000002149,ENSMMUG00000018994,ENSMMUG00000021516,ENSMMUG00000017188,ENSMMUG00000019039,ENSMMUG00000017475,ENSMMUG00000021447,ENSMMUG00000008036,ENSMMUG00000009956,ENSMMUG00000011527,ENSMMUG00000016906,ENSMMUG00000011211,ENSMMUG00000011528,ENSMMUG00000012685,ENSMMUG00000004639,ENSMMUG00000003053,…
GO:1903960	negative regulation of anion transmembrane transport	biological_process	0.031388	1	2	795	6	18463	ENSMMUG00000001044,ENSMMUG00000013955
GO:0002777	antimicrobial peptide biosynthetic process	biological_process	0.031703	1	1	795	1	18463	ENSMMUG00000009674
GO:0002780	antibacterial peptide biosynthetic process	biological_process	0.031703	1	1	795	1	18463	ENSMMUG00000009674
GO:0002812	biosynthetic process of antibacterial peptides active against Gram-negative bacteria	biological_process	0.031703	1	1	795	1	18463	ENSMMUG00000009674
GO:0004512	inositol-3-phosphate synthase activity	molecular_function	0.031727	1	1	795	1	18463	ENSMMUG00000021183
GO:0016872	intramolecular lyase activity	molecular_function	0.031727	1	1	795	1	18463	ENSMMUG00000021183
GO:0007042	lysosomal lumen acidification	biological_process	0.031774	1	2	795	7	18463	ENSMMUG00000023751,ENSMMUG00000046957
GO:0001555	oocyte growth	biological_process	0.031919	1	1	795	1	18463	ENSMMUG00000044819
GO:2000870	regulation of progesterone secretion	biological_process	0.031919	1	1	795	1	18463	ENSMMUG00000044819
GO:0031103	axon regeneration	biological_process	0.031974	1	4	795	25	18463	ENSMMUG00000017381,ENSMMUG00000010455,ENSMMUG00000017617,ENSMMUG00000019564
GO:0044448	cell cortex part	cellular_component	0.032126	1	13	795	150	18463	ENSMMUG00000017100,ENSMMUG00000020061,ENSMMUG00000006101,ENSMMUG00000012523,ENSMMUG00000046655,ENSMMUG00000013786,ENSMMUG00000008423,ENSMMUG00000017134,ENSMMUG00000000378,ENSMMUG00000018879,ENSMMUG00000010767,ENSMMUG00000009732,ENSMMUG00000008885
GO:0007193	adenylate cyclase-inhibiting G-protein coupled receptor signaling pathway	biological_process	0.032158	1	6	795	54	18463	ENSMMUG00000014334,ENSMMUG00000021442,ENSMMUG00000013788,ENSMMUG00000012005,ENSMMUG00000017292,ENSMMUG00000018050
GO:0035855	megakaryocyte development	biological_process	0.032271	1	3	795	15	18463	ENSMMUG00000015694,ENSMMUG00000000033,ENSMMUG00000016669
GO:0046324	regulation of glucose import	biological_process	0.032272	1	5	795	38	18463	ENSMMUG00000005432,ENSMMUG00000015628,ENSMMUG00000003721,ENSMMUG00000001044,ENSMMUG00000014151
GO:0030260	entry into host cell	biological_process	0.032369	1	6	795	56	18463	ENSMMUG00000008885,ENSMMUG00000015925,ENSMMUG00000013257,ENSMMUG00000003094,ENSMMUG00000013202,ENSMMUG00000015097
GO:0044409	entry into host	biological_process	0.032369	1	6	795	56	18463	ENSMMUG00000015097,ENSMMUG00000013202,ENSMMUG00000013257,ENSMMUG00000003094,ENSMMUG00000015925,ENSMMUG00000008885
GO:0051806	entry into cell of other organism involved in symbiotic interaction	biological_process	0.032369	1	6	795	56	18463	ENSMMUG00000008885,ENSMMUG00000015925,ENSMMUG00000013257,ENSMMUG00000003094,ENSMMUG00000015097,ENSMMUG00000013202
GO:0051828	entry into other organism involved in symbiotic interaction	biological_process	0.032369	1	6	795	56	18463	ENSMMUG00000008885,ENSMMUG00000015925,ENSMMUG00000003094,ENSMMUG00000013257,ENSMMUG00000013202,ENSMMUG00000015097
GO:0052126	movement in host environment	biological_process	0.032369	1	6	795	56	18463	ENSMMUG00000008885,ENSMMUG00000013202,ENSMMUG00000015097,ENSMMUG00000015925,ENSMMUG00000003094,ENSMMUG00000013257
GO:0052192	movement in environment of other organism involved in symbiotic interaction	biological_process	0.032369	1	6	795	56	18463	ENSMMUG00000015925,ENSMMUG00000013257,ENSMMUG00000003094,ENSMMUG00000013202,ENSMMUG00000015097,ENSMMUG00000008885
GO:0090257	regulation of muscle system process	biological_process	0.032404	1	12	795	140	18463	ENSMMUG00000000033,ENSMMUG00000011403,ENSMMUG00000016893,ENSMMUG00000021877,ENSMMUG00000001814,ENSMMUG00000021442,ENSMMUG00000013507,ENSMMUG00000017202,ENSMMUG00000046222,ENSMMUG00000015925,ENSMMUG00000021053,ENSMMUG00000021447
GO:0006688	glycosphingolipid biosynthetic process	biological_process	0.03251	1	3	795	15	18463	ENSMMUG00000002124,ENSMMUG00000008381,ENSMMUG00000018686
GO:0030695	GTPase regulator activity	molecular_function	0.032697	1	18	795	227	18463	ENSMMUG00000005553,ENSMMUG00000014166,ENSMMUG00000011964,ENSMMUG00000014408,ENSMMUG00000011332,ENSMMUG00000005502,ENSMMUG00000017518,ENSMMUG00000017000,ENSMMUG00000008091,ENSMMUG00000048302,ENSMMUG00000004639,ENSMMUG00000007154,ENSMMUG00000020020,ENSMMUG00000002808,ENSMMUG00000000323,ENSMMUG00000030384,ENSMMUG00000009949,ENSMMUG00000015911
GO:0045216	cell-cell junction organization	biological_process	0.032752	1	15	795	178	18463	ENSMMUG00000031214,ENSMMUG00000010767,ENSMMUG00000006356,ENSMMUG00000000033,ENSMMUG00000003094,ENSMMUG00000004282,ENSMMUG00000022888,ENSMMUG00000008351,ENSMMUG00000015696,ENSMMUG00000031977,ENSMMUG00000015267,ENSMMUG00000006009,ENSMMUG00000021655,ENSMMUG00000005046,ENSMMUG00000012069
GO:1901223	negative regulation of NIK/NF-kappaB signaling	biological_process	0.032801	1	3	795	15	18463	ENSMMUG00000021655,ENSMMUG00000020393,ENSMMUG00000015690
GO:0046040	IMP metabolic process	biological_process	0.033069	1	3	795	14	18463	ENSMMUG00000005820,ENSMMUG00000003749,ENSMMUG00000001978
GO:0007197	adenylate cyclase-inhibiting G-protein coupled acetylcholine receptor signaling pathway	biological_process	0.03342	1	2	795	7	18463	ENSMMUG00000021442,ENSMMUG00000017292
GO:0016907	G-protein coupled acetylcholine receptor activity	molecular_function	0.03342	1	2	795	7	18463	ENSMMUG00000021442,ENSMMUG00000017292
GO:0070341	fat cell proliferation	biological_process	0.03351	1	2	795	6	18463	ENSMMUG00000020583,ENSMMUG00000023550
GO:0070344	regulation of fat cell proliferation	biological_process	0.03351	1	2	795	6	18463	ENSMMUG00000023550,ENSMMUG00000020583
GO:0030643	cellular phosphate ion homeostasis	biological_process	0.033532	1	2	795	6	18463	ENSMMUG00000014151,ENSMMUG00000021135
GO:0072502	cellular trivalent inorganic anion homeostasis	biological_process	0.033532	1	2	795	6	18463	ENSMMUG00000021135,ENSMMUG00000014151
GO:0048858	cell projection morphogenesis	biological_process	0.033554	1	45	795	689	18463	ENSMMUG00000006923,ENSMMUG00000002503,ENSMMUG00000000033,ENSMMUG00000018084,ENSMMUG00000001661,ENSMMUG00000022373,ENSMMUG00000008443,ENSMMUG00000039515,ENSMMUG00000021576,ENSMMUG00000006089,ENSMMUG00000023674,ENSMMUG00000022198,ENSMMUG00000021059,ENSMMUG00000021578,ENSMMUG00000006931,ENSMMUG00000001187,ENSMMUG00000002124,ENSMMUG00000011211,ENSMMUG00000011332,ENSMMUG00000020965,ENSMMUG00000019564,…
GO:0043501	skeletal muscle adaptation	biological_process	0.033558	1	3	795	15	18463	ENSMMUG00000012310,ENSMMUG00000017202,ENSMMUG00000046222
GO:0043087	regulation of GTPase activity	biological_process	0.033586	1	26	795	366	18463	ENSMMUG00000011964,ENSMMUG00000014166,ENSMMUG00000005553,ENSMMUG00000017214,ENSMMUG00000001348,ENSMMUG00000008091,ENSMMUG00000017000,ENSMMUG00000005502,ENSMMUG00000017518,ENSMMUG00000011332,ENSMMUG00000014408,ENSMMUG00000000426,ENSMMUG00000030384,ENSMMUG00000000323,ENSMMUG00000009198,ENSMMUG00000002808,ENSMMUG00000020020,ENSMMUG00000003053,ENSMMUG00000004639,ENSMMUG00000048302,ENSMMUG00000015911,…
GO:0046326	positive regulation of glucose import	biological_process	0.033849	1	4	795	26	18463	ENSMMUG00000001044,ENSMMUG00000005432,ENSMMUG00000015628,ENSMMUG00000003721
GO:0002510	central B cell tolerance induction	biological_process	0.033879	1	1	795	1	18463	ENSMMUG00000003533
GO:0002646	regulation of central tolerance induction	biological_process	0.033879	1	1	795	1	18463	ENSMMUG00000003533
GO:0002648	positive regulation of central tolerance induction	biological_process	0.033879	1	1	795	1	18463	ENSMMUG00000003533
GO:0002895	regulation of central B cell tolerance induction	biological_process	0.033879	1	1	795	1	18463	ENSMMUG00000003533
GO:0002897	positive regulation of central B cell tolerance induction	biological_process	0.033879	1	1	795	1	18463	ENSMMUG00000003533
GO:0072016	glomerular parietal epithelial cell development	biological_process	0.033879	1	1	795	1	18463	ENSMMUG00000003533
GO:1901246	regulation of lung ciliated cell differentiation	biological_process	0.033879	1	1	795	1	18463	ENSMMUG00000003533
GO:1901248	positive regulation of lung ciliated cell differentiation	biological_process	0.033879	1	1	795	1	18463	ENSMMUG00000003533
GO:0061572	actin filament bundle organization	biological_process	0.034193	1	11	795	122	18463	ENSMMUG00000031214,ENSMMUG00000012635,ENSMMUG00000010767,ENSMMUG00000006356,ENSMMUG00000000033,ENSMMUG00000004282,ENSMMUG00000048864,ENSMMUG00000002772,ENSMMUG00000000426,ENSMMUG00000002573,ENSMMUG00000012069
GO:0010507	negative regulation of autophagy	biological_process	0.034365	1	6	795	52	18463	ENSMMUG00000013875,ENSMMUG00000017711,ENSMMUG00000017000,ENSMMUG00000008639,ENSMMUG00000022967,ENSMMUG00000001044
GO:0090342	regulation of cell aging	biological_process	0.034535	1	5	795	38	18463	ENSMMUG00000009198,ENSMMUG00000019870,ENSMMUG00000008639,ENSMMUG00000019632,ENSMMUG00000019529
GO:0021549	cerebellum development	biological_process	0.034845	1	7	795	66	18463	ENSMMUG00000015155,ENSMMUG00000018986,ENSMMUG00000031977,ENSMMUG00000006089,ENSMMUG00000022913,ENSMMUG00000008639,ENSMMUG00000042839
GO:0032432	actin filament bundle	cellular_component	0.034983	1	7	795	64	18463	ENSMMUG00000001427,ENSMMUG00000000378,ENSMMUG00000010767,ENSMMUG00000012635,ENSMMUG00000018520,ENSMMUG00000006101,ENSMMUG00000004282
GO:0010256	endomembrane system organization	biological_process	0.034991	1	34	795	501	18463	ENSMMUG00000000296,ENSMMUG00000001044,ENSMMUG00000008416,ENSMMUG00000010200,ENSMMUG00000000169,ENSMMUG00000020144,ENSMMUG00000016192,ENSMMUG00000021282,ENSMMUG00000022348,ENSMMUG00000016669,ENSMMUG00000008351,ENSMMUG00000015696,ENSMMUG00000023203,ENSMMUG00000006101,ENSMMUG00000016281,ENSMMUG00000017100,ENSMMUG00000015922,ENSMMUG00000021055,ENSMMUG00000013665,ENSMMUG00000048207,ENSMMUG00000001661,…
GO:0009299	mRNA transcription	biological_process	0.035032	1	3	795	15	18463	ENSMMUG00000000033,ENSMMUG00000009278,ENSMMUG00000008639
GO:0030368	interleukin-17 receptor activity	molecular_function	0.035174	1	2	795	6	18463	ENSMMUG00000018281,ENSMMUG00000013538
GO:0045628	regulation of T-helper 2 cell differentiation	biological_process	0.035209	1	2	795	6	18463	ENSMMUG00000009198,ENSMMUG00000012486
GO:0016477	cell migration	biological_process	0.03521	1	62	795	1056	18463	ENSMMUG00000007375,ENSMMUG00000000521,ENSMMUG00000006101,ENSMMUG00000016323,ENSMMUG00000048344,ENSMMUG00000011557,ENSMMUG00000043227,ENSMMUG00000002630,ENSMMUG00000009893,ENSMMUG00000019605,ENSMMUG00000002573,ENSMMUG00000013400,ENSMMUG00000002437,ENSMMUG00000006268,ENSMMUG00000000426,ENSMMUG00000002772,ENSMMUG00000048207,ENSMMUG00000002680,ENSMMUG00000014334,ENSMMUG00000002433,ENSMMUG00000013665,…
GO:0030898	actin-dependent ATPase activity	molecular_function	0.035257	1	2	795	6	18463	ENSMMUG00000001427,ENSMMUG00000006101
GO:1902991	regulation of amyloid precursor protein catabolic process	biological_process	0.035262	1	4	795	26	18463	ENSMMUG00000008245,ENSMMUG00000012523,ENSMMUG00000021516,ENSMMUG00000015303
GO:0009968	negative regulation of signal transduction	biological_process	0.035328	1	51	795	831	18463	ENSMMUG00000021655,ENSMMUG00000016669,ENSMMUG00000022536,ENSMMUG00000004396,ENSMMUG00000014625,ENSMMUG00000008245,ENSMMUG00000016464,ENSMMUG00000030384,ENSMMUG00000001044,ENSMMUG00000013414,ENSMMUG00000012685,ENSMMUG00000004639,ENSMMUG00000003053,ENSMMUG00000005047,ENSMMUG00000012310,ENSMMUG00000008833,ENSMMUG00000000426,ENSMMUG00000022116,ENSMMUG00000014334,ENSMMUG00000020395,ENSMMUG00000015694,…
GO:0044236	multicellular organismal metabolic process	biological_process	0.035441	1	8	795	80	18463	ENSMMUG00000000785,ENSMMUG00000012069,ENSMMUG00000009787,ENSMMUG00000013718,ENSMMUG00000013665,ENSMMUG00000007052,ENSMMUG00000018571,ENSMMUG00000002167
GO:0051015	actin filament binding	molecular_function	0.03549	1	15	795	192	18463	ENSMMUG00000014723,ENSMMUG00000020061,ENSMMUG00000004282,ENSMMUG00000006101,ENSMMUG00000006356,ENSMMUG00000006499,ENSMMUG00000013786,ENSMMUG00000010767,ENSMMUG00000001427,ENSMMUG00000000378,ENSMMUG00000021053,ENSMMUG00000023582,ENSMMUG00000019016,ENSMMUG00000010171,ENSMMUG00000007504
GO:1903050	regulation of proteolysis involved in cellular protein catabolic process	biological_process	0.035582	1	15	795	196	18463	ENSMMUG00000017475,ENSMMUG00000021244,ENSMMUG00000012887,ENSMMUG00000004396,ENSMMUG00000004393,ENSMMUG00000021516,ENSMMUG00000008623,ENSMMUG00000012685,ENSMMUG00000004639,ENSMMUG00000019039,ENSMMUG00000006582,ENSMMUG00000017188,ENSMMUG00000002948,ENSMMUG00000040780,ENSMMUG00000001044
GO:0005912	adherens junction	cellular_component	0.03559	1	19	795	239	18463	ENSMMUG00000022938,ENSMMUG00000010200,ENSMMUG00000000378,ENSMMUG00000015696,ENSMMUG00000001795,ENSMMUG00000048864,ENSMMUG00000043281,ENSMMUG00000006009,ENSMMUG00000006356,ENSMMUG00000018520,ENSMMUG00000012523,ENSMMUG00000012635,ENSMMUG00000010767,ENSMMUG00000006101,ENSMMUG00000019016,ENSMMUG00000014408,ENSMMUG00000043581,ENSMMUG00000002630,ENSMMUG00000021053
GO:0097154	GABAergic neuron differentiation	biological_process	0.036224	1	2	795	9	18463	ENSMMUG00000010895,ENSMMUG00000014334
GO:0005924	cell-substrate adherens junction	cellular_component	0.036447	1	12	795	132	18463	ENSMMUG00000001795,ENSMMUG00000019016,ENSMMUG00000014408,ENSMMUG00000043281,ENSMMUG00000043581,ENSMMUG00000021053,ENSMMUG00000002630,ENSMMUG00000022938,ENSMMUG00000006356,ENSMMUG00000010767,ENSMMUG00000012635,ENSMMUG00000006101
GO:0008235	metalloexopeptidase activity	molecular_function	0.036589	1	6	795	51	18463	ENSMMUG00000011474,ENSMMUG00000019377,ENSMMUG00000013665,ENSMMUG00000014983,ENSMMUG00000015625,ENSMMUG00000010006
GO:0044877	macromolecular complex binding	molecular_function	0.03662	1	78	795	1392	18463	ENSMMUG00000019924,ENSMMUG00000023161,ENSMMUG00000001187,ENSMMUG00000006206,ENSMMUG00000021516,ENSMMUG00000004282,ENSMMUG00000007117,ENSMMUG00000001795,ENSMMUG00000007504,ENSMMUG00000000978,ENSMMUG00000013651,ENSMMUG00000039515,ENSMMUG00000022476,ENSMMUG00000015362,ENSMMUG00000000378,ENSMMUG00000000033,ENSMMUG00000014151,ENSMMUG00000009198,ENSMMUG00000004080,ENSMMUG00000012486,ENSMMUG00000010171,…
GO:0016853	isomerase activity	molecular_function	0.03663	1	12	795	167	18463	ENSMMUG00000007933,ENSMMUG00000031463,ENSMMUG00000000842,ENSMMUG00000001853,ENSMMUG00000002515,ENSMMUG00000029945,ENSMMUG00000005227,ENSMMUG00000021183,ENSMMUG00000022714,ENSMMUG00000008245,ENSMMUG00000017518,ENSMMUG00000009106
GO:0010719	negative regulation of epithelial to mesenchymal transition	biological_process	0.036643	1	3	795	16	18463	ENSMMUG00000004639,ENSMMUG00000004844,ENSMMUG00000015097
GO:0008236	serine-type peptidase activity	molecular_function	0.036867	1	13	795	171	18463	ENSMMUG00000009674,ENSMMUG00000020064,ENSMMUG00000047001,ENSMMUG00000021716,ENSMMUG00000043492,ENSMMUG00000019294,ENSMMUG00000021251,ENSMMUG00000004844,ENSMMUG00000013599,ENSMMUG00000001982,ENSMMUG00000009960,ENSMMUG00000007362,ENSMMUG00000045966
GO:0014902	myotube differentiation	biological_process	0.036889	1	8	795	81	18463	ENSMMUG00000008692,ENSMMUG00000006101,ENSMMUG00000010767,ENSMMUG00000017202,ENSMMUG00000012310,ENSMMUG00000021244,ENSMMUG00000016522,ENSMMUG00000013665
GO:0014003	oligodendrocyte development	biological_process	0.036905	1	4	795	27	18463	ENSMMUG00000021516,ENSMMUG00000008381,ENSMMUG00000002124,ENSMMUG00000017617
GO:2001234	negative regulation of apoptotic signaling pathway	biological_process	0.037051	1	13	795	160	18463	ENSMMUG00000012310,ENSMMUG00000016669,ENSMMUG00000022116,ENSMMUG00000000426,ENSMMUG00000013414,ENSMMUG00000001044,ENSMMUG00000000451,ENSMMUG00000016464,ENSMMUG00000022913,ENSMMUG00000000751,ENSMMUG00000014747,ENSMMUG00000021516,ENSMMUG00000012685
GO:0071702	organic substance transport	biological_process	0.037136	1	102	795	1859	18463	ENSMMUG00000014151,ENSMMUG00000014026,ENSMMUG00000016069,ENSMMUG00000003721,ENSMMUG00000023291,ENSMMUG00000009787,ENSMMUG00000001795,ENSMMUG00000011964,ENSMMUG00000020724,ENSMMUG00000012008,ENSMMUG00000001187,ENSMMUG00000044817,ENSMMUG00000021516,ENSMMUG00000015931,ENSMMUG00000001725,ENSMMUG00000016772,ENSMMUG00000011211,ENSMMUG00000014511,ENSMMUG00000013538,ENSMMUG00000021447,ENSMMUG00000000169,…
GO:0043122	regulation of I-kappaB kinase/NF-kappaB signaling	biological_process	0.037445	1	13	795	155	18463	ENSMMUG00000015031,ENSMMUG00000021055,ENSMMUG00000011527,ENSMMUG00000012310,ENSMMUG00000008351,ENSMMUG00000000426,ENSMMUG00000001044,ENSMMUG00000020393,ENSMMUG00000015097,ENSMMUG00000013202,ENSMMUG00000044817,ENSMMUG00000008623,ENSMMUG00000004639
GO:0010648	negative regulation of cell communication	biological_process	0.037527	1	55	795	912	18463	ENSMMUG00000023674,ENSMMUG00000002149,ENSMMUG00000022913,ENSMMUG00000008443,ENSMMUG00000018519,ENSMMUG00000000033,ENSMMUG00000009318,ENSMMUG00000014151,ENSMMUG00000009198,ENSMMUG00000012972,ENSMMUG00000020393,ENSMMUG00000002808,ENSMMUG00000015690,ENSMMUG00000011332,ENSMMUG00000015661,ENSMMUG00000015925,ENSMMUG00000018571,ENSMMUG00000008639,ENSMMUG00000044817,ENSMMUG00000000751,ENSMMUG00000021516,…
GO:0046777	protein autophosphorylation	biological_process	0.037646	1	15	795	180	18463	ENSMMUG00000015477,ENSMMUG00000001348,ENSMMUG00000005063,ENSMMUG00000001187,ENSMMUG00000011557,ENSMMUG00000041101,ENSMMUG00000020393,ENSMMUG00000012972,ENSMMUG00000007375,ENSMMUG00000022198,ENSMMUG00000006613,ENSMMUG00000014151,ENSMMUG00000002433,ENSMMUG00000019564,ENSMMUG00000011069
GO:0044441	ciliary part	cellular_component	0.037786	1	21	795	279	18463	ENSMMUG00000021055,ENSMMUG00000031977,ENSMMUG00000021096,ENSMMUG00000001118,ENSMMUG00000009916,ENSMMUG00000014334,ENSMMUG00000011332,ENSMMUG00000022888,ENSMMUG00000001187,ENSMMUG00000005063,ENSMMUG00000000138,ENSMMUG00000020975,ENSMMUG00000001044,ENSMMUG00000008416,ENSMMUG00000002503,ENSMMUG00000031207,ENSMMUG00000023060,ENSMMUG00000008837,ENSMMUG00000018084,ENSMMUG00000004539,ENSMMUG00000008423
GO:0090186	regulation of pancreatic juice secretion	biological_process	0.037844	1	2	795	7	18463	ENSMMUG00000023418,ENSMMUG00000016616
GO:0005385	zinc ion transmembrane transporter activity	molecular_function	0.03823	1	3	795	18	18463	ENSMMUG00000013210,ENSMMUG00000012328,ENSMMUG00000010272
GO:0070897	DNA-templated transcriptional preinitiation complex assembly	biological_process	0.038338	1	5	795	46	18463	ENSMMUG00000017188,ENSMMUG00000008639,ENSMMUG00000019924,ENSMMUG00000008569,ENSMMUG00000022116
GO:0030704	vitelline membrane formation	biological_process	0.038521	1	1	795	1	18463	ENSMMUG00000000785
GO:0042706	eye photoreceptor cell fate commitment	biological_process	0.038521	1	1	795	1	18463	ENSMMUG00000000785
GO:0046552	photoreceptor cell fate commitment	biological_process	0.038521	1	1	795	1	18463	ENSMMUG00000000785
GO:0048074	negative regulation of eye pigmentation	biological_process	0.038521	1	1	795	1	18463	ENSMMUG00000000785
GO:0048086	negative regulation of developmental pigmentation	biological_process	0.038521	1	1	795	1	18463	ENSMMUG00000000785
GO:0060220	camera-type eye photoreceptor cell fate commitment	biological_process	0.038521	1	1	795	1	18463	ENSMMUG00000000785
GO:0019900	kinase binding	molecular_function	0.038576	1	36	795	552	18463	ENSMMUG00000004393,ENSMMUG00000002630,ENSMMUG00000021055,ENSMMUG00000022116,ENSMMUG00000020395,ENSMMUG00000017000,ENSMMUG00000012486,ENSMMUG00000003236,ENSMMUG00000003620,ENSMMUG00000011557,ENSMMUG00000000001,ENSMMUG00000019438,ENSMMUG00000021655,ENSMMUG00000008245,ENSMMUG00000004396,ENSMMUG00000008351,ENSMMUG00000010895,ENSMMUG00000001044,ENSMMUG00000004639,ENSMMUG00000011211,ENSMMUG00000011527,…
GO:0008092	cytoskeletal protein binding	molecular_function	0.038652	1	50	795	813	18463	ENSMMUG00000023582,ENSMMUG00000002772,ENSMMUG00000019016,ENSMMUG00000010171,ENSMMUG00000005921,ENSMMUG00000012486,ENSMMUG00000016281,ENSMMUG00000014723,ENSMMUG00000020771,ENSMMUG00000017100,ENSMMUG00000004838,ENSMMUG00000006101,ENSMMUG00000001427,ENSMMUG00000010767,ENSMMUG00000019438,ENSMMUG00000006009,ENSMMUG00000019209,ENSMMUG00000015696,ENSMMUG00000020975,ENSMMUG00000019072,ENSMMUG00000017711,…
GO:0045322	unmethylated CpG binding	molecular_function	0.03871	1	1	795	1	18463	ENSMMUG00000009051
GO:1902680	positive regulation of RNA biosynthetic process	biological_process	0.038741	1	78	795	1401	18463	ENSMMUG00000021516,ENSMMUG00000012523,ENSMMUG00000044817,ENSMMUG00000009051,ENSMMUG00000007117,ENSMMUG00000023550,ENSMMUG00000000803,ENSMMUG00000012008,ENSMMUG00000021865,ENSMMUG00000021182,ENSMMUG00000010715,ENSMMUG00000011910,ENSMMUG00000003721,ENSMMUG00000009318,ENSMMUG00000012585,ENSMMUG00000000033,ENSMMUG00000006116,ENSMMUG00000037622,ENSMMUG00000010107,ENSMMUG00000015031,ENSMMUG00000001348,…
GO:0048009	insulin-like growth factor receptor signaling pathway	biological_process	0.038776	1	4	795	28	18463	ENSMMUG00000018940,ENSMMUG00000012305,ENSMMUG00000001044,ENSMMUG00000013765
GO:1904468	negative regulation of tumor necrosis factor secretion	biological_process	0.038818	1	2	795	7	18463	ENSMMUG00000013538,ENSMMUG00000000426
GO:0005773	vacuole	cellular_component	0.038877	1	24	795	349	18463	ENSMMUG00000019039,ENSMMUG00000019096,ENSMMUG00000006433,ENSMMUG00000001187,ENSMMUG00000011557,ENSMMUG00000013475,ENSMMUG00000017000,ENSMMUG00000014511,ENSMMUG00000004435,ENSMMUG00000016709,ENSMMUG00000021055,ENSMMUG00000008833,ENSMMUG00000013400,ENSMMUG00000021053,ENSMMUG00000020421,ENSMMUG00000031357,ENSMMUG00000002808,ENSMMUG00000046957,ENSMMUG00000014535,ENSMMUG00000023674,ENSMMUG00000021282,…
GO:0021533	cell differentiation in hindbrain	biological_process	0.038966	1	3	795	17	18463	ENSMMUG00000006089,ENSMMUG00000042839,ENSMMUG00000022913
GO:1900110	negative regulation of histone H3-K9 dimethylation	biological_process	0.039043	1	1	795	1	18463	ENSMMUG00000022116
GO:1902115	regulation of organelle assembly	biological_process	0.039156	1	12	795	138	18463	ENSMMUG00000017000,ENSMMUG00000009956,ENSMMUG00000014625,ENSMMUG00000011332,ENSMMUG00000007948,ENSMMUG00000014756,ENSMMUG00000004282,ENSMMUG00000002503,ENSMMUG00000003298,ENSMMUG00000044817,ENSMMUG00000001187,ENSMMUG00000005063
GO:0031995	insulin-like growth factor II binding	molecular_function	0.039181	1	2	795	7	18463	ENSMMUG00000013765,ENSMMUG00000018940
GO:0048598	embryonic morphogenesis	biological_process	0.039253	1	28	795	428	18463	ENSMMUG00000005129,ENSMMUG00000045584,ENSMMUG00000010455,ENSMMUG00000022938,ENSMMUG00000006731,ENSMMUG00000000169,ENSMMUG00000000033,ENSMMUG00000046368,ENSMMUG00000021249,ENSMMUG00000014756,ENSMMUG00000017381,ENSMMUG00000004396,ENSMMUG00000000138,ENSMMUG00000008338,ENSMMUG00000037622,ENSMMUG00000000785,ENSMMUG00000001420,ENSMMUG00000046655,ENSMMUG00000008639,ENSMMUG00000004844,ENSMMUG00000014791,…
GO:0010824	regulation of centrosome duplication	biological_process	0.039464	1	5	795	44	18463	ENSMMUG00000044817,ENSMMUG00000000001,ENSMMUG00000011528,ENSMMUG00000014756,ENSMMUG00000021096
GO:0021696	cerebellar cortex morphogenesis	biological_process	0.039464	1	4	795	27	18463	ENSMMUG00000031977,ENSMMUG00000042839,ENSMMUG00000022913,ENSMMUG00000006089
GO:0030015	CCR4-NOT core complex	cellular_component	0.039485	1	2	795	7	18463	ENSMMUG00000020395,ENSMMUG00000014625
GO:0016311	dephosphorylation	biological_process	0.039491	1	28	795	421	18463	ENSMMUG00000022536,ENSMMUG00000038569,ENSMMUG00000022207,ENSMMUG00000008351,ENSMMUG00000001405,ENSMMUG00000009048,ENSMMUG00000001250,ENSMMUG00000009151,ENSMMUG00000046171,ENSMMUG00000005047,ENSMMUG00000015477,ENSMMUG00000003749,ENSMMUG00000028772,ENSMMUG00000046901,ENSMMUG00000015661,ENSMMUG00000020520,ENSMMUG00000012008,ENSMMUG00000012103,ENSMMUG00000002515,ENSMMUG00000022198,ENSMMUG00000011557,…
GO:0043123	positive regulation of I-kappaB kinase/NF-kappaB signaling	biological_process	0.039884	1	10	795	110	18463	ENSMMUG00000015031,ENSMMUG00000011527,ENSMMUG00000012310,ENSMMUG00000008351,ENSMMUG00000000426,ENSMMUG00000001044,ENSMMUG00000015097,ENSMMUG00000013202,ENSMMUG00000044817,ENSMMUG00000008623
GO:0003147	neural crest cell migration involved in heart formation	biological_process	0.039968	1	1	795	1	18463	ENSMMUG00000010455
GO:0043243	positive regulation of protein complex disassembly	biological_process	0.040233	1	3	795	17	18463	ENSMMUG00000006206,ENSMMUG00000013786,ENSMMUG00000002573
GO:0023057	negative regulation of signaling	biological_process	0.040277	1	54	795	897	18463	ENSMMUG00000023674,ENSMMUG00000002149,ENSMMUG00000022913,ENSMMUG00000018519,ENSMMUG00000008443,ENSMMUG00000009198,ENSMMUG00000012972,ENSMMUG00000020393,ENSMMUG00000002808,ENSMMUG00000009318,ENSMMUG00000000033,ENSMMUG00000014151,ENSMMUG00000011332,ENSMMUG00000015661,ENSMMUG00000015690,ENSMMUG00000015925,ENSMMUG00000000751,ENSMMUG00000014747,ENSMMUG00000021516,ENSMMUG00000008639,ENSMMUG00000018571,…
GO:0060261	positive regulation of transcription initiation from RNA polymerase II promoter	biological_process	0.040365	1	3	795	21	18463	ENSMMUG00000008639,ENSMMUG00000017188,ENSMMUG00000000033
GO:0048538	thymus development	biological_process	0.040445	1	5	795	40	18463	ENSMMUG00000019564,ENSMMUG00000007117,ENSMMUG00000011115,ENSMMUG00000015362,ENSMMUG00000000033
GO:0050829	defense response to Gram-negative bacterium	biological_process	0.040473	1	5	795	51	18463	ENSMMUG00000014403,ENSMMUG00000016329,ENSMMUG00000009674,ENSMMUG00000005232,ENSMMUG00000013202
GO:0072165	anterior mesonephric tubule development	biological_process	0.040495	1	1	795	1	18463	ENSMMUG00000037622
GO:0072166	posterior mesonephric tubule development	biological_process	0.040495	1	1	795	1	18463	ENSMMUG00000037622
GO:0072167	specification of mesonephric tubule identity	biological_process	0.040495	1	1	795	1	18463	ENSMMUG00000037622
GO:0072168	specification of anterior mesonephric tubule identity	biological_process	0.040495	1	1	795	1	18463	ENSMMUG00000037622
GO:0072169	specification of posterior mesonephric tubule identity	biological_process	0.040495	1	1	795	1	18463	ENSMMUG00000037622
GO:0072184	renal vesicle progenitor cell differentiation	biological_process	0.040495	1	1	795	1	18463	ENSMMUG00000037622
GO:0072185	metanephric cap development	biological_process	0.040495	1	1	795	1	18463	ENSMMUG00000037622
GO:0072186	metanephric cap morphogenesis	biological_process	0.040495	1	1	795	1	18463	ENSMMUG00000037622
GO:0072208	metanephric smooth muscle tissue development	biological_process	0.040495	1	1	795	1	18463	ENSMMUG00000037622
GO:0072258	metanephric interstitial fibroblast differentiation	biological_process	0.040495	1	1	795	1	18463	ENSMMUG00000037622
GO:0072259	metanephric interstitial fibroblast development	biological_process	0.040495	1	1	795	1	18463	ENSMMUG00000037622
GO:0090094	metanephric cap mesenchymal cell proliferation involved in metanephros development	biological_process	0.040495	1	1	795	1	18463	ENSMMUG00000037622
GO:0044764	multi-organism cellular process	biological_process	0.040722	1	19	795	266	18463	ENSMMUG00000013257,ENSMMUG00000007669,ENSMMUG00000015097,ENSMMUG00000013202,ENSMMUG00000009151,ENSMMUG00000001819,ENSMMUG00000006441,ENSMMUG00000021055,ENSMMUG00000015925,ENSMMUG00000004393,ENSMMUG00000009956,ENSMMUG00000019016,ENSMMUG00000003094,ENSMMUG00000031106,ENSMMUG00000008742,ENSMMUG00000023552,ENSMMUG00000016450,ENSMMUG00000008639,ENSMMUG00000004844
GO:0045047	protein targeting to ER	biological_process	0.04077	1	4	795	34	18463	ENSMMUG00000013718,ENSMMUG00000001853,ENSMMUG00000022714,ENSMMUG00000001795
GO:0005113	patched binding	molecular_function	0.040784	1	2	795	7	18463	ENSMMUG00000031207,ENSMMUG00000000785
GO:0035631	CD40 receptor complex	cellular_component	0.041132	1	2	795	7	18463	ENSMMUG00000011527,ENSMMUG00000018037
GO:0005153	interleukin-8 receptor binding	molecular_function	0.041256	1	1	795	1	18463	ENSMMUG00000000426
GO:0031737	CX3C chemokine receptor binding	molecular_function	0.041256	1	1	795	1	18463	ENSMMUG00000000426
GO:0045237	CXCR1 chemokine receptor binding	molecular_function	0.041256	1	1	795	1	18463	ENSMMUG00000000426
GO:0050902	leukocyte adhesive activation	biological_process	0.041256	1	1	795	1	18463	ENSMMUG00000000426
GO:0051041	positive regulation of calcium-independent cell-cell adhesion	biological_process	0.041256	1	1	795	1	18463	ENSMMUG00000000426
GO:0045581	negative regulation of T cell differentiation	biological_process	0.041335	1	4	795	31	18463	ENSMMUG00000001348,ENSMMUG00000003533,ENSMMUG00000009198,ENSMMUG00000000785
GO:2000671	regulation of motor neuron apoptotic process	biological_process	0.041385	1	1	795	1	18463	ENSMMUG00000006613
GO:2000672	negative regulation of motor neuron apoptotic process	biological_process	0.041385	1	1	795	1	18463	ENSMMUG00000006613
GO:0098791	Golgi subcompartment	cellular_component	0.04147	1	16	795	207	18463	ENSMMUG00000011505,ENSMMUG00000007731,ENSMMUG00000006582,ENSMMUG00000000169,ENSMMUG00000023406,ENSMMUG00000005432,ENSMMUG00000004020,ENSMMUG00000022967,ENSMMUG00000022932,ENSMMUG00000001563,ENSMMUG00000012374,ENSMMUG00000020631,ENSMMUG00000018800,ENSMMUG00000013242,ENSMMUG00000014542,ENSMMUG00000001118
GO:0060438	trachea development	biological_process	0.041517	1	3	795	16	18463	ENSMMUG00000000033,ENSMMUG00000012486,ENSMMUG00000019564
GO:0045217	cell-cell junction maintenance	biological_process	0.041578	1	2	795	7	18463	ENSMMUG00000015696,ENSMMUG00000031977
GO:0031929	TOR signaling	biological_process	0.041751	1	9	795	96	18463	ENSMMUG00000048344,ENSMMUG00000022198,ENSMMUG00000005553,ENSMMUG00000014723,ENSMMUG00000002808,ENSMMUG00000022116,ENSMMUG00000023674,ENSMMUG00000023471,ENSMMUG00000021282
GO:0001522	pseudouridine synthesis	biological_process	0.041775	1	3	795	20	18463	ENSMMUG00000031463,ENSMMUG00000000842,ENSMMUG00000007933
GO:0050793	regulation of developmental process	biological_process	0.041822	1	99	795	1769	18463	ENSMMUG00000008338,ENSMMUG00000001661,ENSMMUG00000018519,ENSMMUG00000015097,ENSMMUG00000006130,ENSMMUG00000013202,ENSMMUG00000008899,ENSMMUG00000014756,ENSMMUG00000019564,ENSMMUG00000017617,ENSMMUG00000012069,ENSMMUG00000013865,ENSMMUG00000018571,ENSMMUG00000031214,ENSMMUG00000008639,ENSMMUG00000004844,ENSMMUG00000002124,ENSMMUG00000022198,ENSMMUG00000044819,ENSMMUG00000021059,ENSMMUG00000014791,…
GO:0001158	enhancer sequence-specific DNA binding	molecular_function	0.041867	1	7	795	72	18463	ENSMMUG00000016464,ENSMMUG00000020375,ENSMMUG00000001568,ENSMMUG00000005129,ENSMMUG00000008639,ENSMMUG00000019529,ENSMMUG00000007480
GO:0048585	negative regulation of response to stimulus	biological_process	0.041871	1	66	795	1125	18463	ENSMMUG00000008639,ENSMMUG00000018571,ENSMMUG00000000451,ENSMMUG00000022198,ENSMMUG00000015690,ENSMMUG00000012895,ENSMMUG00000012069,ENSMMUG00000022913,ENSMMUG00000001661,ENSMMUG00000012972,ENSMMUG00000020393,ENSMMUG00000023674,ENSMMUG00000002149,ENSMMUG00000019096,ENSMMUG00000013788,ENSMMUG00000001890,ENSMMUG00000003062,ENSMMUG00000031106,ENSMMUG00000008742,ENSMMUG00000014723,ENSMMUG00000011663,…
GO:0071577	zinc II ion transmembrane transport	biological_process	0.041945	1	3	795	19	18463	ENSMMUG00000013210,ENSMMUG00000012328,ENSMMUG00000010272
GO:0033080	immature T cell proliferation in thymus	biological_process	0.041975	1	2	795	7	18463	ENSMMUG00000001348,ENSMMUG00000000785
GO:0033084	regulation of immature T cell proliferation in thymus	biological_process	0.041975	1	2	795	7	18463	ENSMMUG00000001348,ENSMMUG00000000785
GO:0051336	regulation of hydrolase activity	biological_process	0.042015	1	56	795	941	18463	ENSMMUG00000011964,ENSMMUG00000002515,ENSMMUG00000041101,ENSMMUG00000013507,ENSMMUG00000017214,ENSMMUG00000042076,ENSMMUG00000000751,ENSMMUG00000012814,ENSMMUG00000041799,ENSMMUG00000007308,ENSMMUG00000008091,ENSMMUG00000028772,ENSMMUG00000017518,ENSMMUG00000011332,ENSMMUG00000014408,ENSMMUG00000009048,ENSMMUG00000000323,ENSMMUG00000009198,ENSMMUG00000002808,ENSMMUG00000020393,ENSMMUG00000020020,…
GO:0001573	ganglioside metabolic process	biological_process	0.042263	1	3	795	17	18463	ENSMMUG00000002124,ENSMMUG00000014405,ENSMMUG00000018686
GO:0004864	protein phosphatase inhibitor activity	molecular_function	0.042388	1	4	795	34	18463	ENSMMUG00000012814,ENSMMUG00000015477,ENSMMUG00000001405,ENSMMUG00000028772
GO:0007249	I-kappaB kinase/NF-kappaB signaling	biological_process	0.042393	1	14	795	175	18463	ENSMMUG00000008623,ENSMMUG00000004639,ENSMMUG00000044817,ENSMMUG00000020393,ENSMMUG00000013202,ENSMMUG00000015097,ENSMMUG00000001044,ENSMMUG00000000426,ENSMMUG00000008351,ENSMMUG00000011527,ENSMMUG00000012310,ENSMMUG00000015031,ENSMMUG00000041916,ENSMMUG00000021055
GO:0070873	regulation of glycogen metabolic process	biological_process	0.042551	1	3	795	17	18463	ENSMMUG00000001044,ENSMMUG00000014151,ENSMMUG00000016463
GO:0051128	regulation of cellular component organization	biological_process	0.04257	1	103	795	1845	18463	ENSMMUG00000013955,ENSMMUG00000001920,ENSMMUG00000021282,ENSMMUG00000022536,ENSMMUG00000017381,ENSMMUG00000014625,ENSMMUG00000011191,ENSMMUG00000008351,ENSMMUG00000019870,ENSMMUG00000003298,ENSMMUG00000000296,ENSMMUG00000001044,ENSMMUG00000016192,ENSMMUG00000004539,ENSMMUG00000022938,ENSMMUG00000020144,ENSMMUG00000012310,ENSMMUG00000021096,ENSMMUG00000002573,ENSMMUG00000048207,ENSMMUG00000017000,…
GO:0051251	positive regulation of lymphocyte activation	biological_process	0.042626	1	16	795	226	18463	ENSMMUG00000037684,ENSMMUG00000048684,ENSMMUG00000016869,ENSMMUG00000012486,ENSMMUG00000013665,ENSMMUG00000020965,ENSMMUG00000018940,ENSMMUG00000005448,ENSMMUG00000049120,ENSMMUG00000012523,ENSMMUG00000018473,ENSMMUG00000000785,ENSMMUG00000008692,ENSMMUG00000009198,ENSMMUG00000013202,ENSMMUG00000016329
GO:0060548	negative regulation of cell death	biological_process	0.042631	1	38	795	612	18463	ENSMMUG00000012895,ENSMMUG00000021447,ENSMMUG00000017617,ENSMMUG00000000451,ENSMMUG00000014791,ENSMMUG00000021516,ENSMMUG00000014747,ENSMMUG00000000751,ENSMMUG00000004844,ENSMMUG00000044817,ENSMMUG00000008639,ENSMMUG00000037622,ENSMMUG00000008338,ENSMMUG00000006581,ENSMMUG00000023751,ENSMMUG00000009198,ENSMMUG00000006613,ENSMMUG00000020780,ENSMMUG00000008827,ENSMMUG00000001661,ENSMMUG00000022913,…
GO:0032839	dendrite cytoplasm	cellular_component	0.042646	1	3	795	16	18463	ENSMMUG00000012523,ENSMMUG00000005063,ENSMMUG00000008837
GO:0005956	protein kinase CK2 complex	cellular_component	0.042724	1	1	795	1	18463	ENSMMUG00000005294
GO:0046541	saliva secretion	biological_process	0.042798	1	2	795	7	18463	ENSMMUG00000021442,ENSMMUG00000017292
GO:0030836	positive regulation of actin filament depolymerization	biological_process	0.042802	1	2	795	7	18463	ENSMMUG00000013786,ENSMMUG00000002573
GO:0048812	neuron projection morphogenesis	biological_process	0.042862	1	30	795	441	18463	ENSMMUG00000019564,ENSMMUG00000006421,ENSMMUG00000014334,ENSMMUG00000011332,ENSMMUG00000020965,ENSMMUG00000019016,ENSMMUG00000011211,ENSMMUG00000006931,ENSMMUG00000002124,ENSMMUG00000021578,ENSMMUG00000005063,ENSMMUG00000001348,ENSMMUG00000003062,ENSMMUG00000007375,ENSMMUG00000022198,ENSMMUG00000021059,ENSMMUG00000015565,ENSMMUG00000006089,ENSMMUG00000023674,ENSMMUG00000021576,ENSMMUG00000039515,…
GO:0030118	clathrin coat	cellular_component	0.042932	1	5	795	39	18463	ENSMMUG00000014026,ENSMMUG00000016593,ENSMMUG00000000994,ENSMMUG00000005432,ENSMMUG00000003620
GO:0033077	T cell differentiation in thymus	biological_process	0.04309	1	6	795	55	18463	ENSMMUG00000008639,ENSMMUG00000001348,ENSMMUG00000003533,ENSMMUG00000000785,ENSMMUG00000000033,ENSMMUG00000022198
GO:0071594	thymocyte aggregation	biological_process	0.04309	1	6	795	55	18463	ENSMMUG00000022198,ENSMMUG00000000785,ENSMMUG00000000033,ENSMMUG00000001348,ENSMMUG00000003533,ENSMMUG00000008639
GO:0032880	regulation of protein localization	biological_process	0.043258	1	41	795	653	18463	ENSMMUG00000013875,ENSMMUG00000008623,ENSMMUG00000014603,ENSMMUG00000001348,ENSMMUG00000018800,ENSMMUG00000014166,ENSMMUG00000016281,ENSMMUG00000019174,ENSMMUG00000048207,ENSMMUG00000014334,ENSMMUG00000000426,ENSMMUG00000019632,ENSMMUG00000013665,ENSMMUG00000023300,ENSMMUG00000005502,ENSMMUG00000021096,ENSMMUG00000021055,ENSMMUG00000016329,ENSMMUG00000001044,ENSMMUG00000000296,ENSMMUG00000004396,…
GO:0042800	histone methyltransferase activity (H3-K4 specific)	molecular_function	0.043268	1	3	795	17	18463	ENSMMUG00000009051,ENSMMUG00000015718,ENSMMUG00000014159
GO:0051721	protein phosphatase 2A binding	molecular_function	0.043441	1	3	795	19	18463	ENSMMUG00000002515,ENSMMUG00000008639,ENSMMUG00000004639
GO:0051489	regulation of filopodium assembly	biological_process	0.043492	1	4	795	28	18463	ENSMMUG00000015922,ENSMMUG00000012094,ENSMMUG00000000033,ENSMMUG00000004282
GO:0048539	bone marrow development	biological_process	0.043652	1	2	795	7	18463	ENSMMUG00000008639,ENSMMUG00000007117
GO:0010828	positive regulation of glucose transport	biological_process	0.043834	1	4	795	28	18463	ENSMMUG00000001044,ENSMMUG00000005432,ENSMMUG00000003721,ENSMMUG00000015628
GO:0050789	regulation of biological process	biological_process	0.044116	1	436	795	9097	18463	ENSMMUG00000012328,ENSMMUG00000000199,ENSMMUG00000009051,ENSMMUG00000001187,ENSMMUG00000012635,ENSMMUG00000013507,ENSMMUG00000012523,ENSMMUG00000015931,ENSMMUG00000012008,ENSMMUG00000011964,ENSMMUG00000011232,ENSMMUG00000018940,ENSMMUG00000007117,ENSMMUG00000021182,ENSMMUG00000016869,ENSMMUG00000018301,ENSMMUG00000011332,ENSMMUG00000017475,ENSMMUG00000004586,ENSMMUG00000011910,ENSMMUG00000009832,…
GO:0042975	peroxisome proliferator activated receptor binding	molecular_function	0.044159	1	2	795	7	18463	ENSMMUG00000007117,ENSMMUG00000019529
GO:0030055	cell-substrate junction	cellular_component	0.044417	1	12	795	136	18463	ENSMMUG00000006101,ENSMMUG00000006356,ENSMMUG00000022938,ENSMMUG00000012635,ENSMMUG00000010767,ENSMMUG00000021053,ENSMMUG00000002630,ENSMMUG00000001795,ENSMMUG00000014408,ENSMMUG00000019016,ENSMMUG00000043281,ENSMMUG00000043581
GO:0008285	negative regulation of cell proliferation	biological_process	0.044631	1	28	795	422	18463	ENSMMUG00000022198,ENSMMUG00000023550,ENSMMUG00000008639,ENSMMUG00000044817,ENSMMUG00000004844,ENSMMUG00000001348,ENSMMUG00000014603,ENSMMUG00000011910,ENSMMUG00000015267,ENSMMUG00000031160,ENSMMUG00000012069,ENSMMUG00000019529,ENSMMUG00000014334,ENSMMUG00000015661,ENSMMUG00000012585,ENSMMUG00000009198,ENSMMUG00000016464,ENSMMUG00000010200,ENSMMUG00000042839,ENSMMUG00000014984,ENSMMUG00000016329,…
GO:0051491	positive regulation of filopodium assembly	biological_process	0.04464	1	3	795	16	18463	ENSMMUG00000000033,ENSMMUG00000004282,ENSMMUG00000015922
GO:0042641	actomyosin	cellular_component	0.044766	1	7	795	67	18463	ENSMMUG00000004282,ENSMMUG00000006101,ENSMMUG00000018520,ENSMMUG00000010767,ENSMMUG00000012635,ENSMMUG00000000378,ENSMMUG00000001427
GO:0070059	intrinsic apoptotic signaling pathway in response to endoplasmic reticulum stress	biological_process	0.044847	1	5	795	41	18463	ENSMMUG00000008639,ENSMMUG00000004639,ENSMMUG00000000451,ENSMMUG00000013414,ENSMMUG00000011211
GO:0007009	plasma membrane organization	biological_process	0.044962	1	21	795	284	18463	ENSMMUG00000008351,ENSMMUG00000009354,ENSMMUG00000001044,ENSMMUG00000000296,ENSMMUG00000008416,ENSMMUG00000010200,ENSMMUG00000001661,ENSMMUG00000000169,ENSMMUG00000021055,ENSMMUG00000015267,ENSMMUG00000021053,ENSMMUG00000013665,ENSMMUG00000048207,ENSMMUG00000006101,ENSMMUG00000016281,ENSMMUG00000017100,ENSMMUG00000008381,ENSMMUG00000012523,ENSMMUG00000003783,ENSMMUG00000021516,ENSMMUG00000015922
GO:0002028	regulation of sodium ion transport	biological_process	0.044998	1	6	795	54	18463	ENSMMUG00000014334,ENSMMUG00000016616,ENSMMUG00000001044,ENSMMUG00000001250,ENSMMUG00000016893,ENSMMUG00000037622
GO:0043209	myelin sheath	cellular_component	0.045005	1	4	795	29	18463	ENSMMUG00000017617,ENSMMUG00000001348,ENSMMUG00000023086,ENSMMUG00000012380
GO:0061090	positive regulation of sequestering of zinc ion	biological_process	0.045062	1	1	795	1	18463	ENSMMUG00000012328
GO:0032436	positive regulation of proteasomal ubiquitin-dependent protein catabolic process	biological_process	0.045162	1	7	795	70	18463	ENSMMUG00000001044,ENSMMUG00000004393,ENSMMUG00000040780,ENSMMUG00000006582,ENSMMUG00000017475,ENSMMUG00000021516,ENSMMUG00000012887
GO:0021915	neural tube development	biological_process	0.045392	1	11	795	130	18463	ENSMMUG00000006731,ENSMMUG00000045584,ENSMMUG00000010455,ENSMMUG00000022938,ENSMMUG00000014791,ENSMMUG00000014756,ENSMMUG00000012486,ENSMMUG00000011332,ENSMMUG00000017381,ENSMMUG00000004396,ENSMMUG00000002772
GO:0030952	establishment or maintenance of cytoskeleton polarity	biological_process	0.045431	1	3	795	17	18463	ENSMMUG00000031214,ENSMMUG00000048864,ENSMMUG00000011332
GO:0016557	peroxisome membrane biogenesis	biological_process	0.045458	1	1	795	1	18463	ENSMMUG00000008878
GO:0032581	ER-dependent peroxisome organization	biological_process	0.045458	1	1	795	1	18463	ENSMMUG00000008878
GO:0090340	positive regulation of secretion of lysosomal enzymes	biological_process	0.045477	1	1	795	1	18463	ENSMMUG00000023418
GO:0051345	positive regulation of hydrolase activity	biological_process	0.045507	1	34	795	525	18463	ENSMMUG00000009354,ENSMMUG00000009787,ENSMMUG00000000323,ENSMMUG00000002808,ENSMMUG00000048302,ENSMMUG00000020020,ENSMMUG00000008091,ENSMMUG00000011332,ENSMMUG00000014408,ENSMMUG00000017518,ENSMMUG00000002515,ENSMMUG00000011964,ENSMMUG00000041799,ENSMMUG00000013507,ENSMMUG00000015911,ENSMMUG00000003533,ENSMMUG00000017381,ENSMMUG00000008245,ENSMMUG00000001044,ENSMMUG00000030384,ENSMMUG00000004639,…
GO:0097371	MDM2/MDM4 family protein binding	molecular_function	0.045677	1	2	795	7	18463	ENSMMUG00000008639,ENSMMUG00000012685
GO:0072501	cellular divalent inorganic anion homeostasis	biological_process	0.045716	1	2	795	7	18463	ENSMMUG00000021135,ENSMMUG00000014151
GO:0048745	smooth muscle tissue development	biological_process	0.045721	1	3	795	17	18463	ENSMMUG00000000785,ENSMMUG00000000033,ENSMMUG00000037622
GO:0003777	microtubule motor activity	molecular_function	0.045811	1	8	795	80	18463	ENSMMUG00000039515,ENSMMUG00000013651,ENSMMUG00000018726,ENSMMUG00000015696,ENSMMUG00000020975,ENSMMUG00000005921,ENSMMUG00000008837,ENSMMUG00000041799
GO:0017171	serine hydrolase activity	molecular_function	0.045828	1	13	795	176	18463	ENSMMUG00000009960,ENSMMUG00000045966,ENSMMUG00000007362,ENSMMUG00000004844,ENSMMUG00000013599,ENSMMUG00000001982,ENSMMUG00000020064,ENSMMUG00000021716,ENSMMUG00000047001,ENSMMUG00000019294,ENSMMUG00000043492,ENSMMUG00000021251,ENSMMUG00000009674
GO:0051051	negative regulation of transport	biological_process	0.045915	1	21	795	305	18463	ENSMMUG00000020393,ENSMMUG00000014409,ENSMMUG00000001044,ENSMMUG00000014151,ENSMMUG00000015768,ENSMMUG00000013955,ENSMMUG00000037622,ENSMMUG00000004396,ENSMMUG00000014166,ENSMMUG00000003236,ENSMMUG00000016616,ENSMMUG00000013875,ENSMMUG00000008623,ENSMMUG00000018800,ENSMMUG00000015267,ENSMMUG00000014334,ENSMMUG00000000426,ENSMMUG00000021447,ENSMMUG00000009956,ENSMMUG00000005502,ENSMMUG00000013538
GO:0048733	sebaceous gland development	biological_process	0.046092	1	2	795	7	18463	ENSMMUG00000005698,ENSMMUG00000008381
GO:0044403	symbiosis, encompassing mutualism through parasitism	biological_process	0.046098	1	19	795	272	18463	ENSMMUG00000001819,ENSMMUG00000009151,ENSMMUG00000006441,ENSMMUG00000015097,ENSMMUG00000013202,ENSMMUG00000007669,ENSMMUG00000008885,ENSMMUG00000013257,ENSMMUG00000016450,ENSMMUG00000008639,ENSMMUG00000004844,ENSMMUG00000003094,ENSMMUG00000023552,ENSMMUG00000009956,ENSMMUG00000009674,ENSMMUG00000019016,ENSMMUG00000021055,ENSMMUG00000015925,ENSMMUG00000004393
GO:0044419	interspecies interaction between organisms	biological_process	0.046098	1	19	795	272	18463	ENSMMUG00000004393,ENSMMUG00000015925,ENSMMUG00000021055,ENSMMUG00000019016,ENSMMUG00000009674,ENSMMUG00000009956,ENSMMUG00000023552,ENSMMUG00000003094,ENSMMUG00000004844,ENSMMUG00000016450,ENSMMUG00000008639,ENSMMUG00000013257,ENSMMUG00000007669,ENSMMUG00000008885,ENSMMUG00000013202,ENSMMUG00000015097,ENSMMUG00000006441,ENSMMUG00000009151,ENSMMUG00000001819
GO:0070482	response to oxygen levels	biological_process	0.046141	1	12	795	146	18463	ENSMMUG00000010200,ENSMMUG00000006582,ENSMMUG00000008639,ENSMMUG00000000033,ENSMMUG00000001044,ENSMMUG00000002948,ENSMMUG00000001197,ENSMMUG00000046957,ENSMMUG00000008245,ENSMMUG00000006455,ENSMMUG00000002909,ENSMMUG00000012069
GO:0030812	negative regulation of nucleotide catabolic process	biological_process	0.046151	1	2	795	8	18463	ENSMMUG00000022536,ENSMMUG00000008639
GO:0051195	negative regulation of cofactor metabolic process	biological_process	0.046151	1	2	795	8	18463	ENSMMUG00000022536,ENSMMUG00000008639
GO:0051198	negative regulation of coenzyme metabolic process	biological_process	0.046151	1	2	795	8	18463	ENSMMUG00000022536,ENSMMUG00000008639
GO:0015026	coreceptor activity	molecular_function	0.046312	1	3	795	18	18463	ENSMMUG00000014603,ENSMMUG00000017381,ENSMMUG00000013202
GO:0005938	cell cortex	cellular_component	0.046354	1	17	795	228	18463	ENSMMUG00000002772,ENSMMUG00000006101,ENSMMUG00000020061,ENSMMUG00000017100,ENSMMUG00000010767,ENSMMUG00000018879,ENSMMUG00000031214,ENSMMUG00000017134,ENSMMUG00000012523,ENSMMUG00000046655,ENSMMUG00000013786,ENSMMUG00000009732,ENSMMUG00000008885,ENSMMUG00000048864,ENSMMUG00000011475,ENSMMUG00000000378,ENSMMUG00000008423
GO:0030426	growth cone	cellular_component	0.046405	1	6	795	53	18463	ENSMMUG00000001427,ENSMMUG00000008885,ENSMMUG00000015768,ENSMMUG00000010895,ENSMMUG00000006613,ENSMMUG00000004282
GO:0070008	serine-type exopeptidase activity	molecular_function	0.046516	1	2	795	7	18463	ENSMMUG00000004844,ENSMMUG00000009960
GO:0005903	brush border	cellular_component	0.046529	1	7	795	65	18463	ENSMMUG00000010767,ENSMMUG00000016069,ENSMMUG00000001427,ENSMMUG00000023582,ENSMMUG00000006101,ENSMMUG00000021135,ENSMMUG00000003789
GO:0030219	megakaryocyte differentiation	biological_process	0.046573	1	4	795	30	18463	ENSMMUG00000000033,ENSMMUG00000016669,ENSMMUG00000016464,ENSMMUG00000015694
GO:0048306	calcium-dependent protein binding	molecular_function	0.046893	1	5	795	46	18463	ENSMMUG00000014403,ENSMMUG00000015019,ENSMMUG00000021053,ENSMMUG00000016893,ENSMMUG00000010895
GO:0031102	neuron projection regeneration	biological_process	0.046922	1	4	795	29	18463	ENSMMUG00000019564,ENSMMUG00000017617,ENSMMUG00000010455,ENSMMUG00000017381
GO:0003009	skeletal muscle contraction	biological_process	0.046965	1	4	795	30	18463	ENSMMUG00000004838,ENSMMUG00000000296,ENSMMUG00000013507,ENSMMUG00000001427
GO:0015932	nucleobase-containing compound transmembrane transporter activity	molecular_function	0.046965	1	5	795	45	18463	ENSMMUG00000001725,ENSMMUG00000016772,ENSMMUG00000022685,ENSMMUG00000016526,ENSMMUG00000006433
GO:0016230	sphingomyelin phosphodiesterase activator activity	molecular_function	0.047054	1	1	795	1	18463	ENSMMUG00000048207
GO:0043311	positive regulation of eosinophil degranulation	biological_process	0.047054	1	1	795	1	18463	ENSMMUG00000048207
GO:1902568	positive regulation of eosinophil activation	biological_process	0.047054	1	1	795	1	18463	ENSMMUG00000048207
GO:0044352	pinosome	cellular_component	0.047063	1	2	795	7	18463	ENSMMUG00000002573,ENSMMUG00000013665
GO:0044354	macropinosome	cellular_component	0.047063	1	2	795	7	18463	ENSMMUG00000013665,ENSMMUG00000002573
GO:0018024	histone-lysine N-methyltransferase activity	molecular_function	0.047083	1	5	795	41	18463	ENSMMUG00000014159,ENSMMUG00000010107,ENSMMUG00000031160,ENSMMUG00000009051,ENSMMUG00000015718
GO:0061515	myeloid cell development	biological_process	0.047083	1	6	795	55	18463	ENSMMUG00000017100,ENSMMUG00000016669,ENSMMUG00000009198,ENSMMUG00000016464,ENSMMUG00000000033,ENSMMUG00000015694
GO:0022603	regulation of anatomical structure morphogenesis	biological_process	0.047089	1	47	795	767	18463	ENSMMUG00000014603,ENSMMUG00000005063,ENSMMUG00000046655,ENSMMUG00000006101,ENSMMUG00000003062,ENSMMUG00000000521,ENSMMUG00000010783,ENSMMUG00000019016,ENSMMUG00000002680,ENSMMUG00000008833,ENSMMUG00000002573,ENSMMUG00000012310,ENSMMUG00000042809,ENSMMUG00000020144,ENSMMUG00000004639,ENSMMUG00000010895,ENSMMUG00000008692,ENSMMUG00000003533,ENSMMUG00000021655,ENSMMUG00000001920,ENSMMUG00000004844,…
GO:0030119	AP-type membrane coat adaptor complex	cellular_component	0.047414	1	5	795	41	18463	ENSMMUG00000014511,ENSMMUG00000014026,ENSMMUG00000003620,ENSMMUG00000016593,ENSMMUG00000000617
GO:0010758	regulation of macrophage chemotaxis	biological_process	0.047439	1	3	795	17	18463	ENSMMUG00000002680,ENSMMUG00000005232,ENSMMUG00000009278
GO:0032982	myosin filament	cellular_component	0.047498	1	2	795	7	18463	ENSMMUG00000001427,ENSMMUG00000006101
GO:0016032	viral process	biological_process	0.047527	1	17	795	236	18463	ENSMMUG00000016450,ENSMMUG00000008639,ENSMMUG00000004844,ENSMMUG00000023552,ENSMMUG00000003094,ENSMMUG00000019016,ENSMMUG00000009956,ENSMMUG00000004393,ENSMMUG00000021055,ENSMMUG00000015925,ENSMMUG00000009151,ENSMMUG00000001819,ENSMMUG00000006441,ENSMMUG00000013202,ENSMMUG00000015097,ENSMMUG00000007669,ENSMMUG00000013257
GO:0019402	galactitol metabolic process	biological_process	0.047751	1	1	795	1	18463	ENSMMUG00000021765
GO:0061623	glycolytic process from galactose	biological_process	0.047751	1	1	795	1	18463	ENSMMUG00000021765
GO:0002039	p53 binding	molecular_function	0.047883	1	6	795	54	18463	ENSMMUG00000016464,ENSMMUG00000022198,ENSMMUG00000016669,ENSMMUG00000012685,ENSMMUG00000006582,ENSMMUG00000008639
GO:0000032	cell wall mannoprotein biosynthetic process	biological_process	0.048042	1	1	795	1	18463	ENSMMUG00000005227
GO:0004476	mannose-6-phosphate isomerase activity	molecular_function	0.048042	1	1	795	1	18463	ENSMMUG00000005227
GO:0006056	mannoprotein metabolic process	biological_process	0.048042	1	1	795	1	18463	ENSMMUG00000005227
GO:0006057	mannoprotein biosynthetic process	biological_process	0.048042	1	1	795	1	18463	ENSMMUG00000005227
GO:0031506	cell wall glycoprotein biosynthetic process	biological_process	0.048042	1	1	795	1	18463	ENSMMUG00000005227
GO:0042546	cell wall biogenesis	biological_process	0.048042	1	1	795	1	18463	ENSMMUG00000005227
GO:0044038	cell wall macromolecule biosynthetic process	biological_process	0.048042	1	1	795	1	18463	ENSMMUG00000005227
GO:0061611	mannose to fructose-6-phosphate metabolic process	biological_process	0.048042	1	1	795	1	18463	ENSMMUG00000005227
GO:0070589	cellular component macromolecule biosynthetic process	biological_process	0.048042	1	1	795	1	18463	ENSMMUG00000005227
GO:0015039	NADPH-adrenodoxin reductase activity	molecular_function	0.048206	1	1	795	1	18463	ENSMMUG00000015648
GO:0010736	serum response element binding	molecular_function	0.048223	1	1	795	1	18463	ENSMMUG00000000033
GO:0030038	contractile actin filament bundle assembly	biological_process	0.048223	1	1	795	1	18463	ENSMMUG00000000033
GO:0007585	respiratory gaseous exchange	biological_process	0.048487	1	4	795	31	18463	ENSMMUG00000020583,ENSMMUG00000001661,ENSMMUG00000016212,ENSMMUG00000013029
GO:0097011	cellular response to granulocyte macrophage colony-stimulating factor stimulus	biological_process	0.048551	1	2	795	8	18463	ENSMMUG00000013202,ENSMMUG00000001044
GO:0097012	response to granulocyte macrophage colony-stimulating factor	biological_process	0.048551	1	2	795	8	18463	ENSMMUG00000001044,ENSMMUG00000013202
GO:0016272	prefoldin complex	cellular_component	0.048606	1	2	795	9	18463	ENSMMUG00000043756,ENSMMUG00000003279
GO:0051879	Hsp90 protein binding	molecular_function	0.048668	1	4	795	29	18463	ENSMMUG00000044817,ENSMMUG00000002808,ENSMMUG00000002948,ENSMMUG00000012953
GO:0031331	positive regulation of cellular catabolic process	biological_process	0.048771	1	18	795	255	18463	ENSMMUG00000022198,ENSMMUG00000040780,ENSMMUG00000008623,ENSMMUG00000021516,ENSMMUG00000017188,ENSMMUG00000019039,ENSMMUG00000004393,ENSMMUG00000012887,ENSMMUG00000017475,ENSMMUG00000021447,ENSMMUG00000009956,ENSMMUG00000004435,ENSMMUG00000002808,ENSMMUG00000001044,ENSMMUG00000004639,ENSMMUG00000006582,ENSMMUG00000014625,ENSMMUG00000017381
GO:0036090	cleavage furrow ingression	biological_process	0.048857	1	1	795	1	18463	ENSMMUG00000043189
GO:0032501	multicellular organismal process	biological_process	0.04895	1	244	795	4889	18463	ENSMMUG00000000785,ENSMMUG00000021655,ENSMMUG00000000138,ENSMMUG00000004626,ENSMMUG00000001405,ENSMMUG00000004396,ENSMMUG00000023028,ENSMMUG00000022940,ENSMMUG00000032238,ENSMMUG00000013414,ENSMMUG00000002948,ENSMMUG00000000169,ENSMMUG00000013053,ENSMMUG00000003053,ENSMMUG00000001819,ENSMMUG00000005129,ENSMMUG00000003902,ENSMMUG00000009893,ENSMMUG00000015694,ENSMMUG00000016223,ENSMMUG00000012486,…
GO:1904206	positive regulation of skeletal muscle hypertrophy	biological_process	0.049002	1	1	795	1	18463	ENSMMUG00000017202
GO:0008612	peptidyl-lysine modification to peptidyl-hypusine	biological_process	0.049035	1	1	795	1	18463	ENSMMUG00000016869
GO:0034038	deoxyhypusine synthase activity	molecular_function	0.049035	1	1	795	1	18463	ENSMMUG00000016869
GO:0060589	nucleoside-triphosphatase regulator activity	molecular_function	0.049213	1	19	795	258	18463	ENSMMUG00000015911,ENSMMUG00000009949,ENSMMUG00000002808,ENSMMUG00000000323,ENSMMUG00000030384,ENSMMUG00000048302,ENSMMUG00000004639,ENSMMUG00000007154,ENSMMUG00000020020,ENSMMUG00000008091,ENSMMUG00000002772,ENSMMUG00000014408,ENSMMUG00000011332,ENSMMUG00000017518,ENSMMUG00000005502,ENSMMUG00000017000,ENSMMUG00000005553,ENSMMUG00000014166,ENSMMUG00000011964
GO:0061024	membrane organization	biological_process	0.049481	1	49	795	830	18463	ENSMMUG00000013665,ENSMMUG00000005502,ENSMMUG00000048207,ENSMMUG00000021055,ENSMMUG00000008833,ENSMMUG00000014361,ENSMMUG00000049120,ENSMMUG00000017202,ENSMMUG00000015922,ENSMMUG00000015019,ENSMMUG00000001348,ENSMMUG00000003236,ENSMMUG00000023203,ENSMMUG00000006101,ENSMMUG00000007293,ENSMMUG00000016281,ENSMMUG00000017100,ENSMMUG00000022010,ENSMMUG00000008351,ENSMMUG00000013955,ENSMMUG00000010200,…
GO:0023052	signaling	biological_process	0.049492	1	227	795	4583	18463	ENSMMUG00000019633,ENSMMUG00000013599,ENSMMUG00000012305,ENSMMUG00000000296,ENSMMUG00000015565,ENSMMUG00000019870,ENSMMUG00000008351,ENSMMUG00000019072,ENSMMUG00000014625,ENSMMUG00000021282,ENSMMUG00000013257,ENSMMUG00000013241,ENSMMUG00000023471,ENSMMUG00000001427,ENSMMUG00000014361,ENSMMUG00000021442,ENSMMUG00000048344,ENSMMUG00000016323,ENSMMUG00000007375,ENSMMUG00000013665,ENSMMUG00000023086,…
GO:0031329	regulation of cellular catabolic process	biological_process	0.049715	1	31	795	488	18463	ENSMMUG00000017711,ENSMMUG00000021244,ENSMMUG00000017381,ENSMMUG00000014625,ENSMMUG00000004396,ENSMMUG00000022967,ENSMMUG00000022536,ENSMMUG00000006582,ENSMMUG00000012685,ENSMMUG00000004639,ENSMMUG00000001250,ENSMMUG00000001044,ENSMMUG00000002948,ENSMMUG00000002808,ENSMMUG00000012972,ENSMMUG00000004435,ENSMMUG00000009956,ENSMMUG00000021447,ENSMMUG00000017000,ENSMMUG00000017475,ENSMMUG00000012887,…
GO:0005913	cell-cell adherens junction	cellular_component	0.049807	1	8	795	80	18463	ENSMMUG00000015696,ENSMMUG00000006009,ENSMMUG00000010200,ENSMMUG00000010767,ENSMMUG00000012635,ENSMMUG00000018520,ENSMMUG00000012523,ENSMMUG00000006101
GO:0050918	positive chemotaxis	biological_process	0.049992	1	5	795	46	18463	ENSMMUG00000015565,ENSMMUG00000000426,ENSMMUG00000039375,ENSMMUG00000021576,ENSMMUG00000002909
GO:0045893	positive regulation of transcription, DNA-templated	biological_process	0.050026	1	74	795	1338	18463	ENSMMUG00000006581,ENSMMUG00000004690,ENSMMUG00000013202,ENSMMUG00000015097,ENSMMUG00000020375,ENSMMUG00000006613,ENSMMUG00000014756,ENSMMUG00000004642,ENSMMUG00000001661,ENSMMUG00000015718,ENSMMUG00000012069,ENSMMUG00000005005,ENSMMUG00000011527,ENSMMUG00000019923,ENSMMUG00000003858,ENSMMUG00000020786,ENSMMUG00000019564,ENSMMUG00000023418,ENSMMUG00000014791,ENSMMUG00000007361,ENSMMUG00000037794,…
GO:0005764	lysosome	cellular_component	0.050145	1	19	795	265	18463	ENSMMUG00000031357,ENSMMUG00000002808,ENSMMUG00000014535,ENSMMUG00000023674,ENSMMUG00000046957,ENSMMUG00000023471,ENSMMUG00000023751,ENSMMUG00000021282,ENSMMUG00000014405,ENSMMUG00000006433,ENSMMUG00000011557,ENSMMUG00000013475,ENSMMUG00000016709,ENSMMUG00000004435,ENSMMUG00000014511,ENSMMUG00000021053,ENSMMUG00000021055,ENSMMUG00000008833,ENSMMUG00000013400
GO:0019826	oxygen sensor activity	molecular_function	0.050226	1	1	795	1	18463	ENSMMUG00000001197
GO:0003143	embryonic heart tube morphogenesis	biological_process	0.05024	1	5	795	43	18463	ENSMMUG00000014791,ENSMMUG00000000785,ENSMMUG00000000033,ENSMMUG00000010455,ENSMMUG00000004396
GO:0050896	response to stimulus	biological_process	0.050335	1	312	795	6478	18463	ENSMMUG00000021447,ENSMMUG00000013538,ENSMMUG00000048684,ENSMMUG00000041041,ENSMMUG00000009703,ENSMMUG00000020534,ENSMMUG00000023550,ENSMMUG00000001814,ENSMMUG00000014398,ENSMMUG00000044817,ENSMMUG00000017214,ENSMMUG00000014747,ENSMMUG00000018340,ENSMMUG00000021576,ENSMMUG00000020780,ENSMMUG00000002808,ENSMMUG00000002503,ENSMMUG00000038106,ENSMMUG00000009278,ENSMMUG00000013445,ENSMMUG00000009893,…
GO:0032311	angiogenin-PRI complex	cellular_component	0.050365	1	1	795	1	18463	ENSMMUG00000010783
GO:0031695	alpha-2B adrenergic receptor binding	molecular_function	0.050499	1	1	795	1	18463	ENSMMUG00000019753
GO:0071873	response to norepinephrine	biological_process	0.050499	1	1	795	1	18463	ENSMMUG00000019753
GO:0071874	cellular response to norepinephrine stimulus	biological_process	0.050499	1	1	795	1	18463	ENSMMUG00000019753
GO:0005996	monosaccharide metabolic process	biological_process	0.050674	1	13	795	169	18463	ENSMMUG00000014756,ENSMMUG00000014151,ENSMMUG00000005227,ENSMMUG00000001044,ENSMMUG00000001853,ENSMMUG00000008639,ENSMMUG00000022536,ENSMMUG00000021765,ENSMMUG00000005005,ENSMMUG00000016463,ENSMMUG00000004762,ENSMMUG00000022714,ENSMMUG00000016522
GO:0048029	monosaccharide binding	molecular_function	0.050722	1	6	795	55	18463	ENSMMUG00000006130,ENSMMUG00000001197,ENSMMUG00000021892,ENSMMUG00000022536,ENSMMUG00000021765,ENSMMUG00000016192
GO:0061642	chemoattraction of axon	biological_process	0.050881	1	1	795	1	18463	ENSMMUG00000021576
GO:0010717	regulation of epithelial to mesenchymal transition	biological_process	0.050915	1	6	795	56	18463	ENSMMUG00000004639,ENSMMUG00000046655,ENSMMUG00000004844,ENSMMUG00000015097,ENSMMUG00000012069,ENSMMUG00000009318
GO:1990384	hyaloid vascular plexus regression	biological_process	0.050947	1	1	795	1	18463	ENSMMUG00000014398
GO:1901215	negative regulation of neuron death	biological_process	0.051089	1	10	795	116	18463	ENSMMUG00000022913,ENSMMUG00000019096,ENSMMUG00000001661,ENSMMUG00000006613,ENSMMUG00000020780,ENSMMUG00000013414,ENSMMUG00000002680,ENSMMUG00000017617,ENSMMUG00000021447,ENSMMUG00000023751
GO:0010906	regulation of glucose metabolic process	biological_process	0.051111	1	7	795	69	18463	ENSMMUG00000001044,ENSMMUG00000022536,ENSMMUG00000014756,ENSMMUG00000014151,ENSMMUG00000016463,ENSMMUG00000008639,ENSMMUG00000016522
GO:0004085	butyryl-CoA dehydrogenase activity	molecular_function	0.051152	1	1	795	1	18463	ENSMMUG00000020648
GO:0019605	butyrate metabolic process	biological_process	0.051152	1	1	795	1	18463	ENSMMUG00000020648
GO:0046359	butyrate catabolic process	biological_process	0.051152	1	1	795	1	18463	ENSMMUG00000020648
GO:0052890	oxidoreductase activity, acting on the CH-CH group of donors, with a flavin as acceptor	molecular_function	0.051152	1	1	795	1	18463	ENSMMUG00000020648
GO:0035303	regulation of dephosphorylation	biological_process	0.051203	1	13	795	168	18463	ENSMMUG00000046171,ENSMMUG00000016450,ENSMMUG00000041101,ENSMMUG00000011557,ENSMMUG00000012814,ENSMMUG00000042076,ENSMMUG00000015477,ENSMMUG00000009048,ENSMMUG00000002515,ENSMMUG00000008351,ENSMMUG00000028772,ENSMMUG00000001405,ENSMMUG00000020520
GO:0008843	endochitinase activity	molecular_function	0.051407	1	1	795	1	18463	ENSMMUG00000008709
GO:0004960	thromboxane receptor activity	molecular_function	0.051503	1	1	795	1	18463	ENSMMUG00000011403
GO:0004961	thromboxane A2 receptor activity	molecular_function	0.051503	1	1	795	1	18463	ENSMMUG00000011403
GO:0038193	thromboxane A2 signaling pathway	biological_process	0.051503	1	1	795	1	18463	ENSMMUG00000011403
GO:0009918	sterol delta7 reductase activity	molecular_function	0.051522	1	1	795	1	18463	ENSMMUG00000011976
GO:0016131	brassinosteroid metabolic process	biological_process	0.051522	1	1	795	1	18463	ENSMMUG00000011976
GO:0016132	brassinosteroid biosynthetic process	biological_process	0.051522	1	1	795	1	18463	ENSMMUG00000011976
GO:0047598	7-dehydrocholesterol reductase activity	molecular_function	0.051522	1	1	795	1	18463	ENSMMUG00000011976
GO:0016020	membrane	cellular_component	0.051597	1	343	795	7220	18463	ENSMMUG00000003379,ENSMMUG00000010895,ENSMMUG00000014409,ENSMMUG00000017936,ENSMMUG00000010200,ENSMMUG00000016300,ENSMMUG00000015477,ENSMMUG00000022348,ENSMMUG00000012005,ENSMMUG00000014742,ENSMMUG00000022207,ENSMMUG00000003236,ENSMMUG00000000032,ENSMMUG00000011557,ENSMMUG00000049120,ENSMMUG00000006433,ENSMMUG00000043227,ENSMMUG00000006027,ENSMMUG00000002630,ENSMMUG00000023300,ENSMMUG00000010903,…
GO:0004797	thymidine kinase activity	molecular_function	0.051715	1	1	795	1	18463	ENSMMUG00000021867
GO:0032764	negative regulation of mast cell cytokine production	biological_process	0.051797	1	1	795	1	18463	ENSMMUG00000009198
GO:0010923	negative regulation of phosphatase activity	biological_process	0.0518	1	8	795	91	18463	ENSMMUG00000001405,ENSMMUG00000028772,ENSMMUG00000008351,ENSMMUG00000015477,ENSMMUG00000012814,ENSMMUG00000042076,ENSMMUG00000002515,ENSMMUG00000009048
GO:0031032	actomyosin structure organization	biological_process	0.05182	1	13	795	160	18463	ENSMMUG00000000033,ENSMMUG00000006101,ENSMMUG00000043189,ENSMMUG00000006356,ENSMMUG00000001427,ENSMMUG00000010767,ENSMMUG00000013507,ENSMMUG00000012635,ENSMMUG00000017180,ENSMMUG00000012310,ENSMMUG00000012069,ENSMMUG00000002573,ENSMMUG00000002772
GO:0005102	receptor binding	molecular_function	0.051832	1	63	795	1170	18463	ENSMMUG00000021784,ENSMMUG00000007479,ENSMMUG00000005232,ENSMMUG00000048864,ENSMMUG00000009354,ENSMMUG00000001782,ENSMMUG00000011009,ENSMMUG00000008338,ENSMMUG00000006581,ENSMMUG00000001661,ENSMMUG00000020780,ENSMMUG00000039375,ENSMMUG00000014151,ENSMMUG00000031207,ENSMMUG00000013202,ENSMMUG00000048684,ENSMMUG00000018907,ENSMMUG00000009106,ENSMMUG00000020965,ENSMMUG00000042706,ENSMMUG00000015925,…
GO:0000323	lytic vacuole	cellular_component	0.051854	1	19	795	266	18463	ENSMMUG00000013475,ENSMMUG00000006433,ENSMMUG00000011557,ENSMMUG00000021053,ENSMMUG00000021055,ENSMMUG00000008833,ENSMMUG00000013400,ENSMMUG00000016709,ENSMMUG00000014511,ENSMMUG00000004435,ENSMMUG00000002808,ENSMMUG00000031357,ENSMMUG00000023751,ENSMMUG00000023471,ENSMMUG00000021282,ENSMMUG00000014405,ENSMMUG00000014535,ENSMMUG00000023674,ENSMMUG00000046957
GO:0016519	gastric inhibitory peptide receptor activity	molecular_function	0.051986	1	1	795	1	18463	ENSMMUG00000006936
GO:0038192	gastric inhibitory peptide signaling pathway	biological_process	0.051986	1	1	795	1	18463	ENSMMUG00000006936
GO:0001165	RNA polymerase I upstream control element sequence-specific DNA binding	molecular_function	0.051997	1	1	795	1	18463	ENSMMUG00000019924
GO:0060611	mammary gland fat development	biological_process	0.052008	1	1	795	1	18463	ENSMMUG00000002680
GO:1902228	positive regulation of macrophage colony-stimulating factor signaling pathway	biological_process	0.052008	1	1	795	1	18463	ENSMMUG00000002680
GO:1903977	positive regulation of glial cell migration	biological_process	0.052008	1	1	795	1	18463	ENSMMUG00000002680
GO:1904141	positive regulation of microglial cell migration	biological_process	0.052008	1	1	795	1	18463	ENSMMUG00000002680
GO:0042781	3'-tRNA processing endoribonuclease activity	molecular_function	0.052012	1	1	795	1	18463	ENSMMUG00000003127
GO:0090261	positive regulation of inclusion body assembly	biological_process	0.052018	1	1	795	1	18463	ENSMMUG00000021516
GO:1902847	regulation of neuronal signal transduction	biological_process	0.052018	1	1	795	1	18463	ENSMMUG00000021516
GO:1902949	positive regulation of tau-protein kinase activity	biological_process	0.052018	1	1	795	1	18463	ENSMMUG00000021516
GO:1902998	positive regulation of neurofibrillary tangle assembly	biological_process	0.052018	1	1	795	1	18463	ENSMMUG00000021516
GO:2000474	regulation of opioid receptor signaling pathway	biological_process	0.052024	1	1	795	1	18463	ENSMMUG00000020061
GO:0004990	oxytocin receptor activity	molecular_function	0.052025	1	1	795	1	18463	ENSMMUG00000009703
GO:0044860	protein localization to plasma membrane raft	biological_process	0.052025	1	1	795	1	18463	ENSMMUG00000012523
GO:0045509	interleukin-27 receptor activity	molecular_function	0.052025	1	1	795	1	18463	ENSMMUG00000013538
GO:2000408	negative regulation of T cell extravasation	biological_process	0.052025	1	1	795	1	18463	ENSMMUG00000013538
GO:0010446	response to alkaline pH	biological_process	0.052025	1	1	795	1	18463	ENSMMUG00000005698
GO:0003108	negative regulation of the force of heart contraction by chemical signal	biological_process	0.052025	1	1	795	1	18463	ENSMMUG00000015925
GO:0007439	ectodermal digestive tract development	biological_process	0.052025	1	1	795	1	18463	ENSMMUG00000003864
GO:0048611	embryonic ectodermal digestive tract development	biological_process	0.052025	1	1	795	1	18463	ENSMMUG00000003864
GO:1903422	negative regulation of synaptic vesicle recycling	biological_process	0.052025	1	1	795	1	18463	ENSMMUG00000003236
GO:1904050	positive regulation of spontaneous neurotransmitter secretion	biological_process	0.052025	1	1	795	1	18463	ENSMMUG00000003236
GO:0005019	platelet-derived growth factor beta-receptor activity	molecular_function	0.052025	1	1	795	1	18463	ENSMMUG00000011557
GO:0070889	platelet alpha granule organization	biological_process	0.052025	1	1	795	1	18463	ENSMMUG00000016669
GO:0043997	histone acetyltransferase activity (H4-K12 specific)	molecular_function	0.052025	1	1	795	1	18463	ENSMMUG00000014756
GO:0060709	glycogen cell differentiation involved in embryonic placenta development	biological_process	0.052025	1	1	795	1	18463	ENSMMUG00000001044
GO:1990418	response to insulin-like growth factor stimulus	biological_process	0.052025	1	1	795	1	18463	ENSMMUG00000001044
GO:0004496	mevalonate kinase activity	molecular_function	0.052025	1	1	795	1	18463	ENSMMUG00000011663
GO:0003032	detection of oxygen	biological_process	0.052025	1	1	795	1	18463	ENSMMUG00000012069
GO:0070483	detection of hypoxia	biological_process	0.052025	1	1	795	1	18463	ENSMMUG00000012069
GO:1904247	positive regulation of polynucleotide adenylyltransferase activity	biological_process	0.052025	1	1	795	1	18463	ENSMMUG00000014747
GO:0060010	Sertoli cell fate commitment	biological_process	0.052025	1	1	795	1	18463	ENSMMUG00000012486
GO:1904380	endoplasmic reticulum mannose trimming	biological_process	0.052025	1	1	795	1	18463	ENSMMUG00000008036
GO:0071701	regulation of MAPK export from nucleus	biological_process	0.052025	1	1	795	1	18463	ENSMMUG00000009603
GO:0018964	propylene metabolic process	biological_process	0.052025	1	1	795	1	18463	ENSMMUG00000001661
GO:0043449	cellular alkene metabolic process	biological_process	0.052025	1	1	795	1	18463	ENSMMUG00000001661
GO:0010938	cytoplasmic microtubule depolymerization	biological_process	0.052025	1	1	795	1	18463	ENSMMUG00000020975
GO:0060404	axonemal microtubule depolymerization	biological_process	0.052025	1	1	795	1	18463	ENSMMUG00000020975
GO:0070462	plus-end specific microtubule depolymerization	biological_process	0.052025	1	1	795	1	18463	ENSMMUG00000020975
GO:0045751	negative regulation of Toll signaling pathway	biological_process	0.052025	1	1	795	1	18463	ENSMMUG00000020393
GO:0006948	induction by virus of host cell-cell fusion	biological_process	0.052025	1	1	795	1	18463	ENSMMUG00000013202
GO:0035397	helper T cell enhancement of adaptive immune response	biological_process	0.052025	1	1	795	1	18463	ENSMMUG00000013202
GO:0042011	interleukin-16 binding	molecular_function	0.052025	1	1	795	1	18463	ENSMMUG00000013202
GO:0042012	interleukin-16 receptor activity	molecular_function	0.052025	1	1	795	1	18463	ENSMMUG00000013202
GO:0009131	pyrimidine nucleoside monophosphate catabolic process	biological_process	0.052025	1	1	795	1	18463	ENSMMUG00000038569
GO:0009178	pyrimidine deoxyribonucleoside monophosphate catabolic process	biological_process	0.052025	1	1	795	1	18463	ENSMMUG00000038569
GO:0046079	dUMP catabolic process	biological_process	0.052025	1	1	795	1	18463	ENSMMUG00000038569
GO:0050178	phenylpyruvate tautomerase activity	molecular_function	0.052025	1	1	795	1	18463	ENSMMUG00000009106
GO:0001096	TFIIF-class transcription factor binding	molecular_function	0.052025	1	1	795	1	18463	ENSMMUG00000009151
GO:0001949	sebaceous gland cell differentiation	biological_process	0.052025	1	1	795	1	18463	ENSMMUG00000008381
GO:0003945	N-acetyllactosamine synthase activity	molecular_function	0.052025	1	1	795	1	18463	ENSMMUG00000002124
GO:0004164	diphthine synthase activity	molecular_function	0.052025	1	1	795	1	18463	ENSMMUG00000003730
GO:0004503	monophenol monooxygenase activity	molecular_function	0.052025	1	1	795	1	18463	ENSMMUG00000011115
GO:0015055	secretin receptor activity	molecular_function	0.052025	1	1	795	1	18463	ENSMMUG00000011128
GO:0016855	racemase and epimerase activity, acting on amino acids and derivatives	molecular_function	0.052025	1	1	795	1	18463	ENSMMUG00000017518
GO:0016990	arginine deiminase activity	molecular_function	0.052025	1	1	795	1	18463	ENSMMUG00000032238
GO:0018114	threonine racemase activity	molecular_function	0.052025	1	1	795	1	18463	ENSMMUG00000017518
GO:0019546	arginine deiminase pathway	biological_process	0.052025	1	1	795	1	18463	ENSMMUG00000032238
GO:0021503	neural fold bending	biological_process	0.052025	1	1	795	1	18463	ENSMMUG00000045584
GO:0030378	serine racemase activity	molecular_function	0.052025	1	1	795	1	18463	ENSMMUG00000017518
GO:0030486	smooth muscle dense body	cellular_component	0.052025	1	1	795	1	18463	ENSMMUG00000010767
GO:0031151	histone methyltransferase activity (H3-K79 specific)	molecular_function	0.052025	1	1	795	1	18463	ENSMMUG00000010107
GO:0035299	inositol pentakisphosphate 2-kinase activity	molecular_function	0.052025	1	1	795	1	18463	ENSMMUG00000004642
GO:0035815	positive regulation of renal sodium excretion	biological_process	0.052025	1	1	795	1	18463	ENSMMUG00000014334
GO:0036324	vascular endothelial growth factor receptor-2 signaling pathway	biological_process	0.052025	1	1	795	1	18463	ENSMMUG00000004639
GO:0036361	racemase activity, acting on amino acids and derivatives	molecular_function	0.052025	1	1	795	1	18463	ENSMMUG00000017518
GO:0042791	5S class rRNA transcription from RNA polymerase III type 1 promoter	biological_process	0.052025	1	1	795	1	18463	ENSMMUG00000008254
GO:0043890	N-acetylgalactosamine-6-sulfatase activity	molecular_function	0.052025	1	1	795	1	18463	ENSMMUG00000012430
GO:0046437	D-amino acid biosynthetic process	biological_process	0.052025	1	1	795	1	18463	ENSMMUG00000017518
GO:0047661	amino-acid racemase activity	molecular_function	0.052025	1	1	795	1	18463	ENSMMUG00000017518
GO:0050104	L-gulonate 3-dehydrogenase activity	molecular_function	0.052025	1	1	795	1	18463	ENSMMUG00000004560
GO:0051638	barbed-end actin filament uncapping	biological_process	0.052025	1	1	795	1	18463	ENSMMUG00000002573
GO:0051967	negative regulation of synaptic transmission, glutamatergic	biological_process	0.052025	1	1	795	1	18463	ENSMMUG00000014334
GO:0060668	regulation of branching involved in salivary gland morphogenesis by extracellular matrix-epithelial cell signaling	biological_process	0.052025	1	1	795	1	18463	ENSMMUG00000000521
GO:0070179	D-serine biosynthetic process	biological_process	0.052025	1	1	795	1	18463	ENSMMUG00000017518
GO:0070772	PAS complex	cellular_component	0.052025	1	1	795	1	18463	ENSMMUG00000020421
GO:0080132	fatty acid alpha-hydroxylase activity	molecular_function	0.052025	1	1	795	1	18463	ENSMMUG00000008381
GO:0090537	CERF complex	cellular_component	0.052025	1	1	795	1	18463	ENSMMUG00000006731
GO:0097020	COPII adaptor activity	molecular_function	0.052025	1	1	795	1	18463	ENSMMUG00000002093
GO:0097232	lamellar body membrane	cellular_component	0.052025	1	1	795	1	18463	ENSMMUG00000019242
GO:0097233	alveolar lamellar body membrane	cellular_component	0.052025	1	1	795	1	18463	ENSMMUG00000019242
GO:1903918	regulation of actin filament severing	biological_process	0.052025	1	1	795	1	18463	ENSMMUG00000006101
GO:1903919	negative regulation of actin filament severing	biological_process	0.052025	1	1	795	1	18463	ENSMMUG00000006101
GO:1990032	parallel fiber	cellular_component	0.052025	1	1	795	1	18463	ENSMMUG00000004639
GO:1990147	talin binding	molecular_function	0.052025	1	1	795	1	18463	ENSMMUG00000006356
GO:1990227	paranodal junction maintenance	biological_process	0.052025	1	1	795	1	18463	ENSMMUG00000031977
GO:2000676	positive regulation of type B pancreatic cell apoptotic process	biological_process	0.052025	1	1	795	1	18463	ENSMMUG00000015628
GO:0031548	regulation of brain-derived neurotrophic factor receptor signaling pathway	biological_process	0.052025	1	1	795	1	18463	ENSMMUG00000003062
GO:0031549	negative regulation of brain-derived neurotrophic factor receptor signaling pathway	biological_process	0.052025	1	1	795	1	18463	ENSMMUG00000003062
GO:0048878	chemical homeostasis	biological_process	0.052192	1	48	795	808	18463	ENSMMUG00000000033,ENSMMUG00000014151,ENSMMUG00000011403,ENSMMUG00000001661,ENSMMUG00000009278,ENSMMUG00000003721,ENSMMUG00000006455,ENSMMUG00000023751,ENSMMUG00000004762,ENSMMUG00000009787,ENSMMUG00000046957,ENSMMUG00000012008,ENSMMUG00000016616,ENSMMUG00000000451,ENSMMUG00000023418,ENSMMUG00000000524,ENSMMUG00000022198,ENSMMUG00000012948,ENSMMUG00000012328,ENSMMUG00000008381,ENSMMUG00000004586,…
GO:0030162	regulation of proteolysis	biological_process	0.052613	1	36	795	588	18463	ENSMMUG00000006582,ENSMMUG00000020393,ENSMMUG00000009787,ENSMMUG00000015850,ENSMMUG00000020426,ENSMMUG00000008338,ENSMMUG00000007093,ENSMMUG00000004844,ENSMMUG00000019039,ENSMMUG00000017188,ENSMMUG00000008639,ENSMMUG00000007308,ENSMMUG00000021516,ENSMMUG00000000751,ENSMMUG00000023418,ENSMMUG00000021447,ENSMMUG00000017475,ENSMMUG00000012685,ENSMMUG00000007675,ENSMMUG00000004639,ENSMMUG00000001250,…
GO:0045943	positive regulation of transcription from RNA polymerase I promoter	biological_process	0.052658	1	3	795	17	18463	ENSMMUG00000001348,ENSMMUG00000004642,ENSMMUG00000022116
GO:0042036	negative regulation of cytokine biosynthetic process	biological_process	0.052871	1	3	795	20	18463	ENSMMUG00000009674,ENSMMUG00000003533,ENSMMUG00000020393
GO:0046580	negative regulation of Ras protein signal transduction	biological_process	0.052932	1	5	795	41	18463	ENSMMUG00000009198,ENSMMUG00000022536,ENSMMUG00000030384,ENSMMUG00000011332,ENSMMUG00000044817
GO:0051249	regulation of lymphocyte activation	biological_process	0.053038	1	22	795	341	18463	ENSMMUG00000003533,ENSMMUG00000000785,ENSMMUG00000018473,ENSMMUG00000016329,ENSMMUG00000013202,ENSMMUG00000009198,ENSMMUG00000008692,ENSMMUG00000014756,ENSMMUG00000020965,ENSMMUG00000021447,ENSMMUG00000013665,ENSMMUG00000048684,ENSMMUG00000016869,ENSMMUG00000013538,ENSMMUG00000012486,ENSMMUG00000037684,ENSMMUG00000012523,ENSMMUG00000001348,ENSMMUG00000049120,ENSMMUG00000005448,ENSMMUG00000018940,…
GO:0016840	carbon-nitrogen lyase activity	molecular_function	0.053044	1	2	795	8	18463	ENSMMUG00000020665,ENSMMUG00000017518
GO:0034637	cellular carbohydrate biosynthetic process	biological_process	0.053698	1	6	795	60	18463	ENSMMUG00000002124,ENSMMUG00000021183,ENSMMUG00000014151,ENSMMUG00000022536,ENSMMUG00000001044,ENSMMUG00000021877
GO:0002713	negative regulation of B cell mediated immunity	biological_process	0.053823	1	2	795	8	18463	ENSMMUG00000009198,ENSMMUG00000003533
GO:0002890	negative regulation of immunoglobulin mediated immune response	biological_process	0.053823	1	2	795	8	18463	ENSMMUG00000003533,ENSMMUG00000009198
GO:0032008	positive regulation of TOR signaling	biological_process	0.053912	1	4	795	32	18463	ENSMMUG00000021282,ENSMMUG00000023471,ENSMMUG00000048344,ENSMMUG00000022116
GO:0002687	positive regulation of leukocyte migration	biological_process	0.053916	1	8	795	92	18463	ENSMMUG00000009278,ENSMMUG00000043227,ENSMMUG00000016329,ENSMMUG00000008692,ENSMMUG00000002413,ENSMMUG00000005232,ENSMMUG00000002680,ENSMMUG00000002909
GO:0005795	Golgi stack	cellular_component	0.054022	1	7	795	74	18463	ENSMMUG00000011505,ENSMMUG00000022967,ENSMMUG00000006582,ENSMMUG00000013242,ENSMMUG00000004020,ENSMMUG00000012374,ENSMMUG00000023406
GO:0044700	single organism signaling	biological_process	0.054273	1	226	795	4573	18463	ENSMMUG00000000654,ENSMMUG00000020020,ENSMMUG00000008443,ENSMMUG00000000033,ENSMMUG00000009048,ENSMMUG00000013765,ENSMMUG00000014151,ENSMMUG00000009198,ENSMMUG00000002413,ENSMMUG00000048864,ENSMMUG00000009787,ENSMMUG00000007479,ENSMMUG00000006089,ENSMMUG00000009354,ENSMMUG00000015031,ENSMMUG00000021514,ENSMMUG00000010107,ENSMMUG00000041101,ENSMMUG00000001187,ENSMMUG00000012635,ENSMMUG00000000751,…
GO:0042990	regulation of transcription factor import into nucleus	biological_process	0.0543	1	2	795	8	18463	ENSMMUG00000008623,ENSMMUG00000004396
GO:0042991	transcription factor import into nucleus	biological_process	0.0543	1	2	795	8	18463	ENSMMUG00000008623,ENSMMUG00000004396
GO:0042992	negative regulation of transcription factor import into nucleus	biological_process	0.0543	1	2	795	8	18463	ENSMMUG00000004396,ENSMMUG00000008623
GO:0042994	cytoplasmic sequestering of transcription factor	biological_process	0.0543	1	2	795	8	18463	ENSMMUG00000008623,ENSMMUG00000004396
GO:0030427	site of polarized growth	cellular_component	0.054314	1	6	795	55	18463	ENSMMUG00000010895,ENSMMUG00000004282,ENSMMUG00000006613,ENSMMUG00000001427,ENSMMUG00000015768,ENSMMUG00000008885
GO:0042149	cellular response to glucose starvation	biological_process	0.054404	1	4	795	30	18463	ENSMMUG00000014723,ENSMMUG00000007738,ENSMMUG00000023674,ENSMMUG00000008639
GO:0010712	regulation of collagen metabolic process	biological_process	0.054408	1	3	795	19	18463	ENSMMUG00000012069,ENSMMUG00000000785,ENSMMUG00000018571
GO:0044246	regulation of multicellular organismal metabolic process	biological_process	0.054408	1	3	795	19	18463	ENSMMUG00000012069,ENSMMUG00000000785,ENSMMUG00000018571
GO:0019903	protein phosphatase binding	molecular_function	0.054432	1	9	795	101	18463	ENSMMUG00000020520,ENSMMUG00000011527,ENSMMUG00000046171,ENSMMUG00000008639,ENSMMUG00000004639,ENSMMUG00000001348,ENSMMUG00000020061,ENSMMUG00000002515,ENSMMUG00000016893
GO:0001574	ganglioside biosynthetic process	biological_process	0.054522	1	2	795	8	18463	ENSMMUG00000002124,ENSMMUG00000018686
GO:0042592	homeostatic process	biological_process	0.054706	1	72	795	1281	18463	ENSMMUG00000017100,ENSMMUG00000016893,ENSMMUG00000013400,ENSMMUG00000021135,ENSMMUG00000016463,ENSMMUG00000023582,ENSMMUG00000048207,ENSMMUG00000014334,ENSMMUG00000002680,ENSMMUG00000012305,ENSMMUG00000001044,ENSMMUG00000021282,ENSMMUG00000010272,ENSMMUG00000000451,ENSMMUG00000023418,ENSMMUG00000022198,ENSMMUG00000003130,ENSMMUG00000008381,ENSMMUG00000031977,ENSMMUG00000005005,ENSMMUG00000021053,…
GO:0016460	myosin II complex	cellular_component	0.055005	1	2	795	8	18463	ENSMMUG00000006101,ENSMMUG00000001427
GO:0033079	immature T cell proliferation	biological_process	0.055084	1	2	795	8	18463	ENSMMUG00000001348,ENSMMUG00000000785
GO:0033083	regulation of immature T cell proliferation	biological_process	0.055084	1	2	795	8	18463	ENSMMUG00000001348,ENSMMUG00000000785
GO:0046323	glucose import	biological_process	0.05516	1	5	795	44	18463	ENSMMUG00000014151,ENSMMUG00000001044,ENSMMUG00000015628,ENSMMUG00000003721,ENSMMUG00000005432
GO:0097190	apoptotic signaling pathway	biological_process	0.05529	1	28	795	434	18463	ENSMMUG00000000751,ENSMMUG00000014747,ENSMMUG00000021516,ENSMMUG00000008639,ENSMMUG00000022198,ENSMMUG00000041041,ENSMMUG00000023550,ENSMMUG00000000451,ENSMMUG00000022116,ENSMMUG00000048207,ENSMMUG00000000426,ENSMMUG00000021447,ENSMMUG00000011211,ENSMMUG00000021053,ENSMMUG00000012310,ENSMMUG00000017144,ENSMMUG00000011527,ENSMMUG00000018037,ENSMMUG00000004639,ENSMMUG00000012685,ENSMMUG00000022913,…
GO:0031519	PcG protein complex	cellular_component	0.055358	1	5	795	43	18463	ENSMMUG00000002127,ENSMMUG00000003269,ENSMMUG00000015362,ENSMMUG00000046417,ENSMMUG00000007117
GO:0031099	regeneration	biological_process	0.055565	1	7	795	73	18463	ENSMMUG00000017202,ENSMMUG00000017617,ENSMMUG00000019564,ENSMMUG00000014398,ENSMMUG00000010455,ENSMMUG00000017381,ENSMMUG00000012310
GO:1901505	carbohydrate derivative transporter activity	molecular_function	0.055696	1	5	795	47	18463	ENSMMUG00000022685,ENSMMUG00000016526,ENSMMUG00000001725,ENSMMUG00000016772,ENSMMUG00000006433
GO:0043903	regulation of symbiosis, encompassing mutualism through parasitism	biological_process	0.055728	1	13	795	174	18463	ENSMMUG00000009674,ENSMMUG00000019016,ENSMMUG00000008885,ENSMMUG00000007669,ENSMMUG00000004393,ENSMMUG00000013257,ENSMMUG00000021055,ENSMMUG00000009151,ENSMMUG00000001819,ENSMMUG00000004844,ENSMMUG00000006441,ENSMMUG00000015097,ENSMMUG00000013202
GO:0007030	Golgi organization	biological_process	0.055783	1	10	795	117	18463	ENSMMUG00000023203,ENSMMUG00000016281,ENSMMUG00000006582,ENSMMUG00000020144,ENSMMUG00000016192,ENSMMUG00000006499,ENSMMUG00000022967,ENSMMUG00000022348,ENSMMUG00000015203,ENSMMUG00000015696
GO:0060284	regulation of cell development	biological_process	0.055824	1	40	795	645	18463	ENSMMUG00000016223,ENSMMUG00000002433,ENSMMUG00000019016,ENSMMUG00000014334,ENSMMUG00000002680,ENSMMUG00000002573,ENSMMUG00000020415,ENSMMUG00000019605,ENSMMUG00000012094,ENSMMUG00000013788,ENSMMUG00000005063,ENSMMUG00000046655,ENSMMUG00000003062,ENSMMUG00000019072,ENSMMUG00000008351,ENSMMUG00000014625,ENSMMUG00000017381,ENSMMUG00000020144,ENSMMUG00000004639,ENSMMUG00000010895,ENSMMUG00000001044,…
GO:0014743	regulation of muscle hypertrophy	biological_process	0.05589	1	4	795	29	18463	ENSMMUG00000001814,ENSMMUG00000021447,ENSMMUG00000017202,ENSMMUG00000016893
GO:0030425	dendrite	cellular_component	0.056099	1	20	795	287	18463	ENSMMUG00000008837,ENSMMUG00000001661,ENSMMUG00000019339,ENSMMUG00000006089,ENSMMUG00000007479,ENSMMUG00000016669,ENSMMUG00000017292,ENSMMUG00000006338,ENSMMUG00000021516,ENSMMUG00000012523,ENSMMUG00000005063,ENSMMUG00000048344,ENSMMUG00000021442,ENSMMUG00000006931,ENSMMUG00000018299,ENSMMUG00000020061,ENSMMUG00000014334,ENSMMUG00000048207,ENSMMUG00000012094,ENSMMUG00000001776
GO:0019899	enzyme binding	molecular_function	0.05616	1	89	795	1598	18463	ENSMMUG00000021877,ENSMMUG00000013202,ENSMMUG00000000323,ENSMMUG00000006613,ENSMMUG00000014756,ENSMMUG00000046171,ENSMMUG00000004762,ENSMMUG00000018994,ENSMMUG00000006581,ENSMMUG00000022967,ENSMMUG00000009949,ENSMMUG00000002515,ENSMMUG00000020061,ENSMMUG00000012103,ENSMMUG00000013865,ENSMMUG00000031214,ENSMMUG00000008639,ENSMMUG00000011527,ENSMMUG00000015267,ENSMMUG00000008091,ENSMMUG00000009674,…
GO:0003995	acyl-CoA dehydrogenase activity	molecular_function	0.05648	1	2	795	8	18463	ENSMMUG00000020648,ENSMMUG00000006338
GO:0048523	negative regulation of cellular process	biological_process	0.056524	1	180	795	3477	18463	ENSMMUG00000008692,ENSMMUG00000002948,ENSMMUG00000013414,ENSMMUG00000001250,ENSMMUG00000007738,ENSMMUG00000005129,ENSMMUG00000001819,ENSMMUG00000003053,ENSMMUG00000021655,ENSMMUG00000000785,ENSMMUG00000004396,ENSMMUG00000001405,ENSMMUG00000016027,ENSMMUG00000017711,ENSMMUG00000021841,ENSMMUG00000004480,ENSMMUG00000014603,ENSMMUG00000001348,ENSMMUG00000018800,ENSMMUG00000016450,ENSMMUG00000009893,…
GO:0033081	regulation of T cell differentiation in thymus	biological_process	0.056794	1	3	795	18	18463	ENSMMUG00000001348,ENSMMUG00000003533,ENSMMUG00000000785
GO:2000398	regulation of thymocyte aggregation	biological_process	0.056794	1	3	795	18	18463	ENSMMUG00000000785,ENSMMUG00000001348,ENSMMUG00000003533
GO:0051023	regulation of immunoglobulin secretion	biological_process	0.05687	1	2	795	9	18463	ENSMMUG00000048207,ENSMMUG00000011527
GO:1901838	positive regulation of transcription of nuclear large rRNA transcript from RNA polymerase I promoter	biological_process	0.056951	1	2	795	8	18463	ENSMMUG00000022116,ENSMMUG00000004642
GO:0061136	regulation of proteasomal protein catabolic process	biological_process	0.057459	1	13	795	175	18463	ENSMMUG00000040780,ENSMMUG00000002948,ENSMMUG00000001044,ENSMMUG00000012685,ENSMMUG00000021516,ENSMMUG00000004639,ENSMMUG00000019039,ENSMMUG00000006582,ENSMMUG00000017188,ENSMMUG00000004393,ENSMMUG00000017475,ENSMMUG00000012887,ENSMMUG00000021244
GO:0006829	zinc II ion transport	biological_process	0.057464	1	3	795	21	18463	ENSMMUG00000013210,ENSMMUG00000012328,ENSMMUG00000010272
GO:0005094	Rho GDP-dissociation inhibitor activity	molecular_function	0.057519	1	1	795	2	18463	ENSMMUG00000009949
GO:0032506	cytokinetic process	biological_process	0.057845	1	3	795	18	18463	ENSMMUG00000006101,ENSMMUG00000043189,ENSMMUG00000044817
GO:0060974	cell migration involved in heart formation	biological_process	0.057857	1	1	795	2	18463	ENSMMUG00000010455
GO:0042803	protein homodimerization activity	molecular_function	0.057886	1	37	795	590	18463	ENSMMUG00000006613,ENSMMUG00000014151,ENSMMUG00000000033,ENSMMUG00000011115,ENSMMUG00000002808,ENSMMUG00000013202,ENSMMUG00000016069,ENSMMUG00000002149,ENSMMUG00000002515,ENSMMUG00000004560,ENSMMUG00000008639,ENSMMUG00000014747,ENSMMUG00000013865,ENSMMUG00000045106,ENSMMUG00000031977,ENSMMUG00000021053,ENSMMUG00000018907,ENSMMUG00000017617,ENSMMUG00000032238,ENSMMUG00000001044,ENSMMUG00000019630,…
GO:0090494	dopamine uptake	biological_process	0.058092	1	2	795	8	18463	ENSMMUG00000014334,ENSMMUG00000001187
GO:0021936	regulation of cerebellar granule cell precursor proliferation	biological_process	0.05812	1	2	795	9	18463	ENSMMUG00000042839,ENSMMUG00000013788
GO:0009896	positive regulation of catabolic process	biological_process	0.058247	1	21	795	313	18463	ENSMMUG00000019039,ENSMMUG00000017188,ENSMMUG00000021516,ENSMMUG00000008623,ENSMMUG00000040780,ENSMMUG00000022198,ENSMMUG00000004435,ENSMMUG00000009956,ENSMMUG00000021447,ENSMMUG00000017475,ENSMMUG00000012887,ENSMMUG00000004393,ENSMMUG00000003053,ENSMMUG00000006582,ENSMMUG00000004639,ENSMMUG00000001044,ENSMMUG00000002808,ENSMMUG00000001197,ENSMMUG00000019870,ENSMMUG00000014625,ENSMMUG00000017381
GO:0035845	photoreceptor cell outer segment organization	biological_process	0.058268	1	2	795	8	18463	ENSMMUG00000022888,ENSMMUG00000018340
GO:2000649	regulation of sodium ion transmembrane transporter activity	biological_process	0.05849	1	4	795	31	18463	ENSMMUG00000037622,ENSMMUG00000016893,ENSMMUG00000001250,ENSMMUG00000016616
GO:0030374	ligand-dependent nuclear receptor transcription coactivator activity	molecular_function	0.058749	1	6	795	58	18463	ENSMMUG00000019529,ENSMMUG00000012486,ENSMMUG00000010767,ENSMMUG00000010715,ENSMMUG00000023418,ENSMMUG00000019923
GO:1904467	regulation of tumor necrosis factor secretion	biological_process	0.058761	1	3	795	19	18463	ENSMMUG00000023300,ENSMMUG00000013538,ENSMMUG00000000426
GO:0021520	spinal cord motor neuron cell fate specification	biological_process	0.058784	1	2	795	9	18463	ENSMMUG00000046368,ENSMMUG00000004396
GO:0030117	membrane coat	cellular_component	0.058999	1	8	795	86	18463	ENSMMUG00000023291,ENSMMUG00000000617,ENSMMUG00000014511,ENSMMUG00000016593,ENSMMUG00000000994,ENSMMUG00000005432,ENSMMUG00000003620,ENSMMUG00000014026
GO:0048475	coated membrane	cellular_component	0.058999	1	8	795	86	18463	ENSMMUG00000014511,ENSMMUG00000000617,ENSMMUG00000023291,ENSMMUG00000014026,ENSMMUG00000003620,ENSMMUG00000005432,ENSMMUG00000016593,ENSMMUG00000000994
GO:2000736	regulation of stem cell differentiation	biological_process	0.059017	1	9	795	102	18463	ENSMMUG00000014625,ENSMMUG00000012069,ENSMMUG00000004639,ENSMMUG00000046655,ENSMMUG00000004844,ENSMMUG00000022039,ENSMMUG00000015097,ENSMMUG00000014791,ENSMMUG00000009318
GO:0007165	signal transduction	biological_process	0.059042	1	209	795	4242	18463	ENSMMUG00000023674,ENSMMUG00000009949,ENSMMUG00000018519,ENSMMUG00000007154,ENSMMUG00000046171,ENSMMUG00000006613,ENSMMUG00000012972,ENSMMUG00000015690,ENSMMUG00000047978,ENSMMUG00000020965,ENSMMUG00000003858,ENSMMUG00000015267,ENSMMUG00000011527,ENSMMUG00000001776,ENSMMUG00000009603,ENSMMUG00000031214,ENSMMUG00000014791,ENSMMUG00000020061,ENSMMUG00000012103,ENSMMUG00000044819,ENSMMUG00000019072,…
GO:0007520	myoblast fusion	biological_process	0.059134	1	4	795	33	18463	ENSMMUG00000017202,ENSMMUG00000008692,ENSMMUG00000012310,ENSMMUG00000006101
GO:0035326	enhancer binding	molecular_function	0.059149	1	7	795	78	18463	ENSMMUG00000001568,ENSMMUG00000016464,ENSMMUG00000020375,ENSMMUG00000008639,ENSMMUG00000019529,ENSMMUG00000007480,ENSMMUG00000005129
GO:0002696	positive regulation of leukocyte activation	biological_process	0.059197	1	17	795	254	18463	ENSMMUG00000037684,ENSMMUG00000020965,ENSMMUG00000048207,ENSMMUG00000048684,ENSMMUG00000012486,ENSMMUG00000016869,ENSMMUG00000013665,ENSMMUG00000018940,ENSMMUG00000012523,ENSMMUG00000005448,ENSMMUG00000049120,ENSMMUG00000018473,ENSMMUG00000000785,ENSMMUG00000008692,ENSMMUG00000009198,ENSMMUG00000013202,ENSMMUG00000016329
GO:0055062	phosphate ion homeostasis	biological_process	0.059247	1	2	795	8	18463	ENSMMUG00000021135,ENSMMUG00000014151
GO:0072506	trivalent inorganic anion homeostasis	biological_process	0.059247	1	2	795	8	18463	ENSMMUG00000014151,ENSMMUG00000021135
GO:0005096	GTPase activator activity	molecular_function	0.059281	1	16	795	209	18463	ENSMMUG00000011964,ENSMMUG00000005553,ENSMMUG00000014166,ENSMMUG00000008091,ENSMMUG00000017518,ENSMMUG00000005502,ENSMMUG00000017000,ENSMMUG00000014408,ENSMMUG00000011332,ENSMMUG00000030384,ENSMMUG00000002808,ENSMMUG00000000323,ENSMMUG00000020020,ENSMMUG00000048302,ENSMMUG00000004639,ENSMMUG00000015911
GO:0090527	actin filament reorganization	biological_process	0.059299	1	2	795	8	18463	ENSMMUG00000013943,ENSMMUG00000002630
GO:0008297	single-stranded DNA exodeoxyribonuclease activity	molecular_function	0.059311	1	2	795	8	18463	ENSMMUG00000007669,ENSMMUG00000015463
GO:0097027	ubiquitin-protein transferase activator activity	molecular_function	0.059405	1	2	795	9	18463	ENSMMUG00000018994,ENSMMUG00000019870
GO:0046530	photoreceptor cell differentiation	biological_process	0.05942	1	5	795	45	18463	ENSMMUG00000007361,ENSMMUG00000023582,ENSMMUG00000022888,ENSMMUG00000000785,ENSMMUG00000018340
GO:0051043	regulation of membrane protein ectodomain proteolysis	biological_process	0.059461	1	3	795	21	18463	ENSMMUG00000001250,ENSMMUG00000021447,ENSMMUG00000017381
GO:0031953	negative regulation of protein autophosphorylation	biological_process	0.059645	1	2	795	8	18463	ENSMMUG00000020393,ENSMMUG00000014151
GO:0090187	positive regulation of pancreatic juice secretion	biological_process	0.059801	1	1	795	2	18463	ENSMMUG00000023418
GO:0001632	leukotriene B4 receptor activity	molecular_function	0.060024	1	1	795	2	18463	ENSMMUG00000010046
GO:0060074	synapse maturation	biological_process	0.060413	1	3	795	19	18463	ENSMMUG00000002772,ENSMMUG00000004639,ENSMMUG00000018986
GO:0031643	positive regulation of myelination	biological_process	0.060617	1	2	795	8	18463	ENSMMUG00000017617,ENSMMUG00000021447
GO:0034110	regulation of homotypic cell-cell adhesion	biological_process	0.060715	1	17	795	236	18463	ENSMMUG00000018940,ENSMMUG00000005448,ENSMMUG00000012523,ENSMMUG00000001348,ENSMMUG00000037684,ENSMMUG00000021447,ENSMMUG00000016869,ENSMMUG00000012486,ENSMMUG00000020965,ENSMMUG00000014756,ENSMMUG00000013202,ENSMMUG00000009198,ENSMMUG00000008692,ENSMMUG00000016329,ENSMMUG00000000785,ENSMMUG00000018473,ENSMMUG00000003533
GO:0030123	AP-3 adaptor complex	cellular_component	0.060876	1	2	795	8	18463	ENSMMUG00000000617,ENSMMUG00000014511
GO:2001267	regulation of cysteine-type endopeptidase activity involved in apoptotic signaling pathway	biological_process	0.06095	1	2	795	9	18463	ENSMMUG00000022116,ENSMMUG00000000751
GO:0018401	peptidyl-proline hydroxylation to 4-hydroxy-L-proline	biological_process	0.060952	1	2	795	8	18463	ENSMMUG00000006130,ENSMMUG00000001197
GO:0031545	peptidyl-proline 4-dioxygenase activity	molecular_function	0.060952	1	2	795	8	18463	ENSMMUG00000006130,ENSMMUG00000001197
GO:0043121	neurotrophin binding	molecular_function	0.061022	1	2	795	8	18463	ENSMMUG00000003062,ENSMMUG00000014603
GO:0008227	G-protein coupled amine receptor activity	molecular_function	0.061061	1	4	795	45	18463	ENSMMUG00000021442,ENSMMUG00000048344,ENSMMUG00000014334,ENSMMUG00000017292
GO:0048678	response to axon injury	biological_process	0.061096	1	4	795	31	18463	ENSMMUG00000017381,ENSMMUG00000010455,ENSMMUG00000017617,ENSMMUG00000019564
GO:0072358	cardiovascular system development	biological_process	0.061175	1	45	795	746	18463	ENSMMUG00000007375,ENSMMUG00000016893,ENSMMUG00000006101,ENSMMUG00000001348,ENSMMUG00000046222,ENSMMUG00000014603,ENSMMUG00000042809,ENSMMUG00000008833,ENSMMUG00000000715,ENSMMUG00000010783,ENSMMUG00000012486,ENSMMUG00000001044,ENSMMUG00000010455,ENSMMUG00000004639,ENSMMUG00000005129,ENSMMUG00000000138,ENSMMUG00000021655,ENSMMUG00000000785,ENSMMUG00000004396,ENSMMUG00000003533,ENSMMUG00000022198,…
GO:0072359	circulatory system development	biological_process	0.061175	1	45	795	746	18463	ENSMMUG00000000785,ENSMMUG00000021655,ENSMMUG00000000138,ENSMMUG00000003533,ENSMMUG00000004396,ENSMMUG00000001044,ENSMMUG00000005129,ENSMMUG00000010455,ENSMMUG00000004639,ENSMMUG00000008833,ENSMMUG00000042809,ENSMMUG00000012486,ENSMMUG00000010783,ENSMMUG00000000715,ENSMMUG00000006101,ENSMMUG00000016893,ENSMMUG00000007375,ENSMMUG00000046222,ENSMMUG00000014603,ENSMMUG00000001348,ENSMMUG00000037622,…
GO:0002040	sprouting angiogenesis	biological_process	0.06118	1	8	795	87	18463	ENSMMUG00000002909,ENSMMUG00000021655,ENSMMUG00000011403,ENSMMUG00000007375,ENSMMUG00000001044,ENSMMUG00000000033,ENSMMUG00000014603,ENSMMUG00000018571
GO:0071622	regulation of granulocyte chemotaxis	biological_process	0.061262	1	4	795	32	18463	ENSMMUG00000009278,ENSMMUG00000005232,ENSMMUG00000043227,ENSMMUG00000002680
GO:0043487	regulation of RNA stability	biological_process	0.061304	1	7	795	73	18463	ENSMMUG00000031391,ENSMMUG00000021447,ENSMMUG00000023161,ENSMMUG00000010823,ENSMMUG00000023550,ENSMMUG00000020583,ENSMMUG00000004480
GO:0045064	T-helper 2 cell differentiation	biological_process	0.061366	1	2	795	8	18463	ENSMMUG00000012486,ENSMMUG00000009198
GO:0045071	negative regulation of viral genome replication	biological_process	0.061614	1	5	795	51	18463	ENSMMUG00000013257,ENSMMUG00000021055,ENSMMUG00000007669,ENSMMUG00000006441,ENSMMUG00000001819
GO:1903508	positive regulation of nucleic acid-templated transcription	biological_process	0.061687	1	76	795	1397	18463	ENSMMUG00000019923,ENSMMUG00000012069,ENSMMUG00000005005,ENSMMUG00000011527,ENSMMUG00000019564,ENSMMUG00000020786,ENSMMUG00000003858,ENSMMUG00000014791,ENSMMUG00000023418,ENSMMUG00000008639,ENSMMUG00000017188,ENSMMUG00000018571,ENSMMUG00000007361,ENSMMUG00000037794,ENSMMUG00000018994,ENSMMUG00000006581,ENSMMUG00000004690,ENSMMUG00000014756,ENSMMUG00000006613,ENSMMUG00000020375,ENSMMUG00000013202,…
GO:0001894	tissue homeostasis	biological_process	0.061703	1	12	795	156	18463	ENSMMUG00000031977,ENSMMUG00000000785,ENSMMUG00000018340,ENSMMUG00000014742,ENSMMUG00000009787,ENSMMUG00000002680,ENSMMUG00000023582,ENSMMUG00000010895,ENSMMUG00000000033,ENSMMUG00000016464,ENSMMUG00000022888,ENSMMUG00000022198
GO:0019212	phosphatase inhibitor activity	molecular_function	0.061709	1	4	795	38	18463	ENSMMUG00000012814,ENSMMUG00000015477,ENSMMUG00000001405,ENSMMUG00000028772
GO:0040012	regulation of locomotion	biological_process	0.061782	1	43	795	714	18463	ENSMMUG00000005232,ENSMMUG00000048864,ENSMMUG00000017292,ENSMMUG00000023751,ENSMMUG00000009278,ENSMMUG00000002413,ENSMMUG00000000323,ENSMMUG00000011403,ENSMMUG00000015097,ENSMMUG00000013202,ENSMMUG00000015690,ENSMMUG00000013538,ENSMMUG00000019564,ENSMMUG00000015661,ENSMMUG00000011910,ENSMMUG00000002909,ENSMMUG00000001187,ENSMMUG00000031214,ENSMMUG00000008885,ENSMMUG00000015565,ENSMMUG00000008245,…
GO:0036293	response to decreased oxygen levels	biological_process	0.062208	1	11	795	136	18463	ENSMMUG00000002948,ENSMMUG00000001197,ENSMMUG00000000033,ENSMMUG00000001044,ENSMMUG00000010200,ENSMMUG00000008639,ENSMMUG00000006582,ENSMMUG00000002909,ENSMMUG00000012069,ENSMMUG00000006455,ENSMMUG00000008245
GO:0044431	Golgi apparatus part	cellular_component	0.062345	1	29	795	449	18463	ENSMMUG00000007362,ENSMMUG00000007731,ENSMMUG00000011505,ENSMMUG00000004020,ENSMMUG00000016192,ENSMMUG00000023406,ENSMMUG00000005432,ENSMMUG00000000169,ENSMMUG00000006582,ENSMMUG00000001563,ENSMMUG00000022932,ENSMMUG00000023291,ENSMMUG00000015911,ENSMMUG00000022967,ENSMMUG00000020631,ENSMMUG00000012374,ENSMMUG00000023165,ENSMMUG00000046957,ENSMMUG00000003864,ENSMMUG00000001347,ENSMMUG00000002093,…
GO:0098589	membrane region	cellular_component	0.062416	1	43	795	683	18463	ENSMMUG00000004282,ENSMMUG00000012523,ENSMMUG00000000994,ENSMMUG00000031977,ENSMMUG00000011527,ENSMMUG00000021447,ENSMMUG00000020965,ENSMMUG00000020786,ENSMMUG00000020780,ENSMMUG00000008899,ENSMMUG00000013202,ENSMMUG00000002413,ENSMMUG00000000378,ENSMMUG00000022913,ENSMMUG00000001661,ENSMMUG00000016069,ENSMMUG00000018519,ENSMMUG00000009278,ENSMMUG00000008837,ENSMMUG00000021514,ENSMMUG00000017292,…
GO:0051254	positive regulation of RNA metabolic process	biological_process	0.062529	1	79	795	1460	18463	ENSMMUG00000020786,ENSMMUG00000003858,ENSMMUG00000019564,ENSMMUG00000012069,ENSMMUG00000005005,ENSMMUG00000011527,ENSMMUG00000019923,ENSMMUG00000037794,ENSMMUG00000007361,ENSMMUG00000004844,ENSMMUG00000017188,ENSMMUG00000008639,ENSMMUG00000018571,ENSMMUG00000023418,ENSMMUG00000014791,ENSMMUG00000004690,ENSMMUG00000018994,ENSMMUG00000006581,ENSMMUG00000004642,ENSMMUG00000015718,ENSMMUG00000001661,…
GO:0010557	positive regulation of macromolecule biosynthetic process	biological_process	0.062565	1	85	795	1576	18463	ENSMMUG00000001044,ENSMMUG00000046368,ENSMMUG00000008351,ENSMMUG00000003533,ENSMMUG00000010767,ENSMMUG00000005448,ENSMMUG00000016893,ENSMMUG00000004341,ENSMMUG00000001568,ENSMMUG00000012310,ENSMMUG00000042809,ENSMMUG00000016463,ENSMMUG00000001661,ENSMMUG00000009151,ENSMMUG00000015718,ENSMMUG00000004642,ENSMMUG00000006613,ENSMMUG00000014756,ENSMMUG00000013202,ENSMMUG00000015097,ENSMMUG00000020375,…
GO:0016578	histone deubiquitination	biological_process	0.062582	1	3	795	22	18463	ENSMMUG00000014756,ENSMMUG00000019923,ENSMMUG00000007117
GO:0001767	establishment of lymphocyte polarity	biological_process	0.062791	1	2	795	9	18463	ENSMMUG00000012523,ENSMMUG00000006101
GO:0001768	establishment of T cell polarity	biological_process	0.062791	1	2	795	9	18463	ENSMMUG00000012523,ENSMMUG00000006101
GO:0014888	striated muscle adaptation	biological_process	0.063025	1	4	795	32	18463	ENSMMUG00000003721,ENSMMUG00000046222,ENSMMUG00000017202,ENSMMUG00000012310
GO:0043154	negative regulation of cysteine-type endopeptidase activity involved in apoptotic process	biological_process	0.063594	1	6	795	63	18463	ENSMMUG00000001044,ENSMMUG00000008338,ENSMMUG00000008692,ENSMMUG00000012310,ENSMMUG00000022116,ENSMMUG00000000751
GO:0002694	regulation of leukocyte activation	biological_process	0.063628	1	25	795	401	18463	ENSMMUG00000048207,ENSMMUG00000020965,ENSMMUG00000021447,ENSMMUG00000013665,ENSMMUG00000048684,ENSMMUG00000016869,ENSMMUG00000013538,ENSMMUG00000012486,ENSMMUG00000037684,ENSMMUG00000012523,ENSMMUG00000001348,ENSMMUG00000049120,ENSMMUG00000005448,ENSMMUG00000018940,ENSMMUG00000008742,ENSMMUG00000003533,ENSMMUG00000023751,ENSMMUG00000000785,ENSMMUG00000018473,ENSMMUG00000016329,ENSMMUG00000009278,…
GO:0021702	cerebellar Purkinje cell differentiation	biological_process	0.063713	1	2	795	9	18463	ENSMMUG00000022913,ENSMMUG00000042839
GO:0030031	cell projection assembly	biological_process	0.063765	1	18	795	250	18463	ENSMMUG00000003533,ENSMMUG00000018084,ENSMMUG00000023060,ENSMMUG00000002503,ENSMMUG00000012028,ENSMMUG00000000033,ENSMMUG00000010895,ENSMMUG00000002772,ENSMMUG00000011332,ENSMMUG00000012094,ENSMMUG00000002573,ENSMMUG00000006027,ENSMMUG00000015922,ENSMMUG00000017214,ENSMMUG00000005063,ENSMMUG00000001187,ENSMMUG00000031214,ENSMMUG00000004282
GO:0060260	regulation of transcription initiation from RNA polymerase II promoter	biological_process	0.063817	1	3	795	24	18463	ENSMMUG00000008639,ENSMMUG00000017188,ENSMMUG00000000033
GO:0048814	regulation of dendrite morphogenesis	biological_process	0.063868	1	5	795	44	18463	ENSMMUG00000022198,ENSMMUG00000019016,ENSMMUG00000006089,ENSMMUG00000020144,ENSMMUG00000001661
GO:0009894	regulation of catabolic process	biological_process	0.064006	1	36	795	591	18463	ENSMMUG00000017188,ENSMMUG00000008639,ENSMMUG00000019039,ENSMMUG00000001187,ENSMMUG00000021516,ENSMMUG00000022198,ENSMMUG00000021447,ENSMMUG00000009956,ENSMMUG00000004435,ENSMMUG00000017475,ENSMMUG00000006582,ENSMMUG00000012972,ENSMMUG00000001197,ENSMMUG00000002808,ENSMMUG00000005232,ENSMMUG00000022967,ENSMMUG00000013875,ENSMMUG00000008623,ENSMMUG00000040780,ENSMMUG00000017000,ENSMMUG00000012887,…
GO:0048519	negative regulation of biological process	biological_process	0.064059	1	191	795	3721	18463	ENSMMUG00000021447,ENSMMUG00000004435,ENSMMUG00000013538,ENSMMUG00000015661,ENSMMUG00000016616,ENSMMUG00000023550,ENSMMUG00000012948,ENSMMUG00000001814,ENSMMUG00000044817,ENSMMUG00000014747,ENSMMUG00000021516,ENSMMUG00000003783,ENSMMUG00000020426,ENSMMUG00000015850,ENSMMUG00000020583,ENSMMUG00000009318,ENSMMUG00000012585,ENSMMUG00000020780,ENSMMUG00000011403,ENSMMUG00000002503,ENSMMUG00000002808,…
GO:0072599	establishment of protein localization to endoplasmic reticulum	biological_process	0.064124	1	4	795	38	18463	ENSMMUG00000001853,ENSMMUG00000013718,ENSMMUG00000001795,ENSMMUG00000022714
GO:0060579	ventral spinal cord interneuron fate commitment	biological_process	0.064233	1	2	795	10	18463	ENSMMUG00000020375,ENSMMUG00000004396
GO:0060581	cell fate commitment involved in pattern specification	biological_process	0.064233	1	2	795	10	18463	ENSMMUG00000004396,ENSMMUG00000020375
GO:0004252	serine-type endopeptidase activity	molecular_function	0.064283	1	11	795	152	18463	ENSMMUG00000045966,ENSMMUG00000007362,ENSMMUG00000004844,ENSMMUG00000001982,ENSMMUG00000013599,ENSMMUG00000047001,ENSMMUG00000020064,ENSMMUG00000019294,ENSMMUG00000043492,ENSMMUG00000021251,ENSMMUG00000009674
GO:0019888	protein phosphatase regulator activity	molecular_function	0.064454	1	6	795	66	18463	ENSMMUG00000002515,ENSMMUG00000041101,ENSMMUG00000028772,ENSMMUG00000012814,ENSMMUG00000015477,ENSMMUG00000001405
GO:0000122	negative regulation of transcription from RNA polymerase II promoter	biological_process	0.064841	1	37	795	620	18463	ENSMMUG00000016464,ENSMMUG00000012764,ENSMMUG00000004765,ENSMMUG00000013414,ENSMMUG00000004639,ENSMMUG00000009050,ENSMMUG00000021655,ENSMMUG00000022536,ENSMMUG00000003533,ENSMMUG00000014625,ENSMMUG00000004396,ENSMMUG00000021554,ENSMMUG00000002690,ENSMMUG00000002127,ENSMMUG00000021055,ENSMMUG00000000715,ENSMMUG00000004341,ENSMMUG00000014599,ENSMMUG00000012486,ENSMMUG00000009198,ENSMMUG00000012585,…
GO:0005243	gap junction channel activity	molecular_function	0.064883	1	2	795	12	18463	ENSMMUG00000023086,ENSMMUG00000001860
GO:0008233	peptidase activity	molecular_function	0.06512	1	35	795	594	18463	ENSMMUG00000009674,ENSMMUG00000010006,ENSMMUG00000043492,ENSMMUG00000019294,ENSMMUG00000047001,ENSMMUG00000015628,ENSMMUG00000017188,ENSMMUG00000004844,ENSMMUG00000045966,ENSMMUG00000003012,ENSMMUG00000021251,ENSMMUG00000011474,ENSMMUG00000031207,ENSMMUG00000007362,ENSMMUG00000009960,ENSMMUG00000023009,ENSMMUG00000016522,ENSMMUG00000013665,ENSMMUG00000010067,ENSMMUG00000012310,ENSMMUG00000015625,…
GO:0010603	regulation of cytoplasmic mRNA processing body assembly	biological_process	0.065418	1	2	795	9	18463	ENSMMUG00000003298,ENSMMUG00000014625
GO:0051402	neuron apoptotic process	biological_process	0.06546	1	11	795	138	18463	ENSMMUG00000022913,ENSMMUG00000001661,ENSMMUG00000008639,ENSMMUG00000014603,ENSMMUG00000006613,ENSMMUG00000020780,ENSMMUG00000013414,ENSMMUG00000001197,ENSMMUG00000017617,ENSMMUG00000018037,ENSMMUG00000023751
GO:0072665	protein localization to vacuole	biological_process	0.065481	1	5	795	45	18463	ENSMMUG00000015019,ENSMMUG00000023674,ENSMMUG00000014723,ENSMMUG00000002149,ENSMMUG00000008833
GO:0042110	T cell activation	biological_process	0.065575	1	22	795	337	18463	ENSMMUG00000016329,ENSMMUG00000008692,ENSMMUG00000013202,ENSMMUG00000009198,ENSMMUG00000014756,ENSMMUG00000000033,ENSMMUG00000003533,ENSMMUG00000018473,ENSMMUG00000000785,ENSMMUG00000001348,ENSMMUG00000012523,ENSMMUG00000005448,ENSMMUG00000008639,ENSMMUG00000022198,ENSMMUG00000018940,ENSMMUG00000006101,ENSMMUG00000006268,ENSMMUG00000020965,ENSMMUG00000016869,ENSMMUG00000012486,ENSMMUG00000021447,…
GO:0070489	T cell aggregation	biological_process	0.065575	1	22	795	337	18463	ENSMMUG00000000033,ENSMMUG00000014756,ENSMMUG00000013202,ENSMMUG00000009198,ENSMMUG00000008692,ENSMMUG00000016329,ENSMMUG00000000785,ENSMMUG00000018473,ENSMMUG00000003533,ENSMMUG00000006101,ENSMMUG00000018940,ENSMMUG00000022198,ENSMMUG00000008639,ENSMMUG00000005448,ENSMMUG00000012523,ENSMMUG00000001348,ENSMMUG00000037684,ENSMMUG00000021447,ENSMMUG00000016869,ENSMMUG00000012486,ENSMMUG00000020965,…
GO:0007616	long-term memory	biological_process	0.065665	1	3	795	19	18463	ENSMMUG00000014756,ENSMMUG00000006421,ENSMMUG00000001661
GO:0016895	exodeoxyribonuclease activity, producing 5'-phosphomonoesters	molecular_function	0.06578	1	3	795	20	18463	ENSMMUG00000021525,ENSMMUG00000007669,ENSMMUG00000015463
GO:0090493	catecholamine uptake	biological_process	0.065888	1	2	795	9	18463	ENSMMUG00000014334,ENSMMUG00000001187
GO:1900109	regulation of histone H3-K9 dimethylation	biological_process	0.066256	1	1	795	2	18463	ENSMMUG00000022116
GO:0032270	positive regulation of cellular protein metabolic process	biological_process	0.066354	1	65	795	1165	18463	ENSMMUG00000006362,ENSMMUG00000020415,ENSMMUG00000012887,ENSMMUG00000022116,ENSMMUG00000020395,ENSMMUG00000000426,ENSMMUG00000006101,ENSMMUG00000014603,ENSMMUG00000001348,ENSMMUG00000008623,ENSMMUG00000016450,ENSMMUG00000007933,ENSMMUG00000011557,ENSMMUG00000008245,ENSMMUG00000016464,ENSMMUG00000013414,ENSMMUG00000008699,ENSMMUG00000004639,ENSMMUG00000002909,ENSMMUG00000011910,ENSMMUG00000017475,…
GO:0005793	endoplasmic reticulum-Golgi intermediate compartment	cellular_component	0.066373	1	6	795	61	18463	ENSMMUG00000012374,ENSMMUG00000016192,ENSMMUG00000007675,ENSMMUG00000014983,ENSMMUG00000046957,ENSMMUG00000022348
GO:0022604	regulation of cell morphogenesis	biological_process	0.066431	1	28	795	428	18463	ENSMMUG00000048864,ENSMMUG00000006089,ENSMMUG00000039515,ENSMMUG00000001920,ENSMMUG00000001661,ENSMMUG00000020144,ENSMMUG00000018519,ENSMMUG00000004639,ENSMMUG00000009318,ENSMMUG00000000033,ENSMMUG00000010895,ENSMMUG00000015097,ENSMMUG00000002503,ENSMMUG00000019564,ENSMMUG00000011332,ENSMMUG00000019016,ENSMMUG00000002573,ENSMMUG00000011211,ENSMMUG00000012069,ENSMMUG00000031214,ENSMMUG00000004844,…
GO:0005929	cilium	cellular_component	0.066646	1	27	795	404	18463	ENSMMUG00000022888,ENSMMUG00000048344,ENSMMUG00000001187,ENSMMUG00000005063,ENSMMUG00000031977,ENSMMUG00000021055,ENSMMUG00000021096,ENSMMUG00000000872,ENSMMUG00000001118,ENSMMUG00000009916,ENSMMUG00000014334,ENSMMUG00000011332,ENSMMUG00000023582,ENSMMUG00000001044,ENSMMUG00000008416,ENSMMUG00000002503,ENSMMUG00000031207,ENSMMUG00000023060,ENSMMUG00000022373,ENSMMUG00000018084,ENSMMUG00000008837,…
GO:0016862	intramolecular oxidoreductase activity, interconverting keto- and enol-groups	molecular_function	0.066666	1	1	795	2	18463	ENSMMUG00000009106
GO:0032561	guanyl ribonucleotide binding	molecular_function	0.066818	1	22	795	368	18463	ENSMMUG00000006559,ENSMMUG00000018340,ENSMMUG00000022010,ENSMMUG00000048864,ENSMMUG00000014756,ENSMMUG00000010895,ENSMMUG00000008423,ENSMMUG00000002776,ENSMMUG00000000169,ENSMMUG00000031357,ENSMMUG00000019715,ENSMMUG00000012094,ENSMMUG00000018663,ENSMMUG00000001776,ENSMMUG00000021053,ENSMMUG00000007277,ENSMMUG00000011332,ENSMMUG00000007293,ENSMMUG00000017134,ENSMMUG00000021159,ENSMMUG00000009603,…
GO:0042987	amyloid precursor protein catabolic process	biological_process	0.066821	1	4	795	32	18463	ENSMMUG00000008245,ENSMMUG00000012523,ENSMMUG00000021516,ENSMMUG00000015303
GO:0048534	hematopoietic or lymphoid organ development	biological_process	0.066894	1	37	795	615	18463	ENSMMUG00000010715,ENSMMUG00000019564,ENSMMUG00000015690,ENSMMUG00000022198,ENSMMUG00000007117,ENSMMUG00000006931,ENSMMUG00000008639,ENSMMUG00000006455,ENSMMUG00000015362,ENSMMUG00000000033,ENSMMUG00000014756,ENSMMUG00000006130,ENSMMUG00000009198,ENSMMUG00000013202,ENSMMUG00000011115,ENSMMUG00000011475,ENSMMUG00000020415,ENSMMUG00000003005,ENSMMUG00000013665,ENSMMUG00000012486,ENSMMUG00000015694,…
GO:0098588	bounding membrane of organelle	cellular_component	0.066919	1	66	795	1186	18463	ENSMMUG00000016192,ENSMMUG00000012471,ENSMMUG00000007731,ENSMMUG00000010272,ENSMMUG00000021282,ENSMMUG00000023471,ENSMMUG00000019096,ENSMMUG00000005119,ENSMMUG00000003620,ENSMMUG00000015019,ENSMMUG00000013242,ENSMMUG00000031106,ENSMMUG00000016281,ENSMMUG00000014334,ENSMMUG00000008833,ENSMMUG00000003005,ENSMMUG00000031357,ENSMMUG00000023406,ENSMMUG00000004020,ENSMMUG00000016539,ENSMMUG00000011505,…
GO:0090313	regulation of protein targeting to membrane	biological_process	0.066968	1	3	795	20	18463	ENSMMUG00000013955,ENSMMUG00000005502,ENSMMUG00000001348
GO:0051443	positive regulation of ubiquitin-protein transferase activity	biological_process	0.067262	1	3	795	21	18463	ENSMMUG00000018994,ENSMMUG00000019870,ENSMMUG00000008245
GO:0001558	regulation of cell growth	biological_process	0.067381	1	17	795	238	18463	ENSMMUG00000000033,ENSMMUG00000001044,ENSMMUG00000014151,ENSMMUG00000008899,ENSMMUG00000009198,ENSMMUG00000021282,ENSMMUG00000022536,ENSMMUG00000016027,ENSMMUG00000003062,ENSMMUG00000022198,ENSMMUG00000044819,ENSMMUG00000008639,ENSMMUG00000004844,ENSMMUG00000005063,ENSMMUG00000001348,ENSMMUG00000011910,ENSMMUG00000013665
GO:0048384	retinoic acid receptor signaling pathway	biological_process	0.067435	1	3	795	19	18463	ENSMMUG00000014625,ENSMMUG00000012486,ENSMMUG00000007117
GO:0071593	lymphocyte aggregation	biological_process	0.067449	1	22	795	338	18463	ENSMMUG00000006101,ENSMMUG00000018940,ENSMMUG00000022198,ENSMMUG00000008639,ENSMMUG00000005448,ENSMMUG00000012523,ENSMMUG00000001348,ENSMMUG00000037684,ENSMMUG00000021447,ENSMMUG00000016869,ENSMMUG00000012486,ENSMMUG00000006268,ENSMMUG00000020965,ENSMMUG00000000033,ENSMMUG00000014756,ENSMMUG00000009198,ENSMMUG00000013202,ENSMMUG00000008692,ENSMMUG00000016329,ENSMMUG00000000785,ENSMMUG00000018473,…
GO:0030132	clathrin coat of coated pit	cellular_component	0.067507	1	3	795	19	18463	ENSMMUG00000000994,ENSMMUG00000003620,ENSMMUG00000005432
GO:0031902	late endosome membrane	cellular_component	0.067719	1	5	795	47	18463	ENSMMUG00000016709,ENSMMUG00000014511,ENSMMUG00000021053,ENSMMUG00000008833,ENSMMUG00000021282
GO:0047408	alkenylglycerophosphocholine hydrolase activity	molecular_function	0.067739	1	1	795	2	18463	ENSMMUG00000020519
GO:0047409	alkenylglycerophosphoethanolamine hydrolase activity	molecular_function	0.067739	1	1	795	2	18463	ENSMMUG00000020519
GO:0005126	cytokine receptor binding	molecular_function	0.067773	1	14	795	226	18463	ENSMMUG00000006581,ENSMMUG00000011527,ENSMMUG00000012069,ENSMMUG00000002909,ENSMMUG00000011910,ENSMMUG00000020415,ENSMMUG00000002680,ENSMMUG00000000426,ENSMMUG00000044819,ENSMMUG00000008692,ENSMMUG00000039375,ENSMMUG00000020780,ENSMMUG00000004639,ENSMMUG00000043227
GO:0032368	regulation of lipid transport	biological_process	0.067876	1	6	795	64	18463	ENSMMUG00000021282,ENSMMUG00000001044,ENSMMUG00000044819,ENSMMUG00000016463,ENSMMUG00000023418,ENSMMUG00000018907
GO:0036094	small molecule binding	molecular_function	0.067901	1	116	795	2183	18463	ENSMMUG00000005591,ENSMMUG00000007277,ENSMMUG00000019564,ENSMMUG00000017617,ENSMMUG00000017518,ENSMMUG00000001776,ENSMMUG00000021053,ENSMMUG00000015463,ENSMMUG00000016306,ENSMMUG00000015267,ENSMMUG00000013865,ENSMMUG00000031214,ENSMMUG00000004560,ENSMMUG00000019039,ENSMMUG00000017188,ENSMMUG00000008639,ENSMMUG00000009603,ENSMMUG00000000513,ENSMMUG00000015303,ENSMMUG00000022198,ENSMMUG00000002515,…
GO:0031696	alpha-2C adrenergic receptor binding	molecular_function	0.067973	1	1	795	2	18463	ENSMMUG00000019753
GO:0051493	regulation of cytoskeleton organization	biological_process	0.068025	1	27	795	430	18463	ENSMMUG00000031214,ENSMMUG00000044817,ENSMMUG00000000001,ENSMMUG00000013786,ENSMMUG00000046655,ENSMMUG00000006356,ENSMMUG00000004282,ENSMMUG00000043581,ENSMMUG00000011332,ENSMMUG00000002772,ENSMMUG00000043756,ENSMMUG00000000426,ENSMMUG00000011528,ENSMMUG00000002573,ENSMMUG00000021096,ENSMMUG00000012069,ENSMMUG00000005047,ENSMMUG00000003053,ENSMMUG00000004539,ENSMMUG00000022938,ENSMMUG00000010895,…
GO:0071944	cell periphery	cellular_component	0.068089	1	181	795	3597	18463	ENSMMUG00000009949,ENSMMUG00000018519,ENSMMUG00000011475,ENSMMUG00000006613,ENSMMUG00000008899,ENSMMUG00000016539,ENSMMUG00000031207,ENSMMUG00000001860,ENSMMUG00000006923,ENSMMUG00000015690,ENSMMUG00000020965,ENSMMUG00000015267,ENSMMUG00000011527,ENSMMUG00000001776,ENSMMUG00000004844,ENSMMUG00000031214,ENSMMUG00000019039,ENSMMUG00000020061,ENSMMUG00000015844,ENSMMUG00000017931,ENSMMUG00000010272,…
GO:0045005	DNA-dependent DNA replication maintenance of fidelity	biological_process	0.068232	1	4	795	32	18463	ENSMMUG00000004579,ENSMMUG00000015463,ENSMMUG00000021525,ENSMMUG00000010890
GO:1902883	negative regulation of response to oxidative stress	biological_process	0.068239	1	4	795	34	18463	ENSMMUG00000017931,ENSMMUG00000013788,ENSMMUG00000019096,ENSMMUG00000012895
GO:0033619	membrane protein proteolysis	biological_process	0.068322	1	5	795	47	18463	ENSMMUG00000021447,ENSMMUG00000005119,ENSMMUG00000017381,ENSMMUG00000001250,ENSMMUG00000006101
GO:0018146	keratan sulfate biosynthetic process	biological_process	0.068752	1	1	795	2	18463	ENSMMUG00000001563
GO:0051705	multi-organism behavior	biological_process	0.068923	1	6	795	60	18463	ENSMMUG00000006931,ENSMMUG00000001661,ENSMMUG00000001405,ENSMMUG00000020780,ENSMMUG00000044679,ENSMMUG00000009703
GO:0043309	regulation of eosinophil degranulation	biological_process	0.06893	1	1	795	2	18463	ENSMMUG00000048207
GO:0043025	neuronal cell body	cellular_component	0.068931	1	14	795	183	18463	ENSMMUG00000004639,ENSMMUG00000001853,ENSMMUG00000004844,ENSMMUG00000017936,ENSMMUG00000010895,ENSMMUG00000003379,ENSMMUG00000023028,ENSMMUG00000006089,ENSMMUG00000022714,ENSMMUG00000001405,ENSMMUG00000007479,ENSMMUG00000012094,ENSMMUG00000018986,ENSMMUG00000016669
GO:0032268	regulation of cellular protein metabolic process	biological_process	0.068964	1	108	795	2031	18463	ENSMMUG00000002503,ENSMMUG00000009198,ENSMMUG00000014151,ENSMMUG00000009048,ENSMMUG00000020583,ENSMMUG00000003721,ENSMMUG00000009278,ENSMMUG00000015362,ENSMMUG00000015031,ENSMMUG00000020426,ENSMMUG00000006089,ENSMMUG00000009787,ENSMMUG00000005232,ENSMMUG00000015850,ENSMMUG00000020534,ENSMMUG00000000803,ENSMMUG00000021516,ENSMMUG00000000751,ENSMMUG00000006206,ENSMMUG00000044817,ENSMMUG00000041101,…
GO:0019510	S-adenosylhomocysteine catabolic process	biological_process	0.069021	1	1	795	2	18463	ENSMMUG00000016306
GO:0045415	negative regulation of interleukin-8 biosynthetic process	biological_process	0.069149	1	1	795	2	18463	ENSMMUG00000009674
GO:0042048	olfactory behavior	biological_process	0.06917	1	2	795	9	18463	ENSMMUG00000001661,ENSMMUG00000001860
GO:0035308	negative regulation of protein dephosphorylation	biological_process	0.069374	1	8	795	96	18463	ENSMMUG00000015477,ENSMMUG00000012814,ENSMMUG00000042076,ENSMMUG00000002515,ENSMMUG00000009048,ENSMMUG00000001405,ENSMMUG00000028772,ENSMMUG00000008351
GO:0033147	negative regulation of intracellular estrogen receptor signaling pathway	biological_process	0.069397	1	2	795	9	18463	ENSMMUG00000014625,ENSMMUG00000020395
GO:0019001	guanyl nucleotide binding	molecular_function	0.069407	1	22	795	370	18463	ENSMMUG00000007277,ENSMMUG00000011332,ENSMMUG00000019715,ENSMMUG00000018663,ENSMMUG00000012094,ENSMMUG00000001776,ENSMMUG00000021053,ENSMMUG00000017134,ENSMMUG00000021159,ENSMMUG00000009603,ENSMMUG00000031214,ENSMMUG00000007293,ENSMMUG00000048864,ENSMMUG00000022010,ENSMMUG00000006559,ENSMMUG00000018340,ENSMMUG00000008423,ENSMMUG00000002776,ENSMMUG00000000169,ENSMMUG00000031357,ENSMMUG00000014756,…
GO:0046718	viral entry into host cell	biological_process	0.069414	1	5	795	52	18463	ENSMMUG00000015097,ENSMMUG00000013202,ENSMMUG00000013257,ENSMMUG00000003094,ENSMMUG00000015925
GO:2000191	regulation of fatty acid transport	biological_process	0.069422	1	2	795	9	18463	ENSMMUG00000001044,ENSMMUG00000018907
GO:0006560	proline metabolic process	biological_process	0.06946	1	2	795	10	18463	ENSMMUG00000041787,ENSMMUG00000012895
GO:0002042	cell migration involved in sprouting angiogenesis	biological_process	0.069524	1	5	795	45	18463	ENSMMUG00000011403,ENSMMUG00000007375,ENSMMUG00000021655,ENSMMUG00000000033,ENSMMUG00000001044
GO:0042176	regulation of protein catabolic process	biological_process	0.0696	1	22	795	336	18463	ENSMMUG00000001250,ENSMMUG00000001044,ENSMMUG00000001197,ENSMMUG00000002948,ENSMMUG00000003053,ENSMMUG00000006582,ENSMMUG00000012685,ENSMMUG00000004639,ENSMMUG00000019870,ENSMMUG00000021244,ENSMMUG00000017381,ENSMMUG00000004396,ENSMMUG00000008245,ENSMMUG00000040780,ENSMMUG00000019039,ENSMMUG00000017188,ENSMMUG00000021516,ENSMMUG00000008623,ENSMMUG00000004393,ENSMMUG00000021447,ENSMMUG00000017475,…
GO:0040007	growth	biological_process	0.069876	1	39	795	643	18463	ENSMMUG00000013414,ENSMMUG00000008462,ENSMMUG00000001044,ENSMMUG00000004765,ENSMMUG00000022536,ENSMMUG00000021282,ENSMMUG00000000785,ENSMMUG00000016212,ENSMMUG00000022940,ENSMMUG00000016027,ENSMMUG00000003062,ENSMMUG00000017202,ENSMMUG00000005063,ENSMMUG00000001348,ENSMMUG00000021055,ENSMMUG00000003902,ENSMMUG00000012310,ENSMMUG00000013665,ENSMMUG00000012486,ENSMMUG00000014334,ENSMMUG00000002680,…
GO:0034330	cell junction organization	biological_process	0.069894	1	15	795	197	18463	ENSMMUG00000003094,ENSMMUG00000000033,ENSMMUG00000004282,ENSMMUG00000022888,ENSMMUG00000031214,ENSMMUG00000010767,ENSMMUG00000006356,ENSMMUG00000031977,ENSMMUG00000006009,ENSMMUG00000015267,ENSMMUG00000005046,ENSMMUG00000021655,ENSMMUG00000012069,ENSMMUG00000008351,ENSMMUG00000015696
GO:1901740	negative regulation of myoblast fusion	biological_process	0.07003	1	1	795	2	18463	ENSMMUG00000012310
GO:0014896	muscle hypertrophy	biological_process	0.070105	1	5	795	45	18463	ENSMMUG00000016893,ENSMMUG00000003721,ENSMMUG00000017202,ENSMMUG00000001814,ENSMMUG00000021447
GO:0014897	striated muscle hypertrophy	biological_process	0.070105	1	5	795	45	18463	ENSMMUG00000016893,ENSMMUG00000017202,ENSMMUG00000021447,ENSMMUG00000001814,ENSMMUG00000003721
GO:0036452	ESCRT complex	cellular_component	0.070191	1	3	795	21	18463	ENSMMUG00000015019,ENSMMUG00000002149,ENSMMUG00000008833
GO:0030148	sphingolipid biosynthetic process	biological_process	0.070518	1	6	795	61	18463	ENSMMUG00000022752,ENSMMUG00000004586,ENSMMUG00000018686,ENSMMUG00000002124,ENSMMUG00000005698,ENSMMUG00000008381
GO:0007187	G-protein coupled receptor signaling pathway, coupled to cyclic nucleotide second messenger	biological_process	0.070608	1	12	795	167	18463	ENSMMUG00000014334,ENSMMUG00000014742,ENSMMUG00000006421,ENSMMUG00000015690,ENSMMUG00000018050,ENSMMUG00000017292,ENSMMUG00000001776,ENSMMUG00000012005,ENSMMUG00000048344,ENSMMUG00000013788,ENSMMUG00000021442,ENSMMUG00000011403
GO:0070661	leukocyte proliferation	biological_process	0.070722	1	15	795	213	18463	ENSMMUG00000018940,ENSMMUG00000009198,ENSMMUG00000016329,ENSMMUG00000001348,ENSMMUG00000021516,ENSMMUG00000008639,ENSMMUG00000005448,ENSMMUG00000000785,ENSMMUG00000020415,ENSMMUG00000002680,ENSMMUG00000003533,ENSMMUG00000000426,ENSMMUG00000020965,ENSMMUG00000021447,ENSMMUG00000016869
GO:1903800	positive regulation of production of miRNAs involved in gene silencing by miRNA	biological_process	0.070824	1	2	795	9	18463	ENSMMUG00000019564,ENSMMUG00000008639
GO:0006886	intracellular protein transport	biological_process	0.070873	1	44	795	758	18463	ENSMMUG00000015267,ENSMMUG00000008091,ENSMMUG00000000617,ENSMMUG00000014511,ENSMMUG00000001118,ENSMMUG00000011964,ENSMMUG00000008878,ENSMMUG00000006499,ENSMMUG00000044817,ENSMMUG00000009603,ENSMMUG00000031214,ENSMMUG00000008639,ENSMMUG00000002149,ENSMMUG00000022714,ENSMMUG00000001795,ENSMMUG00000013718,ENSMMUG00000020065,ENSMMUG00000023406,ENSMMUG00000014026,ENSMMUG00000006582,ENSMMUG00000021096,…
GO:0040017	positive regulation of locomotion	biological_process	0.070883	1	25	795	386	18463	ENSMMUG00000011557,ENSMMUG00000031214,ENSMMUG00000043227,ENSMMUG00000016323,ENSMMUG00000013665,ENSMMUG00000019564,ENSMMUG00000002772,ENSMMUG00000048207,ENSMMUG00000002680,ENSMMUG00000002573,ENSMMUG00000019605,ENSMMUG00000002909,ENSMMUG00000002630,ENSMMUG00000009278,ENSMMUG00000005047,ENSMMUG00000004639,ENSMMUG00000016329,ENSMMUG00000001044,ENSMMUG00000008692,ENSMMUG00000002413,ENSMMUG00000013202,…
GO:0010725	regulation of primitive erythrocyte differentiation	biological_process	0.070963	1	1	795	2	18463	ENSMMUG00000016464
GO:0035854	eosinophil fate commitment	biological_process	0.070963	1	1	795	2	18463	ENSMMUG00000016464
GO:0035751	regulation of lysosomal lumen pH	biological_process	0.071154	1	2	795	10	18463	ENSMMUG00000046957,ENSMMUG00000023751
GO:0002690	positive regulation of leukocyte chemotaxis	biological_process	0.071158	1	6	795	66	18463	ENSMMUG00000043227,ENSMMUG00000009278,ENSMMUG00000005232,ENSMMUG00000002680,ENSMMUG00000008692,ENSMMUG00000002909
GO:0031267	small GTPase binding	molecular_function	0.071247	1	19	795	268	18463	ENSMMUG00000020534,ENSMMUG00000005553,ENSMMUG00000014166,ENSMMUG00000011964,ENSMMUG00000008091,ENSMMUG00000002772,ENSMMUG00000020520,ENSMMUG00000017518,ENSMMUG00000005502,ENSMMUG00000017000,ENSMMUG00000002808,ENSMMUG00000000323,ENSMMUG00000008416,ENSMMUG00000011209,ENSMMUG00000010200,ENSMMUG00000009354,ENSMMUG00000009949,ENSMMUG00000003864,ENSMMUG00000019072
GO:2001233	regulation of apoptotic signaling pathway	biological_process	0.071261	1	19	795	285	18463	ENSMMUG00000016464,ENSMMUG00000013414,ENSMMUG00000001044,ENSMMUG00000004639,ENSMMUG00000012685,ENSMMUG00000022913,ENSMMUG00000016669,ENSMMUG00000009175,ENSMMUG00000041041,ENSMMUG00000000451,ENSMMUG00000000751,ENSMMUG00000021516,ENSMMUG00000014747,ENSMMUG00000008639,ENSMMUG00000012310,ENSMMUG00000011527,ENSMMUG00000048207,ENSMMUG00000022116,ENSMMUG00000000426
GO:1901668	regulation of superoxide dismutase activity	biological_process	0.071265	1	1	795	2	18463	ENSMMUG00000023674
GO:0051246	regulation of protein metabolic process	biological_process	0.07161	1	116	795	2194	18463	ENSMMUG00000022116,ENSMMUG00000020395,ENSMMUG00000012887,ENSMMUG00000020520,ENSMMUG00000000426,ENSMMUG00000006362,ENSMMUG00000020415,ENSMMUG00000014603,ENSMMUG00000008623,ENSMMUG00000001348,ENSMMUG00000007933,ENSMMUG00000016450,ENSMMUG00000011557,ENSMMUG00000004579,ENSMMUG00000006101,ENSMMUG00000021841,ENSMMUG00000021244,ENSMMUG00000008245,ENSMMUG00000004396,ENSMMUG00000001405,ENSMMUG00000004639,…
GO:0045079	negative regulation of chemokine biosynthetic process	biological_process	0.071873	1	1	795	2	18463	ENSMMUG00000009674
GO:0048566	embryonic digestive tract development	biological_process	0.071983	1	3	795	22	18463	ENSMMUG00000005232,ENSMMUG00000003864,ENSMMUG00000000785
GO:0005794	Golgi apparatus	cellular_component	0.072013	1	58	795	993	18463	ENSMMUG00000011557,ENSMMUG00000017202,ENSMMUG00000006433,ENSMMUG00000018800,ENSMMUG00000013242,ENSMMUG00000023203,ENSMMUG00000005666,ENSMMUG00000015694,ENSMMUG00000017000,ENSMMUG00000015155,ENSMMUG00000042809,ENSMMUG00000003005,ENSMMUG00000003053,ENSMMUG00000020144,ENSMMUG00000000169,ENSMMUG00000016300,ENSMMUG00000015477,ENSMMUG00000005432,ENSMMUG00000016192,ENSMMUG00000007731,ENSMMUG00000003864,…
GO:0002931	response to ischemia	biological_process	0.072141	1	3	795	21	18463	ENSMMUG00000002680,ENSMMUG00000022913,ENSMMUG00000008639
GO:0047134	protein-disulfide reductase activity	molecular_function	0.072146	1	1	795	2	18463	ENSMMUG00000003788
GO:0046902	regulation of mitochondrial membrane permeability	biological_process	0.072169	1	4	795	35	18463	ENSMMUG00000017144,ENSMMUG00000008639,ENSMMUG00000022010,ENSMMUG00000014361
GO:0006360	transcription from RNA polymerase I promoter	biological_process	0.07221	1	5	795	48	18463	ENSMMUG00000001348,ENSMMUG00000019924,ENSMMUG00000008569,ENSMMUG00000004642,ENSMMUG00000022116
GO:0005172	vascular endothelial growth factor receptor binding	molecular_function	0.072271	1	2	795	9	18463	ENSMMUG00000002909,ENSMMUG00000004639
GO:0050867	positive regulation of cell activation	biological_process	0.0723	1	17	795	260	18463	ENSMMUG00000012523,ENSMMUG00000005448,ENSMMUG00000049120,ENSMMUG00000018940,ENSMMUG00000020965,ENSMMUG00000048207,ENSMMUG00000048684,ENSMMUG00000016869,ENSMMUG00000012486,ENSMMUG00000013665,ENSMMUG00000037684,ENSMMUG00000016329,ENSMMUG00000008692,ENSMMUG00000013202,ENSMMUG00000009198,ENSMMUG00000018473,ENSMMUG00000000785
GO:0061700	GATOR2 complex	cellular_component	0.072366	1	2	795	9	18463	ENSMMUG00000023674,ENSMMUG00000023471
GO:0021587	cerebellum morphogenesis	biological_process	0.072433	1	4	795	33	18463	ENSMMUG00000022913,ENSMMUG00000042839,ENSMMUG00000006089,ENSMMUG00000031977
GO:0090630	activation of GTPase activity	biological_process	0.072713	1	7	795	73	18463	ENSMMUG00000008091,ENSMMUG00000005553,ENSMMUG00000014166,ENSMMUG00000003053,ENSMMUG00000017000,ENSMMUG00000009354,ENSMMUG00000003533
GO:0060532	bronchus cartilage development	biological_process	0.072765	1	1	795	2	18463	ENSMMUG00000000033
GO:0061145	lung smooth muscle development	biological_process	0.072765	1	1	795	2	18463	ENSMMUG00000000033
GO:0045899	positive regulation of RNA polymerase II transcriptional preinitiation complex assembly	biological_process	0.072835	1	2	795	14	18463	ENSMMUG00000008639,ENSMMUG00000017188
GO:0048010	vascular endothelial growth factor receptor signaling pathway	biological_process	0.072901	1	4	795	33	18463	ENSMMUG00000002909,ENSMMUG00000002630,ENSMMUG00000008833,ENSMMUG00000004639
GO:0050921	positive regulation of chemotaxis	biological_process	0.072933	1	8	795	97	18463	ENSMMUG00000002909,ENSMMUG00000005232,ENSMMUG00000015565,ENSMMUG00000048207,ENSMMUG00000002680,ENSMMUG00000008692,ENSMMUG00000009278,ENSMMUG00000043227
GO:0015464	acetylcholine receptor activity	molecular_function	0.072965	1	3	795	21	18463	ENSMMUG00000017292,ENSMMUG00000021514,ENSMMUG00000021442
GO:0090317	negative regulation of intracellular protein transport	biological_process	0.073137	1	5	795	46	18463	ENSMMUG00000008623,ENSMMUG00000004396,ENSMMUG00000005502,ENSMMUG00000014166,ENSMMUG00000015267
GO:0030948	negative regulation of vascular endothelial growth factor receptor signaling pathway	biological_process	0.073179	1	2	795	9	18463	ENSMMUG00000004639,ENSMMUG00000008833
GO:0021954	central nervous system neuron development	biological_process	0.073266	1	6	795	62	18463	ENSMMUG00000010895,ENSMMUG00000011332,ENSMMUG00000014334,ENSMMUG00000023674,ENSMMUG00000008443,ENSMMUG00000002124
GO:0035305	negative regulation of dephosphorylation	biological_process	0.073279	1	8	795	97	18463	ENSMMUG00000008351,ENSMMUG00000028772,ENSMMUG00000001405,ENSMMUG00000012814,ENSMMUG00000042076,ENSMMUG00000015477,ENSMMUG00000009048,ENSMMUG00000002515
GO:1990774	tumor necrosis factor secretion	biological_process	0.073314	1	3	795	21	18463	ENSMMUG00000023300,ENSMMUG00000013538,ENSMMUG00000000426
GO:0030173	integral component of Golgi membrane	cellular_component	0.073374	1	5	795	49	18463	ENSMMUG00000001725,ENSMMUG00000003005,ENSMMUG00000011505,ENSMMUG00000002093,ENSMMUG00000017202
GO:0006687	glycosphingolipid metabolic process	biological_process	0.07341	1	4	795	34	18463	ENSMMUG00000014405,ENSMMUG00000018686,ENSMMUG00000002124,ENSMMUG00000008381
GO:0030157	pancreatic juice secretion	biological_process	0.073606	1	2	795	10	18463	ENSMMUG00000016616,ENSMMUG00000023418
GO:0002434	immune complex clearance	biological_process	0.073781	1	1	795	2	18463	ENSMMUG00000021516
GO:0051593	response to folic acid	biological_process	0.073799	1	1	795	2	18463	ENSMMUG00000010455
GO:0051870	methotrexate binding	molecular_function	0.073799	1	1	795	2	18463	ENSMMUG00000010455
GO:0061714	folic acid receptor activity	molecular_function	0.073799	1	1	795	2	18463	ENSMMUG00000010455
GO:0071231	cellular response to folic acid	biological_process	0.073799	1	1	795	2	18463	ENSMMUG00000010455
GO:2000772	regulation of cellular senescence	biological_process	0.073855	1	4	795	33	18463	ENSMMUG00000019529,ENSMMUG00000019632,ENSMMUG00000008639,ENSMMUG00000009198
GO:0072505	divalent inorganic anion homeostasis	biological_process	0.073954	1	2	795	9	18463	ENSMMUG00000021135,ENSMMUG00000014151
GO:0030002	cellular anion homeostasis	biological_process	0.073954	1	2	795	9	18463	ENSMMUG00000014151,ENSMMUG00000021135
GO:0030320	cellular monovalent inorganic anion homeostasis	biological_process	0.073954	1	2	795	9	18463	ENSMMUG00000021135,ENSMMUG00000014151
GO:1902106	negative regulation of leukocyte differentiation	biological_process	0.07399	1	6	795	67	18463	ENSMMUG00000012486,ENSMMUG00000003533,ENSMMUG00000001348,ENSMMUG00000000785,ENSMMUG00000008742,ENSMMUG00000009198
GO:0031330	negative regulation of cellular catabolic process	biological_process	0.074149	1	12	795	161	18463	ENSMMUG00000022536,ENSMMUG00000022967,ENSMMUG00000021244,ENSMMUG00000004396,ENSMMUG00000017000,ENSMMUG00000017711,ENSMMUG00000002948,ENSMMUG00000001044,ENSMMUG00000001250,ENSMMUG00000013875,ENSMMUG00000004639,ENSMMUG00000008639
GO:0042593	glucose homeostasis	biological_process	0.074262	1	12	795	156	18463	ENSMMUG00000016463,ENSMMUG00000011211,ENSMMUG00000005005,ENSMMUG00000016869,ENSMMUG00000022116,ENSMMUG00000048207,ENSMMUG00000013414,ENSMMUG00000001044,ENSMMUG00000012305,ENSMMUG00000012008,ENSMMUG00000022198,ENSMMUG00000003721
GO:0050679	positive regulation of epithelial cell proliferation	biological_process	0.074364	1	9	795	113	18463	ENSMMUG00000001044,ENSMMUG00000009278,ENSMMUG00000004844,ENSMMUG00000001348,ENSMMUG00000011910,ENSMMUG00000002909,ENSMMUG00000037622,ENSMMUG00000023751,ENSMMUG00000042809
GO:0010827	regulation of glucose transport	biological_process	0.074659	1	5	795	47	18463	ENSMMUG00000005432,ENSMMUG00000015628,ENSMMUG00000003721,ENSMMUG00000001044,ENSMMUG00000014151
GO:0004993	serotonin receptor activity	molecular_function	0.074708	1	3	795	25	18463	ENSMMUG00000048344,ENSMMUG00000021442,ENSMMUG00000017292
GO:0048787	presynaptic active zone membrane	cellular_component	0.074828	1	2	795	9	18463	ENSMMUG00000048207,ENSMMUG00000003236
GO:0004017	adenylate kinase activity	molecular_function	0.075062	1	2	795	11	18463	ENSMMUG00000003130,ENSMMUG00000009916
GO:0035304	regulation of protein dephosphorylation	biological_process	0.075085	1	12	795	162	18463	ENSMMUG00000020520,ENSMMUG00000001405,ENSMMUG00000028772,ENSMMUG00000008351,ENSMMUG00000002515,ENSMMUG00000009048,ENSMMUG00000015477,ENSMMUG00000042076,ENSMMUG00000012814,ENSMMUG00000011557,ENSMMUG00000016450,ENSMMUG00000041101
GO:0004416	hydroxyacylglutathione hydrolase activity	molecular_function	0.075147	1	1	795	2	18463	ENSMMUG00000000737
GO:0009438	methylglyoxal metabolic process	biological_process	0.075147	1	1	795	2	18463	ENSMMUG00000000737
GO:0019243	methylglyoxal catabolic process to D-lactate via S-lactoyl-glutathione	biological_process	0.075147	1	1	795	2	18463	ENSMMUG00000000737
GO:0051596	methylglyoxal catabolic process	biological_process	0.075147	1	1	795	2	18463	ENSMMUG00000000737
GO:0061727	methylglyoxal catabolic process to lactate	biological_process	0.075147	1	1	795	2	18463	ENSMMUG00000000737
GO:0007468	regulation of rhodopsin gene expression	biological_process	0.075247	1	1	795	2	18463	ENSMMUG00000007361
GO:0045872	positive regulation of rhodopsin gene expression	biological_process	0.075247	1	1	795	2	18463	ENSMMUG00000007361
GO:0006089	lactate metabolic process	biological_process	0.075322	1	2	795	10	18463	ENSMMUG00000008639,ENSMMUG00000000737
GO:0032391	photoreceptor connecting cilium	cellular_component	0.075324	1	4	795	32	18463	ENSMMUG00000008837,ENSMMUG00000023582,ENSMMUG00000022888,ENSMMUG00000031977
GO:2000156	regulation of retrograde vesicle-mediated transport, Golgi to ER	biological_process	0.075329	1	1	795	2	18463	ENSMMUG00000011505
GO:0008047	enzyme activator activity	molecular_function	0.075527	1	25	795	389	18463	ENSMMUG00000030384,ENSMMUG00000000323,ENSMMUG00000002808,ENSMMUG00000020020,ENSMMUG00000004639,ENSMMUG00000012685,ENSMMUG00000048302,ENSMMUG00000015911,ENSMMUG00000011964,ENSMMUG00000012103,ENSMMUG00000014166,ENSMMUG00000022198,ENSMMUG00000005553,ENSMMUG00000002515,ENSMMUG00000041101,ENSMMUG00000008091,ENSMMUG00000012310,ENSMMUG00000000872,ENSMMUG00000017000,ENSMMUG00000019564,ENSMMUG00000005502,…
GO:0097057	TRAF2-GSTP1 complex	cellular_component	0.075592	1	1	795	2	18463	ENSMMUG00000011527
GO:0019902	phosphatase binding	molecular_function	0.075799	1	11	795	140	18463	ENSMMUG00000011527,ENSMMUG00000020520,ENSMMUG00000000229,ENSMMUG00000020061,ENSMMUG00000016893,ENSMMUG00000002808,ENSMMUG00000002515,ENSMMUG00000008639,ENSMMUG00000046171,ENSMMUG00000001348,ENSMMUG00000004639
GO:0008525	phosphatidylcholine transporter activity	molecular_function	0.075862	1	2	795	9	18463	ENSMMUG00000015303,ENSMMUG00000015931
GO:1904245	regulation of polynucleotide adenylyltransferase activity	biological_process	0.075957	1	1	795	2	18463	ENSMMUG00000014747
GO:0002009	morphogenesis of an epithelium	biological_process	0.075981	1	23	795	352	18463	ENSMMUG00000000785,ENSMMUG00000037622,ENSMMUG00000004396,ENSMMUG00000017381,ENSMMUG00000000033,ENSMMUG00000014756,ENSMMUG00000014400,ENSMMUG00000006731,ENSMMUG00000010455,ENSMMUG00000045584,ENSMMUG00000022938,ENSMMUG00000011910,ENSMMUG00000011211,ENSMMUG00000009893,ENSMMUG00000002909,ENSMMUG00000013665,ENSMMUG00000012486,ENSMMUG00000011332,ENSMMUG00000002680,ENSMMUG00000002772,ENSMMUG00000016616,…
GO:0060591	chondroblast differentiation	biological_process	0.076401	1	1	795	2	18463	ENSMMUG00000012486
GO:0001944	vasculature development	biological_process	0.076618	1	30	795	480	18463	ENSMMUG00000009278,ENSMMUG00000011976,ENSMMUG00000045584,ENSMMUG00000010455,ENSMMUG00000004639,ENSMMUG00000001044,ENSMMUG00000000033,ENSMMUG00000011403,ENSMMUG00000004396,ENSMMUG00000000785,ENSMMUG00000021655,ENSMMUG00000037622,ENSMMUG00000000138,ENSMMUG00000006581,ENSMMUG00000018571,ENSMMUG00000014603,ENSMMUG00000021578,ENSMMUG00000013865,ENSMMUG00000014791,ENSMMUG00000006101,ENSMMUG00000012103,…
GO:0045321	leukocyte activation	biological_process	0.076895	1	36	795	626	18463	ENSMMUG00000003533,ENSMMUG00000000785,ENSMMUG00000010200,ENSMMUG00000016329,ENSMMUG00000008692,ENSMMUG00000013665,ENSMMUG00000012486,ENSMMUG00000048207,ENSMMUG00000006268,ENSMMUG00000000426,ENSMMUG00000013400,ENSMMUG00000003005,ENSMMUG00000049120,ENSMMUG00000005448,ENSMMUG00000001348,ENSMMUG00000006101,ENSMMUG00000008742,ENSMMUG00000018473,ENSMMUG00000023751,ENSMMUG00000009278,ENSMMUG00000000033,…
GO:0006020	inositol metabolic process	biological_process	0.076945	1	2	795	11	18463	ENSMMUG00000004642,ENSMMUG00000021183
GO:0010921	regulation of phosphatase activity	biological_process	0.077078	1	11	795	146	18463	ENSMMUG00000011557,ENSMMUG00000041101,ENSMMUG00000015477,ENSMMUG00000042076,ENSMMUG00000012814,ENSMMUG00000009048,ENSMMUG00000002515,ENSMMUG00000028772,ENSMMUG00000008351,ENSMMUG00000001405,ENSMMUG00000020520
GO:0044802	single-organism membrane organization	biological_process	0.077211	1	43	795	727	18463	ENSMMUG00000015922,ENSMMUG00000015019,ENSMMUG00000001348,ENSMMUG00000014361,ENSMMUG00000017202,ENSMMUG00000016281,ENSMMUG00000007293,ENSMMUG00000017100,ENSMMUG00000003236,ENSMMUG00000023203,ENSMMUG00000006101,ENSMMUG00000048207,ENSMMUG00000013665,ENSMMUG00000005502,ENSMMUG00000021055,ENSMMUG00000008833,ENSMMUG00000010200,ENSMMUG00000013053,ENSMMUG00000000169,ENSMMUG00000000296,ENSMMUG00000001044,…
GO:0033500	carbohydrate homeostasis	biological_process	0.077301	1	12	795	157	18463	ENSMMUG00000016463,ENSMMUG00000011211,ENSMMUG00000005005,ENSMMUG00000048207,ENSMMUG00000022116,ENSMMUG00000016869,ENSMMUG00000022198,ENSMMUG00000012305,ENSMMUG00000013414,ENSMMUG00000001044,ENSMMUG00000012008,ENSMMUG00000003721
GO:0042701	progesterone secretion	biological_process	0.077346	1	1	795	2	18463	ENSMMUG00000044819
GO:0070486	leukocyte aggregation	biological_process	0.077364	1	22	795	344	18463	ENSMMUG00000018473,ENSMMUG00000000785,ENSMMUG00000003533,ENSMMUG00000008692,ENSMMUG00000009198,ENSMMUG00000013202,ENSMMUG00000014756,ENSMMUG00000000033,ENSMMUG00000016329,ENSMMUG00000037684,ENSMMUG00000006268,ENSMMUG00000020965,ENSMMUG00000012486,ENSMMUG00000016869,ENSMMUG00000021447,ENSMMUG00000022198,ENSMMUG00000018940,ENSMMUG00000006101,ENSMMUG00000001348,ENSMMUG00000012523,ENSMMUG00000005448,…
GO:0019058	viral life cycle	biological_process	0.077369	1	15	795	217	18463	ENSMMUG00000015097,ENSMMUG00000023552,ENSMMUG00000013202,ENSMMUG00000003094,ENSMMUG00000016450,ENSMMUG00000001819,ENSMMUG00000009151,ENSMMUG00000004844,ENSMMUG00000006441,ENSMMUG00000004393,ENSMMUG00000021055,ENSMMUG00000013257,ENSMMUG00000015925,ENSMMUG00000009956,ENSMMUG00000007669
GO:0065009	regulation of molecular function	biological_process	0.077418	1	115	795	2172	18463	ENSMMUG00000009198,ENSMMUG00000002808,ENSMMUG00000000033,ENSMMUG00000009048,ENSMMUG00000048302,ENSMMUG00000038106,ENSMMUG00000020020,ENSMMUG00000009278,ENSMMUG00000010107,ENSMMUG00000037622,ENSMMUG00000020426,ENSMMUG00000015031,ENSMMUG00000009354,ENSMMUG00000015850,ENSMMUG00000009787,ENSMMUG00000023550,ENSMMUG00000020534,ENSMMUG00000011964,ENSMMUG00000016616,ENSMMUG00000012523,ENSMMUG00000017214,…
GO:0022829	wide pore channel activity	molecular_function	0.077495	1	2	795	13	18463	ENSMMUG00000023086,ENSMMUG00000001860
GO:0060359	response to ammonium ion	biological_process	0.077673	1	4	795	33	18463	ENSMMUG00000020061,ENSMMUG00000001405,ENSMMUG00000014334,ENSMMUG00000001661
GO:0003779	actin binding	molecular_function	0.077678	1	24	795	373	18463	ENSMMUG00000021053,ENSMMUG00000019016,ENSMMUG00000023582,ENSMMUG00000002772,ENSMMUG00000010171,ENSMMUG00000043189,ENSMMUG00000004282,ENSMMUG00000020061,ENSMMUG00000006101,ENSMMUG00000004838,ENSMMUG00000014723,ENSMMUG00000013507,ENSMMUG00000010767,ENSMMUG00000001427,ENSMMUG00000006499,ENSMMUG00000006356,ENSMMUG00000018520,ENSMMUG00000013786,ENSMMUG00000019438,ENSMMUG00000019072,ENSMMUG00000007504,…
GO:1903362	regulation of cellular protein catabolic process	biological_process	0.077736	1	15	795	217	18463	ENSMMUG00000004639,ENSMMUG00000008623,ENSMMUG00000021516,ENSMMUG00000012685,ENSMMUG00000006582,ENSMMUG00000019039,ENSMMUG00000017188,ENSMMUG00000040780,ENSMMUG00000002948,ENSMMUG00000001044,ENSMMUG00000004396,ENSMMUG00000021244,ENSMMUG00000012887,ENSMMUG00000017475,ENSMMUG00000004393
GO:0019732	antifungal humoral response	biological_process	0.077752	1	1	795	2	18463	ENSMMUG00000005232
GO:0035809	regulation of urine volume	biological_process	0.077788	1	2	795	10	18463	ENSMMUG00000017100,ENSMMUG00000014334
GO:0098781	ncRNA transcription	biological_process	0.07802	1	4	795	33	18463	ENSMMUG00000022116,ENSMMUG00000004642,ENSMMUG00000008254,ENSMMUG00000008639
GO:0043101	purine-containing compound salvage	biological_process	0.07805	1	2	795	11	18463	ENSMMUG00000001978,ENSMMUG00000005820
GO:0021575	hindbrain morphogenesis	biological_process	0.078268	1	4	795	35	18463	ENSMMUG00000006089,ENSMMUG00000042839,ENSMMUG00000022913,ENSMMUG00000031977
GO:0007569	cell aging	biological_process	0.078479	1	7	795	77	18463	ENSMMUG00000009198,ENSMMUG00000000033,ENSMMUG00000044817,ENSMMUG00000019529,ENSMMUG00000019870,ENSMMUG00000019632,ENSMMUG00000008639
GO:0000976	transcription regulatory region sequence-specific DNA binding	molecular_function	0.078623	1	38	795	663	18463	ENSMMUG00000003721,ENSMMUG00000012585,ENSMMUG00000000033,ENSMMUG00000009198,ENSMMUG00000020375,ENSMMUG00000005236,ENSMMUG00000015362,ENSMMUG00000037622,ENSMMUG00000000199,ENSMMUG00000008639,ENSMMUG00000008254,ENSMMUG00000007361,ENSMMUG00000008569,ENSMMUG00000000803,ENSMMUG00000023418,ENSMMUG00000023550,ENSMMUG00000021182,ENSMMUG00000021865,ENSMMUG00000003858,ENSMMUG00000011332,ENSMMUG00000019924,…
GO:0034968	histone lysine methylation	biological_process	0.078765	1	8	795	92	18463	ENSMMUG00000009051,ENSMMUG00000015718,ENSMMUG00000014159,ENSMMUG00000022116,ENSMMUG00000015362,ENSMMUG00000010107,ENSMMUG00000031160,ENSMMUG00000016838
GO:0007420	brain development	biological_process	0.078826	1	27	795	433	18463	ENSMMUG00000013788,ENSMMUG00000048344,ENSMMUG00000008639,ENSMMUG00000006931,ENSMMUG00000011128,ENSMMUG00000023550,ENSMMUG00000009916,ENSMMUG00000019174,ENSMMUG00000014334,ENSMMUG00000011332,ENSMMUG00000031977,ENSMMUG00000018986,ENSMMUG00000015155,ENSMMUG00000042839,ENSMMUG00000008443,ENSMMUG00000022913,ENSMMUG00000001661,ENSMMUG00000000378,ENSMMUG00000004639,ENSMMUG00000014756,ENSMMUG00000010895,…
GO:0005525	GTP binding	molecular_function	0.079103	1	21	795	357	18463	ENSMMUG00000012094,ENSMMUG00000019715,ENSMMUG00000018663,ENSMMUG00000021053,ENSMMUG00000001776,ENSMMUG00000007277,ENSMMUG00000011332,ENSMMUG00000007293,ENSMMUG00000009603,ENSMMUG00000031214,ENSMMUG00000021159,ENSMMUG00000017134,ENSMMUG00000006559,ENSMMUG00000022010,ENSMMUG00000048864,ENSMMUG00000014756,ENSMMUG00000010895,ENSMMUG00000000169,ENSMMUG00000031357,ENSMMUG00000002776,ENSMMUG00000008423
GO:0022407	regulation of cell-cell adhesion	biological_process	0.079368	1	20	795	299	18463	ENSMMUG00000000785,ENSMMUG00000018473,ENSMMUG00000003533,ENSMMUG00000009198,ENSMMUG00000013202,ENSMMUG00000008692,ENSMMUG00000001044,ENSMMUG00000014756,ENSMMUG00000016329,ENSMMUG00000037684,ENSMMUG00000000426,ENSMMUG00000020965,ENSMMUG00000015661,ENSMMUG00000021447,ENSMMUG00000012486,ENSMMUG00000016869,ENSMMUG00000018940,ENSMMUG00000012523,ENSMMUG00000001348,ENSMMUG00000005448
GO:0030275	LRR domain binding	molecular_function	0.079398	1	2	795	10	18463	ENSMMUG00000007361,ENSMMUG00000022198
GO:0048562	embryonic organ morphogenesis	biological_process	0.079425	1	14	795	204	18463	ENSMMUG00000004844,ENSMMUG00000010455,ENSMMUG00000046368,ENSMMUG00000021249,ENSMMUG00000000033,ENSMMUG00000014791,ENSMMUG00000013665,ENSMMUG00000004396,ENSMMUG00000023582,ENSMMUG00000031977,ENSMMUG00000000785,ENSMMUG00000001420,ENSMMUG00000008338,ENSMMUG00000037622
GO:0007154	cell communication	biological_process	0.079549	1	230	795	4712	18463	ENSMMUG00000041041,ENSMMUG00000000803,ENSMMUG00000009703,ENSMMUG00000023550,ENSMMUG00000012948,ENSMMUG00000020534,ENSMMUG00000000391,ENSMMUG00000016616,ENSMMUG00000017214,ENSMMUG00000014747,ENSMMUG00000021516,ENSMMUG00000001814,ENSMMUG00000044817,ENSMMUG00000002909,ENSMMUG00000031000,ENSMMUG00000015661,ENSMMUG00000021447,ENSMMUG00000048684,ENSMMUG00000013538,ENSMMUG00000011403,ENSMMUG00000004080,…
GO:0003887	DNA-directed DNA polymerase activity	molecular_function	0.079597	1	3	795	20	18463	ENSMMUG00000008351,ENSMMUG00000021525,ENSMMUG00000015463
GO:0050832	defense response to fungus	biological_process	0.079667	1	2	795	12	18463	ENSMMUG00000009674,ENSMMUG00000005232
GO:0051014	actin filament severing	biological_process	0.079952	1	2	795	10	18463	ENSMMUG00000006101,ENSMMUG00000013786
GO:0016787	hydrolase activity	molecular_function	0.080117	1	124	795	2409	18463	ENSMMUG00000031207,ENSMMUG00000000737,ENSMMUG00000016539,ENSMMUG00000009960,ENSMMUG00000014756,ENSMMUG00000020519,ENSMMUG00000008837,ENSMMUG00000009151,ENSMMUG00000046171,ENSMMUG00000011474,ENSMMUG00000002714,ENSMMUG00000003012,ENSMMUG00000007669,ENSMMUG00000022198,ENSMMUG00000015303,ENSMMUG00000002515,ENSMMUG00000012103,ENSMMUG00000041799,ENSMMUG00000015628,ENSMMUG00000009603,ENSMMUG00000031214,…
GO:0000185	activation of MAPKKK activity	biological_process	0.080259	1	2	795	11	18463	ENSMMUG00000004639,ENSMMUG00000012103
GO:0032526	response to retinoic acid	biological_process	0.080311	1	5	795	48	18463	ENSMMUG00000010967,ENSMMUG00000012486,ENSMMUG00000007117,ENSMMUG00000037622,ENSMMUG00000014791
GO:0016805	dipeptidase activity	molecular_function	0.080432	1	2	795	10	18463	ENSMMUG00000003012,ENSMMUG00000023009
GO:0019222	regulation of metabolic process	biological_process	0.080459	1	270	795	5456	18463	ENSMMUG00000021865,ENSMMUG00000041101,ENSMMUG00000023161,ENSMMUG00000006206,ENSMMUG00000000751,ENSMMUG00000015031,ENSMMUG00000037622,ENSMMUG00000048302,ENSMMUG00000003721,ENSMMUG00000014151,ENSMMUG00000009048,ENSMMUG00000001197,ENSMMUG00000009198,ENSMMUG00000007480,ENSMMUG00000000715,ENSMMUG00000020395,ENSMMUG00000020415,ENSMMUG00000044679,ENSMMUG00000002127,ENSMMUG00000006101,ENSMMUG00000004579,…
GO:0046965	retinoid X receptor binding	molecular_function	0.080517	1	2	795	10	18463	ENSMMUG00000023418,ENSMMUG00000019529
GO:0048713	regulation of oligodendrocyte differentiation	biological_process	0.080538	1	3	795	23	18463	ENSMMUG00000021447,ENSMMUG00000019072,ENSMMUG00000020415
GO:0070947	neutrophil mediated killing of fungus	biological_process	0.08055	1	1	795	2	18463	ENSMMUG00000009674
GO:0031984	organelle subcompartment	cellular_component	0.080684	1	16	795	226	18463	ENSMMUG00000001118,ENSMMUG00000014542,ENSMMUG00000018800,ENSMMUG00000013242,ENSMMUG00000020631,ENSMMUG00000012374,ENSMMUG00000022932,ENSMMUG00000022967,ENSMMUG00000001563,ENSMMUG00000000169,ENSMMUG00000006582,ENSMMUG00000004020,ENSMMUG00000023406,ENSMMUG00000005432,ENSMMUG00000007731,ENSMMUG00000011505
GO:0051714	positive regulation of cytolysis in other organism	biological_process	0.080686	1	1	795	2	18463	ENSMMUG00000008742
GO:0004529	exodeoxyribonuclease activity	molecular_function	0.080728	1	3	795	22	18463	ENSMMUG00000021525,ENSMMUG00000007669,ENSMMUG00000015463
GO:0045933	positive regulation of muscle contraction	biological_process	0.080749	1	3	795	22	18463	ENSMMUG00000011403,ENSMMUG00000000033,ENSMMUG00000021442
GO:0009159	deoxyribonucleoside monophosphate catabolic process	biological_process	0.080823	1	1	795	2	18463	ENSMMUG00000038569
GO:0016801	hydrolase activity, acting on ether bonds	molecular_function	0.081133	1	2	795	11	18463	ENSMMUG00000016306,ENSMMUG00000020519
GO:0031994	insulin-like growth factor I binding	molecular_function	0.081149	1	2	795	10	18463	ENSMMUG00000018940,ENSMMUG00000013765
GO:0048389	intermediate mesoderm development	biological_process	0.081434	1	1	795	2	18463	ENSMMUG00000037622
GO:0061227	pattern specification involved in mesonephros development	biological_process	0.081434	1	1	795	2	18463	ENSMMUG00000037622
GO:0072098	anterior/posterior pattern specification involved in kidney development	biological_process	0.081434	1	1	795	2	18463	ENSMMUG00000037622
GO:0043576	regulation of respiratory gaseous exchange	biological_process	0.081449	1	2	795	10	18463	ENSMMUG00000001661,ENSMMUG00000020583
GO:0044087	regulation of cellular component biogenesis	biological_process	0.08152	1	40	795	677	18463	ENSMMUG00000012094,ENSMMUG00000002573,ENSMMUG00000022116,ENSMMUG00000000426,ENSMMUG00000002772,ENSMMUG00000017000,ENSMMUG00000022888,ENSMMUG00000003236,ENSMMUG00000013875,ENSMMUG00000046655,ENSMMUG00000005063,ENSMMUG00000015922,ENSMMUG00000014625,ENSMMUG00000008351,ENSMMUG00000003298,ENSMMUG00000010895,ENSMMUG00000007948,ENSMMUG00000004639,ENSMMUG00000004539,ENSMMUG00000022938,ENSMMUG00000012069,…
GO:0001878	response to yeast	biological_process	0.081557	1	1	795	2	18463	ENSMMUG00000009674
GO:0048168	regulation of neuronal synaptic plasticity	biological_process	0.081599	1	4	795	35	18463	ENSMMUG00000014334,ENSMMUG00000018519,ENSMMUG00000001661,ENSMMUG00000019605
GO:2000060	positive regulation of protein ubiquitination involved in ubiquitin-dependent protein catabolic process	biological_process	0.081617	1	2	795	10	18463	ENSMMUG00000008623,ENSMMUG00000021516
GO:0051247	positive regulation of protein metabolic process	biological_process	0.081624	1	69	795	1260	18463	ENSMMUG00000021516,ENSMMUG00000006206,ENSMMUG00000020534,ENSMMUG00000021447,ENSMMUG00000017475,ENSMMUG00000011910,ENSMMUG00000002909,ENSMMUG00000009278,ENSMMUG00000001197,ENSMMUG00000002503,ENSMMUG00000009198,ENSMMUG00000009787,ENSMMUG00000005232,ENSMMUG00000006089,ENSMMUG00000015031,ENSMMUG00000015362,ENSMMUG00000011557,ENSMMUG00000007933,ENSMMUG00000016450,ENSMMUG00000014603,ENSMMUG00000008623,…
GO:0006487	protein N-linked glycosylation	biological_process	0.081805	1	6	795	64	18463	ENSMMUG00000012374,ENSMMUG00000022714,ENSMMUG00000008036,ENSMMUG00000016300,ENSMMUG00000001853,ENSMMUG00000020144
GO:0007188	adenylate cyclase-modulating G-protein coupled receptor signaling pathway	biological_process	0.081955	1	11	795	152	18463	ENSMMUG00000017292,ENSMMUG00000012005,ENSMMUG00000001776,ENSMMUG00000018050,ENSMMUG00000014742,ENSMMUG00000006421,ENSMMUG00000015690,ENSMMUG00000014334,ENSMMUG00000011403,ENSMMUG00000013788,ENSMMUG00000021442
GO:0070945	neutrophil mediated killing of gram-negative bacterium	biological_process	0.082081	1	1	795	2	18463	ENSMMUG00000009674
GO:0002376	immune system process	biological_process	0.08213	1	91	795	1806	18463	ENSMMUG00000011475,ENSMMUG00000014403,ENSMMUG00000014756,ENSMMUG00000011115,ENSMMUG00000015097,ENSMMUG00000006130,ENSMMUG00000013202,ENSMMUG00000007669,ENSMMUG00000037695,ENSMMUG00000004690,ENSMMUG00000008639,ENSMMUG00000006931,ENSMMUG00000007440,ENSMMUG00000022198,ENSMMUG00000015690,ENSMMUG00000019564,ENSMMUG00000020965,ENSMMUG00000009674,ENSMMUG00000037684,ENSMMUG00000015267,ENSMMUG00000043492,…
GO:0033218	amide binding	molecular_function	0.082152	1	15	795	236	18463	ENSMMUG00000001795,ENSMMUG00000016522,ENSMMUG00000014983,ENSMMUG00000014742,ENSMMUG00000006936,ENSMMUG00000004998,ENSMMUG00000029945,ENSMMUG00000011128,ENSMMUG00000019339,ENSMMUG00000013875,ENSMMUG00000010455,ENSMMUG00000021516,ENSMMUG00000019630,ENSMMUG00000013788,ENSMMUG00000007093
GO:0030594	neurotransmitter receptor activity	molecular_function	0.082222	1	7	795	89	18463	ENSMMUG00000017292,ENSMMUG00000021514,ENSMMUG00000013445,ENSMMUG00000014334,ENSMMUG00000021442,ENSMMUG00000048344,ENSMMUG00000010046
GO:0010675	regulation of cellular carbohydrate metabolic process	biological_process	0.082506	1	9	795	110	18463	ENSMMUG00000001044,ENSMMUG00000014151,ENSMMUG00000014756,ENSMMUG00000013865,ENSMMUG00000008639,ENSMMUG00000016463,ENSMMUG00000022967,ENSMMUG00000022536,ENSMMUG00000016522
GO:0042802	identical protein binding	molecular_function	0.082596	1	71	795	1254	18463	ENSMMUG00000045106,ENSMMUG00000014747,ENSMMUG00000000803,ENSMMUG00000004435,ENSMMUG00000016869,ENSMMUG00000016069,ENSMMUG00000038106,ENSMMUG00000009198,ENSMMUG00000002808,ENSMMUG00000000033,ENSMMUG00000014151,ENSMMUG00000020426,ENSMMUG00000039824,ENSMMUG00000001348,ENSMMUG00000006101,ENSMMUG00000020395,ENSMMUG00000013029,ENSMMUG00000010171,ENSMMUG00000000715,ENSMMUG00000021055,ENSMMUG00000002437,…
GO:0009247	glycolipid biosynthetic process	biological_process	0.082652	1	5	795	52	18463	ENSMMUG00000002124,ENSMMUG00000008381,ENSMMUG00000001347,ENSMMUG00000010715,ENSMMUG00000018686
GO:0009057	macromolecule catabolic process	biological_process	0.082795	1	56	795	1016	18463	ENSMMUG00000002948,ENSMMUG00000013414,ENSMMUG00000007948,ENSMMUG00000001044,ENSMMUG00000001250,ENSMMUG00000004639,ENSMMUG00000012685,ENSMMUG00000022631,ENSMMUG00000001819,ENSMMUG00000003053,ENSMMUG00000019650,ENSMMUG00000014405,ENSMMUG00000021244,ENSMMUG00000008245,ENSMMUG00000017381,ENSMMUG00000014625,ENSMMUG00000011191,ENSMMUG00000004396,ENSMMUG00000016085,ENSMMUG00000019870,ENSMMUG00000008742,…
GO:0009893	positive regulation of metabolic process	biological_process	0.082854	1	157	795	3062	18463	ENSMMUG00000000323,ENSMMUG00000013202,ENSMMUG00000015097,ENSMMUG00000020393,ENSMMUG00000006582,ENSMMUG00000001661,ENSMMUG00000015718,ENSMMUG00000006581,ENSMMUG00000004690,ENSMMUG00000023418,ENSMMUG00000022198,ENSMMUG00000002515,ENSMMUG00000008639,ENSMMUG00000018571,ENSMMUG00000012069,ENSMMUG00000031977,ENSMMUG00000008091,ENSMMUG00000019923,ENSMMUG00000009674,ENSMMUG00000014408,ENSMMUG00000020786,…
GO:0051272	positive regulation of cellular component movement	biological_process	0.083092	1	24	795	375	18463	ENSMMUG00000016323,ENSMMUG00000011557,ENSMMUG00000031214,ENSMMUG00000043227,ENSMMUG00000002909,ENSMMUG00000002630,ENSMMUG00000002573,ENSMMUG00000019605,ENSMMUG00000002772,ENSMMUG00000002680,ENSMMUG00000048207,ENSMMUG00000013665,ENSMMUG00000019564,ENSMMUG00000002413,ENSMMUG00000008692,ENSMMUG00000009198,ENSMMUG00000001044,ENSMMUG00000004639,ENSMMUG00000016329,ENSMMUG00000009278,ENSMMUG00000005047,…
GO:0002467	germinal center formation	biological_process	0.083134	1	2	795	10	18463	ENSMMUG00000003533,ENSMMUG00000009198
GO:0002508	central tolerance induction	biological_process	0.083205	1	1	795	2	18463	ENSMMUG00000003533
GO:0042789	mRNA transcription from RNA polymerase II promoter	biological_process	0.083383	1	2	795	10	18463	ENSMMUG00000000033,ENSMMUG00000009278
GO:0046467	membrane lipid biosynthetic process	biological_process	0.083526	1	8	795	98	18463	ENSMMUG00000010715,ENSMMUG00000004586,ENSMMUG00000005698,ENSMMUG00000008381,ENSMMUG00000002124,ENSMMUG00000018686,ENSMMUG00000001347,ENSMMUG00000022752
GO:0021955	central nervous system neuron axonogenesis	biological_process	0.083568	1	4	795	33	18463	ENSMMUG00000011332,ENSMMUG00000023674,ENSMMUG00000008443,ENSMMUG00000002124
GO:0022011	myelination in peripheral nervous system	biological_process	0.083755	1	3	795	21	18463	ENSMMUG00000001044,ENSMMUG00000010200,ENSMMUG00000008381
GO:0032292	peripheral nervous system axon ensheathment	biological_process	0.083755	1	3	795	21	18463	ENSMMUG00000001044,ENSMMUG00000008381,ENSMMUG00000010200
GO:0002828	regulation of type 2 immune response	biological_process	0.083814	1	3	795	23	18463	ENSMMUG00000012486,ENSMMUG00000013538,ENSMMUG00000009198
GO:0051641	cellular localization	biological_process	0.083817	1	131	795	2508	18463	ENSMMUG00000003783,ENSMMUG00000044817,ENSMMUG00000012948,ENSMMUG00000020724,ENSMMUG00000015661,ENSMMUG00000004435,ENSMMUG00000014511,ENSMMUG00000013538,ENSMMUG00000021447,ENSMMUG00000014026,ENSMMUG00000001589,ENSMMUG00000001795,ENSMMUG00000018340,ENSMMUG00000016593,ENSMMUG00000014603,ENSMMUG00000001348,ENSMMUG00000018800,ENSMMUG00000000426,ENSMMUG00000019174,ENSMMUG00000022116,ENSMMUG00000016709,…
GO:0002829	negative regulation of type 2 immune response	biological_process	0.083922	1	2	795	12	18463	ENSMMUG00000009198,ENSMMUG00000013538
GO:0050794	regulation of cellular process	biological_process	0.083991	1	409	795	8600	18463	ENSMMUG00000000033,ENSMMUG00000002413,ENSMMUG00000008443,ENSMMUG00000020020,ENSMMUG00000005236,ENSMMUG00000021514,ENSMMUG00000023751,ENSMMUG00000010107,ENSMMUG00000015362,ENSMMUG00000009787,ENSMMUG00000048864,ENSMMUG00000009354,ENSMMUG00000006089,ENSMMUG00000012008,ENSMMUG00000007117,ENSMMUG00000018940,ENSMMUG00000011232,ENSMMUG00000009051,ENSMMUG00000012635,ENSMMUG00000001187,ENSMMUG00000000199,…
GO:0072498	embryonic skeletal joint development	biological_process	0.084136	1	2	795	12	18463	ENSMMUG00000000785,ENSMMUG00000037622
GO:0035502	metanephric part of ureteric bud development	biological_process	0.084144	1	1	795	2	18463	ENSMMUG00000003533
GO:0002635	negative regulation of germinal center formation	biological_process	0.084144	1	1	795	2	18463	ENSMMUG00000003533
GO:0002514	B cell tolerance induction	biological_process	0.084144	1	1	795	2	18463	ENSMMUG00000003533
GO:0002661	regulation of B cell tolerance induction	biological_process	0.084144	1	1	795	2	18463	ENSMMUG00000003533
GO:0002663	positive regulation of B cell tolerance induction	biological_process	0.084144	1	1	795	2	18463	ENSMMUG00000003533
GO:0061141	lung ciliated cell differentiation	biological_process	0.084144	1	1	795	2	18463	ENSMMUG00000003533
GO:0048148	behavioral response to cocaine	biological_process	0.084285	1	2	795	11	18463	ENSMMUG00000014334,ENSMMUG00000001405
GO:0034450	ubiquitin-ubiquitin ligase activity	molecular_function	0.084286	1	2	795	10	18463	ENSMMUG00000012887,ENSMMUG00000043281
GO:0034331	cell junction maintenance	biological_process	0.084305	1	2	795	10	18463	ENSMMUG00000031977,ENSMMUG00000015696
GO:0048714	positive regulation of oligodendrocyte differentiation	biological_process	0.084479	1	2	795	10	18463	ENSMMUG00000021447,ENSMMUG00000020415
GO:0044089	positive regulation of cellular component biogenesis	biological_process	0.084493	1	24	795	379	18463	ENSMMUG00000014625,ENSMMUG00000004539,ENSMMUG00000022938,ENSMMUG00000008899,ENSMMUG00000010895,ENSMMUG00000000033,ENSMMUG00000000426,ENSMMUG00000002772,ENSMMUG00000022116,ENSMMUG00000011332,ENSMMUG00000009956,ENSMMUG00000012069,ENSMMUG00000002573,ENSMMUG00000021516,ENSMMUG00000015922,ENSMMUG00000013865,ENSMMUG00000046655,ENSMMUG00000044817,ENSMMUG00000008639,ENSMMUG00000017188,ENSMMUG00000021059,…
GO:0072531	pyrimidine-containing compound transmembrane transport	biological_process	0.084592	1	3	795	22	18463	ENSMMUG00000001725,ENSMMUG00000016772,ENSMMUG00000018031
GO:0019825	oxygen binding	molecular_function	0.08475	1	2	795	12	18463	ENSMMUG00000029310,ENSMMUG00000001197
GO:0051093	negative regulation of developmental process	biological_process	0.084921	1	37	795	628	18463	ENSMMUG00000003062,ENSMMUG00000008742,ENSMMUG00000016450,ENSMMUG00000013788,ENSMMUG00000014603,ENSMMUG00000001348,ENSMMUG00000008833,ENSMMUG00000012310,ENSMMUG00000012486,ENSMMUG00000016464,ENSMMUG00000002948,ENSMMUG00000020144,ENSMMUG00000042839,ENSMMUG00000005129,ENSMMUG00000004639,ENSMMUG00000000785,ENSMMUG00000021655,ENSMMUG00000019870,ENSMMUG00000019072,ENSMMUG00000003533,ENSMMUG00000017381,…
GO:0008107	galactoside 2-alpha-L-fucosyltransferase activity	molecular_function	0.084987	1	1	795	2	18463	ENSMMUG00000004020
GO:0031127	alpha-(1,2)-fucosyltransferase activity	molecular_function	0.084987	1	1	795	2	18463	ENSMMUG00000004020
GO:0009056	catabolic process	biological_process	0.085008	1	98	795	1873	18463	ENSMMUG00000004393,ENSMMUG00000008709,ENSMMUG00000013665,ENSMMUG00000017000,ENSMMUG00000008742,ENSMMUG00000018364,ENSMMUG00000040780,ENSMMUG00000017100,ENSMMUG00000013475,ENSMMUG00000007875,ENSMMUG00000031106,ENSMMUG00000007052,ENSMMUG00000000229,ENSMMUG00000013875,ENSMMUG00000015019,ENSMMUG00000000001,ENSMMUG00000005119,ENSMMUG00000019650,ENSMMUG00000020648,ENSMMUG00000022536,ENSMMUG00000038569,…
GO:0010826	negative regulation of centrosome duplication	biological_process	0.085398	1	2	795	10	18463	ENSMMUG00000014756,ENSMMUG00000000001
GO:0046606	negative regulation of centrosome cycle	biological_process	0.085398	1	2	795	10	18463	ENSMMUG00000014756,ENSMMUG00000000001
GO:0031228	intrinsic component of Golgi membrane	cellular_component	0.085456	1	5	795	51	18463	ENSMMUG00000011505,ENSMMUG00000002093,ENSMMUG00000003005,ENSMMUG00000001725,ENSMMUG00000017202
GO:0044273	sulfur compound catabolic process	biological_process	0.085496	1	3	795	22	18463	ENSMMUG00000017931,ENSMMUG00000016306,ENSMMUG00000014542
GO:0014733	regulation of skeletal muscle adaptation	biological_process	0.085533	1	2	795	10	18463	ENSMMUG00000046222,ENSMMUG00000017202
GO:0030282	bone mineralization	biological_process	0.085546	1	7	795	83	18463	ENSMMUG00000004626,ENSMMUG00000014742,ENSMMUG00000001819,ENSMMUG00000014151,ENSMMUG00000037622,ENSMMUG00000012069,ENSMMUG00000016464
GO:0050290	sphingomyelin phosphodiesterase D activity	molecular_function	0.085767	1	1	795	2	18463	ENSMMUG00000049130
GO:0046605	regulation of centrosome cycle	biological_process	0.085783	1	5	795	53	18463	ENSMMUG00000021096,ENSMMUG00000011528,ENSMMUG00000014756,ENSMMUG00000044817,ENSMMUG00000000001
GO:0017099	very-long-chain-acyl-CoA dehydrogenase activity	molecular_function	0.085875	1	1	795	2	18463	ENSMMUG00000006338
GO:1901881	positive regulation of protein depolymerization	biological_process	0.085904	1	2	795	10	18463	ENSMMUG00000002573,ENSMMUG00000013786
GO:0000139	Golgi membrane	cellular_component	0.085999	1	20	795	304	18463	ENSMMUG00000023165,ENSMMUG00000015911,ENSMMUG00000023291,ENSMMUG00000022967,ENSMMUG00000001563,ENSMMUG00000004020,ENSMMUG00000023406,ENSMMUG00000016192,ENSMMUG00000005432,ENSMMUG00000007731,ENSMMUG00000011505,ENSMMUG00000007362,ENSMMUG00000015203,ENSMMUG00000001725,ENSMMUG00000003005,ENSMMUG00000017202,ENSMMUG00000018800,ENSMMUG00000013242,ENSMMUG00000001347,ENSMMUG00000002093
GO:1902430	negative regulation of beta-amyloid formation	biological_process	0.086028	1	2	795	10	18463	ENSMMUG00000008245,ENSMMUG00000021516
GO:2000144	positive regulation of DNA-templated transcription, initiation	biological_process	0.086098	1	3	795	27	18463	ENSMMUG00000017188,ENSMMUG00000008639,ENSMMUG00000000033
GO:0006022	aminoglycan metabolic process	biological_process	0.086173	1	7	795	82	18463	ENSMMUG00000008742,ENSMMUG00000001563,ENSMMUG00000012743,ENSMMUG00000008709,ENSMMUG00000013242,ENSMMUG00000015850,ENSMMUG00000002124
GO:0000722	telomere maintenance via recombination	biological_process	0.08624	1	2	795	10	18463	ENSMMUG00000004579,ENSMMUG00000003130
GO:2000777	positive regulation of proteasomal ubiquitin-dependent protein catabolic process involved in cellular response to hypoxia	biological_process	0.086421	1	1	795	2	18463	ENSMMUG00000006582
GO:0051058	negative regulation of small GTPase mediated signal transduction	biological_process	0.086506	1	5	795	47	18463	ENSMMUG00000009198,ENSMMUG00000030384,ENSMMUG00000022536,ENSMMUG00000011332,ENSMMUG00000044817
GO:0006002	fructose 6-phosphate metabolic process	biological_process	0.086692	1	2	795	10	18463	ENSMMUG00000022536,ENSMMUG00000005227
GO:0010927	cellular component assembly involved in morphogenesis	biological_process	0.086785	1	14	795	188	18463	ENSMMUG00000011332,ENSMMUG00000003533,ENSMMUG00000000785,ENSMMUG00000012310,ENSMMUG00000023060,ENSMMUG00000013507,ENSMMUG00000001187,ENSMMUG00000010767,ENSMMUG00000046655,ENSMMUG00000005063,ENSMMUG00000018084,ENSMMUG00000012028,ENSMMUG00000000033,ENSMMUG00000002503
GO:0005488	binding	molecular_function	0.086934	1	554	795	11988	18463	ENSMMUG00000005666,ENSMMUG00000005063,ENSMMUG00000014603,ENSMMUG00000016838,ENSMMUG00000041916,ENSMMUG00000021328,ENSMMUG00000016709,ENSMMUG00000010067,ENSMMUG00000005129,ENSMMUG00000021837,ENSMMUG00000006559,ENSMMUG00000000785,ENSMMUG00000021716,ENSMMUG00000022010,ENSMMUG00000017711,ENSMMUG00000020724,ENSMMUG00000030915,ENSMMUG00000019924,ENSMMUG00000004080,ENSMMUG00000017480,ENSMMUG00000003749,…
GO:0090402	oncogene-induced cell senescence	biological_process	0.087051	1	1	795	2	18463	ENSMMUG00000019529
GO:0016539	intein-mediated protein splicing	biological_process	0.087071	1	1	795	2	18463	ENSMMUG00000000785
GO:0030908	protein splicing	biological_process	0.087071	1	1	795	2	18463	ENSMMUG00000000785
GO:0033179	proton-transporting V-type ATPase, V0 domain	cellular_component	0.087243	1	2	795	11	18463	ENSMMUG00000002273,ENSMMUG00000019096
GO:0001818	negative regulation of cytokine production	biological_process	0.087245	1	13	795	183	18463	ENSMMUG00000009198,ENSMMUG00000008742,ENSMMUG00000020393,ENSMMUG00000031106,ENSMMUG00000013875,ENSMMUG00000016463,ENSMMUG00000012069,ENSMMUG00000021655,ENSMMUG00000003533,ENSMMUG00000009674,ENSMMUG00000000426,ENSMMUG00000012486,ENSMMUG00000013538
GO:0010324	membrane invagination	biological_process	0.087251	1	6	795	82	18463	ENSMMUG00000015922,ENSMMUG00000049120,ENSMMUG00000048684,ENSMMUG00000010895,ENSMMUG00000006101,ENSMMUG00000008833
GO:0004536	deoxyribonuclease activity	molecular_function	0.087264	1	6	795	70	18463	ENSMMUG00000019209,ENSMMUG00000015463,ENSMMUG00000003130,ENSMMUG00000019529,ENSMMUG00000021525,ENSMMUG00000007669
GO:0019838	growth factor binding	molecular_function	0.087324	1	9	795	112	18463	ENSMMUG00000011557,ENSMMUG00000001348,ENSMMUG00000014603,ENSMMUG00000008827,ENSMMUG00000013765,ENSMMUG00000003062,ENSMMUG00000012305,ENSMMUG00000018940,ENSMMUG00000012069
GO:0061462	protein localization to lysosome	biological_process	0.087407	1	3	795	21	18463	ENSMMUG00000014723,ENSMMUG00000008833,ENSMMUG00000023674
GO:0097021	lymphocyte migration into lymphoid organs	biological_process	0.087489	1	1	795	2	18463	ENSMMUG00000015565
GO:0060348	bone development	biological_process	0.087614	1	13	795	179	18463	ENSMMUG00000003292,ENSMMUG00000013665,ENSMMUG00000012486,ENSMMUG00000015694,ENSMMUG00000004626,ENSMMUG00000021053,ENSMMUG00000016669,ENSMMUG00000003902,ENSMMUG00000000785,ENSMMUG00000008639,ENSMMUG00000007117,ENSMMUG00000000033,ENSMMUG00000002690
GO:0021782	glial cell development	biological_process	0.087836	1	6	795	66	18463	ENSMMUG00000021516,ENSMMUG00000008381,ENSMMUG00000002124,ENSMMUG00000010200,ENSMMUG00000017617,ENSMMUG00000001044
GO:0050767	regulation of neurogenesis	biological_process	0.087851	1	31	795	504	18463	ENSMMUG00000016223,ENSMMUG00000021447,ENSMMUG00000019564,ENSMMUG00000002433,ENSMMUG00000017617,ENSMMUG00000019016,ENSMMUG00000014334,ENSMMUG00000011332,ENSMMUG00000002680,ENSMMUG00000020415,ENSMMUG00000019605,ENSMMUG00000012094,ENSMMUG00000011211,ENSMMUG00000013788,ENSMMUG00000008639,ENSMMUG00000003783,ENSMMUG00000005063,ENSMMUG00000003062,ENSMMUG00000021059,ENSMMUG00000022198,ENSMMUG00000019072,…
GO:0048863	stem cell differentiation	biological_process	0.088064	1	16	795	229	18463	ENSMMUG00000012069,ENSMMUG00000021053,ENSMMUG00000020965,ENSMMUG00000014791,ENSMMUG00000004844,ENSMMUG00000008639,ENSMMUG00000046655,ENSMMUG00000037622,ENSMMUG00000015362,ENSMMUG00000014625,ENSMMUG00000009318,ENSMMUG00000000033,ENSMMUG00000022039,ENSMMUG00000015097,ENSMMUG00000004639,ENSMMUG00000010455
GO:0006165	nucleoside diphosphate phosphorylation	biological_process	0.088081	1	7	795	97	18463	ENSMMUG00000022536,ENSMMUG00000021765,ENSMMUG00000017100,ENSMMUG00000021877,ENSMMUG00000009916,ENSMMUG00000008639,ENSMMUG00000003078
GO:0042552	myelination	biological_process	0.088141	1	8	795	95	18463	ENSMMUG00000001044,ENSMMUG00000008381,ENSMMUG00000021516,ENSMMUG00000001348,ENSMMUG00000010200,ENSMMUG00000002124,ENSMMUG00000017617,ENSMMUG00000021447
GO:0045898	regulation of RNA polymerase II transcriptional preinitiation complex assembly	biological_process	0.088268	1	2	795	15	18463	ENSMMUG00000017188,ENSMMUG00000008639
GO:0032796	uropod organization	biological_process	0.088298	1	1	795	2	18463	ENSMMUG00000006101
GO:0010765	positive regulation of sodium ion transport	biological_process	0.088392	1	3	795	21	18463	ENSMMUG00000016893,ENSMMUG00000001044,ENSMMUG00000016616
GO:0045651	positive regulation of macrophage differentiation	biological_process	0.088443	1	2	795	11	18463	ENSMMUG00000002680,ENSMMUG00000020415
GO:0035803	egg coat formation	biological_process	0.08854	1	1	795	2	18463	ENSMMUG00000000785
GO:0048073	regulation of eye pigmentation	biological_process	0.088545	1	1	795	2	18463	ENSMMUG00000000785
GO:0016971	flavin-linked sulfhydryl oxidase activity	molecular_function	0.088705	1	1	795	2	18463	ENSMMUG00000044559
GO:0072194	kidney smooth muscle tissue development	biological_process	0.088945	1	1	795	2	18463	ENSMMUG00000037622
GO:0000910	cytokinesis	biological_process	0.088966	1	10	795	127	18463	ENSMMUG00000008423,ENSMMUG00000017134,ENSMMUG00000044817,ENSMMUG00000006582,ENSMMUG00000043189,ENSMMUG00000006101,ENSMMUG00000012681,ENSMMUG00000014408,ENSMMUG00000014334,ENSMMUG00000008245
GO:1902659	regulation of glucose mediated signaling pathway	biological_process	0.089039	1	1	795	2	18463	ENSMMUG00000022116
GO:1902661	positive regulation of glucose mediated signaling pathway	biological_process	0.089039	1	1	795	2	18463	ENSMMUG00000022116
GO:0036505	prosaposin receptor activity	molecular_function	0.089677	1	1	795	2	18463	ENSMMUG00000013788
GO:0097066	response to thyroid hormone	biological_process	0.089698	1	2	795	11	18463	ENSMMUG00000004844,ENSMMUG00000016464
GO:0060620	regulation of cholesterol import	biological_process	0.089717	1	1	795	3	18463	ENSMMUG00000021282
GO:2000909	regulation of sterol import	biological_process	0.089717	1	1	795	3	18463	ENSMMUG00000021282
GO:0035050	embryonic heart tube development	biological_process	0.089799	1	5	795	52	18463	ENSMMUG00000004396,ENSMMUG00000010455,ENSMMUG00000000785,ENSMMUG00000000033,ENSMMUG00000014791
GO:1903671	negative regulation of sprouting angiogenesis	biological_process	0.089855	1	3	795	21	18463	ENSMMUG00000011403,ENSMMUG00000018571,ENSMMUG00000014603
GO:0051040	regulation of calcium-independent cell-cell adhesion	biological_process	0.089883	1	1	795	2	18463	ENSMMUG00000000426
GO:0061713	anterior neural tube closure	biological_process	0.089916	1	1	795	2	18463	ENSMMUG00000010455
GO:1902305	regulation of sodium ion transmembrane transport	biological_process	0.090014	1	4	795	36	18463	ENSMMUG00000037622,ENSMMUG00000016893,ENSMMUG00000001250,ENSMMUG00000016616
GO:0050792	regulation of viral process	biological_process	0.090092	1	11	795	152	18463	ENSMMUG00000007669,ENSMMUG00000019016,ENSMMUG00000013257,ENSMMUG00000021055,ENSMMUG00000004393,ENSMMUG00000004844,ENSMMUG00000006441,ENSMMUG00000009151,ENSMMUG00000001819,ENSMMUG00000015097,ENSMMUG00000013202
GO:0015862	uridine transport	biological_process	0.090191	1	1	795	2	18463	ENSMMUG00000022685
GO:0001931	uropod	cellular_component	0.090208	1	2	795	10	18463	ENSMMUG00000006101,ENSMMUG00000012523
GO:0031254	cell trailing edge	cellular_component	0.090208	1	2	795	10	18463	ENSMMUG00000006101,ENSMMUG00000012523
GO:2000651	positive regulation of sodium ion transmembrane transporter activity	biological_process	0.090341	1	2	795	10	18463	ENSMMUG00000016616,ENSMMUG00000016893
GO:0043523	regulation of neuron apoptotic process	biological_process	0.090401	1	9	795	114	18463	ENSMMUG00000022913,ENSMMUG00000001661,ENSMMUG00000008639,ENSMMUG00000020780,ENSMMUG00000006613,ENSMMUG00000013414,ENSMMUG00000001197,ENSMMUG00000017617,ENSMMUG00000023751
GO:0016278	lysine N-methyltransferase activity	molecular_function	0.090412	1	5	795	51	18463	ENSMMUG00000010107,ENSMMUG00000031160,ENSMMUG00000014159,ENSMMUG00000015718,ENSMMUG00000009051
GO:0016279	protein-lysine N-methyltransferase activity	molecular_function	0.090412	1	5	795	51	18463	ENSMMUG00000009051,ENSMMUG00000015718,ENSMMUG00000031160,ENSMMUG00000010107,ENSMMUG00000014159
GO:0072183	negative regulation of nephron tubule epithelial cell differentiation	biological_process	0.090416	1	1	795	2	18463	ENSMMUG00000037622
GO:0043276	anoikis	biological_process	0.090603	1	3	795	22	18463	ENSMMUG00000023550,ENSMMUG00000002808,ENSMMUG00000022198
GO:1900273	positive regulation of long-term synaptic potentiation	biological_process	0.090648	1	2	795	10	18463	ENSMMUG00000021055,ENSMMUG00000006421
GO:0051351	positive regulation of ligase activity	biological_process	0.091043	1	3	795	24	18463	ENSMMUG00000018994,ENSMMUG00000008245,ENSMMUG00000019870
GO:0002153	steroid receptor RNA activator RNA binding	molecular_function	0.091181	1	1	795	2	18463	ENSMMUG00000031463
GO:0042461	photoreceptor cell development	biological_process	0.091222	1	4	795	36	18463	ENSMMUG00000023582,ENSMMUG00000007361,ENSMMUG00000022888,ENSMMUG00000018340
GO:0097049	motor neuron apoptotic process	biological_process	0.091259	1	1	795	2	18463	ENSMMUG00000006613
GO:0046939	nucleotide phosphorylation	biological_process	0.09168	1	7	795	98	18463	ENSMMUG00000003078,ENSMMUG00000009916,ENSMMUG00000008639,ENSMMUG00000017100,ENSMMUG00000021877,ENSMMUG00000022536,ENSMMUG00000021765
GO:0060134	prepulse inhibition	biological_process	0.091845	1	2	795	10	18463	ENSMMUG00000014334,ENSMMUG00000001661
GO:0050770	regulation of axonogenesis	biological_process	0.091991	1	10	795	125	18463	ENSMMUG00000005063,ENSMMUG00000001661,ENSMMUG00000022198,ENSMMUG00000021059,ENSMMUG00000003062,ENSMMUG00000000033,ENSMMUG00000011332,ENSMMUG00000019564,ENSMMUG00000011211,ENSMMUG00000039515
GO:0072687	meiotic spindle	cellular_component	0.091995	1	2	795	11	18463	ENSMMUG00000018084,ENSMMUG00000001187
GO:0070317	negative regulation of G0 to G1 transition	biological_process	0.092185	1	1	795	2	18463	ENSMMUG00000004639
GO:0050930	induction of positive chemotaxis	biological_process	0.092316	1	2	795	11	18463	ENSMMUG00000002909,ENSMMUG00000015565
GO:0015630	microtubule cytoskeleton	cellular_component	0.092449	1	54	795	930	18463	ENSMMUG00000018084,ENSMMUG00000023406,ENSMMUG00000008837,ENSMMUG00000011209,ENSMMUG00000031357,ENSMMUG00000009151,ENSMMUG00000006582,ENSMMUG00000031207,ENSMMUG00000002503,ENSMMUG00000012681,ENSMMUG00000017480,ENSMMUG00000014756,ENSMMUG00000022967,ENSMMUG00000039515,ENSMMUG00000013651,ENSMMUG00000041799,ENSMMUG00000044817,ENSMMUG00000001187,ENSMMUG00000023550,ENSMMUG00000011332,ENSMMUG00000019564,…
GO:0021514	ventral spinal cord interneuron differentiation	biological_process	0.092604	1	2	795	12	18463	ENSMMUG00000004396,ENSMMUG00000020375
GO:0048661	positive regulation of smooth muscle cell proliferation	biological_process	0.092798	1	3	795	24	18463	ENSMMUG00000001044,ENSMMUG00000011557,ENSMMUG00000009674
GO:0005874	microtubule	cellular_component	0.092892	1	16	795	235	18463	ENSMMUG00000019564,ENSMMUG00000005921,ENSMMUG00000011128,ENSMMUG00000021159,ENSMMUG00000041799,ENSMMUG00000019209,ENSMMUG00000013651,ENSMMUG00000039515,ENSMMUG00000018726,ENSMMUG00000015696,ENSMMUG00000020975,ENSMMUG00000012681,ENSMMUG00000010200,ENSMMUG00000003053,ENSMMUG00000008837,ENSMMUG00000023406
GO:0043970	histone H3-K9 acetylation	biological_process	0.093039	1	2	795	11	18463	ENSMMUG00000022116,ENSMMUG00000005005
GO:0032509	endosome transport via multivesicular body sorting pathway	biological_process	0.093115	1	3	795	25	18463	ENSMMUG00000002149,ENSMMUG00000015019,ENSMMUG00000016709
GO:0043565	sequence-specific DNA binding	molecular_function	0.093337	1	51	795	944	18463	ENSMMUG00000044679,ENSMMUG00000011604,ENSMMUG00000001568,ENSMMUG00000022116,ENSMMUG00000012486,ENSMMUG00000016223,ENSMMUG00000007480,ENSMMUG00000019529,ENSMMUG00000004341,ENSMMUG00000014599,ENSMMUG00000039065,ENSMMUG00000002690,ENSMMUG00000003533,ENSMMUG00000022039,ENSMMUG00000016464,ENSMMUG00000012764,ENSMMUG00000004765,ENSMMUG00000046368,ENSMMUG00000005129,ENSMMUG00000009050,ENSMMUG00000019924,…
GO:0005875	microtubule associated complex	cellular_component	0.093772	1	10	795	127	18463	ENSMMUG00000008837,ENSMMUG00000041799,ENSMMUG00000018726,ENSMMUG00000015696,ENSMMUG00000000779,ENSMMUG00000005921,ENSMMUG00000020975,ENSMMUG00000039515,ENSMMUG00000009732,ENSMMUG00000013651
GO:0090398	cellular senescence	biological_process	0.094003	1	5	795	51	18463	ENSMMUG00000000033,ENSMMUG00000009198,ENSMMUG00000008639,ENSMMUG00000019632,ENSMMUG00000019529
GO:0031779	melanocortin receptor binding	molecular_function	0.094152	1	1	795	2	18463	ENSMMUG00000016463
GO:0031781	type 3 melanocortin receptor binding	molecular_function	0.094152	1	1	795	2	18463	ENSMMUG00000016463
GO:0031782	type 4 melanocortin receptor binding	molecular_function	0.094152	1	1	795	2	18463	ENSMMUG00000016463
GO:0070996	type 1 melanocortin receptor binding	molecular_function	0.094152	1	1	795	2	18463	ENSMMUG00000016463
GO:2000852	regulation of corticosterone secretion	biological_process	0.094152	1	1	795	2	18463	ENSMMUG00000016463
GO:2000117	negative regulation of cysteine-type endopeptidase activity	biological_process	0.094376	1	6	795	70	18463	ENSMMUG00000001044,ENSMMUG00000012310,ENSMMUG00000008692,ENSMMUG00000008338,ENSMMUG00000022116,ENSMMUG00000000751
GO:0045111	intermediate filament cytoskeleton	cellular_component	0.09474	1	11	795	187	18463	ENSMMUG00000012764,ENSMMUG00000002468,ENSMMUG00000018216,ENSMMUG00000014400,ENSMMUG00000014984,ENSMMUG00000010165,ENSMMUG00000009893,ENSMMUG00000002163,ENSMMUG00000014399,ENSMMUG00000011069,ENSMMUG00000013665
GO:0043234	protein complex	cellular_component	0.094758	1	199	795	4137	18463	ENSMMUG00000023291,ENSMMUG00000039515,ENSMMUG00000021514,ENSMMUG00000008299,ENSMMUG00000015362,ENSMMUG00000006089,ENSMMUG00000007504,ENSMMUG00000002468,ENSMMUG00000014984,ENSMMUG00000004586,ENSMMUG00000011528,ENSMMUG00000009832,ENSMMUG00000010715,ENSMMUG00000010890,ENSMMUG00000006832,ENSMMUG00000017475,ENSMMUG00000007117,ENSMMUG00000041101,ENSMMUG00000023161,ENSMMUG00000009051,ENSMMUG00000013507,…
GO:0048246	macrophage chemotaxis	biological_process	0.094878	1	3	795	23	18463	ENSMMUG00000002680,ENSMMUG00000005232,ENSMMUG00000009278
GO:0034377	plasma lipoprotein particle assembly	biological_process	0.094915	1	2	795	13	18463	ENSMMUG00000023418,ENSMMUG00000015303
GO:0060266	negative regulation of respiratory burst involved in inflammatory response	biological_process	0.095039	1	1	795	2	18463	ENSMMUG00000023751
GO:0060268	negative regulation of respiratory burst	biological_process	0.095039	1	1	795	2	18463	ENSMMUG00000023751
GO:0090182	regulation of secretion of lysosomal enzymes	biological_process	0.095139	1	1	795	2	18463	ENSMMUG00000023418
GO:0090107	regulation of high-density lipoprotein particle assembly	biological_process	0.095139	1	1	795	2	18463	ENSMMUG00000023418
GO:0090108	positive regulation of high-density lipoprotein particle assembly	biological_process	0.095139	1	1	795	2	18463	ENSMMUG00000023418
GO:0019205	nucleobase-containing compound kinase activity	molecular_function	0.095255	1	4	795	39	18463	ENSMMUG00000003078,ENSMMUG00000009916,ENSMMUG00000003130,ENSMMUG00000021867
GO:2001065	mannan binding	molecular_function	0.095348	1	1	795	2	18463	ENSMMUG00000014403
GO:0019538	protein metabolic process	biological_process	0.095572	1	244	795	5280	18463	ENSMMUG00000016085,ENSMMUG00000001405,ENSMMUG00000004396,ENSMMUG00000000785,ENSMMUG00000021716,ENSMMUG00000021655,ENSMMUG00000003053,ENSMMUG00000021837,ENSMMUG00000001819,ENSMMUG00000001982,ENSMMUG00000001250,ENSMMUG00000032238,ENSMMUG00000008699,ENSMMUG00000013414,ENSMMUG00000007948,ENSMMUG00000002948,ENSMMUG00000008692,ENSMMUG00000010067,ENSMMUG00000012486,ENSMMUG00000014599,ENSMMUG00000000426,…
GO:0010646	regulation of cell communication	biological_process	0.095628	1	126	795	2400	18463	ENSMMUG00000048344,ENSMMUG00000013788,ENSMMUG00000016323,ENSMMUG00000003062,ENSMMUG00000031106,ENSMMUG00000016893,ENSMMUG00000005553,ENSMMUG00000014723,ENSMMUG00000013665,ENSMMUG00000017000,ENSMMUG00000048207,ENSMMUG00000002680,ENSMMUG00000014334,ENSMMUG00000008833,ENSMMUG00000019605,ENSMMUG00000042809,ENSMMUG00000003005,ENSMMUG00000016463,ENSMMUG00000012310,ENSMMUG00000013599,ENSMMUG00000010455,…
GO:0006509	membrane protein ectodomain proteolysis	biological_process	0.095708	1	4	795	38	18463	ENSMMUG00000006101,ENSMMUG00000001250,ENSMMUG00000017381,ENSMMUG00000021447
GO:0031503	protein complex localization	biological_process	0.096168	1	3	795	23	18463	ENSMMUG00000008623,ENSMMUG00000008837,ENSMMUG00000018879
GO:0006612	protein targeting to membrane	biological_process	0.096168	1	7	795	88	18463	ENSMMUG00000001348,ENSMMUG00000015019,ENSMMUG00000001795,ENSMMUG00000005502,ENSMMUG00000013718,ENSMMUG00000013955,ENSMMUG00000008878
GO:0032881	regulation of polysaccharide metabolic process	biological_process	0.09649	1	3	795	23	18463	ENSMMUG00000016463,ENSMMUG00000001044,ENSMMUG00000014151
GO:0055107	Golgi to secretory granule transport	biological_process	0.096494	1	1	795	2	18463	ENSMMUG00000011209
GO:0005520	insulin-like growth factor binding	molecular_function	0.096614	1	3	795	24	18463	ENSMMUG00000018940,ENSMMUG00000012305,ENSMMUG00000013765
GO:0014873	response to muscle activity involved in regulation of muscle adaptation	biological_process	0.096651	1	1	795	2	18463	ENSMMUG00000021877
GO:0060271	cilium morphogenesis	biological_process	0.096783	1	17	795	240	18463	ENSMMUG00000000138,ENSMMUG00000003533,ENSMMUG00000018726,ENSMMUG00000002503,ENSMMUG00000008416,ENSMMUG00000012028,ENSMMUG00000004539,ENSMMUG00000018084,ENSMMUG00000023060,ENSMMUG00000022373,ENSMMUG00000012094,ENSMMUG00000021096,ENSMMUG00000000779,ENSMMUG00000011332,ENSMMUG00000015922,ENSMMUG00000005063,ENSMMUG00000001187
GO:0031532	actin cytoskeleton reorganization	biological_process	0.096899	1	7	795	79	18463	ENSMMUG00000006101,ENSMMUG00000002630,ENSMMUG00000011211,ENSMMUG00000005047,ENSMMUG00000031214,ENSMMUG00000015628,ENSMMUG00000013943
GO:0031985	Golgi cisterna	cellular_component	0.097038	1	5	795	54	18463	ENSMMUG00000022967,ENSMMUG00000011505,ENSMMUG00000013242,ENSMMUG00000004020,ENSMMUG00000023406
GO:0007272	ensheathment of neurons	biological_process	0.097243	1	8	795	97	18463	ENSMMUG00000001044,ENSMMUG00000002124,ENSMMUG00000010200,ENSMMUG00000001348,ENSMMUG00000021516,ENSMMUG00000008381,ENSMMUG00000021447,ENSMMUG00000017617
GO:0008366	axon ensheathment	biological_process	0.097243	1	8	795	97	18463	ENSMMUG00000001044,ENSMMUG00000008381,ENSMMUG00000001348,ENSMMUG00000021516,ENSMMUG00000010200,ENSMMUG00000002124,ENSMMUG00000021447,ENSMMUG00000017617
GO:0042787	protein ubiquitination involved in ubiquitin-dependent protein catabolic process	biological_process	0.097264	1	3	795	23	18463	ENSMMUG00000004396,ENSMMUG00000021516,ENSMMUG00000008623
GO:2000058	regulation of protein ubiquitination involved in ubiquitin-dependent protein catabolic process	biological_process	0.097264	1	3	795	23	18463	ENSMMUG00000004396,ENSMMUG00000021516,ENSMMUG00000008623
GO:0004335	galactokinase activity	molecular_function	0.097295	1	1	795	2	18463	ENSMMUG00000021765
GO:0006059	hexitol metabolic process	biological_process	0.097295	1	1	795	2	18463	ENSMMUG00000021765
GO:0061622	glycolytic process through glucose-1-phosphate	biological_process	0.097295	1	1	795	2	18463	ENSMMUG00000021765
GO:0006959	humoral immune response	biological_process	0.097297	1	9	795	150	18463	ENSMMUG00000005232,ENSMMUG00000048684,ENSMMUG00000004690,ENSMMUG00000009674,ENSMMUG00000003533,ENSMMUG00000043492,ENSMMUG00000049120,ENSMMUG00000014403,ENSMMUG00000008742
GO:0033122	negative regulation of purine nucleotide catabolic process	biological_process	0.097392	1	1	795	2	18463	ENSMMUG00000008639
GO:1902689	negative regulation of NAD metabolic process	biological_process	0.097392	1	1	795	2	18463	ENSMMUG00000008639
GO:1904024	negative regulation of glucose catabolic process to lactate via pyruvate	biological_process	0.097392	1	1	795	2	18463	ENSMMUG00000008639
GO:0072700	response to bismuth	biological_process	0.097392	1	1	795	2	18463	ENSMMUG00000008639
GO:0072717	cellular response to actinomycin D	biological_process	0.097392	1	1	795	2	18463	ENSMMUG00000008639
GO:0035033	histone deacetylase regulator activity	molecular_function	0.097392	1	1	795	2	18463	ENSMMUG00000008639
GO:0072363	regulation of glycolytic process by positive regulation of transcription from RNA polymerase II promoter	biological_process	0.097392	1	1	795	2	18463	ENSMMUG00000008639
GO:0030424	axon	cellular_component	0.09766	1	20	795	300	18463	ENSMMUG00000001427,ENSMMUG00000006931,ENSMMUG00000021578,ENSMMUG00000003236,ENSMMUG00000021059,ENSMMUG00000017617,ENSMMUG00000014334,ENSMMUG00000014408,ENSMMUG00000000617,ENSMMUG00000031357,ENSMMUG00000004639,ENSMMUG00000003379,ENSMMUG00000012305,ENSMMUG00000006613,ENSMMUG00000017936,ENSMMUG00000006923,ENSMMUG00000007479,ENSMMUG00000011009,ENSMMUG00000039515,ENSMMUG00000021576
GO:0070831	basement membrane assembly	biological_process	0.09771	1	2	795	11	18463	ENSMMUG00000000521,ENSMMUG00000046655
GO:0097344	Rix1 complex	cellular_component	0.097768	1	1	795	2	18463	ENSMMUG00000002638
GO:0006021	inositol biosynthetic process	biological_process	0.097784	1	1	795	3	18463	ENSMMUG00000021183
GO:0051728	cell cycle switching, mitotic to meiotic cell cycle	biological_process	0.097857	1	1	795	2	18463	ENSMMUG00000012585
GO:0051729	germline cell cycle switching, mitotic to meiotic cell cycle	biological_process	0.097857	1	1	795	2	18463	ENSMMUG00000012585
GO:0060184	cell cycle switching	biological_process	0.097857	1	1	795	2	18463	ENSMMUG00000012585
GO:0008160	protein tyrosine phosphatase activator activity	molecular_function	0.097878	1	1	795	2	18463	ENSMMUG00000002515
GO:0021586	pons maturation	biological_process	0.097889	1	1	795	3	18463	ENSMMUG00000001661
GO:0070727	cellular macromolecule localization	biological_process	0.098071	1	72	795	1308	18463	ENSMMUG00000000169,ENSMMUG00000005432,ENSMMUG00000008245,ENSMMUG00000004396,ENSMMUG00000003236,ENSMMUG00000022888,ENSMMUG00000007293,ENSMMUG00000014166,ENSMMUG00000018879,ENSMMUG00000001853,ENSMMUG00000016593,ENSMMUG00000001348,ENSMMUG00000014603,ENSMMUG00000008623,ENSMMUG00000021055,ENSMMUG00000012094,ENSMMUG00000022116,ENSMMUG00000001589,ENSMMUG00000014026,ENSMMUG00000018340,ENSMMUG00000001795,…
GO:0007621	negative regulation of female receptivity	biological_process	0.098119	1	1	795	2	18463	ENSMMUG00000001405
GO:0048520	positive regulation of behavior	biological_process	0.098153	1	8	795	103	18463	ENSMMUG00000002680,ENSMMUG00000048207,ENSMMUG00000005232,ENSMMUG00000015565,ENSMMUG00000002909,ENSMMUG00000009278,ENSMMUG00000043227,ENSMMUG00000008692
GO:1903436	regulation of mitotic cytokinetic process	biological_process	0.098168	1	1	795	2	18463	ENSMMUG00000044817
GO:1903438	positive regulation of mitotic cytokinetic process	biological_process	0.098168	1	1	795	2	18463	ENSMMUG00000044817
GO:1903490	positive regulation of mitotic cytokinesis	biological_process	0.098168	1	1	795	2	18463	ENSMMUG00000044817
GO:0004918	interleukin-8 receptor activity	molecular_function	0.098257	1	1	795	2	18463	ENSMMUG00000013400
GO:0038112	interleukin-8-mediated signaling pathway	biological_process	0.098257	1	1	795	2	18463	ENSMMUG00000013400
GO:0001847	opsonin receptor activity	molecular_function	0.098416	1	1	795	2	18463	ENSMMUG00000009278
GO:0004878	complement component C5a receptor activity	molecular_function	0.098416	1	1	795	2	18463	ENSMMUG00000009278
GO:0038178	complement component C5a signaling pathway	biological_process	0.098416	1	1	795	2	18463	ENSMMUG00000009278
GO:1904204	regulation of skeletal muscle hypertrophy	biological_process	0.098481	1	1	795	2	18463	ENSMMUG00000017202
GO:0048385	regulation of retinoic acid receptor signaling pathway	biological_process	0.098609	1	2	795	11	18463	ENSMMUG00000007117,ENSMMUG00000014625
GO:0042339	keratan sulfate metabolic process	biological_process	0.098683	1	1	795	3	18463	ENSMMUG00000001563
GO:0034109	homotypic cell-cell adhesion	biological_process	0.098734	1	24	795	389	18463	ENSMMUG00000000785,ENSMMUG00000018473,ENSMMUG00000003533,ENSMMUG00000000033,ENSMMUG00000014756,ENSMMUG00000016464,ENSMMUG00000013202,ENSMMUG00000009198,ENSMMUG00000008692,ENSMMUG00000016329,ENSMMUG00000037684,ENSMMUG00000021447,ENSMMUG00000016869,ENSMMUG00000012486,ENSMMUG00000020965,ENSMMUG00000006268,ENSMMUG00000015661,ENSMMUG00000006101,ENSMMUG00000022198,ENSMMUG00000018940,ENSMMUG00000008639,…
GO:0004794	L-threonine ammonia-lyase activity	molecular_function	0.098911	1	1	795	2	18463	ENSMMUG00000020665
GO:0042866	pyruvate biosynthetic process	biological_process	0.098911	1	1	795	2	18463	ENSMMUG00000017518
GO:0001895	retina homeostasis	biological_process	0.099306	1	4	795	36	18463	ENSMMUG00000022888,ENSMMUG00000018340,ENSMMUG00000031977,ENSMMUG00000023582
GO:0065004	protein-DNA complex assembly	biological_process	0.099315	1	11	795	189	18463	ENSMMUG00000022116,ENSMMUG00000010890,ENSMMUG00000039985,ENSMMUG00000019924,ENSMMUG00000004579,ENSMMUG00000007948,ENSMMUG00000032238,ENSMMUG00000008639,ENSMMUG00000017188,ENSMMUG00000008569,ENSMMUG00000001791
GO:0090615	mitochondrial mRNA processing	biological_process	0.099579	1	1	795	2	18463	ENSMMUG00000010823
GO:0001641	group II metabotropic glutamate receptor activity	molecular_function	0.099584	1	1	795	2	18463	ENSMMUG00000012005
GO:1903892	negative regulation of ATF6-mediated unfolded protein response	biological_process	0.099681	1	1	795	2	18463	ENSMMUG00000013414
GO:0035189	Rb-E2F complex	cellular_component	0.099735	1	1	795	2	18463	ENSMMUG00000023550
GO:0008428	ribonuclease inhibitor activity	molecular_function	0.099773	1	1	795	2	18463	ENSMMUG00000010783
GO:0015386	potassium:proton antiporter activity	molecular_function	0.099972	1	2	795	11	18463	ENSMMUG00000003789,ENSMMUG00000016893
GO:0007602	phototransduction	biological_process	0.10013	1	3	795	23	18463	ENSMMUG00000018340,ENSMMUG00000000872,ENSMMUG00000017292
GO:2000382	positive regulation of mesoderm development	biological_process	0.10014	1	1	795	3	18463	ENSMMUG00000005129
GO:0004549	tRNA-specific ribonuclease activity	molecular_function	0.10019	1	2	795	13	18463	ENSMMUG00000008581,ENSMMUG00000007195
GO:0045171	intercellular bridge	cellular_component	0.10032	1	5	795	52	18463	ENSMMUG00000019630,ENSMMUG00000000715,ENSMMUG00000003053,ENSMMUG00000006923,ENSMMUG00000021096
GO:0045059	positive thymic T cell selection	biological_process	0.10039	1	2	795	11	18463	ENSMMUG00000000033,ENSMMUG00000022198
GO:0000320	re-entry into mitotic cell cycle	biological_process	0.10041	1	1	795	2	18463	ENSMMUG00000000001
GO:0086092	regulation of the force of heart contraction by cardiac conduction	biological_process	0.10042	1	1	795	2	18463	ENSMMUG00000016893
GO:0051241	negative regulation of multicellular organismal process	biological_process	0.10085	1	44	795	774	18463	ENSMMUG00000000033,ENSMMUG00000020393,ENSMMUG00000011403,ENSMMUG00000009198,ENSMMUG00000015097,ENSMMUG00000037622,ENSMMUG00000008338,ENSMMUG00000023751,ENSMMUG00000016616,ENSMMUG00000022198,ENSMMUG00000004844,ENSMMUG00000008639,ENSMMUG00000018571,ENSMMUG00000003783,ENSMMUG00000015925,ENSMMUG00000011910,ENSMMUG00000012069,ENSMMUG00000013538,ENSMMUG00000021447,ENSMMUG00000017617,ENSMMUG00000009674,…
GO:0035515	oxidative RNA demethylase activity	molecular_function	0.10095	1	1	795	2	18463	ENSMMUG00000020583
GO:0003253	cardiac neural crest cell migration involved in outflow tract morphogenesis	biological_process	0.10095	1	1	795	3	18463	ENSMMUG00000010455
GO:0030868	smooth endoplasmic reticulum membrane	cellular_component	0.10108	1	1	795	2	18463	ENSMMUG00000006027
GO:0097425	smooth endoplasmic reticulum part	cellular_component	0.10108	1	1	795	2	18463	ENSMMUG00000006027
GO:0050816	phosphothreonine binding	molecular_function	0.1011	1	1	795	2	18463	ENSMMUG00000008245
GO:0048294	negative regulation of isotype switching to IgE isotypes	biological_process	0.10113	1	1	795	2	18463	ENSMMUG00000009198
GO:0005174	CD40 receptor binding	molecular_function	0.10119	1	1	795	2	18463	ENSMMUG00000011527
GO:0044393	microspike	cellular_component	0.10119	1	1	795	2	18463	ENSMMUG00000004282
GO:0004657	proline dehydrogenase activity	molecular_function	0.10126	1	1	795	2	18463	ENSMMUG00000041787
GO:0044753	amphisome	cellular_component	0.10128	1	1	795	2	18463	ENSMMUG00000021055
GO:0035097	histone methyltransferase complex	cellular_component	0.10128	1	7	795	83	18463	ENSMMUG00000031160,ENSMMUG00000010715,ENSMMUG00000015362,ENSMMUG00000014159,ENSMMUG00000004341,ENSMMUG00000015718,ENSMMUG00000009051
GO:0002414	immunoglobulin transcytosis in epithelial cells	biological_process	0.10132	1	1	795	2	18463	ENSMMUG00000012094
GO:0002415	immunoglobulin transcytosis in epithelial cells mediated by polymeric immunoglobulin receptor	biological_process	0.10132	1	1	795	2	18463	ENSMMUG00000012094
GO:0010360	negative regulation of anion channel activity	biological_process	0.10132	1	1	795	2	18463	ENSMMUG00000013955
GO:0014732	skeletal muscle atrophy	biological_process	0.10132	1	1	795	2	18463	ENSMMUG00000012310
GO:1990682	CSF1-CSF1R complex	cellular_component	0.10133	1	1	795	2	18463	ENSMMUG00000002680
GO:1902226	regulation of macrophage colony-stimulating factor signaling pathway	biological_process	0.10133	1	1	795	2	18463	ENSMMUG00000002680
GO:0004828	serine-tRNA ligase activity	molecular_function	0.10133	1	1	795	2	18463	ENSMMUG00000021837
GO:0006434	seryl-tRNA aminoacylation	biological_process	0.10133	1	1	795	2	18463	ENSMMUG00000021837
GO:0034414	tRNA 3'-trailer cleavage, endonucleolytic	biological_process	0.10133	1	1	795	2	18463	ENSMMUG00000003127
GO:1902988	neurofibrillary tangle assembly	biological_process	0.10134	1	1	795	2	18463	ENSMMUG00000021516
GO:1902996	regulation of neurofibrillary tangle assembly	biological_process	0.10134	1	1	795	2	18463	ENSMMUG00000021516
GO:0030974	thiamine pyrophosphate transport	biological_process	0.10134	1	1	795	2	18463	ENSMMUG00000018031
GO:0043972	histone H3-K23 acetylation	biological_process	0.10135	1	1	795	2	18463	ENSMMUG00000006116
GO:0043994	histone acetyltransferase activity (H3-K23 specific)	molecular_function	0.10135	1	1	795	2	18463	ENSMMUG00000006116
GO:0035811	negative regulation of urine volume	biological_process	0.10135	1	1	795	2	18463	ENSMMUG00000017100
GO:0042272	nuclear RNA export factor complex	cellular_component	0.10135	1	1	795	2	18463	ENSMMUG00000020724
GO:1903905	positive regulation of establishment of T cell polarity	biological_process	0.10135	1	1	795	2	18463	ENSMMUG00000012523
GO:0070106	interleukin-27-mediated signaling pathway	biological_process	0.10135	1	1	795	2	18463	ENSMMUG00000013538
GO:0017064	fatty acid amide hydrolase activity	molecular_function	0.10135	1	1	795	2	18463	ENSMMUG00000002714
GO:0060368	regulation of Fc receptor mediated stimulatory signaling pathway	biological_process	0.10135	1	1	795	2	18463	ENSMMUG00000015267
GO:0035749	myelin sheath adaxonal region	cellular_component	0.10135	1	1	795	2	18463	ENSMMUG00000017617
GO:0031753	endothelial differentiation G-protein coupled receptor binding	molecular_function	0.10135	1	1	795	2	18463	ENSMMUG00000015925
GO:0031755	Edg-2 lysophosphatidic acid receptor binding	molecular_function	0.10135	1	1	795	2	18463	ENSMMUG00000015925
GO:0033565	ESCRT-0 complex	cellular_component	0.10135	1	1	795	2	18463	ENSMMUG00000008833
GO:0046416	D-amino acid metabolic process	biological_process	0.10135	1	1	795	2	18463	ENSMMUG00000017518
GO:0070178	D-serine metabolic process	biological_process	0.10135	1	1	795	2	18463	ENSMMUG00000017518
GO:1904048	regulation of spontaneous neurotransmitter secretion	biological_process	0.10135	1	1	795	2	18463	ENSMMUG00000003236
GO:0043202	lysosomal lumen	cellular_component	0.10135	1	1	795	2	18463	ENSMMUG00000011557
GO:0005017	platelet-derived growth factor-activated receptor activity	molecular_function	0.10135	1	1	795	2	18463	ENSMMUG00000011557
GO:0038086	VEGF-activated platelet-derived growth factor receptor signaling pathway	biological_process	0.10135	1	1	795	2	18463	ENSMMUG00000011557
GO:0038091	positive regulation of cell proliferation by VEGF-activated platelet derived growth factor receptor signaling pathway	biological_process	0.10135	1	1	795	2	18463	ENSMMUG00000011557
GO:0044467	glial cell-derived neurotrophic factor secretion	biological_process	0.10135	1	1	795	2	18463	ENSMMUG00000014334
GO:1900166	regulation of glial cell-derived neurotrophic factor secretion	biological_process	0.10135	1	1	795	2	18463	ENSMMUG00000014334
GO:1900168	positive regulation of glial cell-derived neurotrophic factor secretion	biological_process	0.10135	1	1	795	2	18463	ENSMMUG00000014334
GO:1902162	regulation of DNA damage response, signal transduction by p53 class mediator resulting in transcription of p21 class mediator	biological_process	0.10135	1	1	795	2	18463	ENSMMUG00000016669
GO:1902164	positive regulation of DNA damage response, signal transduction by p53 class mediator resulting in transcription of p21 class mediator	biological_process	0.10135	1	1	795	2	18463	ENSMMUG00000016669
GO:0010609	mRNA localization resulting in posttranscriptional regulation of gene expression	biological_process	0.10135	1	1	795	2	18463	ENSMMUG00000016669
GO:0071149	TEAD-2-YAP complex	cellular_component	0.10135	1	1	795	2	18463	ENSMMUG00000014791
GO:0030226	apolipoprotein receptor activity	molecular_function	0.10135	1	1	795	2	18463	ENSMMUG00000015303
GO:0034188	apolipoprotein A-I receptor activity	molecular_function	0.10135	1	1	795	2	18463	ENSMMUG00000015303
GO:0090556	phosphatidylserine-translocating ATPase activity	molecular_function	0.10135	1	1	795	2	18463	ENSMMUG00000015303
GO:0060179	male mating behavior	biological_process	0.10135	1	1	795	2	18463	ENSMMUG00000001661
GO:1903279	regulation of calcium:sodium antiporter activity	biological_process	0.10135	1	1	795	2	18463	ENSMMUG00000016893
GO:1903281	positive regulation of calcium:sodium antiporter activity	biological_process	0.10135	1	1	795	2	18463	ENSMMUG00000016893
GO:0031085	BLOC-3 complex	cellular_component	0.10135	1	1	795	2	18463	ENSMMUG00000020604
GO:1904106	protein localization to microvillus	biological_process	0.10135	1	1	795	2	18463	ENSMMUG00000023582
GO:0036509	trimming of terminal mannose on B branch	biological_process	0.10135	1	1	795	2	18463	ENSMMUG00000008036
GO:0070343	white fat cell proliferation	biological_process	0.10135	1	1	795	2	18463	ENSMMUG00000020583
GO:0070350	regulation of white fat cell proliferation	biological_process	0.10135	1	1	795	2	18463	ENSMMUG00000020583
GO:0044323	retinoic acid-responsive element binding	molecular_function	0.10135	1	1	795	2	18463	ENSMMUG00000012486
GO:0045218	zonula adherens maintenance	biological_process	0.10135	1	1	795	2	18463	ENSMMUG00000015696
GO:0001002	RNA polymerase III type 1 promoter sequence-specific DNA binding	molecular_function	0.10135	1	1	795	2	18463	ENSMMUG00000008254
GO:0001003	RNA polymerase III type 2 promoter sequence-specific DNA binding	molecular_function	0.10135	1	1	795	2	18463	ENSMMUG00000008254
GO:0045204	MAPK export from nucleus	biological_process	0.10135	1	1	795	2	18463	ENSMMUG00000009603
GO:0008355	olfactory learning	biological_process	0.10135	1	1	795	2	18463	ENSMMUG00000001661
GO:1900673	olefin metabolic process	biological_process	0.10135	1	1	795	2	18463	ENSMMUG00000001661
GO:0002121	inter-male aggressive behavior	biological_process	0.10135	1	1	795	2	18463	ENSMMUG00000006931
GO:0004991	parathyroid hormone receptor activity	molecular_function	0.10135	1	1	795	2	18463	ENSMMUG00000014742
GO:0070991	medium-chain-acyl-CoA dehydrogenase activity	molecular_function	0.10135	1	1	795	2	18463	ENSMMUG00000006338
GO:0036501	UFD1-NPL4 complex	cellular_component	0.10135	1	1	795	2	18463	ENSMMUG00000031106
GO:0018094	protein polyglycylation	biological_process	0.10135	1	1	795	2	18463	ENSMMUG00000004539
GO:0070735	protein-glycine ligase activity	molecular_function	0.10135	1	1	795	2	18463	ENSMMUG00000004539
GO:0070736	protein-glycine ligase activity, initiating	molecular_function	0.10135	1	1	795	2	18463	ENSMMUG00000004539
GO:0003847	1-alkyl-2-acetylglycerophosphocholine esterase activity	molecular_function	0.10135	1	1	795	2	18463	ENSMMUG00000000655
GO:0033596	TSC1-TSC2 complex	cellular_component	0.10135	1	1	795	2	18463	ENSMMUG00000002808
GO:0005985	sucrose metabolic process	biological_process	0.10135	1	1	795	2	18463	ENSMMUG00000022536
GO:0005986	sucrose biosynthetic process	biological_process	0.10135	1	1	795	2	18463	ENSMMUG00000022536
GO:0042132	fructose 1,6-bisphosphate 1-phosphatase activity	molecular_function	0.10135	1	1	795	2	18463	ENSMMUG00000022536
GO:0035516	oxidative DNA demethylase activity	molecular_function	0.10135	1	1	795	2	18463	ENSMMUG00000020583
GO:0042245	RNA repair	biological_process	0.10135	1	1	795	2	18463	ENSMMUG00000020583
GO:0032116	SMC loading complex	cellular_component	0.10135	1	1	795	2	18463	ENSMMUG00000008931
GO:0006679	glucosylceramide biosynthetic process	biological_process	0.10135	1	1	795	2	18463	ENSMMUG00000008381
GO:0035552	oxidative single-stranded DNA demethylation	biological_process	0.10135	1	1	795	2	18463	ENSMMUG00000020583
GO:0035553	oxidative single-stranded RNA demethylation	biological_process	0.10135	1	1	795	2	18463	ENSMMUG00000020583
GO:0000150	recombinase activity	molecular_function	0.10135	1	1	795	2	18463	ENSMMUG00000004579
GO:0003360	brainstem development	biological_process	0.10135	1	1	795	2	18463	ENSMMUG00000020780
GO:0004167	dopachrome isomerase activity	molecular_function	0.10135	1	1	795	2	18463	ENSMMUG00000009106
GO:0036413	histone H3-R26 citrullination	biological_process	0.10135	1	1	795	2	18463	ENSMMUG00000032238
GO:0051586	positive regulation of dopamine uptake involved in synaptic transmission	biological_process	0.10135	1	1	795	2	18463	ENSMMUG00000014334
GO:0051944	positive regulation of catecholamine uptake involved in synaptic transmission	biological_process	0.10135	1	1	795	2	18463	ENSMMUG00000014334
GO:1990426	homologous recombination-dependent replication fork processing	biological_process	0.10135	1	1	795	2	18463	ENSMMUG00000004579
GO:0004830	tryptophan-tRNA ligase activity	molecular_function	0.10135	1	1	795	2	18463	ENSMMUG00000013865
GO:0005009	insulin-activated receptor activity	molecular_function	0.10135	1	1	795	2	18463	ENSMMUG00000012305
GO:0006436	tryptophanyl-tRNA aminoacylation	biological_process	0.10135	1	1	795	2	18463	ENSMMUG00000013865
GO:0008489	UDP-galactose:glucosylceramide beta-1,4-galactosyltransferase activity	molecular_function	0.10135	1	1	795	2	18463	ENSMMUG00000002124
GO:0010706	ganglioside biosynthetic process via lactosylceramide	biological_process	0.10135	1	1	795	2	18463	ENSMMUG00000002124
GO:0015389	pyrimidine- and adenine-specific:sodium symporter activity	molecular_function	0.10135	1	1	795	2	18463	ENSMMUG00000016772
GO:0046478	lactosylceramide metabolic process	biological_process	0.10135	1	1	795	2	18463	ENSMMUG00000002124
GO:0061628	H3K27me3 modified histone binding	molecular_function	0.10135	1	1	795	2	18463	ENSMMUG00000016838
GO:0070853	myosin VI binding	molecular_function	0.10135	1	1	795	2	18463	ENSMMUG00000015477
GO:0071955	recycling endosome to Golgi transport	biological_process	0.10135	1	1	795	2	18463	ENSMMUG00000017000
GO:1900756	protein processing in phagocytic vesicle	biological_process	0.10135	1	1	795	2	18463	ENSMMUG00000006101
GO:1901483	regulation of transcription factor catabolic process	biological_process	0.10135	1	1	795	2	18463	ENSMMUG00000017475
GO:1901485	positive regulation of transcription factor catabolic process	biological_process	0.10135	1	1	795	2	18463	ENSMMUG00000017475
GO:1903921	regulation of protein processing in phagocytic vesicle	biological_process	0.10135	1	1	795	2	18463	ENSMMUG00000006101
GO:1903923	positive regulation of protein processing in phagocytic vesicle	biological_process	0.10135	1	1	795	2	18463	ENSMMUG00000006101
GO:0004768	stearoyl-CoA 9-desaturase activity	molecular_function	0.10135	1	1	795	2	18463	ENSMMUG00000000327
GO:0016716	oxidoreductase activity, acting on paired donors, with incorporation or reduction of molecular oxygen, another compound as one donor, and incorporation of one atom of oxygen	molecular_function	0.10135	1	1	795	2	18463	ENSMMUG00000011115
GO:0021730	trigeminal sensory nucleus development	biological_process	0.10135	1	1	795	2	18463	ENSMMUG00000006931
GO:0021740	principal sensory nucleus of trigeminal nerve development	biological_process	0.10135	1	1	795	2	18463	ENSMMUG00000006931
GO:0030144	alpha-1,6-mannosylglycoprotein 6-beta-N-acetylglucosaminyltransferase activity	molecular_function	0.10135	1	1	795	2	18463	ENSMMUG00000016300
GO:0030505	inorganic diphosphate transport	biological_process	0.10135	1	1	795	2	18463	ENSMMUG00000014151
GO:0035813	regulation of renal sodium excretion	biological_process	0.10135	1	1	795	2	18463	ENSMMUG00000014334
GO:0044727	DNA demethylation of male pronucleus	biological_process	0.10135	1	1	795	2	18463	ENSMMUG00000013898
GO:0051695	actin filament uncapping	biological_process	0.10135	1	1	795	2	18463	ENSMMUG00000002573
GO:0052746	inositol phosphorylation	biological_process	0.10135	1	1	795	2	18463	ENSMMUG00000004642
GO:0090636	outer dense plaque of desmosome	cellular_component	0.10135	1	1	795	2	18463	ENSMMUG00000010767
GO:0090637	inner dense plaque of desmosome	cellular_component	0.10135	1	1	795	2	18463	ENSMMUG00000010767
GO:1903527	positive regulation of membrane tubulation	biological_process	0.10135	1	1	795	2	18463	ENSMMUG00000016281
GO:1904211	membrane protein proteolysis involved in retrograde protein transport, ER to cytosol	biological_process	0.10135	1	1	795	2	18463	ENSMMUG00000005119
GO:1990357	terminal web	cellular_component	0.10135	1	1	795	2	18463	ENSMMUG00000010767
GO:1990597	AIP1-IRE1 complex	cellular_component	0.10135	1	1	795	2	18463	ENSMMUG00000004639
GO:0048403	brain-derived neurotrophic factor binding	molecular_function	0.10135	1	1	795	2	18463	ENSMMUG00000003062
GO:2000810	regulation of bicellular tight junction assembly	biological_process	0.10151	1	2	795	12	18463	ENSMMUG00000008351,ENSMMUG00000022888
GO:0043047	single-stranded telomeric DNA binding	molecular_function	0.10156	1	2	795	12	18463	ENSMMUG00000003130,ENSMMUG00000011604
GO:0046596	regulation of viral entry into host cell	biological_process	0.10161	1	3	795	28	18463	ENSMMUG00000015097,ENSMMUG00000013202,ENSMMUG00000013257
GO:0002739	regulation of cytokine secretion involved in immune response	biological_process	0.10166	1	2	795	13	18463	ENSMMUG00000021447,ENSMMUG00000016329
GO:0007159	leukocyte cell-cell adhesion	biological_process	0.10166	1	23	795	373	18463	ENSMMUG00000022198,ENSMMUG00000018940,ENSMMUG00000006101,ENSMMUG00000012523,ENSMMUG00000001348,ENSMMUG00000008639,ENSMMUG00000005448,ENSMMUG00000037684,ENSMMUG00000020965,ENSMMUG00000006268,ENSMMUG00000021447,ENSMMUG00000012486,ENSMMUG00000016869,ENSMMUG00000009198,ENSMMUG00000013202,ENSMMUG00000008692,ENSMMUG00000000033,ENSMMUG00000001044,ENSMMUG00000014756,ENSMMUG00000016329,ENSMMUG00000000785,…
GO:0002244	hematopoietic progenitor cell differentiation	biological_process	0.10187	1	9	795	118	18463	ENSMMUG00000016669,ENSMMUG00000006455,ENSMMUG00000015694,ENSMMUG00000016464,ENSMMUG00000022039,ENSMMUG00000000033,ENSMMUG00000005129,ENSMMUG00000008639,ENSMMUG00000011557
GO:0021534	cell proliferation in hindbrain	biological_process	0.10189	1	2	795	12	18463	ENSMMUG00000013788,ENSMMUG00000042839
GO:0021924	cell proliferation in external granule layer	biological_process	0.10189	1	2	795	12	18463	ENSMMUG00000042839,ENSMMUG00000013788
GO:0021930	cerebellar granule cell precursor proliferation	biological_process	0.10189	1	2	795	12	18463	ENSMMUG00000013788,ENSMMUG00000042839
GO:0009925	basal plasma membrane	cellular_component	0.10212	1	3	795	23	18463	ENSMMUG00000001348,ENSMMUG00000000378,ENSMMUG00000020432
GO:0008542	visual learning	biological_process	0.10246	1	4	795	36	18463	ENSMMUG00000015155,ENSMMUG00000001661,ENSMMUG00000001405,ENSMMUG00000014334
GO:0001947	heart looping	biological_process	0.10247	1	4	795	38	18463	ENSMMUG00000004396,ENSMMUG00000010455,ENSMMUG00000000785,ENSMMUG00000000033
GO:0001046	core promoter sequence-specific DNA binding	molecular_function	0.10258	1	4	795	36	18463	ENSMMUG00000008569,ENSMMUG00000019924,ENSMMUG00000022116,ENSMMUG00000008639
GO:1902895	positive regulation of pri-miRNA transcription from RNA polymerase II promoter	biological_process	0.10268	1	3	795	23	18463	ENSMMUG00000014603,ENSMMUG00000008639,ENSMMUG00000000033
GO:0061146	Peyer's patch morphogenesis	biological_process	0.1027	1	1	795	3	18463	ENSMMUG00000015565
GO:0045685	regulation of glial cell differentiation	biological_process	0.10272	1	4	795	39	18463	ENSMMUG00000020415,ENSMMUG00000019072,ENSMMUG00000013788,ENSMMUG00000021447
GO:0000346	transcription export complex	cellular_component	0.10275	1	2	795	11	18463	ENSMMUG00000000188,ENSMMUG00000023552
GO:1903959	regulation of anion transmembrane transport	biological_process	0.10289	1	2	795	11	18463	ENSMMUG00000001044,ENSMMUG00000013955
GO:0005865	striated muscle thin filament	cellular_component	0.10289	1	3	795	25	18463	ENSMMUG00000004838,ENSMMUG00000013507,ENSMMUG00000046222
GO:0090559	regulation of membrane permeability	biological_process	0.10291	1	4	795	39	18463	ENSMMUG00000014361,ENSMMUG00000022010,ENSMMUG00000008639,ENSMMUG00000017144
GO:0002520	immune system development	biological_process	0.10301	1	38	795	657	18463	ENSMMUG00000008639,ENSMMUG00000006931,ENSMMUG00000007117,ENSMMUG00000022198,ENSMMUG00000013538,ENSMMUG00000015690,ENSMMUG00000019564,ENSMMUG00000010715,ENSMMUG00000011475,ENSMMUG00000014756,ENSMMUG00000000033,ENSMMUG00000011115,ENSMMUG00000009198,ENSMMUG00000006130,ENSMMUG00000013202,ENSMMUG00000006455,ENSMMUG00000015362,ENSMMUG00000011557,ENSMMUG00000010767,ENSMMUG00000001348,ENSMMUG00000006101,…
GO:0048305	immunoglobulin secretion	biological_process	0.10309	1	2	795	12	18463	ENSMMUG00000011527,ENSMMUG00000048207
GO:0005225	volume-sensitive anion channel activity	molecular_function	0.10313	1	2	795	11	18463	ENSMMUG00000006027,ENSMMUG00000005424
GO:0006352	DNA-templated transcription, initiation	biological_process	0.10336	1	8	795	117	18463	ENSMMUG00000019924,ENSMMUG00000022116,ENSMMUG00000010715,ENSMMUG00000017188,ENSMMUG00000008639,ENSMMUG00000008569,ENSMMUG00000008254,ENSMMUG00000000033
GO:0031982	vesicle	cellular_component	0.10341	1	48	795	829	18463	ENSMMUG00000018323,ENSMMUG00000009674,ENSMMUG00000017518,ENSMMUG00000001118,ENSMMUG00000019294,ENSMMUG00000011527,ENSMMUG00000012523,ENSMMUG00000000524,ENSMMUG00000002093,ENSMMUG00000012008,ENSMMUG00000017607,ENSMMUG00000046957,ENSMMUG00000012743,ENSMMUG00000011474,ENSMMUG00000022967,ENSMMUG00000023291,ENSMMUG00000000654,ENSMMUG00000001661,ENSMMUG00000016069,ENSMMUG00000011115,ENSMMUG00000048207,…
GO:0009966	regulation of signal transduction	biological_process	0.10351	1	109	795	2070	18463	ENSMMUG00000030384,ENSMMUG00000012305,ENSMMUG00000001044,ENSMMUG00000012685,ENSMMUG00000010455,ENSMMUG00000013599,ENSMMUG00000009175,ENSMMUG00000013241,ENSMMUG00000023096,ENSMMUG00000022536,ENSMMUG00000021282,ENSMMUG00000016669,ENSMMUG00000023471,ENSMMUG00000019072,ENSMMUG00000008351,ENSMMUG00000016212,ENSMMUG00000017381,ENSMMUG00000014625,ENSMMUG00000031106,ENSMMUG00000003062,ENSMMUG00000016323,…
GO:0042129	regulation of T cell proliferation	biological_process	0.10376	1	9	795	116	18463	ENSMMUG00000000785,ENSMMUG00000003533,ENSMMUG00000020965,ENSMMUG00000021447,ENSMMUG00000016869,ENSMMUG00000018940,ENSMMUG00000016329,ENSMMUG00000001348,ENSMMUG00000005448
GO:0046625	sphingolipid binding	molecular_function	0.10402	1	2	795	12	18463	ENSMMUG00000011527,ENSMMUG00000013875
GO:0001967	suckling behavior	biological_process	0.10405	1	2	795	12	18463	ENSMMUG00000001661,ENSMMUG00000020780
GO:0031295	T cell costimulation	biological_process	0.10418	1	3	795	23	18463	ENSMMUG00000016329,ENSMMUG00000020965,ENSMMUG00000008692
GO:0014044	Schwann cell development	biological_process	0.10439	1	3	795	23	18463	ENSMMUG00000001044,ENSMMUG00000010200,ENSMMUG00000008381
GO:0040008	regulation of growth	biological_process	0.10446	1	25	795	406	18463	ENSMMUG00000004844,ENSMMUG00000008639,ENSMMUG00000001348,ENSMMUG00000005063,ENSMMUG00000003062,ENSMMUG00000044819,ENSMMUG00000022198,ENSMMUG00000013665,ENSMMUG00000014334,ENSMMUG00000002680,ENSMMUG00000009674,ENSMMUG00000021055,ENSMMUG00000011910,ENSMMUG00000014151,ENSMMUG00000008899,ENSMMUG00000020583,ENSMMUG00000000033,ENSMMUG00000001044,ENSMMUG00000013414,ENSMMUG00000009198,ENSMMUG00000016027,…
GO:0007018	microtubule-based movement	biological_process	0.10458	1	15	795	213	18463	ENSMMUG00000012028,ENSMMUG00000008837,ENSMMUG00000011209,ENSMMUG00000031357,ENSMMUG00000021096,ENSMMUG00000013651,ENSMMUG00000039515,ENSMMUG00000009732,ENSMMUG00000010304,ENSMMUG00000015696,ENSMMUG00000020975,ENSMMUG00000005921,ENSMMUG00000000617,ENSMMUG00000022010,ENSMMUG00000018726
GO:0001503	ossification	biological_process	0.10468	1	16	795	246	18463	ENSMMUG00000013943,ENSMMUG00000013665,ENSMMUG00000002680,ENSMMUG00000003902,ENSMMUG00000011910,ENSMMUG00000012069,ENSMMUG00000001819,ENSMMUG00000001044,ENSMMUG00000014151,ENSMMUG00000016464,ENSMMUG00000022039,ENSMMUG00000004626,ENSMMUG00000014742,ENSMMUG00000000785,ENSMMUG00000037622,ENSMMUG00000021655
GO:0004735	pyrroline-5-carboxylate reductase activity	molecular_function	0.10474	1	1	795	3	18463	ENSMMUG00000012895
GO:0031527	filopodium membrane	cellular_component	0.10484	1	2	795	12	18463	ENSMMUG00000019438,ENSMMUG00000006027
GO:1902236	negative regulation of endoplasmic reticulum stress-induced intrinsic apoptotic signaling pathway	biological_process	0.10494	1	2	795	12	18463	ENSMMUG00000013414,ENSMMUG00000000451
GO:0012505	endomembrane system	cellular_component	0.10494	1	134	795	2552	18463	ENSMMUG00000017202,ENSMMUG00000011557,ENSMMUG00000006433,ENSMMUG00000014166,ENSMMUG00000003236,ENSMMUG00000012094,ENSMMUG00000006027,ENSMMUG00000015477,ENSMMUG00000010200,ENSMMUG00000016300,ENSMMUG00000014409,ENSMMUG00000003375,ENSMMUG00000022752,ENSMMUG00000010895,ENSMMUG00000003864,ENSMMUG00000015911,ENSMMUG00000045179,ENSMMUG00000000994,ENSMMUG00000012523,ENSMMUG00000001187,ENSMMUG00000012328,…
GO:0072190	ureter urothelium development	biological_process	0.10512	1	1	795	3	18463	ENSMMUG00000037622
GO:0031334	positive regulation of protein complex assembly	biological_process	0.1052	1	12	795	178	18463	ENSMMUG00000002573,ENSMMUG00000022116,ENSMMUG00000002772,ENSMMUG00000000033,ENSMMUG00000010895,ENSMMUG00000004282,ENSMMUG00000013865,ENSMMUG00000021516,ENSMMUG00000022938,ENSMMUG00000004539,ENSMMUG00000008639,ENSMMUG00000017188
GO:0006672	ceramide metabolic process	biological_process	0.10537	1	6	795	70	18463	ENSMMUG00000002124,ENSMMUG00000008381,ENSMMUG00000005698,ENSMMUG00000004586,ENSMMUG00000014405,ENSMMUG00000018686
GO:0010941	regulation of cell death	biological_process	0.10589	1	58	795	1057	18463	ENSMMUG00000014603,ENSMMUG00000013788,ENSMMUG00000019096,ENSMMUG00000008742,ENSMMUG00000021841,ENSMMUG00000000426,ENSMMUG00000048207,ENSMMUG00000002680,ENSMMUG00000022116,ENSMMUG00000012486,ENSMMUG00000019632,ENSMMUG00000012310,ENSMMUG00000042809,ENSMMUG00000018037,ENSMMUG00000012685,ENSMMUG00000004639,ENSMMUG00000008692,ENSMMUG00000016464,ENSMMUG00000008416,ENSMMUG00000001044,ENSMMUG00000013414,…
GO:0051082	unfolded protein binding	molecular_function	0.1059	1	8	795	134	18463	ENSMMUG00000000779,ENSMMUG00000043756,ENSMMUG00000044445,ENSMMUG00000046957,ENSMMUG00000021516,ENSMMUG00000029945,ENSMMUG00000003279,ENSMMUG00000020065
GO:0050900	leukocyte migration	biological_process	0.10604	1	16	795	258	18463	ENSMMUG00000013538,ENSMMUG00000009674,ENSMMUG00000002680,ENSMMUG00000006268,ENSMMUG00000000426,ENSMMUG00000013400,ENSMMUG00000002909,ENSMMUG00000043227,ENSMMUG00000015565,ENSMMUG00000005232,ENSMMUG00000003533,ENSMMUG00000009278,ENSMMUG00000016329,ENSMMUG00000001044,ENSMMUG00000008692,ENSMMUG00000002413
GO:0008408	3'-5' exonuclease activity	molecular_function	0.10612	1	5	795	55	18463	ENSMMUG00000007669,ENSMMUG00000021525,ENSMMUG00000003130,ENSMMUG00000014625,ENSMMUG00000015463
GO:0030218	erythrocyte differentiation	biological_process	0.10618	1	7	795	86	18463	ENSMMUG00000017100,ENSMMUG00000016464,ENSMMUG00000006130,ENSMMUG00000009198,ENSMMUG00000000033,ENSMMUG00000015694,ENSMMUG00000001819
GO:0044130	negative regulation of growth of symbiont in host	biological_process	0.10638	1	2	795	14	18463	ENSMMUG00000021055,ENSMMUG00000009674
GO:0044146	negative regulation of growth of symbiont involved in interaction with host	biological_process	0.10638	1	2	795	14	18463	ENSMMUG00000021055,ENSMMUG00000009674
GO:0072332	intrinsic apoptotic signaling pathway by p53 class mediator	biological_process	0.1064	1	5	795	54	18463	ENSMMUG00000008639,ENSMMUG00000007738,ENSMMUG00000022198,ENSMMUG00000023550,ENSMMUG00000016669
GO:0016627	oxidoreductase activity, acting on the CH-CH group of donors	molecular_function	0.10643	1	5	795	54	18463	ENSMMUG00000006338,ENSMMUG00000009062,ENSMMUG00000011976,ENSMMUG00000020648,ENSMMUG00000021841
GO:0005977	glycogen metabolic process	biological_process	0.10652	1	5	795	53	18463	ENSMMUG00000016212,ENSMMUG00000021877,ENSMMUG00000016463,ENSMMUG00000014151,ENSMMUG00000001044
GO:0006073	cellular glucan metabolic process	biological_process	0.10652	1	5	795	53	18463	ENSMMUG00000001044,ENSMMUG00000014151,ENSMMUG00000016463,ENSMMUG00000021877,ENSMMUG00000016212
GO:0044042	glucan metabolic process	biological_process	0.10652	1	5	795	53	18463	ENSMMUG00000016212,ENSMMUG00000001044,ENSMMUG00000014151,ENSMMUG00000016463,ENSMMUG00000021877
GO:0090161	Golgi ribbon formation	biological_process	0.10657	1	2	795	11	18463	ENSMMUG00000022967,ENSMMUG00000023203
GO:0023051	regulation of signaling	biological_process	0.10665	1	124	795	2375	18463	ENSMMUG00000048207,ENSMMUG00000014334,ENSMMUG00000002680,ENSMMUG00000013665,ENSMMUG00000042809,ENSMMUG00000012310,ENSMMUG00000016463,ENSMMUG00000003005,ENSMMUG00000019605,ENSMMUG00000008833,ENSMMUG00000013788,ENSMMUG00000048344,ENSMMUG00000016893,ENSMMUG00000005553,ENSMMUG00000014723,ENSMMUG00000003062,ENSMMUG00000016323,ENSMMUG00000031106,ENSMMUG00000017381,ENSMMUG00000014625,ENSMMUG00000016212,…
GO:0007635	chemosensory behavior	biological_process	0.10665	1	2	795	12	18463	ENSMMUG00000001860,ENSMMUG00000001661
GO:0010628	positive regulation of gene expression	biological_process	0.10686	1	86	795	1637	18463	ENSMMUG00000016027,ENSMMUG00000008245,ENSMMUG00000000785,ENSMMUG00000005129,ENSMMUG00000004639,ENSMMUG00000007948,ENSMMUG00000022039,ENSMMUG00000016464,ENSMMUG00000012764,ENSMMUG00000016223,ENSMMUG00000006421,ENSMMUG00000012486,ENSMMUG00000019529,ENSMMUG00000000426,ENSMMUG00000022116,ENSMMUG00000020415,ENSMMUG00000044679,ENSMMUG00000007933,ENSMMUG00000014603,ENSMMUG00000001348,ENSMMUG00000006101,…
GO:0006452	translational frameshifting	biological_process	0.10695	1	1	795	3	18463	ENSMMUG00000006206
GO:0045905	positive regulation of translational termination	biological_process	0.10695	1	1	795	3	18463	ENSMMUG00000006206
GO:0004953	icosanoid receptor activity	molecular_function	0.10696	1	2	795	13	18463	ENSMMUG00000010046,ENSMMUG00000011403
GO:0001778	plasma membrane repair	biological_process	0.1071	1	2	795	11	18463	ENSMMUG00000006101,ENSMMUG00000021053
GO:0005496	steroid binding	molecular_function	0.10719	1	6	795	71	18463	ENSMMUG00000007308,ENSMMUG00000000513,ENSMMUG00000019039,ENSMMUG00000018299,ENSMMUG00000021053,ENSMMUG00000007857
GO:2001224	positive regulation of neuron migration	biological_process	0.10733	1	2	795	11	18463	ENSMMUG00000019605,ENSMMUG00000004639
GO:0006464	cellular protein modification process	biological_process	0.10742	1	164	795	3265	18463	ENSMMUG00000008351,ENSMMUG00000019870,ENSMMUG00000019650,ENSMMUG00000021282,ENSMMUG00000004539,ENSMMUG00000016329,ENSMMUG00000010823,ENSMMUG00000003819,ENSMMUG00000022631,ENSMMUG00000014159,ENSMMUG00000012305,ENSMMUG00000003730,ENSMMUG00000042809,ENSMMUG00000008833,ENSMMUG00000000001,ENSMMUG00000000982,ENSMMUG00000019096,ENSMMUG00000004673,ENSMMUG00000040780,ENSMMUG00000007375,ENSMMUG00000000229,…
GO:0036211	protein modification process	biological_process	0.10742	1	164	795	3265	18463	ENSMMUG00000001819,ENSMMUG00000002948,ENSMMUG00000013414,ENSMMUG00000008699,ENSMMUG00000032238,ENSMMUG00000001250,ENSMMUG00000004396,ENSMMUG00000001405,ENSMMUG00000016085,ENSMMUG00000021655,ENSMMUG00000005063,ENSMMUG00000001348,ENSMMUG00000016450,ENSMMUG00000006812,ENSMMUG00000021841,ENSMMUG00000012887,ENSMMUG00000022116,ENSMMUG00000000426,ENSMMUG00000014599,ENSMMUG00000010067,ENSMMUG00000012486,…
GO:1990126	retrograde transport, endosome to plasma membrane	biological_process	0.10745	1	2	795	11	18463	ENSMMUG00000008623,ENSMMUG00000014511
GO:0031434	mitogen-activated protein kinase kinase binding	molecular_function	0.10781	1	2	795	11	18463	ENSMMUG00000008245,ENSMMUG00000004639
GO:0043467	regulation of generation of precursor metabolites and energy	biological_process	0.1079	1	6	795	75	18463	ENSMMUG00000014151,ENSMMUG00000001044,ENSMMUG00000022536,ENSMMUG00000016463,ENSMMUG00000008639,ENSMMUG00000016278
GO:0005886	plasma membrane	cellular_component	0.10809	1	172	795	3472	18463	ENSMMUG00000003236,ENSMMUG00000022685,ENSMMUG00000006101,ENSMMUG00000006433,ENSMMUG00000049120,ENSMMUG00000043227,ENSMMUG00000017202,ENSMMUG00000011557,ENSMMUG00000039824,ENSMMUG00000006027,ENSMMUG00000012094,ENSMMUG00000002630,ENSMMUG00000023300,ENSMMUG00000006421,ENSMMUG00000016522,ENSMMUG00000003379,ENSMMUG00000010895,ENSMMUG00000017936,ENSMMUG00000014409,ENSMMUG00000010200,ENSMMUG00000004639,…
GO:0050711	negative regulation of interleukin-1 secretion	biological_process	0.10815	1	2	795	14	18463	ENSMMUG00000013875,ENSMMUG00000020393
GO:0008537	proteasome activator complex	cellular_component	0.10816	1	1	795	3	18463	ENSMMUG00000012685
GO:0010830	regulation of myotube differentiation	biological_process	0.10832	1	4	795	40	18463	ENSMMUG00000016522,ENSMMUG00000013665,ENSMMUG00000012310,ENSMMUG00000008692
GO:0019471	4-hydroxyproline metabolic process	biological_process	0.10835	1	2	795	11	18463	ENSMMUG00000001197,ENSMMUG00000006130
GO:0006188	IMP biosynthetic process	biological_process	0.10852	1	2	795	11	18463	ENSMMUG00000001978,ENSMMUG00000005820
GO:0050910	detection of mechanical stimulus involved in sensory perception of sound	biological_process	0.10862	1	2	795	11	18463	ENSMMUG00000004844,ENSMMUG00000031977
GO:1902531	regulation of intracellular signal transduction	biological_process	0.10873	1	68	795	1242	18463	ENSMMUG00000016212,ENSMMUG00000008351,ENSMMUG00000023471,ENSMMUG00000016669,ENSMMUG00000021282,ENSMMUG00000023096,ENSMMUG00000022536,ENSMMUG00000012305,ENSMMUG00000001044,ENSMMUG00000030384,ENSMMUG00000002680,ENSMMUG00000014334,ENSMMUG00000042809,ENSMMUG00000012310,ENSMMUG00000008833,ENSMMUG00000013788,ENSMMUG00000048344,ENSMMUG00000005553,ENSMMUG00000014723,ENSMMUG00000016893,ENSMMUG00000016323,…
GO:0004974	leukotriene receptor activity	molecular_function	0.10893	1	1	795	3	18463	ENSMMUG00000010046
GO:0009891	positive regulation of biosynthetic process	biological_process	0.10909	1	86	795	1647	18463	ENSMMUG00000001568,ENSMMUG00000042809,ENSMMUG00000016463,ENSMMUG00000012310,ENSMMUG00000000872,ENSMMUG00000004341,ENSMMUG00000016893,ENSMMUG00000005448,ENSMMUG00000010767,ENSMMUG00000008351,ENSMMUG00000003533,ENSMMUG00000046368,ENSMMUG00000001044,ENSMMUG00000019923,ENSMMUG00000005005,ENSMMUG00000011527,ENSMMUG00000012069,ENSMMUG00000019564,ENSMMUG00000003858,ENSMMUG00000009674,ENSMMUG00000020786,…
GO:0016050	vesicle organization	biological_process	0.10941	1	14	795	198	18463	ENSMMUG00000016669,ENSMMUG00000022932,ENSMMUG00000048207,ENSMMUG00000009956,ENSMMUG00000014511,ENSMMUG00000007293,ENSMMUG00000023203,ENSMMUG00000012008,ENSMMUG00000003236,ENSMMUG00000020604,ENSMMUG00000005432,ENSMMUG00000015922,ENSMMUG00000014026,ENSMMUG00000001187
GO:0030500	regulation of bone mineralization	biological_process	0.10991	1	5	795	57	18463	ENSMMUG00000037622,ENSMMUG00000012069,ENSMMUG00000016464,ENSMMUG00000014151,ENSMMUG00000001819
GO:0006887	exocytosis	biological_process	0.11004	1	18	795	270	18463	ENSMMUG00000013028,ENSMMUG00000006101,ENSMMUG00000003236,ENSMMUG00000017134,ENSMMUG00000018800,ENSMMUG00000018879,ENSMMUG00000008833,ENSMMUG00000014292,ENSMMUG00000014408,ENSMMUG00000014334,ENSMMUG00000048207,ENSMMUG00000006421,ENSMMUG00000023009,ENSMMUG00000008423,ENSMMUG00000015768,ENSMMUG00000046409,ENSMMUG00000003012,ENSMMUG00000008885
GO:0034613	cellular protein localization	biological_process	0.11006	1	71	795	1299	18463	ENSMMUG00000018340,ENSMMUG00000001795,ENSMMUG00000009354,ENSMMUG00000001589,ENSMMUG00000014026,ENSMMUG00000015661,ENSMMUG00000014511,ENSMMUG00000011964,ENSMMUG00000012523,ENSMMUG00000003783,ENSMMUG00000001187,ENSMMUG00000044817,ENSMMUG00000008245,ENSMMUG00000004396,ENSMMUG00000005432,ENSMMUG00000000169,ENSMMUG00000012094,ENSMMUG00000021055,ENSMMUG00000022116,ENSMMUG00000022888,ENSMMUG00000014166,…
GO:0005093	Rab GDP-dissociation inhibitor activity	molecular_function	0.11023	1	1	795	3	18463	ENSMMUG00000005502
GO:0071621	granulocyte chemotaxis	biological_process	0.11043	1	7	795	100	18463	ENSMMUG00000043227,ENSMMUG00000005232,ENSMMUG00000009278,ENSMMUG00000002680,ENSMMUG00000006268,ENSMMUG00000000426,ENSMMUG00000013400
GO:0018916	nitrobenzene metabolic process	biological_process	0.11055	1	1	795	3	18463	ENSMMUG00000019630
GO:0016868	intramolecular transferase activity, phosphotransferases	molecular_function	0.11059	1	2	795	15	18463	ENSMMUG00000001853,ENSMMUG00000022714
GO:0007019	microtubule depolymerization	biological_process	0.11061	1	4	795	38	18463	ENSMMUG00000018670,ENSMMUG00000018726,ENSMMUG00000003053,ENSMMUG00000020975
GO:0031328	positive regulation of cellular biosynthetic process	biological_process	0.11076	1	85	795	1628	18463	ENSMMUG00000004341,ENSMMUG00000042809,ENSMMUG00000012310,ENSMMUG00000016463,ENSMMUG00000000872,ENSMMUG00000001568,ENSMMUG00000010767,ENSMMUG00000005448,ENSMMUG00000016893,ENSMMUG00000003533,ENSMMUG00000008351,ENSMMUG00000001044,ENSMMUG00000046368,ENSMMUG00000003858,ENSMMUG00000009674,ENSMMUG00000020786,ENSMMUG00000019564,ENSMMUG00000012069,ENSMMUG00000005005,ENSMMUG00000011527,ENSMMUG00000019923,…
GO:0007632	visual behavior	biological_process	0.11096	1	4	795	37	18463	ENSMMUG00000014334,ENSMMUG00000001405,ENSMMUG00000001661,ENSMMUG00000015155
GO:0035794	positive regulation of mitochondrial membrane permeability	biological_process	0.11114	1	3	795	25	18463	ENSMMUG00000017144,ENSMMUG00000022010,ENSMMUG00000008639
GO:0003839	gamma-glutamylcyclotransferase activity	molecular_function	0.11115	1	1	795	3	18463	ENSMMUG00000014542
GO:2000147	positive regulation of cell motility	biological_process	0.11138	1	23	795	370	18463	ENSMMUG00000021655,ENSMMUG00000023751,ENSMMUG00000005232,ENSMMUG00000001044,ENSMMUG00000002413,ENSMMUG00000008692,ENSMMUG00000009278,ENSMMUG00000005047,ENSMMUG00000016329,ENSMMUG00000004639,ENSMMUG00000002573,ENSMMUG00000019605,ENSMMUG00000002909,ENSMMUG00000002630,ENSMMUG00000013665,ENSMMUG00000019564,ENSMMUG00000002772,ENSMMUG00000048207,ENSMMUG00000002680,ENSMMUG00000016323,ENSMMUG00000011557,…
GO:0045178	basal part of cell	cellular_component	0.11141	1	4	795	37	18463	ENSMMUG00000001348,ENSMMUG00000046655,ENSMMUG00000000378,ENSMMUG00000020432
GO:0050865	regulation of cell activation	biological_process	0.11163	1	25	795	425	18463	ENSMMUG00000008742,ENSMMUG00000018940,ENSMMUG00000049120,ENSMMUG00000005448,ENSMMUG00000012523,ENSMMUG00000001348,ENSMMUG00000037684,ENSMMUG00000013665,ENSMMUG00000021447,ENSMMUG00000048684,ENSMMUG00000016869,ENSMMUG00000012486,ENSMMUG00000013538,ENSMMUG00000048207,ENSMMUG00000020965,ENSMMUG00000014756,ENSMMUG00000013202,ENSMMUG00000009198,ENSMMUG00000008692,ENSMMUG00000009278,ENSMMUG00000016329,…
GO:0048583	regulation of response to stimulus	biological_process	0.11171	1	146	795	2861	18463	ENSMMUG00000006581,ENSMMUG00000002149,ENSMMUG00000008338,ENSMMUG00000001661,ENSMMUG00000022913,ENSMMUG00000015718,ENSMMUG00000014403,ENSMMUG00000015097,ENSMMUG00000013202,ENSMMUG00000021877,ENSMMUG00000020393,ENSMMUG00000019564,ENSMMUG00000009674,ENSMMUG00000018986,ENSMMUG00000012069,ENSMMUG00000018571,ENSMMUG00000008639,ENSMMUG00000000451,ENSMMUG00000022198,ENSMMUG00000016212,ENSMMUG00000017381,…
GO:0019955	cytokine binding	molecular_function	0.11181	1	8	795	107	18463	ENSMMUG00000009674,ENSMMUG00000021447,ENSMMUG00000013538,ENSMMUG00000012069,ENSMMUG00000013400,ENSMMUG00000016329,ENSMMUG00000013202,ENSMMUG00000020780
GO:0018022	peptidyl-lysine methylation	biological_process	0.11237	1	8	795	101	18463	ENSMMUG00000014159,ENSMMUG00000009051,ENSMMUG00000015718,ENSMMUG00000015362,ENSMMUG00000010107,ENSMMUG00000016838,ENSMMUG00000031160,ENSMMUG00000022116
GO:0060712	spongiotrophoblast layer development	biological_process	0.11239	1	2	795	14	18463	ENSMMUG00000001044,ENSMMUG00000017475
GO:0060319	primitive erythrocyte differentiation	biological_process	0.11249	1	1	795	3	18463	ENSMMUG00000016464
GO:0031294	lymphocyte costimulation	biological_process	0.11262	1	3	795	24	18463	ENSMMUG00000016329,ENSMMUG00000020965,ENSMMUG00000008692
GO:0006109	regulation of carbohydrate metabolic process	biological_process	0.11269	1	9	795	117	18463	ENSMMUG00000013865,ENSMMUG00000008639,ENSMMUG00000001044,ENSMMUG00000014756,ENSMMUG00000014151,ENSMMUG00000016522,ENSMMUG00000016463,ENSMMUG00000022967,ENSMMUG00000022536
GO:1901994	negative regulation of meiotic cell cycle phase transition	biological_process	0.11291	1	1	795	3	18463	ENSMMUG00000012585
GO:0002455	humoral immune response mediated by circulating immunoglobulin	biological_process	0.1131	1	4	795	60	18463	ENSMMUG00000043492,ENSMMUG00000003533,ENSMMUG00000049120,ENSMMUG00000048684
GO:0046015	regulation of transcription by glucose	biological_process	0.11318	1	1	795	3	18463	ENSMMUG00000007738
GO:0001666	response to hypoxia	biological_process	0.11344	1	10	795	135	18463	ENSMMUG00000008245,ENSMMUG00000006455,ENSMMUG00000012069,ENSMMUG00000002909,ENSMMUG00000008639,ENSMMUG00000010200,ENSMMUG00000006582,ENSMMUG00000000033,ENSMMUG00000002948,ENSMMUG00000001197
GO:0032944	regulation of mononuclear cell proliferation	biological_process	0.11363	1	11	795	154	18463	ENSMMUG00000000785,ENSMMUG00000002680,ENSMMUG00000003533,ENSMMUG00000020965,ENSMMUG00000021447,ENSMMUG00000016869,ENSMMUG00000018940,ENSMMUG00000009198,ENSMMUG00000016329,ENSMMUG00000001348,ENSMMUG00000005448
GO:1903707	negative regulation of hemopoiesis	biological_process	0.11367	1	7	795	93	18463	ENSMMUG00000012486,ENSMMUG00000003533,ENSMMUG00000005129,ENSMMUG00000001348,ENSMMUG00000000785,ENSMMUG00000008742,ENSMMUG00000009198
GO:0009162	deoxyribonucleoside monophosphate metabolic process	biological_process	0.11374	1	2	795	16	18463	ENSMMUG00000038569,ENSMMUG00000021867
GO:0051710	regulation of cytolysis in other organism	biological_process	0.1138	1	1	795	3	18463	ENSMMUG00000008742
GO:0036379	myofilament	cellular_component	0.1138	1	3	795	26	18463	ENSMMUG00000013507,ENSMMUG00000046222,ENSMMUG00000004838
GO:0044725	chromatin reprogramming in the zygote	biological_process	0.11387	1	1	795	3	18463	ENSMMUG00000013898
GO:0006909	phagocytosis	biological_process	0.11392	1	11	795	172	18463	ENSMMUG00000018473,ENSMMUG00000037684,ENSMMUG00000048684,ENSMMUG00000012486,ENSMMUG00000009674,ENSMMUG00000006101,ENSMMUG00000010895,ENSMMUG00000007293,ENSMMUG00000049120,ENSMMUG00000014403,ENSMMUG00000016192
GO:0045777	positive regulation of blood pressure	biological_process	0.114	1	2	795	13	18463	ENSMMUG00000011403,ENSMMUG00000009703
GO:0009312	oligosaccharide biosynthetic process	biological_process	0.11401	1	2	795	13	18463	ENSMMUG00000018686,ENSMMUG00000022536
GO:0046104	thymidine metabolic process	biological_process	0.11414	1	1	795	3	18463	ENSMMUG00000021867
GO:0046125	pyrimidine deoxyribonucleoside metabolic process	biological_process	0.11414	1	1	795	3	18463	ENSMMUG00000021867
GO:0002685	regulation of leukocyte migration	biological_process	0.11414	1	10	795	142	18463	ENSMMUG00000002909,ENSMMUG00000005232,ENSMMUG00000013538,ENSMMUG00000002680,ENSMMUG00000001044,ENSMMUG00000008692,ENSMMUG00000002413,ENSMMUG00000043227,ENSMMUG00000009278,ENSMMUG00000016329
GO:0044782	cilium organization	biological_process	0.11426	1	11	795	147	18463	ENSMMUG00000018084,ENSMMUG00000005063,ENSMMUG00000001187,ENSMMUG00000023060,ENSMMUG00000022888,ENSMMUG00000002503,ENSMMUG00000012028,ENSMMUG00000011332,ENSMMUG00000003533,ENSMMUG00000021096,ENSMMUG00000018340
GO:0019229	regulation of vasoconstriction	biological_process	0.11437	1	3	795	27	18463	ENSMMUG00000011403,ENSMMUG00000009703,ENSMMUG00000021442
GO:0043966	histone H3 acetylation	biological_process	0.11446	1	5	795	53	18463	ENSMMUG00000006116,ENSMMUG00000022116,ENSMMUG00000014756,ENSMMUG00000014159,ENSMMUG00000005005
GO:0004060	arylamine N-acetyltransferase activity	molecular_function	0.11454	1	1	795	3	18463	ENSMMUG00000005920
GO:0090543	Flemming body	cellular_component	0.11456	1	2	795	12	18463	ENSMMUG00000006923,ENSMMUG00000044817
GO:0043240	Fanconi anaemia nuclear complex	cellular_component	0.11463	1	2	795	13	18463	ENSMMUG00000008299,ENSMMUG00000010890
GO:0044421	extracellular region part	cellular_component	0.11471	1	63	795	1289	18463	ENSMMUG00000007052,ENSMMUG00000039166,ENSMMUG00000008742,ENSMMUG00000000521,ENSMMUG00000049120,ENSMMUG00000020415,ENSMMUG00000042809,ENSMMUG00000016463,ENSMMUG00000018664,ENSMMUG00000021096,ENSMMUG00000008709,ENSMMUG00000013665,ENSMMUG00000010783,ENSMMUG00000048207,ENSMMUG00000002680,ENSMMUG00000022215,ENSMMUG00000000715,ENSMMUG00000000426,ENSMMUG00000003789,ENSMMUG00000003053,ENSMMUG00000016192,…
GO:0036123	histone H3-K9 dimethylation	biological_process	0.11484	1	1	795	3	18463	ENSMMUG00000022116
GO:0043171	peptide catabolic process	biological_process	0.11505	1	3	795	24	18463	ENSMMUG00000014542,ENSMMUG00000017931,ENSMMUG00000014983
GO:2000402	negative regulation of lymphocyte migration	biological_process	0.11506	1	2	795	12	18463	ENSMMUG00000001044,ENSMMUG00000013538
GO:0043412	macromolecule modification	biological_process	0.11539	1	171	795	3426	18463	ENSMMUG00000009048,ENSMMUG00000014151,ENSMMUG00000009198,ENSMMUG00000001197,ENSMMUG00000002413,ENSMMUG00000015778,ENSMMUG00000003721,ENSMMUG00000015031,ENSMMUG00000010107,ENSMMUG00000015362,ENSMMUG00000012743,ENSMMUG00000006089,ENSMMUG00000012008,ENSMMUG00000007117,ENSMMUG00000000842,ENSMMUG00000041101,ENSMMUG00000009051,ENSMMUG00000001187,ENSMMUG00000011528,ENSMMUG00000011910,ENSMMUG00000015925,…
GO:0005092	GDP-dissociation inhibitor activity	molecular_function	0.11542	1	2	795	14	18463	ENSMMUG00000005502,ENSMMUG00000009949
GO:1901003	negative regulation of fermentation	biological_process	0.11548	1	1	795	3	18463	ENSMMUG00000008639
GO:0004040	amidase activity	molecular_function	0.11569	1	1	795	3	18463	ENSMMUG00000002714
GO:0022038	corpus callosum development	biological_process	0.11598	1	2	795	12	18463	ENSMMUG00000008443,ENSMMUG00000023674
GO:0044444	cytoplasmic part	cellular_component	0.116	1	325	795	7008	18463	ENSMMUG00000015203,ENSMMUG00000020421,ENSMMUG00000021516,ENSMMUG00000016616,ENSMMUG00000000803,ENSMMUG00000006116,ENSMMUG00000001795,ENSMMUG00000006455,ENSMMUG00000022476,ENSMMUG00000014026,ENSMMUG00000021525,ENSMMUG00000011976,ENSMMUG00000000378,ENSMMUG00000008529,ENSMMUG00000017480,ENSMMUG00000004080,ENSMMUG00000012486,ENSMMUG00000010067,ENSMMUG00000016709,ENSMMUG00000021328,ENSMMUG00000041916,…
GO:2000178	negative regulation of neural precursor cell proliferation	biological_process	0.11603	1	2	795	14	18463	ENSMMUG00000008639,ENSMMUG00000042839
GO:0043270	positive regulation of ion transport	biological_process	0.11611	1	10	795	139	18463	ENSMMUG00000018519,ENSMMUG00000013414,ENSMMUG00000016616,ENSMMUG00000001044,ENSMMUG00000000296,ENSMMUG00000016893,ENSMMUG00000018907,ENSMMUG00000000426,ENSMMUG00000014334,ENSMMUG00000017292
GO:0016788	hydrolase activity, acting on ester bonds	molecular_function	0.11614	1	39	795	682	18463	ENSMMUG00000003783,ENSMMUG00000007767,ENSMMUG00000023161,ENSMMUG00000003130,ENSMMUG00000012948,ENSMMUG00000012008,ENSMMUG00000012103,ENSMMUG00000001347,ENSMMUG00000015661,ENSMMUG00000046901,ENSMMUG00000015463,ENSMMUG00000003749,ENSMMUG00000021525,ENSMMUG00000009151,ENSMMUG00000046171,ENSMMUG00000000737,ENSMMUG00000014151,ENSMMUG00000029164,ENSMMUG00000016539,ENSMMUG00000002714,ENSMMUG00000007669,…
GO:0045123	cellular extravasation	biological_process	0.11618	1	4	795	39	18463	ENSMMUG00000002413,ENSMMUG00000000426,ENSMMUG00000006268,ENSMMUG00000013538
GO:0051932	synaptic transmission, GABAergic	biological_process	0.11621	1	3	795	24	18463	ENSMMUG00000008899,ENSMMUG00000010895,ENSMMUG00000014334
GO:0051295	establishment of meiotic spindle localization	biological_process	0.11634	1	1	795	3	18463	ENSMMUG00000006101
GO:0048729	tissue morphogenesis	biological_process	0.11642	1	29	795	485	18463	ENSMMUG00000006731,ENSMMUG00000022938,ENSMMUG00000045584,ENSMMUG00000010455,ENSMMUG00000014756,ENSMMUG00000014400,ENSMMUG00000000033,ENSMMUG00000020375,ENSMMUG00000003864,ENSMMUG00000015565,ENSMMUG00000004396,ENSMMUG00000017381,ENSMMUG00000000785,ENSMMUG00000037622,ENSMMUG00000013507,ENSMMUG00000046222,ENSMMUG00000014791,ENSMMUG00000016616,ENSMMUG00000000521,ENSMMUG00000012486,ENSMMUG00000013665,…
GO:0003407	neural retina development	biological_process	0.11688	1	4	795	42	18463	ENSMMUG00000023582,ENSMMUG00000009062,ENSMMUG00000020375,ENSMMUG00000000785
GO:0005451	monovalent cation:proton antiporter activity	molecular_function	0.11702	1	2	795	12	18463	ENSMMUG00000016893,ENSMMUG00000003789
GO:0015385	sodium:proton antiporter activity	molecular_function	0.11702	1	2	795	12	18463	ENSMMUG00000003789,ENSMMUG00000016893
GO:1990380	Lys48-specific deubiquitinase activity	molecular_function	0.11723	1	2	795	12	18463	ENSMMUG00000010067,ENSMMUG00000002948
GO:1902566	regulation of eosinophil activation	biological_process	0.11737	1	1	795	3	18463	ENSMMUG00000048207
GO:1903900	regulation of viral life cycle	biological_process	0.11746	1	10	795	142	18463	ENSMMUG00000006441,ENSMMUG00000004844,ENSMMUG00000009151,ENSMMUG00000001819,ENSMMUG00000013202,ENSMMUG00000015097,ENSMMUG00000007669,ENSMMUG00000021055,ENSMMUG00000013257,ENSMMUG00000004393
GO:0008219	cell death	biological_process	0.11754	1	69	795	1278	18463	ENSMMUG00000022198,ENSMMUG00000002515,ENSMMUG00000044819,ENSMMUG00000000451,ENSMMUG00000014791,ENSMMUG00000015628,ENSMMUG00000008639,ENSMMUG00000004844,ENSMMUG00000012895,ENSMMUG00000021053,ENSMMUG00000012069,ENSMMUG00000017144,ENSMMUG00000011527,ENSMMUG00000003140,ENSMMUG00000017617,ENSMMUG00000020393,ENSMMUG00000006613,ENSMMUG00000022913,ENSMMUG00000006582,ENSMMUG00000001661,ENSMMUG00000006581,…
GO:0016265	death	biological_process	0.11754	1	69	795	1278	18463	ENSMMUG00000016212,ENSMMUG00000009175,ENSMMUG00000016669,ENSMMUG00000012685,ENSMMUG00000001044,ENSMMUG00000008416,ENSMMUG00000048207,ENSMMUG00000002680,ENSMMUG00000018037,ENSMMUG00000012310,ENSMMUG00000042809,ENSMMUG00000014361,ENSMMUG00000019096,ENSMMUG00000013788,ENSMMUG00000008742,ENSMMUG00000006581,ENSMMUG00000008338,ENSMMUG00000006582,ENSMMUG00000001661,ENSMMUG00000022913,ENSMMUG00000006613,…
GO:0035359	negative regulation of peroxisome proliferator activated receptor signaling pathway	biological_process	0.1179	1	1	795	3	18463	ENSMMUG00000007117
GO:0006563	L-serine metabolic process	biological_process	0.11793	1	2	795	16	18463	ENSMMUG00000017518,ENSMMUG00000020665
GO:0035556	intracellular signal transduction	biological_process	0.11803	1	106	795	2014	18463	ENSMMUG00000001661,ENSMMUG00000006613,ENSMMUG00000020393,ENSMMUG00000013202,ENSMMUG00000015097,ENSMMUG00000023674,ENSMMUG00000009949,ENSMMUG00000006581,ENSMMUG00000008639,ENSMMUG00000031214,ENSMMUG00000009603,ENSMMUG00000020061,ENSMMUG00000000451,ENSMMUG00000014791,ENSMMUG00000012103,ENSMMUG00000044819,ENSMMUG00000022198,ENSMMUG00000015690,ENSMMUG00000019564,ENSMMUG00000047978,ENSMMUG00000018986,…
GO:0070989	oxidative demethylation	biological_process	0.11818	1	2	795	12	18463	ENSMMUG00000043189,ENSMMUG00000020583
GO:0042054	histone methyltransferase activity	molecular_function	0.11833	1	5	795	55	18463	ENSMMUG00000015718,ENSMMUG00000009051,ENSMMUG00000031160,ENSMMUG00000010107,ENSMMUG00000014159
GO:0071494	cellular response to UV-C	biological_process	0.11833	1	1	795	3	18463	ENSMMUG00000008639
GO:0032007	negative regulation of TOR signaling	biological_process	0.11835	1	4	795	38	18463	ENSMMUG00000022198,ENSMMUG00000002808,ENSMMUG00000014723,ENSMMUG00000023674
GO:0032793	positive regulation of CREB transcription factor activity	biological_process	0.11837	1	2	795	12	18463	ENSMMUG00000006421,ENSMMUG00000005005
GO:0019005	SCF ubiquitin ligase complex	cellular_component	0.1184	1	5	795	56	18463	ENSMMUG00000017475,ENSMMUG00000000001,ENSMMUG00000016906,ENSMMUG00000011528,ENSMMUG00000007875
GO:0034242	negative regulation of syncytium formation by plasma membrane fusion	biological_process	0.11842	1	1	795	3	18463	ENSMMUG00000012310
GO:0006006	glucose metabolic process	biological_process	0.11855	1	9	795	126	18463	ENSMMUG00000016522,ENSMMUG00000016463,ENSMMUG00000004762,ENSMMUG00000005005,ENSMMUG00000022536,ENSMMUG00000008639,ENSMMUG00000001044,ENSMMUG00000014151,ENSMMUG00000014756
GO:0072657	protein localization to membrane	biological_process	0.11862	1	23	795	372	18463	ENSMMUG00000048207,ENSMMUG00000005502,ENSMMUG00000013665,ENSMMUG00000008833,ENSMMUG00000015267,ENSMMUG00000021055,ENSMMUG00000015019,ENSMMUG00000001348,ENSMMUG00000003783,ENSMMUG00000012523,ENSMMUG00000017100,ENSMMUG00000008878,ENSMMUG00000009354,ENSMMUG00000001795,ENSMMUG00000013718,ENSMMUG00000008351,ENSMMUG00000013955,ENSMMUG00000000169,ENSMMUG00000001661,ENSMMUG00000008416,ENSMMUG00000016539,…
GO:0001568	blood vessel development	biological_process	0.11866	1	28	795	466	18463	ENSMMUG00000008833,ENSMMUG00000011910,ENSMMUG00000002909,ENSMMUG00000042809,ENSMMUG00000021293,ENSMMUG00000010783,ENSMMUG00000017475,ENSMMUG00000006101,ENSMMUG00000014791,ENSMMUG00000012103,ENSMMUG00000007375,ENSMMUG00000018571,ENSMMUG00000014603,ENSMMUG00000021578,ENSMMUG00000013865,ENSMMUG00000000785,ENSMMUG00000021655,ENSMMUG00000037622,ENSMMUG00000006581,ENSMMUG00000004396,ENSMMUG00000000033,…
GO:0010724	regulation of definitive erythrocyte differentiation	biological_process	0.11874	1	1	795	3	18463	ENSMMUG00000016464
GO:0060318	definitive erythrocyte differentiation	biological_process	0.11874	1	1	795	3	18463	ENSMMUG00000016464
GO:0001085	RNA polymerase II transcription factor binding	molecular_function	0.11887	1	9	795	119	18463	ENSMMUG00000044679,ENSMMUG00000022536,ENSMMUG00000005948,ENSMMUG00000016464,ENSMMUG00000000033,ENSMMUG00000014791,ENSMMUG00000005129,ENSMMUG00000009151,ENSMMUG00000008639
GO:0060219	camera-type eye photoreceptor cell differentiation	biological_process	0.1189	1	2	795	13	18463	ENSMMUG00000023582,ENSMMUG00000000785
GO:0072139	glomerular parietal epithelial cell differentiation	biological_process	0.11894	1	1	795	3	18463	ENSMMUG00000003533
GO:0051716	cellular response to stimulus	biological_process	0.11914	1	263	795	5503	18463	ENSMMUG00000005232,ENSMMUG00000017292,ENSMMUG00000014026,ENSMMUG00000021525,ENSMMUG00000020583,ENSMMUG00000009318,ENSMMUG00000004080,ENSMMUG00000011403,ENSMMUG00000015661,ENSMMUG00000031000,ENSMMUG00000002909,ENSMMUG00000015203,ENSMMUG00000021516,ENSMMUG00000016616,ENSMMUG00000012948,ENSMMUG00000000391,ENSMMUG00000000803,ENSMMUG00000017711,ENSMMUG00000022010,ENSMMUG00000000785,ENSMMUG00000021655,…
GO:0072268	pattern specification involved in metanephros development	biological_process	0.11919	1	1	795	4	18463	ENSMMUG00000037622
GO:0016051	carbohydrate biosynthetic process	biological_process	0.11927	1	10	795	144	18463	ENSMMUG00000016522,ENSMMUG00000021183,ENSMMUG00000005005,ENSMMUG00000022536,ENSMMUG00000002124,ENSMMUG00000018686,ENSMMUG00000021877,ENSMMUG00000014151,ENSMMUG00000014756,ENSMMUG00000001044
GO:2000171	negative regulation of dendrite development	biological_process	0.1194	1	2	795	12	18463	ENSMMUG00000003062,ENSMMUG00000020144
GO:0050790	regulation of catalytic activity	biological_process	0.11945	1	90	795	1707	18463	ENSMMUG00000006441,ENSMMUG00000012685,ENSMMUG00000007675,ENSMMUG00000030384,ENSMMUG00000001044,ENSMMUG00000019870,ENSMMUG00000008351,ENSMMUG00000003533,ENSMMUG00000017381,ENSMMUG00000009175,ENSMMUG00000000001,ENSMMUG00000013475,ENSMMUG00000005553,ENSMMUG00000005502,ENSMMUG00000017000,ENSMMUG00000010783,ENSMMUG00000048207,ENSMMUG00000002680,ENSMMUG00000008833,ENSMMUG00000018037,ENSMMUG00000000872,…
GO:0098542	defense response to other organism	biological_process	0.11951	1	19	795	362	18463	ENSMMUG00000049120,ENSMMUG00000043227,ENSMMUG00000008742,ENSMMUG00000000803,ENSMMUG00000031106,ENSMMUG00000009674,ENSMMUG00000048684,ENSMMUG00000013538,ENSMMUG00000014403,ENSMMUG00000016329,ENSMMUG00000009278,ENSMMUG00000006441,ENSMMUG00000001819,ENSMMUG00000013202,ENSMMUG00000039375,ENSMMUG00000005232,ENSMMUG00000007669,ENSMMUG00000006581,ENSMMUG00000013257
GO:0016197	endosomal transport	biological_process	0.11951	1	15	795	223	18463	ENSMMUG00000017000,ENSMMUG00000017518,ENSMMUG00000014511,ENSMMUG00000003864,ENSMMUG00000016709,ENSMMUG00000021282,ENSMMUG00000002149,ENSMMUG00000012094,ENSMMUG00000014026,ENSMMUG00000000169,ENSMMUG00000005432,ENSMMUG00000015477,ENSMMUG00000015019,ENSMMUG00000008623,ENSMMUG00000011505
GO:0035064	methylated histone binding	molecular_function	0.11955	1	5	795	56	18463	ENSMMUG00000040204,ENSMMUG00000007738,ENSMMUG00000014159,ENSMMUG00000016838,ENSMMUG00000046417
GO:0043279	response to alkaloid	biological_process	0.11957	1	5	795	55	18463	ENSMMUG00000004579,ENSMMUG00000020061,ENSMMUG00000001661,ENSMMUG00000014334,ENSMMUG00000001405
GO:0072542	protein phosphatase activator activity	molecular_function	0.11972	1	2	795	13	18463	ENSMMUG00000002515,ENSMMUG00000041101
GO:0006664	glycolipid metabolic process	biological_process	0.11984	1	6	795	74	18463	ENSMMUG00000002124,ENSMMUG00000008381,ENSMMUG00000001347,ENSMMUG00000014405,ENSMMUG00000010715,ENSMMUG00000018686
GO:1903509	liposaccharide metabolic process	biological_process	0.11984	1	6	795	74	18463	ENSMMUG00000010715,ENSMMUG00000018686,ENSMMUG00000001347,ENSMMUG00000014405,ENSMMUG00000008381,ENSMMUG00000002124
GO:1902532	negative regulation of intracellular signal transduction	biological_process	0.11995	1	23	795	369	18463	ENSMMUG00000008833,ENSMMUG00000015690,ENSMMUG00000011332,ENSMMUG00000014334,ENSMMUG00000031106,ENSMMUG00000000451,ENSMMUG00000022198,ENSMMUG00000014723,ENSMMUG00000044817,ENSMMUG00000008623,ENSMMUG00000021516,ENSMMUG00000014747,ENSMMUG00000022536,ENSMMUG00000021655,ENSMMUG00000016669,ENSMMUG00000008245,ENSMMUG00000023674,ENSMMUG00000013414,ENSMMUG00000030384,ENSMMUG00000009198,ENSMMUG00000002808,…
GO:1901836	regulation of transcription of nuclear large rRNA transcript from RNA polymerase I promoter	biological_process	0.11999	1	2	795	12	18463	ENSMMUG00000004642,ENSMMUG00000022116
GO:0051960	regulation of nervous system development	biological_process	0.12028	1	34	795	580	18463	ENSMMUG00000019605,ENSMMUG00000020415,ENSMMUG00000012094,ENSMMUG00000016223,ENSMMUG00000002433,ENSMMUG00000019016,ENSMMUG00000014334,ENSMMUG00000002680,ENSMMUG00000003062,ENSMMUG00000013788,ENSMMUG00000005063,ENSMMUG00000019072,ENSMMUG00000017381,ENSMMUG00000004396,ENSMMUG00000001044,ENSMMUG00000010895,ENSMMUG00000020144,ENSMMUG00000042839,ENSMMUG00000004639,ENSMMUG00000011211,ENSMMUG00000017617,…
GO:0051224	negative regulation of protein transport	biological_process	0.12057	1	10	795	139	18463	ENSMMUG00000014334,ENSMMUG00000004396,ENSMMUG00000000426,ENSMMUG00000005502,ENSMMUG00000013538,ENSMMUG00000015267,ENSMMUG00000013875,ENSMMUG00000008623,ENSMMUG00000014166,ENSMMUG00000020393
GO:0042098	T cell proliferation	biological_process	0.12064	1	10	795	136	18463	ENSMMUG00000018940,ENSMMUG00000008639,ENSMMUG00000005448,ENSMMUG00000016329,ENSMMUG00000001348,ENSMMUG00000000785,ENSMMUG00000021447,ENSMMUG00000016869,ENSMMUG00000003533,ENSMMUG00000020965
GO:1900271	regulation of long-term synaptic potentiation	biological_process	0.1207	1	3	795	25	18463	ENSMMUG00000018519,ENSMMUG00000006421,ENSMMUG00000021055
GO:0051590	positive regulation of neurotransmitter transport	biological_process	0.12071	1	2	795	12	18463	ENSMMUG00000014334,ENSMMUG00000003236
GO:1902307	positive regulation of sodium ion transmembrane transport	biological_process	0.12073	1	2	795	12	18463	ENSMMUG00000016893,ENSMMUG00000016616
GO:0051044	positive regulation of membrane protein ectodomain proteolysis	biological_process	0.12095	1	2	795	14	18463	ENSMMUG00000017381,ENSMMUG00000021447
GO:0008574	ATP-dependent microtubule motor activity, plus-end-directed	molecular_function	0.121	1	3	795	25	18463	ENSMMUG00000008837,ENSMMUG00000041799,ENSMMUG00000020975
GO:0044297	cell body	cellular_component	0.12101	1	15	795	219	18463	ENSMMUG00000007479,ENSMMUG00000023028,ENSMMUG00000006089,ENSMMUG00000022714,ENSMMUG00000001405,ENSMMUG00000001776,ENSMMUG00000012094,ENSMMUG00000018986,ENSMMUG00000016669,ENSMMUG00000001853,ENSMMUG00000004844,ENSMMUG00000004639,ENSMMUG00000003379,ENSMMUG00000010895,ENSMMUG00000017936
GO:0040019	positive regulation of embryonic development	biological_process	0.12107	1	3	795	26	18463	ENSMMUG00000046655,ENSMMUG00000002124,ENSMMUG00000037622
GO:0098801	regulation of renal system process	biological_process	0.12111	1	2	795	12	18463	ENSMMUG00000014334,ENSMMUG00000006356
GO:0044666	MLL3/4 complex	cellular_component	0.12113	1	2	795	12	18463	ENSMMUG00000015718,ENSMMUG00000014159
GO:0001701	in utero embryonic development	biological_process	0.12152	1	18	795	279	18463	ENSMMUG00000008639,ENSMMUG00000017188,ENSMMUG00000000751,ENSMMUG00000012103,ENSMMUG00000006101,ENSMMUG00000037608,ENSMMUG00000017475,ENSMMUG00000021135,ENSMMUG00000003005,ENSMMUG00000008462,ENSMMUG00000001044,ENSMMUG00000000033,ENSMMUG00000014756,ENSMMUG00000016464,ENSMMUG00000004626,ENSMMUG00000000785,ENSMMUG00000004762,ENSMMUG00000000138
GO:0005657	replication fork	cellular_component	0.12153	1	6	795	74	18463	ENSMMUG00000013167,ENSMMUG00000021525,ENSMMUG00000008639,ENSMMUG00000009198,ENSMMUG00000015463,ENSMMUG00000011604
GO:0043923	positive regulation by host of viral transcription	biological_process	0.12172	1	2	795	12	18463	ENSMMUG00000009151,ENSMMUG00000004844
GO:0019730	antimicrobial humoral response	biological_process	0.12173	1	3	795	34	18463	ENSMMUG00000008742,ENSMMUG00000009674,ENSMMUG00000005232
GO:0000379	tRNA-type intron splice site recognition and cleavage	biological_process	0.12176	1	1	795	3	18463	ENSMMUG00000007195
GO:0000981	RNA polymerase II transcription factor activity, sequence-specific DNA binding	molecular_function	0.12178	1	32	795	588	18463	ENSMMUG00000002690,ENSMMUG00000004341,ENSMMUG00000014599,ENSMMUG00000016223,ENSMMUG00000012486,ENSMMUG00000001568,ENSMMUG00000044679,ENSMMUG00000005129,ENSMMUG00000046368,ENSMMUG00000012764,ENSMMUG00000016464,ENSMMUG00000004765,ENSMMUG00000022039,ENSMMUG00000003533,ENSMMUG00000001920,ENSMMUG00000000199,ENSMMUG00000008639,ENSMMUG00000018571,ENSMMUG00000007361,ENSMMUG00000014791,ENSMMUG00000000803,…
GO:0022617	extracellular matrix disassembly	biological_process	0.12182	1	3	795	27	18463	ENSMMUG00000004282,ENSMMUG00000019294,ENSMMUG00000004844
GO:0046351	disaccharide biosynthetic process	biological_process	0.12182	1	1	795	3	18463	ENSMMUG00000022536
GO:1901031	regulation of response to reactive oxygen species	biological_process	0.12186	1	3	795	25	18463	ENSMMUG00000012895,ENSMMUG00000023674,ENSMMUG00000013788
GO:0060763	mammary duct terminal end bud growth	biological_process	0.12187	1	1	795	3	18463	ENSMMUG00000002680
GO:2000407	regulation of T cell extravasation	biological_process	0.12198	1	1	795	3	18463	ENSMMUG00000013538
GO:0031641	regulation of myelination	biological_process	0.12228	1	3	795	25	18463	ENSMMUG00000017617,ENSMMUG00000021447,ENSMMUG00000001044
GO:0055106	ubiquitin-protein transferase regulator activity	molecular_function	0.12238	1	2	795	13	18463	ENSMMUG00000018994,ENSMMUG00000019870
GO:0060538	skeletal muscle organ development	biological_process	0.12257	1	9	795	125	18463	ENSMMUG00000012310,ENSMMUG00000021244,ENSMMUG00000016522,ENSMMUG00000002948,ENSMMUG00000009318,ENSMMUG00000046368,ENSMMUG00000020780,ENSMMUG00000001427,ENSMMUG00000010767
GO:0097300	programmed necrotic cell death	biological_process	0.12258	1	3	795	26	18463	ENSMMUG00000012310,ENSMMUG00000011527,ENSMMUG00000008639
GO:1903901	negative regulation of viral life cycle	biological_process	0.1226	1	6	795	78	18463	ENSMMUG00000015097,ENSMMUG00000021055,ENSMMUG00000013257,ENSMMUG00000006441,ENSMMUG00000007669,ENSMMUG00000001819
GO:0090343	positive regulation of cell aging	biological_process	0.12261	1	2	795	13	18463	ENSMMUG00000019529,ENSMMUG00000008639
GO:0007213	G-protein coupled acetylcholine receptor signaling pathway	biological_process	0.12274	1	2	795	13	18463	ENSMMUG00000017292,ENSMMUG00000021442
GO:0000166	nucleotide binding	molecular_function	0.12274	1	100	795	1921	18463	ENSMMUG00000008423,ENSMMUG00000002776,ENSMMUG00000009050,ENSMMUG00000006441,ENSMMUG00000017103,ENSMMUG00000001044,ENSMMUG00000012305,ENSMMUG00000003078,ENSMMUG00000015696,ENSMMUG00000008351,ENSMMUG00000016212,ENSMMUG00000020648,ENSMMUG00000009732,ENSMMUG00000023096,ENSMMUG00000022536,ENSMMUG00000017134,ENSMMUG00000001427,ENSMMUG00000004673,ENSMMUG00000007375,ENSMMUG00000001005,ENSMMUG00000002201,…
GO:1901265	nucleoside phosphate binding	molecular_function	0.12274	1	100	795	1921	18463	ENSMMUG00000001005,ENSMMUG00000004673,ENSMMUG00000007375,ENSMMUG00000001427,ENSMMUG00000017134,ENSMMUG00000019715,ENSMMUG00000018663,ENSMMUG00000009916,ENSMMUG00000011663,ENSMMUG00000002433,ENSMMUG00000002201,ENSMMUG00000005921,ENSMMUG00000017103,ENSMMUG00000001044,ENSMMUG00000012305,ENSMMUG00000006441,ENSMMUG00000008423,ENSMMUG00000002776,ENSMMUG00000009050,ENSMMUG00000009732,ENSMMUG00000022536,…
GO:1901264	carbohydrate derivative transport	biological_process	0.12275	1	5	795	59	18463	ENSMMUG00000006433,ENSMMUG00000016772,ENSMMUG00000001725,ENSMMUG00000016526,ENSMMUG00000022685
GO:0008306	associative learning	biological_process	0.12286	1	5	795	54	18463	ENSMMUG00000001661,ENSMMUG00000001405,ENSMMUG00000014334,ENSMMUG00000000033,ENSMMUG00000015155
GO:0045596	negative regulation of cell differentiation	biological_process	0.1231	1	26	795	446	18463	ENSMMUG00000019072,ENSMMUG00000017381,ENSMMUG00000003533,ENSMMUG00000000785,ENSMMUG00000037622,ENSMMUG00000008338,ENSMMUG00000021655,ENSMMUG00000020144,ENSMMUG00000004639,ENSMMUG00000005129,ENSMMUG00000014151,ENSMMUG00000015097,ENSMMUG00000009198,ENSMMUG00000017617,ENSMMUG00000012486,ENSMMUG00000012310,ENSMMUG00000008639,ENSMMUG00000016450,ENSMMUG00000013788,ENSMMUG00000004844,ENSMMUG00000003783,…
GO:0071819	DUBm complex	cellular_component	0.12311	1	1	795	5	18463	ENSMMUG00000019923
GO:0044110	growth involved in symbiotic interaction	biological_process	0.12358	1	2	795	15	18463	ENSMMUG00000021055,ENSMMUG00000009674
GO:0044116	growth of symbiont involved in interaction with host	biological_process	0.12358	1	2	795	15	18463	ENSMMUG00000021055,ENSMMUG00000009674
GO:0044117	growth of symbiont in host	biological_process	0.12358	1	2	795	15	18463	ENSMMUG00000021055,ENSMMUG00000009674
GO:0044126	regulation of growth of symbiont in host	biological_process	0.12358	1	2	795	15	18463	ENSMMUG00000021055,ENSMMUG00000009674
GO:0044144	modulation of growth of symbiont involved in interaction with host	biological_process	0.12358	1	2	795	15	18463	ENSMMUG00000009674,ENSMMUG00000021055
GO:2000576	positive regulation of microtubule motor activity	biological_process	0.12365	1	1	795	4	18463	ENSMMUG00000041799
GO:2000580	regulation of ATP-dependent microtubule motor activity, plus-end-directed	biological_process	0.12365	1	1	795	4	18463	ENSMMUG00000041799
GO:2000582	positive regulation of ATP-dependent microtubule motor activity, plus-end-directed	biological_process	0.12365	1	1	795	4	18463	ENSMMUG00000041799
GO:0048663	neuron fate commitment	biological_process	0.12391	1	4	795	48	18463	ENSMMUG00000004396,ENSMMUG00000046368,ENSMMUG00000000785,ENSMMUG00000020375
GO:0033176	proton-transporting V-type ATPase complex	cellular_component	0.12403	1	3	795	30	18463	ENSMMUG00000019096,ENSMMUG00000046957,ENSMMUG00000002273
GO:0051090	regulation of sequence-specific DNA binding transcription factor activity	biological_process	0.1241	1	18	795	285	18463	ENSMMUG00000004639,ENSMMUG00000020393,ENSMMUG00000015097,ENSMMUG00000001044,ENSMMUG00000000033,ENSMMUG00000013414,ENSMMUG00000003533,ENSMMUG00000004396,ENSMMUG00000008351,ENSMMUG00000015031,ENSMMUG00000021516,ENSMMUG00000012523,ENSMMUG00000000426,ENSMMUG00000015690,ENSMMUG00000006421,ENSMMUG00000005005,ENSMMUG00000011527,ENSMMUG00000012310
GO:0033829	O-fucosylpeptide 3-beta-N-acetylglucosaminyltransferase activity	molecular_function	0.12429	1	1	795	3	18463	ENSMMUG00000003005
GO:2000026	regulation of multicellular organismal development	biological_process	0.12433	1	72	795	1334	18463	ENSMMUG00000011332,ENSMMUG00000021447,ENSMMUG00000013538,ENSMMUG00000011211,ENSMMUG00000002909,ENSMMUG00000011910,ENSMMUG00000003783,ENSMMUG00000006089,ENSMMUG00000037622,ENSMMUG00000039515,ENSMMUG00000009278,ENSMMUG00000011403,ENSMMUG00000009198,ENSMMUG00000009318,ENSMMUG00000000033,ENSMMUG00000014151,ENSMMUG00000019016,ENSMMUG00000016522,ENSMMUG00000016223,ENSMMUG00000012486,ENSMMUG00000012094,…
GO:0045880	positive regulation of smoothened signaling pathway	biological_process	0.12442	1	3	795	25	18463	ENSMMUG00000000785,ENSMMUG00000008338,ENSMMUG00000012972
GO:0021699	cerebellar cortex maturation	biological_process	0.12468	1	1	795	3	18463	ENSMMUG00000042839
GO:0043173	nucleotide salvage	biological_process	0.12483	1	2	795	13	18463	ENSMMUG00000005820,ENSMMUG00000001978
GO:0042575	DNA polymerase complex	cellular_component	0.12511	1	2	795	13	18463	ENSMMUG00000021525,ENSMMUG00000015463
GO:0031543	peptidyl-proline dioxygenase activity	molecular_function	0.12518	1	2	795	12	18463	ENSMMUG00000001197,ENSMMUG00000006130
GO:0043553	negative regulation of phosphatidylinositol 3-kinase activity	biological_process	0.12537	1	1	795	3	18463	ENSMMUG00000004639
GO:0070011	peptidase activity, acting on L-amino acid peptides	molecular_function	0.12546	1	32	795	570	18463	ENSMMUG00000014983,ENSMMUG00000017931,ENSMMUG00000019377,ENSMMUG00000021716,ENSMMUG00000020064,ENSMMUG00000022631,ENSMMUG00000013599,ENSMMUG00000001982,ENSMMUG00000002948,ENSMMUG00000013665,ENSMMUG00000010067,ENSMMUG00000016522,ENSMMUG00000012310,ENSMMUG00000005119,ENSMMUG00000015625,ENSMMUG00000013475,ENSMMUG00000007052,ENSMMUG00000003012,ENSMMUG00000011474,ENSMMUG00000021251,ENSMMUG00000009960,…
GO:0005979	regulation of glycogen biosynthetic process	biological_process	0.12556	1	2	795	13	18463	ENSMMUG00000001044,ENSMMUG00000014151
GO:0010962	regulation of glucan biosynthetic process	biological_process	0.12556	1	2	795	13	18463	ENSMMUG00000014151,ENSMMUG00000001044
GO:0060965	negative regulation of gene silencing by miRNA	biological_process	0.1256	1	2	795	13	18463	ENSMMUG00000008639,ENSMMUG00000004480
GO:0071867	response to monoamine	biological_process	0.12569	1	2	795	13	18463	ENSMMUG00000016893,ENSMMUG00000019753
GO:0071868	cellular response to monoamine stimulus	biological_process	0.12569	1	2	795	13	18463	ENSMMUG00000019753,ENSMMUG00000016893
GO:0071869	response to catecholamine	biological_process	0.12569	1	2	795	13	18463	ENSMMUG00000016893,ENSMMUG00000019753
GO:0071870	cellular response to catecholamine stimulus	biological_process	0.12569	1	2	795	13	18463	ENSMMUG00000019753,ENSMMUG00000016893
GO:0034205	beta-amyloid formation	biological_process	0.12574	1	3	795	26	18463	ENSMMUG00000015303,ENSMMUG00000008245,ENSMMUG00000021516
GO:0042092	type 2 immune response	biological_process	0.12612	1	3	795	27	18463	ENSMMUG00000009198,ENSMMUG00000012486,ENSMMUG00000013538
GO:0045026	plasma membrane fusion	biological_process	0.12613	1	2	795	15	18463	ENSMMUG00000013053,ENSMMUG00000017202
GO:0000975	regulatory region DNA binding	molecular_function	0.12617	1	42	795	770	18463	ENSMMUG00000018571,ENSMMUG00000008639,ENSMMUG00000000199,ENSMMUG00000008569,ENSMMUG00000007361,ENSMMUG00000008254,ENSMMUG00000014791,ENSMMUG00000023550,ENSMMUG00000023418,ENSMMUG00000000803,ENSMMUG00000021865,ENSMMUG00000021182,ENSMMUG00000019924,ENSMMUG00000020786,ENSMMUG00000003858,ENSMMUG00000011332,ENSMMUG00000015718,ENSMMUG00000003721,ENSMMUG00000000033,ENSMMUG00000012585,ENSMMUG00000020375,…
GO:0001067	regulatory region nucleic acid binding	molecular_function	0.12617	1	42	795	770	18463	ENSMMUG00000023550,ENSMMUG00000023418,ENSMMUG00000000803,ENSMMUG00000014791,ENSMMUG00000008569,ENSMMUG00000007361,ENSMMUG00000008254,ENSMMUG00000018571,ENSMMUG00000000199,ENSMMUG00000008639,ENSMMUG00000019924,ENSMMUG00000020786,ENSMMUG00000003858,ENSMMUG00000011332,ENSMMUG00000021865,ENSMMUG00000021182,ENSMMUG00000020375,ENSMMUG00000009198,ENSMMUG00000012585,ENSMMUG00000000033,ENSMMUG00000003721,…
GO:0044212	transcription regulatory region DNA binding	molecular_function	0.12617	1	42	795	770	18463	ENSMMUG00000046368,ENSMMUG00000012764,ENSMMUG00000016464,ENSMMUG00000004765,ENSMMUG00000022039,ENSMMUG00000005129,ENSMMUG00000003533,ENSMMUG00000002690,ENSMMUG00000001568,ENSMMUG00000031160,ENSMMUG00000044679,ENSMMUG00000019529,ENSMMUG00000004341,ENSMMUG00000012486,ENSMMUG00000016223,ENSMMUG00000007480,ENSMMUG00000022116,ENSMMUG00000012585,ENSMMUG00000000033,ENSMMUG00000009198,ENSMMUG00000020375,…
GO:0019626	short-chain fatty acid catabolic process	biological_process	0.12623	1	1	795	3	18463	ENSMMUG00000020648
GO:0072162	metanephric mesenchymal cell differentiation	biological_process	0.12624	1	1	795	3	18463	ENSMMUG00000037622
GO:0002325	natural killer cell differentiation involved in immune response	biological_process	0.12629	1	1	795	3	18463	ENSMMUG00000008742
GO:0008745	N-acetylmuramoyl-L-alanine amidase activity	molecular_function	0.12629	1	1	795	3	18463	ENSMMUG00000008742
GO:0016019	peptidoglycan receptor activity	molecular_function	0.12629	1	1	795	3	18463	ENSMMUG00000008742
GO:0032824	negative regulation of natural killer cell differentiation	biological_process	0.12629	1	1	795	3	18463	ENSMMUG00000008742
GO:0032826	regulation of natural killer cell differentiation involved in immune response	biological_process	0.12629	1	1	795	3	18463	ENSMMUG00000008742
GO:0032827	negative regulation of natural killer cell differentiation involved in immune response	biological_process	0.12629	1	1	795	3	18463	ENSMMUG00000008742
GO:0017048	Rho GTPase binding	molecular_function	0.12643	1	7	795	85	18463	ENSMMUG00000020534,ENSMMUG00000000323,ENSMMUG00000019072,ENSMMUG00000009354,ENSMMUG00000020520,ENSMMUG00000002772,ENSMMUG00000009949
GO:0030515	snoRNA binding	molecular_function	0.12644	1	3	795	31	18463	ENSMMUG00000001005,ENSMMUG00000001890,ENSMMUG00000007669
GO:0001602	pancreatic polypeptide receptor activity	molecular_function	0.12686	1	1	795	3	18463	ENSMMUG00000013445
GO:0004518	nuclease activity	molecular_function	0.12701	1	12	795	186	18463	ENSMMUG00000003127,ENSMMUG00000014151,ENSMMUG00000003130,ENSMMUG00000023161,ENSMMUG00000021525,ENSMMUG00000008581,ENSMMUG00000015463,ENSMMUG00000019209,ENSMMUG00000014625,ENSMMUG00000007195,ENSMMUG00000019529,ENSMMUG00000007669
GO:0042056	chemoattractant activity	molecular_function	0.12709	1	3	795	31	18463	ENSMMUG00000039375,ENSMMUG00000002909,ENSMMUG00000000426
GO:0030894	replisome	cellular_component	0.1273	1	3	795	28	18463	ENSMMUG00000021525,ENSMMUG00000015463,ENSMMUG00000011604
GO:0043601	nuclear replisome	cellular_component	0.1273	1	3	795	28	18463	ENSMMUG00000011604,ENSMMUG00000015463,ENSMMUG00000021525
GO:0031513	nonmotile primary cilium	cellular_component	0.12741	1	8	795	100	18463	ENSMMUG00000000872,ENSMMUG00000021096,ENSMMUG00000000138,ENSMMUG00000018340,ENSMMUG00000031977,ENSMMUG00000023582,ENSMMUG00000022888,ENSMMUG00000008837
GO:0072372	primary cilium	cellular_component	0.12741	1	8	795	100	18463	ENSMMUG00000022888,ENSMMUG00000008837,ENSMMUG00000031977,ENSMMUG00000018340,ENSMMUG00000000138,ENSMMUG00000000872,ENSMMUG00000021096,ENSMMUG00000023582
GO:0051453	regulation of intracellular pH	biological_process	0.12778	1	5	795	54	18463	ENSMMUG00000046957,ENSMMUG00000023751,ENSMMUG00000017100,ENSMMUG00000003789,ENSMMUG00000016893
GO:0048188	Set1C/COMPASS complex	cellular_component	0.12806	1	2	795	15	18463	ENSMMUG00000009051,ENSMMUG00000014159
GO:0006356	regulation of transcription from RNA polymerase I promoter	biological_process	0.12806	1	3	795	25	18463	ENSMMUG00000001348,ENSMMUG00000022116,ENSMMUG00000004642
GO:0017016	Ras GTPase binding	molecular_function	0.12815	1	17	795	256	18463	ENSMMUG00000020534,ENSMMUG00000005553,ENSMMUG00000014166,ENSMMUG00000011964,ENSMMUG00000020520,ENSMMUG00000002772,ENSMMUG00000017518,ENSMMUG00000005502,ENSMMUG00000017000,ENSMMUG00000008091,ENSMMUG00000011209,ENSMMUG00000010200,ENSMMUG00000000323,ENSMMUG00000009354,ENSMMUG00000009949,ENSMMUG00000019072,ENSMMUG00000003864
GO:0019079	viral genome replication	biological_process	0.12818	1	7	795	96	18463	ENSMMUG00000004393,ENSMMUG00000021055,ENSMMUG00000013257,ENSMMUG00000015925,ENSMMUG00000001819,ENSMMUG00000006441,ENSMMUG00000007669
GO:0051092	positive regulation of NF-kappaB transcription factor activity	biological_process	0.12839	1	8	795	102	18463	ENSMMUG00000008351,ENSMMUG00000000426,ENSMMUG00000015031,ENSMMUG00000012310,ENSMMUG00000011527,ENSMMUG00000012523,ENSMMUG00000021516,ENSMMUG00000015097
GO:0010604	positive regulation of macromolecule metabolic process	biological_process	0.12885	1	132	795	2618	18463	ENSMMUG00000020415,ENSMMUG00000044679,ENSMMUG00000006362,ENSMMUG00000006421,ENSMMUG00000020395,ENSMMUG00000006101,ENSMMUG00000023552,ENSMMUG00000011557,ENSMMUG00000008623,ENSMMUG00000008245,ENSMMUG00000016464,ENSMMUG00000012764,ENSMMUG00000022039,ENSMMUG00000004639,ENSMMUG00000011910,ENSMMUG00000010715,ENSMMUG00000021182,ENSMMUG00000021865,ENSMMUG00000017475,ENSMMUG00000012008,ENSMMUG00000007117,…
GO:0060324	face development	biological_process	0.12895	1	4	795	39	18463	ENSMMUG00000019564,ENSMMUG00000012486,ENSMMUG00000000033,ENSMMUG00000012069
GO:0065005	protein-lipid complex assembly	biological_process	0.12903	1	2	795	15	18463	ENSMMUG00000015303,ENSMMUG00000023418
GO:0030043	actin filament fragmentation	biological_process	0.12916	1	1	795	3	18463	ENSMMUG00000013786
GO:0014037	Schwann cell differentiation	biological_process	0.12924	1	3	795	26	18463	ENSMMUG00000001044,ENSMMUG00000010200,ENSMMUG00000008381
GO:0036023	embryonic skeletal limb joint morphogenesis	biological_process	0.12935	1	1	795	3	18463	ENSMMUG00000037622
GO:0016458	gene silencing	biological_process	0.12952	1	10	795	141	18463	ENSMMUG00000008639,ENSMMUG00000009050,ENSMMUG00000002127,ENSMMUG00000007738,ENSMMUG00000004480,ENSMMUG00000019564,ENSMMUG00000005591,ENSMMUG00000014625,ENSMMUG00000041916,ENSMMUG00000010107
GO:0021895	cerebral cortex neuron differentiation	biological_process	0.12954	1	2	795	15	18463	ENSMMUG00000010895,ENSMMUG00000014334
GO:0071821	FANCM-MHF complex	cellular_component	0.12961	1	1	795	3	18463	ENSMMUG00000010890
GO:1901032	negative regulation of response to reactive oxygen species	biological_process	0.12989	1	2	795	13	18463	ENSMMUG00000012895,ENSMMUG00000013788
GO:1903206	negative regulation of hydrogen peroxide-induced cell death	biological_process	0.12989	1	2	795	13	18463	ENSMMUG00000012895,ENSMMUG00000013788
GO:0046513	ceramide biosynthetic process	biological_process	0.13009	1	4	795	42	18463	ENSMMUG00000004586,ENSMMUG00000018686,ENSMMUG00000002124,ENSMMUG00000008381
GO:0032456	endocytic recycling	biological_process	0.13034	1	4	795	40	18463	ENSMMUG00000012094,ENSMMUG00000008623,ENSMMUG00000015477,ENSMMUG00000003864
GO:2000675	negative regulation of type B pancreatic cell apoptotic process	biological_process	0.13046	1	1	795	3	18463	ENSMMUG00000013414
GO:0014013	regulation of gliogenesis	biological_process	0.13056	1	5	795	58	18463	ENSMMUG00000020415,ENSMMUG00000019072,ENSMMUG00000013788,ENSMMUG00000021447,ENSMMUG00000002680
GO:2000697	negative regulation of epithelial cell differentiation involved in kidney development	biological_process	0.13074	1	1	795	3	18463	ENSMMUG00000037622
GO:0098758	response to interleukin-8	biological_process	0.13098	1	1	795	3	18463	ENSMMUG00000013400
GO:0098759	cellular response to interleukin-8	biological_process	0.13098	1	1	795	3	18463	ENSMMUG00000013400
GO:0051546	keratinocyte migration	biological_process	0.13109	1	2	795	14	18463	ENSMMUG00000010046,ENSMMUG00000009893
GO:0036230	granulocyte activation	biological_process	0.13117	1	3	795	28	18463	ENSMMUG00000048207,ENSMMUG00000013400,ENSMMUG00000023751
GO:0010975	regulation of neuron projection development	biological_process	0.13129	1	19	795	289	18463	ENSMMUG00000000033,ENSMMUG00000001044,ENSMMUG00000004639,ENSMMUG00000001661,ENSMMUG00000020144,ENSMMUG00000039515,ENSMMUG00000017381,ENSMMUG00000006089,ENSMMUG00000022198,ENSMMUG00000021059,ENSMMUG00000003062,ENSMMUG00000005063,ENSMMUG00000003783,ENSMMUG00000011211,ENSMMUG00000012094,ENSMMUG00000011332,ENSMMUG00000019016,ENSMMUG00000017617,ENSMMUG00000019564
GO:0015485	cholesterol binding	molecular_function	0.13134	1	4	795	45	18463	ENSMMUG00000018299,ENSMMUG00000021053,ENSMMUG00000000513,ENSMMUG00000019039
GO:0005770	late endosome	cellular_component	0.13151	1	10	795	137	18463	ENSMMUG00000012328,ENSMMUG00000005432,ENSMMUG00000014409,ENSMMUG00000010272,ENSMMUG00000014511,ENSMMUG00000016709,ENSMMUG00000021282,ENSMMUG00000008833,ENSMMUG00000021053,ENSMMUG00000023751
GO:0035988	chondrocyte proliferation	biological_process	0.13156	1	2	795	14	18463	ENSMMUG00000013665,ENSMMUG00000000785
GO:0050879	multicellular organismal movement	biological_process	0.13175	1	4	795	42	18463	ENSMMUG00000001427,ENSMMUG00000013507,ENSMMUG00000004838,ENSMMUG00000000296
GO:0050881	musculoskeletal movement	biological_process	0.13175	1	4	795	42	18463	ENSMMUG00000013507,ENSMMUG00000001427,ENSMMUG00000000296,ENSMMUG00000004838
GO:0002386	immune response in mucosal-associated lymphoid tissue	biological_process	0.13184	1	1	795	3	18463	ENSMMUG00000012094
GO:0004875	complement receptor activity	molecular_function	0.13185	1	1	795	3	18463	ENSMMUG00000009278
GO:0008253	5'-nucleotidase activity	molecular_function	0.13192	1	2	795	13	18463	ENSMMUG00000038569,ENSMMUG00000003749
GO:0050805	negative regulation of synaptic transmission	biological_process	0.13204	1	4	795	41	18463	ENSMMUG00000018519,ENSMMUG00000014334,ENSMMUG00000003236,ENSMMUG00000000033
GO:0032763	regulation of mast cell cytokine production	biological_process	0.1323	1	1	795	3	18463	ENSMMUG00000009198
GO:0060343	trabecula formation	biological_process	0.13243	1	2	795	13	18463	ENSMMUG00000003902,ENSMMUG00000000033
GO:0060491	regulation of cell projection assembly	biological_process	0.13246	1	9	795	120	18463	ENSMMUG00000011332,ENSMMUG00000002772,ENSMMUG00000012094,ENSMMUG00000005063,ENSMMUG00000015922,ENSMMUG00000001187,ENSMMUG00000002503,ENSMMUG00000000033,ENSMMUG00000004282
GO:0002143	tRNA wobble position uridine thiolation	biological_process	0.13247	1	1	795	3	18463	ENSMMUG00000000807
GO:0030308	negative regulation of cell growth	biological_process	0.13264	1	9	795	123	18463	ENSMMUG00000016027,ENSMMUG00000022536,ENSMMUG00000011910,ENSMMUG00000008639,ENSMMUG00000044819,ENSMMUG00000009198,ENSMMUG00000022198,ENSMMUG00000014151,ENSMMUG00000003062
GO:0046033	AMP metabolic process	biological_process	0.13272	1	2	795	13	18463	ENSMMUG00000001978,ENSMMUG00000005820
GO:0060627	regulation of vesicle-mediated transport	biological_process	0.13277	1	22	795	357	18463	ENSMMUG00000003236,ENSMMUG00000013028,ENSMMUG00000001187,ENSMMUG00000018800,ENSMMUG00000017134,ENSMMUG00000021516,ENSMMUG00000015267,ENSMMUG00000037684,ENSMMUG00000008833,ENSMMUG00000012094,ENSMMUG00000006421,ENSMMUG00000009956,ENSMMUG00000014408,ENSMMUG00000014334,ENSMMUG00000048207,ENSMMUG00000011505,ENSMMUG00000014409,ENSMMUG00000015768,ENSMMUG00000008423,ENSMMUG00000016192,ENSMMUG00000018473,…
GO:0034508	centromere complex assembly	biological_process	0.13279	1	3	795	27	18463	ENSMMUG00000010890,ENSMMUG00000039985,ENSMMUG00000007948
GO:0030046	parallel actin filament bundle assembly	biological_process	0.13282	1	1	795	3	18463	ENSMMUG00000004282
GO:0006357	regulation of transcription from RNA polymerase II promoter	biological_process	0.13294	1	82	795	1614	18463	ENSMMUG00000008245,ENSMMUG00000004396,ENSMMUG00000016027,ENSMMUG00000021655,ENSMMUG00000000785,ENSMMUG00000004639,ENSMMUG00000005129,ENSMMUG00000023263,ENSMMUG00000012764,ENSMMUG00000016464,ENSMMUG00000022039,ENSMMUG00000013414,ENSMMUG00000007948,ENSMMUG00000000715,ENSMMUG00000002772,ENSMMUG00000014599,ENSMMUG00000016223,ENSMMUG00000007480,ENSMMUG00000012486,ENSMMUG00000016838,ENSMMUG00000044679,…
GO:0031694	alpha-2A adrenergic receptor binding	molecular_function	0.13313	1	1	795	4	18463	ENSMMUG00000019753
GO:0070663	regulation of leukocyte proliferation	biological_process	0.1332	1	11	795	159	18463	ENSMMUG00000000785,ENSMMUG00000020965,ENSMMUG00000003533,ENSMMUG00000002680,ENSMMUG00000016869,ENSMMUG00000021447,ENSMMUG00000009198,ENSMMUG00000018940,ENSMMUG00000001348,ENSMMUG00000016329,ENSMMUG00000005448
GO:0051649	establishment of localization in cell	biological_process	0.13326	1	106	795	2065	18463	ENSMMUG00000015768,ENSMMUG00000017503,ENSMMUG00000016192,ENSMMUG00000016329,ENSMMUG00000008423,ENSMMUG00000001044,ENSMMUG00000007731,ENSMMUG00000021282,ENSMMUG00000009732,ENSMMUG00000013955,ENSMMUG00000014361,ENSMMUG00000005119,ENSMMUG00000013875,ENSMMUG00000003620,ENSMMUG00000017134,ENSMMUG00000015019,ENSMMUG00000031106,ENSMMUG00000005553,ENSMMUG00000013028,ENSMMUG00000017000,ENSMMUG00000005502,…
GO:0051701	interaction with host	biological_process	0.13329	1	6	795	78	18463	ENSMMUG00000008885,ENSMMUG00000015097,ENSMMUG00000013202,ENSMMUG00000015925,ENSMMUG00000013257,ENSMMUG00000003094
GO:0008048	calcium sensitive guanylate cyclase activator activity	molecular_function	0.13332	1	1	795	3	18463	ENSMMUG00000000872
GO:0097499	protein localization to nonmotile primary cilium	biological_process	0.13341	1	2	795	13	18463	ENSMMUG00000022888,ENSMMUG00000001187
GO:0004466	long-chain-acyl-CoA dehydrogenase activity	molecular_function	0.13344	1	1	795	3	18463	ENSMMUG00000006338
GO:0090155	negative regulation of sphingolipid biosynthetic process	biological_process	0.13348	1	1	795	4	18463	ENSMMUG00000004586
GO:1900060	negative regulation of ceramide biosynthetic process	biological_process	0.13348	1	1	795	4	18463	ENSMMUG00000004586
GO:0002278	eosinophil activation involved in immune response	biological_process	0.13353	1	1	795	4	18463	ENSMMUG00000048207
GO:0002447	eosinophil mediated immunity	biological_process	0.13353	1	1	795	4	18463	ENSMMUG00000048207
GO:0043308	eosinophil degranulation	biological_process	0.13353	1	1	795	4	18463	ENSMMUG00000048207
GO:0002943	tRNA dihydrouridine synthesis	biological_process	0.13353	1	1	795	3	18463	ENSMMUG00000021841
GO:0017150	tRNA dihydrouridine synthase activity	molecular_function	0.13353	1	1	795	3	18463	ENSMMUG00000021841
GO:1902117	positive regulation of organelle assembly	biological_process	0.13377	1	5	795	54	18463	ENSMMUG00000011332,ENSMMUG00000014625,ENSMMUG00000009956,ENSMMUG00000044817,ENSMMUG00000004282
GO:0035934	corticosterone secretion	biological_process	0.1339	1	1	795	3	18463	ENSMMUG00000016463
GO:0032069	regulation of nuclease activity	biological_process	0.13422	1	2	795	13	18463	ENSMMUG00000006441,ENSMMUG00000001044
GO:0034061	DNA polymerase activity	molecular_function	0.13429	1	3	795	25	18463	ENSMMUG00000021525,ENSMMUG00000008351,ENSMMUG00000015463
GO:0051603	proteolysis involved in cellular protein catabolic process	biological_process	0.1345	1	36	795	658	18463	ENSMMUG00000002149,ENSMMUG00000018994,ENSMMUG00000006582,ENSMMUG00000015778,ENSMMUG00000009960,ENSMMUG00000008036,ENSMMUG00000017475,ENSMMUG00000011528,ENSMMUG00000016906,ENSMMUG00000017188,ENSMMUG00000019039,ENSMMUG00000021516,ENSMMUG00000019870,ENSMMUG00000016085,ENSMMUG00000004396,ENSMMUG00000021244,ENSMMUG00000011191,ENSMMUG00000019650,ENSMMUG00000022631,ENSMMUG00000001819,ENSMMUG00000012685,…
GO:0045686	negative regulation of glial cell differentiation	biological_process	0.13453	1	2	795	16	18463	ENSMMUG00000013788,ENSMMUG00000019072
GO:0004714	transmembrane receptor protein tyrosine kinase activity	molecular_function	0.13453	1	5	795	53	18463	ENSMMUG00000015477,ENSMMUG00000001348,ENSMMUG00000011557,ENSMMUG00000007375,ENSMMUG00000012305
GO:0035985	senescence-associated heterochromatin focus	cellular_component	0.13455	1	1	795	3	18463	ENSMMUG00000019529
GO:0035986	senescence-associated heterochromatin focus assembly	biological_process	0.13455	1	1	795	3	18463	ENSMMUG00000019529
GO:0016128	phytosteroid metabolic process	biological_process	0.13479	1	1	795	3	18463	ENSMMUG00000011976
GO:0016129	phytosteroid biosynthetic process	biological_process	0.13479	1	1	795	3	18463	ENSMMUG00000011976
GO:0034101	erythrocyte homeostasis	biological_process	0.13483	1	7	795	91	18463	ENSMMUG00000015694,ENSMMUG00000001819,ENSMMUG00000000033,ENSMMUG00000017100,ENSMMUG00000016464,ENSMMUG00000009198,ENSMMUG00000006130
GO:0042220	response to cocaine	biological_process	0.13493	1	2	795	14	18463	ENSMMUG00000001405,ENSMMUG00000014334
GO:0001540	beta-amyloid binding	molecular_function	0.13496	1	4	795	42	18463	ENSMMUG00000007093,ENSMMUG00000021516,ENSMMUG00000019339,ENSMMUG00000004998
GO:0048872	homeostasis of number of cells	biological_process	0.13522	1	13	795	194	18463	ENSMMUG00000008299,ENSMMUG00000015694,ENSMMUG00000002680,ENSMMUG00000000033,ENSMMUG00000010895,ENSMMUG00000001044,ENSMMUG00000016464,ENSMMUG00000006130,ENSMMUG00000009198,ENSMMUG00000007117,ENSMMUG00000017100,ENSMMUG00000001819,ENSMMUG00000000751
GO:0043524	negative regulation of neuron apoptotic process	biological_process	0.13535	1	7	795	90	18463	ENSMMUG00000006613,ENSMMUG00000020780,ENSMMUG00000013414,ENSMMUG00000023751,ENSMMUG00000001661,ENSMMUG00000022913,ENSMMUG00000017617
GO:0042585	germinal vesicle	cellular_component	0.13543	1	1	795	3	18463	ENSMMUG00000013898
GO:0005047	signal recognition particle binding	molecular_function	0.13549	1	1	795	3	18463	ENSMMUG00000001795
GO:0048525	negative regulation of viral process	biological_process	0.13554	1	6	795	80	18463	ENSMMUG00000001819,ENSMMUG00000006441,ENSMMUG00000007669,ENSMMUG00000015097,ENSMMUG00000021055,ENSMMUG00000013257
GO:0030172	troponin C binding	molecular_function	0.13578	1	1	795	3	18463	ENSMMUG00000013507
GO:0009123	nucleoside monophosphate metabolic process	biological_process	0.13581	1	16	795	318	18463	ENSMMUG00000022536,ENSMMUG00000021765,ENSMMUG00000038569,ENSMMUG00000044445,ENSMMUG00000021867,ENSMMUG00000021877,ENSMMUG00000014151,ENSMMUG00000016278,ENSMMUG00000003749,ENSMMUG00000009916,ENSMMUG00000022198,ENSMMUG00000017100,ENSMMUG00000001978,ENSMMUG00000005820,ENSMMUG00000008639,ENSMMUG00000003130
GO:0003406	retinal pigment epithelium development	biological_process	0.13597	1	1	795	3	18463	ENSMMUG00000000785
GO:0004308	exo-alpha-sialidase activity	molecular_function	0.13609	1	1	795	4	18463	ENSMMUG00000014405
GO:0016997	alpha-sialidase activity	molecular_function	0.13609	1	1	795	4	18463	ENSMMUG00000014405
GO:0016972	thiol oxidase activity	molecular_function	0.13612	1	1	795	3	18463	ENSMMUG00000044559
GO:0044264	cellular polysaccharide metabolic process	biological_process	0.13627	1	6	795	75	18463	ENSMMUG00000016212,ENSMMUG00000002124,ENSMMUG00000001044,ENSMMUG00000014151,ENSMMUG00000016463,ENSMMUG00000021877
GO:0051130	positive regulation of cellular component organization	biological_process	0.13633	1	51	795	912	18463	ENSMMUG00000022348,ENSMMUG00000013955,ENSMMUG00000014625,ENSMMUG00000008692,ENSMMUG00000010895,ENSMMUG00000000296,ENSMMUG00000001044,ENSMMUG00000022938,ENSMMUG00000004539,ENSMMUG00000016192,ENSMMUG00000004639,ENSMMUG00000002573,ENSMMUG00000021055,ENSMMUG00000000426,ENSMMUG00000002772,ENSMMUG00000048207,ENSMMUG00000022116,ENSMMUG00000012887,ENSMMUG00000022888,ENSMMUG00000016281,ENSMMUG00000015922,…
GO:0061073	ciliary body morphogenesis	biological_process	0.13639	1	1	795	3	18463	ENSMMUG00000008443
GO:0005768	endosome	cellular_component	0.13641	1	31	795	521	18463	ENSMMUG00000016539,ENSMMUG00000011505,ENSMMUG00000014409,ENSMMUG00000010200,ENSMMUG00000046171,ENSMMUG00000016069,ENSMMUG00000005432,ENSMMUG00000015477,ENSMMUG00000021282,ENSMMUG00000023751,ENSMMUG00000002149,ENSMMUG00000010272,ENSMMUG00000003864,ENSMMUG00000008327,ENSMMUG00000016281,ENSMMUG00000012328,ENSMMUG00000018800,ENSMMUG00000012523,ENSMMUG00000001348,ENSMMUG00000015019,ENSMMUG00000008833,…
GO:2000619	negative regulation of histone H4-K16 acetylation	biological_process	0.13644	1	1	795	3	18463	ENSMMUG00000022116
GO:0008502	melatonin receptor activity	molecular_function	0.13654	1	1	795	3	18463	ENSMMUG00000018050
GO:2000543	positive regulation of gastrulation	biological_process	0.13662	1	1	795	4	18463	ENSMMUG00000037622
GO:0006936	muscle contraction	biological_process	0.13676	1	13	795	196	18463	ENSMMUG00000046222,ENSMMUG00000001427,ENSMMUG00000021442,ENSMMUG00000013507,ENSMMUG00000011403,ENSMMUG00000016893,ENSMMUG00000000033,ENSMMUG00000004838,ENSMMUG00000000296,ENSMMUG00000014334,ENSMMUG00000000715,ENSMMUG00000021053,ENSMMUG00000015925
GO:0031646	positive regulation of neurological system process	biological_process	0.13688	1	2	795	14	18463	ENSMMUG00000017617,ENSMMUG00000021447
GO:0006978	DNA damage response, signal transduction by p53 class mediator resulting in transcription of p21 class mediator	biological_process	0.13714	1	2	795	13	18463	ENSMMUG00000008639,ENSMMUG00000016669
GO:0042277	peptide binding	molecular_function	0.13717	1	13	795	218	18463	ENSMMUG00000019630,ENSMMUG00000021516,ENSMMUG00000007093,ENSMMUG00000013788,ENSMMUG00000006936,ENSMMUG00000004998,ENSMMUG00000029945,ENSMMUG00000019339,ENSMMUG00000011128,ENSMMUG00000001795,ENSMMUG00000016522,ENSMMUG00000014983,ENSMMUG00000014742
GO:0015758	glucose transport	biological_process	0.13747	1	6	795	73	18463	ENSMMUG00000000897,ENSMMUG00000005432,ENSMMUG00000015628,ENSMMUG00000003721,ENSMMUG00000001044,ENSMMUG00000014151
GO:0015864	pyrimidine nucleoside transport	biological_process	0.13753	1	1	795	3	18463	ENSMMUG00000022685
GO:0042384	cilium assembly	biological_process	0.1376	1	8	795	102	18463	ENSMMUG00000003533,ENSMMUG00000011332,ENSMMUG00000002503,ENSMMUG00000012028,ENSMMUG00000018084,ENSMMUG00000005063,ENSMMUG00000023060,ENSMMUG00000001187
GO:0000814	ESCRT II complex	cellular_component	0.13768	1	1	795	3	18463	ENSMMUG00000002149
GO:0072131	kidney mesenchyme morphogenesis	biological_process	0.13774	1	1	795	3	18463	ENSMMUG00000037622
GO:0072133	metanephric mesenchyme morphogenesis	biological_process	0.13774	1	1	795	3	18463	ENSMMUG00000037622
GO:0048255	mRNA stabilization	biological_process	0.13779	1	3	795	27	18463	ENSMMUG00000031391,ENSMMUG00000004480,ENSMMUG00000023550
GO:2000647	negative regulation of stem cell proliferation	biological_process	0.13797	1	2	795	14	18463	ENSMMUG00000008639,ENSMMUG00000012585
GO:0031227	intrinsic component of endoplasmic reticulum membrane	cellular_component	0.13804	1	8	795	111	18463	ENSMMUG00000010715,ENSMMUG00000022752,ENSMMUG00000012471,ENSMMUG00000001347,ENSMMUG00000013414,ENSMMUG00000002093,ENSMMUG00000011976,ENSMMUG00000005119
GO:0009987	cellular process	biological_process	0.13832	1	640	795	14330	18463	ENSMMUG00000039375,ENSMMUG00000014400,ENSMMUG00000014756,ENSMMUG00000011505,ENSMMUG00000012972,ENSMMUG00000006923,ENSMMUG00000001860,ENSMMUG00000007154,ENSMMUG00000031357,ENSMMUG00000011069,ENSMMUG00000048942,ENSMMUG00000021765,ENSMMUG00000017180,ENSMMUG00000007669,ENSMMUG00000046957,ENSMMUG00000044445,ENSMMUG00000014535,ENSMMUG00000023674,ENSMMUG00000011009,ENSMMUG00000014791,ENSMMUG00000002124,…
GO:0001825	blastocyst formation	biological_process	0.13843	1	3	795	27	18463	ENSMMUG00000000751,ENSMMUG00000003005,ENSMMUG00000000033
GO:0022411	cellular component disassembly	biological_process	0.1385	1	16	795	260	18463	ENSMMUG00000001791,ENSMMUG00000003053,ENSMMUG00000006582,ENSMMUG00000020975,ENSMMUG00000018726,ENSMMUG00000018670,ENSMMUG00000013786,ENSMMUG00000006206,ENSMMUG00000004844,ENSMMUG00000008639,ENSMMUG00000041041,ENSMMUG00000004282,ENSMMUG00000019016,ENSMMUG00000019294,ENSMMUG00000002573,ENSMMUG00000021055
GO:0005905	coated pit	cellular_component	0.13858	1	4	795	40	18463	ENSMMUG00000016069,ENSMMUG00000000994,ENSMMUG00000005432,ENSMMUG00000003620
GO:2000010	positive regulation of protein localization to cell surface	biological_process	0.13878	1	2	795	15	18463	ENSMMUG00000001044,ENSMMUG00000048207
GO:0072676	lymphocyte migration	biological_process	0.13886	1	6	795	85	18463	ENSMMUG00000001044,ENSMMUG00000008692,ENSMMUG00000013538,ENSMMUG00000015565,ENSMMUG00000000426,ENSMMUG00000016329
GO:0008528	G-protein coupled peptide receptor activity	molecular_function	0.13887	1	8	795	120	18463	ENSMMUG00000013788,ENSMMUG00000009703,ENSMMUG00000006936,ENSMMUG00000011128,ENSMMUG00000014742,ENSMMUG00000010046,ENSMMUG00000013400,ENSMMUG00000013445
GO:0035859	Seh1-associated complex	cellular_component	0.13905	1	2	795	14	18463	ENSMMUG00000023471,ENSMMUG00000023674
GO:0019287	isopentenyl diphosphate biosynthetic process, mevalonate pathway	biological_process	0.13914	1	1	795	3	18463	ENSMMUG00000011663
GO:0055081	anion homeostasis	biological_process	0.13924	1	4	795	40	18463	ENSMMUG00000012005,ENSMMUG00000014151,ENSMMUG00000021135,ENSMMUG00000009787
GO:0031014	troponin T binding	molecular_function	0.1394	1	1	795	4	18463	ENSMMUG00000004838
GO:0070944	neutrophil mediated killing of bacterium	biological_process	0.13951	1	1	795	4	18463	ENSMMUG00000009674
GO:0065007	biological regulation	biological_process	0.13995	1	449	795	9569	18463	ENSMMUG00000008338,ENSMMUG00000018281,ENSMMUG00000006581,ENSMMUG00000005948,ENSMMUG00000004690,ENSMMUG00000039728,ENSMMUG00000015097,ENSMMUG00000013202,ENSMMUG00000000323,ENSMMUG00000015718,ENSMMUG00000001661,ENSMMUG00000014403,ENSMMUG00000031977,ENSMMUG00000017144,ENSMMUG00000009951,ENSMMUG00000010046,ENSMMUG00000022625,ENSMMUG00000043756,ENSMMUG00000014408,ENSMMUG00000000451,ENSMMUG00000047349,…
GO:0031312	extrinsic component of organelle membrane	cellular_component	0.14005	1	3	795	27	18463	ENSMMUG00000023406,ENSMMUG00000046957,ENSMMUG00000020421
GO:0042779	tRNA 3'-trailer cleavage	biological_process	0.14011	1	1	795	3	18463	ENSMMUG00000003127
GO:0006749	glutathione metabolic process	biological_process	0.14019	1	4	795	45	18463	ENSMMUG00000014542,ENSMMUG00000000737,ENSMMUG00000017931,ENSMMUG00000019630
GO:0019208	phosphatase regulator activity	molecular_function	0.14022	1	6	795	80	18463	ENSMMUG00000002515,ENSMMUG00000001405,ENSMMUG00000015477,ENSMMUG00000012814,ENSMMUG00000028772,ENSMMUG00000041101
GO:0055103	ligase regulator activity	molecular_function	0.14024	1	2	795	14	18463	ENSMMUG00000018994,ENSMMUG00000019870
GO:0060351	cartilage development involved in endochondral bone morphogenesis	biological_process	0.14027	1	4	795	42	18463	ENSMMUG00000012486,ENSMMUG00000003902,ENSMMUG00000000785,ENSMMUG00000021053
GO:0070345	negative regulation of fat cell proliferation	biological_process	0.14052	1	1	795	3	18463	ENSMMUG00000023550
GO:0006112	energy reserve metabolic process	biological_process	0.14063	1	5	795	58	18463	ENSMMUG00000014151,ENSMMUG00000001044,ENSMMUG00000021877,ENSMMUG00000016463,ENSMMUG00000016212
GO:0043149	stress fiber assembly	biological_process	0.14075	1	6	795	71	18463	ENSMMUG00000012635,ENSMMUG00000002772,ENSMMUG00000006356,ENSMMUG00000000033,ENSMMUG00000002573,ENSMMUG00000012069
GO:0044036	cell wall macromolecule metabolic process	biological_process	0.14078	1	1	795	3	18463	ENSMMUG00000005227
GO:0071554	cell wall organization or biogenesis	biological_process	0.14078	1	1	795	3	18463	ENSMMUG00000005227
GO:0005227	calcium activated cation channel activity	molecular_function	0.14084	1	3	795	26	18463	ENSMMUG00000001092,ENSMMUG00000006156,ENSMMUG00000004844
GO:0048167	regulation of synaptic plasticity	biological_process	0.14092	1	9	795	124	18463	ENSMMUG00000021055,ENSMMUG00000019605,ENSMMUG00000006421,ENSMMUG00000014334,ENSMMUG00000048207,ENSMMUG00000000033,ENSMMUG00000014756,ENSMMUG00000001661,ENSMMUG00000018519
GO:0045879	negative regulation of smoothened signaling pathway	biological_process	0.14096	1	3	795	27	18463	ENSMMUG00000012972,ENSMMUG00000013788,ENSMMUG00000004396
GO:0023041	neuronal signal transduction	biological_process	0.14132	1	1	795	3	18463	ENSMMUG00000021516
GO:2000142	regulation of DNA-templated transcription, initiation	biological_process	0.14166	1	3	795	32	18463	ENSMMUG00000008639,ENSMMUG00000017188,ENSMMUG00000000033
GO:0031386	protein tag	molecular_function	0.14176	1	2	795	31	18463	ENSMMUG00000001819,ENSMMUG00000016085
GO:2000969	positive regulation of alpha-amino-3-hydroxy-5-methyl-4-isoxazole propionate selective glutamate receptor activity	biological_process	0.14197	1	1	795	4	18463	ENSMMUG00000018519
GO:0001591	dopamine neurotransmitter receptor activity, coupled via Gi/Go	molecular_function	0.14208	1	1	795	4	18463	ENSMMUG00000014334
GO:1902564	negative regulation of neutrophil activation	biological_process	0.14213	1	1	795	3	18463	ENSMMUG00000023751
GO:0002536	respiratory burst involved in inflammatory response	biological_process	0.14213	1	1	795	3	18463	ENSMMUG00000023751
GO:0060264	regulation of respiratory burst involved in inflammatory response	biological_process	0.14213	1	1	795	3	18463	ENSMMUG00000023751
GO:0097059	CNTFR-CLCF1 complex	cellular_component	0.14217	1	1	795	3	18463	ENSMMUG00000020780
GO:0002718	regulation of cytokine production involved in immune response	biological_process	0.14253	1	5	795	62	18463	ENSMMUG00000021447,ENSMMUG00000016329,ENSMMUG00000012069,ENSMMUG00000011527,ENSMMUG00000009198
GO:0008228	opsonization	biological_process	0.14277	1	1	795	3	18463	ENSMMUG00000014403
GO:0051129	negative regulation of cellular component organization	biological_process	0.14283	1	30	795	517	18463	ENSMMUG00000003783,ENSMMUG00000021516,ENSMMUG00000006356,ENSMMUG00000013875,ENSMMUG00000004844,ENSMMUG00000000001,ENSMMUG00000008639,ENSMMUG00000023161,ENSMMUG00000018800,ENSMMUG00000003062,ENSMMUG00000002772,ENSMMUG00000022116,ENSMMUG00000005502,ENSMMUG00000021447,ENSMMUG00000017617,ENSMMUG00000009956,ENSMMUG00000012310,ENSMMUG00000015267,ENSMMUG00000002573,ENSMMUG00000004639,ENSMMUG00000020144,…
GO:0004046	aminoacylase activity	molecular_function	0.14304	1	1	795	3	18463	ENSMMUG00000039824
GO:0019511	peptidyl-proline hydroxylation	biological_process	0.14318	1	2	795	13	18463	ENSMMUG00000006130,ENSMMUG00000001197
GO:0042997	negative regulation of Golgi to plasma membrane protein transport	biological_process	0.14332	1	1	795	3	18463	ENSMMUG00000015267
GO:0090005	negative regulation of establishment of protein localization to plasma membrane	biological_process	0.14332	1	1	795	3	18463	ENSMMUG00000015267
GO:0002637	regulation of immunoglobulin production	biological_process	0.1436	1	4	795	43	18463	ENSMMUG00000048207,ENSMMUG00000013538,ENSMMUG00000011527,ENSMMUG00000009198
GO:0031325	positive regulation of cellular metabolic process	biological_process	0.14363	1	130	795	2594	18463	ENSMMUG00000004435,ENSMMUG00000021447,ENSMMUG00000002909,ENSMMUG00000044817,ENSMMUG00000021516,ENSMMUG00000017214,ENSMMUG00000020534,ENSMMUG00000023550,ENSMMUG00000000803,ENSMMUG00000005232,ENSMMUG00000006116,ENSMMUG00000009278,ENSMMUG00000012585,ENSMMUG00000009318,ENSMMUG00000002503,ENSMMUG00000002808,ENSMMUG00000016223,ENSMMUG00000012486,ENSMMUG00000019529,ENSMMUG00000000426,ENSMMUG00000022116,…
GO:0035514	DNA demethylase activity	molecular_function	0.14366	1	1	795	3	18463	ENSMMUG00000020583
GO:0043734	DNA-N1-methyladenine dioxygenase activity	molecular_function	0.14366	1	1	795	3	18463	ENSMMUG00000020583
GO:0090403	oxidative stress-induced premature senescence	biological_process	0.1438	1	1	795	3	18463	ENSMMUG00000008639
GO:0008630	intrinsic apoptotic signaling pathway in response to DNA damage	biological_process	0.1439	1	6	795	78	18463	ENSMMUG00000014747,ENSMMUG00000021516,ENSMMUG00000008639,ENSMMUG00000021447,ENSMMUG00000023550,ENSMMUG00000016669
GO:0045523	interleukin-27 receptor binding	molecular_function	0.14393	1	1	795	3	18463	ENSMMUG00000020780
GO:0090461	glutamate homeostasis	biological_process	0.14397	1	1	795	3	18463	ENSMMUG00000012005
GO:0030097	hemopoiesis	biological_process	0.14411	1	33	795	582	18463	ENSMMUG00000006455,ENSMMUG00000011475,ENSMMUG00000009198,ENSMMUG00000006130,ENSMMUG00000013202,ENSMMUG00000014756,ENSMMUG00000000033,ENSMMUG00000015690,ENSMMUG00000010715,ENSMMUG00000008639,ENSMMUG00000006931,ENSMMUG00000007117,ENSMMUG00000022198,ENSMMUG00000003533,ENSMMUG00000016669,ENSMMUG00000000785,ENSMMUG00000005129,ENSMMUG00000001819,ENSMMUG00000022039,ENSMMUG00000016464,ENSMMUG00000002680,…
GO:0045955	negative regulation of calcium ion-dependent exocytosis	biological_process	0.1442	1	1	795	3	18463	ENSMMUG00000015768
GO:0005534	galactose binding	molecular_function	0.14426	1	1	795	3	18463	ENSMMUG00000021765
GO:0097252	oligodendrocyte apoptotic process	biological_process	0.14433	1	1	795	3	18463	ENSMMUG00000008639
GO:0019659	glucose catabolic process to lactate	biological_process	0.14433	1	1	795	3	18463	ENSMMUG00000008639
GO:0019660	glycolytic fermentation	biological_process	0.14433	1	1	795	3	18463	ENSMMUG00000008639
GO:0019661	glucose catabolic process to lactate via pyruvate	biological_process	0.14433	1	1	795	3	18463	ENSMMUG00000008639
GO:0033121	regulation of purine nucleotide catabolic process	biological_process	0.14433	1	1	795	3	18463	ENSMMUG00000008639
GO:1902688	regulation of NAD metabolic process	biological_process	0.14433	1	1	795	3	18463	ENSMMUG00000008639
GO:1904023	regulation of glucose catabolic process to lactate via pyruvate	biological_process	0.14433	1	1	795	3	18463	ENSMMUG00000008639
GO:0072716	response to actinomycin D	biological_process	0.14436	1	1	795	3	18463	ENSMMUG00000008639
GO:0072361	regulation of glycolytic process by regulation of transcription from RNA polymerase II promoter	biological_process	0.14436	1	1	795	3	18463	ENSMMUG00000008639
GO:0032516	positive regulation of phosphoprotein phosphatase activity	biological_process	0.14439	1	2	795	14	18463	ENSMMUG00000011557,ENSMMUG00000002515
GO:0000146	microfilament motor activity	molecular_function	0.14443	1	2	795	13	18463	ENSMMUG00000001427,ENSMMUG00000006101
GO:0008645	hexose transport	biological_process	0.14449	1	6	795	74	18463	ENSMMUG00000000897,ENSMMUG00000005432,ENSMMUG00000015628,ENSMMUG00000003721,ENSMMUG00000001044,ENSMMUG00000014151
GO:0005154	epidermal growth factor receptor binding	molecular_function	0.14463	1	3	795	26	18463	ENSMMUG00000001782,ENSMMUG00000017214,ENSMMUG00000020395
GO:0010735	positive regulation of transcription via serum response element binding	biological_process	0.14469	1	1	795	3	18463	ENSMMUG00000000033
GO:0005656	nuclear pre-replicative complex	cellular_component	0.14471	1	1	795	3	18463	ENSMMUG00000002638
GO:0036387	pre-replicative complex	cellular_component	0.14471	1	1	795	3	18463	ENSMMUG00000002638
GO:1903971	positive regulation of response to macrophage colony-stimulating factor	biological_process	0.14484	1	1	795	3	18463	ENSMMUG00000002680
GO:1903974	positive regulation of cellular response to macrophage colony-stimulating factor stimulus	biological_process	0.14484	1	1	795	3	18463	ENSMMUG00000002680
GO:0045924	regulation of female receptivity	biological_process	0.14503	1	1	795	3	18463	ENSMMUG00000001405
GO:0045309	protein phosphorylated amino acid binding	molecular_function	0.14507	1	4	795	40	18463	ENSMMUG00000017214,ENSMMUG00000008245,ENSMMUG00000001250,ENSMMUG00000006581
GO:0032954	regulation of cytokinetic process	biological_process	0.14509	1	1	795	3	18463	ENSMMUG00000044817
GO:0051425	PTB domain binding	molecular_function	0.14509	1	1	795	3	18463	ENSMMUG00000044817
GO:0032364	oxygen homeostasis	biological_process	0.14523	1	1	795	3	18463	ENSMMUG00000006455
GO:0014734	skeletal muscle hypertrophy	biological_process	0.14535	1	1	795	3	18463	ENSMMUG00000017202
GO:0006814	sodium ion transport	biological_process	0.14536	1	10	795	137	18463	ENSMMUG00000021135,ENSMMUG00000037622,ENSMMUG00000000897,ENSMMUG00000014334,ENSMMUG00000001250,ENSMMUG00000001044,ENSMMUG00000016616,ENSMMUG00000016893,ENSMMUG00000003789,ENSMMUG00000000524
GO:0006940	regulation of smooth muscle contraction	biological_process	0.14537	1	3	795	30	18463	ENSMMUG00000000033,ENSMMUG00000011403,ENSMMUG00000021442
GO:0005833	hemoglobin complex	cellular_component	0.14541	1	1	795	5	18463	ENSMMUG00000029310
GO:0031720	haptoglobin binding	molecular_function	0.14541	1	1	795	5	18463	ENSMMUG00000029310
GO:0031838	haptoglobin-hemoglobin complex	cellular_component	0.14541	1	1	795	5	18463	ENSMMUG00000029310
GO:0045069	regulation of viral genome replication	biological_process	0.14565	1	6	795	81	18463	ENSMMUG00000013257,ENSMMUG00000021055,ENSMMUG00000004393,ENSMMUG00000001819,ENSMMUG00000006441,ENSMMUG00000007669
GO:0031999	negative regulation of fatty acid beta-oxidation	biological_process	0.14573	1	1	795	3	18463	ENSMMUG00000001044
GO:0097110	scaffold protein binding	molecular_function	0.14574	1	4	795	41	18463	ENSMMUG00000019924,ENSMMUG00000008351,ENSMMUG00000019564,ENSMMUG00000002468
GO:0045121	membrane raft	cellular_component	0.14594	1	12	795	175	18463	ENSMMUG00000013202,ENSMMUG00000016893,ENSMMUG00000002413,ENSMMUG00000022913,ENSMMUG00000018519,ENSMMUG00000012523,ENSMMUG00000007675,ENSMMUG00000021282,ENSMMUG00000011527,ENSMMUG00000021447,ENSMMUG00000020786,ENSMMUG00000020965
GO:0070294	renal sodium ion absorption	biological_process	0.14602	1	1	795	3	18463	ENSMMUG00000016616
GO:0032420	stereocilium	cellular_component	0.14612	1	3	795	26	18463	ENSMMUG00000017246,ENSMMUG00000031977,ENSMMUG00000023582
GO:0090498	extrinsic component of Golgi membrane	cellular_component	0.14616	1	1	795	3	18463	ENSMMUG00000023406
GO:0046823	negative regulation of nucleocytoplasmic transport	biological_process	0.14644	1	3	795	27	18463	ENSMMUG00000014166,ENSMMUG00000004396,ENSMMUG00000008623
GO:0036065	fucosylation	biological_process	0.14646	1	2	795	17	18463	ENSMMUG00000003005,ENSMMUG00000004020
GO:0036500	ATF6-mediated unfolded protein response	biological_process	0.14653	1	1	795	3	18463	ENSMMUG00000013414
GO:1903891	regulation of ATF6-mediated unfolded protein response	biological_process	0.14653	1	1	795	3	18463	ENSMMUG00000013414
GO:0015321	sodium-dependent phosphate transmembrane transporter activity	molecular_function	0.14654	1	1	795	3	18463	ENSMMUG00000021135
GO:0071930	negative regulation of transcription involved in G1/S transition of mitotic cell cycle	biological_process	0.14658	1	1	795	3	18463	ENSMMUG00000023550
GO:0030501	positive regulation of bone mineralization	biological_process	0.14678	1	3	795	29	18463	ENSMMUG00000001819,ENSMMUG00000012069,ENSMMUG00000037622
GO:1903539	protein localization to postsynaptic membrane	biological_process	0.14685	1	1	795	3	18463	ENSMMUG00000001661
GO:2000813	negative regulation of barbed-end actin filament capping	biological_process	0.14696	1	1	795	3	18463	ENSMMUG00000002573
GO:0098528	skeletal muscle fiber differentiation	biological_process	0.14701	1	1	795	3	18463	ENSMMUG00000016522
GO:1902809	regulation of skeletal muscle fiber differentiation	biological_process	0.14701	1	1	795	3	18463	ENSMMUG00000016522
GO:0001569	patterning of blood vessels	biological_process	0.14707	1	3	795	29	18463	ENSMMUG00000011910,ENSMMUG00000000033,ENSMMUG00000000785
GO:0005940	septin ring	cellular_component	0.14711	1	2	795	14	18463	ENSMMUG00000008423,ENSMMUG00000017134
GO:0031105	septin complex	cellular_component	0.14711	1	2	795	14	18463	ENSMMUG00000008423,ENSMMUG00000017134
GO:0032156	septin cytoskeleton	cellular_component	0.14711	1	2	795	14	18463	ENSMMUG00000008423,ENSMMUG00000017134
GO:0030155	regulation of cell adhesion	biological_process	0.14743	1	30	795	508	18463	ENSMMUG00000016869,ENSMMUG00000012486,ENSMMUG00000021447,ENSMMUG00000020965,ENSMMUG00000015661,ENSMMUG00000000426,ENSMMUG00000002680,ENSMMUG00000048207,ENSMMUG00000037684,ENSMMUG00000002573,ENSMMUG00000005448,ENSMMUG00000014398,ENSMMUG00000031214,ENSMMUG00000001348,ENSMMUG00000006356,ENSMMUG00000012523,ENSMMUG00000018940,ENSMMUG00000048864,ENSMMUG00000003533,ENSMMUG00000018473,ENSMMUG00000000785,…
GO:0055082	cellular chemical homeostasis	biological_process	0.14751	1	30	795	532	18463	ENSMMUG00000023751,ENSMMUG00000004762,ENSMMUG00000014742,ENSMMUG00000046957,ENSMMUG00000010272,ENSMMUG00000003789,ENSMMUG00000011403,ENSMMUG00000014151,ENSMMUG00000012305,ENSMMUG00000013414,ENSMMUG00000003721,ENSMMUG00000009278,ENSMMUG00000001661,ENSMMUG00000011211,ENSMMUG00000021053,ENSMMUG00000013400,ENSMMUG00000021135,ENSMMUG00000004586,ENSMMUG00000000426,ENSMMUG00000048207,ENSMMUG00000022116,…
GO:1990502	dense core granule maturation	biological_process	0.14754	1	1	795	3	18463	ENSMMUG00000012008
GO:0008592	regulation of Toll signaling pathway	biological_process	0.14759	1	1	795	3	18463	ENSMMUG00000020393
GO:0030225	macrophage differentiation	biological_process	0.1476	1	3	795	30	18463	ENSMMUG00000002680,ENSMMUG00000020415,ENSMMUG00000013202
GO:0061371	determination of heart left/right asymmetry	biological_process	0.14766	1	4	795	44	18463	ENSMMUG00000010455,ENSMMUG00000004396,ENSMMUG00000000033,ENSMMUG00000000785
GO:0035513	oxidative RNA demethylation	biological_process	0.14773	1	1	795	3	18463	ENSMMUG00000020583
GO:0071158	positive regulation of cell cycle arrest	biological_process	0.14774	1	3	795	30	18463	ENSMMUG00000007738,ENSMMUG00000004639,ENSMMUG00000008639
GO:0051568	histone H3-K4 methylation	biological_process	0.14777	1	4	795	43	18463	ENSMMUG00000014159,ENSMMUG00000022116,ENSMMUG00000009051,ENSMMUG00000015718
GO:0045629	negative regulation of T-helper 2 cell differentiation	biological_process	0.1479	1	1	795	3	18463	ENSMMUG00000009198
GO:0030035	microspike assembly	biological_process	0.14796	1	1	795	3	18463	ENSMMUG00000004282
GO:0072156	distal tubule morphogenesis	biological_process	0.148	1	1	795	3	18463	ENSMMUG00000016616
GO:0010133	proline catabolic process to glutamate	biological_process	0.14802	1	1	795	3	18463	ENSMMUG00000041787
GO:0006897	endocytosis	biological_process	0.14804	1	27	795	474	18463	ENSMMUG00000015911,ENSMMUG00000018473,ENSMMUG00000014409,ENSMMUG00000003799,ENSMMUG00000010895,ENSMMUG00000014151,ENSMMUG00000016192,ENSMMUG00000005432,ENSMMUG00000014403,ENSMMUG00000016069,ENSMMUG00000012094,ENSMMUG00000015925,ENSMMUG00000037684,ENSMMUG00000013400,ENSMMUG00000002573,ENSMMUG00000009674,ENSMMUG00000009956,ENSMMUG00000012486,ENSMMUG00000048684,ENSMMUG00000007293,ENSMMUG00000006101,…
GO:0071732	cellular response to nitric oxide	biological_process	0.14806	1	1	795	3	18463	ENSMMUG00000011527
GO:0038145	macrophage colony-stimulating factor signaling pathway	biological_process	0.14809	1	1	795	3	18463	ENSMMUG00000002680
GO:1904124	microglial cell migration	biological_process	0.14809	1	1	795	3	18463	ENSMMUG00000002680
GO:1904139	regulation of microglial cell migration	biological_process	0.14809	1	1	795	3	18463	ENSMMUG00000002680
GO:0032079	positive regulation of endodeoxyribonuclease activity	biological_process	0.14809	1	1	795	3	18463	ENSMMUG00000001044
GO:0004630	phospholipase D activity	molecular_function	0.14809	1	1	795	3	18463	ENSMMUG00000005666
GO:0070290	N-acylphosphatidylethanolamine-specific phospholipase D activity	molecular_function	0.14809	1	1	795	3	18463	ENSMMUG00000005666
GO:0005593	FACIT collagen trimer	cellular_component	0.14809	1	1	795	3	18463	ENSMMUG00000018664
GO:0005594	collagen type IX trimer	cellular_component	0.14809	1	1	795	3	18463	ENSMMUG00000018664
GO:0071315	cellular response to morphine	biological_process	0.1481	1	1	795	3	18463	ENSMMUG00000020061
GO:0071317	cellular response to isoquinoline alkaloid	biological_process	0.1481	1	1	795	3	18463	ENSMMUG00000020061
GO:0002946	tRNA C5-cytosine methylation	biological_process	0.1481	1	1	795	3	18463	ENSMMUG00000004933
GO:2000611	positive regulation of thyroid hormone generation	biological_process	0.14811	1	1	795	3	18463	ENSMMUG00000004844
GO:0034499	late endosome to Golgi transport	biological_process	0.14811	1	1	795	3	18463	ENSMMUG00000017518
GO:0043120	tumor necrosis factor binding	molecular_function	0.14811	1	1	795	3	18463	ENSMMUG00000021447
GO:0030899	calcium-dependent ATPase activity	molecular_function	0.14811	1	1	795	3	18463	ENSMMUG00000013507
GO:1990120	messenger ribonucleoprotein complex assembly	biological_process	0.14811	1	1	795	3	18463	ENSMMUG00000015280
GO:0044062	regulation of excretion	biological_process	0.14811	1	1	795	3	18463	ENSMMUG00000014334
GO:0046909	intermembrane transport	biological_process	0.14811	1	1	795	3	18463	ENSMMUG00000008416
GO:1903445	protein transport from ciliary membrane to plasma membrane	biological_process	0.14811	1	1	795	3	18463	ENSMMUG00000008416
GO:0008158	hedgehog receptor activity	molecular_function	0.14811	1	1	795	3	18463	ENSMMUG00000000138
GO:0004305	ethanolamine kinase activity	molecular_function	0.14811	1	1	795	3	18463	ENSMMUG00000008462
GO:0005119	smoothened binding	molecular_function	0.14811	1	1	795	3	18463	ENSMMUG00000031207
GO:0003056	regulation of vascular smooth muscle contraction	biological_process	0.14811	1	1	795	3	18463	ENSMMUG00000021442
GO:0071633	dihydroceramidase activity	molecular_function	0.14811	1	1	795	3	18463	ENSMMUG00000005698
GO:0060160	negative regulation of dopamine receptor signaling pathway	biological_process	0.14811	1	1	795	3	18463	ENSMMUG00000014334
GO:1990696	USH2 complex	cellular_component	0.14811	1	1	795	3	18463	ENSMMUG00000031977
GO:0045630	positive regulation of T-helper 2 cell differentiation	biological_process	0.14811	1	1	795	3	18463	ENSMMUG00000012486
GO:0035948	positive regulation of gluconeogenesis by positive regulation of transcription from RNA polymerase II promoter	biological_process	0.14811	1	1	795	3	18463	ENSMMUG00000014756
GO:0005415	nucleoside:sodium symporter activity	molecular_function	0.14811	1	1	795	3	18463	ENSMMUG00000016772
GO:0090554	phosphatidylcholine-translocating ATPase activity	molecular_function	0.14811	1	1	795	3	18463	ENSMMUG00000015303
GO:0030235	nitric-oxide synthase regulator activity	molecular_function	0.14811	1	1	795	3	18463	ENSMMUG00000001044
GO:0097227	sperm annulus	cellular_component	0.14811	1	1	795	3	18463	ENSMMUG00000008423
GO:0034714	type III transforming growth factor beta receptor binding	molecular_function	0.14811	1	1	795	3	18463	ENSMMUG00000012069
GO:0045719	negative regulation of glycogen biosynthetic process	biological_process	0.14811	1	1	795	3	18463	ENSMMUG00000014151
GO:0070874	negative regulation of glycogen metabolic process	biological_process	0.14811	1	1	795	3	18463	ENSMMUG00000014151
GO:0008384	IkappaB kinase activity	molecular_function	0.14811	1	1	795	3	18463	ENSMMUG00000008351
GO:0090176	microtubule cytoskeleton organization involved in establishment of planar polarity	biological_process	0.14811	1	1	795	3	18463	ENSMMUG00000011211
GO:0035977	protein deglycosylation involved in glycoprotein catabolic process	biological_process	0.14811	1	1	795	3	18463	ENSMMUG00000008036
GO:0036507	protein demannosylation	biological_process	0.14811	1	1	795	3	18463	ENSMMUG00000008036
GO:0036508	protein alpha-1,2-demannosylation	biological_process	0.14811	1	1	795	3	18463	ENSMMUG00000008036
GO:0097466	glycoprotein ERAD pathway	biological_process	0.14811	1	1	795	3	18463	ENSMMUG00000008036
GO:1904382	mannose trimming involved in glycoprotein ERAD pathway	biological_process	0.14811	1	1	795	3	18463	ENSMMUG00000008036
GO:1904587	response to glycoprotein	biological_process	0.14811	1	1	795	3	18463	ENSMMUG00000008036
GO:0097195	pilomotor reflex	biological_process	0.14811	1	1	795	3	18463	ENSMMUG00000004844
GO:0042904	9-cis-retinoic acid biosynthetic process	biological_process	0.14811	1	1	795	3	18463	ENSMMUG00000029428
GO:0042905	9-cis-retinoic acid metabolic process	biological_process	0.14811	1	1	795	3	18463	ENSMMUG00000029428
GO:0016595	glutamate binding	molecular_function	0.14811	1	1	795	3	18463	ENSMMUG00000001661
GO:0004668	protein-arginine deiminase activity	molecular_function	0.14811	1	1	795	3	18463	ENSMMUG00000032238
GO:0018101	protein citrullination	biological_process	0.14811	1	1	795	3	18463	ENSMMUG00000032238
GO:0036414	histone citrullination	biological_process	0.14811	1	1	795	3	18463	ENSMMUG00000032238
GO:1903348	positive regulation of bicellular tight junction assembly	biological_process	0.14811	1	1	795	3	18463	ENSMMUG00000022888
GO:2000325	regulation of ligand-dependent nuclear receptor transcription coactivator activity	biological_process	0.14811	1	1	795	3	18463	ENSMMUG00000020395
GO:2000327	positive regulation of ligand-dependent nuclear receptor transcription coactivator activity	biological_process	0.14811	1	1	795	3	18463	ENSMMUG00000020395
GO:0098532	histone H3-K27 trimethylation	biological_process	0.14811	1	1	795	3	18463	ENSMMUG00000016838
GO:0046826	negative regulation of protein export from nucleus	biological_process	0.14811	1	1	795	3	18463	ENSMMUG00000014166
GO:0004965	G-protein coupled GABA receptor activity	molecular_function	0.14811	1	1	795	3	18463	ENSMMUG00000009832
GO:0005345	purine nucleobase transmembrane transporter activity	molecular_function	0.14811	1	1	795	3	18463	ENSMMUG00000016772
GO:0005350	pyrimidine nucleobase transmembrane transporter activity	molecular_function	0.14811	1	1	795	3	18463	ENSMMUG00000016772
GO:0005899	insulin receptor complex	cellular_component	0.14811	1	1	795	3	18463	ENSMMUG00000012305
GO:0015205	nucleobase transmembrane transporter activity	molecular_function	0.14811	1	1	795	3	18463	ENSMMUG00000016772
GO:0021775	smoothened signaling pathway involved in ventral spinal cord interneuron specification	biological_process	0.14811	1	1	795	3	18463	ENSMMUG00000004396
GO:0021776	smoothened signaling pathway involved in spinal cord motor neuron cell fate specification	biological_process	0.14811	1	1	795	3	18463	ENSMMUG00000004396
GO:0036369	transcription factor catabolic process	biological_process	0.14811	1	1	795	3	18463	ENSMMUG00000017475
GO:0038039	G-protein coupled receptor heterodimeric complex	cellular_component	0.14811	1	1	795	3	18463	ENSMMUG00000009832
GO:0045180	basal cortex	cellular_component	0.14811	1	1	795	3	18463	ENSMMUG00000046655
GO:0048273	mitogen-activated protein kinase p38 binding	molecular_function	0.14811	1	1	795	3	18463	ENSMMUG00000012103
GO:0048386	positive regulation of retinoic acid receptor signaling pathway	biological_process	0.14811	1	1	795	3	18463	ENSMMUG00000007117
GO:0090230	regulation of centromere complex assembly	biological_process	0.14811	1	1	795	3	18463	ENSMMUG00000007948
GO:0090234	regulation of kinetochore assembly	biological_process	0.14811	1	1	795	3	18463	ENSMMUG00000007948
GO:0051582	positive regulation of neurotransmitter uptake	biological_process	0.14811	1	1	795	3	18463	ENSMMUG00000014334
GO:0097361	CIA complex	cellular_component	0.14824	1	1	795	4	18463	ENSMMUG00000006455
GO:0002262	myeloid cell homeostasis	biological_process	0.14826	1	8	795	111	18463	ENSMMUG00000008299,ENSMMUG00000015694,ENSMMUG00000000033,ENSMMUG00000017100,ENSMMUG00000016464,ENSMMUG00000006130,ENSMMUG00000009198,ENSMMUG00000001819
GO:0045907	positive regulation of vasoconstriction	biological_process	0.14851	1	2	795	14	18463	ENSMMUG00000009703,ENSMMUG00000011403
[truncated: 5,629 more rows]
